# Supplementary material for: VADR: validation and annotation of virus sequence submissions to GenBank
Source: BMC Bioinformatics. 2020 May 24;21:211. doi: 10.1186/s12859-020-3537-3 (PMC7245624; doi:10.1186/s12859-020-3537-3)
Supplement: Supplementary file 1 — Additional file 1 Sequence files, scripts, and instructions for reproducing Norovirus and Dengue virus tests reported in the article. This is a gzipped tarball that can be unpacked with the command ’tar xf vadr-1.0-paper-supplementary-material.tar.gz’, and includes two README files with instructions on reproducing the tests and reported results. [file 12859_2020_3537_MOESM1_ESM.tar]

Archive with 2,451 entries (2,446 files):
- vadr-1.0-paper-supplementary-material
- vadr-1.0-paper-supplementary-material/README-running-tests.txt
- vadr-1.0-paper-supplementary-material/README-processing-test-results.txt
- vadr-1.0-paper-supplementary-material/latex-tables
- vadr-1.0-paper-supplementary-material/seq-files
- vadr-1.0-paper-supplementary-material/scripts
- vadr-1.0-paper-supplementary-material/vadr.noro.map
- vadr-1.0-paper-supplementary-material/vadr.dengue.map
- vadr-1.0-paper-supplementary-material/vadr.1p0.alt_list
- vadr-1.0-paper-supplementary-material/scripts/acclist2mp-and-cds.pl
- vadr-1.0-paper-supplementary-material/scripts/make-summaries.sh
- vadr-1.0-paper-supplementary-material/scripts/vadr-make-alertcounts-table.pl
- vadr-1.0-paper-supplementary-material/scripts/vadr-make-full-results-table.pl
- vadr-1.0-paper-supplementary-material/scripts/combine-summaries.sh
- vadr-1.0-paper-supplementary-material/scripts/vapid-out-and-errorsummary-to-seqsum.pl
- vadr-1.0-paper-supplementary-material/scripts/combine-summaries-for-tbl.sh
- vadr-1.0-paper-supplementary-material/scripts/combine-seqsums.pl
- vadr-1.0-paper-supplementary-material/scripts/vigor-at-to-seqsum-and-ftrsum.pl
- vadr-1.0-paper-supplementary-material/scripts/compare-two-ftrsums.pl
- vadr-1.0-paper-supplementary-material/scripts/count-ambigs.pl
- vadr-1.0-paper-supplementary-material/scripts/longest-N-stretch.pl
- vadr-1.0-paper-supplementary-material/scripts/set-environment.sh
- vadr-1.0-paper-supplementary-material/scripts/vadr-make-results-tables.pl
- vadr-1.0-paper-supplementary-material/scripts/genbank-count-cds-and-mp.sh
- vadr-1.0-paper-supplementary-material/scripts/vadr-count-rnas-full.sh
- vadr-1.0-paper-supplementary-material/scripts/genbank-fetch-cds-and-mp.sh
- vadr-1.0-paper-supplementary-material/scripts/vadr-sqa-and-ftr-to-seqsum-and-ftrsum.pl
- vadr-1.0-paper-supplementary-material/scripts/vadr-vigor-compare-ftrsums.sh
- vadr-1.0-paper-supplementary-material/scripts/vadr-make-alertlist-table.pl
- vadr-1.0-paper-supplementary-material/seq-files/nc.r200.list
- vadr-1.0-paper-supplementary-material/seq-files/nc.r200.fa
- vadr-1.0-paper-supplementary-material/seq-files/dc.r200.fa
- vadr-1.0-paper-supplementary-material/seq-files/np.r200.list
- vadr-1.0-paper-supplementary-material/seq-files/dc.list
- vadr-1.0-paper-supplementary-material/seq-files/nc.fa
- vadr-1.0-paper-supplementary-material/seq-files/np.fa
- vadr-1.0-paper-supplementary-material/seq-files/dp.r200.list
- vadr-1.0-paper-supplementary-material/seq-files/dc.r200.list
- vadr-1.0-paper-supplementary-material/seq-files/dp.list
- vadr-1.0-paper-supplementary-material/seq-files/dp.fa
- vadr-1.0-paper-supplementary-material/seq-files/np.r200.fa
- vadr-1.0-paper-supplementary-material/seq-files/np.list
- vadr-1.0-paper-supplementary-material/seq-files/dp.r200.fa
- vadr-1.0-paper-supplementary-material/seq-files/dc.fa
- vadr-1.0-paper-supplementary-material/seq-files/nc.list
- vadr-1.0-paper-supplementary-material/seq-files/vapid-indi-files
- vadr-1.0-paper-supplementary-material/seq-files/vapid-indi-files/np.r200.147.namelist
- vadr-1.0-paper-supplementary-material/seq-files/vapid-indi-files/dp.r200.52.csv
- vadr-1.0-paper-supplementary-material/seq-files/vapid-indi-files/dp.r200.46.csv
- vadr-1.0-paper-supplementary-material/seq-files/vapid-indi-files/np.r200.fa.174
- vadr-1.0-paper-supplementary-material/seq-files/vapid-indi-files/np.r200.146.namelist
- vadr-1.0-paper-supplementary-material/seq-files/vapid-indi-files/dp.r200.fa.167
- vadr-1.0-paper-supplementary-material/seq-files/vapid-indi-files/dp.r200.fa.13
- vadr-1.0-paper-supplementary-material/seq-files/vapid-indi-files/np.r200.fa.180
- vadr-1.0-paper-supplementary-material/seq-files/vapid-indi-files/dp.r200.fa.193
- vadr-1.0-paper-supplementary-material/seq-files/vapid-indi-files/np.r200.fa.39
- vadr-1.0-paper-supplementary-material/seq-files/vapid-indi-files/nc.r200.fa.54
- vadr-1.0-paper-supplementary-material/seq-files/vapid-indi-files/dc.r200.fa.41
- vadr-1.0-paper-supplementary-material/seq-files/vapid-indi-files/nc.r200.106.csv
- vadr-1.0-paper-supplementary-material/seq-files/vapid-indi-files/dp.r200.fa.158
- vadr-1.0-paper-supplementary-material/seq-files/vapid-indi-files/nc.r200.27.namelist
- vadr-1.0-paper-supplementary-material/seq-files/vapid-indi-files/dp.r200.91.csv
- vadr-1.0-paper-supplementary-material/seq-files/vapid-indi-files/nc.r200.26.namelist
- vadr-1.0-paper-supplementary-material/seq-files/vapid-indi-files/dp.r200.85.csv
- vadr-1.0-paper-supplementary-material/seq-files/vapid-indi-files/nc.r200.112.csv
- vadr-1.0-paper-supplementary-material/seq-files/vapid-indi-files/dc.r200.187.namelist
- vadr-1.0-paper-supplementary-material/seq-files/vapid-indi-files/dp.r200.102.csv
- vadr-1.0-paper-supplementary-material/seq-files/vapid-indi-files/dc.r200.186.namelist
- vadr-1.0-paper-supplementary-material/seq-files/vapid-indi-files/dp.r200.7.csv
- vadr-1.0-paper-supplementary-material/seq-files/vapid-indi-files/dp.r200.116.csv
- vadr-1.0-paper-supplementary-material/seq-files/vapid-indi-files/np.r200.49.namelist
- vadr-1.0-paper-supplementary-material/seq-files/vapid-indi-files/nc.r200.fa.53
- vadr-1.0-paper-supplementary-material/seq-files/vapid-indi-files/dp.r200.fa.194
- vadr-1.0-paper-supplementary-material/seq-files/vapid-indi-files/np.r200.48.namelist
- vadr-1.0-paper-supplementary-material/seq-files/vapid-indi-files/dc.r200.69.csv
- vadr-1.0-paper-supplementary-material/seq-files/vapid-indi-files/np.r200.fa.187
- vadr-1.0-paper-supplementary-material/seq-files/vapid-indi-files/dc.r200.115.namelist
- vadr-1.0-paper-supplementary-material/seq-files/vapid-indi-files/dp.r200.fa.160
- vadr-1.0-paper-supplementary-material/seq-files/vapid-indi-files/dc.r200.fa.79
- vadr-1.0-paper-supplementary-material/seq-files/vapid-indi-files/dp.r200.fa.14
- vadr-1.0-paper-supplementary-material/seq-files/vapid-indi-files/np.r200.fa.173
- vadr-1.0-paper-supplementary-material/seq-files/vapid-indi-files/dc.r200.41.csv
- vadr-1.0-paper-supplementary-material/seq-files/vapid-indi-files/dc.r200.32.namelist
- vadr-1.0-paper-supplementary-material/seq-files/vapid-indi-files/dc.r200.55.csv
- vadr-1.0-paper-supplementary-material/seq-files/vapid-indi-files/dc.r200.114.namelist
- vadr-1.0-paper-supplementary-material/seq-files/vapid-indi-files/dc.r200.33.namelist
- vadr-1.0-paper-supplementary-material/seq-files/vapid-indi-files/nc.r200.fa.98
- vadr-1.0-paper-supplementary-material/seq-files/vapid-indi-files/dc.r200.82.csv
- vadr-1.0-paper-supplementary-material/seq-files/vapid-indi-files/dc.r200.fa.9
- vadr-1.0-paper-supplementary-material/seq-files/vapid-indi-files/dc.r200.96.csv
- vadr-1.0-paper-supplementary-material/seq-files/vapid-indi-files/dc.r200.fa.46
- vadr-1.0-paper-supplementary-material/seq-files/vapid-indi-files/dp.r200.15.namelist
- vadr-1.0-paper-supplementary-material/seq-files/vapid-indi-files/dp.r200.14.namelist
- vadr-1.0-paper-supplementary-material/seq-files/vapid-indi-files/dc.r200.5.csv
- vadr-1.0-paper-supplementary-material/seq-files/vapid-indi-files/nc.r200.fa.65
- vadr-1.0-paper-supplementary-material/seq-files/vapid-indi-files/np.r200.35.csv
- vadr-1.0-paper-supplementary-material/seq-files/vapid-indi-files/nc.r200.fa.91
- vadr-1.0-paper-supplementary-material/seq-files/vapid-indi-files/np.r200.92.namelist
- vadr-1.0-paper-supplementary-material/seq-files/vapid-indi-files/dp.r200.fa.22
- vadr-1.0-paper-supplementary-material/seq-files/vapid-indi-files/dp.r200.fa.156
- vadr-1.0-paper-supplementary-material/seq-files/vapid-indi-files/np.r200.fa.145
- vadr-1.0-paper-supplementary-material/seq-files/vapid-indi-files/np.r200.93.namelist
- vadr-1.0-paper-supplementary-material/seq-files/vapid-indi-files/np.r200.21.csv
- vadr-1.0-paper-supplementary-material/seq-files/vapid-indi-files/np.r200.165.csv
- vadr-1.0-paper-supplementary-material/seq-files/vapid-indi-files/np.r200.fa.37
- vadr-1.0-paper-supplementary-material/seq-files/vapid-indi-files/dp.r200.124.namelist
- vadr-1.0-paper-supplementary-material/seq-files/vapid-indi-files/dc.r200.149.csv
- vadr-1.0-paper-supplementary-material/seq-files/vapid-indi-files/dp.r200.125.namelist
- vadr-1.0-paper-supplementary-material/seq-files/vapid-indi-files/np.r200.171.csv
- vadr-1.0-paper-supplementary-material/seq-files/vapid-indi-files/dc.r200.fa.84
- vadr-1.0-paper-supplementary-material/seq-files/vapid-indi-files/dc.r200.161.csv
- vadr-1.0-paper-supplementary-material/seq-files/vapid-indi-files/np.r200.159.csv
- vadr-1.0-paper-supplementary-material/seq-files/vapid-indi-files/dp.r200.fa.169
- vadr-1.0-paper-supplementary-material/seq-files/vapid-indi-files/dc.r200.fa.70
- vadr-1.0-paper-supplementary-material/seq-files/vapid-indi-files/dc.r200.175.csv
- vadr-1.0-paper-supplementary-material/seq-files/vapid-indi-files/np.r200.fa.142
- vadr-1.0-paper-supplementary-material/seq-files/vapid-indi-files/dc.r200.fa.7
- vadr-1.0-paper-supplementary-material/seq-files/vapid-indi-files/nc.r200.26.csv
- vadr-1.0-paper-supplementary-material/seq-files/vapid-indi-files/dp.r200.fa.25
- vadr-1.0-paper-supplementary-material/seq-files/vapid-indi-files/dc.r200.fa.48
- vadr-1.0-paper-supplementary-material/seq-files/vapid-indi-files/dp.r200.fa.151
- vadr-1.0-paper-supplementary-material/seq-files/vapid-indi-files/nc.r200.fa.96
- vadr-1.0-paper-supplementary-material/seq-files/vapid-indi-files/nc.r200.32.csv
- vadr-1.0-paper-supplementary-material/seq-files/vapid-indi-files/nc.r200.fa.62
- vadr-1.0-paper-supplementary-material/seq-files/vapid-indi-files/dp.r200.87.namelist
- vadr-1.0-paper-supplementary-material/seq-files/vapid-indi-files/dp.r200.86.namelist
- vadr-1.0-paper-supplementary-material/seq-files/vapid-indi-files/dc.r200.fa.77
- vadr-1.0-paper-supplementary-material/seq-files/vapid-indi-files/dc.r200.fa.83
- vadr-1.0-paper-supplementary-material/seq-files/vapid-indi-files/nc.r200.176.namelist
- vadr-1.0-paper-supplementary-material/seq-files/vapid-indi-files/np.r200.fa.189
- vadr-1.0-paper-supplementary-material/seq-files/vapid-indi-files/dp.r200.3.namelist
- vadr-1.0-paper-supplementary-material/seq-files/vapid-indi-files/nc.r200.177.namelist
- vadr-1.0-paper-supplementary-material/seq-files/vapid-indi-files/np.r200.fa.30
- vadr-1.0-paper-supplementary-material/seq-files/vapid-indi-files/dp.r200.2.namelist
- vadr-1.0-paper-supplementary-material/seq-files/vapid-indi-files/np.r200.fa.90
- vadr-1.0-paper-supplementary-material/seq-files/vapid-indi-files/dp.r200.62.namelist
- vadr-1.0-paper-supplementary-material/seq-files/vapid-indi-files/np.r200.fa.129
- vadr-1.0-paper-supplementary-material/seq-files/vapid-indi-files/dc.r200.fa.23
- vadr-1.0-paper-supplementary-material/seq-files/vapid-indi-files/dp.r200.63.namelist
- vadr-1.0-paper-supplementary-material/seq-files/vapid-indi-files/nc.r200.193.namelist
- vadr-1.0-paper-supplementary-material/seq-files/vapid-indi-files/nc.r200.2.namelist
- vadr-1.0-paper-supplementary-material/seq-files/vapid-indi-files/nc.r200.19.namelist
- vadr-1.0-paper-supplementary-material/seq-files/vapid-indi-files/nc.r200.3.namelist
- vadr-1.0-paper-supplementary-material/seq-files/vapid-indi-files/nc.r200.18.namelist
- vadr-1.0-paper-supplementary-material/seq-files/vapid-indi-files/nc.r200.192.namelist
- vadr-1.0-paper-supplementary-material/seq-files/vapid-indi-files/np.r200.fa.64
- vadr-1.0-paper-supplementary-material/seq-files/vapid-indi-files/dp.r200.153.namelist
- vadr-1.0-paper-supplementary-material/seq-files/vapid-indi-files/dp.r200.fa.105
- vadr-1.0-paper-supplementary-material/seq-files/vapid-indi-files/dp.r200.fa.71
- vadr-1.0-paper-supplementary-material/seq-files/vapid-indi-files/np.r200.fa.116
- vadr-1.0-paper-supplementary-material/seq-files/vapid-indi-files/dp.r200.152.namelist
- vadr-1.0-paper-supplementary-material/seq-files/vapid-indi-files/np.r200.179.namelist
- vadr-1.0-paper-supplementary-material/seq-files/vapid-indi-files/nc.r200.fa.36
- vadr-1.0-paper-supplementary-material/seq-files/vapid-indi-files/nc.r200.33.csv
- vadr-1.0-paper-supplementary-material/seq-files/vapid-indi-files/nc.r200.27.csv
- vadr-1.0-paper-supplementary-material/seq-files/vapid-indi-files/np.r200.178.namelist
- vadr-1.0-paper-supplementary-material/seq-files/vapid-indi-files/dp.r200.fa.85
- vadr-1.0-paper-supplementary-material/seq-files/vapid-indi-files/dc.r200.174.csv
- vadr-1.0-paper-supplementary-material/seq-files/vapid-indi-files/np.r200.fa.63
- vadr-1.0-paper-supplementary-material/seq-files/vapid-indi-files/np.r200.158.csv
- vadr-1.0-paper-supplementary-material/seq-files/vapid-indi-files/dc.r200.160.csv
- vadr-1.0-paper-supplementary-material/seq-files/vapid-indi-files/dp.r200.fa.49
- vadr-1.0-paper-supplementary-material/seq-files/vapid-indi-files/dc.r200.fa.24
- vadr-1.0-paper-supplementary-material/seq-files/vapid-indi-files/np.r200.170.csv
- vadr-1.0-paper-supplementary-material/seq-files/vapid-indi-files/dc.r200.148.csv
- vadr-1.0-paper-supplementary-material/seq-files/vapid-indi-files/np.r200.164.csv
- vadr-1.0-paper-supplementary-material/seq-files/vapid-indi-files/np.r200.fa.97
- vadr-1.0-paper-supplementary-material/seq-files/vapid-indi-files/np.r200.20.csv
- vadr-1.0-paper-supplementary-material/seq-files/vapid-indi-files/dp.r200.fa.82
- vadr-1.0-paper-supplementary-material/seq-files/vapid-indi-files/np.r200.34.csv
- vadr-1.0-paper-supplementary-material/seq-files/vapid-indi-files/nc.r200.fa.31
- vadr-1.0-paper-supplementary-material/seq-files/vapid-indi-files/dc.r200.4.csv
- vadr-1.0-paper-supplementary-material/seq-files/vapid-indi-files/nc.r200.101.namelist
- vadr-1.0-paper-supplementary-material/seq-files/vapid-indi-files/np.r200.77.namelist
- vadr-1.0-paper-supplementary-material/seq-files/vapid-indi-files/nc.r200.100.namelist
- vadr-1.0-paper-supplementary-material/seq-files/vapid-indi-files/np.r200.76.namelist
- vadr-1.0-paper-supplementary-material/seq-files/vapid-indi-files/np.r200.fa.111
- vadr-1.0-paper-supplementary-material/seq-files/vapid-indi-files/dp.r200.fa.102
- vadr-1.0-paper-supplementary-material/seq-files/vapid-indi-files/dp.r200.fa.76
- vadr-1.0-paper-supplementary-material/seq-files/vapid-indi-files/dc.r200.97.csv
- vadr-1.0-paper-supplementary-material/seq-files/vapid-indi-files/np.r200.130.namelist
- vadr-1.0-paper-supplementary-material/seq-files/vapid-indi-files/np.r200.131.namelist
- vadr-1.0-paper-supplementary-material/seq-files/vapid-indi-files/np.r200.fa.55
- vadr-1.0-paper-supplementary-material/seq-files/vapid-indi-files/nc.r200.fa.38
- vadr-1.0-paper-supplementary-material/seq-files/vapid-indi-files/dc.r200.83.csv
- vadr-1.0-paper-supplementary-material/seq-files/vapid-indi-files/dc.r200.fa.12
- vadr-1.0-paper-supplementary-material/seq-files/vapid-indi-files/np.r200.fa.118
- vadr-1.0-paper-supplementary-material/seq-files/vapid-indi-files/dc.r200.54.csv
- vadr-1.0-paper-supplementary-material/seq-files/vapid-indi-files/nc.r200.50.namelist
- vadr-1.0-paper-supplementary-material/seq-files/vapid-indi-files/dc.r200.40.csv
- vadr-1.0-paper-supplementary-material/seq-files/vapid-indi-files/nc.r200.51.namelist
- vadr-1.0-paper-supplementary-material/seq-files/vapid-indi-files/dc.r200.68.csv
- vadr-1.0-paper-supplementary-material/seq-files/vapid-indi-files/np.r200.fa.127
- vadr-1.0-paper-supplementary-material/seq-files/vapid-indi-files/dp.r200.fa.40
- vadr-1.0-paper-supplementary-material/seq-files/vapid-indi-files/dp.r200.fa.134
- vadr-1.0-paper-supplementary-material/seq-files/vapid-indi-files/dp.r200.117.csv
- vadr-1.0-paper-supplementary-material/seq-files/vapid-indi-files/nc.r200.148.namelist
- vadr-1.0-paper-supplementary-material/seq-files/vapid-indi-files/dc.r200.fa.15
- vadr-1.0-paper-supplementary-material/seq-files/vapid-indi-files/dp.r200.fa.78
- vadr-1.0-paper-supplementary-material/seq-files/vapid-indi-files/dp.r200.6.csv
- vadr-1.0-paper-supplementary-material/seq-files/vapid-indi-files/dp.r200.103.csv
- vadr-1.0-paper-supplementary-material/seq-files/vapid-indi-files/nc.r200.149.namelist
- vadr-1.0-paper-supplementary-material/seq-files/vapid-indi-files/dp.r200.84.csv
- vadr-1.0-paper-supplementary-material/seq-files/vapid-indi-files/np.r200.fa.52
- vadr-1.0-paper-supplementary-material/seq-files/vapid-indi-files/dc.r200.45.namelist
- vadr-1.0-paper-supplementary-material/seq-files/vapid-indi-files/nc.r200.113.csv
- vadr-1.0-paper-supplementary-material/seq-files/vapid-indi-files/dc.r200.162.namelist
- vadr-1.0-paper-supplementary-material/seq-files/vapid-indi-files/nc.r200.107.csv
- vadr-1.0-paper-supplementary-material/seq-files/vapid-indi-files/dc.r200.44.namelist
- vadr-1.0-paper-supplementary-material/seq-files/vapid-indi-files/dc.r200.163.namelist
- vadr-1.0-paper-supplementary-material/seq-files/vapid-indi-files/dp.r200.90.csv
- vadr-1.0-paper-supplementary-material/seq-files/vapid-indi-files/np.r200.fa.99
- vadr-1.0-paper-supplementary-material/seq-files/vapid-indi-files/dp.r200.fa.47
- vadr-1.0-paper-supplementary-material/seq-files/vapid-indi-files/dp.r200.fa.133
- vadr-1.0-paper-supplementary-material/seq-files/vapid-indi-files/np.r200.fa.120
- vadr-1.0-paper-supplementary-material/seq-files/vapid-indi-files/dp.r200.47.csv
- vadr-1.0-paper-supplementary-material/seq-files/vapid-indi-files/dp.r200.188.namelist
- vadr-1.0-paper-supplementary-material/seq-files/vapid-indi-files/dp.r200.189.namelist
- vadr-1.0-paper-supplementary-material/seq-files/vapid-indi-files/dp.r200.53.csv
- vadr-1.0-paper-supplementary-material/seq-files/vapid-indi-files/dc.r200.71.namelist
- vadr-1.0-paper-supplementary-material/seq-files/vapid-indi-files/dp.r200.45.csv
- vadr-1.0-paper-supplementary-material/seq-files/vapid-indi-files/nc.r200.fa.63
- vadr-1.0-paper-supplementary-material/seq-files/vapid-indi-files/dc.r200.156.namelist
- vadr-1.0-paper-supplementary-material/seq-files/vapid-indi-files/dc.r200.70.namelist
- vadr-1.0-paper-supplementary-material/seq-files/vapid-indi-files/dp.r200.51.csv
- vadr-1.0-paper-supplementary-material/seq-files/vapid-indi-files/dc.r200.157.namelist
- vadr-1.0-paper-supplementary-material/seq-files/vapid-indi-files/dp.r200.fa.24
- vadr-1.0-paper-supplementary-material/seq-files/vapid-indi-files/dc.r200.fa.49
- vadr-1.0-paper-supplementary-material/seq-files/vapid-indi-files/dp.r200.fa.150
- vadr-1.0-paper-supplementary-material/seq-files/vapid-indi-files/dc.r200.fa.6
- vadr-1.0-paper-supplementary-material/seq-files/vapid-indi-files/np.r200.fa.143
- vadr-1.0-paper-supplementary-material/seq-files/vapid-indi-files/dp.r200.79.csv
- vadr-1.0-paper-supplementary-material/seq-files/vapid-indi-files/dp.r200.9.namelist
- vadr-1.0-paper-supplementary-material/seq-files/vapid-indi-files/dp.r200.8.namelist
- vadr-1.0-paper-supplementary-material/seq-files/vapid-indi-files/nc.r200.fa.97
- vadr-1.0-paper-supplementary-material/seq-files/vapid-indi-files/dp.r200.129.csv
- vadr-1.0-paper-supplementary-material/seq-files/vapid-indi-files/nc.r200.111.csv
- vadr-1.0-paper-supplementary-material/seq-files/vapid-indi-files/np.r200.fa.188
- vadr-1.0-paper-supplementary-material/seq-files/vapid-indi-files/dp.r200.86.csv
- vadr-1.0-paper-supplementary-material/seq-files/vapid-indi-files/dc.r200.fa.82
- vadr-1.0-paper-supplementary-material/seq-files/vapid-indi-files/dp.r200.92.csv
- vadr-1.0-paper-supplementary-material/seq-files/vapid-indi-files/np.r200.fa.31
- vadr-1.0-paper-supplementary-material/seq-files/vapid-indi-files/nc.r200.105.csv
- vadr-1.0-paper-supplementary-material/seq-files/vapid-indi-files/dp.r200.4.csv
- vadr-1.0-paper-supplementary-material/seq-files/vapid-indi-files/dp.r200.115.csv
- vadr-1.0-paper-supplementary-material/seq-files/vapid-indi-files/dc.r200.200.csv
- vadr-1.0-paper-supplementary-material/seq-files/vapid-indi-files/np.r200.196.namelist
- vadr-1.0-paper-supplementary-material/seq-files/vapid-indi-files/dp.r200.101.csv
- vadr-1.0-paper-supplementary-material/seq-files/vapid-indi-files/np.r200.197.namelist
- vadr-1.0-paper-supplementary-material/seq-files/vapid-indi-files/nc.r200.139.csv
- vadr-1.0-paper-supplementary-material/seq-files/vapid-indi-files/dc.r200.fa.76
- vadr-1.0-paper-supplementary-material/seq-files/vapid-indi-files/nc.r200.fa.90
- vadr-1.0-paper-supplementary-material/seq-files/vapid-indi-files/dc.r200.fa.1
- vadr-1.0-paper-supplementary-material/seq-files/vapid-indi-files/np.r200.fa.144
- vadr-1.0-paper-supplementary-material/seq-files/vapid-indi-files/dp.r200.fa.23
- vadr-1.0-paper-supplementary-material/seq-files/vapid-indi-files/dp.r200.fa.157
- vadr-1.0-paper-supplementary-material/seq-files/vapid-indi-files/dc.r200.56.csv
- vadr-1.0-paper-supplementary-material/seq-files/vapid-indi-files/np.r200.104.namelist
- vadr-1.0-paper-supplementary-material/seq-files/vapid-indi-files/dc.r200.42.csv
- vadr-1.0-paper-supplementary-material/seq-files/vapid-indi-files/nc.r200.fa.64
- vadr-1.0-paper-supplementary-material/seq-files/vapid-indi-files/np.r200.105.namelist
- vadr-1.0-paper-supplementary-material/seq-files/vapid-indi-files/dp.r200.fa.168
- vadr-1.0-paper-supplementary-material/seq-files/vapid-indi-files/dc.r200.fa.71
- vadr-1.0-paper-supplementary-material/seq-files/vapid-indi-files/nc.r200.64.namelist
- vadr-1.0-paper-supplementary-material/seq-files/vapid-indi-files/np.r200.fa.36
- vadr-1.0-paper-supplementary-material/seq-files/vapid-indi-files/np.r200.98.namelist
- vadr-1.0-paper-supplementary-material/seq-files/vapid-indi-files/dc.r200.95.csv
- vadr-1.0-paper-supplementary-material/seq-files/vapid-indi-files/dc.r200.81.csv
- vadr-1.0-paper-supplementary-material/seq-files/vapid-indi-files/dc.r200.fa.85
- vadr-1.0-paper-supplementary-material/seq-files/vapid-indi-files/np.r200.99.namelist
- vadr-1.0-paper-supplementary-material/seq-files/vapid-indi-files/nc.r200.65.namelist
- vadr-1.0-paper-supplementary-material/seq-files/vapid-indi-files/np.r200.fa.172
- vadr-1.0-paper-supplementary-material/seq-files/vapid-indi-files/dc.r200.189.csv
- vadr-1.0-paper-supplementary-material/seq-files/vapid-indi-files/dp.r200.fa.161
- vadr-1.0-paper-supplementary-material/seq-files/vapid-indi-files/dc.r200.6.csv
- vadr-1.0-paper-supplementary-material/seq-files/vapid-indi-files/dc.r200.fa.78
- vadr-1.0-paper-supplementary-material/seq-files/vapid-indi-files/dp.r200.fa.15
- vadr-1.0-paper-supplementary-material/seq-files/vapid-indi-files/nc.r200.fa.52
- vadr-1.0-paper-supplementary-material/seq-files/vapid-indi-files/np.r200.22.csv
- vadr-1.0-paper-supplementary-material/seq-files/vapid-indi-files/np.r200.fa.186
- vadr-1.0-paper-supplementary-material/seq-files/vapid-indi-files/np.r200.199.csv
- vadr-1.0-paper-supplementary-material/seq-files/vapid-indi-files/dp.r200.fa.195
- vadr-1.0-paper-supplementary-material/seq-files/vapid-indi-files/np.r200.36.csv
- vadr-1.0-paper-supplementary-material/seq-files/vapid-indi-files/np.r200.43.namelist
- vadr-1.0-paper-supplementary-material/seq-files/vapid-indi-files/nc.r200.135.namelist
- vadr-1.0-paper-supplementary-material/seq-files/vapid-indi-files/np.r200.172.csv
- vadr-1.0-paper-supplementary-material/seq-files/vapid-indi-files/nc.r200.fa.99
- vadr-1.0-paper-supplementary-material/seq-files/vapid-indi-files/dc.r200.fa.47
- vadr-1.0-paper-supplementary-material/seq-files/vapid-indi-files/np.r200.42.namelist
- vadr-1.0-paper-supplementary-material/seq-files/vapid-indi-files/nc.r200.134.namelist
- vadr-1.0-paper-supplementary-material/seq-files/vapid-indi-files/np.r200.166.csv
- vadr-1.0-paper-supplementary-material/seq-files/vapid-indi-files/dc.r200.fa.8
- vadr-1.0-paper-supplementary-material/seq-files/vapid-indi-files/dc.r200.176.csv
- vadr-1.0-paper-supplementary-material/seq-files/vapid-indi-files/dc.r200.38.namelist
- vadr-1.0-paper-supplementary-material/seq-files/vapid-indi-files/dc.r200.39.namelist
- vadr-1.0-paper-supplementary-material/seq-files/vapid-indi-files/dc.r200.162.csv
- vadr-1.0-paper-supplementary-material/seq-files/vapid-indi-files/nc.r200.31.csv
- vadr-1.0-paper-supplementary-material/seq-files/vapid-indi-files/dp.r200.fa.192
- vadr-1.0-paper-supplementary-material/seq-files/vapid-indi-files/np.r200.fa.181
- vadr-1.0-paper-supplementary-material/seq-files/vapid-indi-files/np.r200.fa.38
[truncated: 2,151 more entries]
