# Supplementary material for: VADR: validation and annotation of virus sequence submissions to GenBank
Source: BMC Bioinformatics. 2020 May 24;21:211. doi: 10.1186/s12859-020-3537-3 (PMC7245624; doi:10.1186/s12859-020-3537-3)
Supplement: Supplementary file 1 — Additional file 1 Sequence files, scripts, and instructions for reproducing Norovirus and Dengue virus tests reported in the article. This is a gzipped tarball that can be unpacked with the command ’tar xf vadr-1.0-paper-supplementary-material.tar.gz’, and includes two README files with instructions on reproducing the tests and reported results. [file 12859_2020_3537_MOESM1_ESM.tar › vadr-1.0-paper-supplementary-material/vadr.noro.map]

NC_001959:nonstructural polyprotein:NP_056820.1
NC_001959:VP1:NP_056821.2
NC_001959:VP2:NP_056822.1
NC_008311:nonstructural polyprotein:YP_720001.1
NC_008311:VP1:YP_720002.1
NC_008311:VF1:YP_006390081.1
NC_008311:VP2:YP_720003.1
NC_029645:nonstructural polyprotein:YP_009237900.1
NC_029645:VP1:YP_009237901.1
NC_029645:VP2:YP_009237902.1
NC_029646:nonstructural polyprotein:YP_009237897.1
NC_029646:VP1:YP_009237898.1
NC_029646:VP2:YP_009237899.1
NC_029647:nonstructural polyprotein:YP_009237903.1
NC_029647:VP1:YP_009237904.1
NC_029647:VP2:YP_009237905.1
NC_031324:nonstructural polyprotein:YP_009305194.1
NC_031324:VP1:YP_009305195.1
NC_031324:VP2:YP_009305196.1
NC_039475:nonstructural polyprotein:YP_009518835.1
NC_039475:VP1:YP_009518836.1
NC_039475:VP2:YP_009518837.1
NC_039476:nonstructural polyprotein:YP_009518838.1
NC_039476:VP1:YP_009518839.1
NC_039476:VP2:YP_009518840.1
NC_039477:nonstructural polyprotein:YP_009518841.1
NC_039477:VP1:YP_009518842.1
NC_039477:VP2:YP_009518843.1
