# Supplementary material for: VADR: validation and annotation of virus sequence submissions to GenBank
Source: BMC Bioinformatics. 2020 May 24;21:211. doi: 10.1186/s12859-020-3537-3 (PMC7245624; doi:10.1186/s12859-020-3537-3)
Supplement: Supplementary file 1 — Additional file 1 Sequence files, scripts, and instructions for reproducing Norovirus and Dengue virus tests reported in the article. This is a gzipped tarball that can be unpacked with the command ’tar xf vadr-1.0-paper-supplementary-material.tar.gz’, and includes two README files with instructions on reproducing the tests and reported results. [file 12859_2020_3537_MOESM1_ESM.tar › vadr-1.0-paper-supplementary-material/scripts/make-summaries.sh]

#!/bin/bash
#vapid
for a in nc dc; do 
    if [ -e vapid.$a.seqsum ] 
    then 
        rm vapid.$a.seqsum
    fi
    for ((i = 1; i <= 200; i++)); do
        perl $VADRPAPER_SCRIPTSDIR/vapid-out-and-errorsummary-to-seqsum.pl $VADRPAPER_VAPIDDIR/vapid-r200indi-out/vp-$a.r200.$i/vp-$a.r200.$i.out $VADRPAPER_VAPIDDIR/vapid-r200indi-out/vp-$a.r200.$i $VADRPAPER_SUPPDIR/seq-files/vapid-indi-files/$a.r200.$i.namelist >> vapid.$a.seqsum 
    done
done

#vigor
for a in nc np; do 
    perl $VADRPAPER_SCRIPTSDIR/vigor-at-to-seqsum-and-ftrsum.pl $VADRPAPER_VIGORDIR/vigor-r200-out/vg-$a.r200/vg-$a.r200.at vigor.$a
done

#vadr
for a in np nc; do 
    perl $VADRPAPER_SCRIPTSDIR/vadr-sqa-and-ftr-to-seqsum-and-ftrsum.pl $VADRPAPER_VADRDIR/vadr-r200-out/va-$a.r200/va-$a.r200.vadr.sqa $VADRPAPER_VADRDIR/vadr-r200-out/va-$a.r200/va-$a.r200.vadr.ftr $VADRPAPER_SUPPDIR/vadr.noro.map vadr.$a
done
for a in dp dc; do 
    perl $VADRPAPER_SCRIPTSDIR/vadr-sqa-and-ftr-to-seqsum-and-ftrsum.pl $VADRPAPER_VADRDIR/vadr-r200-out/va-$a.r200/va-$a.r200.vadr.sqa $VADRPAPER_VADRDIR/vadr-r200-out/va-$a.r200/va-$a.r200.vadr.ftr $VADRPAPER_SUPPDIR/vadr.dengue.map vadr.$a
done
