# Supplementary material for: VADR: validation and annotation of virus sequence submissions to GenBank
Source: BMC Bioinformatics. 2020 May 24;21:211. doi: 10.1186/s12859-020-3537-3 (PMC7245624; doi:10.1186/s12859-020-3537-3)
Supplement: Supplementary file 1 — Additional file 1 Sequence files, scripts, and instructions for reproducing Norovirus and Dengue virus tests reported in the article. This is a gzipped tarball that can be unpacked with the command ’tar xf vadr-1.0-paper-supplementary-material.tar.gz’, and includes two README files with instructions on reproducing the tests and reported results. [file 12859_2020_3537_MOESM1_ESM.tar › vadr-1.0-paper-supplementary-material/scripts/combine-summaries-for-tbl.sh]

#!/bin/bash
# table 1: pass/fail for each program on each dataset
for a in nc; do 
    echo -n "$a vadr  pass "
    grep pf-vadr:PASS $a.vadr.vigor.vapid.combseqsum | wc -l
    echo -n "$a vadr  fail "
    grep pf-vadr:FAIL $a.vadr.vigor.vapid.combseqsum | wc -l
    echo -n "$a vapid pass "
    grep pf-vapid:PASS $a.vadr.vigor.vapid.combseqsum | wc -l
    echo -n "$a vapid fail "
    grep pf-vapid:FAIL $a.vadr.vigor.vapid.combseqsum | wc -l
    echo -n "$a vigor pass "
    grep pf-vigor:PASS $a.vadr.vigor.vapid.combseqsum | wc -l
    echo -n "$a vigor fail "
    grep pf-vigor:FAIL $a.vadr.vigor.vapid.combseqsum | wc -l
    echo ""
done
for a in dc; do 
    echo -n "$a vadr  pass "
    grep pf-vadr:PASS $a.vadr.vapid.combseqsum | wc -l
    echo -n "$a vadr  fail "
    grep pf-vadr:FAIL $a.vadr.vapid.combseqsum | wc -l
    echo -n "$a vapid pass "
    grep pf-vapid:PASS $a.vadr.vapid.combseqsum | wc -l
    echo -n "$a vapid fail "
    grep pf-vapid:FAIL $a.vadr.vapid.combseqsum | wc -l
    echo "$a vigor pass -"
    echo "$a vigor fail -"
    echo ""
done
for a in np; do 
    echo -n "$a vadr  pass "
    grep pf-vadr:PASS $a.vadr.vigor.combseqsum | wc -l
    echo -n "$a vadr  fail "
    grep pf-vadr:FAIL $a.vadr.vigor.combseqsum | wc -l
    echo "$a vapid pass -"
    echo "$a vapid fail -"
    echo -n "$a vigor pass "
    grep pf-vigor:PASS $a.vadr.vigor.combseqsum | wc -l
    echo -n "$a vigor fail "
    grep pf-vigor:FAIL $a.vadr.vigor.combseqsum | wc -l
    echo ""
done
for a in dp; do 
    echo -n "$a vadr  pass "
    grep pf:PASS vadr.$a.seqsum | wc -l
    echo -n "$a vadr  fail "
    grep pf:FAIL vadr.$a.seqsum | wc -l
    echo "$a vapid pass -"
    echo "$a vapid fail -"
    echo "$a vigor pass -"
    echo "$a vigor fail -"
    echo ""
done

    echo ""
# table 2: vadr vs vapid and vadr vs vigor
for a in nc; do 
    echo -n "$a vadr-vapid   pass-pass "
    grep pf-vadr:PASS $a.vadr.vigor.vapid.combseqsum | grep pf-vapid:PASS | wc -l
    echo -n "$a vadr-vapid   fail-fail "
    grep pf-vadr:FAIL $a.vadr.vigor.vapid.combseqsum | grep pf-vapid:FAIL | wc -l
    echo -n "$a vadr-vapid   pass-fail "
    grep pf-vadr:PASS $a.vadr.vigor.vapid.combseqsum | grep pf-vapid:FAIL | wc -l
    echo -n "$a vadr-vapid   fail-pass "
    grep pf-vadr:FAIL $a.vadr.vigor.vapid.combseqsum | grep pf-vapid:PASS | wc -l
    echo ""
done
for a in dc; do 
    echo -n "$a vadr-vapid   pass-pass "
    grep pf-vadr:PASS $a.vadr.vapid.combseqsum | grep pf-vapid:PASS | wc -l
    echo -n "$a vadr-vapid   fail-fail "
    grep pf-vadr:FAIL $a.vadr.vapid.combseqsum | grep pf-vapid:FAIL | wc -l
    echo -n "$a vadr-vapid   pass-fail "
    grep pf-vadr:PASS $a.vadr.vapid.combseqsum | grep pf-vapid:FAIL | wc -l
    echo -n "$a vadr-vapid   fail-pass "
    grep pf-vadr:FAIL $a.vadr.vapid.combseqsum | grep pf-vapid:PASS | wc -l
    echo ""
done

for a in nc; do 
    echo -n "$a vadr-vigor   pass-pass "
    grep pf-vadr:PASS $a.vadr.vigor.vapid.combseqsum | grep pf-vigor:PASS | wc -l
    echo -n "$a vadr-vigor   fail-fail "
    grep pf-vadr:FAIL $a.vadr.vigor.vapid.combseqsum | grep pf-vigor:FAIL | wc -l
    echo -n "$a vadr-vigor   pass-fail "
    grep pf-vadr:PASS $a.vadr.vigor.vapid.combseqsum | grep pf-vigor:FAIL | wc -l
    echo -n "$a vadr-vigor   fail-pass "
    grep pf-vadr:FAIL $a.vadr.vigor.vapid.combseqsum | grep pf-vigor:PASS | wc -l
    echo ""
done
for a in np; do 
    echo -n "$a vadr-vigor   pass-pass "
    grep pf-vadr:PASS $a.vadr.vigor.combseqsum | grep pf-vigor:PASS | wc -l
    echo -n "$a vadr-vigor   fail-fail "
    grep pf-vadr:FAIL $a.vadr.vigor.combseqsum | grep pf-vigor:FAIL | wc -l
    echo -n "$a vadr-vigor   pass-fail "
    grep pf-vadr:PASS $a.vadr.vigor.combseqsum | grep pf-vigor:FAIL | wc -l
    echo -n "$a vadr-vigor   fail-pass "
    grep pf-vadr:FAIL $a.vadr.vigor.combseqsum | grep pf-vigor:PASS | wc -l
    echo ""
done
