# Supplementary material for: VADR: validation and annotation of virus sequence submissions to GenBank
Source: BMC Bioinformatics. 2020 May 24;21:211. doi: 10.1186/s12859-020-3537-3 (PMC7245624; doi:10.1186/s12859-020-3537-3)
Supplement: Supplementary file 1 — Additional file 1 Sequence files, scripts, and instructions for reproducing Norovirus and Dengue virus tests reported in the article. This is a gzipped tarball that can be unpacked with the command ’tar xf vadr-1.0-paper-supplementary-material.tar.gz’, and includes two README files with instructions on reproducing the tests and reported results. [file 12859_2020_3537_MOESM1_ESM.tar › vadr-1.0-paper-supplementary-material/scripts/set-environment.sh]

#!/bin/bash

# set VADRPAPER_SUPPDIR to the path you unpacked the supplementary data tarball 
export VADRPAPER_SUPPDIR="$INF/notebook/19_1003_vadr_mscript_tests3/m-vadr/vadr-1.0-paper-supplementary-material"

# set VADRPAPER_VADRDIR to the path where you ran vadr as explained here in the file 
# 00NOTES-running-tests.txt included in the supplementary data tarball
export VADRPAPER_VADRDIR="$INF/notebook/19_1003_vadr_mscript_tests3/vadr-dir"

# set VADRPAPER_VAPIDDIR to the path where you ran vapid as explained here in the file 
# 00NOTES-running-tests.txt included in the supplementary data tarball
export VADRPAPER_VAPIDDIR="$INF/notebook/19_1003_vadr_mscript_tests3/vapid-dir"

# set VADRPAPER_VIGORDIR to the path where you ran vigor as explained here in the file 
# 00NOTES-running-tests.txt included in the supplementary data tarball
export VADRPAPER_VIGORDIR="$INF/notebook/19_1003_vadr_mscript_tests3/vigor-dir"

# do not edit the next line
export VADRPAPER_SCRIPTSDIR="$VADRPAPER_SUPPDIR/scripts"
