# Supplementary material for: VADR: validation and annotation of virus sequence submissions to GenBank
Source: BMC Bioinformatics. 2020 May 24;21:211. doi: 10.1186/s12859-020-3537-3 (PMC7245624; doi:10.1186/s12859-020-3537-3)
Supplement: Supplementary file 1 — Additional file 1 Sequence files, scripts, and instructions for reproducing Norovirus and Dengue virus tests reported in the article. This is a gzipped tarball that can be unpacked with the command ’tar xf vadr-1.0-paper-supplementary-material.tar.gz’, and includes two README files with instructions on reproducing the tests and reported results. [file 12859_2020_3537_MOESM1_ESM.tar › vadr-1.0-paper-supplementary-material/scripts/genbank-count-cds-and-mp.sh]

#!/bin/bash
for a in np dp nc dc; do
    echo $a 
    echo -n "total number seqs: "
    wc -l $VADRPAPER_SUPPDIR/seq-files/$a.list
    echo -n "num seqs with >= 1 CDS annotated: "
    cat $a.cds.out | awk '{ print $1 }' | sort | uniq | wc -l
    echo -n "num seqs with >= 1 mat_peptide annotated: "
    cat $a.mp.out | awk '{ print $1 }' | sort | uniq | wc -l
    echo ""
done
