# Supplementary material for: VADR: validation and annotation of virus sequence submissions to GenBank
Source: BMC Bioinformatics. 2020 May 24;21:211. doi: 10.1186/s12859-020-3537-3 (PMC7245624; doi:10.1186/s12859-020-3537-3)
Supplement: Supplementary file 1 — Additional file 1 Sequence files, scripts, and instructions for reproducing Norovirus and Dengue virus tests reported in the article. This is a gzipped tarball that can be unpacked with the command ’tar xf vadr-1.0-paper-supplementary-material.tar.gz’, and includes two README files with instructions on reproducing the tests and reported results. [file 12859_2020_3537_MOESM1_ESM.tar › vadr-1.0-paper-supplementary-material/scripts/vadr-count-rnas-full.sh]

#!/bin/bash
DIR="$VADRPAPER_VADRDIR/vadr-full-out"
for a in dp dc; do 
    echo ""
    echo -n "$a total num passing seqs: "
    grep -v ^\# $DIR/va-$a/va-$a.vadr.sqa | grep PASS | wc -l
    for b in ncRNA stem_loop; do 
        echo -n "$a $b total num features: "
        grep PASS $DIR/va-$a/va-$a.vadr.ftr | grep $b | wc -l
        echo -n "$a $b num seqs with >= 1: "
        grep PASS $DIR/va-$a/va-$a.vadr.ftr | grep $b | awk '{ print $2 }' | sort | uniq -c | wc -l
        echo -n "$a $b seq with max num: "
        grep PASS $DIR/va-$a/va-$a.vadr.ftr | grep $b | awk '{ print $2 }' | sort | uniq -c | sort -rnk 1 | head -n1
        echo -n "$a $b seq with min num: "
        grep PASS $DIR/va-$a/va-$a.vadr.ftr | grep $b | awk '{ print $2 }' | sort | uniq -c | sort -rnk 1 | tail -n1
    done
done

        
