# Supplementary material for: VADR: validation and annotation of virus sequence submissions to GenBank
Source: BMC Bioinformatics. 2020 May 24;21:211. doi: 10.1186/s12859-020-3537-3 (PMC7245624; doi:10.1186/s12859-020-3537-3)
Supplement: Supplementary file 1 — Additional file 1 Sequence files, scripts, and instructions for reproducing Norovirus and Dengue virus tests reported in the article. This is a gzipped tarball that can be unpacked with the command ’tar xf vadr-1.0-paper-supplementary-material.tar.gz’, and includes two README files with instructions on reproducing the tests and reported results. [file 12859_2020_3537_MOESM1_ESM.tar › vadr-1.0-paper-supplementary-material/scripts/vadr-vigor-compare-ftrsums.sh]

#!/bin/bash
for p in all pass; do 
    for a in np nc; do 
        echo $a
        perl $VADRPAPER_SCRIPTSDIR/compare-two-ftrsums.pl vadr.$a.ftrsum vigor.$a.ftrsum $p > vadr.vigor.$a.$p.compftrsum
        echo -n "$p count of PRODUCT-MATCH "
        cat vadr.vigor.$a.$p.compftrsum | grep PRODUCT-MATCH | wc -l
        echo -n "$p count of PRODUCT-MATCH COORDS-MATCH "
        cat vadr.vigor.$a.$p.compftrsum | grep PRODUCT-MATCH | grep COORDS-MATCH | wc -l
        echo -n "$p count of PRODUCT-MATCH COORDS-MISMATCH "
        cat vadr.vigor.$a.$p.compftrsum | grep PRODUCT-MATCH | grep COORDS-MISMATCH | wc -l
        echo ""
    done
    echo "$p np and nc combined"
    echo -n "$p count of PRODUCT-MATCH "
    cat vadr.vigor.n*.$p.compftrsum | grep PRODUCT-MATCH | wc -l
    echo -n "$p count of PRODUCT-MATCH COORDS-MATCH "
    cat vadr.vigor.n*.$p.compftrsum | grep PRODUCT-MATCH | grep COORDS-MATCH | wc -l
    echo -n "$p count of PRODUCT-MATCH COORDS-MISMATCH "
    cat vadr.vigor.n*.$p.compftrsum | grep PRODUCT-MATCH | grep COORDS-MISMATCH | wc -l
    echo ""
done
