# Supplementary material for: VADR: validation and annotation of virus sequence submissions to GenBank
Source: BMC Bioinformatics. 2020 May 24;21:211. doi: 10.1186/s12859-020-3537-3 (PMC7245624; doi:10.1186/s12859-020-3537-3)
Supplement: Supplementary file 1 — Additional file 1 Sequence files, scripts, and instructions for reproducing Norovirus and Dengue virus tests reported in the article. This is a gzipped tarball that can be unpacked with the command ’tar xf vadr-1.0-paper-supplementary-material.tar.gz’, and includes two README files with instructions on reproducing the tests and reported results. [file 12859_2020_3537_MOESM1_ESM.tar › vadr-1.0-paper-supplementary-material/seq-files/nc.r200.fa]

>KC175394.1 Norovirus Hu/Norwalk/20035/2009/VNM, complete genome
GAATGAAGATGGCGTCTAACGACGCTTCCGCTGCCGCTGTTGCTAACAGCAACAACGACACCGCAAAATC
TTCAAGTGACAAAATGTTTTCTAACATGGCTGTCACTTTTAAACGAGCCCTCGGGGCGCGGCCTAAGCAG
CCCCCCCCGAGGGAAATACCACAAAGACCCCCACGACCACCTACTCCAGAACTGGTCAAAAAGATCCCTC
CTCCCCCGCCCAACGGAGAGGATGAAGCAGTGGTTTCTTATAGTGCCAAAGATGGCGTTTCCGGTTTACC
TGAGCTTTCCACCGTCAGGCAACCGGAAGAAACCAATACGGCCTTCAGTGTCCCTCCACTCAACCAGAGG
GAGAATAGAGATGCTAAGGAACCACTGACTGGAACAATTCTGGAAATGTGGGATGGAGAAATCTACCATT
ATGGCCTGTATGTTGAGCGAGGTCTTGTGCTGGGTGTGCACAAACCACCAGCTGCCATAAGCCTCGCCAA
GGTCGAACTAACACCACTCTCCTTGTTCTGGAGACCTGTGTACACTCCCCAGTACCTCATCTCTCCAGAC
ACCCTCAAGAAGTTACACGGAGAAACGTTTCCCTACACAGCCTTTGACAACAATTGCTATGCCTTTTGTT
GTTGGGTCCTGGATCTAAATGACTCGTGGCTGAGTAGGAGAATGATCCAGAGAACAACTGGCTTCTTCAG
ACCCTACCAAGACTGGAACAGGAAACCCCTCCCCACTATGGATGATTCCAAATTAAAGAAGGTAGCTAAC
ATATTCCTGTGCGCCCTGTCTTCGCTATTCACCAGGCCCATAAAAGACATAATAGGAAAGCTAAGACCTC
TCAACATCATCAACATCCTGGCTTCATGTGATTGGACTTTCGCAGGCATAGTGGAGTCTTTGATACTCTT
GGCAGAGCTCTTTGGAGTCTTCTGGACACCCCCAGATGTGTCTGCGATGATTGCCCCCTTACTCGGTGAT
TTCGAGTTACAAGGACCTGAGGACCTTGTAGTGGAGCTCGTCCCTGTAGTAATGGGGGGAATTGGTTTGG
TGCTGGGATTCACCAAAGAGAAGATTGGGAAAATGTTGTCATCTGCTGCATCCACCTTGAGAGCTTGTAA
AGATCTTGGTGCATATGGGCTAGAGATCCTAAAGTTAGTCATGAAGTGGTTCTTCCCGAAGAAAGAGGAG
GCAAATGAACTGGCTATGGTGAGATCCATCGAGGATGCAGTACTGGACCTTGAGGCAATTGAAAACAACC
ATATGACCACCTTGCTCAAAGACAAAGACAGCCTGGCAACCTACATGAGAACCCTTGACCTCGAGGAAGA
GAAAGCCAGAAAACTCTCAACCAAGTCTGCTTCACCTGACATCGTGGGCACAATCAACGCCCTTCTGGCG
AGAATCGCCGCTGCACGCTCCCTGGTGCACCGAGCGAAGGAGGAGCTTTCCAGCAGACCAAGACCTGTAG
TCTTGATGATATCAGGCAGACCAGGGATAGGAAAAACCCACCTTGCTAGGGAAGTGGCTAAGAGAATCGC
AGCCTCCCTCACAGGAGACCAGCGTGTAGGCCTCATCCCACGCAATGGCGTCGACCACTGGGATGCGTAT
AGGGGGGAGAGGGTCGTCCTATGGGACGACTATGGAATGAGCAACCCCATTCACGACGCCCTTAGGCTGC
AAGAACTCGCTGACACTTGCCCCCTTACTCTAAATTGTGACAGGATTGAGAATAAAGGAAAGGTCTTTGA
CAGCGATGTCATCATTATCACCACTAATCTGGCCAACCCAGCACCACTGGACTATGTCAACTTTGAAGCG
TGCTCGAGGCGCATCGATTTCCTCGTGTATGCAGAAGCCCCCGAGGTCGAAAAGGCGAAGCGTGACTTCC
CGGGCCAACCTGACATGTGGAAAAACGTTTTTAGTTCTGATTTCTCACACATAAAATTGGCACTGGCTCC
ACAAGGTGGCTTTGATAAGAACGGGAACACCCCACACGGGAAGGGCGTCATGAAGACTCTCACCACTGGC
TCCCTCATTGCCCGGGCATCAGGGCTGCTCCATGAGAGATTGGATGAGTTTGAACTACAGGGCCCAGCTC
TTACCACCTTCAACTTTGACCGCAACAAAGTGCTTGCCTTCAGACAGCTTGCAGCTGAAAACAAATATGG
GTTGATAGACACAATGAAAGTTGGGAGGCAGCTCAAGGATGTCAAAACCATGCCAGAACTTAAACAAGCA
CTCAAAAACATCTCAATCAAGAAGTGCCAGATTGTGTATAGTGGTTGCACCTACACACTTGAGTCTGATG
GCAAGGGCAATGTGAAAGTTGACAGAATCCAGAGCACCTCCGTACAGACCAACAATGAGCTTGCTGGCGC
CCTGCATCATCTGAGGTGCGCCAGAATCAGGTACTATGTCAAGTGTGTCCAGGAGGCCCTGTATTCTATC
ATCCAGATTGCTGGGGCCGCATTTGTCACCACGCGCATTATCAAGCGTGTGAACATTCAAGACTTATGGT
CCAAGCCACAAGTGGAAAACACAGAGGAGGCCACCAACAAGGACGGGTGCCCAAAACCCAAAGATGATGA
GGAGTTCGTCATTTCATCTGACGACATTAAAACTGAGGGTAAGAAAGGGAAGAACAAGACTGGCCGTGGC
AAGAAGCATACAGCCTTTTCAAGTAAAGGTCTCAGTGATGAAGAGTATGATGAGTACAAGAGAATTAGAG
AGGAAAGGAATGGCAGGTATTCCATAGAAGAGTACCTTCAGGACAGGGACAAATACTATGAGGAGGTGGC
CATTGCCAGGGCGACCGAGGAAGACTTCTGTGAAGAGGAGGAGGCCAAGATCCGGCAAAGGATCTTTAGA
CCAACAAGGAAACAACGCAAGGAAGAAAGAGCTTCTCTCGGTTTAGTCACAGGTTCTGAGATTAGGAAAA
GAAACCCAGATGACTTCAAGCCTAAGGGAAAACTGTGGGCTGACGATGACAGAAGTGTGGACTACAATGA
GAAACTCAGTTTTGAGGCCCCACCAAGCATCTGGTCAAGGATAGTCAACTTTGGTTCAGGTTGGGGCTTC
TGGGTCTCCCCTAGCCTGTTCATAACATCAACCCACGTCATACCCCAGGGCGCAAAGGAGTTCTTTGGAG
TTCCCATCAAACAAATTCAGGTACACAAGTCAGGCGAATTTTGTCGCTTGAGGTTCCCAAAACCAATCAG
GACTGACGTGACTGGCATGATCTTGGAAGAAGGTGCGCCCGAAGGCACCGTGGTCACACTACTCATCAAA
AGGTCTACTGGAGAACTCATGCCCCTAGCAGCTAGAATGGGGACCCATGCAACCATGAAAATTCAAGGGC
GCACCGTTGGAGGTCAGATGGGCATGCTTCTGACAGGATCCAACGCCAAAAGCATGGATCTAGGCACCAC
ACCAGGTGATTGCGGCTGTCCCTACATCTACAAGAGAGGAAATGACTATGTGGTCATTGGAGTCCATACG
GCTGCCGCTCGTGGGGGAAACACTGTCATATGTGCCACCCAGGGGGGCGAGGGGGAAGCTACACTTGAAG
GTGGTGACAGTAAGGGAACATACTGTGGTGCACCAATCCTAGGCCCAGGGAGTGCCCCAAAACTTAGCAC
CAAAACCAAATTCTGGAGATCATCCACAGCACCACTCCCACCTGGCACCTATGAACCAGCATACCTTGGT
GGCAAGGACCCCAGAGTCAAGGGTGGCCCTTCGTTGCAGCAAGTCATGAGGGACCAGCTGAAACCATTTA
CAGAGCCCAGGGGTAAGCCACCAAAGCCAAGTGTGTTAGAAGCTGCCAAGAAAACCATCATCAATGTCCT
TGAACAAACAATTGACCCACCTGAGAAGTGGTCGTTCGCACAAGCTTGCGCCTCCCTTGACAAGACCACT
TCTAGCGGCCATCCGCACCATATGCGGAAAAACGACTGCTGGAATGGGGAGTCCTTCACAGGCAAGCTGG
CAGACCAGGCTTCTAAGGCTAACCTGATGTTTGAAGAAGGGAAGAACATGACCCCAGTCTACACAGGTGC
ACTTAAGGATGAATTAGTCAAAACTGACAAAATTTATGGTAAGATCAAGAAGAGGCTTCTCTGGGGCTCG
GATTTAGCAACCATGATCCGGTGTGCTCGAGCATTCGGAGGCCTAATGGATGAACTTAAAGCACACTGTG
TCACACTTCCTATTAGAGTTGGTATGAATATGAATGAGGATGGCCCCATCATCTTCGAGAAGCATTCCAG
GTACAGATACCACTATGATGCTGATTACTCTCGGTGGGATTCAACACAACAGAGAGCCGTGCTGGCAGCT
GCTCTAGAAATCATGGTTAAATTCTCCTCAGAACCACATTTGGCTCAGGTAGTCGCAGAAGATCTTCTTT
CCCCTAGCGTGGTGGATGTGGGTGACTTCACAATATCAATCAACGAGGGCCTTCCCTCTGGGGTGCCCTG
CACCTCCCAATGGAACTCCATCGCCCACTGGCTTCTCACTCTTTGTGCACTCTCCGAAGTCACAAATTTG
TCCCCAGACATCATACAGGCTAATTCTCTCTTCTCCTTCTATGGTGATGATGAAATTGTTAGTACAGACA
TAAAATTGGACCCAGAGAAGTTGACAGCAAAGCTTAAGGAATATGGGTTGAAACCAACCCGCCCTGACAA
AACTGAAGGACCTCTCGTTATTTCTGAAGACTTAGATGGTTTGACTTTCCTGCGGAGAACTGTGACCCGC
GACCCAGCTGGTTGGTTTGGAAAACTGGAGCAGAGCTCAATACTCAGGCAAATGTACTGGACTAGGGGCC
CCAACCATGAAGATCCATCTGAATCAATGATTCCACACTCTCAAAGACCCATACAATTGATGTCCTTACT
GGGAGAGGCCGCACTCCACGGCCCAACATTCTACAGTAAAATCAGCAAATTAGTCATTGCAGAGCTAAAA
GAAGGTGGTATGGATTTTTACGTGCCCAGGCAAGAGCCAATGTTCAGATGGATGAGATTCTCAGATCTGA
GCACGTGGGAGGGCGATCGCAATCTGGCTCCCAGTTTTGTGAATGAAGATGGCGTCGAATGACGCCAACC
CATCTGATGGGTCCGCAGCCAACCTCGTCCCAGAGGTCAGCAATGAGGTTATGGCTTTGGAGCCCGTTGT
CGGTGCCGCTATTGCGGCGCCTGTAGCGGGCCAACAAAATGTAATTGACCCCTGGATTAGAAACAATTTT
GTACAAGCCCCTGGTGGAGAGTTCACAGTATCCCCTAGAAACGCTCCAGGTGAAATACTATGGAGCGCGC
CCTTAGGCCCTGATCTGAATCCCTACCTATCCCATTTGGCCAGAATGTATAATGGTTATGCAGGTGGTTT
TGAAGTGCGGGTGATCCTCGCGGGGAACGCGTTCACCGCCGGAAAAATTATATTTGCAGCAGTCCCACCA
AATTTTCCAACTGAAGGCCTGAGTCCCAGCCAGGTCACTATGTTCCCCCACATAATAGTAGATGTTAGGC
AATTGGAACCTGTGTTGATCCCCTTACCTGATGTTAGGAATAACTTCTATCATTATAATCAAACAAATGA
TTCTACCATTAAATTGATAGCAATGCTGTATACACCACTTAGGGCCAATAATGCTGGGGAAGATGTCTTC
ACAGTCTCTTGTCGAGTCCTCACTAGGCCGTCCCCTGATTTTGATTTTATATTTTTGGTGCCACCCACAG
TTGAGTCAAGAACTAAACCATTTACTGTCCCAATCTTAACCGTTGAAGAAATGACCAATTCAAGATTCCC
CATTCCTTTGGAAAAGTTGTTCACGGGCCCCAGCGGTGCCTTTGTTGTCCAACCACAAAATGGCAGGTGC
ACGACTGATGGCGTGCTCTTAGGCACCACCCAACTGTCTCCTGTCAACATCTGCACCTTCAGAGGGGATG
TCACCCACATTGCAGGTTCTCGTAATTACACAATGAATTTGGCATCTCTAAATTGGAACAATTATGACCC
AACAGAAGAAATTCCAGCCCCTCTGGGAACTCCAGATTTCGTGGGAAAGATCCAAGGTGTGCTCACTCAA
ACCACAAAAGGAGATGGCTCGACCCGTGGCCATAAAGCTACAGTTTACACTGGGAGTGCCCCCTTTACTC
CAAAGCTGGGCAGTGTTCAATTCAGTACTGACACAGAAAATGATTTTGAAACTCACCAAAACACAAAATT
CACCCCAGTCGGTGTCATCCAGGATGGTGGCACCACCCACCGAAATGAACCCCAACAATGGGTGCTCCCA
AGTTATTCAGGTAGAGATGTTCATAATGTACACCTAGCCCCCGCTGTAGCCCCCACTTTTCCGGGTGAAC
AACTTCTTTTCTTCAGGTCCACTATGCCCGGATGCAGCGGGTATCCCAACATGGATTTGGATTGCCTACT
CCCCCAGGAGTGGGTGCAGCACTTCTACCAAGAGGCAGCTCCAGCACAATCTGATGTGGCTCTATTGAGA
TTTGTGAATCCAGACACGGGTAGGGTCCTGTTTGAGTGCAAACTTCATAAATCAGGCTATGTCACAGTGG
CTCACACCGGTCAGCATGATTTGGTCATCCCCCCCAATGGCTATTTTAGGTTTGATTCCTGGGTTAATCA
GTTCTACACGCTTGCCCCCATGGGAAACGGAACGGGGCGTAGGCGCGCCTTATAATGGCTGGAGCTTTCT
TTGCTGGATTGGCATCTGATGTCCTTGGCTCTGGACTTGGTTCCCTAATCAATGCTGGGGCTGGGGCCAT
CAACCAAAAGATTGATTTTGAAAATAATAGAAAATTGCAGCAAGCTTCCTTCCAGTTTAGCAGTAATCTA
CAACAGGCTTCCTTTCAACACGATAAAGAGATGCTCCAAGCACAAATTGAGGCCACTAAAAAGTTGCAAC
AGGAAATGATGAAAGTCAAACAGGCAATGCTCCTAGAAGGTGGATTCTCTGAAACAGATGCAGCCCGTGG
GGCAATCAACGCCCCCATGACAAAGGTTTTGGACTGGAGCGGAACAAGGTACTGGGCCCCTGATGCTAGG
ACCACAACATACAATGCAGGCCGCTTTTCCACCCCTCAACCTTCGGGGACGCTGCCAGGAAGAATCAATC
CCAGGACTCCTACCCCCGCTCGGGGCTCCTCCAGCACATCTTCTAATGCTTCTACTGCTACTTCTATATA
TTCAAATCAAACTGTTTCAACGAGACTTGGTTCTACAGCTGGTTCTGGTACCAATGTCTCGAGTCTCCCG
TCAACTGCAAGGACTAGGAGCTGGGTTGAGGATCAAAACAGAAATTTGTCACCTTTCATGAGGGGGGCTC
ATAACATATCGTTTGTCACCCCACCATCTAGCAGATCCTCTAGCCAAGGCACAGTCTCAACCGTGCCTAA
AGAAGTTTTGGACTCCTGGACTGGCGCTTTCAACACGCGCAGGCAGCCTCTCTTCGCTCACATTCGTAGG
CGAGGGGAGTCACGGGTGTAA

>JQ911595.1 Norovirus Hu/GII/10002/2009/VNM, complete genome
GAATGAAGATGGCGTCTAACGACGCTTCCGCTGCCGCTGTTGCTAACAGCAACAACGACACCGCAAAATC
TTCAAGTGACAAAATGTTTTCTAACATGGCTGTCACTTTTAAACGAGCCCTCGGGGCGCGGCCTAAACAG
CCCCCCCCGAGGGAAATACCACAAAGACCCCCACGACCACCTACTCCAGAACTGGTCAAAAAGATCCCTC
CTCCCCCGCCCAACGGAGAGGATGAAGTAGTGGTTTCTTATAGTGCCAAAGATGGCGTTTCCGGATTACC
TGAGCTTTCCACCGTCAGGCAACCGGAAGAAACCAATACGGCCTTCAGTGTCCCTCCACTCAACCAGAGG
GAGAATAGAGATGCTAAGGAACCACTGACTGGAACAATTCTGGAAATGTGGGATGGAGAAATCTACCATT
ATGGCCTGTATGTTGAGCGAGGTCTTGTGCTGGGTGTGCACAAACCACCAGCTGCCATAAGCCTCGCCAA
GGTCGAACTAACACCACTCTCCTTGTTCTGGAGACCTGTGTACACTCCCCAGTACCTCATCTCTCCAGAC
ACTCTCAAGAAATTACACGGAGAAACGTTTCCCTACACAGCCTTTGACAACAATTGCTATGCCTTTTGTT
GTTGGGTCCTGGATCTAAATGACTCGTGGCTGAGTAGGAGAATGATCCAGAGAACAACTGGCTTCTTCAG
ACCCTACCAAGACTGGAATAGGAAACCCCTCCCCACTATGGATGATTCCAAATTAAAGAAGGTAGCTAAC
ATATTCCTGTGCGCCCTGTCTTCGCTATTCACCAGGCCCATAAAAGACATAATAGGAAAGCTAAGACCTC
TCAACATCATCAACATCCTGGCTTCATGTGATTGGACTTTCGCAGGCATAGTGGAGTCCTTGATACTCTT
GGCAGAGCTCTTTGGAGTCTTCTGGACACCCCCAGATGTGTCTGCGATGATTGCCCCCTTACTCGGTGAT
TTCGAGTTACAAGGACCTGAGGACCTTGTAGTGGAGCTCGTCCCTGTAGTAATGGGGGGAATTGGTTTGG
TGCTGGGATTCACCAAAGAGAAGATTGGGAAAATGTTGTCATCTGCTGCATCCACCTTGAGAGCTTGTAA
AGATCTTGGTGCATATGGGCTAGAGATCCTAAAGTTAGTCATGAAGTGGTTCTTCCCGAAGAAAGAGGAG
GCAAATGAACTGGCTATGGTGAGATCCATCGAGGATGCAGTACTGGACCTTGAGGCAATTGAAAACAACC
ATATGACCACCTTGCTCAAAGACAAAGACAGCCTGGCAACCTACATGAGAACCCTTGACCTCGAGGAAGA
GAAGGCCAGAAAACTCTCAACCAAGTCTGCTTCACCTGACATCGTGGGCACAATCAACGCCCTTCTGGCG
AGAATCGCCGCTGCACGCTCCCTGGTGCACCGAGCGAAGGAGGAGCTTTCCAGCAGACCAAGACCTGTAG
TCTTGATGATATCAGGAAGACCAGGGATAGGAAAAACCCACCTTGCTAGGGAAGTGGCTAAGAGAATCGC
AGCCTCCCTCACAGGAGACCAGCGTGTAGGCCTCATCCCACGCAATGGCGTCGATCACTGGGATGCGTAC
AAGGGGGAGAGGGTCGTCCTATGGGACGACTATGGAATGAGCAACCCCATTCACGACGCCCTTAGGCTGC
AAGAACTCGCTGACACTTGCCCCCTTACTCTAAATTGTGACAGGATTGAGAATAAAGGAAAGGTCTTTGA
CAGCGATGTCATCATTATCACCACTAATCTGGCCAACCCAGCACCACTGGACTATGTCAACTTTGAAGCG
TGCTCGAGGCGCATCGATTTCCTCGTGTATGCAGAAGCCCCCGAGGTCGAAAAGGCGAAGCGTGACTTCC
CGGGCCAACCTGACATGTGGAAAAACGCTTTTAGTTCTGATTTCTCACACATAAAATTGGCACTGGCTCC
ACAAGGTGGCTTTGATAAGAACGGGAACACCCCACACGGGAAGGGCGTCATGAAGACTCTCACCACTGGC
TCCCTCATTGCCCGGGCGTCAGGGCTGCTCCATGAGAGATTGGATGAGTTTGAACTACAGGGCCCAGCTC
TTACCACCTTCAACTTTGACCGCAACAAAGTGCTTGCCTTCAGACAGCTTGCTGCTGAAAACAAATATGG
GTTGATAGACACAATGAAAGTTGGGAGGCAGCTCAAGGATGTCAAAACCATGCCAGAACTTAAACAAGCA
CTCAAGAACATCTCAATCAAGAAGTGCCAGATTGTGTATAGTGGTTGCACCTACACGCTTGAATCTGATG
GCAAGGGCAATGTGAAAGTTGACAGAATCCAGAGCACCTCCGTACAGACCAACAATGAGCTGGCTGGCGC
CCTGCATCATCTGAGGTGCGCCAGAATCAGGTACTATGTCAAGTGTGTCCAGGAGGCCCTGTATTCTATC
ATCCAGATTGCTGGGGCTGCATTTGTCGCCACGCGCATCATCAAGCGTGTGAACATTCAAGACTTATGGT
CCAAGCCACAAGTGGAAAACACAGAGGAGGCTACCAACAAGGACGGGTGCCCAAAACCCAAAGATGATGA
GGAGTTCGTCATTTCATCTGACGACATTAAAACTGAGGGTAAGAAAGGGAAGAACAAGACTGGCCGTGGC
AAGAAGCACACAGCCTTCTCAAGTAAAGGTCTCAGTGATGAAGAGTATGATGAGTACAAGAGAATTAGAG
AGGAAAGGAATGGCAAGTATTCCATAGAAGAGTATCTTCAGGACAGGGACAAATACTATGAGGAGGTGGC
CATTGCCAGGGCGACCGAGGAAGACTTCTGTGAAGAGGAGGAGGCCAAGATCCGGCAAAGGATCTTCAGA
CCAACAAGGAAACAACGCAAGGAAGAAAGAGCTTCTCTCGGTTTAGTCACAGGTTCTGAGATTAGGAAAA
GAAACCCAGAAGACTTCAAGCCTAAGGGAAAACTATGGGCTGACGATGACAGAAGTGTGGACTACAATGA
GAAACTCAGTTTTGAGGCCCCACCAAGCATCTGGTCAAGGATAGTCAACTTTGGTTCAGGTTGGGGCTTC
TGGGTCTCCCCTAGCCTGTTCATAACATCAACCCACGTCATACCCCAGGGCGCAAAGGAGTTCTTTGGAG
TCCCCATCAAACAAATTCAGGTACACAAGTCAGGCGAATTCTGTCGCTTGAGGTTCCCAAAACCAATCAG
GACTGACGTGACTGGCATGATCTTGGAAGAAGGTGCGCCCGAAGGCACCGTGGTCACGCTACTCATCAAA
AGGTCTACTGGAGAACTCATGCCCCTAGCAGCTAGAATGGGGACCCATGCAACCATGAAAATTCAAGGGC
GCACCGTTGGAGGTCAGATGGGCATGCTTCTGACAGGATCCAACGCCAAAAGCATGGATCTAGGCACCAC
ACCAGGTGATTGCGGCTGTCCCTACATCTACAAGAGAGGAAATGACTATGTGGTCATTGGAGTCCACACG
GCTGCCGCTCGTGGGGGAAACACTGTCATATGTGCCACCCAGGGGGGCGAGGGGGAAGCTACACTTGAAG
GTGGTGACAGTAAGGGAACATACTGTGGTGCACCAATCCTAGGCCCAGGGAGTGCCCCAAAACTTAGCAC
CAAAACCAAATTCTGGAGATCATCCACAGCACCACTCCCACCTGGCACCTATGAACCAGCCTACCTTGGT
GGCAAGGACCCCAGAGTCAAGGGTGGCCCTTCGTTGCAGCAAGTCATGAGGGACCAGCTGAAACCATTTA
CAGAGCCCAGGGGTAAGCCACCAAAGCCAAGTGTGTTGGAAGCTGCCAAGAAAACCATCATCAATGTCCT
TGAACAAACAATTGACCCACCTGAGAAGTGGTCGTTCGCACAAGCTTGCGCCTCCCTTGACAAGACCACT
TCTAGCGGCCATCCGCACCACATGCGGAAAAACGACTGCTGGAATGGGGAGTCCTTCACAGGCAAGCTGG
CAGACCAGGCTTCCAAGGCTAACCTGATGTTTGAAGAAGGGAAGAACATGACCCCAGTCTACACAGGTGC
ACTTAAGGATGAATTAGTCAAAACCGACAAAATTTATGGTAAGATCAAGAAGAGGCTTCTCTGGGGCTCG
GATTTAGCAACCATGATCCGGTGTGCTCGAGCATTCGGAGGCCTAATGGATGAACTCAAAGCACACTGTG
TCACACTTCCTATTAGAGTTGGTATGAATATGAATGAGGATGGCCCTATCATCTTCGAGAAGCATTCCAG
GTACAGATACCACTATGATGCTGATTACTCTCGGTGGGATTCAACACAACAGAGAGTCGTGCTGGCAGCT
GCTCTAGAAATCATGGTTAAATTCTCCTCAGAACCACATTTGGCTCAGGTAGTCGCAGAAGATCTTCTTT
CCCCTAGCGTGGTGGATGTGGGTGACTTCACAATATCAATCAACGAGGGCCTTCCCTCTGGGGTGCCCTG
CACCTCCCAATGGAACTCCATCGCCCACTGGCTTCTCACTCTTTGTGCACTCTCCGAAGTCACAAATTTG
TCCCCAGACATCATACAGGCTAATTCTCTCTTCTCCTTCTATGGTGATGATGAAATTGTTAGTACAGACA
TAAAATTGGACCCAGAGAAGTTGACAGCAAAGCTCAAGGAATATGGGTTGAAACCAACCCGCCCTGATAA
AACTGAAGGACCTCTCGTTATTTCTGAAGACTTAGATGGTTTGACTTTCCTGCGGAGAACTGTGACCCGC
GACCCAGCTGGTTGGTTTGGAAAACTGGAGCAGAGCTCAATACTCAGGCAAATGTACTGGACTAGGGGCC
CCAACCATGAAGATCCATCTGAATCAATGATTCCACACTCTCAAAGACCCATACAATTGATGTCCTTACT
GGGAGAGGCCGCACTCCACGGCCCAACATTCTACAGTAAAATCAGCAAATTAGTCATTGCAGAGCTAAAA
GAAGGTGGTATGGATTTTTACGTGCCCAGGCAAGAGCCAATGTTCAGATGGATGAGATTCTCAGATCTGA
GCACGTGGGAGGGCGATCGCAATCTGGCTCCCAGTTTTGTGAATGAAGATGGCGTCGAATGACGCCAACC
CATCTGATGGGTCCGCAGCCAACCTCGTCCCAGAGGTCAGCAATGAGGTTATGGCTTTGGAACCCGTTGT
CGGTGCCGCTATTGCGGCGCCTGTAGCGGGCCAACAAAATGTAATTGACCCCTGGATTAGAAACAATTTT
GTACAAGCCCCTGGTGGAGAGTTCACAGTATCCCCTAGAAACGCTCCAGGTGAAATACTATGGAGCGCGC
CCTTAGGCCCTGATCTGAATCCCTACCTATCTCATTTGGCCAGAATGTATAATGGTTATGCAGGTGGTTT
TGAAGTGCAGGTGATCCTCGCGGGGAACGCGTTCACCGCCGGAAAAATTATATTTGCAGCAGTCCCACCA
AATTTTCCAACTGAAGGCCTGAGTCCCAGCCAGGTCACTATGTTCCCCCACATAATAGTAGATGTTAGGC
AATTGGAACCTGTGTTGATCCCCTTACCTGATGTTAGGAATAATTTCTATCATTATAATCAGACAAATGA
TTCTACCATTAAATTGATAGCAATGCTGTATACACCACTTAGGGCCAATAATGCTGGGGAAGATGTCTTC
ACAGTCTCTTGTCGAGTCCTCACTAGGCCGTCCCCTGATTTTGATTTTATATTTTTGGTGCCACCCACAG
TTGAGTCAAGAACTAAACCATTTACTGTCCCAATCTTAACCGTTGAAGAAATGACCAATTCAAGATTCCC
CATTCCTTTGGAAAAGTTGTTCACGGGTCCCAGCGGTGCCTTTGTTGTCCAACCACAAAATGGCAGATGC
ACGACTGATGGCGTGCTCTTAGGCACCACCCAACTGTCTCCTGTCAACATCTGCACCTTCAGAGGGGATA
TCACCCACATTGCAGGTTCTCGTGATTACACAATGAATTTGGCATCTCTAAATTGGAACAATTATGACCC
AACAGAAGAAATTCCAGCCCCTCTGGGAACTCCAGATTTCGTGGGAAAGATCCAAGGTGTGCTCACTCAA
ACCACAAAAAGAGATGGCTCGACCCGTGGCCATAAAGCTACAGTTTACACTGGGAGTGCCCCCTTTACTC
CAAAGCTGGGCAGTGTTCGATTCAGTACTGACACAGAAAATGATTTTGAAACTCACCAAAACACAAAATT
CACCCCAGTCGGTGTCATCCAGGATGGTAGCACCACCCACCGAAATGAACCCCAACAATGGGTGCTCCCA
AGTTATTCAGGTAGAGATGTTCATAATGTACACCTAGCCCCTGCTGTAGCCCCCACTTTTCCGGGTGAAC
AACTTCTTTTCTTCAGGTCCACCATGCCCGGATGCAGCGGGTATCCCAACATGGACTTGGATTGCCTACT
CCCCCAGGAGTGGGTGCAGCACTTCTACCAAGAGGCAGCTCCAGCACAATCTGATGTGGCTCTACTGAGA
TTTGTGAATCCAGACACGGGTAGGGTCCTGTTTGAGTGCAAACTTCATAAATCAGGTTATGTCACAGTGG
CTCACACCGGTCAGCATGATTTGGTCATCCCCCCCAATGGCTATTTTAGGTTTGATTCTTGGGTTAACCA
ATTCTACACACTTGCCCCCATGGGAAACGGAACGGGGCGTAGGCGCGCTTTATGATGGCTGGAGCTTTCT
TTGCTGGATTGGCATCTGATGTCCTTGGCTCTGGACTTGGCTCCCTGATCAATGCTGGGGCTGGGGCTAT
CAACCAAAAGATTGATTTTGAAAATAATAGAAAATTGCAGCAAGCTTCCTTCCAGTTTAGCAGTAATCTA
CAACAGGCTTCCTTTCAACACGATAAAGAGATGCTCCAAGCACAAATTGAGGCCACTAAAAAGTTGCAAC
AGGAAATGATGAAAGTCAAACAGGCAATGCTCCTAGAAGGTGGATTCTCTGAAACAGATGCAGCCCGTGG
GGCAATCAACGCCCCCATGACAAAGGCTTTGGACTGGAGCGGAACAAGGTACTGGGCCCCTGATGCTAGG
ACTACAACATACAATGCAGGCCGCTTTTCCACCCCTCAACCTTCGGGGGCGCTGCCAGGAAGAATCAATC
CCAGGACTCCTACCCCCGCTCGGGGCTCCTCCAGCACATCTTCTAATGCTTCTACTGCTACTTCTATACA
TTCAAATCAAACCGTTTCAACGAGACTTGGTTCTACAGCTGGTTCTGGTACCAATGTCTCGAGTCTCCCG
TCAACTGCAAGGACTAGGAGTTGGGTTGAGGATCAAAACAGAAATTTGTCACCTTTCATGAGGGGGGCTC
ATAACATATCGTTTGTCACCCCACCATCTAGCAGATCCTCTAGCCAAGGCACAGTCTCAACCGTGCCTAA
AGAAGTTTTGAACTCCTGGACTGGCGCTTTCAACACGCGCAGGCAGCCTCTCTTCGCTCACATTCGTAGG
CAAGGGGAGTCACGGGTGTAA

>KC409277.1 Norovirus Hu/GII/20206/2009/VNM, complete genome
GAATGAAGATGGCGTCTAACGACGCTTCCGCTGCCGCTGCTGCTAACAGCAACAACGACACCGCAAGATC
TTCAAGTGACAAAATGTTCTCTAACATGGCTGTCACTTTTAAACGAGCCCTCGGGGCGCGACCTAAACAG
CCCCCCCCGAGGGAAATACCACAAAGACCCCCACGACCACCTACCCCAGAACTGGTCAAAAAGATCCCTC
CTCCCCCGCCCAACGGAGAGGACGAAGTAGTGGTTTCTTATAGTGCCAAAGATGGCGTTTCCGGTTTACC
TGAGCTTTCCACCGTCAGGCAACCGGAAGAAACCAATACGGCCTTCAGTGTCCCTCCACTTAACCAGAGG
GAGAATAGAGACGCTAAGGAACCACTGACTGGAACAATTCTGGAAATGTGGGATGGAGAAATCTACCATT
ATGGCCTGTATGTTGAGCGAGGTCTTGTGCTGGGTGTGCACAAACCACCAGCCGCCATAAGCCTCGCCAA
GGTCGAACTAACACCACTCTCCTTGTTCTGGAGACCTGTGTACACTCCCCAGTACCTCATCTCTCCAGAC
ACTCTCAAGAAATTACACGGAGAAACGTTTCCCTACACAGCCTTTGACAACAATTGCTATGCCTTTTGTT
GTTGGGTCCTGGATCTAAATGACTCGTGGCTGAGTAGGAGAATGATCCAGAGAACAACTGGCTTCTTCAG
ACCCTACCAAGACTGGAATAGGAAACCCCTCCCCACTATGGATGATTCCAAATTAAAGAAGGTAGCTAAC
ATATTCCTGTGCGCCCTGTCTTCGCTATTCACCAGGCCCATAAAAGACATAATAGGAAAGCTAAGACCTC
TCAACATCATCAACATCCTGGCTTCATGTGATTGGACTTTCGCAGGCATAGTGGAGTCCTTGATACTCTT
GGCAGAGCTCTTTGGAGTCTTCTGGACACCCCCAGATGTGTCTGCGATGATTGCCCCCTTACTCGGTGAT
TTCGAGTTACAAGGACCTGAGGACCTTGTAGTGGAGCTCGTCCCTGTAGTAATGGGGGGAATTGGTTTGG
TGCTGGGATTCACCAAAGAGAAGATTGGGAAAATGTTGTCATCAGCTGCATCCACCTTGAGAGCTTGTAA
AGATCTTGGTGCATATGGGCTAGAGATCCTAAAGTTAGTCATGAAGTGGTTCTTCCCGAAGAAAGAGGAG
GCAAATGAACTGGCTATGGTGAGATCCATCGAGGATGCAGTACTGGACCTTGAGGCAATTGAAAACAACC
ATATGACCACCTTGCTCAAAGACAAAGACAGCCTGGCAACCTACATGAGAACCCTTGACCTCGAGGAAGA
GAAAGCCAGAAAACTCTCAACCAAGTCTGCTTCACCTGACATCGTGGGTACAATCAACGCCCTTCTGGCG
AGAATCGCCGCTGCACGCTCCCTGGTGCACCGAGCGAAGGAGGAGCTTTCCAGCAGACCAAGACCTGTAG
TCTTGATGATATCAGGCAGACCGGGGATAGGAAAAACTCACCTTGCTAGGGAAGTGGCTAAGAGAATCGC
AGCCTCCCTCACAGGAGACCAGCGTGTAGGCCTCATCCCACGCAATGGCGTCGATCACTGGGATGCGTAC
AAGGGGGAGAGGGTCGTCCTATGGGACGACTATGGAATGAGCAACCCCATTCACGACGCCCTTAGGCTGC
AAGAACTCGCTGACACTTGCCCCCTTACTCTAAATTGTGACAGGATTGAGAATAAAGGAAAGGTCTTTGA
CAGCGATGTCATCATTATCACCACTAATCTGGCCAACCCAGCACCACTGGACTATGTCAACTTTGAAGCG
TGCTCGAGGCGCATCGATTTCCTCGTGTATGCAGAAGCCCCCGAGGTCGAAAAGGCGAAGCGTGACTTCC
CGGGCCAACCTGACATGTGGAAAAACGCTTTTAGTTCTGATTTCTCACACATAAAATTGGCACTGGCTCC
ACAAGGTGGCTTTGATAAGAACGGGAACACCCCACACGGGAAGGGCGTCATGAAGACTCTCACCACTGGC
TCCCTCATTGCCCGGGCATCAGGGCTGCTCCATGAGAGATTGGATGAGTTTGAACTACAGGGCCCAGCTC
TTACCACCTTCAACTTTGACCGCAACAAAGTGCTTGCCTTCAGACAGCTTGCTGCTGAAAACAAATATGG
GTTGATAGACACAATGAAAGTTGGGAGGCAGCTCAAGGATGTCAAAACCATGCCAGATCTTAAACAAGCA
CTCAAAAACATCTCAATCAAGAAGTGCCAGATTGTGTATAGTGGTTGCACCTACACACTTGAGTCTGATG
GCAAGGGCAATGTGAAAGTTGACAGAATCCAGAGCACCTCCGTACAGACCAACAATGAGCTGGCTGGCGC
CCTGCATCATCTGAGGTGCGCCAGAATCAGGTACTATGTCAAGTGTGTCCAGGAGGCCCTGTATTCTATC
ATCCAGATTGCTGGGGCTGCATTTGTCACCACGCGCATCATCAAGCGTGTGAACATTCAAGACTTATGGT
CCAAGCCACAAGTGGAAAACACAGAGGAGGCCACCAGCAAGGACGGGTGCCCAAAACCCAAAGATGATGA
GGAGTTCGTCATTTCATCTGACGACATTAAAACTGAGGGTAAGAAAGGGAAGAACAAGACTGGCCGTGGC
AAGAAGCATACAGCCTTTTCAAGTAAAGGTCTCAGTGATGAAGAGTATGATGAGTACAAGAGAATTAGAG
AGGAAAGGAATGGCAGGTATTCCATAGAAGAGTACCTCCAGGACAGGGACAAATACTATGAGGAGGTGGC
CATTGCCAGGGCGACCGAGGAAGACTTCTGTGAAGAGGAGGAGGCCAAGATCCGGCAAAGGATCTTTAGA
CCAACAAGGAAACAACGCAAGGAAGAAAGAGCTTCTCTCGGTTTAGTCACAGGTTCTGAGATTAGGAAAA
GAAACCCAGATGACTTCAAGCCTAAGGGAAAACTGTGGGCTGACGATGACAGAAGTGTGGACTACAATGA
GAAACTCAGTTTTGAGGCCCCACCAAGCATCTGGTCAAGGATAGTCAACTTTGGTTCAGGTTGGGGCTTC
TGGGTCTCCCCTAGCCTGTTCATAACATCAACCCACGTCATACCCCAGGGCGCAAAGGAGTTCTTTGGAG
TCCCCATCAAACAAATTCAGGTACACAAGTCAGGCGAATTTTGTCGCTTGAGGTTCCCAAAACCAATCAG
GACTGACGTGACTGGCATGATCTTGGAAGAAGGTGCGCCCGAAGGCACCGTGGTCACACTACTCATCAAA
AGGTCTACTGGAGAACTCATGCCCCTAGCAGCTAGAATGGGGACCCATGCAACCATGAAAATTCAAGGGC
GCACCGTTGGAGGTCAGATGGGCATGCTTCTGACAGGATCCAACGCCAAAAGCATGGATCTAGGCACCAC
ACCAGGTGATTGCGGCTGTCCCTACATCTACAAGAGAGGAAATGACTATGTGGTCATTGGAGTCCATACG
GCTGCCGCTCGTGGGGGAAACACTGTCATATGTGCCACCCAGGGGGGCGAGGGGGAAGCTACACTTGAAG
GTGGTGACAGTAAGGGAACATACTGTGGTGCACCAATCCTAGGCCCAGGGAGTGCCCCAAAGCTTAGCAC
CAAAACCAAATTCTGGAGATCATCCACAGCACCACTCCCACCTGGCACCTATGAACCAGCATACCTTGGT
GGCAAGGACCCCAGAGTCAAGGGTGGCCCTTCGTTGCAGCAAGTCATGAGGGACCAGCTGAAACCATTTA
CAGAGCCCAGGGGTAAGCCACCAAAGCCAAGTGTGTTAGAAGCTGCCAAGAAAACCATCATCAATGTCCT
TGAACAAACAATTGACCCACCTGAGAAGTGGTCGTTCGCACAAGCTTGCGCCTCCCTTGACAAGACCACT
TCTAGCGGCCATCCGCACCATATGCGGAAAAACGACTGCTGGAACGGGGAGTCCTTCACAGGCAAGCTGG
CAGACCAGGCTTCCAAGGCTAACCTGATGTTTGAAGAAGGGAAGAACATGACCCCAGTCTACACAGGTGC
ACTTAAGGATGAATTAGTCAAAACTGACAAAATTTATGGTAAGATCAAGAAGAGGCTTCTCTGGGGCTCG
GATTTAGCAACCATGATCCGGTGTGCTCGAGCATTCGGAGGCCTAATGGATGAACTCAAAGCACACTGTG
TCACACTTCCTATTAGAGTTGGTATGAATATGAATGAGGATGGCCCCATCATCTTCGAGAAGCATTCCAG
GTACAGATACCACTATGATGCTGATTACTCTCGGTGGGATTCAACACAACAGAGAGCCGTGCTGGCAGCT
GCTCTAGAAATCATGGTTAAATTCTCCTCAGAACCACATTTGGCTCAGGTAGTCGCAGAAGATCTTCTTT
CCCCTAGCGTGGTGGATGTGGGTGACTTCACAATATCAATCAACGAGGGCCTTCCCTCTGGGGTGCCCTG
CACCTCCCAATGGAACTCCATCGCCCACTGGCTTCTCACTCTTTGTGCACTCTCCGAAGTCACAAATTTG
TCCCCAGACATCATACAGGCTAATTCTCTCTTCTCCTTCTATGGTGATGATGAAATTGTCAGTACAGACA
TAAAATTGGACCCAGAGAAGTTGACAGCAAAGCTTAAGGAATATGGGTTGAAACCAACCCGCCCTGACAA
AACTGAAGGACCTCTCGTTATTTCTGAAGACTTAGATGGTTTGACTTTCCTGCGGAGAACTGTGACCCGC
GACCCAGCTGGTTGGTTTGGAAAACTGGAGCAGAGCTCAATACTCAGGCAAATGTACTGGACTAGGGGCC
CCAACCATGAAGATCCATCTGAATCAATGATTCCACACTCTCAAAGACCCATACAATTGATGTCCTTACT
GGGAGAGGCCGCACTCCACGGCCCAACATTCTACAGTAAAATCAGCAAATTAGTCATTGCAGAGCTAAAA
GAAGGTGGTATGGATTTTTACGTGCCCAGGCAAGAGCCAATGTTCAGATGGATGAGATTCTCAGATCTGA
GCACGTGGGAGGGCGATCGCAATCTGGCTCCCAGTTTTGTGAATGAAGATGGCGTCGAATGACGCCAACC
CATCTGATGGGTCCGCAGCCAACCTCGTCCCAGAGGTCAGCAATGAGGTTATGGCTTTGGAGCCCGTTGT
CGGTGCCGCTATTGCGGCGCCTGTAGCGGGCCAACAAAATGTAATTGACCCCTGGATTAGAAACAATTTT
GTACAAGCCCCTGGTGGAGAGTTCACAGTATCCCCTAGAAACGCTCCAGGTGAAATACTATGGAGCGCGC
CCTTAGGCCCTGATCTGAATCCCTACCTATCTCATTTGGCCAGAATGTATAATGGTTATGCAGGTGGTTT
TGAAGTGCAGGTGATCCTCGCGGGGAACGCGTTCACCGCCGGAAAAATTATATTTGCAGCAGTCCCACCA
AATTTTCCAACTGAAGGCCTGAGTCCCAGCCAGGTCACTATGTTCCCCCACATAATAGTAGATGTTAGGC
AATTGGAACCTGTGTTGATCCCCTTACCTGATGTTAGGAATAATTTCTATCATTATAATCAGACAAATGA
TTCTACCATTAAATTGATAGCAATGCTGTATACACCACTTAGGGCCAATAACGCTGGGGAAGATGTCTTC
ACAGTCTCTTGTCGAGTCCTCACTAGGCCGTCCCCTGATTTTGATTTTATATTTTTGGTGCCACCCACAG
TTGAGTCAAGAACTAAACCATTTACTGTCCCAATCTTAACCGTTGAAGAAATGACCAATTCAAGATTCCC
CATTCCTTTGGAAAAGTTGTTCACGGGTCCCAGCGGTGCTTTTGTTGTCCAACCACAAAATGGCAGGTGC
ACGACTGATGGCGTGCTCTTAGGCACCACCCAACTGTCTCCCGTCAACATCTGCACCTTCAGAGGGGATG
TCACCCACATTGCAGGTTCTCGTGATTACACAATGAATTTGGCATCTCTAAATTGGAACAATTATGACCC
AACAGAAGAAATTCCAGCCCCTCTGGGAACTCCAGATTTCGTGGGAAAGATCCAAGGTGTGCTCACTCAA
ACCACAAAAGGAGATGGCTCGACCCGTGGCCATAAAGCTACAGTTTACACTGGGAGTGCCCCCTTTACTC
CAAAGCTGGGCAGTGTTCAATTCAGTACTGACACAGAAAATGATTTTGAAACTCACCAAAACACAAAATT
CACCCCAGTCGGTGTCATCCAGGATGGTGGCACCACCCACCGAAATGAACCCCAACAATGGGTGCTCCCA
AGTTATTCAGGTAGAGATGTTCATAATGTACACCTAGCCCCTGCTGTAGCCCCCACTTTTCCGGGTGAAC
AACTTCTTTTCTTCAGGTCCACTATGCCCGGATGCAGCGGGTATCCCAACATGGATTTGGATTGCCTACT
CCCCCAGGAGTGGGTGCAGCACTTCTACCAAGAGGCAGCTCCAGCACAATCTGATGTGGCTCTATTGAGA
TTTGTGAATCCAGACACGGGTAGGGTCCTGTTTGAGTGCAAACTCCATAAATCAGGCTATGTCACAGTGG
CTCACACCGGTCAGCATGATTTGGTCATCCCCCCCAATGGCTATTTTAGGTTTGATTCCTGGGTTAATCA
GTTCTACACGCTTGCCCCCATGGGAAACGGAACGGGGCGTAGGCGCGCCTTATAATGGCTGGAGCTTTCT
TTGCTGGATTGGCATCTGATGTCCTTGGCTCTGGACTTGGTTCCCTAATCAATGCTGGGGCTGGGGCCAT
CAACCAAAAGATTGATTTTGAAAATAATAGGAAATTGCAGCAAGCTTCCTTCCAGTTTAGCAGTAATCTA
CAACAGGCTTCCTTTCAACACGATAAAGAGATGCTCCAAGCACAAATTGAGGCCACTAAAAAGTTGCAAC
AGGAAATGATGAAAGTCAAGCAGGCAATGCTCCTAGAAGGTGGATTCTCTGAAACAGATGCAGCCCGTGG
GGCAATCAACGCCCCCATGACAAAGGTTTTGGACTGGAGCGGAACAAGGTACTGGGCCCCTGATGCTAGG
ACCACAACATACAATGCAGGCCGCTTTTCCACCCCTCAACCTTCGGGGACGCTGCCAGGAAGAATCAATC
CCAGGACTCCTACCCCCGCTCGGGGCTCCTCCAGCACATCTTCTAATGCTTCCACTGCTACTTCTATACA
TTCAAATCAAACTGTTTCAACGAGACTTGGTTCTACAGCTGGTTCTGGTACCAATGTCTCGAGTCTCCCG
TCAACTGCAAGGACTAGGAGTTGGGTTGAGGATCAAAACAGAAATTTGTCACCTTTCATGAGGGGGGCTC
ATAACATATCGTTTGTCACCCCACCATCTAGCAGATCCTCTAGCCAAGGCACAGTCTCAACCGTGCCTAA
AGAAGTTTTGGACTCCTGGACTGGCGCTTTCAACACGCGCAGGCAGCCTCTCTTCGCTCACATTCGTAGG
CGAGGGGAGTCACGGGTGTAA

>HF952132.1 Norovirus Hu/GII.4/C00007928/2011/UK complete genome
GTGAATGAAGATGGCGTCTAACGACGCTTCCGCTGCCGCTGTTGCTAACAGCAACAACGACATCGCAAAA
TCTTCAAGTGACGGAGTGCTTTCTAGCATGGCTGTCACTTTTAAACGAGCCCTCGGGGCGCGGCCTAAAC
AGCCTCCCCCGAGGGAAAAACCACAAAGACCCCCACGACCACCCACTCCAGAACTGGTCAAAAACATTCC
CCCTCCCCCACCCAACGGAGAGGATGAAATAGTGGTCTCTTATAGTGTCAAGGATGGTGTATCCGGCTTG
CCTGACCTTTCCACCGTCAGGCAACCGGAAGAATCTAACACGGCCTTCAGTGTCCCCCCACTCAATCAGA
GGGAGAATAGAGATGCTAAGGAGCCACTTACTGGAACAATTCTGGAAATGTGGGACGGGGAAATCTACCA
TTATGGCCTGTATGTGGAGCGAGGTCTTGTACTAGGTGTGCACAAACCACCAGCTGCCATCAGCCTCGCT
AAGGTTGAGCTAGCACCACTCTCCTTGTACTGGAGACCTGTGTACACTCCTCAGTACCTCATCTCTCCAG
ACACTCTCAAGAAATTGTCCGGAGAAACGTTCCCCTACACAGCCTTTGACAACAACTGTTATGCCTTTTG
TTGCTGGGTCCTGGACCTAAACGACTCGTGGCTGAGCAGGAGAATGATCCAGAGAACAACTGGTTTCTTC
AGACCCTATCAAGACTGGAATAGGAAACCCCTTCCCACTATGGATGACTCCAAAATAAAGAAGGTAGCTA
ACATATTCCTGTGTGCTCTGTCCTCGCTGTTCACCAGACCCATAAAAGATATAATAGGGAAGATAAGGCC
TCTTAACATCCTCAACATCTTAGCCTCATGTGACTGGACTTTTGCAGGCATAGTGGAGTCCCTGATACTC
TTGGCAGAACTCTTTGGAGTTTTCTGGACACCCCCAGATGTGTCTGCGATGATTGCCCCCTTACTTGGTG
ACTACGAGCTACAAGGACCTGAGGACCTTGCAGTGGAGCTCGTCCCCGTAGTGATGGGGGGAATTGGTTT
GGTGCTAGGATTCACCAAAGAGAAGATTGGGAAAATGTTGTCATCTGCTGCGTCCACCTTGAGAGCTTGT
AAAGACCTTGGTGCATATGGGCTAGAGATCCTGAAGCTGGTCATGAAGTGGTTCTTCCCGAAGAAGGAGG
AGGCAAATGAGCTGGCTATGGTGAGGTCTATCGAGGATGCAGTCCTAGATCTCGAGGCAATCGAAAACAA
CCATATGACCACCTTGCTCAAAGACAAAGACAGTCTGGCAACCTATATGAGAACACTTGACCTTGAGGAG
GAGAAAGCCAGGAAACTCTCAACCAAGTCTGCCTCACCCGACATCGTGGGCACAATCAACGCCCTCCTGG
CGAGAATCGCTGCCGCACGTTCTCTGGTGCATCGAGCGAAGGAGGAGCTTTCCAGCAGACCAAGACCTGT
GGTGTTGATGATATCAGGCAGGCCAGGAATAGGGAAGACCCACCTCGCTAGGGAAGTGGCTAAGAAAATC
GCAGCCTCCCTTACAGGAGACCAGCGTGTGGGCCTCATCCCACGCAATGGCGTCGACCATTGGGATGCGT
ACAAGGGGGAGAGGGTCGTCCTATGGGACGATTATGGAATGAGCAACCCTATTCACGATGCCCTCAGGCT
GCAAGAACTCGCTGACACTTGCCCCCTTACTCTAAACTGTGACAGGATTGAAAATAAAGGAAAGGTCTTT
GACAGCGATGTCATCATTATCACCACTAATCTGGCCAACCCAGCACCACTGGACTATGTCAACTTTGAAG
CATGCTCGAGGCGCATCGACTTCCTCGTGTATGCAGAAGCCCCTGAAGTCGAAAAGGCGAAGCGTGACTT
CCCAGGCCAGCCTGACATGTGGAAGAACGCTTTCAGTTCTGATTTCTCACACATAAGGCTAGCACTGGCC
CCACAGGGTGGTTTCGACAAGAACGGGAACACCCCGCACGGAAAGGGCGTCATGAAGACTCTCACCACTG
GCTCCCTTATTGCCCGGGCATCAGGGCTACTCCATGAGAGGTTAGATGAATTTGAACTACAGGGCCCAGC
TCTCACCACCTTCAATTTCGATCGCAATAAAGTGCTTGCCTTCAGACAGCTTGCTGCTGAAAATAAATAT
GGATTGATGGACACAATGAGGGTTGGGAAACAGCTCAAGGATGTCAGAACCATGCCAGAACTCAAACAAG
CACTCAAGAATGTCTCAATCAAGAAGTGCCAAATAGTGTATAGTGGTTGCACCTACATACTTGAGTCTGA
TGGCAAGGGCAATGTGAAAGTTGACAGAATCCAAAGCGCCGCCGTGCAGATCAACAATGAGCTGGCTGGT
GCCCTGCACCATCTGAGGAGCGCCAGAATCAGATACTATGTCAAGTGTGTCCAGGAGGCCCTGTATTCCA
TCATTCAAATTGCTGGGGCTGCATTTGTCACCACGCGCATTGCCAAGCGCATGAACATACAAAACCTATG
GTCCAATCCACAAGTGGAAAACACAGAGGAGACTACCAGCAAGGACGGGTGCCCAAAACCTAAGGATGAT
GAGGAGTTTGTCATTTCATCCGACGACATCAAAACTGAGGGTAAGAAAGGAAAGAACAAGACTGGCCGCG
GCAAGAAGCACACAGCATTTTCAAGCAAAGGCCTCAGTGATGAAGAGTACGATGAGTACAAGAGGATTAG
AGAAGAAAGGAATGGCAAGTACTCCATAGAAGAGTACCTTCAGGACAGGGACAAATACTATGAGGAGGTG
GCCATTGCCAGGGCGACTGAGGAAGACTTCTGTGAAGAGGAGGAGGCCAAGATCCGGCAAAGGATCTTTA
GGCCAACAAGGAAACAACGCAAGGAGGAAAGAGCCTCTCTCGGTCTGGTCACAGGCTCTGAAATTAGGAA
AAGAAACCCAGATGACTTCAAACCCAAGGGGAAATTGTGGGCTGACGATGACAGGAGTGTGGACTACAAT
GAGAAACTCAGTTTTGAGGCCCCACCGAGCATCTGGTCGAGAATAGTCAACTTTGGTTCAGGCTGGGGAT
TCTGGGTCTCCCCCAGTCTGTTCATAACATCAACCCATGTCATACCCCAGGGCGCAAAGGAGTTCTTTGG
AGTCCCCATCAAACAAATACAGGTACACAAGTCAGGCGAGTTCTGTCGCTTGAGATTCCCAAAACCAATC
AGGACTGATGTGACAGGCATGATCTTGGAAGAAGGCGCCCCTGAGGGTACCGTGGTCACACTACTCATCA
AAAGGTCCACTGGGGAACTCATGCCCCTAGCAGCTAGGATGGGGACCCATGCGACCATGAAGATCCAAGG
GCGCACTGTTGGAGGCCAGATGGGCATGCTTCTGACAGGATCCAACGCCAAGAGCATGGACCTGGGTACT
ACACCAGGTGATTGTGGTTGCCCCTATATCTACAAGAGAGGCAACGACTATGTGGTCATTGGAGTCCACA
CGGCTGCCGCACGTGGGGGGAACACTGTCATATGTGCCACCCAGGGGAGTGAAGGAGAGGCTACACTTGA
AGGTGGTGACAACAAGGGGACATACTGTGGTGCACCAATCCTAGGCCCAGGGAGTGCCCCAACTCTTAGC
ACCAAGACCAAATTCTGGAGATCGTCTACAGCGTCACTCCCACCTGGCACCTATGAACCAGCCTATCTTG
GTGGCAAGGACCCTAGAGTCAAGGGTGGCCCTTCACTACAGCAAGTCATGAGGGAACAGTTGAAGCCATT
CACAGAGCCAAGGGGCAAGCCACCAAAACCAAGTGTATTAGAAGCTGCCAAGAAGACCATCATCAATGTC
CTTGAGCAAACAATTGATCCACCTGAGAAATGGTCGTTCGCACAAGCTTGCGCGTCCCTTGACAAGACCA
CTTCCAGTGGTCATCCGTACCACGTACGGAAAAACGACTGCTGGAACGGGGAGTCCTTCACAGGCAAGCT
GGCAGACCAGGCTTCCAAGGCCAACCTGATGTTTGAAGAAGGGAAGAACATGACCCCAGTCTACACAGCT
GCGCTCAAGGATGAGTTAGTTAAAACTGACAAAATTTATGGTAAGATCAAGAAGAGGCTTCTCTGGGGTT
CGGACTTGGCGACCATGATCCGGTGTGCTCGAGCATTCGGAGGCCTAATGGATGAACTCAAAGCACACTG
TGTCACGCTTCCCATTAGAGTTGGCATGAATATGAATGAGGATGGTCCCATCATCTTCGAGAGGCATTCC
AGGTACACATATCACTATGATGCTGATTACTCTCGATGGGATTCAACACAACAGAGAGCCGTGTTGGCAG
CAGCTCTCGAAATCATGGTTAAATTCTCCCCAGAACCACATTTGGCTCAGGTAGTCGCGGAAGACCTTCT
TTCTCCTAGCGTGGTGGACGTGGGCGACTTCACAATATCAATCAACGAGGGTCTTCCCTCTGGGGTGCCC
TGCACTTCCCAATGGAACTCCATCGCCCACTGGCTTCTCACTCTCTGTGCGCTCTCTGAAGTCACAAACC
TATCCCCTGACACCATACAGGCTAACTCCCTCTTCTCTTTTTATGGTGATGATGAAATTGTTAGCACAGA
CATAAAATTGGACCCAGAGAAATTGACAGCAAAGCTCAGAGAATATGGGTTAAAACCAACCCGCCCTGAC
AAAACTGAAGGACCCCTTGTCATCTCTGAAGACCTGAACGGCCTAACTTTCCTGCGGAGAACTGTGACCC
GCGACCCAGCTGGTTGGTTTGGAAAACTGGAGCAGAGTTCAATACTCAGGCAAATGTACTGGACTAGGGG
TCCCAACCATGGAGACCCATCTGAAACAATGATTCCTCACTCCCAAAGACCCATACAATTGATGTCCCTA
CTGGGGGAGGCCGCTCTCCACGGCCCAGCCTTTTATAGCAAAATCAGCAAGTTGGTCATTGCAGAGCTGA
AAGAAGGTGGCATGGATTTTTACGTGCCCAGACAGGAGCCAATGTTCAGATGGATGAGATTCTCAGATCT
GAGCACGTGGGAGGGCGATCGCAATCTGGCTCCCAGTTTTGTGAATGAAGATGGCGTCGAGTGACGCCAA
CCCATCTGATGGGTCCACAGCCAACCTCGTCCCAGAGGTCAACAATGAGGTTATGGCTTTGGAGCCCGTA
GTTGGTGCCGCCATTGCGGCACCTGTAGCGGGCCAACAAAATGTAATTGACCCCTGGATTAGAAACAATT
TTGTACAAGCCCCTGGTGGAGAGTTTACAGTATCCCCCAGAAACGCTCCAGGTGAAATATTATGGAGCGC
GCCCTTAGGCCCTGATCTGAATCCCTACCTTTCCCATTTGGCCAGAATGTACAATGGTTATGCAGGTGGT
TTTGAAGTGCAGGTAATCCTCGCGGGGAACGCGTTCACCGCCGGGAAAATCATATTTGCAGCAGTCCCAC
CAAATTTCCCAACTGAAGGTTTGAGCCCCAGTCAGGTCACTATGTTTCCCCATATAATAGTAGATGTTAG
GCAATTGGAACCTGTGTTGATTCCCTTACCCGATGTTAGGAATAATTTCTACCATTATAATCAATCAAAT
GACCCCACCATCAAATTGATAGCAATGTTGTATACACCACTTAGGGCTAATAATGCTGGGGACGATGTCT
TCACAGTTTCTTGTCGAGTTCTCACGAGACCATCCCCCGATTTTGATTTCATATTCTTGGTGCCACCCAC
AGTTGAATCAAGAACTAAACCATTCTCTGTCCCAATTTTAACTGTTGAGGAGATGACCAATTCAAGGTTC
CCCATTCCTTTGGAAAAGTTGTTCACGGGCCCCAGTAGTGCCTTTGTTGTTCAACCACAAAATGGCAGGT
GCACGACTGATGGCGTGCTCCTAGGTACTACCCAACTGTCCCCTGTCAACATCTGCACCTTCAGAGGGGA
TGTCACCCATATTCCAGGCAGTCATAACTACACAATGAATTTGGCCTCCCAAAATTGGAACAGTTACGAT
CCAACAGAAGAAATCCCAGCCCCTCTAGGAACCCCAGATTTCGTGGGGAAGATTCAAGGTGTGCTCACCC
AAACCACAAGGACAAATGGCTCGACCCGCGGCCACAAAGCTACAGTGTACACTGGGAGCGCCGACTTTTC
TCCAAAACTGGGTAGAGTTCAATTTGCCACTGACACAGACAATGATTTTGAAACTAACCAGAACACAAAG
TTCACCCCAGTCGGTGTTATCCAGGATGGTAGTACCACCCCCCGAAATGAACCCCAACAATGGGTGCTCC
CAAGTTACTCAGGCAGAAACATTCATAATGTGCACCTGGCCCCCGCTGTAGCCCCCACTTTCCCGGGCGA
GCAGCTCCTCTTCTTCAGATCTACTATGCCCGGATGCAGCGGGTACCCCAACATGGATTTGGACTGTCTG
CTCCCCCAGGAATGGGTGCAGTACTTCTACCAGGAGGCAGCCCCAGCACAATCTGATGTGGCTCTGTTAA
GATTTGTGAATCCAGACACAGGTAGGGTTTTGTTTGAGTGTAAGCTTCATAAATCAGGCTATGTTACAGT
GGCACACACTGGCCAACATGATTTGGTTATCCCCCCCAATGGTTATTTTAGATTTGATTCCTGGGTCAAC
CAGTTCTACACACTTGCCCCTATGGGAAATGGGACGGGGCGTAGACGTGCATTATAATGGCTGGAGCTTT
CTTTGCTGGATTGGCATCTGACGTCCTTGGCTCTGGACTTGGTTCCCTAATCAATGCTGGGGCTGGGGCC
ATCAACCAAAAAGTTGAATTTGAAAATAACAGAAAATTGCAACAAGCCTCCTTCCAATTTAGTAGCAATC
TACAACAAGCTTCCTTTCAACATGACAAAGAGATGCTCCAAGCACAAATTGAGGCCACCAAAAAGTTGCA
ACAGGAAATGATGAGAGTCAAACAAGCAATGCTCCTAGAGGGTGGATTCTCTGAGACAGATGCAGCCCGT
GGGGCAGTCAACGCCCCCATGACAAAAACTTTGGACTGGAGCGGGACAAGGTACTGGGCTCCCGATGCTA
GGACTACAACATATAATGCAGGCCGCTTTTCCACCCCTCAACCCTCGGGGGCACTACCAGGAAGAGCTAA
TCTTAGGGCTACTGTCCCCGCCCGGGGTTCCTCCAGCACGTCTTCTAACTCTTCTATTGCTACTTCTGTG
CATTCAAATCAAACCACCTCAACGAGACTTGGTTCTACAGCTGGTTCTGGTACCAATGTCTCGAGCCTCC
CGTCAACTGCAAGGACTAGGAGCTGGGTTGAGGATCAAAATAGGAATTTGTCACCTTTCATGAGGGGGGC
CCACAACATCTCGTTTGTCACCCCACCATCTAGCAGATCCTCTAGCCAAGGCACAGTCTCAACCGTGCCC
AAAGAAGTTTTGGACTCCTGGACTGGCGCTTTCAACACGCGCAGGCAGCCTCTCTTCGCTCACATTCGCA
AGCGAGGGGAGTCACGGGCGTAATGTGAAAAGACAAAATTGATTATCTTTCTTCTCTTTAGTGTCTTTT

>AB541244.1 Norovirus Hu/GII-4/Fukui1/2008/JP genomic RNA, complete genome
ATGAAGATGGCGTCTAACGACGCTTCCGCTGCCGCTGTTGCTAACAGCAACAACGACACCGCAAAATCTT
CAAGTGACAAAATGTTTTCTAGCATGGCTGTCACTTTTAAACGAGCCCTCGGGGCGCGGCCTAAACAGCC
TCCCCCGAGGGAAATACCACAAAGACCCCCACGACCACCTACTCCAGAACTGGTCAAAAAGATCCCTCCT
CCCCCGCCTAACGGAGAGGATGAAGTAGTGGTTTCTTATAGTGCCAAAGATGGCGTTTCCGGTTTACCTG
AGCTTTCCACCGTCAGGCAACCGGAAGAAACCAATACGGCCTTCAGTGTCCCCCCACTCAACCAGAGGGA
GAATAGAGATGCTAAGGAACCACTGACCGGAACAATTCTGGAAATGTGGGATGGAGAAATCTACCATTAT
GGCCTGTATGTTGAGCGAGGTCTTGTGCTGGGTGTGCACAAACCACCAGCTGCCATTAGCCTCGCCAAGG
TCGAACTAACACCACTCTCCTTGTTCTGGAGACCTGTGTACACTCCCCAGTACCTCATCTCTCCAGACAC
TCTCAAGAAATTACACGGAGAAACGTTTCCCTACACAGCCTTTGACAACAATTGCTATGCCTTTTGCTGC
TGGGTCCTGGATCTAAATGACTCGTGGCTGAGTAGGAGAATGATCCAGAGAACAACTGGCTTCTTCAGAC
CCTACCAAGACTGGAATAGGAAACCCCTCCCCACTATGGATGATTCCAAATTAAAGAAGGTAGCTAACAT
ATTCCTGTGCACCCTGTCTTCGCTATTCACCAGGCCCATAAAAGACATAATAGGAAAGTTAAGGCCTCTC
AACATCATCAACATCCTGGCTTCATGTGATTGGACTTTCGCAGGCATAGTGGAGTCCTTGATACTCTTGG
CAGAGCTCTTTGGAGTTTTCTGGACACCCCCAGTGATGTCTGCGATGATTGCCCCCTTACTCGGTGATTT
CGAGTTACAAGGACCTGAGGACCTTGTAGTGGAGCTCGTCCCTGTAGTAATGGGGGGAATTGGTTTGGTG
CTAGGATTCACCAAAGAGAAGATTGGAAAAATGTTGTCATCTGCTGCATCCACCTTGAGAGCTTGTAAAG
ATCTTGGTGCATATGGGCTAGAGATCCTAAAGTTAGTCATGAAGTGGTTCTTCCCGAAGAAAGAGGAGGC
AAATGAACTGGCTATGGTGAGATCCATCGAGGATGCAGTACTGGACCTTGAGGCAATTGAAAACAACCAT
ATGACCACCTTGCTCAAAGACAAAGACAGCCTGGCAACCTACATGAGAACCCTTGACCTCGAGGAAGAGA
AAGCCAGAAAACTCTCAACCAAGTCTGCTTCACCTGACATCGTGGGCACAATCAACGCCCTTCTGGCGAG
AATCGCCGCTGCACGCTCCCTGGTGCACCGAGCGAAGGAGGAGCTTTCCAGCAGACCAAGACCTGTAGTC
TTGATGATATCAGGCAGACCAGGGATAGGGAAAACCCACCTTGCTAGGGAAGTGGCTAAGAGAATTGCAG
CCTCCCTCACAGGAGATCAGCGTGTAGGCCTCATCCCACGCAATGGCGTCGATCACTGGGATGCGTACAA
GGGGGAGAGGGTCGTCCTATGGGACGACTATGGAATGAGCAATCCCATCCACGACGCCCTCAGGCTGCAA
GAACTCGCTGACACTTGCCCCCTCACTCTAAATTGTGACAGGATTGAGAATAAAGGAAAGGTCTTTGACA
GCGATGTCATCATTATCACTACTAATCTGGCCAACCCAGCACCACTGGACTATGTCAACTTTGAAGCGTG
CTCGAGGCGCATCGATTTCCTCGTGTATGCAGAAGCCCCCGAGGTCGAAAAGGCGAAGCGTGACTTCCCG
GGCCAACCTGACATGTGGAAAAACGCTTTTAATTCTGATTTCTCACACATAAAATTGGCACTGGCTCCAC
AAGGTGGCTTTGATAAGAACGGGAACACCCCACACGGGAAGGGCGTCATGAAGACTCTCACCACTGGCTC
CCTCATTGCCCGGGCATCAGGGCTGCTCCATGAGAGATTGGATGAGTTTGAACTACAGGGCCCAGCTCTT
ACCACCTTCAACTTTGACCGCAACAAAGTGCTTGCCTTCAGGCAGCTTGCTGCTGAAAACAAATATGGGT
TGGTAGACACAATGAAAGTTGGGAGGCAGCTCAAGGATGTCAAAACCATGCCAGAACTTAAACAAGCACT
CAAGGATATCTCAATCAAGAAGTGCCAGATTGTGTATAGTGGGTGCACCTACACACTTGAGTCTGATGGC
AAGGGCAGTGTGAAAGTTGACAGAGTTCAGAGCACCTCCGTACAGACCAACAATGAGCTGGCTGGCGCCC
TGCACCATCTGAGGGGCGCCAGAATCAGGTACTATGTCAAGTGTGTCCAGGGGGCCCTGTATTCTATCAT
CCAGATTGCTGGGGCTGCATTTGTCACCACGCGCATCATCAAGCGCGGGGAACATCAAGACTTATTGTCC
AAGCCACAAGTGGAAAACACAAGGGAGGCCACACACAAGGAGCGGTGTCCAAAACCCAAAGATGATGAGG
AGTTCGTCATTTCATCTGACGACATTAAAACTGAGGATAAGAAAGGGAAGAACAAGACTGGCCGTGGCAA
GAAGCACACAGCCTTCTCAAGTAAAGGTCTCAGTGATGAAGAGTATGATGAGTACAAGAGAATTAGAGAG
GAAAGGAATGGCAAGTACTCCATAGAAGAGTACCTTCAGGACAGGGACAAATACTATGAGGAGGTGGCCA
TTGCCAGGGCAACCGAGGAAGACTTCTGTGAAGAGGAGGAGGCCAAGATCCGGCAAAGGATCTTCAGACC
AACAAGGAAACAACGCAAGGAAGAAAGAGCTTCTCTCGGTTTAATCACAGGTTCTGAGATTAGGAAAAGA
AACCCAGAAGACTTCAAGCCCAAGGGGAAACTATGGGCTGACGATGACAGAAGTGTGGACTACAATGAGA
AACTCAGTTTTGAGGCCCCACCAAGCATCTGGTCAAGGATAGTCAACTTTGGTTCAGGTTGGGGCTTCTG
GGTCTCCCCTAGCCTGTTCGTAACATCAACCCACGTCATACCCCAGGGCGCAAAGGAGTTCTTTGGAGTC
CCCATCAAACAAATTCAGGTACACAAGTCAGGCGAATTCTGTCGCTTGAGGTTCCCAAAACCAATCAGGA
CTGATGTGACTGGCATGATCTTGGAAGAAGGTGCGCCTGAAGGCACCGTGGTCACACTACTCATCAAAAG
GTCTACTGGAGAACTCATGCCCCTAGCAGCTAGAATGGGGACCCATGCAACCATGAAAATTCAAGGGCGC
ACTGTTGGAGGTCAGATGGGCATGCTTCTGACAGGATCCAACGCCAAAAGCATGGATCTAGGCACCACAC
CAGGTGATTGCGGCTGTCCCTACATCTACAAGAGAGGAAATGACTATGTGGTCATTGGAGTCCACACGGC
TGCCGCTCGTGGGGGAAACACTGTCATATGTGCCACCCAGGGGGGCGAGGGGGAAGCTACACTTGAAGGT
GGTGACAGTAAGGGAACATACTGTGGTGCACCAATCCTAGGCCCAGGGAGTGCCCCAAAACTTAGCACCA
AAACCAAATTCTGGAGATCATCCACAGCACCACTCCCACCTGGCACCTATGAACCAGCCTACCTTGGTGG
CAAGGACCCCAGAGTCAAGGGTGGCCCCTCGTTGCAGCAAGTCATGAGGGACCAGCTGAAACCATTTACA
GAGCCCAGGGGTAAGCCACCAAAGCCAAGTGTGTTAGAAGCTGCCAAGAAAACCATCATCAATGTCCTTG
AACAAACAATTGACCCACCTGAGAAGTGGTCGTTCGCACAAGCCTGCGCGTCCCTTGACAAGACCACTTC
TAGCGGCCATCCGCACCACATGCGGAAAAACGACTGCTGGAACGGGGAATCCTTCACAGGCAAGCTGGCA
GACCAGGCTTCCAAGGCCAACCTGATGTTTGAAGAAGGGAAGAACATGACCCCAGTCTACACAGGTGCAC
TTAAGGATGAATTAGTCAAAACTGACAAAATTTATGGTAAGATCAAGAAGAGGCTTCTCTGGGGCTCGGA
TTTAGCAACCATGATCCGGTGTGCTCGAGCATTCGGAGGCCTAATGGATGAACTCAAAGCACACTGTGTC
ACACTTCCTATCAGAGTTGGTATGAATATGAATGAGGATGGCCCCATCATCTTCGAGAAGCATTCCAGGT
ACAGACACCACTATGATGCTGATTACTCTCGGTGGGATTCAACACAACAGAGAGTCGTGCTGGCAGCTGC
TCTAGAAATCATGGTTAAATTCTCCTCAGAACCACATTTGGCTCAGGTAGTCGCAGAAGACCTTCTTTCT
CCTAGCGTGGTGGATGTGGGTGACTTCACAATATCAATCAACGAGGGTCTTCCCTCTGGGGTGCCCTGCA
CCTCCCAATGGAACTCCATCGCCCACTGGCTTCTCACTCTCTGTGCACTCTCCGAAGTCACAAATTTGTC
CCCAGACATCATACAGGCTAATTCTCTCTTCTCCTTCTATGGTGATGATGAAATTGTTAGTACAGACATA
AAATTAGACCCAGAGAAGCTGACAGCAAAGCTTAAGGAATATGGGTTGAAACCAACCCGCCCTGACAAAA
CCGAAGGACCTCTTGTTATTTCTGAAGACTTAGATGGTTTGACTTTCCTGCGGAGGACTGTGACCCGCGA
CCCAGCTGGTTGGTTTGGAAAACTGGAGCAGAGCTCAATACTCAGGCAAATGTACTGGACTAGGGGCCCC
AACCATGAAGATCCATCTGAATCAATGATTCCCCCCTCTCAAAGACCCATACAATTGATGTCCTTACTGG
GAGRGGCCGCACTCCACGGCCCAACATTCTACAGTAAAATCAGCAAATTAGTCATTGCAGAGCTAAAGGA
AGGTGGTATGGATTTTTACGTGCCCAGGCAAGAGCCAATGTTCAGATGGATGAGATTCTCAGATCTGAGC
ACGTGGGAGGGCGATCGCAATCTGGCTCCCAGTTTTGTGAATGAAGATGGCGTCGAATGACGCCAACCCA
TCTGATGGGTCCGCAGCCAACCTCGTCCCAGAGGTCAACAATGAGGGTATGGCTTTGGAGCCCGTTGTCG
GTGCCGCTATTGCGGCGCCTGTAGCGGGCCAAACAAATGTAATTGACCCCTGGATTAGAAATAATTTTGT
ACAAGCCCCTGGTGGAGAGTTCACAGTATCCCCTAGAAACGCTCCCAGTGAAATACTATGGAGCGCGTCC
TTAGGTCCTGATCTGAATCCCTACCTATCTCATTTGGCCAGAATGTATAATGGTTATGCAGGTGGTTTTG
AAGTGCAGGTGATCCTCGCGGGGAACGCGTTCACCGCCGGGAAAATTATATTTGCAGCAGTTCCACCAAA
TTTTCCAACTGAAGGCTTGAGTCCCAGCCAGGTCACTATGTTCCCCCACATAATAGTAGATGTTAGGCAA
TTGGAACCTGTGTTGATCCCCTTACCTGATGTTAGGAATAACTTCTATCACTACAATCAGTCAAATGATT
CTACCATTAAATTGATAGCAATGCTGTATACACCACTTAGGGCCAATAATGCTGGGGAAGATGTCTTCAC
AGTCTCTTGTCGAGTCCTCACGAGGCCGTCCCCTGATTTTGATTTTATATTTTTGGTGCCACCCACAGTT
GAGTCAAGAACTAAACCATTTACTGTCCCAATCTTAACTGTTGAAGAAATGACCAATTCAAGATTCCCCA
TTCCTTTGGAAAAGTTGTTCACGGGTCCCAGCGGTGCCTTTGTTGTTCAACCACAAAATGGCAGGTGCAC
GACTGATGGCGTGCTCTTAGGCACCACCCAACTGTCTCCTGTCAACATCTGCACCTTCAGAGGGGATGTC
ACCCACATTGCAGGTTCTCGTAATTACACAATGAATTTGGCTTCCCTAAATTGGAACAATTATGACCCAA
CAGAAGAAATTCCAGCCCCTCTAGGAACTCCAGATTTCGTGGGAAAGATCCAAGGTGTGCTCACTCAAAC
CACAAAGGGAAATGGCTCGACCCGTGGCCATAAAGCCACAGTTTACACTGGGAGTGCCCCCTTTACTCCA
AAGCTGGGCAGTGTTCAATTCAGTACTGATACAGAAAATGATTTTGAAACTCACCAAAACACAAAATTCA
CCCCAGTCGGTGTCATCCAGGATGGTAGCACCACCCACCGAAATGAACCCCAACAATGGGTGCTCCCAAG
TTATTCAGGTAGAAGTGTTCATAATGTACACCTAGCCCCTGCTGTAGCCCCCACTTTTCCGGGTGAACAA
CTTCTTTTCTTCAGGTCCACTATGCCCGGATGCAGCGGGTATCCCAACATGGATTTGGATTGCCTACTCC
CCCAGGAGTGGGTGCAGCACTTCTACCAAGAGGCAGCTCCAGCACAATCTGATGTGGCTTTATTGAGATT
TGTGAATCCAGACACGGGTAGGGTCCTGTTTGAGTGCAAACTTCATAAATCAGGCTATGTCACAGTGGCT
CACACCGGCCAGCATGATTTGGTCATCCCCCCCAATGGCTATTTTAGGTTTGATTCCTGGGTCAATCAAT
TCTACACACTTGCCCCCATGGGAAATGGAACGGGGCGTAGACGTGCTTTATAATGGCTGGAGCTTTCTTT
GCTGGATTGGCATCTGATGTCCTTGGCTCTGGACTTGGTTCCCTAATCAATGCTGGGGCTGGGGCCATCA
ACCAAAAGATTGATTTTGAAAATAACAGAAAATTGCAGCAAGCTTCCTTCCAGTTTAGCAGTAGTCTACA
ACAGGCCTCCTTTCAACATGATAAAGAGATGCTCCAAGCACAAATTGAGGCCACTAAAAAGCTGCAACAG
GAAATGATGAAAGTCAAACAGGCAATGCTCTTAGAAGGTGGATTCTCTGAAACAGATGCAGCCCGTGGGG
CAATCAACGCCCCCATGACAAAGGCTTTGGACTGGAGCGGAACAAGGTACTGGGCCCCTGACGCTAGGAC
TACAACATACAATGCAGGTCGCTTTTCCACCCCTCAACCTTCGGGGGCACTGCCAGGAAGAATCAATCCC
AGGACTCCCACCCCCGCTCGGGGCTCCTCCAGCACATCTTCTAATGCTTCTACTGCTACTTCTATATATT
CAAATCAAACTGTTTCAACGAGACTTGGTTCTACAGCTGGTTCTGGCACCAATGTCTCGAGTCTCCCGTC
AACTGCAAGGACTAGGAGTTGGGTTGAGGATCAAAACAGAAATTTGTCACCTTTCATGAGGGGGGCTCAC
AACATATCGTTTGTCACCCCACCATCTAGCAGATCCTCTAGCCAAGGCACAGTCTCAACCGTGCCTAAAG
AAGTTTTGGACTCCTGGACTGGCGCTTTCAACACGCGCAGGCAGCCTCTCTTCGCTCACATTCGTAGGCG
AGGGGAGTCACGGGTGTAA

>AB933757.1 Norovirus Hu/GII.4/Saga4/2009/JP genomic RNA, complete genome
ATGAAGATGGCGTCTAACGACGCTTCCGCTGCCGCTGTTGCTAACAGCAACAACGACACCGCAAAATCTT
CAAGTGACGGAGTGCTTTCTAGCATGGCTGTCACTTTTAAACGAGCCCTCGGGGCACGGCCTAAACAGCC
TCCCCCGAGGGAAACACCACAAAGACCCCCACGACCACCTACTCCAGAACTGGTTAAAAATATTCCCCCT
CCCCCGCCCAACGGAGAGGATGAAATAGTGGTCTCTTATAGTGTCAAAGATGGTGTTTCCGGTTTGCCTG
ACCTTTCCACCGTCAGGCAACCGGAAGAATCTAACACGGCCTTCAGTGTCCCTCCACTCAATCAGAGGGA
GAATAGAGATGCTAAGGAGCCACTTACTGGAACAATTCTGGAAATGTGGGATGGAGAAATCTACCATTAT
GGCCTGTATGTGGAGCGAGGTCTTGTACTAGGTGTGCACAAGCCACCAGCTGCCATCAGCCTCGCTAGGG
TAGAGCTAACACCACTCTCCTTGTACTGGAGACCTGTGTACACTCCTCAGTACCTCATCTCTCCAGACTC
TCTCAAGAAATTACACGGAGAAACGTTCCCCTACACAGCCTTTGACAACAACTGTTATGCCTTTTGTTGC
TGGGTCCTGGACCTAAATGACTCGTGGCTGAGCAGGAGAATGATCCAGAGGACAACTGGTTTCTTCAGGC
CCTACCAAGACTGGAATAGGAAACCCCTTCCCACTATGGATGATTCCAAATTAAAGAAGGTAGCCAATAT
ATTCCTGTGTGCTCTGTCCTCGCTGTTCACCAGACCCATAAAGGATATAATAGGGAAGATAAAGCCTCTT
AACATCCTCAACATCTTAGCCTCATGTGATTGGACTTTTGCAGGCATAGTGGAGTCCCTGATACTCTTGG
CAGAACTCTTTGGAGTTTTCTGGACACCCCCAGATGTGTCTGCGATGATTGCCCCCTTACTCGGTGACTA
CGTGCTACAAGGACCCGAGGACCTTGCAGTGGAGCTCGTCCCCGTGGTGATGGGGGGAATTGGTTTGGTG
CTAGGATTCACCAAAGAGAAGATTGGGAAAATGCTGTCATCTGCTGCGTCCACCCTGAGAGCTTGTAAAG
ATCTTGGTGCATATGGGCTAGAGATCCTAAAGTTGGTCATGAAGTGGTTCTTCCCGAAGAAGGAGGAAGC
AAATGAGCTGGCTATAGTGAGGTCTATCGAGGATGCAGTCCTGGATCTCGAGGCAATTGAAAACAACCAT
ATGACCACCTTGCTCAAAGACAAAGACAGTCTGGCAACCTATATGAGAACACTTGACCTTGAGGAGGAGA
AAGCCAGGAAACTCTCAACCAAGTCTGCCTCACCTGACATCGTGGGCACAATCAACGCCCTCCTGGCGAG
AATCGCTGCCGCACGTTCTCTGGTGCACCGAGCGAAGGAGGAGCTTTCCAGCAGACCAAGACCTGTGGTG
TTGATGATATCAGGCAGACCAGGAATAGGGAAGACCCACCTCGCTAGGGAAGTGGCTAAGAGGATCGCAG
CCTCCCTTACAGGAGACCAGCGTGTGGGCCTCATCCCACGCAATGGCGTCGACCATTGGGATGCGTACAA
GGGGGAGAGGGTCGTCCTATGGGACGATTATGGAATGAGCAACCCTATTCACGATGCCCTCAGGCTGCAA
GAACTCGCTGATACTTGCCCCCTCACTCTAAACTGTGACAGGATTGAGAATAAAGGAAAGGTCTTTGACA
GCGATGTCATCATTATCACCACTAATCTGGCCAACCCAGCACCACTGGACTATGTCAACTTTGAAGCATG
CTCGAGGCGCATCGACTTCCTCGTGTATGCAGAAGCCCCTGAAGTCGAAAAGGCGAAGCGTGACTTCCCA
GGCCAGCCTGACATGTGGAAGAACGCCTTCAGTTCTGATTTCTCACACATAAAACTTGCACTGGCCCCAC
AGGGTGGTTTCGACAAGAACGGGAACACCCCACACGGAAAGGGCGTCATGAAGACTCTCACCACTGGCTC
CCTTATTGCCCGGGCATCAGGGCTGCTCCATGAGAGGTTAGATGAATTTGAACTACAGGGCCCAGCTCTC
ACCACCTTCAATTTTGATCGCAATAAAGTGCTTGCCTTTAGACAACTTGCTGCTGAAAATAAGTATGGAT
TGATGGACACAATGAGAGTTGGGAAACAACTCAAGGATGTCAGAACCATGCCAGAACTCAAACAAGCACT
CAAGAATGTCTCAATCAAGAAGTGCCAAATAGTGTATAGTGGTTGCACCTACATACTTGAGTCTGATGGC
AAGGGCAGTGTGAAAGTTGACAGAATCCAAAGCGCCTCCGTGCAGACCAACAATGAGCTGGCTGGTGCCC
TGCACCATTTGAGGTGCGCCAGAATCAGATACTATGTCAAGTGTGTCCAGGAGGCCCTGTATTCCATCAT
TCAAATTGCTGGGGCTGCATTTGTTACCACGCGCATCGTCAAGCGCATGAACATACAAGACCTATGGTCC
AAGCCACAAGTGGAAAACACAGAGGAGACCACCAGCAAGGACGGGTGCCCAAAATCCAAGGATGATGAGG
AGTTTGTCATTTCATCCGACGACATCAAAACTGAGGGCAAGAAAGGGAAGAACAAGACTGGCCGCGGCAA
GAAGCACACAGCCTTTTCAAGCAAAGGCCTCAGTGATGAAGAGTACGATGAGTACAAGAGGATTAGAGAA
GAAAGGAATGGCAAGTACTCTATAGAAGAGTACCTTCAGGACAGGGACAAATACTATGAGGAGGTGGCCA
TTGCCAGGGCGACTGAGGAAGACTTCTGTGAAGAGGAGGAGGCCAAGATTCGGCAAAGGATCTTTAGGCC
AACAAGGAAACAACGCAAGGAGGAAAGAGCTTCTCTCGGTCTGGTCACAGGCTCTGAAATTAGGAAAAGA
AACCCAGATGACTTCAAACCCAAGGGGAAATTGTGGGCTGACGATGACAGAAGTGTGGACTACAATGAGA
AACTCAGTTTTGAGGCCCCACCAAGCATCTGGTCGAGAATAGTCAACTTTGGTTCAGGCTGGGGATTCTG
GGTCTCCCCCAGTCTGTTCATAACATCAACCCATGTCATACCCCAGGGCGCAAAGGAGTTCTTTGGAGTC
CCCATCAAACAAATACAGGTACACAAGTCAGGCGAGTTCTGTCGCTTGAGATTCCCAAAACCAATCAGGA
CTGATGTGACGGGCATGATCTTGGAAGAAGGCGCACCTGAGGGCACCGTGGTCACACTACTCATCAAAAG
GTCCACTGGGGAACTCATGCCCCTAGCAGCTAGGATGGGGACCCATGCAACCATGAAGATCCAAGGGCGC
ACTGTTGGAGGCCAGATGGGCATGCTTCTGACAGGGTCCAACGCCAAGAGCATGGACCTGGGTACTACAC
CAGGTGACTGTGGCTGCCCCTATATCTACAAGAGAGGTAATGACTATGTGGTCATTGGAGTCCACACGGC
TGCCGCACGTGGGGGAAACACTGTCATATGTGCCACCCAGGGGAGTGAAGGAGAGGCTACACTTGAAGGA
GGTGACAACAAGGGGACATACTGTGGAGCACCAATCCTAGGCCCAGGGAGTGCCCCAACACTTAGCACCA
AGACCAAGTTCTGGAGGTCGTCCACAGCACCGCTCCCACCTGGCACCTTTGAACCAGCCTATCTTGGTGG
CAAGGACCCTAGAGTCAAGGGTGGCCCTTCACTGCAGCAAGTCATGAGGGAACAGTTGAAGCCATTCACA
GAGCCCAGGGGCAAACCACCAAAGCCAAGTGTATTAGAAGCTGCCAAGAAGACCATCATCAATGCCCTTG
AGCAAACAATTGATCCACCTGAGAAATGGTCATTCGCACAAGCTTGCGCGTCCCTTGACAAGACCACTTC
CAGTGGTCATCCGCACCACATGCGGAAAAACGACTGCTGGAACGGGGAGTCCTTCACAGGCAAGCTGGCA
GACCAGGCTTCCAAGGCCAACCTGATGTTTGAAGAAGGGAAGAGCATGACCCCAGTCTACACAGCTGCGC
TCAAGGATGAGTTAGTTAAAACTGACAAAATTTATGGTAAAATCAAGAAGAGACTTCTCTGGGGCTCGGA
CTTGGCGACCATGATCCGATGTGCTCGAGCATTCGGAGGCCTAATGGATGAACTCAAAGCACACTGTGTC
ACACTTCCCATTAGAGTTGGTATGAATATGAATGAGGATGGCCCCATCATCTTCGAAAAGCATTCCAGGT
ACACATATCACTATGATGCTGATTACTCTCGATGGGATTCGACACAACAGAGAGCCGTGTTGGCAGCAGC
TCTAGAAATCATGGTTAAATTCTCCCCAGAACCACATCTGGCTCAGGTAGTCGCGGAAGACCTTCTTTCT
CCTAGTGTGGTGGACGTGGGCGACTTCGCAATATCAATCAACGAGGGTCTTCCCTCTGGGGTGCCCTGCA
CCTCCCAATGGAATTCCATCGCCCACTGGCTTCTCACTCTCTGTGCGCTCTCTGAAGTCACCAACTTGTC
CCCTGATACCATACAGGCCAACTCCCTCTTCTCTTTTTATGGTGATGATGAAATCGTTAGCACAGACATA
AAATTGGACCCAGAGAAATTGACAGCAAAGCTCAGGGAATATGGGTTAAAACCAACCCGCCCTGACAAAA
CTGAAGGACCCCTTGTCATCTCTGAAGACTTGAATGGCCTAACTTTCCTGCGGAGAACTGTGACCCGTGA
CCCAGCTGGTTGGTTTGGAAAACTGGAGCAGAGTTCAATACTCAGGCAAATGTACTGGACTAGGGGCCCC
AACCATGGAGACCCATCTGAAACAATGATTCCACACTCCCAAAGACCCATACAATTGATGTCCCTACTGG
GGGAGGCCGCACTCCACGGCCCAGCATTTTACAGCAAGATCAGCAAGTTGGTCATTGCAGAGCTAAAAGA
AGGTGGCATGGATTTTTACGTGCCCAGGCAAGAGCCAATGTTCAGATGGATGAGATTCTCAGATCTGAGC
ACGTGGGAGGGCGATCGCAATCTGGCTCCCAGTTTTGTGAATGAAGATGGCGTCGAGTGACGCCAACCCA
TCTGATGGGTCCACAGCCAACCTCGTCCCAGAGGTCAATAATGAGGTTATGGCTTTGGAGCCCGTTGTTG
GTGCCGCCATTGCGGCACCTGTAGCGGGCCAACAAAATGTAATTGACCCCTGGATTAGAAACAACTTTGT
ACAAGCCCCTGGTGGAGAGTTTACAGTATCCCCTAGAAACGCTCCAGGTGAAATACTATGGAGCGCGCCC
TTAGGCCCTGATTTGAATCCCTACCTTTCCCATTTGGCCAGAATGTACAATGGTTATGCAGGTGGTTTTG
AAGTGCAGGTAATCCTCGCGGGGAACGCGTTCACCGCCGGGAAAATCATATTTTCAGCAGTCCCACCAAA
TTTCCCAACTGAAGGTTTGAGCCCCAGCCAGGTCACTATGTTCCCCCACATAATAGTAGATGTTAGGCAA
TTGGAACCTGTGTTGATCCCCTTACCCGATGTTAGGAATAATTTCTACCATTATAATCAATCAAATGACC
CCACCATAAAATTGATAGCGATGTTGTATACACCACTTAGGGCTAATAATGCTGGGGACGATGTCTTCAC
AGTTTCTTGTCGAGTTCTCACGAGACCATCCCCCGATTTTGATTTCATATTTCTAGTGCCACCCACAGTT
GAATCAAGAACTAAACCATTCTCTGTCCCAATTCTAACTGTTGAGGAGATGACCAATTCAAGGTTCCCCA
CTCCTTTGGAAAAGCTGTTCACGGGCCCCAGTAGTACCTTTGTTGTTCAACCACAAAACGGCAGGTGCAC
GACTGATGGCGTGCTCCTAGGTACCACCCAACTGTCTCCTGTCAACATCTGCACTTTCAGAGGGGATGTC
ACCCATATTACAGGCAGTCATAACTATACAATGAATCTGGCTTCCCAAAATTGGAACAGTTATGACCCAA
CAGAAGAGATCCCAGCCCCTCTAGGGACTCCAGATTTCGTGGGGAAGATTCAAGGCGTGCTCACCCAAAC
CACAAGGACGGATGGCTCGACCCGCGGCCACAAAGCTACAGTGTACACTGGGAGCGCCGAATTTTCCCCA
AAACTGGGTAGAGTTCAAGTTGCCACTGACACAAACAATGATTTTGATGCCAACCAAAACACAAAGTTCA
CCCCAGTCGGTGTTATCCAGGATGGTGGTACTACCCACCGAAATGAACCCCAACAATGGGTGCTTCCAAG
TTACTCAGGCAGAAATGCTCACAATGTGCACCTGGCCCCCGCTGTAGCCCCCACTTTTCCGGGTGAGCAG
CTCCTCTTTTTCAGGTCTACCATGCCCGGATGCAGCGGGTACCCCAACATGGATTTGGACTGTCTACTCC
CCCAGGAATGGGTGCAGCATTTCTACCAGGAGGCAGCCCCAGCACAATCTGATGTGGCTCTGCTAAGATT
TGTGAACCCAGACACAGGTAGGGTTTTGTTTGAGTGTAAGCTTCATAAATCAGGCTATGTTACAGTGGCT
CACACTGGCCAACATGATTTGGTTATCCCCCCCAATGGTTATTTTAGATTTGATTCCTGGGTCAACCAGT
TCTACACACTTGCCCCCATGGGAAATGGGACGGGGCGTAGACGTGCATTATAATGGCTGGAGCTTTCTTT
GCTGGATTGGCATCTGACGTCCTTGGCTCTGGACTTGGTTCCCTAATCAATGCTGGGGCTGGGGCCATCA
ACCAAAAAGTTGAATTTGAAAATAACAGAAAATTGCAACAAGCTTCCTTCCAATTTAGTAGCAATCTACA
ACAGGCTTCCTTTCAACATGATAAAGAGATGCTCCAAGCACAAATTGAGGCCACCAAAAAGTTGCAACAG
GAAATGATGAGAGTTAAACAAGCAATGCTCCTAGAGGGTGGATTCTCTGAGACAGATGCAGCCCGTGGGG
CAATCAACGCCCCCATGACAAAAGCTTTGGACTGGAGCGGGACAAGGTATTGGGCTCCCGATGCTAGGAC
TACAACATATAATGCAGGCCGCTTTTCCACCCCTCAATCCTCGGGGGCACTACCAGGAAGAGCTAATCTT
AGGGCTGCTGTCCCCGCCCGGGGTTCCTCTAGCATATCTTCTAACTCTTCTATTGCTACTTCTGTGTACT
CAAATCAAACCACTTCAACGAGACTTGGTTCTACAGCTGGTTCTGGTACCAGTGTCTCGAGCCTCCCGTC
AACTGCAAGGACTAGGAGCTGGGTTGAGGATCAAAATAGGAATTTGTCACCTTTCATGAGGGGGGCCCAC
AACATCTCGTTTGTCACCCCACCATCTAGCAGATCCTCTAGCCAAGGCACAGTCTCAACCGTGCCCAAAG
AAGTTTTGGACTCCTGGACTGGCGCTTTCAACACGCGCAGGCAGCCTCTCTTCGCTCACATCCGTAAGCG
AGGGGAGTCACGGGTGTAA

>JF320646.1 Murine norovirus GV/NIH-2411/2005/USA, complete genome
GTGAAATGAGGATGGCAACGCCATCTTCTGCGTCCTCTGTGCGCAACACAGAGAAACGCAAAAATAAGAA
GGCTTCGTCTAAAGCTAGTGTCTCCTTCGGAGCACCTAGCCTTCTCTCTTCGGAGAGCGAAGATGAAGCT
AATTACATGACCCCTCCTGAGCAGGAAGCTCAGCCCGGCGCCCTTGCGGCCCTTCATGCGGAAGGGCCGC
TTGCCGGGCTCCCCGTGACGCGTAGTGATGCACGCGTGCTGATCTTCAATGAGTGGGAGGAGAGGAAGAA
GTCTGAGCCGTGGCTACGGCTGGACATGTCTGACAGGGCTATCTTCCGCCGCTACCCCCATCTGCGGCCT
AAGGAAGATAAGCCTGACGCGCCCTCCCATGCGGAGGACGCTATGGATGCCAGGGAGCCTGCGATCGGCT
CTATTTTGGAGCAGGATGACCATAAGTTCTACCATTACTCTGTCTATGTCGGCAATGGTCAGGTGATGGG
CGTCAACAACCCTGGAGCTGCCATTTGCCAGGCTGTGATTGACGTGGAGAAGCTCCACCTCTGGTGGAGA
CCAGTCTGGGAGCCCCATCAGCCCCTCGACCCGGCTGAGTTGAAGAAGTGTGTCGGCATGACAGTCCCTT
ATGTGGCAACCACTGTCAACTGCTACCAGGTCTGCTGCTGGATTGTTGGGATTAAGGACACCTGGCTGAA
AAGGGCGAAGATTTCCAGAGACTCGCCCTTCTTCAGTCCCGTTCAGGACTGGAACATTGACCCCCAGGAG
CCTTTCATTCCGTCTAAGCTCAGGATGGTCTCTGATGGCATCCTGGTGGTTCTCTCAACGGTGATTGGTC
GGCCGATCAAAAACCTGCTGGCATCTGTGAAGCCGCTCAACATTCTCAACATCGTGTTGAGCTGTGACTG
GACTTTCTCGGGCATAGTCAATGCCCTGATCCTTCTTGCTGAGCTATTTGATGTTTTCTGGACTCCCCCT
GATGTCACCAATTGGATGATCTCCATCTTTGGAGAGTGGCAGGCTGAAGGGCCTTTCGACCTTGCCCTTG
ATGTCGTGCCCACCCTGCTGGGTGGAATTGGAATGGCTTTTGGCCTGACCTCCGAGACCATTGGACGCAA
GCTCGCCTCCACCAACTCGGCCCTGAAGGCCGCCCAAGAGATGGGCAAATTTGCTGTCGAGGTCTTCAAG
CAAATCATGGCGTGGATCTGGCCTTCCGAGGATCCGGTGCCAGCCCTCCTATCCAACATGGAGCAGGCTG
TCATCAAGAATGAGTGCCAGCTGGAGAACCAACTCACGGCCATGTTGCGGGATCGCAACGCTGGAGCCGA
GTTCCTGAAGTCCCTTGATGAAGAGGAACAGGAGGTCCGCAGGATTGCGGCCAAGTGCGGCAACTCGGCC
ACCACTGGAACCACCAACGCCCTGTTGGCTAGGATCAGCATGGCTCGCGCGGCTTTCGAGAAAGCCCGTG
CTGAGCAGACCTCCCGGGTTCGGCCTGTGGTGATCATGGTCTCTGGCAGGCCCGGGATCGGGAAGACCTA
CTTTTGCCAAAACCTGGCAAAGAGAATTGCCGCCTCCCTTGGAGATGAGACCTCAGTCGGCATCATACCG
CGTGCCGACGTGGACCACTGGGATGCCTACAAGGGTGCCAGGGTGGTCCTCTGGGATGACTTTGGCATGG
ACAACGTGGTGAAAGACGCTCTGCGGCTGCAGATGCTTGCTGATACATGCCCCGTCACACTCAATTGTGA
CAGGATTGAGAACAAGGGGAAGATGTTTGATTCTCAGGTCATCATCATCACCACTAACCAGCAGACTCCA
GTGCCTCTGGATTATGTCAACTTGGAGGCGGTGTGCCGCCGCATAGACTTTCTGGTCTATGCTGAGAGCC
CCGTGGTGGACGCCGCCCGAGCCAGATCACCTGGCGACGTGGCCGCCGTCAAGGCCGCCATGAGACCAGA
CTACAGTCATATCAACTTCATCCTGGCGCCGCAGGGTGGTTTTGACCGGCAGGGTAACACCCCCTATGGC
AAGGGCGTCACTAAGATCATTGGCGCCACCGCACTCTGTGCGAGGGCGGTTGCTCTTGTCCACGAGCGCC
ATGATGATTTTGGCTTTCAGAATAAAGTCTATGATTTTGACGCCGGCAAGGTGACCGCCTTCAAATCCAT
GGCGGCTGATGCCGGTATCCCTTGGTATAAGATGGCAACAATTGGCTACAAGGCCATGAGCTGCACCTGT
GTGGAAGAGGCCATGAATTTGCTCAAGGATTACGAAGTGGCCCCATGTCAGGTGGTTTACAACGGAGCCA
CCTATAATGTTAGTTGCATCAAGGGGGCCCCCATGGTTGAGAAGATCAAGGAACCTGAGCTGCCCAAGAC
ACTAGTCAACTGTGTCAGGAGGATCAAAGAGGCTCGCCTTCGCTGCTATTGTAGGATGGCCACAGATGTT
ATCACCTCTATCCTGCAGGCAGCTGGGACAGCCTTCTCCATCTACCATCAAATTGAGAAGAAGACCAGGC
CCTCCTTCTACTGGGATCACGGCTACACTTACCGAGATGGCCCTGGTGCCTTTGACATCTTCGAGGATGA
CAATGACGGGTGGTATCACTCTGAGAGCAAGAAGGGCAAGAACAAGAGAGGCCGGGGGCGTCCTGGAGTT
TTCAAATCCCGTGGGCTCACGGATGAGGAGTACGACGAATTCAAGAAGCGCCGCGAGTCCAAAGGCGGCA
AGTACTCCATTGATGATTACCTCGCTGACCGCGAGCGAGAAGAAGAGCTCCAGGAACGTGATGAGGAGGA
GGCCATTTTCGGGGATGGCTTTGGCCTGAAGGCCACGCGCCGCTCCCGCAAGGCAGAGAGGGCCAGGCTT
GGCCTAATCTCGGGTGGTGACATCCGCGCCCGCAAGCCAATTGACTGGAACGTGGTCGGCCCTTCCTGGG
CTGATGACGATCGCCAGGTCGACTATGGTGAGAAGATCAATTTTGAGGCCCCGGTCTCCATTTGGTCCCG
TGTTGTACAATTCGGCACGGGATGGGGCTTCTGGGTTAGTGGCCATGTGTTCATCACCGCCAAGCATGTG
GCACCGCCCAAAGGCACAGAGGTATTCGGGCGCAAACCCGAAGAATTCACTGTCACCTCCAGTGGGGACT
TCCTGAAGTACCACTTCACCAATGCTGTCAGGCCCGATATCCCTGCCATGGTTCTGGAGAACGGCTGTCA
GGAGGGCGTTGTTGCCTCGGTTCTTGTCAAGAGGGCCTCTGGCGAGATGCTTGCTCTGGCAGTCAGGATG
GGTTCACAGGCTGCCATCAAGATTGGCAACGCTGTTGTGCATGGACAGACCGGCATGCTCCTGACTGGCT
CCAATGCTAAAGCTCAAGATCTTGGGACCATCCCGGGTGACTGTGGCTGCCCCTATGTCTACAAGAAGGG
AAACACTTGGGTTGTTATTGGAGTGCATGTGGCGGCCACCAGATCTGGCAACACGGTCATTGCCGCCACC
CATGGAGAACCTACACTTGAGGCTCTGGAGTTCCAGGGGCCCCCCATGCTTCCCCGTCCCTCCGGCACCT
ATGCGGGTCTCCCCATCGCCGATTATGGCGATGCCCCCCCTTTGAGCACCAAGACCATGTTCTGGCGCAC
CTCGCCGGATAAGCTCCCCCCCGGGGCCTGGGAGCCAGCCTACCTTGGCTCCAAGGATGAGAGAGTGGAT
GGCCCTTCTTTGCAACAGGTCATGCGAGACCAGCTCAAGCCCTATTCAGAGCCACGCGGCCTACTCCCCC
CTCAGGAGATTTTGGACGCGGTTTGTGATGCCATCGAGAACCGCCTTGAGAACACCCTTGAGCCGCAGAA
ACCCTGGACATTCAAAAAGGCCTGTGAGAGCTTGGACAAGAACACTAGCAGTGGGTACCCCTACCACAAG
CAGAAGAGTAGGGACTGGACTGGGACTGCCTTCATCGGCGAGCTCGGTGACCAGGCCACCCACGCCAACA
ATATGTATGAGATGGGTAAGTCCATGCGACCCGTCTATACAGCTGCTCTCAAGGATGAGTTGGTTAAGCC
AGACAAGATCTACAGGAAAATAAAGAAGAGACTTCTCTGGGGCTCTGATCTTGGCACCATGATCCGCGCT
GCCCGCGCTTTTGGCCCCTTTTGTGATGCCCTGAAAGAGACTTGTGTTCTGAACCCTATCAGAGTGGGCA
TGTCAATGAACGAGGATGGTCCCTTCATCTTCGCGAGACACGCCAACTTCAGGTACCACATGGATGCAGA
TTACACCAGGTGGGACTCCACCCAGCAGAGAGCCATCTTGAAGCGTGCTGGCGACATCATGGTGCGCCTC
TCCCCTGAGCCAGAATTGGCCCGGGTGGTGATGGATGATCTTCTGGCCCCCTCGCTGCTGGATGTTGGCG
ACTACAAGATCGTCGTCGAGGAGGGGCTTCCGTCTGGTTGCCCCTGCACCACGCAGCTGAACAGCTTGGC
CCATTGGATCTTGACCCTCTGCGCAATGGTTGAGGTGACCCGAGTTGACCCTGACATTGTGATGCAAGAA
TCTGAATTCTCCTTTTATGGTGATGACGAGGTGGTCTCGACTAACCTCGAACTGGACATGACCAAATACA
CCATGGCTCTGAAGCGGTATGGTCTTCTCCCGACCCGCGCGGACAAGGAGGAGGGGCCTCTGGAGCGTCG
TCAGACGCTGCAGGGCATCTCCTTCTTGCGCCGTGCGATAGTCGGTGACCAGTTTGGTTGGTACGGCCGC
CTCGACCGCGCCAGCATTGACCGCCAGCTTCTCTGGACCAAAGGACCTAATCACCAGAACCCCTTTGAGA
CTCTCCCAGGACACGCTCAGAGACCCTCCCAATTGATGGCCCTGCTCGGTGAGGCTGCCATGCATGGTGA
AAAGTACTACAGGACTGTGGCTTCCCGGGTCTCCAAGGAGGCCGCCCAGAGTGGGATAGAAATGGTGGTC
CCACGCCACCGATCTGTTCTGCGCTGGGTGCGCTTTGGAACAATGGATGCTGAGACCCCGCAGGAACGCT
CAGCAGTCTTTGTGAATGAGGATGAGTGATGGCGCAGCGCCAAAAGCCAATGGCTCTGAAGCCAGCGGCC
AGGATCTTGTTCCTACCGCCGTTGAACAGGCCGTCCCCATTCAGCCCGTGGCTGGTGCGGCTCTTGCCGC
CCCCGCCGCCGGGCAAATCAACCAAATTGACCCCTGGATCTTCCAAAATTTTGTCCAGTGCCCCCTTGGT
GAGTTTTCCATTTCACCTCGAAACACCCCAGGTGAAATACTGTTTGATTTGGCCCTCGGGCCAGGGCTCA
ACCCCTACCTCGCCCACCTCTCAGCCATGTACACCGGCTGGGTTGGGAACATGGAGGTTCAGCTGGTCCT
CGCCGGCAATGCCTTTACTGCTGGCAAGGTGGTTGTTGCCCTTGTACCACCCTATTTTCCCAAAGGGTCA
CTCACCACTGCCCAGATCACATGCTTCCCACATGTCATGTGTGATGTGCGCACCCTGGAGCCCATTCAAC
TCCCTCTTCTTGATGTGCGTCGAGTCCTTTGGCACGCTACCCAGGATCAAGAGGAATCTATGCGCCTGGT
TTGCATGCTGTACACGCCACTCCGCACAAACAGCCCGGGTGATGAGTCTTTTGTGGTCTCTGGTCGCCTT
CTTTCTAAGCCGGCGGCTGATTTCAATTTTGTCTACCTGACTCCCCCCATAGAGAGAACCATCTACCGGA
TGGTCGACTTGCCCGTGATACAGCCGCGGCTGTGCACGCACGCACGTTGGCCTGCCCCGGTCTATGGACT
CTTGGTGGACCCATCCCTCCCCTCAAACCCCCAGTGGCAGAATGGAAGGGTGCGCGTTGATGGAACCCTG
CTTGGCACCACGCCAGTCTCCGGCTCATGGGTGTCCTGCTTTGCAGCGGAGGCTGCCTATGAGTTCCAAT
CAGGCACCGGCGAGGTGGCGACATTCACTCTGATTGAGCAGGATGGATCTGCCTACGTCCCCGGCGACAG
GGCAGCACCACTCGGTTACCCCGATTTCTCCGGGCAACTGGAGATCGAGGTCCAGACCGAGACCACCAAG
ACTGGAGACAAGCTCAAGGTTACCACCTTTGAGATGGTTCTTGGCCCAGAGACCAACGTGGATCAGGCCC
CCTACCAGGGCAGGGTGTACGCCAGCGTCAACGCTGCGGCCTCCCTCGACTTGGTGGATGGCAGGGTTCG
CGCGGTCCCAAGATCCGTCTACAGTTTCCAAGATGTCATCCCTGAGTATAATGATGGGTTGCTGGTTCCC
CTTGCCCCCCCAATTGGCCCCTTTCTTCCCGGCGAGGTTCTCTTGAGGTTCCGGACCTACATGCGTCAGA
TTGACACCACTGACGCCGCAGCAGAGGCAATAGACTGTGCACTCCCCCAGGAGTTTATCTCCTGGTTCGC
GTCTAACGCGTTCACCGTGCAGTCCGAGGCCCTGCTCCTTAGGTACAGGAACACCCTGACTGGGCAACTG
CTGTTTGAGTGCAAGCTCTACAGCGAAGGTTACATCGCCTTGTCCTATTCTGGTTCAGGAGCCCTCACCT
TCCCGACCGATGGCTTCTTTGAGGTCGTCAGCTGGGTCCCCCGTCTTTACCAATTGGCCTCTGTGGGAAG
CTTGGCAACAGGCCGAACACTCAAACAATAATGGCTGGCGCTCTTTTTGGAGCGATTGGAGGTGGCCTGA
TGGGCATAATTGGCAATTCCATCTCAAATGTCCAAAACCTTCAGGCGAATAAACAATTGGCTGCACAACA
ATTTGGTTACAATTCCTCTTTGCTTGCAACGCAAATTCAGGCCCAGAAGGATCTCACATTGATGGGGCAG
CAATTCAACCAGCAGCTCCAAGCCAACTCTTTCAAGCATGACCTTGAGATGCTTGGCGCCCAGGTGCAAG
CCCAGGCGCAGGCCCAGGAGAACGCCATCAACATCAGGTCGGCGCAGCTCCAGGCCGCAGGCTTTTCAAA
GTCCGACGCCATTCGCCTGGCCTCGGGGCAACAGCCGACGAGGGCCGTTGACTGGTCGGGGACGCGGTAT
TACACCGCCAACCAGCCGGTCACGGGCTTCTCGGGTGGCTTCACCCCAAGTTACACTCCAGGTAGGCAAA
TGGCAGTCCGCCCTGTGGACACATCCCCTCTGCCGGTCTCGGGTGGGCGCATGCCGTCCCTTCGTGGAGG
TTCCTGGTCTCCGCGTGATTACACGCCGCAGACTCAAGGCACCTACACGAACGGGCGGTTCGTGTCCTTC
CCAAAGATCGGGAGTAGCAGGGCATAGGTTGGAAGAGAAACCTTTCTGTGAAAATGATTTCTGCTTACTG
CTCTTTTCTTTTGGTAGTATTTAGATGCATTTT

>LN854568.1 Norovirus GII/Hu/NL/2014/GII.6/Groningen, complete genome
GTGAATGAAGATGGCGTCTAACGACGCTACCGCTGCCTTTGGCAGCCAAAACTCTGTCAACGACAGTATC
AACACCGCCCCTTCTAATAAAGAAGAGGTTGGTGCATTCTCCAACATTAAAGTTGGTTTTAAGAAAATGC
TGGGTGCCGTTCCCAAGGGGACCAAAGCACCCAGTAGTGATCAGCACTGCCCCTTAGTTAAGATTGGGAC
CAAGACATTGACAGTTCCCCCTGAGCCCCCAAATGGTGAAGACACCGTGCAGTTTGATGCGAAGTCGGAA
ACAGTGCGCGGGCTACCAGACTTGACAACGGTGCAGAATGAACACGAAAACACACCATACACCGTCCCCC
CATTGAGTGAAAGGGAGCACAGGCCAGCCACTGAACCGCTTCCTGGCACAATACTGGAGATGTGGGATGG
TGAATTCTACCATTACTCTGTGTACGTCAGCGGTGGCAAAGCCCTAGGGGTTCACAAGCCCCCTGCAGCA
ATAAGCCTCGCGACGATAGAGCTCACACCCATATCCCTTTATTGGAGGCCCGTTTACACCCCCAACTATC
TGGTCTGTCCAGACACGTTGAAAGGCCTTGCTGGTGAGAAGTTCCCCTACACGGCCTTCAGCAACAACTG
TTACAACTTCTGTTGCTGGGTGCTTGAGCTCAATGACACGTGGCTTAGCAGGAGAAGCATCTCTAGGACT
ACCGGCTTCTTCAAGCCATATCAGTCCTGGAACAGGAAACCCCTTCCAACCGTTGATGATGGAAAGATCA
AGAAGGTGGCCAACGCAATTCTCTGTGCACTTGGATCACTGTTTTCAAAACCAATCAAGGACCTATTGGG
CAAACTCAAACCATTGAACCTGCTGCACTTGCTCGCATCATGTGACTGGACGTTTGCGGGTATAGTAGAG
ACAGTCATCCTAATGGCGGAACTTTTCAACATCTTTTGGACACCGCCAGATGTTTCCAGTTTCATAGCCT
CCCTGATAGGTGATTTTGAATTACAAGGGCCTGAGGACCTGGCTGTGGAGCTTGTCCCCGTGGTCATGGG
TGGCATAGGAATGGTTCTCGGCTTTACTGCTGAGAAGATAGGCCGCATGCTGTCGTCCGCTGCATCAACA
CTACGGGCATGCAAAGACTTGGGGAATTATGCCCTTGACATATTGAAACTGGTTATGAAGTGGTTCTTCC
CAAAGAAAGAAGAGAAAGCCGAGATGGAAACCCTAAGGGCGATTGAGGATGCCGTCCTGGACATGGAAGC
TATAGGAAATAACCATCTCACAACCCTCCTCAAGGACAAGGATAGCCTCACGGCTTTCATGAAGACTCTA
GATCTAGAAGAGGAGAAGGCAAGGAAGCTGTCCACCAAGTCATCCTCGCCAGACATCGTCGGCACTATTA
ATGCCATACTGGCCAGAATAGCTGCTGCCAGGTCCCTCTTGCACAAGGCTAAAGAAGAAATGTTTAGCAG
GATCAGACCCGTGGTTGTCATGATCTCGGGTAGACCTGGCATTGGTAAAACCCACATGGCAAGACACTTG
GCTAAGAGTATCGCCAACACCATGAGCGGCGACCAGAGAGTAGGACTCGTCCCACGCAACGGGGTCGATC
ATTGGGACGCCTACAGGGGAGAGAGGGTGGTCTTATGGGATGATTATGGCATGGGAAACCCTGTCAAAGA
TGCCCTAACACTGCAAGAGTTGGCCGACACCTGCCCAGTAACTCTAAACTGTGATAGGATCGAGAACAAG
GGGAAGATGTTTGACAGTGATGTCATCATAATCACGACCAATTTAGTCAACCCAGCGCCCCTCGATTATG
TAAACTTCGAGGCGTGCTCCAGAAGGGTCGACTTTCTGGTCTATGCAGAGTCACCAGAAATTGAGAAGGT
TAAGAGAGATTTCCCCGGCCAACCTGACATGTGGAAGGACCATTTTAAGCCAGACTTTTCCCACATAAAA
CTGACTCTAGCCCCACAGGGTGGATTTGACAAGAATGGCAACACCCCGCATGGTAAGGGCACTATGCGAT
CCCTAACCCAGGGTTCCCTGACTGCAAGGGTTGCAGGTCTTGTTCATGAGAGGAGAGACGAGTTTCAACT
CCAGGGGAACGACCTTCAAACATACAACTTTGACACCAACAGGGTCTCTGCATTTAGGAAGCTGGCCGCA
GACAACAAGTATGGGATCATGGAGACTATGAGAGTGGGCACAGCGCTTAAGAGTGTCAAGACCTTGGAGG
ATCTGAAAGTTGCACTGAGGGATGTGAAGTTCAATGAGTGTGAGATAATTTACAGAAACTCCAAATACCG
AGTCTCTTCTAATGGTAAAGGTTCTGTCTCTGTTGACAAAGTTGAGGACCAAACATCCCAGACTGCAAAC
GAAGTGGGTGCAGCACTCCTTAGACTCAGGCAGGCAAGAGCCAGATACTATGTCAGCTGCTTCCAAGATC
TCGTTTACACTCTAATACAGGTCGCCGGAGCATCATTCGTTGTCAACAGGATCTCTAAAAGGTTCTGCTG
GGAGAGATGGGTCAAACCAACCGAGACCCAGGAAACGAGTGAATCCGAAAAGGAAGTGGCCCAAGGCAGA
TGGGAGATTGAGCCCAAGGACACAGAACCAGAAGGTAAGAAGGGTAAGAACAAGAAAGGAAGAGGCAAGA
AACACACAGCTTTCTCCAGCAAAGGCCTAAGTGATGAGGAGTATGACGAGTTCAAGAGAATCAGAGAAGA
AAGGAACGGAAAATACTCCATTGAGGAATACCTGCAAGACCGGGATCGCTATTATGAGGAAGTGGCAGTT
GCCCGGGCGACAGAGGAGGACTTCTGTGAAGAGGAGGAGGCCAAGATAAGACAAAGAATCTTTCGCCCCA
CGAAGAAACAGAGGAAGGAAGAAAGGGGGGTGCTTGGTTTGGTCACTGGCTCAGACATCAGGAAGAGAAG
ACCAGACGATTTTCAACCGAAGGGTAACCTGTGGGCAGACGACACCAGGAGTGTGGACTACAACGAGAGA
CTTGATTTCGAGGCGCCTCCGAGTGTCTGGTCGAGAATAGTCCCATTGGGCACTGGCTGGGGCTTCTGGG
TCTCATCAAACCTCCTGATCACAACAACACACGTCCTGCCTAAGGGGATTAAGGAACTTTTTGGAGTTGA
AATCAAACAGATTCAAATCCATAAGTCTGGAGAGTTCTGCAGGTTCAGGTTCCCGAGACCAATTAGACCA
GATGTCACAGGGCTCGTGTTGGAGGAAGGCGCTCCAGAAGGCACTGTCTGCTCCATACTCGTAAAGAGAC
CTACAGGTGAGATGATCCCCCTGGCAGTGAGGATGGGCACGCATGCATCCATGAAAATACAGGGCAGGAC
CGTCGGTGGCCAGATGGGAATGCTCCTCACAGGGGCAAATGCGAAGAACATGGATCTTGGCACCGGTCCT
GGTGACTGCGGTTGCCCTTACATCTACAAACGTGGCAATGATATAGTTGTCGCGGGTGTCCACACCGCGG
CAGCCCGGGGAGGCAACACTGTCATATGTGCCACTCAAGGACAAGATGGGGAAGCAGTCCTTGAGGGAAA
TGAGAACCTTGGCACTTACTGCGGTGCCCCAATCTTGGGTCCAGGCAAGGCGCCCAAACTTAGCACGAAG
ACCAAGTTCTGGCGCTCATCACCAGACGCCTTGCCGCCAGGCACTTATGAGCCTGCCTACTTGGGAGGTA
AGGACCCCAGAGTGGAAAAAGGACCATCTCTGCAGCAAGTCATGAGGGACCAGCTAAAACCTTTCACAGA
ACCCAGGGGCAAGCCACCTAGACCTGCAGTCTTAGAAGAGGCCAAAAAGACAGTGATGAATGTTCTAGAG
CAAACCATTGACCCTGCTAAGCCGTGGACCTATTCCCAAGCATGTGCCTCACTGGACAAGACCACTTCCA
GTGGTAGCCCCCATCATGTCAGGAAAAATGACCATTGGAATGGGGAATCCTTCACTGGCCCCCTTGCAGA
CCAAGCATCCAAAGCCAACCTCATGTACGAGCAGGCCAAACATGTGCAGCCCGTGTACACGGCCGCACTT
AAAGATGAACTAGTCAAAACTGACAAGATCTACAAGAAGATAAAGAAAAGGCTCTTATGGGGGTCGGATC
TTGGTACAATGATCAGGTGTGCCAGGGCCTTTGGCGGTCTCATGGATAGCATGAAGGCAAGTTGCATAGC
CCTCCCATGTAGGGTGGGGATGAACATGAATGAAGATGGTCCCATCATATTTGACAAACATTCTAAGTAT
AGGTATCATTATGATGCTGACTATTCCAGGTGGGACTCAACCCAGCAAAGGAGCATTCTCTCGGCCGCTA
TGGAGGTGATGGTGCGGTTCTCTGCCGAACCAGAGCTGGCACAAGTGGTTGCAGAGGACCTCCTGGCACC
CAGCCAACTAGATGTTGGCGATTTCGTCATCTCAGTCCAGGAGGGTCTGCCATCAGGGGTTCCATGCACA
TCACAATGGAATTCAATAGCACACTGGATCCTAACCTTGAGTGCAATGGCAGAAGTGTCGGGTCTCTCAC
CAGATGTTGTTCAAGCCCACTCCTGTTTCTCATTCTACGGTGATGATGAGATCGTCAGCACTGACATCAA
CCTTGATCCCATGAAGTTGACACAGAAACTCAGAGAGTATGGCCTGGTCCCCACTCGACCTGACAAAACT
GAGGGTCCCCTCGTAATAACTGAAGACCTCACCGGCCTAACGTTCCTGCGTAGGTCAATTGCACGGGACC
CAGCTGGGTGGTTTGGAAAATTGGACCAAGATTCAATCCTCAGACAGTTGTACTGGACAAGGGGCCCCAA
TCATGAGAACCCATATGAGAGCATGGTCCCTCATTCCCAGCGGGCTACACAGCTTATGGCCCTTCTCGGT
GAGGCTTCACTGCATGGCCCCCAGTTTTACAAGAAGGTTAGCAAGATGGTCATTAGTGAGATCAAAAGTG
GTGGTCTGGAATTCTATGTGCCCAGACAAGAGGCCATGTTCAGATGGATGAGATTCTCTGACCTCAGCAC
GTGGGAGGGCGATCGCAATCTTGCTCCCGAGGGTGTGAATGAAGATGGCGTCGAATGACGCTGCTCCATC
GAATGATGGTGCTGCCAACCTCGTACCAGAGGCCACCAGTGAGGTTATGGCACTTGAGCCGGTGGTGGGA
GCCTCAATTGCTGCTCCTGTCGTCGGCCAACAAAATATAATTGACCCCTGGATTAGAGAAAATTTTGTTC
AGGCACCACAGGGTGAGTTTACTGTTTCACCAAGGAACTCACCTGGTGAGATGCTTCTAAATCTTGAATT
AGGCCCTGAGCTCAATCCTTATCTGAGTCACTTGTCCCGCATGTATAACGGCTATGCTGGTGGTATGCAG
GTTCAGGTGGTCCTAGCTGGGAATGCGTTCACAGCTGGTAAAATCATCTTTGCCGCCGTCCCACCACATT
TTCCTGTTGAGAACATTAGTGCAGCCCAAATTACAATGTGCCCCCATGTAATTGTTGATGTGAGACAGCT
TGAGCCAGTGCTTTTGCCCCTCCCTGACATAAGGAATAGATTCTTTCATTATAATCAGGAAAATACCCCC
CGGATGAGACTTGTGGCTATGTTGTATACACCCCTTAGAGCAAATTCTGGTGAGGATGTGTTTACGGTGT
CTTGCAGAGTTCTGACCCGCCCTGCCCCCGACTTTGAGTTCACGTTCTTGGTGCCACCAACTGTGGAGTC
AAAGACTAAGCCCTTTACACTCCCTATTTTAACTCTTGGTGAGCTATCCAACTCCAGATTCCCCGCTCCG
ATAGACATGTTGTACACTGACCCTAATGAGGCAATTGTGGTGCAACCACAAAATGGCAGGTGCACTCTAG
ATGGAACACTTCAAGGGACCACCCAACTGGTACCCACCCAAATTTGCTCCTTCAGGGGCACGCTAATTAG
CCAGACGTCGAGGTCTGCAGATTCAACAGATTCAGCCCCACGGGTGAGGAACCACCCTCTCCACGTTCAG
CTGAAGAACCTCGATGGGACACCATATGACCCAACAGATGAGGTGCCAGCAGTTTTGGGTGCCATAGACT
TCAAAGGAACTGTGTTTGGGGTCGCTAGTCAAAGAAACACCACAGGGAGCTCTATAGGAGCAACCCGCGC
CCATGAAGTGCATATAGATACCACAAACCCTAGATATGCCCCAAAGCTTGGCTCTGTGTTGATGTATTCT
GAATCTACTGATTTTGATGATGGACAACCCACCCGCTTCACCCCCATTGGCATGGGAGCCGATGATTGGC
ACCAATGGGAATTACCCGAGTATTCTGGTCACCTTACTCTTAACATGAATTTGGCCCCCGCAGTTGCCCC
TGCTTTCCCTGGTGAGCGCATCCTCTTCTTCAGATCAGTGGTGCCATCTGCTGGTGGCTATGGATCAGGT
CACATAGATTGCCTCATCCCACAGGAGTGGGTTCAGCATTTTTACCAGGAGGCCGCTCCATCACAGTCTG
CGGTGGCTCTCATCAGATATGTCAACCCTGACACTGGAAGAAACATCTTTGAGGCAAAACTGCATAGAGA
AGGGTTCATCACTGTGGCAAATTCTGGAAACAACCCCATAGTTGTGCCCCCAAATGGTTACTTCAGGTTT
GAGGCCTGGGTCAATCAATTCTACACACTCACCCCCATGGGAACTGGACAGGGGCGCAGGAGAGTTCAAT
AATGGCAGGAGCATTTTTAGCTGGATTGGTAGGTGACGCCATAACAAGTGGTGTCGGGTCCCTAATCAAT
GCTGGGGCCAATGCAATTAACCAAAAGGTAGAGTATGATTTTAATAAACAGCTCCAATTGGCATCCTTCA
AACATGACAAGGAGATGTTGCAGTCACAAGTACTGGCCACTAAACAGCTCCAGCAGGAAATGATGAACAT
AAGGCAAGGGGTCTTGTCCGCTGGCGGCTTTTCCCCTACAGATGCCGCGAGAGGTGCTGTGAACGCGCCG
ATGACAAAAATTTTGGATTGGAATGGAACAAGGTACTTCGCCCCAAATAGTATGAAGACAACCAGTTATT
CGGGCCAGTTTTCCAGCAACCCTGTACATAGGCAACCCACTTCACCCCGTTCTGACCCCCCAAAAATCAA
GGTTAATAGTGATTCTGCTAGTGTGTATAGTTCTGCATCTTCTGCTCCTTCACAATCAACCCACTCAACG
GCTTTGACTGCGGGGTCTAGCTCATCTAGGACAACATCCTCTTCTGCAGCTGCTTCCACTCTATCTAGAA
CCAGTGACTGGGTGAGAGGACAAAATGAGAGGCTTAGCCCGTTTATGGATGGTGCTCTCCAAACAACTTT
TGTCACACCACCATCGAGCAAGGCTTCATCATATGGGTCGGTCTCAACCGTTCCCAAAGCTGTTTTGGAC
TCCTGGACTCCTATGTTTAATACCCATAGGCAGCCTCTCTTCGCTCATGTGCGCAGGCGAGGGGAGTCAC
AGATTTAGTGAAAAGATTGATTAGGTTTTCTTTCTTTCTTCTTTTCCTTTTCTTTCTTTT

>AB933708.1 Norovirus Hu/GII.4/Hiroshimacity3/2011/JP genomic RNA, complete genome
ATGAAGATGGCGTCTAACGACGCTTCCGCTGCCGCTGTTGCTAACAGCAACAACGACACCGCAAAATCTT
CAAGTGACAAAATGTTTTCTAGCATGGCTGTCACTTTCAAACGAGCCCTCGGGGCGCGGCCTAAACAGCC
CCCCCCGAGGGAAATACCACAAAAACCCCCACGACCACCTACTCCAGAACTGGTCAAAAAGATCCCTCCC
CCCCCGCCCAACGGAGAGGATGAAGTAGTGGTTTCTTATAGTGCCAAAGATGGTGTCTCCGGTTTACCTG
AGCTTTCCACCGTTAGGCAACCGGACGAAACCAATACGGCTTTCAGTGTCCCTCCACTCAATCAGAGGGA
GAATAGGGATGCTAAGGAACCACTGACTGGAACAATTCTGGAAATGTGGGATGGAGAAATTTACCATTAT
GGCCTGTATGTTGAGCGAGGTCTTGTGCTGGGTGTGCACAAACCACCAGCTGCCATTAGCCTCGCCAAGG
TCGAACTAACACCACTCTCCTTGTTCTGGAGACCTGTGTACACTCCTCAGTACCTCATCTCTCCAGACAC
TCTCAAGAAATTACACGGAGAAACATTTCCCTACACAGCCTTCGACAACAATTGCTATGCCTTTTGTTGC
TGGGTCCTGGATCTAAACGACTCGTGGCTAAGTAGGAGAATGATCCAGAGAACAACTGGCTTCTTCAGAC
CTTACCAAGATTGGAATAGGAAACCCCTCCCCACTATGGATGACTCCAAATTAAAGAAGGTAGCTAACAT
ATTCCTGTGCACTCTGTCTTCGCTGTTCACCAGGCCCATAAAAGACATAATAGGGAAGTTAAGGCCTCTC
AACATCATCAACATCCTGGCTTCATGTGATTGGACTTTCGCAGGCATAGTGGAGTCCTTGATACTCTTGG
CAGAGCTCTTTGGAGTCTTCTGGACACCCCCAGATGTGTCTGCGATGATTGCCCCCTTACTTGGTGATTT
CGAGTTGCAAGGACCTGAGGACCTTGTAGTGGAGCTCGTCCCTGTAGTAATGGGGGGAATTGGTTTGGTG
CTAGGATTCACCAAAGAGAAGATTGGAAAAATGTTGTCATCTGCTGCATCCACCTTGAGAGCTTGTAAAG
ATCTTGGTGCGTATGGGCTAGAGATCCTAAAGTTAGTCATGAAGTGGTTCTTCCCGAAGAAAGAGGAAGC
AAATGAACTGGCTATGGTGAGATCCATCGAGGATGCAGTGCTGGACCTTGAGGCAATTGAAAACAACCAT
ATGACTACCTTGCTCAAAGACAAAGACAGCCTGGCAACCTATATGAGAACCCTTGATCTCGAGGAAGAGA
AAGCCAGAAAACTCTCAACCAAGTCTGCTTCACCTGACATCGTGGGCACAATCAACGCCCTTCTGGCGAG
AATCGCCGCTGCACGCTCCCTGGTGCACCGAGCGAAGGAGGAGCTCTCTAGCAGACCAAGACCTGTAGTC
TTGATGATATCAGGCAGACCAGGAATAGGGAAGACCCACCTTGCTAGGGAAGTGGCTAAGAGAATCGCAG
CCTCCCTCACAGGAGACCAGCGTGTGGGCCTCATCCCACGCAATGGCGTTGATCACTGGGACGCGTACAA
GGGGGAGAGGGTCGTCCTATGGGACGACTATGGAATGAGCAATCCCATCCACGACGCCCTCAGGCTGCAA
GAACTCGCTGACACTTGCCCCCTCACTCTAAATTGTGACAGGATTGAGAATAAAGGAAAGGTCTTTGACA
GCGATGTCATCATTATCACTACTAACCTGGCCAACCCAGCACCACTGGACTATGTCAACTTTGAAGCGTG
CTCGAGGCGCATTGATTTCCTCGTGTATGCAGAAGCCCCCGAGGTCGAAAAGGCAAAGCGTGACTTCCCG
GGCCAACCTGACATGTGGAAAAACGCTTTTAGTTCTGATTTCTCACACATAAAATTGGCACTGGCCCCAC
AAGGTGGCTTTGATAAGAACGGGAACACCCCACATGGGAAGGGCGTCATGAAGACTCTCACCACTGGCTC
CCTCATTGCCCGGGCATCAGGGCTGCTCCATGAGAGATTGGATGAGTTTGAGCTACAGGGCCCAGCTCTC
ACCACCTTCAACTTTGACCGCAACAAAGTGCTTGCCTTCAGGCAGCTTGCTGCTGAAAACAAATACGGGT
TGATGGACACAATGAAGGTTGGGAGGCAGCTCAAAGATGTCAAGACTATGCCAGAACTTAAACAAGCACT
CAAGAGTATCTCAATCAAGAAGTGCCAGATTGTGTATAGTGGCTGCACCTACACACTTGAGTCTGACGGC
AAGGGCAATGTGAAAGTTGACAGAGTTCAGAGCACCTCCGTTCAGACCAACAATGAGCTGGCTGGCGCCT
TGCACCACCTGAGGTGCGCCAGAATCAGGTACTATGTCAAGTGTGTTCAGGAGGCCCTGTATTCTATCAT
CCAGATTGCTGGGGCTGCATTTGTCACCACGCGCATCATCAAGCGTGTGAACATTCAAGACTTATGGTCC
AAGCCACAAGTGGAAAACACAGAGGAGGCCACCAGCAAGGACGGGTGCCCAAAACCCAAAGATAATGAAG
AGTTCGTCATTTCATCTGACGACATTAAAACTGAGGGTAAGAAAGGGAAGAACAAGACTGGTCGTGGCAA
GAAGCACACAGCCTTCTCAAGTAAAGGTCTCAGTGATGAAGAGTATGATGAGTACAAGAGAATTAGAGAG
GAAAGGAATGGTAAGTACTCCATAGAAGAGTACCTTCAGGATAGGGACAGATACTACGAGGAGGTGGCCA
TTGCCAGGGCAACCGAGGAAGATTTCTGTGAAGAGGAGGAGGCCAAGATCCGGCAAAGGATCTTCAGACC
AACAAGGAAACAACGCAAGGAAGAAAGAGCTTCTCTCGGTTTAGTCACGGGTTCTGAAATCAGGAAAAGG
AACCCAGAAGACTTCAAGCCTAAGGGGAAACTATGGGCTGACGATGACAGAAGTGTGGACTACAATGAAA
AACTCAGTTTTGAGGCCCCACCAAGCATCTGGTCAAGGATAGTCAACTTTGGCTCAGGTTGGGGCTTCTG
GGTCTCCCCCAGCCTGTTTATAACATCAACCCACGTCATACCCCAGGGCGCAAAGGAGTTCTTTGGAGTC
CCCATCAAACAAATTCAGGTACACAAGTCAGGCGAATTCTGTCGCTTGAGGTTCCCAAAACCAATCAGGA
CTGATGTGACTGGCATGATCTTGGAAGAGGGTGCGCCCGAAGGCACCGTGGTCACACTACTCATCAAGAG
GTCTACTGGAGAGCTCATGCCCCTAGCAGCTAGAATGGGGACCCATGCAACCATGAAAATTCAAGGGCGC
ACTGTTGGAGGTCAGATGGGCATGCTTCTGACAGGATCCAACGCCAAAAGCATGGATCTAGGCACCACAC
CAGGTGATTGCGGCTGCCCCTACATCTACAAGAGAGGAAATGATTATGTGGTCATTGGAGTCCACACGGC
TGCCGCTCGTGGGGGAAACACTGTCATATGTGCCACCCAGGGGGGTGAGGGGGAAGCTACACTTGAAGGT
GGTGACGGTAAGGGAACATACTGTGGCGCACCAATCCTAGGCCCAGGGAGTGCCCCAAAACTCAGCACCA
AAACCAAATTCTGGAGATCATCCACAGCACCACTCCCACCTGGCACCTATGAACCAGCCTACCTTGGTGG
CAAGGACCCCAGAGTCAAGGATGGCCCCTCGTTGCAGCAAGTTATGAGGGACCAGCTGAAACCATTTACA
GAGCCTAGGGGTAAGCCACCAAAGCCAAGTGTGTTAGAAGCTGCCAAGAAAACCATCATCAATGTCCTTG
AACAAACAATTGACCCACCTGAGAAATGGTCGTTTGCACAAGCTTGCGCGTCCCTTGACAAGACCACTTC
TAGCGGCCATCCGCACCACATGCGGAAAAACGATTGCTGGAATGGGGAATCTTTCACAGGCAAGCTGGCA
GACCAGGCTTCCAAGGCTAACCTGATGTTTGAAGAAGGGAAGAACATGACCCCAGTCTACACAGGTGCAC
TTAAGGATGAATTAGTCAAAACTGACAAAATTTATGGTAAGATCAAGAAGAGGCTTCTCTGGGGCTCGGA
TTTGGCAACCATGATCCGGTGTGCTCGAGCATTCGGAGGCCTAATGGATGAACTCAAAGCACACTGTGTC
ACACTCCCCATCAGAGTTGGTATGAATATGAATGAGGATGGCCCCATCATCTTCGAGAAGCATTCCAGGT
ACAGATACCACTACGATGCTGACTACTCTCGGTGGGATTCAACACAGCAGAGAGCCGTGCTGGCAGCTGC
TCTAGAAATCATGGTTAAATTCTCCTCAGAACCACATTTGGCTCAGGTAGTAGCAGAAGACCTTCTTTCT
CCTAGCGTGATGGACGTGGGTGACTTCACAATATCAATCAACGAGGGTCTTCCCTCTGGGGTGCCCTGCA
CCTCCCAATGGAACTCCATCGCCCACTGGCTTCTCACTCTCTGTGCACTCTCCGAAGTCACAAATTTGTC
CCCAGACATCATACAGGCCAATTCTCTCTTCTCCTTCTATGGTGATGATGAAATTGTTAGTACAGACATA
AAATTAGACCCAGAGAAGTTGACAGCAAAGCTTAAGGAATACGGGTTGAAACCAACCCGCCCTGATAAAA
CTGAAGGACCTCTTGTTATTTCTGAAGACTTAGATGGTTTGACTTTCCTGCGGAGAACTGTGACCCGCGA
CCCAGCTGGTTGGTTTGGAAAACTGGAGCAGAGCTCAATACTCAGGCAAATGTACTGGACTAGGGGCCCC
AACCATGAAGACCCATCTGAATCAATGATTCCACACTCTCAAAGACCCATACAATTGATGTCCTTACTGG
GAGAGGCCGCACTCCACGGCCCAACATTCTACAGTAAAATCAGCAAATTAGTCATTGCAGAGTTAAAAGA
AGGTGGTATGGATTTTTACGTGCCCAGGCAAGAGCCAATGTTCAGATGGATGAGATTCTCAGATCTGAGC
ACGTGGGAGGGCGATCGCAATCTGGCTCCCAGTTTTGTGAATGAAGATGGCGTCGAGTGACGCCAACCCA
TCTGATGGGTCCGCAGCCAACCTCGTCCCAGAGGTCAACAATGAGGTTATGGCTTTGGAGCCCGTTGTCG
GTGCCGCTATTGCGGCGCCTGTAGCGGGCCAACAAAATGTAATTGACCCCTGGATTAGAAATAATTTTGT
ACAAGCCCCTGGTGGAGAGTTCACAGTGTCCCCTAGAAACGCTCCAGGTGAAATCTTATGGAGCGCGCCC
TTAGGCCCTGATCTGAATCCCTACCTGTCTCATTTGGCCAGAATGTATAATGGTTATGCAGGTGGTTTTG
AAGTGCAGGTGATTCTCGCGGGGAACGCGTTCACCGCCGGAAAAATTATATTTGCAGCAGTTCCACCAAA
TTTTCCAACTGAAGGCTTGAGTCCCAGCCAGGTCACTATGTTCCCCCATATAATAGTGGATGTTAGGCAA
TTGGAACCTGTGTTGATCCCCTTACCTGATGTTAGGAATAACTTCTACCACTATAATCAGTCAAATGACT
CTACCATTAAATTGATAGCAATGCTGTATACACCACTTAGGGCTAATAATGCTGGGGAAGATGTTTTTAC
AGTCTCTTGTCGAGTTCTCACGAGGCCATCCCCTGATTTTGATTTTATATTTTTGGTGCCACCTACAGTT
GAGTCAAGAACTAAACCATTTACTGTCCCAATCTTAACTGTTGAAGAAATGACCAATTCAAGATTCCCCA
TTCCTTTGGAAAAATTGTTCACGGGCCCCAGCAGCGCCTTTGTTGTTCAACCACAAAATGGCAGATGCAC
GACTGATGGTGTGCTCTTAGGCACCACCCAACTGTCTCCTGTCAACATCTGCACCTTCAGAGGGGATGTC
ACCCACATTGCAGGTTCTCGTAATTACACAATGAATTTGGCTTCTCTAAATTGGAACAATTATGACCCAA
CAGAAGAAATTCCAGCCCCTCTAGGAACTCCAGATTTTGTGGGAAAGATCCAGGGTATGCTCACCCAAAC
CACAAAGGGAGATGGTTCGACCCGTGGCCATAAAGCTACAGTTTACACTGGGAGTGCCCCCTTTACTCCA
AAGCTGGGCAGTGTTCAATTCAGTACTGACACAGAAAATGATTTTGAAACTCACCAAAACACAAAATTCA
CCCCAGTCGGTGTCATCCAGGATGGTAGCACCACCCACCGAAATGAACCCCAACAATGGGTGCTCCCAAG
TTATTCAGGTAGAAATGTCCCTAATGTACACCTAGCCCCTGCTGTAGCCCCCACTTTCCCGGGTGAACAA
CTTCTTTTCTTTAGGTCTACTATGCCCGGATGCAGCGGGTATCCCAACATGGATTTGGATTGCCTACTCC
CTCAGGAGTGGGTGCAGCACTTCTACCAAGAGGCAGCTCCAGCACAATCTGATGTGGCTCTATTGAGGTT
TGTGAACCCAGACACGGGTAGGGTCCTATTTGAGTGTAAACTTCATAAATCAGGTTATGTCACAGTGGCT
CACACCGGCCAGCATGATTTGGTCATCCCCCCCAATGGTTATTTTAGGTTTGATTCCTGGGTTAATCAAT
TCTACACACTTGCCCCCATGGGAAATGGAACGGGGCGTAGACGTGCCTTATAATGGCTGGAGCTTTCTTT
GCTGGATTGGCATCTGATGTTCTTAGCTCTGGACTTGGTTCCCTAATCAATGCTGGGGCTGGGGCTATCA
ACCAAAAGATTGATTTTGAAAATAACAGAAAATTGCAGCAAGCTTCCTTCCAGTTTAGCAGTAATCTACA
ACAGGCTTCCTTTCAACATGATAAAGAGATGCTCCAAGCACAAATTGAGGCCACTAAAAAGTTGCAACAG
GAAATGATGAGAGTCAAACAGGCAATGCTCTTAGAAGGTGGATTTTCTGAAACAGATGCAGCCCGTGGGG
CAATCAACGCCCCTATGACAAAGATTTTGGACTGGAGCGGAACAAGGTACTGGGCCCCTGATGCTAGGAC
TACAACATACAATGCAGGCCGCTTTTCCACCCCTCAACCTTCGGGGGCACTGCCAGTAAGAACCAATCCC
AGGACTCCTGCCCCCGCTCGGGGCTCCCCCAGTACATCTTCTAATGCTTCCACTGCTACTTCTATACATT
CAAATCAAACTGTTTCAACGAGACTTGGTTCTACAGCTGGTTCTGGCACCAATGTCTCGAGTCTCCCGTC
AACTGCAAGGACTAGGAGCTGGATTGAGGATCAAAACAGAAACTTGTCACCTTTCATGCGGGGGGCTCAC
AACATATCGTTCGTCACCCCTCCATCTAGCAGATCCTCTAGCCAAGGCACAGTCTCAACCGTGCCTAAAG
AAGTTTTGGACTCCTGGACTGGCGCTTTCAATACGCGCAGGCAGCCTCTCTTCGCTCACATCCGTAGGCG
AGGGGAGTCACGGGCGTAA

>AB083781.1 Norwalk-like virus genomic RNA, complete genome, strain: YURI 32073
GTGAATGAAGATGGCGTCTAACGACGCTTCCGTTGCCGCTGTTGCCAACAGCAACAACGACACCGCAAAA
TCTTCAAGTGACGGAGTGCTTTCTAGCATGGCTGTCACTTTTAAACGAGCCCTCGGGGCGCGGCCTAAAC
AGCCCCCCCCGAGGGAAATACCACAAAGACCCCCACGACCACCTACCCCAGAACTGGTTAAAAAGATCCC
CCCTCCCCCGCCCAACGGGGAGGATGAAATAGTGGTTTCTTATAGTGTCAAAGATGGCGTTTCCGGTCTG
CCTGAGCTTTCCACCGTCAGGCAACCGGAAGAAGCCAATACGGCCTTCAGTGTTCCCCCACTCAACCAGA
GGGAGAATAGGGATGCTAAGGAGCCACTAACTGGAACAATTCTAGAAATGTGGGATGGAGAGATCTACCA
TTACGGCCTATATGTGGAGCGAGGTCTTATACTTGGTGTGCATAAACCACCAGCTGCCATTAGCCTCGCC
AAGGTCGAGCTAACACCACTCTCCTTGTTCTGGAGACCTGTGTATACTCCCCAGTATCTCATCTCTCCAG
ACACTCTCAAGAAATTACACGGAGAATCGTTTCCCTACACAGCCTTTGACAACAATTGCTATGCCTTCTG
TTGCTGGGTCTTGGACCTAAACGACTCGTGGCTGAGTAGGAGAATGATCCAGAGAACAACTGGTTTCTTC
AGACCCTACCAAGATTGGAATAGGAAACCCCTCCCCACTATGGATGATTCCAAATTGAAGAAGGTGGCTA
ACATATTCCTGTGTGCTCTATCTTCACTATTCACCAGGCCCATAAAAGACATAATAGGGAAGCTAAGGCC
TCTTAACATCCTCAACATCTTGGCCTCATGTGATTGGACTTTCGCAGGCATAGTGGAATCCTTGATACTC
TTGGCAGAGCTCTTTGGAGTTTTCTGGACACCCCCAGATGTGTCTGCGATGATTGCCCCCTTACTCGGTG
ATTACGAGTTACAAGGACCTGAGGACCTTGCAGTGGAACTCGTTCCTGTAGTGATGGGGGGAATTGGTCT
GGTGCTAGGATTTACCAAAGAGAAGATTGGAAAAATGTTGTCATCTGCTGCATCCACCTTAAGAGCTTGT
AAAGATCTTGGTGCATACGGGCTGGAAATCCTAAAGTTAGTCATGAAGTGGTTCTTCCCAAAGAAAGAGG
AAACAAATGAACTGGCTATGGTGAGATCCATCGAGGATGCAGTGCTGGACCTCGAGGCAATTGAAAACAA
CCATATGACCACCTTGCTCAAAGACAAAGACAGCCTGGCAACCTACATGAAAACCCTTGACCTTGAGGAG
GAGAAAGCCAGGAAGCTCTCAACCAAGTCCGCTTCACCTGACATCGTGGGCACAATCAACGCCCTTCTGG
CGAGAATCGCTGCTGCACGTTCCCTGGTGCATCGAGCGAAGGAGGAGCTTTCCAGCAGACCAAGACCTGT
TGTCTTGATGATATCAGGCAGACCAGGAATAGGGAAGACCCACCTTGCTAGGGAAGTGGCCAAGAGAATC
GCAGCCTCCCTCACAGGAGACCAGCGCGTAGGCCTCGTCCCACGCAATGGCGTCGATCACTGGGATGCGT
ATAAGGGGGAGAGGGTCGTCCTATGGGACGACTATGGGATGAGCAATCCCATCCACGACGCCCTCAGGTT
GCAAGAACTCGCTGACACTTGCCCCCTCACTCTAAACTGTGACAGGATTGAGAACAAAGGAAAGGTCTTT
GACAGTGATGTCATAATTATCACCACTAACCTGGCCAATCCAGCACCACTGGACTATGTCAACTTTGAAG
CATGCTCGAGGCGCATCGATTTCCTCGTGTATGCAGAAGCCCCTGAAGTCGAAAAGGCGAAACGTGACTT
CCCAGGCCAACCTGACATGTGGAAGAACGCCTTCAGTTCTGATTTCTCACACATAAAACTAACACTGGCT
CCACAGGGTGGCTTCGATAAGAACGGGAACACCCCACATGGGAAGGGCGTCATGAAGACTCTCACCACTG
GCTCCCTTATTGCCCGGGCATCAGGGCTACTCCATGAGAGGCTAGATGAGTTTGAACTACAGGGCCCAGC
TCTCACCACCTTCAACTTTGATCGCAACAAAGTGCTTGCCTTTAGGCAGCTTGCTGCTGAAAACAAATAC
GGGTTGATGGACACAATGAAAGTTGGAAGACAGCTTAAGGATGTCAGAACCATGCCAGAGCTTAAACAAG
CACTCAAGAATATCTCAATCAAGAAGTGCCAGATAGTGTACAGTGGTTGCACCTATACACTTGAGTCTGA
TGGCAAGGGCAATGTGAAAGTTGACAGAGTTCAGAGTGCCTCCGTGCAGACCAACAACGAGCTGGCCGGC
GCCCTGCACCATCTAAGGTGCGCCAGAATCAGGTACTATGTCAAGTGTGTTCAGGAGGCCCTGTATTCCA
TCATCCAAATTGCTGGAGCTGCATTTGTCACCACGCGCATCGTCAAGCGCATGAACATACAAGACCTCTG
GTCCAAGCCACAAGTGGAAGGCACAGGGGAGGTTATCAACAAGGACGGGTGCCCAAGACCCAAAGATGAT
GAGGAGTTCGTCATTTCATCCGATGACATCAAAACTGAGGGCAAGAAAGGGAAGAACAAGACTGGCCGCG
GCAAGAAGCACACAGCCTTCTCAAGCAAAGGTCTCAGTGATGAAGAGTACGACGAGTACAAGAGGATCAG
AGAAGAAAGAAATGGCAAGTACTCCATAGAAGAGTACCTTCAGGACAGGGACAAATACTATGAGGAGGTG
GCCATTGCCAGGGCGACCGAGGAAGATTTCTGTGAAGAGGAGGAGGCCAAGATTCGGCAAAGGATTTTCA
GACCAACAAGGAAACAACGCAAGGAGGAAAGGGCCTCTCTCGGTTTAGTCACAGGTTCTGAAATCAGGAA
AAGGAACCCAGATGATTTCAAGCCCAAGGGGAAACTGTGGGCTGATGATGACAGGAGTGTGGACTACAAT
GAGAAACTCAGTTTTGAGGCCCCACCAAGCATCTGGTCGAGGATAGTCAATTTTGGTTCAGGTTGGGGCT
TTTGGGTCTCTCCCAGTCTGTTCATAACATCAACTCATGTCATACCCCAGGGCGCAAAGGAGTTCTTTGG
AGTCCCCATCAAGCAAATTCAGATACACAAATCAGGCGAATTCTGCCGCTTGAGGTTCCCAAAGCCAATC
AGGACTGATGTGACGGGCATGATCCTAGAAGAAGGAGCGCCCGAAGGCACCGTGGTCACACTACTCATCA
AGAGGCCTACTGGAGAACTTATGCCCCTAGCAGCTAGAATGGGGACCCATGCAACCATGAAAATTCAAGG
GCGCACTGTTGGAGGTCAGATGGGCATGCTTCTGACAGGATCCAACGCCAAAAGCATGGACCTAGGCACC
ACACCAGGTGACTGCGGCTGCCCCTACATCTACAAGAGGGAAAATGACTATGTGGTTATTGGAGTCCACA
CGGCTGCCGCTCGKGGGGGAAACACTGTCATATGTGCCACCCAGGGGAGTGAGGGGGAGGCCACACTTGA
AGGTGGTGACAGTAAGGGAACATACTGTGGTGCACCAATCCTAGGCCCAGGAAGTGCCCCAAAACTCAGC
ACCAAGACCAAATTCTGGAGATCGTCCACAACACCACTCCCACCCGGCACCTATGAACCAGCCTACCTTG
GTGGTAAGGACCCCAGAGTCAAGGGTGGCCCTTCATTGCAACAAGTTATGAGGGATCAGCTGAAACCATT
TACAGAGCCTAGGGGCAAACCACCAAAACCAAGTGTGTTGGAAGCTGCCAAGAAAACCATCATCAATGTC
CTTGAACAAACAATTGATCCACCTGAGAAATGGTCATTCACGCAAGCTTGCGCGTCCCTCGACAAGACTA
CTTCCAGTGGCCATCCGCACCACATGCGGAAAAACGACTGCTGGAACGGGGAGTCCTTCACAGGCAAGCT
GGCAGACCAGGCTTCCAAGGCCAACCTGATGTTCGAAGAGGGGAAGAACATGACCCCAGTCTACACAGGC
GCGCTCAAGGATGAGTTAGTTAAAACTGACAAAATTTATGGTAAGATCAAGAAGAGGCTTCTCTGGGGCT
CGGACTTAGCGACCATGATCCGGTGCGCTCGAGCATTCGGAGGCTTAATGGATGAACTCAAAGCACACTG
TATTACACTTCCTATCAGAGTTGGTATGAATATGAATGAAGATGGCCCCATCATCTTTGAGAGGCATTCC
AGGTACAAATATCACTATGATGCTGATTACTCTCGGTGGGATTCAACACAACAGAGAGCCGTGTTGGCAG
CAGCCCTAGAAATCATGGTTAAATTCTCCTCAGAACCACATTTGGCTCAGGTAGTCGCAGAAGACCTTCT
TTCTCCTAGCGTGGTGGATGTGGGTGACTTCAAAATATCAATCAATGAGGGTCTCCCCTCTGGAGTGCCC
TGCACCTCCCAATGGAACTCCATCGCCCACTGGCTTCTCACTCTCTGTGCGCTCTCTGAAGTTACAAACT
TGTCCCCTGATATCATACAGGCTAATTCCCTCTTCTCCTTTTATGGTGATGATGAAATTGTTAGCACAGA
TATAAAGTTGGACCCGGAGAAATTGACAGCAAAACTCAAGGAATACGGGTTGAAACCAACCCGCCCTGAC
AAGACTGAAGGGCCCCTTGTTATTTCTGAAGACTTAAATGGTCTGACATTCCTGCGGAGAACTGTGACCC
GCGACCCAGCTGGTTGGTTTGGAAAATTGGAGCAGAGCTCAATACTCAGACAAATGTACTGGACTAGGGG
CCCCAACCATGAAGACCCATCTGAAACAATGATTCCACATTCCCAAAGACCCATACAATTGATGTCCCTA
CTGGGAGAGGCCGCACTCCACGGCCCAGCATTCTACAGCAAAATTAGCAAGTTAGTTATTGCAGAGCTAA
AAGAAGGTGGCATGGATTTTTACGTGCCCAGGCAAGAGCCAATGTTCAGATGGATGAGATTCTCAGATCT
GAGCACGTGGGAGGGCGATCGCAATCTGGCTCCCAGTTTTGTGAATGAAGATGGCGTCGAATGACGCCAA
CCCATCTGATGGGTCCACAGCCAACCTCGTCCCAGAGGTCAACAATGAGGTTATGGCTTTGGAGCCCGTT
GTTGGTGCCGCTATCGCGGCACCTGTAGCGGGCCAACAAAATGTAATTGACCCCTGGATTAGAAGTAATT
TTGTACAAGCCCCTGGTGGAGAGTTTACAGTATCCCCTAGAAACGCTCCAGGTGAGATACTATGGAGCGC
GCCCTTGGGCCCTGATCTGAATCCCTACCTTTCTCATTTGGCCAGAATGTACAATGGTTATGCTGGTGGT
TTTGAAGTGCAGGTAATCCTCGCGGGGAACGCGTTCACCGCCGGGAAAATCATATTTGCAGCAGTCCCAC
CAAATTTTCCAACTGAAGGCTTGAGCCCCAGCCAGGTTACTATGTTCCCCCATATAATAGTAGATGTTAG
GCAATTGGAACCTGTGTTGATCCCCTTACCTGATGTTAGGAACAATTTCTATCATTATAATCAATCAAAT
GATTCTACCATTAAATTGATAGCAATGCTGTATACACCACTTAGGGCTAACAATGCTGGGGATGATGTCT
TCACAGTCTCTTGTCGAGTCCTCACGAGGCCATCCCCCGATTTTGATTTCATATTCTTGGTGCCACCCAC
AGTTGAATCAAGAACTAAACCATTCACCGTCCCAATCTTAACTGTTGAGGAAATGTCCAATTCAAGATTC
CCCATTCCTTTGGAAAAGTTGTACACGGGTCCCAGCAGTGCTTTTGTTGTCCAACCACAAAATGGCAGGT
GCACGACTGATGGCGTGCTCTTAGGCACTACCCAGCTGTCTGCTGTCAACATCTGCACCTTAAGAGGGGA
TGTCACCCACATTGCAGGCAGCCATGATTATACAATGAATTTGGCTTCTCAAAATTGGAACAATTATGAC
CCAACAGAAGAAATCCCAGCCCCTCTGGGAACTCCAGACTTCGTGGGAAAGATCCAAGGCATGCTTTCCC
AAACCACAAGAGGGGATGGCTCGACCCGCGCCCACAAAGCTACAGTGAGCACTGGGAGTGTCCACTTCAC
TCCAAAGCTGGGCAGTGTTCAATACACCACTGACACAAACAATGATTTTGAAACTGGCCAGAACACGAAA
TTCACCCCAGTCGGCGTCATCCAGGACGGTAACAACCATCAAAATGAACCCCAACAATGGGTGCTCCCAA
ATTACTCAGGTAGAACTGGTCATAATGTGCACCTAGCCCCTGCCGTTGCCCCCACTTTTCCGGGTGAGCA
ACTTCTTTTCTTTAGATCCACTATGCCCGGATGTAGCGGGTATCCCAACATGAATCTGGATTGCCTACTC
CCCCAGGAATGGGTGCAGCACTTCTACCAAGAAGCAGCTCCAGCACAATCTGATGTGGCTCTGCTGAGAT
TTGTGAATCCAGACACAGGTAGGGTCCTGTTTGAGTGCAAGCTCCATAAATCGGGCTATGTCACAGTGGC
TCACACTGGCCCGCATGATTTGGTTATCCCCCCCAATGGTTACTTTAGATTTGATTCCTGGGTCAACCAG
TTCTACACACTTGCCCCCATGGGAAATGGAGCGGGGCGTAGACGTGCATTATAATGGCTGGAGCTTTCTT
TGCTGGATTGGCGTCTGATGTCCTTGGCTCTGGACTTGGTTCCCTAATCAATGCTGGGGCTGGGGCCATC
AACCAAAAAGTTGAATTTGAAAATAATAGAAAATTGCAACAAGCTTCCTTCCAATTTAGTAGCAATCTAC
AACAGGCTTCCTTCCAACATGATAAAGAGATGCTCCAAGCGCAAATTGAGGCCACTCAAAAATTGCAACA
GGGTATGATGAAGGTTAGACAGGCAATGCTCCTAGAGGGTGGATTCTCTGAAACAGATGCAGCCCGTGGG
GCAATCAACGCCCCCATGACAAAGGCTCTGGACTGGAGCGGAACAAGATACTGGGCCCCTGATGCCAGGA
CCACAACATACAATGCAGGCCGCTTTTCCACCCCTCAACCTTCGGGGGCACTGCCAGGAAGAACTAATCT
TAAGGCTACTGGTACACCTTCTAGTACTTCCACTGCTACTTCTGTGTACTCAAATCAAACTGTTTCAACG
AGACTTGGTTCTTCAGCTGGTTCTGGTACCAGTGTCTCGAGTCTCCCGTCAACTGCAAGGACTAGGAGCT
GGGTTGAGGATCAAAACAGAAATTTATCACCTTTTATGAGGGGGGCTCTCAACACATCATTCGTCACCCC
ACCATCTAGTAGATCCTCTAGCCAAGGCACAGTCTCAACCGTGCCTAAAGAAATTTTGGACTCCTGGACT
GGCGCTTTCAACACGCGCAGGCAGCCTCTCTTCGCTCACATCCGTAAGCGAGGGGAGTCACGGGTGTAAT
GTGAAAAGACAAAATTGATTATCTTTCCCTTCTTTAGTGTCTTTT

>JX445168.1 Norovirus Hu/GII.4/AlbertaEI388/2011/CA non-structural polyprotein gene, partial cds; and major capsid protein and minor structural protein genes, complete cds
ACGACGCTTCCGCTGCCGCTGTTGCTAACAGCAACAACGACATCGAAAAATCTTCAAGTGACGGAGTGCT
TTCTAGCATGGCTGTCACTTTTAAACGAGCCCTCGGGGCGCGGCCTAAACAGCCTCCCCCGAGGGAAAAA
CCACAAAGACCCCCACGACCACCTACTCCAGAACTGGTCAAAAATATTCCCCCTCCCCCACCCAACGGGG
AGGATGAAATAGTGGTTTCTTATAGTGTCAAAGATGGTGTTTCCGGCTTGCCTGACCTTTCCACCGTCAG
GCAACCGGAAGAATCTAACACGGCCTTCAGTGTCCCTCCACTCAATCAGAGGGAGAATAGAGATGCTAAG
GAGCCACTTACTGGAACAATTCTGGAAATGTGGGACGGGGAAATCTACCATTATGGCCTGTATGTGGAGC
GAGGTCTTGTACTAGGTGTGCACAAACCACCAGCTGCCATCAGCCTCGCTAAGGTTGAGCTAGCACCACT
CTCCTTGTACTGGAGACCTGTGTACACTCCTCAGTACCTCATCTCTCCAGACACTCTCAAGAAATTATCC
GGAGAAACGTTTCCCTACACAGCCTTTGACAACAACTGTTATGCCTTTTGTTGCTGGGTCCTGGACCTAA
ATGACTCGTGGCTGAGCAGGAGAATGATCCAGAGAACAACTGGTTTCTACAGGCCCTACCAAGACTGGAA
TAGGAAACCCCTTCCCACTATGGATGACTCCAAAATAAAGAAGGTAGCTAACATATTCCTGTGTGCTCTG
TCCTCGCTGTTCACTAGACCCATAAAAGATATAATAGGGAAGATAAGGCCTCTTAACATCCTCAACATCT
TAGCCTCATGTGATTGGACTTTTGCAGGTATAGTGGAGTCCCTGATACTCTTGGCAGAACTCTTTGGAGT
TTTCTGGACACCCCCAGATGTGTCTGCGATGATTGCCCCCTTACTTGGTGACTACGAGCTACAAGGACCT
GAGGACCTTGCAGTGGAGCTCGTCCCCGTGGTGATGGGGGGAATTGGTTTGGTGCTAGGATTCACCAAAG
AGAAGATTGGGAAAATGTTGTCATCTGCTGCGTCCACCTTGAGAGCTTGTAAAGACCTTGGTGCATATGG
GCTAGAGATCCTAAAGTTGGTTATGAAGTGGTTCTTCCCGAAGAAGGAGGAGGCAAATGAGCTGGCTATA
GTGAGGTCTATCGAGGATGCAGTCCTAGATCTCGAGGCAATTGAAAACAACCATATGACCACCTTGCTCA
AAGACAAAGACAGTCTGGCAACCTATATGAGAACACTTGACCTTGAGGAGGAGAAAGCCAGGAAACTCTC
AACCAAGTCTGCCTCACCCGACATCGTGGGCACAATCAACGCTCTCCTGGCGAGAATCGCTGCCGCACGT
TCTCTGGTGCATCGAGCGAAGGAGGAGCTTTCCAGCAGACCAAGACCTGTGGTGTTGATGATATCAGGCA
GGCCAGGAATAGGGAAGACCCACCTCGCTAGGGAAGTGGCTAAGAGAATCGCAGCCTCCCTTACAGGAGA
CCAGCGTGTGGGCCTCATCCCACGCAATGGCGTCGACCATTGGGATGCGTACAAGGGGGAGAGGGTCGTC
CTATGGGACGATTATGGAATGAGCAACCCTATTCACGACGCCCTCAGGCTGCAAGAACTCGCTGACACTT
GCCCCCTCACTCTAAACTGTGACAGGATTGAAAATAAAGGAAAGGTCTTTGACAGCGATGTCATCATTAT
CACCACTAATCTGGCCAACCCAGCACCACTGGACTATGTCAACTTTGAAGCATGCTCGAGGCGCATCGAC
TTCCTCGTGTATGCAGAAGCCCCTGAAGTCGAAAAGGCGAAGCGTGACTTCCCAGGCCAGCCTGACATGT
GGAAGAACGCTTTCAGTTCTGATTTCTCACACATAAAACTAGCACTGGCCCCACAGGGTGGTTTCGACAA
GAACGGGAACACCCCACACGGAAAGGGCGTCATGAAGACTCTCACCACTGGCTCCCTTATTGCCCGGGCA
TCAGGGCTACTCCATGAGAGGTTAGATGAATTTGAACTACAGGGCCCAGCTCTCACCACCTTCAATTTCG
ATCGCAATAAAGTGCTTGCCTTTAGACAGCTTGCTGCTGAAAATAAATATGGATTGATGGACACAATGAG
GGTCGGGAAACAGCTCAAGGATGTCAGAACCATGCCAGAACTCAAACAAGCACTCAAGAATGTTTCAATC
AAGAAGTGCCAAATAGTGTATAGTGGTTGCACCTACATACTTGAGTCTGATGGCAAGGGCAATGTGAAAG
TTGACAGAATTCAAAGCGCCGCCGTGCAGATCAACAATGAGCTGGCTGGTGCCCTGCACCATTTGAGGAG
CGCCAGAATCAGATACTATGTCAAGTGTGTCCAGGAGGCCCTGTATTCCATCATTCAAATTGCTGGGGCT
GCATTTGTCACCACGCGCATTGCCAAGCGCATGAACATACAAAACCTATGGTCCAAGCCACAAGTGGAAA
ACACAGAGGAGATTACCAGCAAGGACGGGTGCCCAAAACCTAAGGATGATGAGGAGTTTGTCATTTCATC
CGACGATATCAAAACTGAGGGCAAGAAGGGGAAGAACAAGACTGGCCGCGGCAAGAAGCACACAGCATTT
TCAAGCAAAGGCCTCAGTGATGAAGAGTACGATGAGTACAAGAGGATTAGAGAAGAAAGGAATGGCAAGT
ACTCCATAGAAGAGTACCTTCAGGACAGGGACAAATACTATGAGGAGGTGGCCATTGCCAGGGCGACTGA
GGAAGACTTCTGTGAAGAGGAGGAGGCCAAGATCCGGCAAAGGATCTTTAGGCCAACAAGGAAACAACGC
AAGGAGGAAAGAGCCTCTCTCGGTCTGGTCACAGGCTCTGAAATTAGGAAAAGAAACCCAGATGACTTCA
AACCCAAGGGGAAATTGTGGGCTGACGATGACAGGAGTGTGGACTACAATGAGAAACTCAGTTTTGAGGC
CCCACCAAGCATCTGGTCGAGAATAGTCAACTTTGGTTCGGGCTGGGGATTCTGGGTCTCCCCCAGTCTG
TTCATAACATCAACCCATGTCATACCCCAGGGCGCAAAGGAGTTCTTTGGAGTCCCCATCAAACAAATAC
AGGTACACAAGTCAGGCGAGTTCTGTCGCTTGAGATTCCCAAAACCAATCAGGACTGATGTGACAGGCAT
GATCTTAGAAGAAGGCGCACCTGAGGGCACCGTGGTCACACTACTCATCAAAAGGTCCACTGGGGAACTC
ATGCCCCTAGCAGCTAGGATGGGGACCCATGCGACCATGAAGATCCAAGGGCGCACTGTTGGAGGCCAGA
TGGGCATGCTTCTGACAGGATCCAACGCCAAGAGCATGGACCTGGGTACTACACCAGGTGATTGTGGCTG
CCCCTATATCTACAAGAGAGGTAATGACTATGTGGTCATTGGAGTCCACACGGCTGCCGCACGTGGGGGA
AACACTGTCATATGCGCCACCCAGGGGAGTGAGGGAGAGGCCACACTTGAAGGTGGTGACAACAAGGGGA
CATACTGTGGTGCACCAATCTTAGGCCCAGGGGGTGCCCCAACACTTAGCACCAAGACCAAATTTTGGAG
ATCGTCCACAGCATCACTCCCACCTGGCACCTATGAACCAGCCTATCTTGGTGGCAAGGACCCTAGAGTC
AAGGGTGGCCCTTCACTGCAGCAAGTCATGAGGGAACAGTTGAAGCCATTCACAGAGCCAAGGGGCAAGC
CACCAAAACCAAGTGTATTAGAAGCTGCCAAGAAGACCATCATCAATGTCCTTGAACAAACAATTGATCC
ACCTGAGAAATGGTCGTTCGCACAAGCTTGCGCGTCCCTTGACAAGACCACTTCCAGTGGTCATCCGCAC
CACGTGCGGAAAAACGACTGCTGGAACGGGGAGTCCTTCACAGGCAAGCTAGCAGACCAGGCTTCCAAGG
CCAACCTGATGTTTGAAGAAGGGAAGAACATGACCCCAGTCTACACAGCTGCGCTCAAGGATGAGTTAGT
TAAAACTGACAAAATTTATGGTAAGATCAAGAAGAGGCTTCTCTGGGGCTCGGACTTGGCGACCATGATC
CGGTGTGCTCGAGCATTCGGAGGCCTAATGGATGAGCTCAAAGCACACTGTGTCACGCTTCCCATTAGAG
TTGGCATGAATATGAATGAGGATGGCCCCATCATCTTCGAGAGGCATTCCAGGTACACATATCACTATGA
TGCTGATTACTCTCGATGGGATTCAACACAACAGAGGGCCGTGTTGGCAGCAGCCCTAGAAATCATGGTT
AAATTCTCCCCAGAACCACACTTGGCTCAGGTAGTCGCGGAAGATCTTCTTTCTCCTAGCGTGGTGGACG
TGGGCGACTTCACAATATCAATCAACGAGGGTCTTCCCTCTGGGGTGCCCTGCACCTCCCAATGGAACTC
CATCGCCCACTGGCTTCTCACTCTCTGTGCGCTCTCTGAAGTCACAAACCTATCCCCTGATACCATACAG
GCTAACTCCCTCTTCTCTTTTTATGGTGATGATGAAATTGTTAGTACAGACATAAAATTGGACCCAGAGA
AATTGACAGCAAAGCTCAGAGAGTATGGGTTAAAACCAACCCGCCCTGACAAAACTGAAGGACCTCTTGT
CATCTCTGAAGACCTGAATGGCCTAACTTTCCTGCGGAGAACTGTGACCCGTGACCCAGCTGGTTGGTTT
GGAAAACTGGAGCAGAGTTCAATACTCAGGCAAATGTACTGGACTAGGGGTCCCAACCATGGAGACCCAT
CTGAAACAATGATTCCACACTCCCAAAGACCCATACAGTTGATGTCCCTACTGGGGGAGGCCGCTCTCCA
CGGCCCAGCCTTTTACAGCAAAATCAGCAAGTTGGTCATTGCAGAGCTAAAAGAAGGTGGCATGGATTTT
TACGTGCCCAGACAAGAGCCAATGTTCAGATGGATGAGATTCTCAGATCTGAGCACGTGGGAGGGCGATC
GCAATCTGGCTCCCAGTTTTGTGAATGAAGATGGCGTCGAGTGACGCCAACCCATCTGATGGGTCCACAG
CCAACCTCGTCCCAGAGGTCAACAATGAGGTTATGGCTTTGGAGCCCGTAGTTGGTGCCGCCATTGCGGC
ACCTGTAGCGGGCCAACAAAATGTAATTGACCCCTGGATTAGAAACAATTTTGTACAAGCCCCTGGTGGA
GAGTTTACAGTATCCCCTAGAAACGCTCCAGGTGAAATACTATGGAGCGCGCCCTTAGGCCCTGATTTGA
ATCCCTACCTTTCCCATTTGGCCAGAATGTACAATGGTTATGCAGGTGGCTTTGAAGTGCAGGTAATCCT
CGCGGGGAACGCGTTCACCGCCGGAAAAATCATATTTGCAGCAGTCCCACCAAATTTCCCAACTGAAGGT
TTGAGCCCCAGCCAGGTCACTATGTTCCCCCACATAATAGTAGATGTTAGGCAATTGGAACCTGTGTTGA
TCCCCTTACCCGATGTTAGGAATAATTTCTATCATTATAATCAATCAAATGACCCCACCATCAAATTGAT
AGCAATGTTGTACACACCACTTAGGGCTAACAATGCCGGGGACGATGTCTTCACAGTTTCTTGTCGAGTT
CTCACGAGACCATCCCCCGATTTTGATTTTATATTTTTGGTGCCACCCACAGTTGAATCAAGAACTAAAC
CATTCTCTGTCCCAGTTTTAACTGTTGAGGAGATGACCAATTCAAGGTTCCCCATTCCTTTGGAAAAGTT
GTTCACGGGCCCCAGTAGTGCCTTTGTTGTTCAACCACAAAATGGCAGGTGCACGACTGATGGCGTGCTC
CTAGGTACCACCCAACTGTCCCCTGTCAACATCTGCACCTTCAGAGGGGATGTCACCCATATTCCAGGCA
GTCGTAACTACACAATGAATTTGGCCTCCCAAAATTGGAACAGTTACGACCCAACAGAAGAAATCCCAGC
CCCTCTAGGAACTCCAGATTTCGTGGGGAAGATTCAAGGTGTGCTCACCCAAACCACAAGGACAAATGGC
TCGACCCGCGGCCACAAAGCTACAGTGTACACTGGGAGCGCCGACTTTTCTCCAAAACTGGGTAGAGTTC
AATTTGCCACTGACACAGACAATGATTTTGAAACTAACCAAAACACAAAGTTCACCCCAGTCGGTGTTAT
CCAGGATGGTAGTACCACCCCCCGAAATGAACCCCAACAATGGGTGCTCCCAAGTTACTCAGGCAGAAAC
ATTCATAATGTGCACCTGGCCCCCGCTGTAGCCCCCACTTTCCCGGGCGAGCAGCTCCTCTTCTTCAGAT
CCACTATGCCCGGATGCAGCGGGTACCCCAACATGGATTTGGACTGTCTGCTCCCCCAGGAATGGGTGCA
GTATTTTTACCAAGAGGCAGCCCCAGCACAATCTGATGTGGCTCTGTTAAGATTTGTGAATCCAGACACA
GGTAGGGTTTTGTTTGAGTGTAAACTTCATAAATCAGGCTATGTTACAGTGGCTCACACTGGCCAACATG
ATTTGGTTATCCCCCCCAATGGTTATTTTAGATTTGATTCCTGGGTCAACCAGTTCTACACACTTGCCCC
CATGGGAAATGGGACGGGGCGTAGACGTGCATTATAATGGCTGGAGCTTTCTTTGCTGGATTGGCATCTG
ACGTCCTTGGCTCTGGACTTGGTTCCCTAATCAATGCTGGGGCTGGGGCCATCAACCAAAAAGTTGAATT
TGAAAATAACAGAAAATTGCAACAAGCTTCCTTCCAATTTAGTAGCAATCTACAACAGGCTTCCTTTCAA
CATGACAAAGAGATGCTCCAAGCACAAATTGAGGCCACCAAAAAGTTGCAACAGGAAATGATGAGAGTTA
AACAAGCAATGCTCCTAGAGGGTGGATTCTCTGAGACAGATGCAGCCCGTGGGGCAATCAACGCCCCCAT
GACAAAAGCTTTGGACTGGAGCGGGACAAGGTACTGGGCTCCCGATGCTAGGACTACAACATATAATGCA
GGCCGCTTTTCCACCCCTCAACCCTCGGGGGCACTGCCAGGAAGAGCTAATCTTAGGGCTACCGTCCCCG
CCCGGGGTTCTTTCAGCACGTCTTCTAACTCTTCTATTGCTACTTCTGTGTATTCAAATCAAACCACCTC
AACGAGACTTGGTTCTACAGCTGGTTCTGGTACCAGTGTCTCGAGCCTCCCGTCAACTGCAAGGACTAGG
AGTTGGGTTGAGGATCAAAATAGGAATTTGTCACCTTTCATGAGGGGGGCCCACAACATCTCGTTTGTCA
CCCCACCATCTAGCAGATCCTCTAGCCAAGGCACAGTCTCAACCGTGCCCAAAGAAGTTTTGGACTCCTG
GACTGGCGCTTTCAACACGCGCAGGCAGCCTCTCTTCGCTCACATTCGCAAGCGAGGGGAGTCACGGGTG
TAATGTGAAAAGACAAAATTGATTA

>MF140696.1 Norovirus GII strain Norovirus/GII/Hu/NL/2013/GII.P4-GII.4/Rotterdam/E1300282_p9_d121 ORF1 gene, partial cds; and ORF2 and ORF3 genes, complete cds
TCTAACGACGCTTCCGCTGCCGCTGTTGCTAACAGCAACAACGACACCGCAAAATCTTCAAGTGACGGAG
TGCTTTCTAGCATGGCTGTCACTTTTAAACGAGCCCTCGGGGCGCGGCCTAAACAGCCTCCCCCGAGGGA
AATACCACAAAGGCCCCCACGACCACCCACTCCAGAACTGGTCAAAAGTATTCCCCCTCCCCCACCCAAC
GGAGAGGATGAAATAGTGGTTTCTTACAGTGTTAAGGATGGTGTTTCCGGCTTGCCTGACCTTTCCACCG
TTAGGCAACCGGAAGAATCTAACACAGCCTTCAGTGTCCCTCCACTCAATCAGAGGGAGAGTAGAGATGC
TAAGGAGCCACTTACTGGGACAATTCTGGAAATGTGGGACGGGGAAATCTACCATTATGGCCTGTATGTG
GAGCGAGGTCTTGTACTAGGCGTGCACAAACCACCAGCTGCCATCAGCCTCGCTAAGGTTGAGCTAGCAC
CACTCTCCTTGTACTGGAGACCTGTGTATACTCCTCAGTACCTCATCTCTCCAGACACTCTCAAGAAATT
ATCCGGAGAAACGTTCCCCTACACAGCCTTTGACAACAACTGTTATGCCTTTTGTTGCTGGGTCCTGGAC
CTAAATGACTCATGGCTGAACAGGAGAATGATCCAGAGAACAACTGGTTTCTTTAGGCCCTATCAAGACT
GGAATAGGAAACCCCTTCCTACTATAGATGACTCCAAAATAAAGAAGGTAGCTAACATATTCCTGTGTGC
TCTGTCCTCGCTGTTCACCAGACCCATAAAAGATATAATAGGGAAGATAAGGCCTCTTAACATCCTCAAC
ATCTTAGCCTCATGTGATTGGACTTTTGCAGGCATAGTGGAGTCCCTGATACTCTTGGCAGAACTCTTTG
GAGTTTTCTGGACACCCCCAGATGTGTCTGCTATGATTGCTCCCTTACTCGGTGACTATGAGCTGCAAGG
ACCTGAGGACCTTGCAGTGGAGCTCGTCCCCGTAGTGATGGGGGGAATTGGTTTGGTGCTAGGATTCACC
AAAGAGAAGATTGGGAAAATGTTGTCATCTGCCGCGTCCACCTTGAGAGCTTGTAAAGACCTTGGTGCAT
ATGGGCTAGAGATCCTGAAGTTGGTCATGAAGTGGTTCTTTCCGAAGAAGGAGGAGGCAAATGAGCTGGC
TATGGTGAGATCTATCGAGGATGCAGTTCTAGATCTCGAGGCAATTGAAAACAACCATATGACTACCTTG
CTCAAAGACAAAGACAGTCTGGCAACCTATATGAGAACACTTGACCTTGAGGAGGAGAAAGCCAGGAAAC
TCTCAACCAAGTCTGCCTCACCCGACATCGTGGGCACAATCAACGCCCTCCTGGCGAGAATCGCTGCCGC
ACGTTCTCTGGTGCATCGAGCGAAGGAGGAGCTTTCCAGCAGACCAAGACCTGTGGTGTTGATGATATCA
GGCAGGCCGGGGATAGGGAAGACCCACCTCGCTAGGGAAGTGGCTAAGAAGATCGCAGCCTCCCTTACAG
GAGACCAGCGTGTGGGCCTCATCCCACGCAATGGCGTCGACCATTGGGATGCGTACAAGGGAGAGAGAGT
CGTCCTATGGGACGATTATGGAATGAGCAACCCCATTCACGACGCCCTCAGGCTGCAAGAACTCGCTGAC
ACTTGCCCCCTCACTCTAAACTGTGACAGGATTGAAAATAAAGGAAAGGTCTTTGACAGCGATGTCATCA
TTATCACCACTAATTTGGCCAACCCAGCACCACTAGACTATGTCAACTTTGAAGCATGCTCGAGGCGCAT
CGACTTCCTCGTGTATGCAGAAGCCCCTGAAGTCGAGAAGGCGAAGCGTGACTTCCCAGGCCAGCCTGAC
ATGTGGAAGAACGCTTTCAGTCCTGATTTCTCACACATAAGACTAGCACTGGCCCCACAGGGTGGTTTCG
ACAAGAACGGGAACACCCCGCATGGAAAGGGCGTCATGAAGACTCTCACCACTGGCTCCCTTATTGCCCG
AGCGTCAGGGCTACTCCATGAGAGGTTAGATGAATTTGAACTACAGGGCCCAGCTCTCACCACCTTCAAT
TTTGACCGCAACAAAGTGCTTGCCTTCAGACAGCTTGCTGCTGAGAATAAATATGGATTGATGGACACAA
TGAGGGTTGGGAAACAGCTCAAGGATGTCAAAACCATGCCTGAACTCAAACAAGCACTCAAGAATGTCTC
AATCAAGAAGTGCCAAATAGTATATAGTGGTTGCACCTACATACTTGAGTCTGATGGCAAGGGCAATGTG
AAAGTTGACAGAATCCAAAACACCACCGTGCAGATCAACAATGAGCTGGCTGGTGCTCTGCACCATTTGA
GGAGCGCCAGAATCAGATACTATGTCAAGTGTGTCCAGGAGGCCCTATATTCCATCATTCAAATTGCTGG
GGCTGCATTTGTCACCACGCGCATTGCCAAGCGCATGAACATACAAAACCTATGGTCCAAACCACAAGTG
GAAAACACAGAGGAGACTACCAACAATGACGGGTGCCCAAAACCTAAGGATGATGAGGAGTTTGTCATCT
CATCTGACGACATCAAAACTGAGGGCAAGAAAGGGAAAAACAAGACTGGTCGCGGCAAGAAGCACACAGC
ATTTTCAAGCAAAGGCCTCAGTGATGAAGAGTACGATGAGTACAAGAGGATTAGAGAAGAAAGGAATGGT
AAGTACTCCATAGAAGAATACCTTCAGGACAGGGACAAATACTATGAGGAGGTGGCCATTGCCAGGGCGA
CTGAGGAAGACTTCTGTGAAGAGGAGGAGGCCAAGATCCGTCAAAGGATCTTTAGGCCAACAAGGAAACA
ACGCAAGGAGGAAAGAGCTTCTCTCGGTCTGGTCACAGGTTCTGAAATTAGGAAAAGAAACCCAGATGAC
TTCAAACCCAAGGGGAAACTGTGGGCTGACGATGACAGGAGTGTGGACTACAATGAGAAACTCAGTTTTG
AGGCCCCACCAAGCATCTGGTCAAGAATAGTCAACTTTGGTTCAGGCTGGGGATTCTGGGTCTCCCCCAG
TCTTTTCATAACATCAACCCATGTCATACCCCAGGGCGCAAAGGAGTTCTTTGGAGTCCCCATCAAACAA
ATACAGGTACACAAATCAGGCGAGTTCTGTCGCTTGAGATTCCCAAAACCAATCAGGACTGATGTGACAG
GCATGATCTTGGAAGAAGGCGCACCTGAGGGTACTGTGGTCACACTACTCATTAAAAGGTCCACTGGGGA
ACTCATGCCCCTAGCAGCTAGAATGGGGACCCATGCGACCATGAAGATCCAAGGGCGCACTGTTGGAGGC
CAGATGGGCATGCTCCTGACAGGGTCCAACGCCAAGAGCATGGACATGGGTACTACACCAGGTGATTGCG
GCTGTCCCTATATTTACAAGAGAGGCAATGACTATGTGGTCATTGGAGTCCACACGGCTGCCGCACGTGG
AGGGAACACTGTCATATGTGCCACTCAGGGGAGTGAAGGAGAGGCTACACTTGAAGGTGGTGACAACAAG
GGAACATATTGTGGTGCACCAATCCTAGGCCCAGGGAGTGCCCCAACTCTTAGCACCAAGACCAAATTCT
GGAGATCATCTACAGCGTCACTCCCACCTGGCACCTATGAACCAGCCTATCTTGGTGGCAAGGACCCCAG
AGTCAAGGGTGGCCCTTCACTACAGCAAGTCATGAGGGAGCAGTTGAAACCATTCACAGAGCCAAGGGGC
AAACCACCAAAACCAAGTGTATTAGAAGCTGCCAAGAAGACCATCATCAATGTCCTTGAGCAAACAATTG
ACCCACCTGAGAAATGGTCGTTCGCACAAGCTTGCGCGTCCCTTGACAAGACCACTTCCAGCGGTTATCC
GCACCATGTGCGGAAAAACGACTGCTGGAACGGGGAGTCCTTCACAGGCAAGCTGGCAGACCAGGCTTCC
AAGGCCAACCTGATGTTTGAAGAAGGGAAAAACATGACCCCAGTCTACACAGCTGCACTCAAGGATGAGT
TAGTTAAAACTGACAAAATTTATGGTAAGATCAAGAAGAGGCTTCTCTGGGGCTCGGACTTGGCGACCAT
GATCCGGTGTGCTCGGGCATTCGGAGGCCTAATGGATGAACTCAAAGCACACTGTGTCACACTTCCCATT
AGAGTTGGCATGAACATGAATGAGGATGGCCCCATCATCTTCGAGAGGCATTCTAGGTACACATATCACT
ATGATGCTGATTACTCTCGATGGGATTCAACACAACAGAGAGCCGTGTTGGCAGCAGCTCTCGAAATCAT
GGTTAAATTCTCTCCAGAACCACATTTGGCCCAGGTAGTCGCAGAAGACCTTCTTTCTCCTAGCGTGGTG
GACGTGGGCGACTTCACAATATCAATCAACGAGGGTCTTCCCTCTGGGGTGCCTTGCACCTCTCAATGGA
ACTCCATCGCCCACTGGCTTCTCACTCTCTGTGCGCTCTCTGAAGTCACAAACCTATCCCCTGACACAAT
ACAGGCTAATTCCCTCTTCTCTTTTTATGGTGATGATGAAATTGTTAGCACAGACATAAAATTGGACCCA
GAGAAATTGACAGCAAAGCTCAGAGAATATGGGTTAAAACCGACCCGCCCTGACAAAACTGAAGGACCCC
TTGTCATCACTGAAGACCTGAATGGCCTAACTTTCCTGCGGAGAACTGTGACCCGCGACCCAGCTGGTTG
GTTTGGAAAACTGGAGCAGAGTTCAATACTCAGGCAAATGTACTGGACTAGGGGTCCCAACCATGGAGAC
CCATCTGAAACAATGATTCCACACTCCCAAAGACCCATACAATTGATGTCCCTACTGGGGGAGGCCGCTC
TCCACGGCCCAGCCTTTTACAGCAAAATCAGCAAGTTGGTCATTGCAGAGCTAAAAGAAGGTGGCATGGA
TTTTTACGTGCCCAGACAAGAGCCAATGTTCAGATGGATGAGATTCTCAGATCTGAGCACGTGGGAGGGC
GATCGCAATCTGGCTCCCAGTTTTGTGAATGAAGATGGCGTCGAGTGACGCCAACCCATCTGATGGGTCC
ACAGCCAACCTCGTCCCAGAGGTCAACAATGAGGTTATGGCTTTGGAGCCCGTAGTTGGTGCCGCCATTG
CGGCACCTGTAGCGGGCCAACAAAATGTAATTGACCCCTGGATTAGAAATAATTTTGTACAAGCCCCTGG
TGGAGAGTTTACAGTATCCCCTAGAAACGCTCCAGGTGAAATACTATGGAGCGCGCCCTTAGGCCCTGAT
CTGAACCCCTACCTTTCCCATTTGGCCAGAATGTACAATGGTTATGCAGGTGGTTTTGAAGTGCAGGTAA
TCCTCGCGGGGAACGCGTTCACCGCCGGGAAAATCATATTTGCAGCAGTCCCACCAAATTTCCCAACTGA
AGGTTTGAGCCCCAGTCAAGTCACTATGTTTCCCCATATAATAGTGGATGTTAGGCAATTGGAACCTGTG
TTGATTCCCTTACCCGATGTTAGGAATAATTTCTACCATTATAATCAATCAAATGACTCCACCATTAAAT
TGATAGCAATGTTGTATACACCACTTAGGGCTAATAATGCTGGGGACGATGTCTTCACAGTCTCTTGTCG
AGTCCTCACGAGACCATCCCCCGATTTTGATTTTATATTTTTGGTGCCACCTACAGTTGAATCAAGAACT
AAACCATTCTCTGTCCCAGTTCTAACTGTTGAAGAGATGACCAATTCAAGGTTCCCCATCCCTTTGGAAA
AGTTGTTCACAGGCCCCAGTAGTGACATCGTAGTTCAACCACAAAATGGCAGGTGCACGACTGATGGCGT
GCTCCTAGGTACTACCCAATTGTCCTCTGTCAACATCTGCACCTTCAGAGGGGATGTCACCCAAGTTGGA
AAATCTAACAGATACACAATGAATTTGGCCTCCCCAAATTGGAACAGTTACGATCCAACAGAAGATACCC
CAGCCCCTCTAGGAACTCCAGATTTCGTGGGGAAGATTCAAGGTATGCTCACCCAAACCACAATCCCAGG
TGGCTCGACCCGCGCCCACAAGGCCACAGTGCGCACTGGGATCGCCGACTTTTCTCCGAAACTGGGTAAA
ATTCAATTTGACACTGACACAAGTCATGATCTTGACACCAACCAGAACACAAAGTTCACCCCAGTCGGCG
TTGTCCAGGAAGGTGATGATTCCCACCAGAAAGAACCCACACAATGGGAGCTCCCAAGCTATTCAGGCAG
AGGCACTCATAATGTACACCTGGCCCCCGCTGTAGCCCCTACTTTCCCGGGCGAGCAGCTCCTCTTCTTC
AGATCTACTATGCCCGGATGTGGCGGGTACCCCAACATGAATTTGGACTGTCTACTCCCTCAGGAATGGG
TGCAGTACTTCTACCAGGAGGCAGCCCCAGCACAATCTGATGTAGCTCTGTTGAGATTTGTGAATCCAGA
TACAGGTAGGGTTTTATTTGAATGTAAGCTTCATAAATCAGGCTATGTTACAGTGGCTTACACTGGCAAA
CATGATTTGGTTATCCCCCCTAATGGTTATTTTAGATTTGATTCCTGGGTCAACCAGTTCTACACTCTTG
CCCCCATGGGAAATGGAACGGGGCGTAGACGTGCATTATAATGGCTGGAGCTTTCTTTGCTGGATTGGCA
TCTGATGTCCTTGGCTCTGGACTTGGTTCCCTAATCAATGCTGGGGCTGGGGTCATCAACCAAAAAGTTG
ATTTTGAAAATAATAGAAAATTACAACAAGATTCCTTCCAATTTAGTAGCAATCTCCAACAAGCTTCCTT
TCAACATGACAAAGAGATGCTCCAAGCACAAATTGAGGCCACCAAAAAGTTGCAACAGGAAATGATGAGA
GTTAAACAAGCAATGCTCCTAGAGGGTGGATTCTCTGAGACAGATGCAGCCCGTGGGGCAATCAACGCCC
CCATGACAAAAGTTTTGGACTGGAATGGAACAAGGTACTGGGCTCCCGATGCCAGGACTACAACATACAA
TGCAGGCCGCTTTTCCACCCCTCAACCCTCGGGGGCACCACCAGGAAGGGCTAATCTTAGGGCTGCTGCC
CCCGCCCGGGGCTCCTCTAGTATGTCTTCTAAATCTTCTATTGCTTCTTCTGTGTATTCAAATCAAACCA
CCTCAACGAGACTTGGTTCTACAGCTGGTTCTGGTACCAGTGTCTCGAGCCTCCCGTCAACTGCAAGGAC
TAGGAGCTGGGTTGAGGATCAAAATAGGAATTTGTCACCTTTCATGAGGGGGGCCCACAACATCTCGTTT
GTCACCCCACCATCTAGCAGATCCTCTAGCCAAGGCACAGTCTCAACCGTGCCCAAAGAAATTTTGGACT
CCTGGACTGGCGCTTTCAACACGCGCAGGCAGCCTCTCTTCGCTCACATTCGTAAGCGAGGGGAGTCACG
GGTGTAATG

>MF140695.1 Norovirus GII strain Norovirus/GII/Hu/NL/2013/GII.P4-GII.4/Rotterdam/E1300281_p9_d58 ORF1 gene, partial cds; and ORF2 and ORF3 genes, complete cds
TCTAACGACGCTTCCGCTGCCGCTGTTGCTAACAGCAACAACGACACCGCAAAATCTTCAAGTGACGGAG
TGCTTTCTAGCATGGCTGTCACTTTTAAACGAGCCCTCGGGGCGCGGCCTAAACAGCCTCCCCCGAGGGA
AATACCACAAAGGCCCCCACGACCACCTACTCCAGAACTGGTCAAAAGTATTCCCCCTCCCCCACCCAAC
GGAGAGGATGAAATAGTGGTTTCTTACAGTGTTAAGGATGGTGTTTCCGGCTTGCCTGACCTTTCCACCG
TTAGGCAACCGGAAGAATCTAACACGGCCTTCAGTGTCCCTCCACTCAATCAGAGGGAGAGTAGAGATGC
TAAGGAGCCACTTACTGGAACAATTCTGGAAATGTGGGACGGGGAAATCTACCATTATGGCCTGTATGTG
GAGCGAGGTCTTGTACTAGGCGTGCACAAACCACCAGCTGCCATCAGCCTCGCTAAGGTTGAGCTAGCAC
CACTCTCCTTGTACTGGAGACCTGTGTATACTCCTCAGTACCTCATCTCTCCAGACACTCTCAAGAAATT
ATCCGGAGAAACGTTCCCCTACACAGCCTTTGACAACAACTGTTATGCCTTTTGTTGCTGGGTCCTGGAC
CTAAATGACTCATGGCTGAACAGGAGAATGATCCAGAGAACAACTGGTTTCTTTAGGCCCTATCAAGACT
GGAATAGGAAACCCCTTCCTACTATAGATGACTCCAAAATAAAGAAGGTAGCTAACATATTCCTGTGTGC
TCTGTCCTCGCTGTTCACCAGACCCATAAAAGATATAATAGGGAAGATAAGGCCTCTTAACATCCTCAAC
ATCTTAGCCTCATGTGATTGGACTTTTGCAGGCATAGTGGAGTCCCTGATACTCTTGGCAGAACTCTTTG
GAGTTTTCTGGACACCCCCAGATGTGTCTGCTATGATTGCTCCCTTACTCGGTGACTATGAGCTACAAGG
ACCTGAGGACCTTGCAGTGGAGCTCGTCCCCGTAGTGATGGGGGGAATTGGTTTGGTGCTAGGATTCACC
AAAGAGAAGATTGGGAAAATGTTGTCATCTGCCGCGTCCACCTTGAGAGCTTGTAAAGACCTTGGTGCAT
ATGGGCTAGAGATCCTGAAGTTGGTCATGAAGTGGTTCTTTCCGAAGAAGGAGGAGGCAAATGAGCTGGC
TATGGTGAGGTCTATCGAGGATGCAGTTCTAGATCTCGAGGCAATTGAAAACAACCATATGACTACCTTG
CTCAAAGACAAAGACAGTCTGGCAACCTATATGAGAACACTTGACCTTGAGGAGGAGAAAGCCAGGAAAC
TCTCAACCAAGTCTGCCTCACCCGACATCGTGGGCACAATCAACGCCCTCCTGGCGAGAATCGCTGCCGC
ACGTTCTCTGGTGCATCGAGCGAAGGAGGAGCTTTCCAGCAGACCAAGACCTGTGGTGTTGATGATATCA
GGCAGGCCGGGGATAGGGAAGACCCACCTCGCTAGGGAAGTGGCTAAGAAGATCGCAGCCTCCCTTACAG
GAGACCAGCGTGTGGGCCTCATCCCACGCAATGGCGTCGACCATTGGGATGCGTACAAGGGAGAGAGAGT
CGTCCTATGGGACGATTATGGAATGAGCAACCCCATTCACGACGCCCTCAGGCTGCAAGAACTCGCTGAC
ACTTGCCCCCTCACTCTAAACTGTGACAGGATTGAAAATAAAGGAAAGGTCTTTGACAGCGATGTCATCA
TTATCACCACTAATCTGGCCAACCCAGCACCACTAGACTATGTCAACTTTGAAGCATGCTCGAGGCGCAT
CGACTTCCTCGTGTATGCAGAAGCCCCTGAAGTCGAGAAGGCGAAGCGTGACTTCCCAGGCCAGCCTGAC
ATGTGGAAGAACGCTTTCAGTTCTGATTTCTCACACATAAGACTAGCACTGGCCCCACAGGGTGGTTTCG
ACAAGAACGGGAACACCCCGCATGGAAAGGGCGTCATGAAGACTCTCACCACTGGCTCCCTTATTGCCCG
AGCGTCAGGGCTACTCCATGAGAGGTTAGATGAATTTGAACTACAGGGCCCAGCTCTCACCACCTTCAAT
TTTGACCGCAACAAAGTGCTTGCCTTCAGACAGCTTGCTGCTGAGAATAAATATGGATTGATGGACACAA
TGAGGGTTGGGAAACAGCTCAAGGATGTCAAAACCATGCCTGAACTCAAACAAGCACTCAAGAATGTCTC
AATCAAGAAGTGCCAAATAGTATATAGTGGTTGCACCTACATACTTGAGTCTGATGGCAAGGGCAATGTG
AAAGTTGACAGAATCCAAAACACCACCGTGCAGATCAACAATGAGCTGGCTGGTGCTCTGCACCATTTGA
GGAGCGCCAGAATCAGATACTATGTCAAGTGTGTCCAGGAGGCCCTATATTCCATCATTCAAATTGCTGG
GGCTGCATTTGTCACCACGCGCATTGCCAAGCGCATGAACATACAAAACCTATGGTCCAAACCACAAGTG
GAAAACACAGAGGAGACTACCAGCAATGACGGGTGCCCAAAACCTAAGGATGATGAGGAGTTTGTCATTT
CATCTGACGACATCAAAACTGAGGGCAAGAAAGGGAAAAACAAGACTGGTCGCGGCAAGAAGCACACAGC
ATTTTCAAGCAAAGGCCTCAGTGATGAAGAGTACGATGAGTACAAGAGGATTAGAGAAGAAAGGAATGGT
AAGTACTCCATAGAAGAATACCTTCAGGACAGGGACAAATACTATGAGGAGGTGGCCATTGCCAGGGCGA
CTGAGGAAGACTTCTGTGAAGAGGAGGAGGCCAAGATCCGTCAAAGGATCTTTAGGCCAACAAGGAAACA
ACGCAAGGAGGAAAGAGCTTCTCTCGGTCTGGTCACAGGTTCTGAAATTAGGAAAAGAAACCCAGATGAC
TTCAAACCCAAGGGGAAATTGTGGGCTGACGATGACAGGAGTGTGGACTACAATGAGAAACTCAGTTTTG
AGGCCCCACCAAGCATCTGGTCAAGAATAGTCAACTTTGGTTCAGGCTGGGGATTCTGGGTCTCCCCCAG
TCTTTTCATAACATCAACCCATGTCATACCCCAGGGCGCAAAGGAGTTCTTTGGAGTCCCCATCAAACAA
ATACAGGTACACAAATCAGGCGAGTTCTGTCGCTTGAGATTCCCAAAACCAATCAGGACTGATGTGACAG
GCATGATCTTGGAAGAAGGCGCACCTGAGGGTACCGTGGTCACACTACTCATCAAAAGGTCCACTGGGGA
ACTCATGCCCCTAGCAGCTAGAATGGGGACCCATGCGACCATGAAGATCCAAGGGCGCACTGTTGGAGGC
CAGATGGGCATGCTCCTGACAGGGTCCAACGCCAAGAGCATGGACATGGGTACTACACCAGGTGATTGCG
GCTGTCCCTATATTTACAAGAGAGGCAATGACTATGTGGTCATTGGAGTCCACACGGCTGCCGCACGTGG
AGGGAACACTGTCATATGTGCCACCCAGGGGAGTGAAGGAGAGGCTACACTTGAAGGTGGTGACAACAAG
GGAACATATTGTGGTGCACCAATCCTAGGCCCAGGGAGTGCCCCAACTCTTAGCACCAAGACCAAATTCT
GGAGATCATCTACAGCGTCACTCCCACCTGGCACCTATGAACCAGCCTATCTTGGTGGCAAGGACCCCAG
AGTCAAGGGTGGCCCTTCACTACAGCAAGTCATGAGGGAGCAGTTGAAACCATTCACAGAGCCAAGGGGC
AAACCACCAAAACCAAGTGTATTAGAAGCTGCCAAGAAGACCATCATCAATGTCCTTGAGCAAACAATTG
ATCCACCTGAGAAATGGTCGTTCGCACAAGCTTGCGCGTCCCTTGACAAGACCACTTCCAGCGGTTATCC
GCACCATGTGCGGAAAAACGACTGCTGGAACGGGGAGTCCTTCACAGGCAAGCTGGCAGACCAGGCTTCC
AAGGCCAACCTGATGTTTGAAGAAGGGAAAAACATGACCCCAGTCTACACAGCTGCACTCAAGGATGAGT
TAGTTAAAACTGACAAAATTTATGGTAAGATCAAGAAGAGGCTTCTCTGGGGCTCGGACTTGGCGACCAT
GATCCGGTGTGCTCGGGCATTCGGAGGCCTAATGGATGAACTCAAAGCACACTGTGTCACACTTCCCATT
AGAGTTGGCATGAACATGAATGAGGATGGCCCCATCATCTTCGAGAGGCATTCTAGGTACACATATCACT
ATGATGCTGATTACTCTCGATGGGATTCAACACAACAGAGAGCCGTGTTGGCAGCAGCTCTCGAAATCAT
GGTTAAATTCTCCCCAGAACCACATTTGGCCCAGGTAGTCGCAGAAGACCTTCTTTCTCCTAGCGTGGTG
GACGTGGGCGACTTCACAATATCAATCAACGAGGGTCTTCCCTCTGGGGTGCCTTGCACCTCCCAATGGA
ACTCCATCGCCCACTGGCTTCTCACTCTCTGTGCGCTCTCTGAAGTCACAAACCTATCCCCTGACACAAT
ACAGGCTAATTCCCTCTTCTCTTTTTATGGTGATGATGAAATTGTTAGCACAGACATAAAATTGGACCCA
GAGAAATTGACAGCAAAGCTCAGAGAATATGGGTTAAAACCGACCCGCCCTGACAAAACTGAAGGACCCC
TTGTCATCACTGAAGACCTGAATGGCCTAACTTTCCTGCGGAGAACTGTGACCCGCGACCCAGCTGGTTG
GTTTGGAAAACTGGAGCAGAGTTCAATACTCAGGCAAATGTACTGGACTAGGGGTCCCAACCATGGAGAC
CCATCTGAAACAATGATTCCACACTCCCAAAGACCCATACAATTGATGTCCCTACTGGGGGAGGCCGCTC
TCCACGGCCCAGCCTTTTACAGCAAAATCAGCAAGTTGGTCATTGCAGAGCTAAAAGAAGGTGGCATGGA
TTTTTACGTGCCCAGACAAGAGCCAATGTTCAGATGGATGAGATTCTCAGATCTGAGCACGTGGGAGGGC
GATCGCAATCTGGCTCCCAGTTTTGTGAATGAAGATGGCGTCGAGTGACGCCAACCCATCTGATGGGTCC
ACAGCCAACCTCGTCCCAGAGGTCAACAATGAGGTTATGGCTTTGGAGCCCGTAGTTGGTGCCGCCATTG
CGGCACCTGTAGCGGGCCAACAAAATGTAATTGACCCCTGGATTAGAAATAATTTTGTACAAGCCCCTGG
TGGAGAGTTTACAGTATCCCCTAGAAACGCTCCAGGTGAAATACTATGGAGCGCGCCCTTAGGCCCTGAT
CTGAACCCCTACCTTTCCCATTTGGCCAGAATGTACAATGGTTATGCAGGTGGTTTTGAAGTGCAGGTAA
TCCTCGCGGGGAACGCGTTCACCGCCGGGAAAATCATATTTGCAGCAGTCCCACCAAATTTCCCAACTGA
AGGTTTGAGCCCCAGCCAGGTCACTATGTTTCCCCATATAATAGTAGATGTTAGGCAATTGGAACCTGTG
TTGATTCCCTTACCCGATGTTAGGAATAATTTCTACCATTATAATCAATCAAATGACTCCACCATTAAAT
TGATAGCAATGTTGTATACACCACTTAGGGCTAATAATGCTGGGGACGATGTCTTCACAGTCTCTTGTCG
AGTCCTCACGAGACCATCCCCCGATTTTGATTTTATATTTTTGGTGCCACCTACAGTTGAATCAAGAACT
AAACCATTCTCTGTCCCAGTTCTAACTGTTGAAGAGATGACCAATTCAAGGTTCCCCATCCCTTTGGAAA
AGTTGTTCACAGGCCCCAGTAGTGACATCGTAGTTCAACCACAAAATGGCAGGTGCACGACTGATGGCGT
GCTCCTAGGTACTACCCAATTGTCCTCTGTCAACATCTGCACCTTCAGAGGGGATGTCACCCAAGTTGGA
AAAACTAACAGATACACAATGAATTTGGCCTCCCCAAATTGGAACAGTTACGATCCAACAGAAGATACCC
CAGCCCCTCTAGGAACTCCAGATTTCGTGGGGAAGATTCAAGGTGTGCTCACCCAAACCACAATTCCAGG
TGGCTCGACCCGCGCCCACAAGGCCACAGTGCGCACTGGGAGCGCCGATTTTTCTCCAAAACTGGGTAAA
ATTCAATTTGACACTGACACAAGTAATGATCTTGACACCAACCAGAACACAAAGTTCACCCCAGTCGGCG
TTGTCCAGGAAGGTGATGATTCCCACCAGAAAGAACCCATACAATGGGAGCTCCCAAGCTATTCAGGCAG
AGGCACTCATAATGTACACCTGGCCCCCGCTGTAGCCCCTACTTTCCCGGGCGAGCAGCTCCTCTTCTTC
AGATCTACTATGCCCGGATGCGGCGGGTACCCCAACATGAATTTGGACTGTCTACTCCCTCAGGAATGGG
TGCAGTACTTCTACCAGGAGGCAGCCCCAGCACAATCTGATGTAGCTCTGTTAAGATTTGTGAATCCAGA
CACAGGTAGGGTTTTATTTGAATGTAAGCTTCATAAATCAGGCTATGTTACAGTGGCTTACACTGGCAAA
CATGATTTGGTTATCCCCCCTAATGGTTATTTTAGATTTGATTCCTGGGTCAACCAGTTCTACACTCTTG
CCCCCATGGGAAATGGAACGGGGCGTAGACGTGCATTATAATGGCTGGAGCTTTCTTTGCTGGATTGGCA
TCTGATGTCCTTGGCTCTGGACTTGGTTCCCTAATCAATGCTGGGGCTGGGGTCATCAACCAAAAAGTTG
ATTTTGAAAATAATAGAAAATTACAACAAGATTCCTTCCAATTTAGTAGCAATCTCCAACAAGCTTCCTT
TCAACATGACAAAGAGATGCTCCAAGCACAAATTGAGGCCACCAAAAAGTTGCAACAGGAAATGATGAGA
GTTAAACAAGCAATGCTCCTAGAGGGTGGATTCTCTGAGACAGATGCAGCCCGTGGGGCAATCAACGCCC
CCATGACAAAAGTTTTGGACTGGAATGGAACAAGGTACTGGGCTCCCGATGCCAGGACTACAACATACAA
TGCAGGCCGCTTTTCCACCCCTCAACCCTCGGGGGCACCACCAGGAAGGGCTAATCTTAGGGCTGCTGCC
CCCGCCCGGGGCTCCTCTAGCATGTCTTCTAAATCTTCTATTGCTTCTTCTGTGTATTCAAATCAAACCA
CCTCAACGAGACTTGGTTCTACAGCTGGTTCTGGTACCAGTGTCTCGAGCCTCCCGTCAACTGCAAGGAC
TAGGAGCTGGGTTGAGGATCAAAATAGGAATTTGTCACCTTTCATGAGGGGGGCCCACAACATCTCGTTT
GTCACCCCACCATCTAGCAGATCCTCTAGCCAAGGCACAGTCTCAACCGTGCCCAAAGAAATTTTGGACT
CCTGGACTGGCGCTTTCAACACGCGCAGGCAGCCTCTCTTCGCTCACATTCGTAAGCGAGGGGAGTCACG
GGTGTAATGTGAAAAGACAAAATTGATTATCTTTCTTTTCTTTAGTGTCT

>AB972485.1 Norovirus Hu/GII.4/OsakaCity2/2012/JP RNA, complete sequence
ATGAAGATGGCGTCTAACGACGCTTCCGCTGCCGCTGTTGCCAACAGCAACAACGACATCGCAAAATCTT
CAAGTGACGGTGTGTTTTCTAACATGGCTGTCACTTTTAAGCGGGCCCTCGGGGCGCGGCCTAAACAGCC
GCCCCCGAAGGAAATACCACCCAGACCCCCGCGACCACCCACACCAGAATTGGTCAAAAAGATCCCTCCT
CCCCCACCCAACGGGGAGGATGAACTAGCGGTCTCTTACAGCGCCAAAGATGGCGTTTCCGGACTGCCTG
AGCTCACCACTGTCAGACAACCGGAAGAAACCAACACGGCGTTCAGTGTCCCCCCACTCAACCAAAGGGA
GAGCAGGGACGCCAAGGAGCCACTAACTGGAACAATCATTGAAATGTGGGATGGAGAAATCTACCATTAC
GGCCTGTACGTGGAACGAGGTCTTATACTTGGTGTGCACAAGCCACCAGCAGCCATTAGCCTTGCCAAGG
TCGAGCTAGCACCGCTCTCTTTGTTCTGGAGACCTGTATACACCCCCCAGTATCTCATCTCTCCAGACAC
TCTTAGGAGATTACATGGGGAGTCATTCCCCTACACTGCATTTGACAACAATTGCTACGCCTTTTGTTGT
TGGGTATTAGACCTAAACGACTCATGGCTAAGTAGGAGAATGATTCAGAGAACAACAGGCTTCTTCAGGC
CGTACCAGGATTGGAACAGGAAACCCCTCCCCACTATGGATGATTCCAAATTAAAGAAGGTAGCCAACAT
ATTCTTGTGCACTTTGTCTTCACTATTCACCAGACCCATTAAGGACGTAATAGGGAAGTTGAAACCTCTT
AACATCCTTAACATTCTGGCTACATGTGATTGGACCTTCGCAGGCATAGTGGAATCCTTAATACTCTTGG
CAGAACTCTTTGGAGTTTTCTGGACACCCCCAGATGTGTCTGCGATGATCGCCCCCTTGCTAGGTGATTA
TGAACTGCAAGGACCTGAGGACCTTGCAGTGGAACTGGTCCCAATAGCGATGGGGGGGATAGGTTTGGTG
CTAGGATTTACCAAAGAGAAAATCGGAAAGATGCTATCATCCGCTGCATCCACTTTAAGAGCTTGTAAAG
ACCTTGGTGCATACGGACTGGAAATCTTAAAATTGGTCATGAAGTGGTTCTTCCCAAAGAAAGAGGAAGC
AAATGAACTGGCTATGGTGAGATCCATCGAGGATGCAGTACTAGACCTCGAGGCAATTGAAAACAACCAC
ATGACCACCCTACTCAAAGACAAAGACAGCTTGGCAACCTACATGAGAACCCTTGACCTTGAGGAGGAGA
AAGCCAGAAAACTCTCAACCAAATCTGCTTCACCCGATATTGTGGGCACAATCAACTCTCTTCTGGCAAG
AATCGCTGCTGCACGCTCCCTAGTGCATCGGGCGAAAGAAGAGCTCTCCAGCAGGCCGAGACCTGTCGTT
GTGATGATATCGGGAAGACCAGGGATAGGGAAAACTCACCTTGCCAGGGAGCTGGCCAAGAAGATCGCGG
CCTCCCTCACAGGGGACCAGCGTGTGGGTCTTATCCCACGCAATGGTGTCGACCACTGGGACGCATACAA
GGGCGAAAGAGTTGTCCTATGGGACGACTATGGAATGAGCAACCCCATCCATGATGCCCTCAGGTTGCAG
GAGCTTGCTGACACTTGCCCCCTCACGCTAAATTGTGACAGAATTGAGAACAAAGGGAAAGTCTTTGACA
GTGATGCCATAATTATCACCACCAATCTGGCCAACCCAGCACCACTGGATTATGTCAACTTTGAAGCGTG
CTCGAGACGCATTGATTTCCTCGTGTACGCAGAAGCCCCTGAGGTGGAGAAGGCAAAGCGCGACTTCCCA
GGTCAACCTGACATGTGGAAGAACGCTTTCAGTCCTGACTTCTCACACATAAAACTGTCATTGGCTCCAC
AGGGTGGTTTTGACAAGAACGGCAACACCCCGCATGGAAAAGGGGTCATGAAGACCCTCACCACTGGCTC
CCTCATCGCCCGAGCATCAGGGTTACTCCATGAGAGGCTAGATGAATATGAACTGCAAGGCCCAGCCCTC
ACCACTTTCAACTTTGACCGCAACAAGATACTTGCTTTTAGACAGCTTGCTGCTGAAAACAAGTATGGGC
TGATGGACACAATGAGAGTTGGAAAACAGCTCAAGGATGTCAAGACCATGTCAGACCTCAAGCAAGCACT
CAAGAACATCGCGATCAAGAAGTGCCAGATAGTGTACAATGGTGGCACCTACACACTTGAGGCTGATGGC
AAGGGTAGTGTGAAAGTTGACAAAGTGCAAAGTGCCACTGTGCAGACCAACAATGAACTAGCCGGTGCCC
TACACCACCTAAGGTGCGCTAGAATCAGATACTATGTTAAGTGCGTCCAGGAGGCACTGTATTCCATCAT
CCAAATCGCTGGGGCTGCATTCGTCACCACGCGCATCGCTAAGCGCATGAATATACAGAATCTCTGGTCC
AAGCCACAGGTGGAAGACACAGAAGAGATGGCCAACAAAGATGGTTGCCTAAAACCCAAAGATGATGAAG
AGTTTGTCGTCTCATCCGACGACATCAAAACTGAGGGCAAGAAAGGGAAGAACAAGTCTGGCCGTGGCAA
GAAGCACACAGCCTTTTCAAGTAAAGGGCTCAGTGATGAGGAGTACGATGAGTACAAGAGAATCAGAGAA
GAAAGGAATGGTAAGTACTCCATAGAAGAGTACCTTCAGGACAGAGACAGGTACTACGAGGAGGTGGCCA
TTGCCAGGGCAACCGAAGAGGACTTCTGTGAAGAAGAAGAGGCCAAAATCCGGCAGAGAATTTTCAGACC
AACAAGGAAACAACGCAAAGAAGAGAGGGCCTCTCTCGGCTTGGTCACAGGCTCTGAAATCAGGAAGAGA
AACCCAGAAGACTTCAAACCCAAGGGAAAGCTGTGGGCTGATGATGACAGAAGTGTTGACTACAATGAGA
AACTCAACTTTGAGGCCCCACCAAGCATCTGGTCGCGGATAGTCAACTTTGGTTCAGGCTGGGGCTTCTG
GGTCTCCCCCAGTCTGTTTATAACATCAACCCATGTCATACCCCAAGGTGCAAAAGAGTTCTTCGGAGTC
CCTATCAAGCAAATCCAGATACACAAGTCAGGTGAATTCTGCCGGTTGAGATTCCCAAAGCCAATCAGAA
CTGATGTGACGGGCATGATTCTAGAAGAAGGTGCGCCCGAGGGGACCGTGGCCACACTGCTCATCAAGAG
ACCAACTGGAGAGCTCATGCCTCTGGCAGCCAGAATGGGGACCCATGCAACCATGAAAATTCAGGGGCGC
ACAGTTGGAGGGCAAATGGGTATGCTCCTGACAGGATCCAACGCCAAGAGTATGGACCTAGGCACAACAC
CAGGCGACTGCGGCTGCCCCTACATCTACAAGAGGGGGAATGACTACGTGGTCATAGGAGTCCATACGGC
CGCTGCCCGTGGAGGAAACACTGTCATATGTGCCACCCAGGGGAGTGAGGGAGAAGCCACACTTGAAGGA
GGTGACAGTAAAGGGACATACTGTGGCGCACCAATCTTGGGCCCAGGGAGCGCTCCGAATCTCAGTACCA
AGACTAAGTTTTGGAGATCATCCACAACACCACTCCCACCTGGCACCTACGAACCAGCCTACCTCGGTGG
CAAAGACCCTAGAGTCAAAGGTGGCCCTTCATTGCAACAAGTTATGAGGGACCAGCTGAAGCCATTCACA
GAACCCAGAGGCAAACCACCAAGACCAAATGTGTTGGAAGCTGCCAAGAAAACCATCATCAATGTCCTTG
AGCAAACAATTGATCCACCCCAAAAATGGTCATTTGCGCAAGCTTGCGCATCCCTTGACAAAACCACCTC
CAGCGGCCACCCGCACCACATGCGGAAAAACGACTGTTGGAATGGGGAGTCCTTCACAGGAAAATTGGCT
GATCAAGCCTCCAAGGCCAACCTAATGTTTGAAGAGGGAAAGAACATGACTCCAGTCTACACAGGTGCAC
TTAAAGATGAGTTGGTAAAGACCGATAAAGTTTATGGTAAGGTCAAGAAGAGGCTTCTGTGGGGTTCAGA
TCTGGCGACCATGATACGGTGCGCCCGAGCTTTTGGAGGCCTTATGGATGAACTCAAGGCACACTGTGTC
ACACTTCCTGTCAGAGTTGGTATGAACATGAATGAGGATGGCCCCATCATCTTTGAGAAGCACTCCAGAT
ATAGATATCACTATGATGCTGATTATTCCCGGTGGGACTCAACACAACAAAGGGATGTGCTAGCAGCAGC
ACTAGAAATCATGGTTAAGTTCTCTCCAGAACCACACCTGGCCCAGATAGTTGCAGAAGACCTCCTTTCC
CCTAGCGTGATGGATGTAGGTGACTTTCAAATATCAATAAGTGAGGGTCTCCCCTCTGGGGTACCTTGTA
CCTCCCAGTGGAATTCCATCGCCCACTGGCTCCTCACTCTGTGTGCACTCTCTGAAGTCACGGACCTGTC
CCCTGATATCATTCAGGCCAACTCCCTTTTCTCCTTCTATGGTGATGATGAGATTGTAAGCACAGACATA
AAGTTGGACCCAGAGAAGCTGACAGCAAAACTCAAGGAGTACGGGCTGAAACCAACCCGCCCCGACAAAA
CTGAAGGACCCCTTGTTATCTCTGAAGACCTGGATGGCCTGACATTCCTCCGGAGAACTGTGACCCGTGA
TCCAGCTGGCTGGTTTGGAAAATTGGAACAAAGTTCAATTCTCAGGCAAATGTACTGGACCAGGGGTCCC
AACCATGAAGATCCATTTGAAACAATGATACCACACTCCCAAAGACCCATACAATTGATGTCCTTGCTGG
GCGAGGCTGCACTCCACGGCCCGGCATTCTATAGCAAAATTAGCAAATTAGTCATTGCAGAGTTGAAGGA
AGGTGGCATGGATTTTTACGTACCCAGACAAGAGCCAATGTTCAGATGGATGAGATTCTCAGATCTGAGC
ACGTGGGAGGGCGATCGCAATCTGGCTCCCAGTTTTGTGAATGAAGATGGCGTCGAGTGACGCCAACCCA
TCTGATGGGTCCGCAGCCAACCTCGTCCCAGAGGTCAACAATGAGGTTATGGCTCTGGAGCCCGTTGTTG
GTGCCGCCATTGCGGCACCTGTAGCGGGCCAACAAAATGTAATTGACCCCTGGATTAGAAATAATTTTGT
ACAAGCCCCTGGTGGAGAGTTTACAGTATCCCCTAGAAACGCTCCAGGTGAAATACTATGGAGCGCGCCC
TTGGGCCCTGATCTAAATCCCTACCTATCCCATTTGGCCAGAATGTACAATGGTTATGCAGGTGGTTTTG
AAGTGCAGGTAATTCTCGCGGGGAACGCGTTCACCGCCGGGAAGGTCATATTTGCAGCAGTCCCACCAAA
TTTTCCAACTGAAGGCTTGAGCCCCAGCCAGGTCACCATGTTCCCCCATATAGTAGTAGATGTTAGGCAA
CTAGAACCTGTGTTGATTCCCTTACCCGATGTTAGGAATAATTTCTATCATTACAATCAATCAAATGACC
CCACCATTAAGTTGATAGCAATGTTGTATACACCACTTAGGGCTAATAATGCTGGGGATGATGTCTTCAC
AGTCTCTTGCCGAGTTCTCACGAGACCATCCCCCGATTTTGATTTCATATTTCTAGTGCCACCCACAGTT
GAGTCAAGAACTAAACCATTCTCTGTCCCAGTTTTAACTGTTGAGGAGATGACCAATTCAAGATTCCCCA
TTCCTTTGGAAAAGTTGTTCACGGGTCCCAGCAGTGCCTTCGTTGTCCAACCACAAAACGGTAGGTGCAC
GACTGATGGCGTGCTCCTAGGCACCACCCAACTGTCTCCTGTCAACATCTGCACCTTCAGAGGAGATGTC
ACCCATATCACAGGTAGTCGTAACTACACAATGAATTTGGCTTCTCAAAATTGGAGCAATTATGACCCAA
CAGAAGAGATCCCAGCCCCTCTAGGAACTCCAGATTTTGTGGGGAAGATTCAAGGCGTGCTCACCCAAAC
CACAAGGACAGATGGCTCAACACGCGGCCACAAAGCCACAGTGTACACTGGGAGCGCCGACTTTGCTCCA
AAACTGGGTAGAGTTCAATTTGAAACTGACACAGACCGTGATTTTGAAGCTAACCAAAACACAAAGTTCA
CCCCAGTTGGTGTCATCCAAGATGGTAGCACCACCCACCGAAATGAACCCCAACAGTGGGTGCTCCCAAG
TTACTCAGGCAGAAATACTCCTAATGTGCACCTGGCCCCCGCTGTAGCCCCCACTTTTCCGGGTGAGCAA
CTTCTCTTCTTCAGATCCACCATGCCCGGATGCAGCGGGTACCCCAACATGGATTTGGACTGTCTGCTCC
CCCAGGAATGGGTGCAGTACTTCTACCAAGAGGCAGCCCCAGCACAATCTGATGTGGCTCTGCTAAGATT
TGTGAATCCAGACACAGGTAGGGTTTTGTTTGAGTGTAAGCTTCATAAATCAGGCTATGTTACAGTGGCT
CACACTGGCCAACATGATTTGGTTATCCCCCCCAATGGTTATTTTAGGTTTGATTCCTGGGTCAACCAGT
TTTACACGCTTGCCCCCATGGGAAATGGAACGGGGCGTAGACGTGCACTATAATGGCTGGAGCTTTCTTT
GCTGGATTGGCATCTGATGTCCTTGGCTCTGGACTTGGTTCCCTTATCAATGCTGGGGCTGGGGCCATCA
ACCAAAAAGTTGAGTTTGAAAATAACAGAAAATTGCAACAAGCATCCTTCCAATTTAGCAGCAATCTACA
ACAGGCTTCCTTTCAACATGACAAAGAGATGCTCCAAGCACAAATTGAGGCCACCAAAAGGCTACAACAG
GAAATGATGAAAGTTAAGCAGGCAATGCTCCTAGAGGGTGGGTTCTCTGAGACAGATGCAGCCCGCGGGG
CAATCAACGCCCCCATGACAAAAGCTTTGGACTGGAGCGGGACAAGGTACTGGGCTCCCGATGCTAGGAC
TACAACATACAATGCAGGCCGCTTTTCCACCCCTCAACCATCGGGGGCACTGCCAGGAAGAGCTAATCTT
AGGGATGCTGTCCCTGCTCGGAGTTCCTCCAGTAAGTATTCTAATTCTTCTACTGCTACTTCTGTGTACT
CAAATCAAACTACTTCAACGAGACTTGGTTCTACAGCTGGTTCTGGTACCAGTGTCTCGAGCTTCCCGTC
AACTGCAAGGACTAGGAGCTGGGTTGAGGATCAAAGTAGGAATTTGTCACCTTTCATGAGGGGGGCCCAC
AACATATCGTTTGTCACCCCACCATCTAGCAGATCCTCTAGCCAAGGCACAGTCTCAACCGTGCCTAAAG
AGATTTTGGACTCCTGGACTGGCGCTTTCAACACGCGCAGGCAGCCACTCTTCGCTCACATTCGTAAGCG
AGGGGAGTCACGGGCGTAA

>AB933745.1 Norovirus Hu/GII.4/Aichi3/2010/JP genomic RNA, complete genome
ATGAAGATGGCGTCTAACGACGCTTCCGCTGCCGCTGTTGCTAACAGCAACAACGACACCGCAAAATCTT
CAAGTGACGGAGTGCTTTCTAGCATGGCTGTCACTTTTAAACGAGCCCTCGGGGCGCGGCCTAAACAGCC
TCCCCCGAGGGAAAAACCACAAAGACCCCCACGACCACCTACTCCAGAACTGGTCAAAAATATTCCCCCT
CCCCCACCCAACGGAGAGGATGAAATAGTGGTTTCTTATAGTGTCAAAGGTGGTGTTTCCGGCTTGCCTG
ACCTTTCCACCGTCAGGCAACCGGAAGAATCTAACACGGCCTTCAGTGTCCCTCCACTCAACCAGAGGGA
GAATAGAGATGCTAAGGAGCCACTTACTGGAACAATTCTGGAAATGTGGGATGGGGAAATCTACCATTAT
GGCCTGTATGTGGAGCGAGGTCTTGTACTAGGTGTGCACAAACCACCAGCTGCCATCAGCCTCGCTAAGG
TTGAGCTAGCACCACTCTCCTTGTACTGGAGACCTGTGTACACTCCTCAGTACCTCATCTCTCCAGACAC
TCTCAAGAAATTATCCGGAGAAACGTTCCCCTACACAGCCTTTGACAACAACTGTTATGCCTTTTGTTGC
TGGGTCCTGGACCTAAATGACTCGTGGCTGAGCAGGAGAATGATCCAGAGAACAACTGGTTTCTTCAGGC
CCTACCAAGACTGGAATAAGAAACCCCTTCCCACTATGGATGACTCCAAAATAAAGAAGGTAGCCAACAT
ATTCCTGTGTGCTCTGTCCTCGCTGTTCACCAGACCCATAAAAGATATAATAGGGAAGATAAGGCCTCTT
AACATCCTCAACATCTTAGCCTCATGTGATTGGACTTTTGCAGGCATAGTGGAGTCCCTGATACTCTTGG
CAGAACTCTTTGGAGTTCTCTGGACACCCCCAGATGTGTCTGCGATGATTGCCCCCTTACTTGGTGACTA
CGAGCTACAAGGACCTGAGGACCTTGCAGTGGAGCTCGTCCCCGTGGTGATGGGGGGAATTGGTTTGGTG
CTAGGATTCACCAAAGAGAAGATTGGGAAAATGTTGTCATCTGCTGCGTCCACCTTGAGAGCTTGTAAAG
ACCTTGGTGCATATGGGCTAGAGATCCTAAAGTTGGTCATGAAGTGGTTCTTCCCGAAGAAGGAGGAGGC
AAATGAGCTGGCTATAGTGAGGTCTATCGAGGATGCAGTCCTGGATCTCGAGGCAATTGAAAACAACCAT
ATGACCACCTTGCTCAAAGACAAAGACAGTCTGGCAACCTATATGAGAACACTTGACCTTGAGGAGGAGA
AAGCCAGGAAACTCTCAACCAAGTCTGCCTCACCCGACATCGTGGGCACAATCAACGCCCTCCTGGCGAG
AATCGCTGCCGCACGTTCTCTGGTGCATCGAGCGAAGGAGGAGCTTTCCAGCAGACCAAGACCTGTGGTG
TTGATGATATCAGGCAGGCCAGGAATAGGGAAGACCCACCTCGCTAGGGAAGTGGCTAAGAGAATCGCAG
CCTCCCTTACAGGAGACCAGCGTGTGGGCCTCATCCCACGCAATGGCGTCGACCATTGGGATGCGTACAA
GGGGGAGAGGGTCGTCCTATGGGACGATTATGGAATGAGCAACCCTATTCACGATGCCCTCAGGCTGCAA
GAACTTGCTGACACTTGCCCCCTCACTCTAAACTGTGACAGGATTGAAAACAAAGGAAAGGTCTTTGACA
GCGATGTCATCATTATCACTACCAATCTGGCCAACCCAGCACCACTGGACTATGTCAACTTTGAAGCATG
CTCGAGGCGCATCGACTTCCTCGTGTATGCGGAAGCCCCTGAAGTCGAAAAGGCGAAGCGTGACTTCCCA
GGCCAGCCTGACATGTGGAAGAACGCTTTCAGTTCTGATTTCTCACACATAAAACTAGCACTGGCCCCAC
AGGGTGGTTTCGACAAGAACGGGAACACCCCACACGGAAAAGGCGTCATGAAGACTCTCACCACTGGCTC
CCTTATTGCCCGGGCATCAGGGCTACTCCATGAGAGGTTAGATGAATTTGAACTACAGGGCCCAGCTCTC
ACCACCTTCAATTTCGATCGCAATAAAGTGCTTGCCTTTAGACAGCTTGCTGCTGAAAATAAATATGGAT
TGATGGACACAATGAGAGTTGGGAAACAGCTCAAGGATGTCAGAACCATGCCAGAACTCAAACAAGCACT
CAAGAATGTCTCAATCAAGAAGTGTCAAATAGTGTATAGTGGTTGCACCTACATACTTGAGTCTGATGGC
AAGGGCAATGTGAAAGTTGACAGAATCCAAAGCGCCGCCGTGCAGACCAACAATGAGCTGGCTGGTGCCC
TGCACCATTTGAGGTGCGCCAGAATCAGATATTATGTCAAGTGTGTCCAGGAGGCCCTGTATTCCATCAT
TCAAATTGCTGGGGCTGCATTTGTCACCACGCGCATTGTCAAGCGCATGAACATACAAGACCTATGGTCC
AAGCCACAAGTGGAAAACACAGAGGAGACTACCAGCAAGGACGGGTGTCCAAAACCTAAGGATGATGAGG
AGTTTGTCATTTCATCCGACGACATCAAAACTGAGGGTAAGAAAGGGAAGAACAAGACTGGCCGCGGCAA
GAAGCACACAGCATTTTCAAGCAAAGGCCTCAGTGATGAAGAGTACGATGAGTACAAGAGGATTAGAGAA
GAAAGGAATGGCAAGTACTCCATAGAAGAGTACCTTCAGGACAGGGACAAATACTATGAGGAGGTGGCCA
TTGCCAGGGCGACTGAGGAAGACTTCTGTGAAGAGGAGGAGGCCAAGATCCGGCAAAGGATCTTTAGGCC
AACAAGGAAACAACGCAAGGAGGAAAGAGCCTCTCTCGGTCTGGTCACAGGCTCTGAAATTAGGAAAAGA
AACCCAGATGACTTCAAACCCAAGGGGAAATTGTGGGCTGACGATGACAGGAGTGTGGACTACAATGAGA
AACTCAGTTTTGAGGCCCCACCAAGCATCTGGTCGAGAATAGTCAACTTTGGTTCAGGCTGGGGATTCTG
GGTCTCCCCCAGTCTGTTCATAACATCAACCCATGTCATACCCCAGGGCGCAAAGGAGTTCTTTGGAGTC
CCCATCAAACAAATACAGGTGCACAAGTCAGGCGAGTTCTGTCGCTTGAGATTCCCAAAACCAATCAGGA
CTGATGTGACGGGCATGATCTTAGAAGAAGGCGCACCTGAGGGCACCGTGGTCACACTACTCATCAAAAG
GTCCACTGGAGAACTCATGCCCCTAGCAGCTAGGATGGGAACCCATGCGACCATGAAGATCCAAGGGCGC
ACTGTTGGAGGCCAGATGGGCATGCTTCTGACAGGATCCAACGCCAAGAGCATGGACCTGGGTACTACAC
CAGGTGATTGTGGCTGCCCCTATATCTACAAGAGAGGTAATGACTATGTGGTCATTGGAGTCCACACGGC
TGCCGCACGTGGGGGAAACACTGTCATATGTGCCACCCAGGGGAGTGAAGGAGAGGCTACACTTGAAGGT
GGTGACAACAAGGGGACATACTGTGGTGCACCAATCCTAGGCCCAGGGAGTGCCCCAACACTTAGCACCA
AGACCAAATTCTGGAGATCGTCCACAGCATCACTCCCACCTGGCACCTATGAACCAGCCTATCTTGGTGG
CAAGGACCCTAGAGTCAAGGGTGGCCCTTCACTACAGCAAGTCATGAGGGAACAGTTGAAGCCATTCACA
GAGCCAAGGGGCAAGCCACCAAAGCCAAGTGTATTAGAAGCTGCCAAGAAGACCATCATCAATGTCCTTG
AGCAAACAATTGATCCACCTGAGAAATGGTCGTTCGCACAAGCCTGCGCGTCCCTTGACAAGACCACTTC
CAGTGGTCATCCGCACCACGTGCGGAAAAACGACTGCTGGAACGGGGAGTCCTTCACAGGCAAGCTGGCA
GACCAGGCTTCCAAGGCCAACCTGATGTTTGAAGAAGGGAAGAACATGACCCCAGTCTACACAGCTGCGC
TCAAGGATGAGTTGGTTAAAACTGACAAAATTTATGGTAAGATCAAGAAGAGGCTTCTCTGGGGCTCGGA
CTTGGCGACCATGATCCGGTGTGCTCGAGCATTCGGAGGCCTAATGGATGAACTCAAAGCACACTGTGTC
ACACTTCCCATCAGAGTTGGCATGAATATGAATGAGGATGGCCCCATCATCTTCGAGAGGCATTCCAGGT
ACACATATCACTATGATGCTGATTACTCTCGATGGGATTCAACACAACAGAGAGCCGTGTTGGCAGCAGC
TCTAGAAATCATGGTTAAATTCTCCCCAGAACCACATTTGGCTCAGGTAGTCGCGGAAGACCTTCTTTCT
CCTAGCGTGGTGGACGTGGGCGACTTCACAATATCAATCAACGAGGGTCTTCCCTCTGGGGTGCCCTGCA
CCTCCCAATGGAACTCCATTGCCCACTGGCTTCTCACTCTCTGTGCGCTCTCTGAAGTCACAAACCTATC
CCCTGATACCATACAGGCTAACTCCCTCTTCTCTTTTTATGGTGATGATGAAATTGTTAGCACAGACATA
AAATTGGACCCAGAGAAATTGACAGCAAAGCTCAGAGAATATGGGCTAAAACCAACCCGCCCTGACAAAA
CTGAAGGACCCCTTGTCATCTCTGAAGATCTGAATGGCCTAACTTTCCTGCGGAGAACTGTGACCCGCGA
CCCAGCTGGTTGGTTTGGAAAACTGGAGCAGAGTTCAATACTCAGGCAAATGTACTGGACTAGGGGTCCC
AACCATGGAGACCCATCTGAAACAATGATTCCACACTCCCAAAGACCCATACAATTGATGTCCCTACTGG
GGGAGGCCGCTCTCCACGGCCCAGCATTTTACAGCAAAATCAGCAAATTGGTCATTGCAGAGCTAAAAGA
AGGTGGCATGGATTTTTACGTGCCCAGACAAGAGCCAATGTTCAGATGGATGAGATTCTCAGATCTGAGC
ACGTGGGAGGGCGATCGCAATCTGGCTCCCAGTTTTGTGAATGAAGATGGCGTCTAACCACGTCAACCCA
TCTGATGGGTCCACAGCCAACCTCGTCCCAGAGGTCAACAATGAGGTTATGGCTTTGGAGCCCGTAGTTG
GTGCCGCCATTGCGGCACCTGTAGCGGGCCAACAAAATGTAATTGACCCCTGGATTAGAAACAATTTTGT
ACAAGCCCCTGGTGGAGAGTTTACAGTATCCCCTAGAAACGCTCCAGGTGAAATACTATGGAGCGCGCCC
TTAGGCCCTGATTTGAATCCCTACCTTTCTCACTTGGCCAGAATGTACAATGGTTATGCAGGTGGTTTTG
AAGTGCAGGTAATCCTCGCGGGGAACGCGTTCACCGCCGGGAAAATCATATTTGCAGCAGTCCCACCAAA
TTTCCCGACTGAAGGTTTGAGCCCCAGCCAGGTCACTATGTTCCCCCACATAATAGTAGATGTCAGGCAA
TTGGAACCTGTGTTGATCCCCTTACCCGATGTTAGGAATAATTTCTACCATTATAATCAATCAAATGACC
CCACCATCAAATTGATAGCAATGTTGTACACACCACTTAGGGCTAATAATGCCGGGGACGATGTCTTCAC
AGTTTCTTGTCGAGTTCTCACGAGACCATCCCCCGATTTTGATTTCATATTTTTGGTGCCACCCACAGTT
GAATCAAGAACTAAACCATTCTCTGTCCCAGTTTTAACTGTTGAGGAGATGACCAATTCAAGGTTCCCCA
TCCCTTTGGAAAAGTTGTTCACGGGCCCCAGTAGTGCCTTTGTTGTTCAACCACAAAACGGCAGGTGCAC
GACTGATGGCGTGCTCCTAGGTACTACCCAACTGTCTCCTGTCAACATCTGCACCTTCAGAGGGGATGTC
ACCCATATTCCAGGCAGTCGTAACTACACAATGAATTTGGCCTCCCAAAATTGGAACAGTTACGATCCAA
CAGAAGAAATCCCAGCCCCTCTAGGAACTCCAGATTTCGTGGGGAAGATTCAAGGTGTGCTCACCCAAAC
CACAAGGACAAATGGCTCGACCCGCGGCCACAAAGCTACAGTGTACACTGGGAGCGCCGACTTTTCTCCA
AAACTGGGTAGAGTTCAATTTGCCACTGACACAGACAATGATTTTGAAACTAACCAAAACACAAAGTTCA
CCCCAGTCGGTGTTATCCAGGATGGTAGTACTACCCCCCGAAATGAACCCCAACAATGGGTGCTCCCAAG
TTACTCAGGCAGAAACATTCATAATGTGCACCTGGCCCCCGCTGTAGCCCCTACTTTCCCAGGCGAGCAG
CTCCTCTTCTTCAGATCCATTATGCCCGGATGCAGCGGGTACCCCAACATGGATTTGGACTGTCTGCTCC
CCCAGGAATGGGTGCAGTACTTCTACCAGGAGGCAGCCCCAGCACAATCTGATGTGGCTCTGTTAAGATT
TGTGAATCCAGACACAGGTAGGGTTTTGTTTGAGTGTAAGCTTCATAAATCAGGCTATGTTACAGTGGCT
CACACTGGCCAGCATGATTTGGTTATCCCCCCCAATGGTTATTTTAGATTTGATTCCTGGGTCAACCAGT
TCTACACACTTGCCCCCATGGGAAATGGGACGGGGCGTAGACGTGCATTATAATGGCTGGAGCTTTCTTT
GCTGGATTGGCATCTGACGTCCTTGGCTCTGGACTTGGTTCCCTAATCAATGCTGGGGCTGGGGCCATCA
ACCAAAAAGTTGAATTTGAAAATAACAGAAAATTGCAACAGGCTTCCTTTCAATTTAGTAGCAATCTACA
ACAGGCCTCCTTTCAACATGACAAAGAGATGCTCCAAGCACAAATTGAGGCCACCAAAAAGTTGCAACAG
GAAATGATGAGAGTTAAACAAGCAATGCTCCTAGAGGGTGGATTCTCTGAGACAGATGCAGCCCGTGGGG
CAATCAACGCCCCCATGACAAAAACTTTGGACTGGAGCGGGACAAGGTACTGGGCTCCCGATGCTAGGAC
TACAACATATAATGCAGGCCGCTTTTCCACCCCTCAACCCTCGGGGGCACTACCAGGAAGAGCTAATCTT
AGGGCTACTGTCCCCGCCCGGGGTTCCTCCAGCACGTCTTCTAACTCTTCTATTGCTACTTCTGTGCATT
CAAATCAAACCACCTCAACGAGACTTGGTTCTACAGCTGGTTCTGGTACCAGTGTCTCGAGCCTCCCGTC
AACTGCAAGGACTAGGAGCTGGGTTGAGGATCAAAATAGGAATTTGTCACCTTTCATGAGGGGGGCTCAC
AACATCTCGTTTGTCACCCCACCATCTAGCAGATCCTCTAGCCAAGGCACAGTCTCAACCGTGCCCAAAG
AAGTTTTGGACTCCTGGACTGGCGCTTTCAACACGCGCAGGCAGCCTCTCTTCGCTCACATTCGCAAGCG
AGGGGAGTCACGGGTGTAA

>KM198565.1 Norovirus Hu/GII/10169/2009/VNM nonstructural polyprotein and capsid protein VP1 genes, complete cds; and capsid protein VP2 gene, partial cds
ATGAAGATGGCGTCTAACGACGCTTCCGCTGCCGCTGTTGCTAACAGCAACAACGACACCGCAAAATCTT
CAAGTGACAAAATGTTCTCTAACATGGCTGTCACTTTTAAACGAGCCCTCGGGGCGCGGCCTAAACAGCC
CCCCCCGAGGGAAATACCACAAAGACCCCCACGACCACCTACCCCAGAACTGGTCAAAAAGATCCCTCCT
CCCCCGCCCAACGGAGAGGACGAAGTAGTGGTTTCTTATAGTGCCAAAGATGGCGTTTCCGGTTTACCTG
AGCTTTCCACCGTCAGGCAACCGGAAGAAACCAATACGGCCTTCAGTGTCCCTCCACTTAACCAGAGGGA
GAATAGAGATGCTAAGGAACCACTGACTGGAACAATTCTGGAAATGTGGGATGGAGAAATCTACCATTAT
GGCCTGTATGTTGAGCGAGGTCTTGTGCTGGGTGTGCACAAACCACCAGCTGCCATAAGCCTCGCCAAGG
TCGAACTAACACCACTCTCCTTGTTCTGGAGACCTGTGTACACTCCCCAGTACCTCATCTCTCCAGACAC
TCTCAAGAAATTACACGGAGAAACGTTTCCCTACACAGCCTTTGACAACAATTGCTATGCCTTTTGTTGT
TGGGTCCTGGATCTAAATGACTCGTGGCTGAGTAGGAGAATGATCCAGAGAACAACTGGCTTCTTCAGAC
CCTACCAAGACTGGAATAGGAAACCCCTCCCCACTATGGATGATTCCAAATTAAAGAAGGTAGCTAACAT
ATTCCTGTGCGCCCTGTCTTCGCTATTCACCAGGCCCATAAAAGACATAATAGGAAAGCTAAGACCTCTC
AACATCATCAACATCCTGGCTTCATGTGATTGGACTTTCGCAGGCATAGTGGAGTCCTTGATACTCTTGG
CAGAGCTCTTTGGAGTCTTCTGGACACCCCCAGATGTGTCTGCGATGATTGCCCCCTTACTCGGTGATTT
CGAGTTACAAGGACCTGAGGACCTTGTAGTGGAGCTCGTCCCTGTAGTAATGGGGGGAATTGGTTTGGTG
CTGGGATTCACCAAAGAGAAGATTGGGAAAATGTTGTCATCAGCTGCATCCACCTTGAGAGCTTGTAAAG
ATCTTGGTGCATATGGGCTAGAGATCCTAAAGTTAGTCATGAAGTGGTTCTTCCCGAAGAAAGAGGAGGC
AAATGAACTGGCTATGGTGAGATCCATCGAGGATGCAGTACTGGACCTTGAGGCAATTGAAAACAACCAT
ATGACCACCTTGCTCAAAGACAAAGACAGCCTGGCAACCTACATGAGAACCCTTGACCTCGAGGAAGAGA
AAGCCAGAAAACTCTCAACCAAGTCTGCTTCACCTGACATCGTGGGTACAATCAACGCCCTTCTGGCGAG
AATCGCCGCTGCACGCTCCCTGGTGCACCGAGCGAAGGAGGAGCTTTCCAGCAGACCAAGACCTGTAGTC
TTGATGATATCAGGCAGACCGGGGATAGGAAAAACTCACCTTGCTAGGGAAGTGGCTAAGAGAATCGCAG
CCTCCCTCACAGGAGACCAGCGTGTAGGCCTCATCCCACGCAATGGCGTCGATCACTGGGATGCGTACAA
GGGGGAGAGGGTCGTCCTATGGGACGACTATGGAATGAGCAACCCCATTCACGACGCCCTTAGGCTGCAA
GAACTCGCTGACACTTGCCCCCTTACTCTAAATTGTGACAGGATTGAGAATAAAGGAAAGGTCTTTGACA
GCGATGTCATCATTATCACCACTAATCTGGCCAACCCAGCACCACTGGACTATGTCAACTTTGAAGCGTG
CTCGAGGCGCATCGATTTCCTCGTGTATGCAGAAGCCCCCGAGGTCGAAAAGGCGAAGCGTGACTTCCCG
GGCCAACCTGACATGTGGAAAAACGCTTTTAGTTCTGATTTCTCACACATAAAATTGGCACTGGCTCCAC
AAGGTGGCTTTGATAAGAACGGGAACACCCCACACGGGAAGGGCGTCATGAAGACTCTCACCACTGGCTC
CCTCATTGCCCGGGCATCAGGGCTGCTCCATGAGAGATTGGATGAGTTTGAACTACAGGGCCCAGCTCTT
ACCACCTTCAACTTTGACCGCAACAAAGTGCTTGCCTTCAGACAGCTTGCTGCTGAAAACAAATATGGGT
TGATAGACACAATGAAAGTTGGGAGGCAGCTCAAGGATGTCAAAACCATGCCAGATCTTAAACAAGCACT
CAAAAACATCTCAATCAAGAAGTGCCAGATTGTGTATAGTGGTTGCACCTACACACTTGAGTCTGATGGC
AAGGGCAATGTGAAAGTTGACAGAATCCAGAGCACCTCCGTACAGACCAACAATGAGCTGGCTGGCGCCC
TGCATCATCTGAGGTGCGCCAGAATCAGGTACTATGTCAAGTGTGTCCAGGAGGCCCTGTATTCTATCAT
CCAGATTGCTGGGGCTGCATTTGTCACCACGCGCATCATCAAGCGTGTGAACATTCAAGACTTATGGTCC
AAGCCACAAGTGGAAAACACAGAGGAGGCCACCAACAAGGACGGGTGCCCAAAACCCAAAGATGATGAGG
AGTTCGTCATTTCATCTGACGACATTAAAACTGAGGGTAAGAAAGGGAAGAACAAGACTGGCCGTGGCAA
GAAGCATACAGCCTTTTCAAGTAAAGGTCTCAGTGATGAAGAGTATGATGAGTACAAGAGAATTAGAGAG
GAAAGGAATGGCAGGTATTCCATAGAAGAGTACCTCCAGGACAGGGACAAATACTATGAGGAGGTGGCCA
TTGCCAGGGCGACCGAGGAAGACTTCTGTGAAGAGGAGGAGGCCAAGATCCGGCAAAGGATCTTTAGACC
AACAAGGAAACAACGCAAGGAAGAAAGAGCTTCTCTCGGTTTAGTCACAGGTTCTGAGATTAGGAAAAGA
AACCCAGATGACTTCAAGCCTAAGGGAAAACTGTGGGCTGACGATGACAGAAGTGTGGACTACAATGAGA
AACTCAGTTTTGAGGCCCCACCAAGCATCTGGTCAAGGATAGTCAACTTTGGTTCAGGTTGGGGCTTCTG
GGTCTCCCCTAGCCTGTTCATAACATCAACCCACGTCATACCCCAGGGCGCAAAGGAGTTCTTTGGAGTC
CCCATCAAACAAATTCAGGTACACAAGTCAGGCGAATTTTGTCGCTTGAGGTTCCCAAAACCAATCAGGA
CTGACGTGACTGGCATGATCTTGGAAGAAGGTGCGCCCGAAGGCACCGTGGTCACACTACTCATCAAAAG
GTCTACTGGAGAACTCATGCCCCTAGCAGCTAGAATGGGGACCCATGCAACCATGAAAATTCAAGGGCGC
ACCGTTGGAGGTCAGATGGGCATGCTTCTGACAGGATCCAACGCCAAAAGCATGGATCTAGGCACCACAC
CAGGTGATTGCGGCTGTCCCTACATCTACAAGAGAGGAAATGACTATGTGGTCATTGGAGTCCATACGGC
TGCCGCTCGTGGGGGAAACACTGTCATATGTGCCACCCAGGGGGGCGAGGGGGAAGCTACACTTGAAGGT
GGTGACAGTAAGGGAACATACTGTGGTGCACCAATCCTAGGCCCAGGGAGTGCCCCAAAGCTTAGCACCA
AAACCAAATTCTGGAGATCATCCACAGCACCACTCCCACCTGGCACCTATGAACCAGCATACCTTGGTGG
CAAGGACCCCAGAGTCAAGGGTGGCCCTTCGTTGCAGCAAGTCATGAGGGACCAGCTGAAACCATTTACA
GAGCCCAGGGGTAAGCCACCAAAGCCAAGTGTGTTAGAAGCTGCCAAGAAAACCATCATCAATGTCCTTG
AACAAACAATTGACCCACCTGAGAAGTGGTCGTTCGCACAAGCTTGCGCCTCCCTTGACAAGACCACTTC
TAGCGGCCATCCGCACCATATGCGGAAAAACGACTGCTGGAACGGGGAGTCCTTCACAGGCAAGCTGGCA
GACCAGGCTTCCAAGGCTAACCTGATGTTTGAAGAAGGGAAGAACATGACCCCAGTCTACACAGGTGCAC
TTAAGGATGAATTAGTCAAAACTGACAAAATTTATGGTAAGATCAAGAAGAGGCTTCTCTGGGGCTCGGA
TTTAGCAACCATGATCCGGTGTGCTCGAGCATTCGGAGGCCTAATGGATGAACTCAAAGCACACTGTGTC
ACACTTCCTATTAGAGTTGGTATGAATATGAATGAGGATGGCCCCATCATCTTCGAGAAGCATTCCAGGT
ACAGATACCACTATGATGCTGATTACTCTCGGTGGGATTCAACACAACAGAGAGCCGTGCTGGCAGCTGC
TCTAGAAATCATGGTTAAATTCTCCTCAGAACCACATTTGGCTCAGGTAGTCGCAGAAGATCTTCTTTCC
CCTAGCGTGGTGGATGTGGGTGACTTCACAATATCAATCAACGAGGGCCTTCCCTCTGGGGTGCCCTGCA
CCTCCCAATGGAACTCCATCGCCCACTGGCTTCTCACTCTTTGTGCACTCTCCGAAGTCACAAATTTGTC
CCCAGACATCATACAGGCTAATTCTCTCTTCTCCTTCTATGGTGATGATGAAATTGTTAGTACAGACATA
AAATTGGACCCAGAGAAGTTGACAGCAAAGCTTAAGGAATATGGGTTGAAACCAACCCGCCCTGACAAAA
CTGAAGGACCTCTCGTTATTTCTGAAGACTTAGATGGTTTGACTTTCCTGCGGAGAACTGTGACCCGCGA
CCCAGCTGGTTGGTTTGGAAAACTGGAGCAGAGCTCAATACTCAGGCAAATGTACTGGACTAGGGGCCCC
AACCATGAAGATCCATCTGAATCAATGATTCCACACTCTCAAAGACCCATACAATTGATGTCCTTACTGG
GAGAGGCCGCACTCCACGGCCCAACATTCTACAGTAAAATCAGCAAATTAGTCATTGCAGAGCTAAAAGA
AGGTGGTATGGATTTTTACGTGCCCAGGCAAGAGCCAATGTTCAGATGGATGAGATTCTCAGATCTGAGC
ACGTGGGAGGGCGATCGCAATCTGGCTCCCAGTTTTGTGAATGAAGATGGCGTCGAATGACGCCAACCCA
TCTGATGGGTCCGCAGCCAACCTCGTCCCAGAGGTCAGCAATGAGGTTATGGCTTTGGAGCCCGTTGTCG
GTGCCGCTATTGCGGCGCCTGTAGCGGGCCAACAAAATGTAATTGACCCCTGGATTAGAAACAATTTTGT
ACAAGCCCCTGGTGGAGAGTTCACAGTATCCCCTAGAAACGCTCCAGGTGAAATACTATGGAGCGCGCCC
TTAGGCCCTGATCTGAATCCCTACCTATCTCATTTGGCCAGAATGTATAATGGTTATGCAGGTGGTTTTG
AAGTGCAGGTGATCCTCGCGGGGAACGCGTTCACCGCCGGAAAAATTATATTTGCAGCAGTCCCACCAAA
TTTTCCAACTGAAGGCCTGAGTCCCAGCCAGGTCACTATGTTCCCCCACATAATAGTAGATGTTAGGCAA
TTGGAACCTGTGTTGATCCCCTTACCTGATGTTAGGAATAATTTCTATCATTATAATCAGACAAATGATT
CTACCATTAAATTAATAGCAATGCTGTATACACCACTTAGGGCCAATAACGCTGGGGAAGATGTCTTCAC
AGTCTCTTGTCGAGTCCTCACTAGGCCGTCCCCTGATTTTGATTTTATATTTTTGGTGCCACCCACAGTT
GAGTCAAGAACTAAACCATTTACTGTCCCAATCTTAACCGTTGAAGAAATGACCAATTCAAGATTCCCCA
TTCCTTTGGAAAAGTTGTTCACGGGTCCCAGCGGTGCTTTTGTTGTCCAACCACAAAATGGCAGGTGCAC
GACTGATGGCGTGCTCTTAGGCACCACCCAACTGTCTCCCGTCAACATCTGCACCTTCAGAGGGGATGTC
ACCCACATTGCAGGTTCTCGTAATTACACAATGAATTTGGCATCTCTAAATTGGAACAATTATGACCCAA
CAGAAGAAATTCCAGCCCCTCTGGGAACTCCAGATTTCGTGGGAAAGATCCAAGGTGTGCTCACTCAAAC
CACAAAAGGAGATGGCTCGACCCGTGGCCATAAAGCTACAGTTTACACTGGGAGTGCCCCCTTTACTCCA
AAGCTGGGCAGTGTTCAATTCAGTACTGACACAGAAAATGATTTTGAAACTCACCAAAACACAAAATTCA
CCCCAGTCGGTGTCATCCAGGATGGTGGCACCACCCACCGAAATGAACCCCAACAATGGGTGCTCCCAAG
TTATTCAGGTAGAGATGTTCATAATGTACACCTAGCCCCTGCTGTAGCCCCCACTTTTCCGGGTGAACAA
CTTCTTTTCTTCAGGTCCACTATGCCCGGATGCAGCGGGTATCCCAACATGGATTTGGATTGCCTACTCC
CCCAGGAGTGGGTGCAGCACTTCTACCAAGAGGCAGCTCCAGCACAATCTGATGTGGCTCTATTGAGATT
TGTGAATCCAGACACGGGTAGGGTCCTGTTTGAGTGCAAACTTCATAAATCAGGCTATGTCACAGTGGCT
CACACCGGTCAGCATGATTTGGTCATCCCCCCCAATGGCTATTTTAGGTTTGATTCCTGGGTTAATCAGT
TCTACACGCTTGCCCCCATGGGAAACGGAACGGGGCGTAGGCGCGCCTTATAATGGCTGGAGCTTTCTTT
GCTGGATTGGCATCTGATGTCCTTGGCTCTGGACTTGGTTCCCTAATCAACGCTGGGGCTGGGGCCATCA
ACCAAAAGATTGATTTTGAAAATAATAGAAAATTGCAGCAAGCTTCCTTCCAGTTTAGCAGTAATCTACA
ACAGGCTTCCTTTCAACACGATAAAGAGATGCTCCAAGCACAAATTGAGGCCACTAAAAAGTTGCAACAG
GAAATGATGAAAGTCAAGCAGGCAATGCTCCTAGAAGGTGGATTCTCTGAAACAGATGCAGCCCGTGGGG
CAATCAACGCCCCCATGACAAAGGTTTTGGACTGGAGCGGAACAAGGTACTGGGCCCCTGATGCTAGGAC
CACAACATACAATGCAGGCCGCTTTTCCACCCCTCAACCTTCGGGGACGCTGCCAGGAAGAATCAATCCC
AGGACTCCTACCCCCGCTCGGGGCTCCTCCAGCACATCTTCTAATGCTTCCACTGCTACTTCTATATATT
CAAATCAAACTGTTTCAACGAGACTTGGTTCTACAGCTGGTTCTGGTACCAATGTCTCGAGTCTCCCGTC
AACTGCAAGGACTAGGAGTTGGGTTGAGGATCAAAACAGAAATTTGTCACCTTTCATGAGGGGGGCTCAT
AACATATCGTTTGTCACCCCACCATCTAGCAGATCCTCTAGCCAAGGCACAGTCTCAACCGTGCCTAAAG
AAGTTTTGGACTCCTGGACTGGC

>MF140691.1 Norovirus GII strain Norovirus/GII/Hu/NL/2012/GII.P4-GII.4/Rotterdam/E1300329_p8_d173 ORF1 gene, partial cds; and ORF2 and ORF3 genes, complete cds
CGACGCTTCCGCTGCCGCTGTTGCTAACAGCAACAACGACATCGCAAAATCTTCGAGTGACGGAGTGCTT
TCTAGCATGGCTGTCACTTTTAAACGAGCCCTCGGGGCGCGGCCTAAACAGCCTCCCCCGAGGGAAAAAC
CACAAAGACCCCCACGACCACCTACTCCAGAACTGGTCAAAAATATTCCCCCTCCCCCACCCAACGGAGA
GGATGAAATAGTGGTTTCTTATAGTGTCAAGGATGGTGTTTCCGGCTTGCCTGAACTTTCCACCGTCAGG
CAACCGGAAGAATCTAACACGGCCTTCAGTGTCCCTCCACTTAATCAGAGGGAGAATAGAGATGCTAAGG
AGCCACTTACTGGAACAATTCTGGAAATGTGGGACGGGGAAATCTACCATTATGGCCTGTATGTGGAGCG
AGGCCTTGTACTAGGTGTGCACAAACCACCAGCTGCCATCAGCCTCGCTAAGGTTGAGCTAGCACCACTC
TCCTTGTACTGGAGACCTGTGTACACTCCTCAGTACCTCATCTCTCCAGACACTCTCAAGAAATTATCCG
GAGAAACGTTCCCCTACACAGCCTTTGACAACAACTGCTATGCCTTTTGTTGCTGGGTCATGGACCTAAA
TGACTCGTGGCTGAGCAGGAGAATGATCCAGAGAACAACTGGTTTCTTCAGGCCCTACCAAGACTGGAAT
AGGAAACCCCTTCCCACTATGGATGACTCCAAAATAAAGAAGGTAGCTAACGTATTCCTGTGTGCTCTGT
CCTCGCTGTTCACCAGACCCATAAAAGATATAATAGGGAGGATAAGGCCTCTTAACATCCTCAACATCTT
AGCCTCATGTGATTGGACTTTTGCAGGCATAGTGGAGTCCCTGATACTCTTGGCAGAACTCTTTGGAGTT
TTCTGGACACCCCCAGATGTGTCTGCGATGATTGCCCCCTTGCTTGGTGACTACGAGCTACAAGGACCTG
AGGACCTTGCAGTGGAGCTCGTCCCCGTAGTGATGGGGGGAATTGGTTTGGTGCTAGGATTCACCAAAGA
GAAGATTGGGAAAATGTTGTCATCTGCTGCGTCCACCTTGAGAGCTTGTAAAGACCTTGGTGCATATGGG
CTAGAGATCCTAAAGTTGGTCATGAAGTGGTTCTTCCCGAAGAAGGAGGAGGCAAATGAGCTGGCTATAG
TGAGGTCTATCGAGGACGCAGTCCTAGATCTCGAGGCAATTGAAAACAACCATATGACCACCTTGCTCAA
AGACAAAGACAGTCTGGCAACCTATATGAGAACACTTGACCTTGAGGAGGAGAAAGCCAGGAAACTCTCA
ACCAAGTCTGCCTCACCCGACATCGTGGGCACAATCAACGCCCTCCTGGCGAGAATCGCTGCCGCACGTT
CTCTGGTGCATCGAGCGAAGGAGGAGCTTTCCAGCAGACCAAGACCTGTGGTGTTGATGATATCAGGCAG
GCCAGGAATAGGGAAGACCCACCTCGCTAGGGAAGTGGCTAAGAGAATCGCAGCCTCCCTTACAGGAGAC
CAGCGTGTGGGCCTCATCCCACGCAATGGCGTCGACCATTGGGATGCATACAAGGGAGAGAGGGTCGTCC
TATGGGACGATTATGGAATGAGCAACCCTATCCACGATGCCCTCAGGCTGCAAGAACTCGCTGACACTTG
CTCCCTCACTCTAAACTGTGACAGGATTGAAAATAAAGGAAAGGTCTTTGACAGCGATGTCATCATTATC
ACCACTAATCTGGCCAACCCAGCACCACTGGACTATGTCAACTTTGAAGCATGCTCGAGGCGCATCGACT
TCCTCGTGTATGCAGAAGCCCCTGAAGTCGAAAAGGCGAAGCGTGACTTCCCAGGCCAGCCTGACATGTG
GAAGAACGCTTTCAGTTCTGATTTCTCACACATAAAACTGACACTGGCCCCACAGGGTGGTTTCGATAAG
AACGGGAACACCCCGCACGGAAAGGGCGTCATGAAGACTCTCACCACTGGCTCCCTTATTGCCCGGGCAT
CAGGGCTACTCCATGAGAGGTTAGATGAATTTGAACTACAGGGCCCAGCTCTCACCACCTTCAATTTCGA
TCGCAATAAAGTGCTTGCCTTTAGACAGCTTGCTGCTGAAAATAAATATGGATTGATGGACACAATGAGG
GTTGGGAAACAGCTCAAGGATGTCAAAACCATGCCAGAACTCAAACAAGCACTCAAGAATGTCTCAATCA
AGAAGTGCCAAATAGTGTATAGTGGTTGCACCTACATACTTGAGTCTGATGGCAAGGGCAATGTGAAAGT
TGACAGAATCCAAAGCGCCGCCGTGCAGATCAACAATGAGCTGGCTGGTGCCCTGCACCATTTGAGGAGC
GCCAGAATCAGATACTATGTCAAGTGTGTCCAGGAGGCCCTGTATTCCATCATTCAAATTGCTGGGGTTG
CATTTGTCACCACGCGCATTGCCAAGCGCATGAACATACAAAACCTATGGTCCAAGCCACAAGTGGAAAA
CACAGAGGAGACTACCAGCAAGGACGGGTGCCTAAAACCTAGGGATGATGAGGAGTTTGTCATTTCATCC
GACGACATCAAAACTGAGGGTAAGAAAGGGAAGAACAAGACTGGCCGCGGCAAGAAGCACACAGCATTTT
CAAGCAAAGGCCTCAGTGATGAAGAGTACGATGAGTACAAGAGAATTAGAGAAGAAAGGAATGGCAAGTA
CTCCATAGAAGAGTACCTTCAGGACAGGGACAAATACTATGAGGAGGTGGCCATTGCCAGGGCGACTGAG
GAAGACTTCTGTGAAGAGGAGGAGGCCAAGATCCGGCAGAGGATCTTTAGGCCAACAAGGAAACAACGCA
AGGAGGAAAGAGCCTCTCTCGGTCTGGTCACAGGCTCTGAAATTAGGAGAAGAAACCCAGATGATTTCAA
ACCCAAGGGGAAATTGTGGGCTGACGATGACAGGAGTGTGGACTACAATGAGAAACTCAGTTTTGAGGCC
CCACCAAGCATCTGGTCAAGAATAGTCAACTTTGGTTCAGGCTGGGGATTCTGGGTCTCCCCCAGTCTGT
TCATAACATCAACCCATGTCATACCCCAGGGCGCAAAGGAGTTCTTTGGAGTCCCCATCAAACAAATACA
GGTACACAAGTCAGGCGAGTTCTGTCGCTTGAGATTCCCAAAACCAATCAGGACTGATGTGACGGGCATG
ATCTTAGAAGAAGGCGCACCTGAGGGCACCGTGGTCACACTACTCATCAAAAGGTCCACTGGGGAACTCA
TGCCCCTAGCAGCTAGGATGGGGACCCATGCGACCATGAAGATCCAAGGGCGCACTGTTGGAGGCCAGAT
GGGCATGCTTCTGACAGGATCCAACGCCAAGAGCATGGACCTGGGTACTACACCAGGTGATTGTGGCTGC
CCCTATATCTACAAGAGAGGTAATGACTATGTGGTCATTGGAGTCCACACGGCTGCCGCACGTGGGGGAA
ACACTGTCATATGTGCCACCCAGGGGAGTGAAGGAGAGGCTACACTTGAAGGTGGTGACAACAAGGGGAC
ATACTGTGGTGCACCAATCCTAGGCCCAGGGAGTGCCCCAACTCTTAGCACCAAGACCAAATTCTGGAGA
TCGTCTACAGCACCACTCCCACCTGGCACCTATGAACCAGCCTATCTTGGTGGCAAGGACCCTAGAGTCA
AGGGTGGCCCTTCACTACAGCAAGTCATGAGGGAACAGTTGAAGCCATTCACAGAGCCAAGGGGCAAGCC
ACCAAAACCAAGTGTATTAGAAGCTGCCAAGAAGACCATCATCAACGTCCTTGAGCAAACAATTGATCCA
CCTGAGAAATGGTCGTTCGCACAAGCTTGCGCGTCCCTTGACAAGACCACTTCCAGTGGTCATCCGCACC
ACGTGCGGAAAAACGACTGCTGGAACGGAGAGTCCTTCACAGGCAAGCTGGCAGACCAGGCTTCCAAGGC
CAACCTGATGTTTGAAGAAGGGAAGAACATGACCCCAGTCTACACAGCTGCGCTCAAGGATGAGTTAGTT
AAAACTGACAAAATTTATGGTAAGATCAAGAAGAGGCTTCTCTGGGGCTCGGACTTGGCGACCATGATCC
GGTGTGCTCGAGCATTCGGAGGCCTAATGGATGAATTCAAAGCACACTGTGTCACGCTTCCTATTAGAGT
TGGCATGAATATGAATGAGGATGGCCCCATCATCTTCGAGAGGCATTCCAGGTACACATATCACTATGAT
GCTGATTACTCTCGATGGGATTCAACACAACAGAGAGCCGTGTTGGCAGCAGCTCTCGAAATCATGGTTA
AATTCTCCCCAGAACCACATTTGGCTCAGGTAGTCGCGGAAGACCTTCTTTCTCCTAGCGTGGTGGACGT
GGGCGACTTCACAATATCAATCAACGAGGGTCTTCCCTCTGGGGTGCCCTGCACCTCCCAATGGAACTCC
ATCGCCCACTGGCTTCTCACTCTCTGTGCACTCTCCGAAGTCACAAACCTATCTCCTGATACCATACAGG
CTAACTCCCTCTTCTCTTTTTATGGTGATGATGAAATTGTTAGCACAGACATAAAATTGGACCCAGAGAA
ATTGACAGCAAAGCTCAGAGAATATGGGTTAAAACCAACCCGCCCTGACAAAACTGAAGGACCCCTTGTC
ATCTCTGAAGACCTGAATGGCCTAACTTTCCTGCGGAGAACTGTGACCCGCGACCCAGCTGGTTGGTTTG
GAAAACTGGAGCAGAGTTCAATACTCAGGCAAATGTACTGGACTAGGGGTCCCAATCATGGAGACCCATC
TGAAACAATGATTCCACACTCCCAAAGACCCATACAATTGATGTCCCTACTGGGGGAGGCCGCTCTCCAC
GGCCCAGCCTTTTATAGCAAAATCAGCAAGTTGGTCATTGCAGAGCTAAAAGAGGGTGGCATGGATTTTT
ACGTGCCCAGACAAGAGCCAATGTTCAGATGGATGAGATTCTCAGATCTGAGCACGTGGGAGGGCGATCG
CAATCTGGCTCCCAGTTTTGTGAATGAAGATGGCGTCGAGTGACGCCAACCCATCTGATGGGTCCACAGC
CAACCTCGTCCCAGAGGTCAACAATGAGGTTATGGCTTTGGAGCCCGTAGTTGGTGCCGCTATTGCGGCA
CCTGTAGCGGGCCAACAAAATGTAATTGACCCCTGGATTAGAAACAATTTTGTACAAGCCCCTGGTGGAG
AGTTTACAGTATCCCCTAGAAACGCTCCAGGTGAAATATTATGGAGCGCGCCCTTAGGCCCTGATCTGAA
TCCCTACCTTTCTCATTTGGCCAGAATGTACAATGGTTATGCAGGTGGTTTTGAAGTGCAGGTACTCCTC
GCGGGGAACGCGTTCACCGCCGGGAAAATCATATTTGCAGCAGTCCCACCAAATTTCCCAACTGAAGGTT
TGAGCCCCAGCCAGATCACTATGTTCCCCCATATGATAGTAGATGTTAGGCAATTGGAACCTGTGTTGAT
CCCCTTACCCGATGTTAGGAATAATTTTTACCATTATAATCAATCAAATGACCCCACTATCAAATTGATA
GCAATGCTGTATACACCACTTAGGGCTAATAATGCTGGGGACGATGTCTTCACAGTTTCTTGTCGAGTTC
TCACGAGACCATCCCCCGATTTTGATTTCATATTTTTGGTGCCACCCACAGTTGAATCAAGAACTAAACC
ATTCTCTGTCCCAATTTTAACTGTTGAGGAGATGACCAATTCAAGGTTCCCCATTCCTTTGGAAAAGTTG
TTCACGGGCCCCAGTAGTGCCTTTGTTGTTCAACCACAAAATGGCAGGTGCACGACTGATGGCGTGCTCC
TAGGTACTACCCAACTGTCCCCTGTAAACATCTGCACCTTCAGAGGGGATGTCATCCACACTCCAAACAG
TCATAACTACACAATGAATTTGGCCTCCCAAAATTGGAACAGTTACGATCCAACAGAAGAAATCCCAGCC
CCTCTAGGGACTCCAGACTTCGTGGGGAAGATTCAAGGTGTGCTCACCCAAACCACAAGGACAGATGGCT
CGACCCGCGGCCACAAAGCTACAGTGTACACTGGGGGCGCCGACTTTTCTCCAAAACTGGGTAGAGTTCA
ATTTGCCACTGACACAAACAATGATTTTGAAACTAACCAAAACACAAAGTTCACCCCAGTCGGTGTCATC
CAGGATGGTGATACCACCCACCGAAATGAACCTCAACAATGGGTGCTCCCAAGTTACTCAGGCAGAAACA
TTCATAATGTACACCTGGCCCCCGCTGTAGCCCCCACTTTCCCGGGCGAGCAGCTCCTCTTTTTCAGATC
TACTATGCCCGGATGCAGCGGGTACCCCAACATGGATTTGGACTGTCTGCTCCCCCAGGAATGGGTGCAG
TACTTCTACCAGGAGGCAGCCCCAGCGCAATCTGATGTGGCTCTGTTGAGATTTGTGAATCCAGACACAG
GTAGGGTTTTGTTTGAGTGTAAGCTCCATAAATCAGGCTATGTTACAGTGGCTCACACTGGCCAACATGA
TTTGGTTATCCCCCCCAATGGTTATTTTAGATTTGATTCCTGGGTCAACCAGTTCTACACACTTGCCCCC
ATGGGAAATGGGACGGGGCGTAGACGTGCACTATAATGGCTGGAGCTTTCTTTGCTGGATTGGCATCTGA
CGTCCTTGGCTCTGGACTTGGTTCCCTAATCAATGCTGGGGCTGGGGCCATCAACCAAAAAGTTGAATTT
GAAAATAATAGAAAATTGCAACAAGCTTCCTTCCAATTTAGTAGCAATCTACAACAAGCTTCCTTTCAAC
ATGACAAGGAGATGCTCCAAGCACAAATTGAGGCCACCAAAAAGTTGCAACAGGAAATGATGAGAGTTAA
ACAAGCAATGCTCCTAGAGGGCGGATTCTCTGAGGTAGATGCAGCCCGTGGGGCAATCAACGCCCCCATG
ACAAAAACTTTGGACTGGAGCGGGACAAGGTACTGGGCTCCCGATGCTAGGACTACAACATATAATGCAG
GCCGCTTTTCCACCCCTCAACCCTCGGGGGCACTACCAGGAAGAGCTAATCTTAGGGCTACTGCCCCCGC
CCGGGGTTCCTCCAGCATGTCTTCTAACTCTTCTATTGCTACTTCTGTGTATTCAAATCAAACCACTTCA
ACGAGACTTGGTTCTACAGCTGGTTCTGGTACCAGTGTCTCGAGCCTCCCGTCAACTGCAAGGACTAGGA
GCTGGGTTGAGGATCAAAATAGGAATTTGTCACCTTTCATGAGGGGGGCCCATAACATCTCGTTTGTCAC
CCCACCATCTAGCAGATCATCTAGCCAAGGCACAGTCTCAACCGTGCCCAAAGAAGTTTTGGACTCCTGG
ACTGGCGCTTTCAACACGCGCAGGCAGCCTCTCTTCGCTCACATTCGCAAGCGAGGGGAGTCACGGGTGT
AATGTGAAAAGACAA

>MF140690.1 Norovirus GII strain Norovirus/GII/Hu/NL/2012/GII.P4-GII.4/Rotterdam/E7800011_p8_d0 ORF1 gene, partial cds; and ORF2 and ORF3 genes, complete cds
TCTAACGACGCTTCCGCTGCCGCTGTTGCTAACAGCAACAACGACATCGCAAAATCTTCGAGTGACGGAG
TGCTTTCTAGCATGGCTGTCACTTTTAAACGAGCCCTCGGGGCGCGGCCTAAACAGCCTCCCCCGAGGGA
AAAACCACAAAGACCCCCACGACCACCTACTCCAGAACTGGTCAAAAATATTCCCCCTCCCCCACCCAAC
GGAGAGGATGAAATAGTGGTTTCTTATAGTGTCAAGGATGGTGTTTCCGGCTTGCCTGAACTTTCCACCG
TCAGGCAACCGGAAGAATCTAACACGGCCTTCAGTGTCCCTCCACTTAATCAGAGGGAGAATAGAGATGC
TAAGGAGCCACTTACTGGAACAATTCTGGAAATGTGGGACGGGGAAATCTACCATTATGGCCTGTATGTG
GAGCGAGGCCTTGTACTAGGTGTGCACAAACCACCAGCTGCCATCAGCCTCGCTAAGGTTGAGCTAGCAC
CACTCTCCTTGTACTGGAGACCTGTGTACACTCCTCAGTACCTCATCTCTCCAGACACTCTCAAGAAATT
ATCCGGAGAAACGTTCCCCTACACAGCCTTTGACAACAACTGCTATGCCTTTTGTTGCTGGGTCCTGGAC
CTAAATGACTCGTGGCTGAGCAGGAGAATGATCCAGAGAACAACTGGTTTCTTCAGGCCCTACCAAGACT
GGAATAGGAAACCCCTTCCCACTATGGATGACTCCAAAATAAAGAAGGTAGCTAACATATTCCTGTGTGC
TCTGTCCTCGCTGTTCACCAGACCCATAAAAGATATAATAGGGAGGATAAGGCCTCTTAACATCCTCAAC
ATCTTAGCCTCATGTGATTGGACTTTTGCAGGCATAGTGGAGTCCCTGATACTCTTGGCAGAACTCTTTG
GAGTTTTCTGGACACCCCCAGATGTGTCTGCGATGATTGCCCCCTTGCTTGGTGACTACGAGCTACAAGG
ACCTGAGGACCTTGCAGTGGAGCTCGTCCCCGTAGTGATGGGGGGAATTGGTTTGGTGCTAGGATTCACC
AAAGAGAAGATTGGGAAAATGTTGTCATCTGCTGCGTCCACCTTGAGAGCTTGTAAAGACCTTGGTGCAT
ATGGGCTAGAGATCCTAAAGTTGGTCATGAAGTGGTTCTTCCCGAAGAAGGAGGAGGCAAATGAGCTGGC
TATAGTGAGGTCTATCGAGGACGCAGTCCTAGATCTCGAGGCAATTGAAAACAACCATATGACCACCTTG
CTCAAAGACAAAGACAGTCTGGCAACCTATATGAGAACACTTGACCTTGAGGAGGAGAAAGCCAGGAAAC
TCTCAACCAAGTCTGCCTCACCCGACATCGTGGGCACAATCAACGCCCTCCTGGCGAGAATCGCTGCCGC
ACGTTCTCTGGTGCATCGAGCGAAGGAGGAGCTTTCCAGCAGACCAAGACCTGTGGTGTTGATGATATCA
GGCAGGCCAGGAATAGGGAAGACCCACCTCGCTAGGGAAGTGGCTAAGAGAATCGCAGCCTCCCTTACAG
GAGACCAGCGTGTGGGCCTCATCCCACGCAATGGCGTCGACCATTGGGATGCATACAAGGGAGAGAGGGT
CGTCCTATGGGACGATTATGGAATGAGCAACCCTATCCACGATGCCCTCAGGCTGCAAGAACTCGCTGAC
ACTTGCCCCCTCACTCTAAACTGTGACAGGATTGAAAATAAAGGAAAGGTCTTTGACAGCGATGTCATCA
TTATCACCACTAATCTGGCCAACCCAGCACCACTGGACTATGTCAACTTTGAAGCATGCTCGAGGCGCAT
CGACTTCCTCGTGTATGCAGAAGCCCCTGAAGTCGAAAAGGCGAAGCGTGACTTCCCAGGCCAGCCTGAC
ATGTGGAAGAACGCTTTCAGTTCTGATTTCTCACACATAAAACTAGCACTGGCCCCACAGGGTGGTTTCG
ATAAGAACGGGAACACCCCGCACGGAAAGGGCGTCATGAAGACTCTCACCACTGGCTCCCTTATTGCCCG
GGCATCAGGGCTACTCCATGAGAGGTTAGATGAATTTGAACTACAGGGCCCAGCTCTCACCACCTTCAAT
TTCGATCGCAATAAAGTGCTTGCCTTTAGACAGCTTGCTGCTGAAAATAAATATGGATTGATGGACACAA
TGAGGGTTGGGAAACAGCTCAAGGATGTCAGAACCATGCCAGAACTCAAACAAGCACTCAAGAATGTCTC
AATCAAGAAGTGCCAAATAGTGTATAGTGGTTGCACCTACATACTTGAGTCTGATGGCAAGGGCAATGTG
AAAGTTGACAGAATCCAAAGCGCCGCCGTGCAGATCAACAATGAGCTGGCTGGTGCCCTGCACCATTTGA
GGAGCGCCAGAATCAGATACTATGTCAAGTGTGTCCAGGAGGCCCTGTATTCCATCATTCAAATTGCTGG
GGCTGCATTTGTCACCACGCGCATTGCCAAGCGCATGAACATACAAAACCTATGGTCCAAGCCACAAGTG
GAAAACACAGAGGAGACTACCAGCAAGGACGGGTGCCTAAAACCTAAGGATGATGAGGAGTTTGTCATTT
CATCCGACGACATCAAAACTGAGGGTAAGAAAGGGAAGAACAAGACTGGCCGCGGCAAGAAGCACACAGC
ATTTTCAAGCAAAGGCCTCAGTGATGAAGAGTACGATGAGTACAAGAGGATTAGAGAAGAAAGGAATGGC
AAGTACTCCATAGAAGAGTACCTTCAGGACAGGGACAAATACTATGAGGAGGTGGCCATTGCCAGGGCGA
CTGAGGAAGACTTCTGTGAAGAGGAGGAGGCCAAGATCCGGCAAAGGATCTTTAGGCCAACAAGGAAACA
ACGCAAGGAGGAAAGAGCCTCTCTCGGTCTGGTCACAGGCTCTGAAATTAGGAGAAGAAACCCAGATGAT
TTCAAACCCAAGGGGAAATTGTGGGCTGACGATGACAGGAGTGTGGACTACAATGAGAAACTCAGTTTTG
AGGCCCCACCAAGCATCTGGTCGAGAATAGTCAACTTTGGTTCAGGCTGGGGATTCTGGGTCTCCCCCAG
TCTGTTCATAACATCAACCCATGTCATACCCCAGGGCGCAAAGGAGTTCTTTGGAGTCCCCATCAAACAA
ATACAGGTACACAAGTCAGGCGAGTTCTGTCGCTTGAGATTCCCAAAACCAATCAGGACTGATGTGATGG
GCATGATCTTAGAAGAAGGCGCACCTGAGGGCACCGTGGTCACACTACTCATCAAAAGGTCCACTGGGGA
ACTCATGCCCCTAGCAGCTAGGATGGGGACCCATGCGACCATGAAGATCCAAGGGCGCACTGTTGGAGGC
CAGATGGGCATGCTTCTGACAGGATCCAACGCCAAGAGCATGGACCTGGGTACTACACCAGGTGATTGTG
GCTGCCCCTATATCTACAAGAGAGGTAATGACTATGTGGTCATTGGAGTCCACACGGCTGCCGCACGTGG
GGGAAACACTGTCATATGTGCCACCCAGGGGAGTGAAGGAGAGGCTACACTTGAAGGTGGTGACAACAAG
GGGACATACTGTGGTGCACCAATCCTAGGCCCAGGGAGTGCCCCAACTCTTAGCACCAAGACCAAATTCT
GGAGATCGTCTACAGCATCACTCCCACCTGGCACCTATGAACCAGCCTATCTTGGTGGCAAGGACCCTAG
AGTCAAGGGTGGCCCTTCACTACAGCAAGTCATGAGGGAACAGTTGAAGCCATTCACAGAGCCAAGGGGC
AAGCCACCAAAACCAAGTGTATTAGAAGCTGCCAAGAAGACCATCATCAATGTCCTTGAGCAAACAATTG
ATCCACCTGAGAAATGGTCGTTCGCACAAGCTTGCGCGTCCCTTGACAAGACCACTTCCAGTGGTCATCC
GCACCACGTGCGGAAAAACGACTGCTGGAACGGAGAGTCCTTCACAGGCAAGCTGGCAGACCAGGCTTCC
AAGGCCAACCTGATGTTTGAAGAAGGGAAGAACATGACCCCAGTCTACACAGCTGCGCTCAAGGACGAGT
TAGTTAAAACTGACAAAATTTATGGTAAGATCAAGAAGAGGCTTCTCTGGGGCTCGGACTTGGCGACCAT
GATCCGGTGTGCTCGAGCATTCGGAGGCCTAATGGATGAATTCAAAGCACACTGTGTCACGCTTCCCATT
AGAGTTGGCATGAATATGAATGAGGATGGCCCCATCATCTTCGAGAGGCATTCCAGGTACACATATCACT
ATGATGCTGATTACTCTCGATGGGATTCAACACAACAGAGAGCCGTGTTGGCAGCAGCTCTCGAAATCAT
GGTTAAATTCTCCCCAGAACCACATTTGGCTCAGGTAGTCGCGGAAGACCTTCTTTCTCCTAGCGTGGTG
GACGTGGGCGACTTCACAATATCAATCAACGAGGGTCTTCCCTCTGGGGTGCCCTGCACCTCCCAATGGA
ACTCCATCGCCCACTGGCTTCTCACTCTCTGTGCACTCTCCGAAGTCACAAACCTATCTCCTGATACCAT
ACAGGCTAACTCCCTCTTCTCTTTTTATGGTGATGATGAAATTGTTAGCACAGACATAAAATTGGACCCA
GAGAAATTGACAGCAAAGCTCAGAGAATATGGGTTAAAACCAACCCGCCCTGACAAAACTGAAGGACCCC
TTGTCATCTCTGAAGACCTGAATGGCCTAACTTTCCTGCGGAGAACTGTGACCCGCGACCCAGCTGGTTG
GTTTGGAAAACTGGAGCAGAGTTCAATACTCAGGCAAATGTACTGGACTAGGGGTCCCAATCATGGAGAC
CCATCTGAAACAATGATTCCACACTCCCAAAGACCCATACAATTGATGTCCCTACTGGGGGAGGCCGCTC
TCCACGGCCCAGCCTTTTATAGCAAAATCAGCAAGTTGGTCATTGCAGAGCTAAAAGAAGGTGGCATGGA
TTTTTACGTGCCCAGACAAGAGCCAATGTTCAGATGGATGAGATTCTCAGATCTGAGCACGTGGGAGGGC
GATCGCAATCTGGCTCCCAGTTTTGTGAATGAAGATGGCGTCGAGTGACGCCAACCCATCTGATGGGTCC
ACAGCCAACCTCGTCCCAGAGGTCAACAATGAGGTTATGGCTTTGGAGCCCGTAGTTGGTGCCGCTATTG
CGGCACCTGTAGCGGGCCAACAAAATGTAATTGACCCCTGGATTAGAAACAATTTTGTACAAGCCCCTGG
TGGAGAGTTTACAGTATCCCCTAGAAACGCTCCAGGTGAAATATTATGGAGCGCGCCCTTAGGCCCTGAT
CTGAATCCCTACCTTTCTCATTTGGCCAGAATGTACAATGGTTATGCAGGTGGTTTTGAAGTGCAGGTAC
TCCTCGCGGGGAACGCGTTCACCGCCGGGAAAATCATATTTGCAGCAGTCCCACCAAATTTCCCAACTGA
AGGTTTGAGCCCCAGCCAGGTCACTATGTTCCCCCATATAATAGTAGATGTTAGGCAATTGGAACCTGTG
TTGATCCCCTTACCCGATGTTAGGAATAATTTTTACCATTATAATCAATCAAATGACCCCACTATCAAAT
TGATAGCAATGCTGTACACACCACTTAGGGCTAATAATGCTGGGGACGATGTCTTCACAGTTTCTTGTCG
AGTTCTCACGAGACCATCCCCCGATTTTGATTTCATATTTTTGGTGCCACCCACAGTTGAATCAAGAACT
AAACCATTCTCTGTCCCAGTTTTAACTGTTGAGGAGATGACCAATTCAAGGTTCCCCATTCCTTTGGAAA
AGTTGTTCACGGGCCCCAGTAGTGCCTTTGTTGTTCAACCACAAAATGGCAGGTGCACGACTGATGGCGT
GCTCCTAGGTACTACCCAACTGTCCCCTGTAAACATCTGCACCTTCAGAGGGGATGTCATCCACATTCCA
GGCAGTCGTAACTACACAATGAATTTGGCCTCCCAAAATTGGAACAGTTACGATCCAACAGAAGAAATCC
CAGCCCCTCTAGGAACTCCAGATTTCGTGGGGAAGATTCAAGGTGTGCTCACCCAAACCACAAGGACAAA
TGGCTCGACCCGCGGCCACAAAGCTACAGTGTACACTGGGAGCGCCGACTTTTCTCCAAAACTGGGTAGA
GTTCAATTTGCCACTGACACAGACAATGATTTTGAAACTAACCAAAACACAAAGTTCACCCCAGTCGGTG
TCATCCAGGATGGTAGTACCACCCCCCGAAATGAACCTCAACAATGGGTGCTCCCAAGTTACTCAGGCAG
AAACATTCATAATGTGCACCTGGCCCCCGCTGTAGCCCCCACTTTCCCGGGCGAGCAGCTCCTCTTTTTC
AGATCTACTATGCCCGGATGCAGCGGGTACCCCAACATGGATTTGGACTGTCTGCTCCCCCAGGAATGGG
TGCAGTACTTCTACCAGGAGGCAGCCCCAGCGCAATCTGATGTGGCTCTGTTGAGATTTGTGAATCCAGA
CACAGGTAGGGTTTTGTTTGAGTGTAAGCTCCATAAATCAGGCTATGTTACAGTGGCTCACACTGGCCAA
CATGATTTGGTTATCCCCCCCAATGGTTATTTTAGATTTGATTCCTGGGTCAACCAGTTCTACACACTTG
CCCCCATGGGAAATGGGACGGGGCGTAGACGTGCATTATAATGGCTGGAGCTTTCTTTGCTGGATTGGCA
TCTGACGTCCTTGGCTCTGGACTTGGTTCCCTAATCAATGCTGGGGCTGGGGCCATCAACCAAAAAGTTG
AATTTGAAAATAATAGAAAATTGCAACAAGCTTCCTTCCAATTTAGTAGCAATCTACAACAAGCTTCCTT
TCAACATGACAAGGAGATGCTCCAAGCACAAATTGAGGCCACCAAAAAGTTGCAACAGGAAATGATGAGA
GTTAAACAAGCAATGCTCCTAGAGGGTGGATTCTCTGAGGCAGATGCAGCCCGTGGGGCAATCAACGCCC
CCATGACAAAAACTTTGGACTGGAGCGGGACAAGGTACTGGGCTCCCGATGCTAGGACTACAACATATAA
TGCAGGCCGCTTTTCCACCCCTCAACCCTCGGGGGCACTACCAGGAAGAGCTAATCTTAGGGCTACTGCC
CCCGCCCGGGGTTCCTCCAGCACGTCTTCTAACTCTTCTATTGCTACTTCTGTGTATTCAAATCAAACCA
CTTCAACGAGACTTGGTTCTACAGCTGGTTCTGGTACCAGTGTCTCGAGCCTCCCGTCAACTGCAAGGAC
TAGGAGCTGGGTTGAGGATCAAAATAGGAATTTGTCACCTTTCATGAGGGGGGCCCATAACATCTCGTTT
GTCACCCCACCATCTAGCAGATCCTCTAGCCAAGGCACAGTCTCAACCGTGCCCAAAGAAGTTTTGGACT
CCTGGACTGGCGCTTTCAACACGCGCAGGCAGCCTCTCTTCGCTCACATTCGCAAGCGAGGGGAGTCACG
GGCGTAA

>AB541237.1 Norovirus Hu/GII-4/Ehime1/2008/JP genomic RNA, complete genome
ATGAAGATGGCGTCTAACGACGCTTCCGCTGCCGCTGTTGCCAACAGCAACAACGACACCGCAAAATCTT
CAAGTGACAAAATGTTTTCTAGCATGGCTGTCACTTTTAAACGAGCCCTCGGGGCGCGGCCTAAACAGCC
TCCCCCGAGGGAAATACCACAAAGACCCCCACGACCACCTACTCCAGAACTGGTCAAAAAGATCCCTCCT
CCCCCGCCTAACGGAGAGGATGAGGTAGTGGTTTCTTATAGTGCCAAAGATGGCGTTTCCGGTTTACCTG
AGCTTTCCACCGTCAGGCAACCGGAAGAAACCAATACGGCCTTCAGTGTCCCTCCACTCAACCAGAGGGA
AAATAGAGATGCTAAGGAACCACTGACCGGAACCATTCTGGAAATGTGGGATGGAGAAATCTACCATTAT
GGCCTGTATGTTGAGCGAGGTCTTGTGCTGGGTGTGCACAAACCACCAGCTGCCATTAGCCTCGCCAAGG
TCGAACTAACACCACTCTCCTTGTTCTGGAGGCCTGTGTACACTCCCCAGTACCTCATCTCTCCAGACAC
TCTCAAGAAATTACACGGAGAAACGTTTCCCTACACAGCCTTTGACAACAATTGCTATGCCTTTTGTTGC
TGGGTCCTGGATCTAAATGACTCGTGGCTGAGTAGGAGAATGATCCAGAGAACAACTGGCTTCTTCAGAC
CCTACCAAGACTGGAATAGAAAACCCCTCCCCACTATGGATGATTCCAAATTAAAGAAGGTAGCTAACAT
ATTCCTGTGCACCCTGTCTTCGCTATTCACCAGGCCCATAAAAGACATAATAGGAAAGTTAAGGCCTCTC
AACATCATCAACATCCTGGCTTCATGTGATTGGACTTTCGCAGGCATAGTGGAGTCCCTGATACTCTTGG
CAGAGCTCTTTGGAGTCTTCTGGACACCCCCAGATGTGTCTGCGATGATTGCCCCCTTACTCGGTGATTT
TGAGTTACAAGGACCCGAGGACCTTGTAGTGGAGCTCGTCCCTGTAGTAATGGGGGGAATTGGTTTGGTG
CTAGGGTTCACCAAAGAGAAGATTGGAAAAATGTTGTCATCTGCTGCATCCACCTTGAGAGCTTGTAAAG
ATCTTGGTGCATATGGGCTAGAGATCCTAAAGTTAGTCATGAAGTGGTTCTTCCCGAAGAAAGAGGAGGC
AAATGAACTGGCTATGGTGAGATCCATCGAGGATGCAGTACTGGACCTTGAGGCAATTGAAAACAACCAT
ATGACCACCTTGCTCAAAGACAAAGACAGCCTGGCAACCTACATGAGAACCCTTGACCTCGAGGAAGAGA
AAGCCAGAAAACTCTCAACCAAGTCTGCTTCACCTGACATCGTGGGCACAATCAACGCCCTTCTGGCGAG
AATCGCCGCTGCACGCTCCCTGGTGCACCGAGCGAAGGAGGAGCTTTCCAGCAGACCAAGACCTGTAGTC
TTGATGATATCAGGCAGACCAGGGATAGGGAAAACCCACCTTGCTAGGGAAGTGGCTAAGAGAATTGCAG
CCTCCCTCACAGGAGACCAGCGTGTAGGCCTCATCCCACGCAATGGCGTCGATCACTGGGATGCGTACAA
GGGGGAGAGGGTCGTCCTATGGGACGACTATGGAATGAGCAATCCCATCCACGACGCCCTCAGGCTGCAG
GAACTCGCTGATACTTGCCCCCTCACTCTAAATTGTGACAGGATTGAGAATAAAGGAAAGGTCTTTGACA
GCGATGTCATCATTATCACTACTAATCTGGCCAACCCAGCACCACTGGACTATGTCAACTTTGAAGCGTG
CTCGAGGCGTATCGATTTCCTCGTGTATGCAGAAGCCCCCGAGGTCGAAAAGGCGAAGCGTGACTTCCCG
GGCCAACCTGACATGTGGAAAAACGCTTTTAGTTCTGATTTCTCACACATAAAATTGGCACTGGCTCCAC
AAGGTGGCTTTGATAAGAACGGGAACACCCCACACGGGAAGGGCGTCATGAAGACTCTCACCACTGGCTC
CCTCATTGCCCGGGCATCAGGGCTGCTCCACGAGAGATTAGATGAGTTTGAACTACAGGGCCCAGCTCTT
ACCACCTTCAACTTTGACCGCAACAAAGTGCTTGCCTTCAGGCAGCTTGCTGCTGAAAACAAATATGGGT
TGATAGACACAATGAAAGTTGGGAGGCAGCTCAAGGATGTCAAAACCATGCCAGAACTTAAACAAGCACT
CAAGGATATCTCAATCAAGAAGTGCCAGATTGTGTATAGTGGTTGCACCTACACACTTGAGTCTGATGGC
AAGGGCAATGTGAAAGTTGACAGAGTTCAGAGCACCTCCGTACAGACCAACAATGAGCTGGCTGGCGCCC
TGCACCATCTGAGGTGCGCCAGAATCAGGTATTATGTCAAGTGTGTCCAGGAGGCCCTGTATTCTATCGT
CCAGATTGCTGGGGCTGCATTTGTCACCACGCGCATCATCAAGCGCGTGAACATTCAAGACTTATGGTCC
AAGCCACAAGTGGAAAACACAGAGGAGGCTACCAACAAGGACGGGTGCCCAAAACCCAAAGATGATGAGG
AGTTCGTCATTTCATCTGACGACATTAAAACTGAGGGTAAGAAAGGGAAGAACAAGACTGGCCGTGGCAA
GAAGCACACAGCCTTCTCAAGTAAAGGTCTCAGTGATGAAGAGTATGATGAGTACAAGAGAATTAGAGAG
GAAAGGAATGGCAAGTACTCCATAGAAGAGTACCTCCAGGACAGGGACAAATACTATGAGGAGGTGGCCA
TTGCCAGGGCGACCGAGGAAGACTTCTGTGAAGAGGAGGAGGCCAAGATCCGGCAAAGGATCTTCAGACC
AACAAGGAAACAACGCAAGGAAGAAAGAGCTTCTCTCGGTTTAATCACAGGTTCTGAAATTAGGAAAAGA
AACCCAGAAGACTTCAAGCCCAAGGGGAAACTATGGGCTGATGATGACAGAAGTGTGGACTACAATGAGA
AACTCAGTTTTGAGGCCCCACCAAGCATCTGGTCAAGGATAGTCAACTTTGGTTCAGGTTGGGGCTTCTG
GGTCTCCCCTAGCCTGTTCATAACATCAACCCACGTCATACCCCAGGGCGCAAAGGAGTTCTTTGGAGTC
CCCATCAAACAAATTCAGGTACACAAGTCAGGCGAATTCTGTCGCTTGAGGTTCCCAAAACCAATCAGGA
CTGATGTGACTGGCATGATCTTGGAAGAAGGTGCGCCCGAAGGCACCGTGGTCACACTACTCATCAAGAG
GTCTACTGGAGAACTCATGCCCCTAGCAGCTAGAATGGGGACCCATGCAACCATGAAAATTCAAGGGCGC
ACTGTTGGAGGTCAGATGGGCATGCTTCTGACAGGATCCAACGCCAAAAGCATGGATCTAGGCACCACAC
CAGGTGATTGCGGTTGTCCCTACATCTACAAGAGAGGAAATGACTATGTGGTCATTGGAGTCCACACGGC
TGCCGCTCGTGGGGGAAACACTGTCATATGTGCCACCCAAGGGGGCGAGGGGGAAGCTACACTTGAAGGT
GGTGACAGTAAGGGAACATACTGTGGTGCACCAATCCTAGGCCCAGGGAGTGCCCCAAAACTTAGCACCA
AAACCAAATTCTGGAGATCATCCACAGCACCACTCCCACCTGGCACCTATGAACCAGCCTACCTTGGTGG
CAAGGACCCCAGAGTCAAGGGTGGCCCCTCGTTGCAGCAAGTCATGAGGGACCAGCTGAAACCATTTACA
GAGCCCAGGGGTAAGCCACCAAAGCCAGGTGTGTTAGAAGCTGCCAAGAATACCATCATCAATGTCCTTG
AACAAACAATTGACCCACCTGAGAAGTGGTCGTTCGCACAAGCCTGCGCGTCCCTTGACAAGACCACTTC
TAGCGGCCATCCGCACCACATGCGGAAAAACGACTGCTGGAACGGGGAATCCTTCACAGGCAAGCTGGCA
GACCAGGCTTCCAAGGCCAACCTGATGTTTGAAGAAGGGAAGAACATGACCCCAGTCTACACAGGTGCAC
TTAAGGATGAATTAGTCAAAACTGACAAAATTTATGGTAAGATCAAGAAGAGGCTTCTCTGGGGCTCGGA
TTTAGCAACCATGATCCGGTGTGCACGAGCATTCGGAGGCCTAATGGATGAACTCAAAGCACACTGTGTC
ACACTTCCTATCAGAGTTGGTATGAATATGAATGAGGATGGCCCCATCATCTTCGAGAAGCATTCCAGGT
ACAGGTATCACTATGATGCTGATTACTCTAGGTGGGATTCAACACAACAGAGAGTCGTGCTGGCAGCTGC
TCTAGAAATCATGGTTAAATTCTCCTCAGAACCACATTTGGCTCAGGTAGTCGCAGAAGACCTTCTTTCT
CCTAGCATGGTGGATGTGGGTGACTTCACAATATCAATCAACGAGGGTCTTCCCTCTGGGGTGCCCTGCA
CCTCCCAATGGAACTCCATCGCCCACTGGCTTCTCACTCTCTGTGCACTCTCCGAAGTCACAAATTTGTC
CCCAGACATCATACAGGCTAATTCTCTCTTCTCCTTCTATGGTGATGATGAAATTGTTAGTACAGACATA
AAATTAGACCCAGAGAAGCTGACAGCAAAGCTTAAGGAATATGGGTTGAAACCAACCCGCCCCGACAAAA
CCGAAGGACCTCTTGTTATTTCTGAAGACTTAGATGGTTTGACTTTCCTGCGGAGGACTGTGACCCGCGA
CCCAGCTGGTTGGTTTGGAAAACTGGAGCAGAGCTCAATACTCAGGCAAATGTACTGGACTAGGGGCCCC
AACCATGAAGATCCATCTGAATCAATGATTCCACATTCTCAAAGACCCATACAATTGATGTCCTTACTGG
GAGAGGCCGCACTCCACGGCCCAACTTTCTACAGTAAAATCAGCAAATTAGTCATTGCAGAGCTAAAAGA
GGGTGGTATGGATTTTTACGTGCCCAGGCAAGAGCCAATGTTCAGATGGATGAGATTCTCAGATCTGAGC
ACGTGGGAGGGCGATCGCAATCTGGCTCCCAGTTTTGTGAATGAAGATGGCGTCGAATGACGCCAACCCA
TCTGATGGGTCCGCAGCCAACCTCGTCCCAGAGGTCAACAATGAGGTTATGGCTTTGGAGCCCGTTGTCG
GTGCCGCTATTGCGGCGCCTGTAGCGGGCCAAACAAATGTAATTGACCCCTGGATTAGAAATAATTTTGT
ACAAGCCCCTGGTGGAGAGTTCACAGTATCCCCTAGAAACGCTCCAGGTGAAATACTATGGAGCGCGCCC
TTAGGCCCTGATCTGAATCCCTACCTATCTCATTTGGCCAGAATGTATAATGGTTATGCAGGTGGTTTTG
AAGTGCAGGTGATCCTCGCGGGGAACGCGTTCACCGCCGGAAAAATTATATTTGCAGCAGTCCCACCAAA
TTTTCCAACTGAAGGCTTGAGTCCCAGCCAGGTCACTATGTTCCCCCATATAATAGTAGATGTTAGGCAA
TTGGAACCCGTGTTGATCCCCTTACCCGATGTTAGGAATAACTTCTATCATTATAATCAGTCAAATGATT
CTACCATTAAACTGATAGCAATGCTGTATACACCACTTAGGGCCAATAATGCTGGGGAAGATGTCTTCAC
AGTCTCTTGTCGAGTCCTCACGAGGCCGTCCCCTGATTTTGATTTTATATTTTTGGTGCCACCCACAGTT
GAGTCAAGAACTAAACCATTTACTGTCCCAATTTTAACTGTTGAAGAAATGACCAATTCAAGATTCCCCA
TTCCTTTGGAAAAGTTGTTCACGGGTCCCAGCGGTGCCTTTGTTGTTCAACCACAAAATGGCAGGTGCAC
GACTGATGGCGTGCTCTTAGGCACCACCCAACTGTCTCCTGTCAACATCTGCACCTTCAGAGGGGATGTC
ACCCACATTGCAGGTTCTCGTAATTACACAATGAATTTGGCTTCTCTAAATTGGAACAATTATGACCCAA
CAGAAGAAATTCCAGCCCCTCTAGGAACTCCAGATTTCGTGGGAAAGATCCAAGGTGTGCTCACTCAAAC
CACAAAGGGAGATGGCTCGACCCGTGGTCATAAAGCTACAGTTTACACTGGGAGTGCCCCCTTTACTCCA
AAGCTGGGCAGTGTTCAATTCAGTACTGACACAGAAAATGATTTTGAAGCTCACCAAAACACAAAATTCA
CCCCAGTCGGTGTCATCCAGGATGGTAGCACCACCCACCGAAATGAACCCCAACAATGGGTGCTCCCAAG
TTATTCAGGTAGAAATGTTCAAAATGTACACCTAGCCCCTGCTGTAGCCCCCACTTTTCCGGGTGAACAA
CTTCTTTTCTTCAGGTCCACTATGCCCGGATGCAGCGGGTATCCCAACATGGATTTGGATTGCCTACTCC
CCCAGGAGTGGGTGCAGCACTTCTACCAAGAGGCAGCTCCAGCACAATCTGATGTGGCTTTATTGAGATT
TGTGAATCCAGACACGGGTAGGGTCCTGTTTGAGTGCAAACTTCATAAATCAGGCTATGTCACAGTGGCC
CACACCGGCCAGCATGATTTGGTCATCCCCCCCAATGGCTATTTCAGGTTTGATTCCTGGGTTAATCAAT
TCTACACACTTGCCCCCATGGGAAATGGAACGGGGCGTAGACGTGCTTTATAATGGCTGGAGCTTTCTTT
ACTGGATTGGCATCTGATGTCCTTGGCTCTGGACTTGGTTCCCTAATCAATGCTGGGGCTGGGGCTATCA
ACCAAAAGATTGACTTTGAAAATAACAGAAAATTGCAGCAAGCTTCCTTCCAGTTTAGCAGTAATCTACA
ACAGGCCTCCTTTCAACATGATAAAGAGATGCTCCAAGCACAAATTGAGGCCACTAAAAAGTTGCAACAG
GAAATGATGAAAGTTAAACAGGCAATGCTCTTAGAAGGTGGATTCTCTGAAACAGATGCAGCCCGTGGGG
CAATCAACGCCCCCATGACAAAGGCTTTGGACTGGAGCGGAACAAGGTACTGGGCCCCTGACGCTAGGAC
TACAACATACAATGCAGGCCGCTTTTCCACCCCCCAACCTTCGGGGGCACTGCCAGGAAGAATCAATCCC
AGGACTTCTACCCCCGCCCGGGGCTCCTCCAGCACATCTTCTAATGCTTCTACTGCTACTTCTATATATT
CAAATCAAACTGTTTCAACGAGACTTGGTTCTACAGCTGGTTCTGGCACCAATGTCTCGAGTCTCCCGTC
AACTGCAAGGACTAGGAGTTGGGTTGAGGATCAAAACAGAAATTTGTCACCTTTCATGAGGGGGGCTCAC
AACATATCGTTTGTCACCCCACCATCTAGCAGATCCTCTAGCCAAGGCACAGTCTCAACCGTGCCTAAAG
AAGTTTTGGACTCCTGGACTGGCGCTTTCAACACGCGCAGGCAGCCTCTCTTCGCTCACATTCGTAGGCG
AGGGGAGTCACGGGTGTAA

>EU004662.1 Murine norovirus 1 clone CW11, complete genome
GTGAAATGAGGATGGCAACGCCATCTTCTGCGCCCTCTGTGCGCAACACAGAGAAACGCAAAAACAAGAA
GGCTTCGTCTAAAGCTAGTGTCTCCTTTGGAGCACCTAGCCCCCTCTCTTCGGAGAGCGAAGACGAAATT
AATTACATGACCCCTCCTGAGCAGGAAGCTCAGCCCGGCGCCCTTGCGGCCCTTCATGCGGAAGGGCCGC
TTGCCGGGCTCCCCGTGACGCGTAGTGATGCACGCGTGCTGATCTTCAATGAGTGGGAGGAGAGGAAGAA
GTCTGATCCGTGGCTACGGCTGGACATGTCTGATAAGGCTATCTTCCGCCGTTACCCCCATCTGCGGCCT
AAGGAGGATAGGCCTGACGCGCCCTCCCATGCGGAGGACGCTATGGATGCCAAGGAGCCTGTGATCGGCT
CTATCTTGGAGCAGGATGATCACAAGTTTTACCATTACTCTGTCTACATCGGTGGCGGCCTTGTGATGGG
GGTCAACAACCCCAGTGCTGCGGTCTGCCAGGCAACGATTGATGTGGAGAAGCTACACCTCTGGTGGCGG
CCTGTCTGGGAGCCCCGCCATCCCCTTGACTCGGCTGAGTTGAGGAAGTGCGTGGGCATGACTGTCCCCT
ACGTGGCCACCACCGTCAACTGTTATCAGGTCTGCTGCTGGATTGTTGGCATCAAGGACACCTGGCTGAA
GAGGGCGAAGATCTCTAGAGATCTGCCCTTCTACAGCCCCGTCCAGGACTGGAACGTCGACCCCCAGGAG
CCCTTCATTCCATCCAAGCTCAGGATGGTCTCGGATGGCATCCTGGTGGCCTTGTCGGCAGTGATTGGCC
GGCCAATTAAGAACCTACTGGCCTCAGTTAAGCCGCTCAACATTCTCAACATCGTGCTGAGCTGTGATTG
GACCTTTTCGGGCATTGTCAATGCCCTGATCTTGCTTGCTGAGCTCTTTGACATCTTTTGGACCCCCCCT
GATGTGACCAACTGGATGATCTCTATCTTCGGGGAATGGCAGGCCGAAGGGCCCTTCGACCTTGCTCTTG
ACGTGGTGCCCACCCTGTTGGGCGGGATCGGGATGGCTTTTGGCCTCACCTCTGAGACCATCGGGCGCAA
GCTCGCTTCCACCAACTCGGCTCTCAAGGCCGCCCAAGAGATGGGCAAGTTCGCCATAGAGGTCTTCAAG
CAAATTATGGCCTGGATCTGGCCCTCTGAGGACCCAGTGCCAGCCCTCTTATCCAACATGGAGCAGGCCA
TCATTAAGAATGAGTGTCAACTGGAGAACCAACTCACGGCCATGTTGCGGGATCGCAACGCAGGGGCTGA
ATTCCTAAGGTCCCTTGATGAGGAGGAGCAGGAAGTCCGCAAGATCGCAGCTAAGTGCGGCAACTCGGCC
ACCACTGGAACCACCAACGCTCTGCTGGCCAGGATCAGCATGGCCCGCGCGGCCTTTGAGAAAGCTCGCG
CTGAACAGACCTCCCGAGTCCGCCCTGTGGTGATCATGGTCTCAGGCAGGCCCGGGATCGGGAAAACCTG
CTTTTGCCAAAACCTAGCCAAGAGGATTGCTGCGTCCCTGGGTGATGAGACCTCTGTTGGCATCATACCA
CGCGCTGATGTCGACCACTGGGATGCTTACAAGGGAGCCAGAGTGGTTCTCTGGGATGATTTCGGCATGG
ACAACGTGGTGAAGGATGCACTGAGGCTTCAGATGCTTGCCGACACGTGCCCAGTGACACTCAATTGTGA
CAGGATTGAGAACAAGGGAAAGATGTTTGACTCTCAGGTCATTATCATCACCACAAATCAACAAACCCCC
GTGCCCCTGGACTATGTCAACCTGGAGGCGGTCTGCCGCCGCATAGATTTCCTGGTTTATGCTGAGAGCC
CTGTTGTTGATGATGCTCGGGCCAGAGCCCCTGGCGATGTGAATGCAGTGAAAGCTGCCATGAGGCCCGA
TTACAGCCACATCAATTTCATCTTGGCACCGCAGGGCGGCTTTGACCGTCAGGGAAACACCCCCTACGGT
AAGGGCGTCACCAAGATCATTGGCGCCACTGCTCTTTGCGCGAGAGCGGTTGCTCTTGTCCATGAGCGCC
ATGATGATTTCGGCCTCCAGAACAAGGTCTATGACTTTGATGCCGGCAAGCTCACCGCCTTCAAAGCCAT
GGCGGCTGACGCCGGCATTCCATGGTACAAAATGGCAGCTATTGGGTGCAAAGCAATGGGGTGCACCTGT
GTAGAGGAGGCCATGCATTTACTTAAGGATTATGAGGTGGCTCCCTGTCAGGTGATCTACAATGGTGCCA
CCTATAATGTGAGCTGCATCAAGGGTGCCCCAATGGTTGAAAAGGTCAAGGAGCCTGAATTGCCCAAAAC
ACTTGTCAACTGTGTCAGAAGGATAAAGGAGGCCCGCCTCCGCTGCTACTGTAGGATGGCTGCTGACGTC
ATCACGTCCATTCTGCAGGCGGCCGGCACGGCCTTCTCTATTTACCACCAGATTGAGAAGAGGTCTAGAC
CATCCTTTTATTGGGATCGTGGATACACCTACCGTGACGGACCTGGATCCTTTGACATCTTTGAGGATGA
CGATGATGGGTGGTACCACTCTGAGGGAAAGAAGGGCAAGAACAAGAAGGGCCGGGGGCGACCCGGAGTC
TTCAGAACCCGTGGGCTCACGGATGAGGAGTACGATGAATTCAAGAAGCGCCGCGAGTCTAGGGGCGGCA
AGTACTCCATTGATGATTACCTCGCTGACCGCGAGCGAGAAGAAGAACTCCTGGAGCGGGACGAGGAGGA
GGCTATCTTCGGGGATGGCTTCGGGTTGAAGGCCACCCGCCGTTCCCGCAAGGCAGAGAGAGCCAAACTG
GGCCTGGTTTCTGGTGGCGACATCCGCGCCCGCAAGCCGATCGACTGGAATGTGGTTGGCCCCTCCTGGG
CTGACGATGACCGCCAGGTCGACTACGGCGAGAAGATCAACTTTGAGGCCCCAGTCTCCATCTGGTCCCG
TGTTGTGCAGTTCGGCACGGGGTGGGGCTTTTGGGTGAGCGGCCACGTCTTCATCACCGCCAAGCATGTG
GCGCCCCCCAAGGGCACGGAGATCTTTGGGCGCAAGCCCGGGGACTTCACTGTCACTTCCAGCGGGGACT
TCTTGAAGTACTACTTCACCAGCGCCGTCAGGCCTGACATTCCCGCCATGGTCCTGGAGAATGGGTGCCA
GGAGGGCGTCGTCGCCTCGGTCCTTGTCAAGAGAGCCTCCGGCGAGATGCTTGCCCTGGCTGTCAGGATG
GGTTCACAGGCCGCCATCAAGATTGGTAGTGCCGTTGTGCATGGGCAAACTGGCATGCTCCTGACTGGCT
CTAATGCCAAGGCCCAGGACCTCGGGACCATCCCGGGCGACTGTGGCTGTCCCTATGTTTATAAGAAGGG
TAACACCTGGGTTGTGATTGGGGTGCACGTGGCGGCCACTAGGTCTGGTAACACAGTCATTGCCGCCACT
CACGGAGAACCCACACTTGAGGCTCTGGAGTTCCAGGGACCCCCCATGCTTCCCCGCCCCTCAGGCACCT
ATGCAGGCCTCCCCATCGCCGATTACGGCGACGCTCCCCCCTTGAGCACCAAGACCATGTTCTGGCGTAC
CTCGCCAGAGAAGCTTCCCCCTGGGGCTTGGGAGCCAGCCTATCTCGGCTCTAAAGATGAGAGGGTGGAC
GGTCCTTCCCTTCAGCAGGTCATGCGAGATCAGCTTAAGCCCTATTCAGAACCACGCGGTCTGCTTCCCC
CTCAAGAAATCCTTGATGCAGTCTGCGACGCCATTGAGAACCGCCTTGAGAACACCCTTGAACCACAGAA
GCCCTGGACATTTAAGAAGGCTTGTGAGAGCTTGGACAAGAACACCAGTAGCGGGTATCCCTATCACAAG
CAGAAGAGCAAGGACTGGACGGGGAGCGCTTTTATTGGCGATCTTGGTGACCAGGCCACCCACGCCAACA
ACATGTATGAGATGGGTAAATCCATGCGACCCATTTATACAGCTGCCCTCAAGGATGAACTGGTTAAGCC
AGACAAGATCTACGGGAAGATAAAGAAGAGGCTTCTCTGGGGCTCTGACCTTGGCACCATGATTCGCGCT
GCCCGTGCTTTTGGCCCTTTCTGTGATGCTCTGAAAGAAACCTGCATTTTCAACCCCATCAGAGTGGGCA
TGTCGATGAACGAAGATGGCCCCTTCATCTTCGCAAGACACGCCAATTTCAGGTACCACATGGATGCTGA
CTATACCAGGTGGGACTCCACCCAACAGAGAGCCATCCTAAAGCGCGCTGGCGACATCATGGTGCGCCTC
TCCCCTGAGCCAGACTTGGCTCGGGTTGTCATGGATGATCTCCTGGCCCCCTCGCTGTTGGACGTCGGCG
ACTATAAGATCGTTGTCGAGGAGGGGCTCCCATCCGGCTGCCCTTGCACCACACAGCTGAATAGTTTGGC
TCACTGGATTTTGACCCTTTGTGCAATGGTTGAGGTAACCCGAGTTGACCCTGACATTGTGATGCAAGAA
TCTGAGTTCTCCTTCTATGGTGATGACGAGGTGGTTTCGACCAACCTCGAGTTGGATATGGTTAAGTACA
CCATGGCTTTGAGGCGGTACGGTCTCCTCCCGACTCGCGCGGACAAGGAGGAGGGACCTCTGGAGCGTCG
CCAGACGCTGCAGGGCATCTCCTTCCTGCGCCGTGCGATAGTTGGTGACCAGTTTGGGTGGTACGGTCGT
CTTGATCGTGCCAGCATCGACCGCCAGCTCCTCTGGACTAAAGGACCTAACCACCAGAACCCCTTTGAGA
CTCTCCCTGGACATGCTCAGAGACCCTCCCAACTAATGGCCCTGCTCGGTGAGGCTGCCATGCATGGTGA
AAAGTATTACAGGACTGTGGCTTCCCGTGTCTCCAAGGAGGCCGCCCAAAGTGGGATAGAAATGGTAGTC
CCACGCCACCGATCTGTTCTGCGCTGGGTGCGCTTTGGAACAATGGATGCTGAGACCCCGCAGGAACGCT
CAGCAGTCTTTGTGAATGAGGATGAGTGATGGCGCAGCGCCAAAAGCCAATGGCTCTGAGGCCAGCGGCC
AGGATCTTGTTCCTGCCGCCGTTGAACAGGCCGTCCCCATTCAACCCGTGGCTGGCGCGGCTCTTGCCGC
CCCCGCCGCCGGGCAAATTAACCAAATTGACCCCTGGATCTTCCAAAATTTTGTCCAGTGCCCCCTTGGT
GAGTTTTCCATTTCGCCTCGAAACACCCCAGGTGAAATACTGTTTGATTTGGCCCTCGGGCCAGGGCTTA
ACCCCTACCTTGCCCACCTCTCAGCCATGTACACCGGCTGGGTTGGGAACATGGAGGTTCAGCTGGTCCT
CGCCGGCAATGCCTTTACTGCTGGCAAGGTGGTTGTTGCCCTTGTACCACCCTATTTTCCCAAGGGGTCA
CTCACCACTGCCCAGATCACATGCTTCCCACATGTCATGTGTGATGTGCGCACCCTGGAGCCCATTCAAC
TCCCTCTTCTTGATGTGCGTCGAGTCCTTTGGCATGCTACCCAGGATCAAGAGGAATCTATGCGCCTGGT
TTGCATGCTGTACACGCCACTCCGCACAAACAGCCCGGGTGATGAGTCTTTTGTGGTCTCTGGCCGCCTT
CTTTCTAAGCCGGCGGCTGATTTCAATTTTGTCTACCTAACTCCCCCCATAGAGAGAACCATCTACCGGA
TGGTCGACTTGCCCGTGATACAGCCGCGGCTGTGCACGCACGCACGTTGGCCTGCCCCGGTCTATGGTCT
CTTGGTGGACCCATCCCTCCCCTCAAATCCCCAGTGGCAGAATGGAAGGGTGCACGTTGATGGGACCCTG
CTTGGTACCACCCCAATCTCCGGTTCATGGGTGTCCTGCTTTGCGGCGGAGGCTGCCTATAAGTTCCAAT
CGGGCACCGGTGAGGTGGCGACATTCACCCTGATTGAGCAGGATGGATCTGCCTACGTCCCCGGTGACAG
GGCAGCACCACTCGGTTACCCCGATTTCTCTGGGCAACTGGAGATCGAGGTCCAGACCGAGACCACCAAG
ACTGGAGACAAGCTCAAGGTCACCACTTTTGAGATGATTCTTGGCCCAACGACCAACGCGGACCAGGCCC
CCTACCAGGGCAGGGTGTTCGCCAGCGTCACTGCTGCGGCCTCTCTTGACTTGGTGGATGGCAGGGTTCG
TGCGGTCCCAAGATCCATCTACGGTTTTCAGGACACCATCCCTGAATACAACGATGGGCTACTGGTTCCC
CTTGCCCCCCCAATTGGTCCCTTTCTCCCCGGCGAGGTCCTCCTGAGGTTCCGGACCTACATGCGTCAGA
TCGACACCGCTGACGCCGCAGCAGAGGCGATAGACTGTGCACTCCCCCAGGAGTTTGTCTCCTGGTTCGC
GTCTAACGCGTTCACCGTGCAGTCCGAGGCCCTGCTCCTTAGATACAGGAACACCCTGACTGGGCAACTG
CTGTTCGAGTGCAAGCTCTACAACGAAGGTTACATCGCCTTGTCTTATTCCGGCTCAGGACCCCTCACCT
TCCCGACCGATGGCATCTTTGAGGTCGTCAGTTGGGTTCCTCGCCTTTACCAATTGGCCTCTGTGGGAAG
TTTGGCAACAGGCCGAATGCTCAAACAATAATGGCTGGTGCTCTTTTTGGAGCGATTGGAGGTGGCCTGA
TGGGCATAATTGGCAATTCCATCTCAAATGTTCAAAACCTTCAGGCAAACAAACAATTGGCAGCTCAGCA
ATTTGGTTATAATTCTTCCCTGCTTGCAACGCAAATTCAAGCCCAGAAGGATCTCACTCTGATGGGGCAG
CAATTCAACCAGCAGCTCCAAACCAACTCTTTCAAGCACGACTTGGAAATGCTTGGCGCTCAGGTGCAAG
CCCAGGCGCAGGCCCAGGAGAACGCCATCAATATCAAAACGGCGCAGCTCCAGGCCGCAGGCTTTTCAAA
GACGGATGCCGCACGCCTTGCCTTGGGGCAGCAGCCCACGAGGGCCGTGGATTGGTCTGGGACGCGGTAC
TACACCGCTAACCAGCCAGTCACGGGCTTCTCGGGTGGCTTTACCCCAACCTACACTCCAGGTAGGCAAG
TGACATCCCGCCCTGTGGACACATCCCCTCTACCGATCTCGGGTGGACGCTTGCCCTCCCTTCGTGGAGG
TTCCTGGTCCCCGCGCGACCATACGCCGGCGACTCAAGGCACCTACACGAACGGACGGTTCGTGTCTCTC
CCTAAGATCGGGAGTAGCAGGGCATAGGTTGGAAGAGAAACCTTTTGTGAAAATGATTTCTGCTTACTGC
TTTCTTTTCTTTGTGGTAGTTAGATGCATTTT

>MF140687.1 Norovirus GII strain Norovirus/GII/Hu/NL/2012/GII.P21-GII.3/Rotterdam/E1300325_p7_d434 ORF1 gene, partial cds; and ORF2 and ORF3 genes, complete cds
TCTAACGACGCTTCCGCTGCCGCTGCTGCCAACAGCAACAACGACAACGCAAAATCTTCAAGTGACGGAG
TATTATCTAATATGGCTGTCACTTTTAAACGAGCCCTCGGGGCGCGGTCTAAACAGCCGCCCCCGAGGGA
CAAACCACCAAAACCCCCAAGACCACCCACACCAGAGTTGGTTAAGGCAATCCCCCCTCCCCCACCCAAC
GGGGAGGACGAACCAACCATTTCTTATAACGTCAAAGAAGGTGTTTCTGGTTTGCCTGAACTCTCAACTG
TCACCCAACTAGAGGAGAACTCTACAGCGTTCAGTGTTCCCCCTCTTAGTCAGAGGGAGAACAGGGATGC
TAAGGAACCATTGACTGGAACCATCCTGGAGATGTGGGACGGGGAGATCTACCATTATGGCTTATACGTG
GAACGAGGGTTAGTGCTCGGTGTACACAAACCACCGGCAGCCGTCAGTCTTGCTAAGATTGAGCTGACCC
CCTTGTCTTTGTATTGGAGACCAGTGTACACCCCACAGTACCTCATTTCCCCTGACACTCTCAAAAAGTT
GCATGGGGAGACGTTCCCTTATACAGCCTTTGATAACAACTGTTATGCCTTCTGCTGTTGGGTACTTGAC
TTGAACGATTCATGGCTGAGCAGAAGGATGATACAGAGGACAACAGGCTTCTTCCGACCCTACCAGGACT
GGAACAGGAAACCCCTCCCCACGATGGATGATTCCAAAGTGAAAAAGGTGGCCAATGTTGTCCTTTGTGC
TCTCTCATCATTGTTCACAAGACCAATTAAGGACATTATTGGGAAGTTGAAACCCCTAAACATCCTTAAC
ATCCTAGCCACATGTGATTGGACTTTTGCAGGCATAGTGGAATCCCTGATCCTTTTGGCTGAACTGTTTG
GAGTTTTCTGGACACCCCCAGATGTGTCTGCAATGATCGCTCCCTTACTGGGTGATTATGAGCTACAGGG
ACCCGAGGACCTCGCTGTGGAACTCGTACCCGTAGTAATGGGAGGGATAGGTTTGGTGCTGGGATTCACC
AAAGAGAAAATTGGAAAAATGCTTTCATCTGCTGCTTCAACCCTGAGGGCATGCAAAGATCTCGGTGCAT
ATGGGTTGGAGATCCTCAAGTTGGTCATGAAATGGTTTTTCCCAAAGAAAGAAGAGAAAAACGAATTGGC
AATGGTGAGATCCATCGAGGATGCAGTGCTAGATCTTGAGGCCATTGAGAACAACCATATGACAGCTCTA
CTCAAGGATAAAGACAGCCTTGCAACCTACATGAGGACTCTTGACATGGAGGAGGAGAAAGCGAGGAAAC
TTTCCACCAAGTCTGCCTCGCCGGATATTGTGGGCACGATAAACGCCCTACTGTCAAGAATTGCTGCTGC
CCGGTCTCTAGTGCACAGGGCTAAGGAGGAGCTGTCAAGCAGGCCCCGACCAGTCGTTGTGATGATTTCA
GGGAGACCAGGTATTGGGAAAACCCACCTAGCTAGAGAGTTGGCAAAGAAGATCGCCTCCTCACTCACAG
GTGACCAGAGGGTGGGTCTTATCCCACGCAACGGGGTCGACCACTGGGATGCATACAAAGGTGAAAGAGT
CGTTCTCTGGGACGACTACGGGATGAGCAACCCCATTCACGACGCCCTCAGACTCCAGGAGCTCGCTGAC
ACCTGTCCTCTCACACTCAACTGTGACAGGATTGAGAATAAAGGCAAAGTCTTTGACAGTGACGCCATAA
TAATAACCACCAATTTGGCCAACCCAGCGCCACTGGATTACGTTAACTTTGAAGCTTGCTCAAGACGCAT
AGATTTCCTCGTCTATGCTGATGCCCCTGAAGTTGAGAAGGCCAAACGGGACTTCCCAGGCCAACCAGAC
ATGTGGAAAGACACCTTTAAACCTGACTTCTCTCACATAAAACTGACATTAGCCCCGCAAGGAGGTTTTG
ACAAGAATGGTAACACTCCTCATGGGAAGGGTGTCATGAAGACCCTCACAGCCAGTTCTCTCGTTGCCCG
AGCATCAGGTCTCCTTCACGAGAGATTGGACGAATATGAACTGCAGGGCCCAACCCCCACAACATTCAAC
TTCGACCGCAACAAGGTGCTTGCTTTTAGGCAGCTTGCTGCTGAAAACAAATACGGTCTTGTTGACACAA
TGAGGGTCGGATCACAGCTCAAGAATGTTAAAACCATGACAGAACTCAAGCAGGCTCTCAAGAACATCTC
AGTCAAGAAATGTCAGCTTGTGTATGGTGGGGGCACGTACACACTTGAATCTGATGGCAAAGGCAATGTG
CACGTCGAGAAGGTGAACAACACTAGTGTGCAAACTAACAACGAGCTCTCCGGGGCTTTGCACCATCTCA
AGTGTGCCAGAATTAGGTACTATGTTAAGTGTGTCCAGGAAGCTCTCTACTCCATCCTGCAAATTGCCGG
GGCTGCATTCATCACCACGCGCATCACAAAGCGCATGAACATACAAAACCTCTGGTCCAAACCACAAGCA
GAAGATCTGGAGGAGACCAACAACGAGGAGGGCTGTCCAAAACCTAAAAATGATGAGGAATTTGTTATCT
CCTCTGATGACATCAAAACCGAGGGCAAGAAAGGAAAGAACAAGACTGGCCGTGGTAAGAAGCACACAGC
CTTTTCCAGCAAAGGACTCAGTGATGAGGAGTACGATGAGTACAAGAGAATCAGGGAAGAGAGAAATGGC
AAGTACTCCATAGAGGAATACCTACAGGACAGAGACAAATACTATGAGGAGGTGGCCATAGCCAGGGCAA
CTGAAGAAGACTTCTGTGAAGAAGAGGAGGCTAAAATCCGGCAGAGGATATTCAGACCAACAAGGAAACA
ACGCAAAGAGGAAAGGGCCTCTCTTGGTTTGGTTACAGGTTCTGAGATCAGGAAGAGAAACCCAGATGAC
TTCAAGCCCAAAGGGAAACTATGGGCCGATGATGACAGGAATGTTGACTACAATGAGAAACTTAGTTTCG
AGGCTCCACCAAGCATTTGGTCACGAATAGTCAACTTTGGCTCAGGGTGGGGCTTTTGGGTCTCGCCCAG
CCTCTTCATAACATCAACCCATGTCATTCCCCAAGGCGCACAGGAGTTCTTTGGAGTGCCCATCAAACAA
ATACAAATCCACAAGTCAGGTGAGTTCTGCCGGCTTAGGTTCCCAAAACCAATCAGAACGGATGTCACAG
GCATGATCTTGGAGGAAGGTGCTCCAGAAGGCACTGTTGCCACACTTCTCATCAAGAGACCAACTGGAGA
ACTCATGCCCTTGGCAGCCAGAATGGGCACCCACGCGACCATGAAAATTCAGGGTCGCACTGTTGGTGGA
CAGATGGGCATGCTACTCACAGGGTCCAACGCTAAGAGCATGGATTTGGGCACGACTCCTGGCGATTGTG
GTTGTCCCTACATCTACAAGAGAGGGAACGACTACGTGGTCATTGGAGTTCACACTGCCGCCGCTCGTGG
AGGAAACACCGTCATCTGTGCAACCCAAGGAAACGAGGGGGAGGCCATGCTAGAAGGTGGTGACAACAAG
GGAACTTACTGTGGAGCACCAATATTAGGCCATGGAAATGCCCCCAAACTCAGCACCAAAACCAAATTCT
GGAGGTCTTCCACCACCCCCTTGCCACCTGGAACCTATGAGCCAGCCTATCTGGGTGGCAAGGACCCCAG
AGTGAAAGGTGGCCCCTCACTGCAACAGGTTATGAGGGACCAACTAAAACCATTCACTGAGCCCAGAGGC
AAACCACCCAAACCAAGTGTGCTAGAAGCCGCCAAGAAGACTATAATCAATGTGCTTGAACAAACAATAG
ACCCACCTCAAAAATGGACATACGCGCAGGCGTGTGCATCACTAGACAAGACCACCTCCAGCGGCCACCC
TCACCACATGCGGAAGAACGATTGTTGGAATGGGGAGACTTTCACAGGAAAATTGGCAGACCAAGCATCA
AAGGCTAACCTAATGTTTGAGGAAGGGAAGAACATGACCCCAGTATACACAGGAGCTCTGAAAGACGAGC
TAGTCAAGACTGATAAGATCTATGGAACAATCAAGAAGAGACTCCTGTGGGGTTCAGACCTATCAACTAT
GATACGGTGTGCACGAGCCTTCGGTGGGCTAATGGACGAGCTCAAGGCCCACTGCGTCACACTACCAGTC
AGGGTTGGTATGAACATGAATGAGGATGGACCCATAATATTTGAGAAACATTCCAGATATAAATATCATT
ATGATGCAGATTACTCCCGCTGGGACTCAACACAACAAAGAGCAGTGCTGGCTGCAGCCCTGGAAATAAT
GGTCAAATTCTCACCAGAACCCCATCTGGCCCAAGTAGTTGCAGAAGACCTCTTGTCCCCCAGTGTGATG
GATGTGGGTGATTTCAAGATATCAATCAACGAGGGATTACCCTCTGGCGTCCCTTGCACCTCACAATGGA
ACTCCATTGCCCACTGGCTCCTCACACTATGTGCACTGTCTGAAGTCACAGACCTATCCCCTGACATCAT
CCAGGCAAATTCCCTGTTCTCCTTTTATGGTGATGATGAAATAGTGAGCACAGACATCAAATTGGACCCA
GAGAAATTGACAGCAAAATTGAAGGAATACGGGCTGAAACCAACCCGTCCTGATAAAACAGAAGGACCCT
TAATCATCTCTGAAGATTTGGATGGCCTGACCTTCTTACGGAGAACGGTAACCCGTGATCCGGCCGGGTG
GTTTGGCAAACTGGACCAAAGCTCAATACTCAGGCAGATGTACTGGACCAGGGGACCAAACCATGAGGAC
CCCTTTGAAACGATGATACCACACTCCCAAAGACCCATACAACTGATGTCATTATTGGGTGAAGCTGCAT
TGCATGGTCCATCATTCTACAGTAAAATCAGCAAACTAGTCATCTCAGAATTGAAAGAGGGTGGAATGGA
CTTTTACGTGCCCAGACAAGAACCAATGTTCAGGTGGATGAGATTCTCAGATTTGAGCACGTGGGAGGGC
GATCGCAATCTGGCTCCCTGTTTTGTGAATGAAGATGGCGTCGAATGACGCCGCTCCATCTAATGATGGT
GCCGCCGGCCTCGTCCCAGAGATCAACAATGAGGCAATGGCGCTAGAGCCAGTGGCGGGTGCAGCGATAG
CAGCACCCCTCACTGGTCAGCAAAATATAATTGATCCCTGGATTATGAACAATTTTGTGCAAGCACCTGG
TGGTGAGTTCACAGTGTCCCCTAGAAATTCCCCTGGTGAAGTTCTTCTTAATTTGGAGTTGGGGCCTGAA
ATAAATCCTTATTTGGCCCATCTTGCTAGAATGTATAATGGTTATGCAGGTGGATTTGAAGTGCAGGTGG
TCCTAGCTGGAAATGCGTTTACAGCAGGAAAGATAATCTTTGCAGCTATTCCCCCCAATTTTCCAATTGA
CAATCTAAGTGCAGCACAGATCACAATGTGTCCACATGTGATTGTGGACGTCAGACAGTTGGAACCAGTC
AACCTCCCGATGCCTGACGTTCGCAACAACTTCTTTCATTACAATCAAGGGTCTGATTCGAGATTGCGCC
TAATTGCAATGCTGTATACACCTCTTAGGGCAAATAATTCTGGGGATGATGTTTTCACTGTGTCCTGCAG
AGTGCTAACTAGACCTAGTCCTGACTTCTCATTTAATTTCCTTGTGCCACCTACTGTGGAGTCAAAGACA
AAACCCTTTTCCCTCCCTATTCTGACCATCTCTGAAATGTCCAATTCTAGGTTCCCAGTACCAATTGATT
CTCTGCACACTAGCCCTACTGACAATATTGTTGTCCAGTGCCAGAATGGGCGCGTCACCCTTGACGGTGA
GTTGATGGGCACCACCCAACTCTTGCCTAGCCAAATTTGTGCTTTCAGGGGCGTACTCACCAGATCAACA
AGCAGGGCCAGTGACCAGGCCGATACAGTAGCCCCTAGGTTGTTTAATTATTATTGGCATATAAAATTGG
ACAATCTAAATGGAACTCCCTATGATCCTGCAGAAGACATACCAGGCCCCCTGGGAACACCAGATTTCCT
GGGCAAAGTCTTTGGCGTGGCCAGCCAGAGAGATCCTGATACCACGACTAGGGCACATGAAGCAAAGATA
GACACATCATCTGGCCGTTTCGCCCCAAAACTAGGCTCACTAGAGATATCCACTGAGTCTGCTGATTTCA
ATCCAAACAAACCAACAAGATTCACCCCAGTTGGCATTGGGGTTGACCAGGCTGAGGGAGACTTTCAACA
ATGGACTCTACCCGACTATGCTGGCAAGATCACCCACAACATGAACTTGGCCCCAGCTGTTGCTCCCAAC
TTCCCTGGTGAGCAGCTCCTCTTCTTCCGCTCACATTTGCCATCTTCTGGTGGGCGATCCGACGGGATTC
TAGACTGCCTGGTCCCCCAAGAGTGGGTACAGCACTTCTACCAAGAATCAGCCCCCTCTCAATCTCAAGT
GGCTCTGATTAGGTACATCAACCCTGATAATGGTAGAGTATTATTTGAGGCCAAGCTGCACAAATTAGGT
TTCATAACTATAGCTAAGAATGGTAATTCTCCAATAACTGTCCCCCCAAATGGATACTTTAGGTTTGAAT
CTTGGGTGAACCCCTTTTATACACTTGCCCCCATGGGAACTGGGAATGGGCGTAGAAGGATTCAATAATG
GCTGGAGCTTTTATAGCAGGATTGGCTGGTGACATGCTCACAAATACTGTAGGATCTTTAGTTAATGCAG
GGGCTAATGCCATTAATCAAACAATTGATTTTGAAAATAATAAACATTTGCAAAATGCTTCTTTTAATCA
TGATAAGGAGATGTTGAATGCACAAATTGAGGCAACAAAGAGATTACAGGCTGACATGATTGCTATCAAA
CAAGGGGTTTTGACCGCTGGCGGCTTTTCCCCTACTGATGCAGCCCGTGGGGCAATTAATGCCCCCATGA
CAAAAGTCCTAGATTGGAATGGAACGAGATACTGGGCACCAGGTGCCACCTCCACAACCTCGATGTCGGG
TGGCTTCACAAATCAAACTGTGCACAGATCCACACCAAATTTTAAAACGAACCAGGCTCCCAGACCCGCA
CCCAGCAGTGGGTCTTCAGCAAGGTCAAATTCAACCCAAATCACTAGCCTGAGCTCACACTCGTCCGGGT
CGTCTCGATCCAGCGGGTCTACAGTTGTCAGCTCAATATCCACTAACAGGACTAGGGACTGGGTCAACCA
ACAAAATTTTAATTTGGAACCACACATGCCTGGATCTCTTAGGACAGCTTTTGTCACTCCACCATCTAGT
TCAGCCTCTAGCTCAGGCACAGTCTCAACTGTGCCCAAGAATGTTTTGGACTCCTGGACATCTGCGTTTA
ACACGCGCAGACAGCCGCTATTCGCACACCTTCGCAGAAGGGGGGAGTCAAAAGTTTAGTGGGTGGGGGA
TCTCT

>MF140686.1 Norovirus GII strain Norovirus/GII/Hu/NL/2012/GII.P21-GII.3/Rotterdam/E1300324_p7_d365 ORF1 gene, partial cds; and ORF2 and ORF3 genes, complete cds
TCTAACGACGCTTCCGCTGCCGCTGCTGCCAACAGCAACAACGACAACGCAAAATCTTCAAGTGACGGAG
TATTATCTAATATGGCTGTCACTTTTAAACGAGCCCTCGGGGCGCGGTCTAAACAGCCGCCCCCGAGGGA
CAAACCACCAAAACCCCCAAGACCACCCACACCAGAGTTGGTTAAGGCAATCCCCCCTCCCCCACCCAAC
GGGGAGGACGAACCAACCATTTCTTATAACGTCAAAGAAGGTGTTTCTGGTTTGCCTGAACTCTCAACTG
TCACCCAACTAGAGGAGAACTCTACAGCGTTCAGTGTTCCCCCTCTTAGTCAGAGGGAGAACAGAGATGC
AAAGGAACCATTGACTGGAACCATCCTGGAGATGTGGGACGGGGAGATCTACCATTATGGCTTATACGTG
GACCGAGGGTTAGTGCTCGGTGTACACAAACCACCAGCAGCCGTCAGTCTTGCTAAGATTGAGCTGACCC
CCTTGTCTTTGTATTGGAGACCAGTGTACACCCCACAGTACCTCATTTCCCCTGACACTCTCAAAAAGTT
GCATGGGGAGACGTTCCCTTATACAGCCTTTGATAACAACTGTTATGCCTTCTGCTGTTGGGTACTTGAC
TTGAACGATTCATGGCTGAGCAGAAGGATGATACAGAGGACAACAGGCTTCTTCCGACCCTACCAGGACT
GGAACAGGAAACCCCTCCCCACGATGGATGATTCCAAAGTGAAAAAGGTGGCCAATGTTGTCCTTTGTGC
TCTCTCATCATTGTTCACAAGACCAATTAAGGACATTATTGGGAAGTTGAAACCCCTAAACATCCTTAAC
ATCCTAGCCACATGTGATTGGACTTTTGCAGGCATAGTAGAATCCCTGATCCTTTTGGCTGAACTGTTTG
GAGTTTTCTGGACACCCCCAGATGTGTCTGCAATGATCGCTCCCTTACTGGGTGATTATGAGCTACAGGG
ACCCGAGGACCTCGCTGTGGAACTCGTACCCGTAGTAATGGGAGGGATAGGTTTGGTGCTGGGATTCACC
AAAGAGAAAATTGGAAAAATGCTTTCATCTGCTGCTTCAACCCTGAGGGCATGCAAAGATCTCGGTGCAT
ATGGGTTGGAGATCCTCAAGTTGGTCATGAAATGGTTTTTCCCAAAGAAAGAAGAGAAAAACGAATTGGC
AATGGTGAGATCCATCGAGGATGCAGTGCTAGATCTTGAGGCCATTGAGAACAACCATATGACAGCTCTA
CTCAAGGATAAAGACAGCCTTGCAACCTACATGAGGACTCTTGACATGGAGGAGGAGAAAGCGAGGAAAC
TTTCCACCAAGTCTGCCTCGCCGGATATTGTGGGCACGATAAACGCCCTACTGTCAAGGATTGCTGCTGC
CCGGTCTCTAGTGCACAGGGCTAAGGAGGAGCTGTCAAGCAGGCCCCGACCGGTCGTTGTGATGATTTCA
GGGAGACCAGGTATTGGGAAAACCCACCTAGCTAGAGAGTTGGCAAAGAAGATCGCCTCCTCACTCACAG
GTGACCAGAGGGTGGGTCTTATCCCACGCAACGGGGTCGACCACTGGGATGCATACAAAGGTGAAAGAGT
CGTTCTCTGGGACGACTACGGGATGAGCAACCCCATCCACGACGCCCTCAGACTCCAGGAGCTCGCTGAC
ACCTGTCCTCTCACACTCAACTGTGACAGGATTGAGAATAAAGGCAAAGTCTTTGACAGTGACGCCATAA
TAATAACCACCAATTTGGCCAACCCAGCGCCACTGGATTACGTTAACTTTGAAGCTTGCTCAAGACGCAT
AGATTTCCTCGTCTATGCTGATGCCCCTGAAGTTGAGAAGGCCAAACGGGACTTCCCAGGCCAACCAGAC
ATGTGGAAAGACACCTTCAAACCTGACTTCTCTCACATAAAACTGACATTGGCCCCGCAAGGAGGTTTTG
ACAAGAATGGTAACACTCCTCATGGGAAGGGTGTCATGAAGACCCTCACAGCCAGTTCTCTCGTTGCCCG
AGCATCAGGTCTCCTCCACGAGAGATTGGACGAATATGAACTGCAGGGCCCAACCCCCACAACATTCAAC
TTCGACCGCAACAAGGTGCTTGCTTTTAGGCAGCTTGCTGCTGAAAACAAATACGGTCTTGTTGACACAA
TGAGGGTCGGATCACAGCTCAAGAATGTTAAAACTATGACAGAACTCAAGCAGGCTCTCAAGAACATCTC
AGTCAAGAAATGTCAGCTTGTGTATGGTGGGGGCACGTACACACTTGAATCTGATGGCAAAGGCAATGTG
CACGTCGAGAAGGTGAACAACACTAGTGTGCAAACTAACAACGAGCTCTCCGGGGCTTTGCACCATCTCA
AGTGTGCCAGAATTAGGTACTATGTTAAGTGTGTCCAGGAAGCTCTCTACTCCATCCTGCAAATTGCCGG
GGCTGCATTCATTACCACGCGCATCACAAAGCGCATGAACATACAAAACCTCTGGTCCAAACCACAAGCA
GAAGATCTGGAGGAGACCAACAACGAGGAGGGCTGTCCAAAACCTAAAAATGATGAGGAATTTGTTATCT
CCTCTGATGACATCAAAACCGAGGGCAAGAAAGGAAAGAACAAGACTGGCCGTGGTAAGAAGCACACAGC
CTTTTCCAGCAAAGGACTCAGTGATGAGGAGTACGATGAGTACAAGAGAATCAGGGAAGAGAGAAATGGC
AAGTACTCCATAGAGGAATACCTACAGGACAGAGACAAATACTATGAGGAGGTGGCCATAGCCAGGGCAA
CTGAGGAAGACTTCTGTGAAGAAGAGGAGGCTAAAATCCGGCAGAGGATATTCAGACCAACAAGGAAACA
ACGCAAAGAGGAAAGGGCCTCTCTTGGTTTGGTTACAGGTTCTGAGATCAGGAAGAGAAACCCAGATGAC
TTCAAGCCCAAAGGGAAACTATGGGCCGATGATGACAGGAATGTTGACTACAATGAGAAACTTAGTTTCG
AGGCTCCACCAAGCATTTGGTCACGAATAGTCAACTTTGGCTCAGGGTGGGGCTTTTGGGTCTCGCCCAG
CCTCTTCATAACATCAACCCATGTCATTCCCCAAGGCGCACAGGAGTTCTTTGGAGTGTCCATCAAACAA
ATACAAATCCACAAGTCAGGTGAGTTCTGCCGGCTTAGGTTCCCAAAACCAATCAGAACGGATGTCACAG
GCATGATCTTGGAGGAAGGTGCTCCAGAAGGCACTGTTGCCACACTTCTCATCAAGAGACCAACTGGGGA
ACTCATGCCCTTGGCAGCCAGAATGGGCACCCACGCGACCATGAAAATTCAGGGTCGCACTGTTGGTGGA
CAGATGGGCATGCTACTCACAGGGTCCAACGCTAAGAGCATGGATTTGGGCACAACTCCTGGCGATTGTG
GTTGTCCCTACATCTACAAGAGAGGGAACGACTACGTGGTCATTGGAGTTCACACTGCCGCCGCTCGTGG
AGGAAACACCGTCATCTGTGCAACCCAAGGAAACGAGGGGGAGGCCATGCTAGAAGGTGGTGACAACAAG
GGAACTTACTGTGGAGCACCAATATTAGGCCCTGGAAATGCCCCCAAACTCAGCACCAAAACCAAATTCT
GGAGGTCTTCCACCACCCCCTTGCCACCTGGAACCTATGAGCCAGCCTATCTGGGTGGCAAGGACCCCAG
AGTGAAAGGTGGCCCCTCACTGCAACAGGTTATGAGGGACCAACTAAAACCATTCACTGAGCCCAGAGGC
AAACCACCCAAACCAAGTGTGCTAGAAGCCGCCAAGAAGACTATAATCAATGTGCTTGAACAAACAATAG
ACCCACCTCAAAAATGGACATACGCGCAGGCGTGTGCATCACTAGACAAGACCACCTCCAGCGGCCACCC
TCACCACATGCGGAAGAACGATTGTTGGAATGGGGAGACTTTCACAGGAAAATTGGCAGACCAAGCATCA
AAGGCTAACCTAATGTTTGAGGAAGGGAAGAACATGACCCCAGTATACACAGGAGCTCTGAAAGACGAGC
TAGTCAAGACTGATAAGATCTATGGAACAATCAAGAAGAGACTCCTGTGGGGTTCAGACCTATCAACTAT
GATACGGTGTGCACGAGCCTTCGGTGGGCTAATGGACGAGCTCAAGGCCCACTGCGTCACACTACCAGTC
AGGGTTGGTATGAACATGAATGAGGATGGACCCATAATATTTGAGAAACATTCCAGATATAAATATCATT
ATGATGCAGATTACTCCCGCTGGGACTCAACACAACAAAGAGCAGTGCTGGCTGCAGCCCTGGAAATAAT
GGTCAAATTCTCACCAGAACCCCATCTGGCCCAAGTAGTTGCAGAAGACCTCTTGTCCCCCAGTGTGATG
GATGTGGGTGATTTCAAGATATCAATCAACGAGGGATTACCCTCTGGCGTCCCTTGCACCTCACAATGGA
ACTCCATTGCCCACTGGCTCCTCACACTATGTGCACTGTCTGAAGTCACAGACCTATCCCCTGACATCAT
CCAGGCAAATTCCCTGTTCTCCTTTTATGGTGATGATGAAATAGTGAGCACAGACATCAAATTGGACCCA
GAGAAATTGACAACAAAATTGAAGGAATACGGGCTGAAACCAACCCGTCCTGATAAAACAGAAGGACCCT
TAATCATCTCTGAAGATTTGGATGGCCTGACCTTCTTACGGAGAACGGTAACCCGTGATCCGGCCGGGTG
GTTTGGCAAACTGGACCAAAGCTCAATACTCAGGCAGATGTACTGGACCAGGGGACCAAACCATGAGGAC
CCCTTTGAAACGATGATACCACACTCCCAAAGACCCATACAACTGATGTCATTATTGGGTGAAGCTGCAT
TGCATGGTCCATCATTCTACAGTAAAATCAGCAAACTAGTCATCTCAGAATTGAAAGAGGGTGGAATGGA
CTTTTACGTGCCCAGACAAGAACCAATGTTCAGGTGGATGAGATTCTCAGATTTGAGCACGTGGGAGGGC
GATCGCAATCTGGCTCCCTGTTTTGTGAATGAAGATGGCGTCGAATGACGCCGCTCCATCTAATGATGGT
GCCGCCGGCCTCGTCCCAGAGATCAACAATGAGGCAATGGCGCTAGAGCCAGTGGCGGGTGCAGCGATAG
CAGCACCCCTCACTGGTCAGCAAAATATAATTGATCCCTGGATTATGAACAATTTTGTGCAAGCACCTGG
TGGTGAGTTCACAGTGTCCCCTAGAAATTCCCCTGGTGAAGTTCTTCTTAATTTGGAGTTGGGGCCTGAA
ATAAATCCTTATTTGGCCCATCTTGCTAGAATGTATAATGGTTATGCAGGTGGATTTGAAGTGCAGGTGG
TCCTAGCTGGAAATGCGTTTACAGCAGGAAAGATAATCTTTGCAGCTATTCCCCCCAATTTTCCAATTGA
CAATCTAAGTGCAGCACAGATCACAATGTGTCCACATGTGATTGTGGACGTCAGACAGTTGGAACCAGTC
AACCTCCCGATGCCTGACGTTCGCAACAACTTCTTTCATTACAATCAAGGGTCTGATTCGAGATTGCGCC
TAATTGCAATGCTGTATACACCTCTTAGGGCAAATAATTCTGGGGATGATGTTTTCACTGTGTCCTGCAG
AGTGCTAACTAGACCTAGTCCTGACTTCTCATTTAATTTCCTTGTGCCACCTACTGTGGAGTCAAAGACA
AAACCCTTTTCCCTCCCTATTCTGACCATCTCTGAAATGTCCAATTCTAGGTTCCCAGTACCAATTGATT
CTCTGCACACTAGCCCTACTGACAATATTGTTGTCCAGTGCCAGAATGGGCGCGTCACCCTTGACGGTGA
GTTGATGGGCACCACCCAACTCTTGCCTAGCCAAATTTGTGCTTTCAGGGGCGTACTCACCAGATCAACA
AGCAGGGCCAGTGACCAGGCCGATACAGTAGCCCCTAGGTTGTTTAATTATTATTGGCATATAAAATTGG
ACAATCTAAATGGAACTCCCTATGATCCTGCAGAAGACATACCAGGCCCCCTGGGAACACCAGATTTCCT
GGGCAAAGTCTTTGGCGTGGCCAGCCAGAGAGATCCTGATACCACGACTAGGGCACATGAAGCAAAGATA
GACACATCATCTGGCCGTTTCGCCCCAAAACTAGGCTCACTAGAGATATCCACTGAGTCTGCTGATTTCA
ATCCAAACAAACCAACAAGATTCACCCCAGTTGGCATTGGGGTTGACCAGGCTGAGGGAGACTTTCAACA
ATGGACTCTACCCGACTATGCTGGCAAGATCACCCACAACATGAACTTGGCCCCAGCTGTTGCTCCCAAC
TTCCCTGGTGAGCAGCTCCTCTTCTTCCGCTCACATTTGCCATCTTCTGGTGGGCGATCCGACGGGATTC
TAGACTGCCTGGTCCCCCAAGAGTGGGTACAGCACTTCTACCAAGAATCAGCCCCCTCTCAATCTCAAGT
GGCTCTGATTAGGTACATCAACCCTGATACTGGTAGAGTATTATTTGAGGCCAAGCTGCACAAATTAGGT
TTCATAACTATAGCTAAGAATGGTAATTCTCCAATAACTGTCCCCCCAAATGGATACTTTAGGTTTGAAT
CTTGGGTGAACCCCTTTTATACACTTGCCCCCATGGGAACTGGGAATGGGCGTAGAAGGATTCAATAATG
GCTGGAGCTTTTATAGCAGGATTGGCTGGTGATATGCTCACAAATACTGTAGGATCTTTAGTTAATGCAG
GGGCTAATGCCATTAATCAAACAATTGATTTTGAAAATAATAAATATTTGCAAAATGCTTCTTTTAATCA
TGATAAGGAGATGTTGAATGCACAAATTGAGGCAACAAAGAGATTACAGGCTGACATGATTGCTATCAAA
CAAGGGGTTTTGACCGCTGGCGGCTTTTCCCCTACTGATGCAGCCCGTGGGGCAATTAATGCCCCCATGA
CAAAAGTCCTAGATTGGAATGGAACGAGATACTGGGCACCAGGTGCCACCTCCACAACCTCGATGTCGGG
TGGCTTCACAAATCAAACTGTGCACAGATCCACACCAAATTTTAAAACGAACCAGGCTCCCAGACCCACA
CCCAGCAGTGGGTCTTCAGCAAGGTCAAATTCAACCCAAATCACTAGCCTGAGCTCACACTCGTCCGGGT
CGTCTCGATCCAGCGGGTCTACAGTTGTCAGCTCAATATCCTCTAACAGGACTAGGGACTGGGTCAACCA
ACAAAATTTTAATTTGGAACCACACATGCCTGGATCTCTTAGGACAGCTTTTGTCACTCCACCATCTAGT
TCAGCCTCTAGCTCAGGCACAGTCTCAACTGTGCCCAAGAATGTTTTGGACTCCTGGACATCTGCGTTTA
ACACGCGCAGACAGCCGCTATTCGCACACCTTCGCAGAAGGGGGGAGTCAAAAGTGTAG

>AB665364.1 Norovirus Hu/GII.4/Osaka/NV2210/2007/JP genes for nonstructural polyprotein, capsid protein, minor capsid protein, partial and complete cds
TAACGACGCTTCCGCTGCCGCTGTTGCTAACAGCAACAACGACACCGCAAAATCTTCAAGTGACAAAATG
TTTTCTAGCATGGCTGTCACTTTTAAACGAGCCCTCGGGGCGCGGCCTAAACAGCCCCCCCCGAGGGAAA
TACCACAAGGACCCCCACGACCACCTACTCCAGAACTGGTCAAAAAGATCCCTCCTCCCCCGCCCAACGG
GGAGGATGAAGTAGTGGTTTCTTATAGTGCCAAAGATGGCGTTTCCGGTTTACCTGAGCTTTCCACCGTC
AGGCAACCGGAAGAAACCAATACGGCCTTCAGTGTCCCTCCACTCAATCAGAGGGAGAATAGGGATGCTA
AGGAACCACTGACTGGAACAATTCTGGAAATGTGGGATGGAGAAATCTACCATTATGGCCTGTATGTTGA
GCGAGGTCTTGTGCTGGGTGTGCACAAACCACCAGCTGCCATTAGCTTCGCCAAGGTCGAACTAACACCA
CTCTCCTTGTTCTGGAGACCTGTGTACACTCCTCAGTACCTCATCTCTCCAGACACTCTCAAGAAATTAC
ACGGAGAAACATTTCCCTACACAGCCTTCGACAACAATTGCTATGCCTTTTGTTGCTGGGTCCTGGATCT
AAACGACTCGTGGCTGAGTAGGAGAATGATCCAGAGAACAACTGGCTTCTTCAGACCCTACCAAGATTGG
AATAGGAAACCCCTCCCCACTATGGATGACTCCAAATTAAAGAAGGTAGCTAACATATTCCTGTGCACCC
TGTCTTCGCTATTCACCAGGCCCATAAAAGACATAATAGGGAAGTTAAGGCCTCTCAACATCATCAACAT
CCTGGCTTCATGTGATTGGACTTTCGCAGGCATAGTGGAGTCCTTGATACTCTTGGCAGAGCTCTTTGGA
GTCTTCTGGACACCCCCAGATGTGTCTGCGATGATTGCCCCCTTACTCGGTGATTTCGAGTTACAAGGAC
CTGAGGACCTTGTAGTGGAGCTCGTCCCTGTAGTAATGGGGGGAATTGGTTTGGTGCTAGGATTCACCAA
AGAGAAGATTGGAAAAATGTTGTCATCTGCTGCATCTACCTTGAGAGCTTGTAAAGATCTTGGTGCATAT
GGGCTAGAGATCCTAAAGTTAGTCATGAAGTGGTTCTTCCCGAAGAAAGAGGAAGCAAATGAACTGGCTA
TGGTGAGATCCATCGAGGATGCAGTACTGGACCTTGAGGCAATTGAAAACAACCATATGACCACCTTGCT
CAAAGACAAAGACAGCCTGGCAACCTATATGAGAACCCTTGACCTCGAGGAAGAGAAAGCCAGAAAACTC
TCAACCAAGTCTGCTTCACCTGACATCGTGGGCACAATCAACGCCCTTCTGGCGAGAATCGCCGCTGCAC
GCTCCCTGGTGCACCGAGCGAAGGAGGAGCTTTCCAGCAGACCAAGACCTGTAGTCTTGATGATATCAGG
CAGACCAGGAATAGGGAAGACCCACCTTGCTAGGGAAGTGGCTAAGAGAATCGCAGCCTCCCTCACAGGA
GACCAGCGTGTAGGCCTCATCCCACGCAATGGCGTCGATCACTGGGATGCGTACAAGGGGGAGAGGGTCG
TCCTATGGGACGACTATGGAATGAGCAATCCCATCCACGACGCCCTCAGGCTGCAAGAACTCGCTGACAC
TTGCCCCCTCACTCTAAATTGTGACAGGATTGAGAATAAAGGAAAGGTCTTTGACAGCGATGTCATCATT
ATCACTACTAACCTGGCCAACCCAGCACCACTGGACTATGTCAACTTTGAAGCGTGCTCGAGGCGCATCG
ATTTCCTCGTGTATGCAGAAGCCCCCGAGGTCGAAAAGGCGAAGCGTGACTTCCCGGGCCAACCTGACAT
GTGGAAAAACGCTTTTAGTTCTGATTTCTCACACATAAGATTGGCACTGGCTCCACAAGGTGGCTTTGAT
AAGAACGGGAACACCCCACACGGGAAGGGCGTCATGAAGACTCTCACCACTGGCTCCCTCATTGCCCGGG
CATCAGGGCTGCTCCATGAGAGATTGGATGAGTTTGAACTACAGGGCCCAGCTCTTACCACCTTCAACTT
TGACCGCAACAAAGTGCTTGCCTTCAGGCAGCTTGCTGCTGAAAACAAATACGGGTTGATGGACACAATG
AAAGTTGGGAGGCAGCTCAAGGATGTCAAAACCATGCCAGAACTTAAACAAGCACTCAAGAATATCTCAA
TCAAGAAGTGCCAGATTGTGTATAGTGGTTGCACCTACACACTTGAGTCTGATGGCAAGGGCAATGTGAA
AGTTGACAGAGTTCAGAGCACCTCCGTTCAGACCAACAATGAGCTGGCTGGCGCCCTGCACCATCTAAGG
TGCGCCAGAATCAGGTACTATGTCAAGTGTGTTCAGGAGGCCCTGTATTCTATCATCCAGATTGCTGGGG
CTGCATTTGTCACCACGCGCATCATCAAGCGTGTGAACATTCAAGACTTATGGTCCAAGCCACAAGTGGA
AAACACAGAGGAGGCTACCAACGAGGACGGGTGCCCAAAGCCCAAAGATAATGAGGAGTTCGTCATTTCG
TCTGACGACATTAAAACTGAGGGTAAGAAAGGGAAGAACAAGACTGGCCGTGGCAAGAAGCACACAGCCT
TCTCAAGTAAAGGTCTCAGTGATGAAGAGTATGATGAGTACAAGAGAATTAGAGAGGAAAGGAATGGCAA
GTACTCCATAGAAGAGTACCTTCAGGACAGGGACAAATACTATGAGGAGGTGGCCATTGCCAGGGCGACC
GAGGAAGACTTCTGTGAAGAGGAGGAGGCCAAGATCCGGCAAAGGATCTTCAGACCAACAAGGAAACAAC
GCAAGGAAGAAAGAGCTTCTCTCGGTTTAGTCACAGGTTCTGAAATTAGGAAAAGGAACCCAGAAGACTT
CAAGCCTAAGGGGAAACTATGGGCTGACGATGACAGAAGTGTGGACTACAATGAAAAACTCAGCTTTGAG
GCCCCACCAAGCATCTGGTCAAGGATAGTCAACTTTGGCTCAGGTTGGGGCTTCTGGGTCTCCCCCAGCC
TGTTCATAACATCAACCCACGTCATACCCCAGGGCGCAAAGGAGTTCTTTGGAGTCCCCATCAAACAAAT
TCAGGTACACAAGTCAGGCGAATTCTGTCGCTTGAGGTTCCCAAAACCAATCAGGACTGATGTGACTGGC
ATGATCTTGGAAGAAGGTGCGCCCGAAGGCACCGTGGTCACACTACTCATCAAAAGGTCTACTGGAGAAC
TCATGCCCCTAGCAGCTAGAATGGGGACCCATGCAACCATGAAAATTCAAGGGCGCACTGTTGGAGGTCA
GATGGGCATGCTTCTGACAGGATCCAACGCCAAAAGCATGGATCTAGGCACCACACCAGGTGATTGCGGC
TGTCCCTACATCTACAAGAGAGGAAATGACTATGTGGTCATTGGAGTCCACACGGCTGCCGCTCGTGGGG
GAAACACTGTCATATGTGCCACCCAGGGGGGTGAGGGGGAAGCTACACTTGAAGGTGGTGACAGTAAGGG
AACATACTGTGGTGCACCAATCCTAGGCCCAGGGAGTGCCCCAAAACTTAGCACCAAAACCAAATTCTGG
AGATCATCCACAGCACCACTCCCACCTGGCACCTATGAACCAGCCTACCTTGGTGGCAAGGACCCCAGAG
TCAAGGATGGCCCCTCGTTGCAGCAAGTCATGAGGGACCAGCTGAAACCATTTACAGAGCCTAGGGGTAA
GCCACCAAAGCCAAGCGTGTTAGAAGCTGCCAAGAAAACCATCATCAATGTCCTTGAACAAACAATTGAC
CCACCTGAGAAGTGGTCGTTCGCACAAGCTTGCGCGTCCCTTGACAAGACCACTTCTAGCGGCCATCCGC
ACCACATGCGGAAAAACGACTGCTGGAACGGGGAATCCTTCACAGGCAAGCTGGCAGACCAGGCTTCCAA
GGCCAACCTGATGTTTGAAGAAGGGAAGAATATGACCCCAGTCTACACAGGTGCACTTAAAGATGAGTTA
GTCAAAACTGACAAAATTTATGGTAAGATCAAGAAGAGGCTTCTCTGGGGCTCGGATTTAGCAACCATGA
TCCGGTGTGCTCGAGCATTCGGAGGTCTAATGGATGAGCTCAAAGCACACTGTGTCACACTTCCTATCAG
AGTTGGTATGAATATGAATGAGGATGGCCCCATCATCTTCGAGAAGCATTCCAGGTACAGATACCACTAT
GATGCTGATTACTCTCGGTGGGATTCAACACAGCAGAGAGCCGTGCTGGCAGCTGCTCTAGAAATCATGG
TTAAATTCTCCTCAGAACCACATTTGGCTCAGGTGGTAGCAGAAGACCTTCTTTCTCCTAGCGTGGTGGA
TGTGGGTGACTTCACAATATCAATCAACGAGGGTCTTCCCTCTGGGGTGCCCTGCACCTCCCAATGGAAC
TCCATCGCCCACTGGCTTCTCACTCTCTGTGCACTCTCCGAAGTCACAAATTTGTCCCCAGACATCATAC
AGGCTAATTCTCTCTTCTCCTTCTATGGTGATGATGAAATTGTTAGTACAGACATAAAATTAGACCCAGA
GAAGTTGACAGCAAAGCTTAAGGAATACGGGTTGAAACCAACCCGCCCTGATAAAACTGAAGGACCTCTT
GTTATTTCTGAAGACTTAGATGGTTTGACTTTCCTGCGGAGAACTGTGACCCGCGACCCAGCTGGTTGGT
TTGGAAAACTGGAGCAGAGCTCAATACTCAGGCAAATGTACTGGACTAGGGGCCCCAACCATGAAGATCC
ATCTGAATCAATGATTCCACACTCTCAAAGACCCATACAATTGATGTCCTTACTGGGAGAGGCCGCACTC
CACGGCCCAACATTCTACAGTAAAATCAGTAAATTAGTCATTGCAGAGCTAAAAGTAGGTGGTATGGATT
TTTACGTGCCCAGGCAAGAGCCAATGTTCAGATGGATGAGATTCTCAGATCTGAGCACGTGGGAGGGCGA
TCGCAATCTGGCTCCCAGTTTTGTGAATGAAGATGGCGTCGAATGACGCCAACCCATCTGATGGGTCCGC
AGCCAACCTCGTCCCAGAGGTCAACAATGAGGTTATGGCTTTGGAGCCCGTTGTCGGTGCCGCTATTGCG
GCGCCTGTAGCGGGCCAACAAAATGTAATTGACCCCTGGATTAGAAATAATTTTGTACAAGCCCCTGGTG
GAGAGTTCACAGTATCCCCTAGAAACGCTCCAGGTGAAATACTATGGAGCGCGCCCTTAGGCCCTGATCT
GAATCCCTACCTATCTCATTTGGCCAGAATGTATAATGGTTATGCAGGTGGTTTTGAAGTGCAGGTGATC
CTCGCGGGGAATGCGTTCACCGCCGGAAAAATTATATTTGCAGCAGTCCCACCAAATTTTCCAACTGAAG
GCTTGAGTCCCAGCCAGGTCACTATGTTCCCCCACATAATAGTGGATGTTAGGCAATTGGAACCTGTGTT
GATCCCCTTACCTGATGTTAGGAATAACTTCTATCACTATAATCAGTCAAATGATTCTACCATTAAATTG
ATAGCAATGCTGTATACACCACTTAGGGCTAATAATGCTGGGGAAGATGTCTTCACAGTCTCTTGTCGAG
TTCTCACGAGGCCATCCCCTGATTTTGATTTTATATTTTTGGTGCCACCTACAGTTGAGTCAAGAACTAA
ACCATTTACTGTCCCAATCTTAACTGTTGAAGAAATGACCAATTCAAGATTCCCCATTCCTTTGGAAAAA
TTGTTCACGGGTCCCAGCAGTGCCTTTGTTGTTCAACCACAAAATGGCAGATGCACGACTGATGGCGTGC
TCTTAGGCACCACCCAACTGTCTCCTGTCAACATCTGCACCTTCAGAGGGGATGTCACCCACATTGCAGG
TTCTCGTAATTACACAATGAATTTGGCTTCTCTAAATTGGAACAATTATGACCCAACAGAAGAAATTCCA
GCCCCTCTAGGAACTCCAGATTTCGTGGGAAAGATCCAAGGTGTGCTCACTCAAACCACAAAGGGAGATG
GCTCGACCCGTGGCCATAAAGCTACAGTTTACACTGGGAGTGCCCCCTTTACTCCAAAGCTGGGCAGTGT
TCAGTTCAGTACTGATACAGAAAATGATTTTGAAACCCACCAAAACACAAAATTCACCCCAGTCGGTGTC
ATCCAGGATGGTAGCACCACCCACCGAAATGAACCCCAACAATGGGTACTCCCAAGTTATTCAGGTAGAA
ATGTCCAAAATGTACACCTAGCCCCTGCCGTAGCCCCCACTTTTCCGGGTGAACAACTTCTTTTCTTTAG
GTCCACTATGCCCGGATGCAGCGGGTATCCCAACATGGATTTGGATTGCCTACTCCCCCAGGAGTGGGTG
CAGCACTTCTACCAAGAGGCAGCTCCAGCACAATCTGATGTGGCTCTATTGAGATTTGTGAATCCAGACA
CGGGTAGGGTCCTGTTTGAGTGCAAACTCCATAAATCAGGCTATGTCACAGTGGCTCACACCGGCCAGCA
TGATTTGGTCATCCCCCCCAATGGTTATTTTAGGTTTGATTCCTGGGTTAATCAATTCTACACACTTGCC
CCCATGGGAAATGGAACGGGGCGTAGACGTGCTTTATAATGGCTGGAGCTTTCTTTGCTGGATTGGCATC
TGATGTCCTTAGCTCTGGACTTGGTTCCCTAATCAATGCTGGGGCTGGGGCTATCAACCAAAAGATTGAT
TTTGAAAATAACAGAAAATTGCAGCAAGCTTCCTTCCAGTTTAGCAGTAATCTACAACAGGCTTCCTTTC
AACATGATAAAGAGATGCTCCAAGCACAAATTGAGGCCACTAAAAAGTTGCAACAGGAAATGATGAAAGT
CAAACAGGCAATGCTCTTAGAAGGTGGATTCTCTGAAACAGATGCAGCCCGTGGGGCAATCAACGCCCCT
ATGACAAAGGCTTTGGACTGGAGCGGAACAAGGTACTGGGCCCCTGATGCTAGGACTACAACATACAATG
CAGGCCGTTTTTCCACCCCTCAACCTTCGGGGGCACTGCCAGGAAGAATCAATCCCAGGACTCCTACCCC
CGCTCGGGGCTCCCCCAGCACATCTTCTAATGCTTCTACTGCTACTTCTATATATTTAAATCAAACTGTT
TCAACGAGACTTGGTTCTACAGCTGGTTCTGGCACCAATGTCTCGAGTCTCCCGTCAACTGCAAGGACTA
GGAGTTGGGTTGAGGATCAAAACAGAAATTTGTCACCTTTCATGAGGGGGGCTCACAACATATCGTTTGT
CACCCCACCATCTAGCAGATCCTCTAGCCAAGGCACAGTCTCAACCGTGCCTAAAGAAGTTTTGGACTCC
TGGACTGGCGCTTTCAACACGCGCAGGCAGCCTCTCTTCGCTCACATTCGTAGGCGAGGGGAGTCACGGG
TGTAATGTGAAAAGACAAAATTGATTATCTTTCCCTTTCTTTAGTGTCTTTT

>KC409244.1 Norovirus Hu/GII/10420/2010/VNM, complete genome
GAATGAAGATGGCGTCTAACGACGCTTCCGCTGCCGCTGTTGCTAACAGCAACAACGACACCGCAAAATC
TTCAAGTGACAAAATGTTCTCTAACATGGCTGTCACTTTTAAACGGGCCCTCGGGGCGCGGCCTAAACAG
CCCCCCCCGAGGGAAATACCACAAAGACCCCCACGACCACCTACCCCAGAACTGGTCAAAAAGATCCCTC
CTCCCCCGCCCAACGGAGAGGACGAAGTAGTGGTTTCTTATAGTGCCAAAGATGGCGTTTCCGGTTTACC
TGAGCTTTCCACCGTCAGGCAACCGGAAGAAACCAATACGGCCTTCAGTGTCCCTCCACTTAACCAGAGG
GAGAATAGAGATGCTAAGGAACCACTGACTGGAACAATTCTGGAAATGTGGGATGGAGAAATCTACCATT
ATGGCCTGTATGTTGAGCGAGGTCTTGTGCTGGGTGTGCACAAACCACCAGCTGCCATAAGCCTCGCCAA
GGTCGAACTAACACCACTCTCCTTGTTCTGGAGACCTGTGTATACTCCCCAGTACCTCATCTCTCCAGAC
ACTCTCAAGAAATTACACGGAGAAACGTTTCCCTACACAGCCTTTGACAACAATTGCTATGCCTTTTGTT
GTTGGGTCCTGGATCTAAATGACTCGTGGCTGAGTAGGAGAATGATCCAGAGAACAACTGGCTTCTTCAG
ACCCTACCAAGACTGGAATAGGAAACCCCTCCCCACTATGGATGATTCCAAATTAAAGAAGGTAGCTAAC
ATATTCCTGTGCGCCCTGTCTTCGCTATTCACCAGGCCCATAAAAGACATAATAGGAAAGCTAAGACCTC
TCAACATCATCAACATCCTGGCTTCATGTGATTGGACTTTCGCAGGCATAGTGGAGTCCTTGATACTCTT
GGCAGAGCTCTTTGGAGTCTTCTGGACACCCCCAGATGTGTCTGCGATGATTGCCCCCTTACTCGGTGAT
TTCGAGTTACAAGGACCTGAGGACCTTGTAGTGGAGCTCGTCCCTGTAGTAATGGGGGGAATTGGTTTGG
TGCTGGGATTCACCAAAGAGAAGATTGGGAGAATGTTGTCATCAGCTGCATCCACCTTGAGAGCTTGTAA
AGATCTTGGTGCATATGGGCTAGAGATCCTAAAGTTAGTCATGAAGTGGTTCTTCCCGAAGAAAGAGGAG
GCAAATGAACTGGCTATGGTGAGATCCATCGAGGATGCAGTACTGGACCTTGAGGCAATTGAAAACAACC
ATATGACCACCTTGCTCAAAGACAAAGACAGCCTGGCAACCTACATGAGAACCCTTGACCTCGAGGAAGA
GAAAGCCAGAAAACTCTCAACCAAGTCTGCTTCACCTGACATCGTGGGTACAATCAACGCCCTTCTGGCG
AGAATCGCCGCTGCACGCTCCCTGGTGCACCGAGCGAAGGAGGAGCTTTCCAGCAGACCAAGACCTGTAG
TCTTGATGATATCAGGCAGACCGGGGATAGGAAAAACTCACCTTGCTAGGGAAGTGGCTAAGAGAATCGC
AGCCTCCCTCACAGGAGACCAGCGTGTAGGCCTCATCCCACGCAATGGCGTCGATCACTGGGATGCGTAC
AAGGGGGAGAGGGTCGTCCTATGGGACGACTATGGAATGAGCAACCCCATTCACGACGCCCTTAGGCTGC
AAGAACTCGCTGACACTTGCCCCCTTACTCTAAATTGTGACAGGATTGAGAATAAAGGAAAGGTCTTTGA
CAGCGATGTCATCATTATCACCACTAATCTGGCCAACCCAGCACCACTGGACTATGTCAACTTTGAAGCG
TGCTCGAGGCGCATCGATTTCCTCGTGTATGCAGAAGCCCCCGAGGTCGAAAAGGCGAAGCGTGACTTCC
CGGGCCAACCTGACATGTGGAAAAACGCTTTTAGTTCTGATTTCTCACACATAAAATTGGCACTGGCTCC
ACAAGGTGGCTTTGATAAGAACGGGAACACCCCACACGGGAAGGGCGTCATGAAGACTCTCACCACTGGC
TCCCTCATTGCCCGGGCATCAGGGCTGCTCCATGAGAGATTGGATGAGTTTGAACTACAGGGCCCAGCTC
TTACCACCTTCAACTTTGACCGCAACAAAGTGCTTGCCTTCAGACAGCTTGCTGCTGAAAACAAATATGG
GTTGATAGACACAATGAAAGTTGGGAGGCAGCTCAAGGATGTCAAAACCATGCCAGATCTTAAACAAGCA
CTCAAAAACATCTCAATCAAGAAGTGCCAGATTGTGTATAGTGGTTGCACCTACACACTTGAGTCTGATG
GCAAGGGCAATGTGAAAGTTGACAGAATCCAGAGCACCTCCGTACAGACCAACAATGAGCTGGCTGGCGC
CCTGCATCATCTGAGGTGCGCCAGAATCAGGTACTATGTCAAGTGTGTCCAGGAGGCCCTGTATTCTATC
ATCCAGATTGCTGGGGCTGCATTTGTCACCACGCGCATCATCAAGCGTGTGAACATTCAAGACTTATGGT
CCAAGCCACAAGTGGAAAACACAGAGGAGGCCACCAACAAGGACGGGTGCCCAAAACCCAAAGATGATGA
GGAGTTCGTCATTTCATCTGACGACATTAAAACTGAGGGTAAGAAAGGGAAGAACAAGACTGGCCGTGGC
AAGAAGCATACAGCCTTTTCAAGTAAAGGTCTCAGTGATGAAGAGTATGATGAGTACAAGAGAATTAGAG
AGGAAAGGAATGGCAGGTATTCCATAGAAGAGTACCTCCAGGACAGGGACAAATACTATGAGGAGGTGGC
CATTGCCAGGGCGACCGAGGAAGACTTCTGTGAAGAGGAGGAGGCCAAGATCCGGCAAAGGATCTTTAGA
CCAACAAGGAAACAACGCAAGGAAGAAAGAGCTTCTCTCGGTTTAGTCACAGGTTCTGAGATTAGGAAAA
GAAACCCAGATGACTTCAAGCCTAAGGGAAAACTGTGGGCTGACGATGACAGAAGTGTGGACTACAATGA
GAAACTCAGTTTTGAGGCCCCACCAAGCATCTGGTCAAGGATAGTCAACTTTGGTTCAGGTTGGGGCTTC
TGGGTCTCCCCTAGCCTGTTCATAACATCAACCCACGTCATACCCCAGGGCGCAAAGGAGTTCTTTGGAG
TCCCCATCAAACAAATTCAGGTACACAAGTCGGGCGAGTTTTGTCGCTTGAGGTTCCCAAAACCAATCAG
GACTGACGTGACTGGCATGATCTTGGAAGAAGGTGCGCCCGAAGGCACCGTGGTCACACTGCTCATCAAA
AGGTCTACTGGAGAACTCATGCCCCTAGCAGCTAGAATGGGGACCCATGCAACCATGAAAATTCAAGGGC
GCACCGTTGGAGGTCAGATGGGCATGCTTCTGACAGGATCCAACGCCAAAAGCATGGATCTAGGCACCAC
ACCAGGTGATTGCGGCTGTCCCTACATCTACAAGAGAGGAAATGACTATGTGGTCATTGGAGTCCATACG
GCTGCCGCTCGTGGGGGAAACACTGTCATATGTGCCACCCAGGGGGGCGAGGGGGAAGCTACACTTGAAG
GTGGTGACAGTAAGGGAACATACTGTGGTGCACCAATCCTAGGCCCAGGGAGTGCCCCAAAGCTTAGCAC
CAAAACCAAATTCTGGAGATCATCCACAGCACCACTCCCACCTGGCACCTATGAACCAGCATACCTTGGT
GGCAAGGACCCCAGAGTCAAGGGTGGCCCTTCGTTGCAGCAAGTCATGAGGGACCAGCTGAAACCATTTA
CAGAGCCCAGGGGTAAGCCACCAAAGCCAAGTGTGTTAGAAGCTGCCAAGAAAACCATCATCAATGTCCT
TGAACAAACAATTGACCCACCTGAGAAGTGGTCGTTCGCACAAGCTTGCGCCTCCCTTGACAAGACCACT
TCTAGCGGCCATCCGCACCATATGCGGAAAAACGACTGCTGGAACGGGGAGTCCTTCACAGGCAAGCTGG
CAGACCAGGCTTCCAAGGCTAACCTGATGTTTGAAGAAGGGAAGAACATGACCCCAGTCTACACAGGTGC
ACTTAAGGATGAATTAGTCAAAACTGACAAAATTTATGGTAAGATCAAGAAGAGGCTTCTCTGGGGCTCG
GATTTAGCAACCATGATCCGGTGTGCTCGAGCATTCGGAGGCCTAATGGATGAACTCAAAGCACACTGTG
TCACACTTCCTATTAGAGTTGGTATGAATATGAATGAGGATGGCCCCATCATCTTCGAGAAGCATTCCAG
GTACAGATACCACTATGATGCTGATTACTCTCGGTGGGATTCAACACAACAGAGAGCCGTGCTGGCAGCT
GCTCTAGAAATCATGGTTAAATTCTCCTCAGAACCACATTTGGCTCAGGTAGTCGCAGAAGATCTTCTTT
CCCCTAGCGTGGTGGATGTGGGTGACTTCACAATATCAATCAACGAGGGCCTTCCCTCTGGGGTGCCCTG
CACCTCCCAATGGAACTCCATCGCCCACTGGCTTCTCACTCTTTGTGCACTCTCCGAAGTCACAAATTTG
TCCCCAGACATCATACAGGCTAATTCTCTCTTCTCCTTTTATGGTGATGATGAAATTGTTAGTACAGACA
TAAAATTGGACCCAGAGAAGCTGACAGCAAAGCTTAAGGAATATGGGTTGAAACCAACCCGCCCTGACAA
AACTGAAGGACCTCTCGTTATTTCTGAAGACTTAGATGGTTTGACTTTCCTGCGGAGAACTGTGACCCGC
GACCCAGCTGGTTGGTTTGGAAAACTGGAGCAGAGCTCAATACTCAGGCAAATGTACTGGACTAGGGGCC
CCAACCATGAAGATCCATCTGAATCAATGATTCCACACTCTCAAAGACCCATACAATTGATGTCCTTACT
GGGAGAGGCCGCACTCCACGGCCCAACATTCTACAGTAAAATCAGCAAATTAGTCATTGCAGAGTTAAAA
GAAGGTGGTATGGATTTTTACGTGCCCAGGCAAGAGCCAATGTTCAGATGGATGAGATTCTCAGATCTGA
GCACGTGGGAGGGCGATCGCAATCTGGCTCCCAGTTTTGTGAATGAAGATGGCGTCGAATGACGCCAACC
CATCTGATGGGTCCGCAGCCAACCTCGTCCCAGAGGTCAGCAATGAGGTTATGGCTTTGGAGCCCGTTGT
CGGTGCCGCTATTGCGGCGCCTGTAGCGGGCCAACAAAATGTAATTGACCCCTGGATTAGAAACAATTTT
GTACAAGCCCCTGGTGGAGAGTTCACAGTATCCCCTAGAAACGCTCCAGGTGAAATACTATGGAGCGCGC
CCTTAGGCCCTGATCTGAATCCCTACCTATCTCATTTGGCCAGAATGTATAATGGTTATGCAGGTGGTTT
TGAAGTGCAGGTGATCCTCGCGGGGAACGCGTTCACCGCCGGAAAAATCATATTTGCAGCAGTCCCACCA
AATTTTCCAACTGAAGGCCTGAGTCCCAGCCAGGTCACCATGTTCCCCCACATAATAGTAGATGTTAGGC
AATTGGAACCTGTGTTGATCCCCTTACCTGATGTTAGGAATAATTTCTATCATTATAATCAGACAAATGA
TTCTACCATTAAATTGATAGCAATGCTGTATACACCACTTAGGGCCAATAACGCTGGGGAAGATGTCTTC
ACAGTCTCTTGTCGAGTCCTCACTAGGCCGTCCCCTGATTTTGATTTTATATTTTTGGTGCCACCCACAG
TTGAGTCAAGAACTAAACCATTTACTGTCCCAATCTTAACCGTTGAAGAAATGACCAATTCAAGATTCCC
CATTCCTTTGGAAAAGTTGTTCACGGGTCCCAGCGGTGCTTTTGTTGTCCAACCACAAAATGGCAGGTGC
ACGACTGATGGCGTGCTCTTAGGCACCACCCAACTGTCTCCCGTCAACATCTGCACCTTCAGAGGGGATG
TCACCCACATTGCAGGTTCTCGTAATTACACAATGAATTTGGCATCTCTAAATTGGAACAATTACGACCC
AACAGAAGAAATTCCAGCCCCTCTGGGAACTCCAGATTTTGTGGGAAAGATCCAAGGTGTGCTCACTCAA
ACCACAAAAGGAGATGGCTCGACCCGTGGCCATAAAGCTACAGTTTACACTGGGAGTGCCCCCTTTACTC
CAAAGCTGGGCAGTGTTCAATTCAGTACTGACACAGAAAATGATTTTGAAACTCACCAAAACACAAAATT
CACCCCAGTCGGTGTCATCCAGGATGGTGGCACCACCCACCGAAATGAACCCCAACAATGGGTGCTCCCA
AGTTATTCAGGTAGAGATGTTCATAATGTACACCTAGCCCCTGCTGTAGCCCCCACTTTTCCGGGTGAAC
AACTTCTTTTCTTCAGGTCCACTATGCCCGGATGCAGCGGGTATCCCAACATGGATTTGGATTGCCTACT
CCCCCAGGAGTGGGTGCAGCACTTCTACCAAGAGGCAGCTCCAGCACAATCTGATGTGGCTCTATTGAGA
TTTGTGAATCCAGACACGGGTAGGGTCCTGTTTGAGTGCAAACTTCATAAATCAGGCTATGTCACAGTGG
CTCACACCGGTCAGCATGATTTGGTCATCCCCCCCAATGGCTATTTTAGGTTTGATTCCTGGGTTAATCA
GTTCTACACGCTTGCCCCCATGGGAAACGGAACGGGGCGTAGGCGCGCCTTATAATGGCTGGAGCTTTCT
TTGCTGGATTGGCATCTGATGTCCTTGGCTCTGGACTTGGTTCCCTAATCAATGCTGGGGCTGGGGCCAT
CAACCAAAAGATTGATTTTGAAAATAATAGAAAATTGCAGCAAGCTTCCTTCCAGTTTAGCAGTAATCTA
CAACAGGCTTCCTTTCAACACGATAAAGAGATGCTCCAAGCACAAATTGAGGCCACTAAAAAGTTGCAAC
AGGAAATGATGAAAGTCAAGCAGGCAATGCTCCTAGAAGGTGGATTCTCTGAAACAGATGCAGCCCGTGG
GGCAATCAACGCCCCCATGACAAAGGTTTTGGACTGGAGCGGAACAAGGTACTGGGCCCCTGATGCTAGG
ACCACAACATACAATGCAGGCCGCTTTTCCACCCCTCAACCTTCGGGGACGCTGCCAGGAAGAATCAATC
CCAGGACTCCTACCCCCGCTCGGGGCTCCTCCAACACATCTTCTAATGCTTCCACTGCTACTTCTATACA
TTCAAATCAAACTGTTTCAACGAGACTTGGTTCTACAGCTGGTTCTGGTACCAATGTCTCGAGTCTCCCG
TCAACTGCAAGGACTAGGAGTTGGGTTGAGGATCAAAACAGAAATTTGTCACCTTTCATGAGGGGGGCTC
ATAACATATCGTTTGTCACCCCACCATCTAGCAGATCCTCTAGCCAAGGCACAGTCTCAACCGTGCCTAA
AGAAGTTTTGGACTCCTGGACTGGCGCTTTCAACACGCGCAGGCAGCCTCTCTTCGCTCACATTCGTAGG
CGAGGGGAGTCACGGGTGTAA

>KT780403.1 Norovirus Hu/GII.17/CUHK-NS-574/HKG/2015 nonstructural polyprotein (ORF1) gene, partial cds; and viral protein 1 (VP1) and viral protein 2 (VP2) genes, complete cds
AAGATGGCGTCTAACGACGCTTCCGCTGCCGTTGCTGGCAAAAACAACAACAACGACAAGGAAAAATCTT
CAAGTGACAGCTTGTTTGCTAACATGTCTGTCACTTTTAAGAAAGCCCTCGGGGCGCGGTCTAAACAACC
GCCCCCGGGAGAAACAAAACAAATACAAAAACCACCAAGGCCACCGACACCGGAATTGGTGAAGAGAATA
CCTCCACCCCCACCCAATGGCGAGGATGAACCAGGGATAGTGTACAAGGTGGGAGAGGGTGTGTCTGGGC
TGCCCGACCTAACAACTGTGGTACAACCTGACGCACAAAACACAGCTTATAGTGTTCCCCCACTTAGCCA
GAGAGAAGTCGGCGAAGCTAAAGAACCGCTGCCTGGCTCCATTCTGGAAATGTGGGATGGTGAGATCTAC
CACTATGGGCTGTATGTTGAGCGGGGGCATGTGCTCGGAGTACACAAACCACCTGCTGCAATAAGCCTTG
CCAAAATTGAAATAACACCGCTGTCTCTCTACTGGAGAGTGGTCTACACTCCCCAGTATTTGATAGATCC
AGGAACTCTTAAGAACTTGAGTGGAGAGACTTTCCCATACACGGCCTTTGACAACAACTGTTATGCCTTC
TGTTGTTGGGTCCTAGACCTCAACGACTCCTGGCTTAGCAGGAGAATGATCCAAAGAACAACTGGATTCT
TCAAACCTTATCAGGATTGGAACAGAAAACCCTTACCAACCATGGATGAACCGAAAATCAAGAAGGCCGC
GAATGCTGTCCTATGTGCTCTCTCCTCACTCTTCACTAGACCCATTAAGGACATCATTGGAAAGCTTAGA
CCACTGAACATTCTTAATATACTGGCAACCTGCGATTGGACTTTTGCAGGCATAGTGGAATCCTTGATCC
TTCTTGCTGAACTCTTTGGGGTGTTCTGGACACCCCCAGATGTGTCTGCGATGATTGCTCCCTTACTCGG
TGACTACGAGATGCAAGGCCCCGAAGACCTGGCCGTGGAACTTGTGCCCGTGGTGATGGGAGGAATAGGT
TTGGTGTTAGGATTCACCAAAGAAAAGATCGGCAAGATGCTTTCATCAGCTGCGACCACACTTAGGGCCT
GCAAGGATCTAGGATCTTATGGATTGGAGATACTCAAATTGGTCATGAAGTGGTTCTTCCCCAAGAAGGA
GGAGGCTAACGAACTAGCCATGGTGAGGGCCATTGAGGATGCAGTCCTGGATTTGGAGGCAATAGAAAAC
AATCACATGACCACCCTTCTCAAGGATAAAGACAGCCTGGCCACATACATGAGGACTCTTGACTTGGAAG
AAGAGAAAGCAAGGAAACTGTCAACCAAATCGGCGTCACCTGACATCGTGGGCACAATAAACGCATTATT
GGCTAGGATAGCAGCCGCCAGGTCACTGGTCCACAAGGCTAAGGAGGAGCTCTCGAGCAGACAGAGACCT
GTTGTTGTAATGATATCAGGTAGACCAGGTATAGGAAAGACCCATCTGGCCAGAGAGCTAGCCAAGAAAG
TTGCGTCAACACTGTCAGGCGACCAAAGGATTGGACTGGTACCTAGAAATGGCGTCGACCATTGGGACGC
CTACAAGGGAGAAAGGGTGGTTCTGTGGGATGATTATGGTATGAGCAACCCTATACAGGACGCACTGAGG
CTCCAAGAATTGGCTGACACCTGTCCTCTGACCCTAAATTGTGATAGGATTGAAAACAAAGGAAAAGTGT
TCGACAGTGATGCCATAATTATAACAACCAACCTTGCAAACCCAGCACCACTAGACTATGTCAACTTTGA
GGCCTGCTCTAGACGCATAGACTTCTTGGTGTATGCAGACGCACCTGACATTGAGAAGGCTAAGCGTGAC
TTCCCTGGCCAACCAGATATGTGGAAAGACCATTTCAGACCAGACTTCTCACACATTAAACTTCAGCTGG
CACCACAGGGAGGTTTTGACAAAAATGGCAACACCCCACATGGCAAAGGTGTGGTGAAGTCCCTGACGAT
TGGTTCTCTGATCGCCAGGGCCTCCGGCTTGCTCCACGAGAGAATGGATGAATTCGAGCTCCAAGGCTCT
GACCTGCCAACCTTCAATTTTGACCGCAACAAAGTCGCCGCCTTCAGACAATTGGCAGCTGAAAACAAAT
ATGGTCTTATGGACACACTGAGGGTCGGCAACCAACTGAAAAGTGTTAAGACCCTGGATGAGCTGAAGCA
GGCCATAAAGAACATCAGTATCAAGAAGTGTCAGATAGTGTATAATGGATGCACCTATACCATGGAATCT
GATGGGAGGGGCAAGGTTGTGGTTGAAAAGGTACAAAACGCAACAGTTCAAACCAACAATGAACTTGTAG
GGGCGCTCCACCACCTGAGATCTGCAAGGATAAGATACTATGTTAAATGTTTCCAAGAAGCCATTTACTC
TCTACTCCAAATTGCTGGTGCAGCCTTCGTCACCTCACGCATCGTGAGGCGCATGAACATATCAAACCTC
TGGTCGAAGCCACCCATCGAGGAGGGTGATGGGCCTGAAGACAGAGGAGGATGCCCCAAGCCCAGGGATG
AAGATGACCTCACTATTGACTCTAGAGACATTAAAGTGGAAGGGAAGAAGGGCAAGAACAAGTCTGGCCG
GGGCAAGAAACACACAGCCTTCTCTTCCAAGGGCCTCAGTGATGAAGAGTACGATGAGTACAAGAGAATC
AGAGAGGAGAGGAATGGCAAATACTCAATAGAGGAATACCTCCAAGATAGGGACAGATACTATGAAGAGC
TTGCCATTGCTAAGGCCACTGAGGAGGACTTCTGTGAGGAGGAGGAGATCAAAATCCGCCAGAGAATCTT
CCGACCCACCAGGAAGCAGCGGAAAGAGGAAAGGGCCACGCTTGGGCTTGTTACAGGATCGGAAATCAGA
AAGAGGAATCCAGATGACTTTAAACCAAAAGGAAAATTGTGGGCTGATGACAACAGGAGCGTGGATTACA
ATGAGAGGATAGATTTTGAGGCTCCCCCGAGTGTTTGGTCTAGGATAGTCAACTTTGGCACAGGCTGGGG
ATTCTGGGTTTCTCCAAGTCTCTTTATAACTTCAACACACGTCATACCAAAAGGAATCACTGAGGCCTTT
GGAGTGCCCATAAACCAAATCCAAATTCACAAATCTGGAGAATTTTGCCGCTTGCGGTTTCCAAAGCCAA
TTAGACCAGACGTGAGTGGGATGATCTTGGAAGAGGGCGCCCCTGAAGGCACTGTTGTGTCTATTCTCAT
CAAAAGGACAACAGGGGAGCTGATGCCTCTTGCAGTCAGAATGGGGACTCATGCCACAATGAAAATCCAA
GGTAGAACGGTGGGTGGTCAGATGGGTATGCTTCTCACTGGCTCAAATGCTAAAAGCATGGATCTAGGCA
CAACGCCAGGTGACTGCGGATGTCCATACATGTACAAAAGGGGCAATGACCTTGTGGTCATTGGGGTGCA
CACTGCAGCAGCTCGTGGAGGCAACACGGTCATATGTGCCACACAGGGAAGTGAAGGTGAAGCCACTCTT
GAAGGAGGTGACAACAAGGGTACCTATTGTGGAGCCCCCATTTTGGGACCTGGCAATGCACCAAAATTGA
GCACAAAGACAAAATTCTGGAGATCCTCTAACGCACCGCTTCCCCCAGGTACTTATGAACCAGCATACCT
TGGTGGGAGAGACCCGCGTGTGAAGGGAGGCCCATCTCTGCAACAAGTTATGAGAGACCAACTTAAGCCT
TTTACAGAGCCCAGAGGGAAGCCACCAAACCCAAATGTCTTAGAGTCAGCAAAGAAGACTATCATCAATG
TTCTGGAACAAACCATTGACCCCCCTCAAAAGTGGTCATATGCCCAAGCTTGTGCATCCCTCGACAAGAC
AACCTCCAGTGGATACCCGCACCACGTCCGGAAGAATGACTATTGGAGTGGTGAATCCTTCACAGGAAAA
CTTGCAGATCAGGCTTCAAAAGCAAATCTCATGTATGAGGAAGGCAAGCACATGCAACCAGTTTACACCG
CAGCACTCAAAGACGAGCTCGTGAAAACTGACAAAATTTATGGCAAAATCAAGAAAAGACTCCTGTGGGG
TTCTGACCTCTCCACAATGATTCGATGCGCCAGAGCATTTGGTGGTCTCATGGATGAATTCAAAGCAAAT
TGTATTACACTCCCTATCAGAGTTGGTATGAATATGAATGAAGATGGTCCCATAATATTTGAGAAACACT
CCAGGTACAGGTACCACTATGATGCTGATTACTCCCGCTGGGACTCCACACAACAGCGGGCAGTGCTGGA
AGCGGCACTTGAAATCATGGTGAGATTTTCTGCTGAGCCACAGCTGGCACAAATAGTGGCAGAGGACCTG
CTGTCACCAAGTGTGGTTGATGTGGGCGATTTCAAAATCGCTATCAATGAAGGCCTACCATCTGGCGTGC
CTTGCACCTCACAATGGAATTCTATTGCCCACTGGTTACTTACCTTGTGTGCCCTTTCTGAAGTGACAGG
ATTAGGTCCTGACATCATACAAGCTAACTCCATGTACTCTTTCTATGGTGATGATGAGATTGTGAGCACA
GACATAAAATTGGACCCAGAGAAATTGACCGCAAAGCTCAAAGAATATGGCCTTAAACCCACTCGGCCCG
ACAAAACTGAGGGGCCGTTGGTGATTAGTGAGGACCTGAATGGGTTGACTTTCCTCCGCCGAACAGTCAC
CCGTGATCCAGCAGGTTGGTTTGGAAAGTTGGACCAAAACTCCATCCTCAGGCAGTTGTACTGGACAAGA
GGACCCAACCATGAAGACCCCAGTGAGACCATGATACCACACGCACAAAGACCTGTGCAGCTCATGGCAC
TACTAGGAGAATCCTCCCTACATGGACCCTCATTTTACAGCAAGGTTAGCAAATTAGTCATATCTGAACT
TAAAGAGGGAGGAATGGATTTTTATGTGCCCAGACAAGAGTCAATGTTCAGATGGATGAGGTTCTCAGAT
CTAAGCACATGGGAGGGCGATCGCAATCTGGCTCCCAGTTTTGTGAATGAAGATGGCGTCGAATGACGCC
GCTCCATCTAATGATGGTGCTGCTGGTCTCGTACCAGAGGGCAACAACGAGACCCTTCCCCTAGAACCAG
TTGCGGGCGCAGCTATAGCCGCACCCGTCACTGGCCAAAATAACATAATTGACCCCTGGATTAGAACAAA
TTTTGTGCAAGCACCAAATGGAGAGTTCACAGTGTCACCCAGAAACTCTCCTGGAGAAATTTTATTAAAC
TTAGAGTTGGGCCCTGATTTGAACCCTTATTTGGCTCATTTGTCAAGGATGTACAATGGGTATGCTGGTG
GAGTGGAAGTTCAGGTTCTCCTGGCAGGGAACGCGTTCACTGCCGGAAAGATCCTCTTCGCCGCCGTCCC
GCCAAATTTCCCAGTGGAATTCTTAAGCCCAGCCCAGATCACAATGCTCCCACATTTAATAGTAGATGTT
AGGACTCTTGAACCAATTATGATCCCACTCCCTGATGTTAGGAATACATTCTTCCATTATAGTAACCAGC
CTAACAGCCGCATGAGATTAGTGGCTATGCTCTATACCCCACTCAGATCTAATGGCTCAGGTGATGATGT
CTTTACTGTCTCTTGCAGGGTTTTGACTAGGCCTACTCCTGATTTTGAGTTCACTTATTTAGTGCCACCT
TCTGTTGAATCTAAAACTAAGCCTTTTTCCTTACCTATTTTAACCCTTTCTGAGCTCACAAATTCGAGGT
TCCCAGTCCCCATCGATTCGCTTTTCACCGCCCAGAATAATGTGTTGCAGGTGCAGTGTCAAAATGGCAG
GTGTACACTTGATGGTGAGTTACAAGGCACAACCCAGTTGCTCCCATCTGGCATCTGTGCATTCAGAGGA
CGGGTGACAGCACAAATTAACCAACGTGACAGGTGGCACATGCAACTGCAAAACCTTAATGGTACAACAT
ATGACCCAACTGATGATGTGCCAGCCCCGCTGGGTACACCTGACTTCAAGGGCGTCGTGTTTGGGATGGT
AAGCCAAAGAAATGTGGGTAGTGATGCGCCTGGCTCAACCAGAGCCCAACAGGCGTGGGTTTCAACCTAT
AGCCCCCAATTTGTCCCCAAATTAGGTTCTGTCAATCTTAGAATTAGTGATAATGATGATTTCCAATTCC
AGCCGACAAAATTCACACCAGTGGGCGTCAATGATGACGATGATGGCCACCCGTTCAGACAATGGGAACT
ACCAAACTATTCAGGGGAGCTTACCTTGAATATGAATCTTGCCCCCCCAGTTGCTCCAAATTTTCCTGGT
GAACAATTGTTATTCTTCAGATCTTTCGTGCCATGCTCAGGAGGTTACAACCAAGGTATTATAGATTGTC
TTATTCCCCAAGAATGGATCCAACACTTCTATCAGGAATCAGCACCCTCCCAGTCAGACGTGGCCCTAAT
CAGGTATGTCAACCCCGATACGGGACGTACACTGTTTGAAGCAAAATTGCACAGATCTGGTTACATTACT
GTGGCTCACTCTGGAGACTATCCTCTTGTTGTCCCGGCTAATGGACACTTTAGATTTGATTCTTGGGTAA
ATCAGTTTTACTCACTCGCCCCAATGGGAACTGGGAATGGGCGAAGGAGGGCTCAGTAATGGCTGGGGCT
TTCATTGCAGGATTGGCAGGCGACATGCTCACGTCATCTGTGGGCTCCCTTGTGAACGCAGGGGCAAACG
CCATCAACCAAAAGATAGACTTTGAAAACAACAAACAACTCCAGTCTGCTTCCTTTCAGCATGATAAAGA
GATGCTCCAAGCGCAGGTGAGGGCAACCAAGCAGCTGCAATCTGAAATGATAGCCCTAAAACAGGGGGTT
TTGGCCGCAGGCGGCTTTTCCCCCACTGATGCAGCAAGGGGATCCATTGGTGCACCCATGACAAAGGTGC
TTGACTGGTCTGGCACTCGATACTGGGCGCCCAATTCCACAAAGACAACTGGCTATTCGGGACAATTCAC
CTCTTCACCTGTGCATATGTCTAGCCCAAATGCTCCACAATCAAAACCTGTAAAGCCTAGGTCTCTAGCT
CCTTCCTCTTCTTCTAGCAGTGTCTATAGTATGTATACTCAATCTACTCATTTAACATCTGGCCCTTCTA
GTAATGCTTCTTCTGCCTCCACAAAATTGACAAATTTAAGCTCTGGCTCCTCTCAAAACAGAACAGCAGA
GTGGGTAAATCAACAGAGAAGTCTTAGCCCTTTCATGAGTGGCGCACTTAACATCTCACATGTCACGCCA
CCCTCAAGTAGGGCTTCCAGTTCTGGGACGGTCTCGACCGTGCCCAAGGAAGTTTTGGACTCCTGGACGT
CTGCGTTTAACACACACAGACAGCCGCTCTTCGCACACCTCAGAGTGAGGGGGGAGTCACGTGTTTAGTG
AAAAGAAATAATTGGCTATAATGTGATTTCTTTCTAAATTTGGCTAATTTGTATCTTTTAAAAAAAAAA

>KM198585.1 Norovirus Hu/GII/10238/2009/VNM nonstructural polyprotein and capsid protein VP1 genes, complete cds; and capsid protein VP2 gene, partial cds
TCTAACGTCGCTTCCGCTGCCGCTGTTGCTCACAGCAACAACGACACCGCAAAATCTTCAAGTGACAAAA
TGTTCTCTAACATGGCTGTCACTTTTAAACGAGCCCTCGGGGCGCGGCCTAAACAGCCCCCCCCGAGGGA
AATACCACAAAGACCCCCACGACCACCTACCCCAGAACTGGTCAAAAAGATCCCTCCTCCCCCGCCCAAC
GGAGAGGACGAAGTAGTGGTTTCTTATAGTGCCAAAGATGGCGTTTCCGGTTTACCTGAGCTTTCCACCG
TCAGGCAACCGGAAGAAACCAATACGGCCTTCAGTGTCCCTCCACTTAACCAGAGGGAGAATAGAGATGC
TAAGGAACCACTGACTGGAACAATTCTGGAAATGTGGGATGGAGAAATCTACCATTATGGCCTGTATGTT
GAGCGAGGTCTTGTGCTGGGTGTGCACAAACCACCAGCTGCCATAAGCCTCGCCAAGGTCGAACTAACAC
CACTCTCCTTGTTCTGGAGACCTGTGTACACTCCCCAGTACCTCATCTCTCCAGACACTCTCAAGAAATT
ACACGGAGAAACGTTTCCCTACACAGCCTTTGACAACAATTGCTATGCCTTTTGTTGTTGGGTCCTGGAT
CTAAATGACTCGTGGCTGAGTAGGAGAATGATCCAGAGAACAACTGGCTTCTTCAGACCCTACCAAGACT
GGAATAGGAAACCCCTCCCCACTATGGATGATTCCAAATTAAAGAAGGTAGCTAACATATTCCTGTGCGC
CCTGTCTTCGCTATTCACCAGGCCCATAAAAGACATAATAGGAAAGCTAAGACCTCTCAACATCATCAAC
ATCCTGGCTTCATGTGATTGGACTTTCGCAGGCATAGTGGAGTCCTTGATACTCTTGGCAGAGCTCTTTG
GAGTCTTCTGGACACCCCCAGATGTGTCTGCGATGATTGCCCCCTTACTCGGTGATTTCGAGTTACAAGG
ACCTGAGGACCTTGTAGTGGAGCTCGTCCCTGTAGTAATGGGGGGAATTGGTTTGGTGCTGGGATTCACC
AAAGAGAAGATTGGGAAAATGTTGTCATCAGCTGCATCCACCTTGAGAGCTTGTAAAGATCTTGGTGCAT
ACGGGCTAGAGATCCTAAAGTTAGTCATGAAGTGGTTCTTCCCGAAGAAAGAGGAGGCAAATGAACTGGC
TATGGTGAGATCCATCGAGGATGCAGTACTGGACCTTGAGGCAATTGAAAACAACCATATGACCACCTTG
CTCAAAGACAAAGACAGCCTGGCAACCTACATGAGGACCCTTGACCTCGAGGAAGAGAAAGCCAGAAAAC
TCTCAACCAAGTCTGCTTCACCTGACATCGTGGGTACAATCAACGCCCTTCTGGCGAGAATCGCCGCTGC
ACGCTCCCTGGTGCACCGAGCGAAGGAGGAGCTTTCCAGCAGACCAAGACCTGTAGTCTTGATGATATCA
GGCAGACCGGGGATAGGAAAAACTCACCTTGCTAGGGAAGTGGCTAAGAGAATCGCAGCCTCCCTCACAG
GAGACCAGCGTGTAGGCCTCATCCCACGCAATGGCGTCGATCACTGGGATGCGTACAAGGGGGAGAGGGT
CGTCCTATGGGACGACTATGGAATGAGCAACCCCATTCACGACGCCCTTAGGCTGCAAGAACTCGCTGAC
ACTTGCCCCCTTACTCTAAATTGTGACAGGATTGAGAATAAAGGAAAGGTCTTTGACAGCGATGTCATCA
TTATCACCACTAATCTGGCCAACCCAGCACCACTGGACTATGTCAACTTTGAAGCGTGCTCGAGGCGCAT
CGATTTCCTCGTGTATGCAGAAGCCCCCGAGGTCGAAAAGGCGAAGCGTGACTTCCCGGGCCAACCTGAC
ATGTGGAAAAACGCTTTTAGTTCTGATTTCTCACACATAAAATTGGCACTGGCTCCACAAGGTGGCTTTG
ATAAGAACGGGAACACCCCACACGGGAAGGGCGTCATGAAGACTCTCACCACTGGCTCCCTCATTGCCCG
GGCATCAGGGCTGCTCCATGAGAGATTGGATGAGTTTGAACTACAGGGCCCAGCTCTTACCACCTTCAAC
TTTGACCGCAACAAAGTGCTTGCCTTCAGACAGCTTGCTGCTGAAAACAAATATGGGTTGATAGACACAA
TGAAAGTTGGGAGGCAGCTCAAGGATGTCAAAACCATGCCAGATCTTAAACAAGCACTCAAAAACATCTC
AATCAAGAAGTGCCAGATTGTGTATAGTGGTTGCACCTACACACTTGAGTCTGATGGCAAGGGCAATGTG
AAAGTTGACAGAATCCAGAGCACCTCCGTACAGATCAACAATGAGCTGGCTGGCGCCCTGCATCATCTGA
GGTGCGCCAGAATCAGGTACTATGTCAAGTGTGTCCAGGAGGCCCTGTATTCTATCATCCAGATTGCTGG
GGCTGCATTTGTCACCACGCGCATCATCAAGCGTGTGAACATTCAAGACTTATGGTCCAAGCCACAAGTG
GAAAACACAGAGGAGGCCACCAACAAGGACGGGTGCCCAAAACCCAAAGATGATGAGGAGTTCGTCATTT
CATCTGACGACATTAAAACTGAGGGTAAGAAAGGGAAGAACAAGACTGGCCGTGGCAAGAAGCATACAGC
CTTTTCAAGTAAAGGTCTCAGTGATGAAGAGTATGATGAGTACAAGAGAATTAGAGAGGAAAGGAATGGC
AGGTATTCCATAGAAGAGTACCTCCAGGACAGGGACAAATACTATGAGGAGGTGGCCATTGCCAGGGCGA
CCGAGGAAGACTTCTGTGAAGAGGAGGAGGCCAAGATCCGGCAAAGGATCTTTAGACCAACAAGGAAACA
ACGCAAGGAAGAAAGAGCTTCTCTCGGTTTAGTCACAGGTTCTGAGATTAGGAAAAGAAACCCAGATGAC
TTCAAGCCTAAGGGAAAACTGTGGGCTGACGATGACAGAAGTGTGGACTACAATGAGAAACTCAGTTTTG
AGGCCCCACCAAGCATCTGGTCAAGGATAGTCAACTTTGGTTCAGGTTGGGGCTTCTGGGTCTCCCCTAG
CCTGTTCATAACATCAACCCACGTCATACCCCAGGGCGCAAAGGAGTTCTTTGGAGTCCCCATCAAACAA
ATTCAGGTACACAAGTCAGGCGAATTTTGTCGCTTGAGGTTCCCAAAACCAATCAGGACTGACGTGACTG
GCATGATCTTGGAAGAAGGTGCGCCCGAAGGTACCGTGGTCACACTACTCATCAAAAGGTCTACTGGAGA
ACTCATGCCCCTAGCAGCTAGAATGGGGACCCATGCAACCATGAAAATTCAAGGACGCACCGTTGGAGGT
CAGATGGGCATGCTTCTGACAGGATCCAACGCCAAAAGCATGGATCTAGGCACCACACCAGGTGATTGCG
GCTGTCCCTACATCTACAAGAGAGGAAACGACTATGTGGTCATTGGAGTCCATACGGCTGCCGCTCGTGG
GGGAAACACTGTCATATGTGCCACCCAGGGGGGCGAGGGGGAAGCTACACTTGAAGGTGGTGACAGTAAG
GGAACATACTGTGGTGCACCAATCCTAGGCCCAGGGAGTGCCCCAAAGCTTAGCACCAAAACCAAATTCT
GGAGATCATCCACAGCACCACTCCCACCTGGCACCTATGAACCAGCATACCTTGGTGGCAAGGACCCCAG
AGTCAAGGGTGGTCCTTCGTTGCAGCAAGTCATGAGGGACCAGCTCAAACCATTTACAGAGCCCAGGGGT
AAGCCACCAAAGCCAAGTGTGTTAGAAGCTGCCAAGAAAACCATCATCAATGTCCTTGAACAAACAATTG
ACCCACCTGAGAAGTGGTCGTTCGCACAAGCTTGCGCCTCCCTTGACAAGACCACTTCTAGCGGCCATCC
GCACCATATGCGGAAAAACGACTGCTGGAACGGGGAGTCCTTCACAGGCAAGCTGGCAGACCAGGCTTCC
AAGGCTAACCTGATGTTTGAAGAAGGGAAGAACATGACCCCAGTCTACACAGGTGCACTTAAGGATGAAT
TAGTCAAAACTGACAAAATTTATGGTAAGATCAAGAAGAGGCTTCTCTGGGGCTCGGATTTAGCAACCAT
GATCCGGTGTGCTCGAGCATTCGGAGGCCTAATGGATGAACTCAAAGCACACTGTGTCACACTTCCTATT
AGAGTTGGTATGAATATGAATGAGGATGGCCCCATCATCTTCGAGAAGCATTCCAGGTACAGATACCACT
ATGATGCTGATTACTCTCGGTGGGATTCAACACAACAGAGAGCCGTGCTGGCAGCTGCTCTAGAAATCAT
GGTTAAATTCTCCTCAGAACCACATTTGGCTCAGGTAGTCGCAGAAGATCTTCTTTCCCCTAGCGTGGTG
GATGTGGGTGACTTCACAATATCAATCAACGAGGGCCTTCCCTCTGGGGTGCCCTGCACCTCCCAATGGA
ACTCCATCGCCCACTGGCTTCTCACTCTTTGTGCACTCTCCGAAGTCACAAATTTGTCCCCAGACATCAT
ACAGGCTAATTCTCTCTTCTCCTTCTATGGTGATGATGAAATTGTTAGTACAGACATAAAATTGGACCCA
GAGAAGTTGACAGCAAAGCTTAAGGAATATGGGTTGAAACCAACCCGCCCTGACAAAACTGAAGGACCTC
TCGTTATTTCTGAAGACTTAGATGGTTTGACTTTCCTGCGGAGAACTGTGACCCGCGACCCGGCTGGTTG
GTTTGGAAAACTGGAGCAGAGCTCAATACTCAGGCAAATGTACTGGACTAGGGGCCCCAACCATGAAGAT
CCATCTGAATCAATGATCCCACACTCTCAAAGACCCATACAATTGATGTCCTTACTGGGAGAGGCCGCAC
TCCACGGCCCAACATTCTACAGTAAAATCAGCAAATTAGTCATTGCAGAGCTAAAAGAAGGTGGTATGGA
TTTTTACGTGCCCAGGCAAGAGCCAATGTTTAGATGGATGAGATTCTCAGATCTGAGCACGTGGGAGGGC
GATCGCAATCTGGCTCCCAGTTTTGTGAATGAAGATGGCGTCGAATGACGCCAACCCATCTGATGGGTCC
GCAGCCAACCTCGTCCCAGAGGTCAGCAATGAGGTTATGGCTTTGGAGCCCGTTGTCGGTGCCGCTATTG
CGGCGCCTGTAGCGGGCCAACAAAATGTAATTGACCCCTGGATTAGAAACAATTTTGTACAAGCCCCTGG
TGGAGAGTTCACGGTATCCCCTAGAAACGCTCCAGGTGAAATACTATGGAGCGCGCCCTTAGGCCCTGAT
CTGAATCCCTACCTATCTCATTTGGCCAGAATGTATAATGGTTATGCAGGTGGTTTTGAAGTGCAGGTGA
TCCTCGCGGGGAACGCGTTCACCGCCGGAAAAATTATATTTGCAGCAGTCCCACCAAATTTTCCAACTGA
AGGCCTGAGTCCCAGCCAGGTCACTATGTTCCCCCACATAATAGTAGATGTTAGGCAGTTGGAACCTGTG
TTGATCCCCTTACCTGATGTTAGGAATAATTTCTATCATTATAATCAGACAAATGATTCTACCATTAAAC
TGATAGCAATGCTGTATACACCACTTAGGGCCAATAACGCTGGGGAAGATGTCTTCACAGTCTCTTGTCG
AGTCCTCACTAGGCCGTCCCCTGATTTTGATTTTATATTTTTGGTGCCACCCACAGTTGAGTCAAGAACT
AAACCATTTACTGTCCCAATCTTAACCGTTGAAGAAATGACCAATTCAAGATTCCCCATTCCTTTGGAAA
AGTTGTTCACGGGTCCCAGCGGTGCTTTTGTTGTCCAACCACAAAATGGCAGGTGCACGACTGATGGCGT
GCTCTTAGGCACCACCCAACTGTCTCCCGTCAACATCTGCACCTTCAGAGGGGATGTCACCCACATTGCA
GGTTCTCGTAATTACACAATGAATTTGGCATCTCTAAATTGGAACAATTATGACCCAACAGAAGAAATTC
CAGCCCCTCTGGGAACTCCAGATTTCGTGGGAAAGATCCAAGGTGTGCTCACTCAAACCACAAAAGGAGA
TGGCTCGACCCGTGGCCACAAAGCTACAGTTTACACTGGGAGTGCCCCCTTCACTCCAAAGCTGGGCAGT
GTTCAATTCAGTACTGACACAGAAAATGATTTTGAAACTCACCAAAACACAAAATTCACCCCAGTCGGTG
TCATCCAGGATGGTGGCACCACCCACCGAAATGAACCCCAACAATGGGTGCTCCCAAGTTATTCAGGTAG
AGATGTTCATAATGTACACCTAGCCCCTGCTGTAGCCCCCACTTTTCCGGGTGAACAACTTCTTTTCTTC
AGGTCCACTATGCCCGGATGCAGCGGGTATCCCAACATGGATTTGGATTGCCTACTCCCCCAGGAGTGGG
TGCAGCACTTCTACCAAGAGGCAGCTCCAGCACAATCTGATGTGGCTCTATTGAGATTTGTGAATCCAGA
CACGGGTAGGGTCCTGTTTGAGTGCAAACTTCATAAATCAGGCTATGTCACAGTGGCTCACACCGGTCAG
CATGATTTGGTCATCCCCCCCAATGGCTATTTTAGGTTTGATTCCTGGGTTAATCAGTTCTACACGCTTG
CCCCCATGGGAAACGGAACGGGGCGTAGGCGCGCCTTATAATGGCTGGAGCTTTCTTTGCTGGATTGGCA
TCTGATGTCCTTGGCTCTGGACTTGGTTCCCTAATCAACGCTGGGGCTGGGGCCATCAACCAAAAGATTG
ATTTTGAAAATAATAGAAAATTGCAGCAAGCTTCCTTTCAGTTTAGCAGTAATCTACAACAGGCTTCCTT
TCAACACGATAAAGAGATGCTCCAAGCACAAATTGAGGCCACTAAAAAGTTGCAACAGGAAATGATGAAA
GTCAAGCAGGCAATGCTCCTAGAAGGTGGATTCTCTGAAACAGATGCAGCCCGTGGGGCAATCAACGCCC
CCATGACAAAGGTTTTGGACTGGAGCGGAACAAGGTACTGGGCCCCTGATGCTAGGACCACAACATACAA
TGCAGGCCGCTTTTCCACCCCTCAACCTTCGGGGACGCTGCCAGGAAGAATCAATCCCAGGACTCCTACC
CCCGCTCGGGGCTCCTCCAGTACATCTTCTAATGCTTCCACTGCTACTTCTATATATTCAAATCAAACTG
TTTCAACGAGACTTGGTTCTACAGCTGGTTCTGGTACCAATGTCTCGAGTCTCCCGTCAACTGCAAGGAC
TAGGAGTTGGGTTGAGGATCAAAACAGAAATTTGTCACCTTTCATGAGGGGGGCTCATAACATATCGTTT
GTCACCCCACCATCTAGCAGATCCTCTAGCCAAGGCACAGTCTCAACCGTGCCTAAAGAAGTTTTGGACT
CCTGGACTGGC

>JX459903.1 Norovirus Hu/GII.4/Jannali/NSW774M/2011/AU, complete genome
GTGAATGAAGATGGCCTCTAACGACGCTTCCGCTGCCGCTGTTGCTGATAGCAACAACGACACCGTAAAA
TCTTCAAGTGACGGAGTGCTTTCTAGCATGGCTGTCACTTTCAAACGAGCCCTCGGGGCGCGGCCTAAAC
AGCCTCCCCCGAGGGAAATACCACAAAGACCCCCACGACCACCCACTCCAGAACTGATCAAAAATATCCC
CCCTCCCCCACCCAACGGAGAGGACGACATAGTGGTTTCTTATAGTGTCAAAGGTGGCGTCTCTGGTTTG
CCTGATCTTTCCACCGTCAGGCAACCGGAAGAATCTAATACGGCCTTCAGTGTCCCTCCACTCAACCAGA
GGGAGAATAGAGATGCTAAGGAACCACTGACTGGAACAATTTTGGAAATGTGGGATGGAGAAATCTATCA
TTATGGCCTGTATGTAGAGCGAGGTCTTGTGCTAGGTGTGCACAAACCACCAGCTGCCATCAGCTTCGCT
AGGGTCGAACTAACACCACTTTCCTTGTACTGGAGACCTGTGTATACTCCCCAGTACCTCATCTCTCCAG
ACGCTCTCAAGAGACTACACGGAGAGACGTTCCCCTACACAGCTTTTGACAACAACTGCTACGCCTTTTG
TTGTTGGGTCCTGGACCTAAACGACTCGTGGCTGAGTAGGAGAATGATCCAGAGAACAACTGGCTTCTTC
AGACCCTACCAAGATTGGAATAGGAAACCCCTCCCCACTATGGATGACTCCAAGTTAAAGAAGGTAGCTA
ACATATTCCTGTGTGCACTGTCTTCGCTATTCACCAGGCCTATAAAAGATATAATAGGGAAGCTAAGGCC
TCTTAACATCCTTAACATCTTGGCCTCATGTGATTGGACTTTTGCAGGCATAGTGGAGTCCTTGATACTC
TTGGCAGAACTCTTTGGAGTTTTCTGGACACCCCCAGATGTGTCTGCGATGATTGCCCCCTTACTCGGTG
ACTACGAGCTACAGGGACCTGAGGACCTTGCAGTGGAGCTCGTCCCTGTAGTGATGGGGGGAATTGGTTT
GGTGCTAGGATTCACCAAAGAGAAGATTGGAAAAATGTTGTCATCTGCTGCATCCACCTTGAGAGCTTGT
AAAGATCTTGGTGCATATGGGCTAGAGATCCTAAAGTTGGTTATGAAGTGGTTCTTCCCGAAGAAAGAGG
AAGCAAATGAACTGGCCATAGTGAGATCCATCGAGGATGCAGTCCTGGATCTCGAAGCAATTGAAAACAA
CCATATGACCACCTTGCTCAAAGACAAAGACAGTCTGGCAACCTACATGAGAACCCTTGACCTTGAGGAG
GAGAAAGCCAGGAAACTCTCGACCAAGTCTGCTTCACCTGACATCGTGGGCACAATCAACGCCCTTCTGG
CGAGAATCGCTGCTGCACGCTCTCTGGTGCATCGAGCGAAGGAGGAACTTTCTAGCAGACCAAGACCTGT
AGTGTTGATGATATCAGGCAGACCAGGAATAGGGAAGACCTACCTTGCCAGGGAAGTGGCTAAGAGAATC
GCAGCCTCCCTTACAGGAGACCAGCGTGTAGGCCTCGTCCCACGCAATGGCGTCGACCATTGGGATGCGT
ACAAGGGGGAGAGGGTCGTTCTATGGGACGACTATGGAATGAGCAATCCTATCCACGATGCCCTCAGATT
GCAAGAACTCGCTGACACTTGTCCCCTCACCCTAAACTGTGACAGGATTGAGAACAAAGGAAAGGTCTTT
GACAGCGATGTCATCATTATCACCACTAATTTGGCTAACCCAGCACCACTGGACTATGTCAACTTTGAAG
CATGCTCGAGGCGCATCGACTTCCTCGTGTATGCAGAAGCCCCTGAGGTCGAAAAGGCGAAGCGTGACTT
CCCAGGCCAACCCGACATGTGGAAGAACGCCTTCAGTTCTGATTTCTCACACATAAAACTAACATTGGCT
CCACAGGGTGGTTTCGACAAGAACGGGAACACCCCACACGGGAAGGGCGTCATGAAGACTCTCACCACCG
GCTCCCTTATTGCCCGGGCATCAGGGCTACTCCATGAAAGACTAGATGAATTTGAACTACAGGGCCCAAC
TCTCACCACTTTCAACTTTGATCGCAATAAAGTGCTTGCCTTTAGACAACTTGCTGCTGAAAATAAATAT
GGGTTGATGGACACAATGAAAGTTGGGAGGCAGCTCAAGGATGTCAGAACAATGCCAGAACTCAAGCAAG
CACTCAAGAATATTTCAATCAAGAAGTGCCAAATAGTGTATAGTGGTAGCACCTATACACTTGAGTCTGA
TGGCAAGGGTAATGTGAAGGTTGACAGAGTTCAAAGCGCCTCCGTGCAGACCAACAATGAGCTGGCTGGC
GCCCTACACCATCTAAGGTGCGCCAGAATAAGATACTATGTCAGGTGTGTCCAGGAGGCCCTGTATTCCA
TCATCCAGATTGCTGGGGCTGCATTTGTCACCACGCGCATCGTCAAGCGCATGAACATACAAAGCCTATG
GTCTAAGCCACAAGTGGAAAATACAGAGGAGACTACCAGCAAGGACGGGTGCCCAAAACCCAAAGAAGAT
GAGGAGTTCGTCATTTCATCCGACGACATCAAAACTGAGGGCAAGAAAGGGAAAAACAAGACTGGCCGCG
GTAAGAAGCACACAGCCTTCTCAAGCAAAGGTCTCAGTGATGAAGAGTACGACGAGTACAAGAGGATTAG
AGAAGAAAGGAATGGTAAGTACTCCATAGAAGAGTACCTTCAGGACAGGGACAAATACTATGAGGAGGTG
GCCATTGCCAGGGCGACTGAGGAAGACTTCTGTGAAGAGGAGGAGGCCAAGATCCGGCAAAGGATCTTCA
GGCCAACAAGGAAACAACGCAAGGAGGAAAGAGCTTCTCTCGGTTTAGTCACAGGTTCTGAAATTAGGAA
AAGAAATCCAGATGATTTCAAACCCAAGGGGAAACTGTGGGCTGACGATGACAGAAGTGTGGACTACAAT
GAGAAACTCAGTTTTGAAGCCCCACCAAGCATCTGGTCGAGGATAGTCAACTTTGGTTCAGGTTGGGGAT
TCTGGGTCTCCCCCAGTTTGTTCATAACATCAACCCATGTCATACCCCAAGGAGCGAAGGAGTTCTTTGG
AGTCCCCATCAAACAAATTCAGGTACATAAGTCAGGCGAATTCTGTCGCTTGAGATTCCCAAAACCAATC
AGGACTGATGTGACGGGCATGATCTTAGAAGAAGGTGCACCCGAGGGAACCGTGGTTACACTACTCATCA
AAAGATCCACTGGGGAGCTCATGCCCCTGGCAGCTAGGATGGGGACCCATGCAACCATGAAAATCCAAGG
GCGCACTGTTGGAGGTCAAATGGGCATGCTTCTGACAGGATCCAACGCCAAAAGCATGGATCTGGGTACC
ACACCAGGTGATTGTGGCTGTCCCTACATCTACAAGAGGGGAAATGACTATGTGGTCATTGGAGTCCACA
CGGCTGCCGCTCGTGGGGGCAACACTGTCATATGTGCCACCCAGGGGAGTGAGGGAGAGGCTACACTTGA
AGGTGGTGACAATAAAGGGACATACTGTGGTGCACCAATCCTAGGCCCAGGGAGTGCCCCAAAACTTAGC
ACCAAGACCAAATTCTGGAGATCATCCACAGCACCACTCCCACCTGGCACCTATGAACCAGCTTATCTTG
GTGGTAAGGATCCCAGAGTCAAGGGTGGGCCTTCACTACAGCAGGTCATGAGGGATCAGCTAAAGCCATT
CACAGAGCCCAGGGGCAAGCCACCAAAGCCAAGTGTGTTGGAAGCTGCTAAGAAAACCATCATCAATGTC
CTTGAGCAAACAATTGATCCACCTGAGAAATGGTCGTTCGCACAAGCTTGCGCGTCCCTTGACAAGACCA
CCTCCAGTGGCCATCCGCACCACATGCGGAAAAACGACTGCTGGAACGGGGAGTCCTTCACAGGCAAGCT
GGCAGACCAGGCTTCCAAGGCCAACCTGATGTTTGAAGAAGGGAAGAACATGACGCCAGTCTACACAGCT
GCGCTTAAGGATGAGTTAGTTAAAACTGACAAAATTTATGGCAAGATCAAGAAGAGGCTTCTCTGGGGCT
CGGATTTGGCGACCATGATCCGGTGTGCTCGAGCATTCGGAGGCCTAATGGATGAACTCAAAGCGCACTG
TGTCACACTTCCCATTAGAGTTGGTATGAATATGAATGAGGATGGCCCCATCATCTTCGAGAGGCACTCC
AGGTACACGTACCACTATGATGCTGATTACTCTCGATGGGATTCAACACAACAGAGAGCCGTGTTGGCAG
CAGCTCTAGAAATCATGGTTAAGTTCTCCCCAGAACCACATTTGGCCCAGGTAGTCGCAGAAGACCTTCT
TTCTCCTAGCGTGGTGGATGTGGGTGACTTCACAATATCAATTAACGAGGGCCTTCCTTCTGGGGTGCCC
TGCACCTCCCAATGGAACTCCATCGCCCACTGGCTTCTCACCCTCTGTGCGCTCTCTGAAGTTACAAACT
TGTCTCCTGACACCATACAAGCTAACTCCCTCTTCTCTTTTTATGGTGATGATGAAATTGTTAGCACAGA
CATAAAATTGGACCCAGAAAAGTTGACAGCAAAGCTCAGGGAATATGGGTTAAAACCAACCCGCCCCGAC
AAGACTGAAGGACCCCTTGCCATCTCTGAAGACTTGAATGGCCTGACTTTCTTGCGGAGAACTGTGACCC
GCGACCCAGCTGGTTGGTTTGGAAAACTAGAGCAGAGTTCAATACTCAGGCAAATGTACTGGACTAGGGG
TTCCAACCATGAAGACCCATCTGAAACAATGATTCCACATTCCCAAAGACCCATACAATTGATGTCCCTA
CTGGGGGAGGCCGCACTCCACGGCCCAGCATTCTACAGCAAAATCAGCAAGTTAGTCATTGCAGAGCTAA
AAGAAGGTGGCATGGATTTTTACGTGCCCAGACAAGAGCCAATGTTCAGATGGATGAGATTCTCAGATCT
GAGCACGTGGGAGGGCGATCGCAATCTGGCTCCCAGTTTTGTGAATGAAGATGGCGTCGAGTGACGCCAA
CCCATCTGATGGGTCCACAGCCAACCTCGTCCCAGAGGTCAACAATGAGGTTATGGCTTTGGAGCCCGTT
GTTGGTGCCGCCATTGCGGCACCTGTAGCGGGCCAACAAAATGTAATTGACCCCTGGATTAGAAATAATT
TTGTACAAGCCCCTGGTGGAGAGTTCACAGTATCCCCTAGGAACGCTCCAGGTGAAATACTGTGGAGCGC
GCCCCTAGGCCCTGATTTGAATCCTTACCTTTCCCATTTGGCCAGAATGTACAATGGTTATGCAGGTGGT
TTTGAAGTGCAGGTAATCCTCGCGGGGAACGCGTTCACCGCCGGAAAAATCATATTTGCAGCAGTCCCAC
CAAATTTCCCAACTGAAGGCTTGAGCCCCAGCCAGGTTACTATGTTCCCCCACATAATAGTAGATGTTAG
GCAACTGGAACCTGTGTTGATCCCCTTACCCGATGTTAGGAATAATTTCTACCATTACAATCAATCAAAT
GACCCCACCATCAAATTGATAGCAATGTTGTACACACCACTTAGGGCTAATAATGCTGGGGACGATGTCT
TCACAGTTTCTTGTCGGGTACTCACGAGACCATCCCCCGATTTTGATTTCATATTTTTAGTGCCACCCAC
AGTTGAATCAAGAACTAAACCATTCTCTGTCCCAATTTTAACTGTTGAGGAGATGACCAATTCAAGATTC
CCCATTCCTTTGGAAAAGCTGTTCACGGGTCCCAGCAGTGCCTTTGTTGTTCAACCACAAAACGGCAGGT
GCACGACTGATGGCGTGCTCCTAGGTACCACCCAACTGTCTCCTGTCAACATCTGCACCTTCAGAGGGGA
TGTCACCCATATTACAGGTAGTCGTAACTACACAATGAATTTGGCTACTCAAAATTGGAACAGTTATGAC
CCAACAGAAGAAATCCCAGCCCCTCTAGGAACTCCAGATTTCGTGGGAAAGATCCAAGGTGTGCTCACCC
AAACCACGAGGGCAGATGGCTCGACCCGTGGACACAAGGCTACAGTGTACACTGGGAGCGCCGACTTTGC
TCCAAAACTGGGTAGAGTTCAATTTGCCACTGACACAGACCATGATTTTGATGCTAACCAAAACACAAAG
TTCACCCCAGTCGGTGTCATCCAGGATGGTGATACTGCCCACCGAAATGAACCCCAACAATGGGTGCTCC
CAAGTTACTCAGGTAGAAATAGTCACAATGTGCACCTGGCCCCCACTGTAGCCCCCACTTTTCCGGGTGA
GCAACTTCTCTTCTTTAGATCCACTATGCCCGGATGCAGCGGGTACCCCAACATGGATTTGGACTGTCTG
CTCCCCCAGGAATGGGTGCAGTATTTCTATCAAGAGGCAGCCCCAGCACAATCTGATGTGGCTCTGCTAA
GATTTGTGAATCCAGACACAGGTAGGGTTTTGTTTGAGTGTAAGCTTCATAAATCAGGCTATGTTACAGT
GGCTCACACCGGCCAACATGATCTGGTTATCCCCCCCAATGGTTATTTTAGGTTTGATTCTTGGGTCAAC
CAGTTCTACACACTTGCCCCCATGGGAAATGGAACGGGGCGTAGACGTGCATTATAATGGCTGGAGCTTT
CTTTGCTGGATTGGCATCTGACGTCCTTGGATCCGGGCTTGGTTCTTTGATCAATGCCGGGGCTGGGGCC
ATCAACCAAAAAGTTGAATTTGAAAATAACAGAAAATTGCAACAAGCTTCCTTCCAATTCAGTAGCAATC
TACAACAGGCTTCCTTTCAACATGATAAAGAGATGCTCCAAGCACAAATTGAGGCCACCAAAAAGTTGCA
ACAGGAAATGATGAGAGTTAAACAGGCAATGCTCCTAGAGGGTGGATTCTTTGAGACAGATGCAGCCCGT
GGGGCAATCAACGCCCCCATGACAAAGGCTTTGGACTGGAGTGGGACAAGGTACTGGGCTCCCGATGCTA
GGACTACAACATACAATGCAGGCCACTTTTCCACCCCTCAACCCTCGGGGGCACTGCCAGGGAGAGCTAA
TCTTAGGGCTGCTGTCCCCGCTCGGGGCTCCTCCAATACACCTTCTAACTCTTCTACTGCTACCTCTGTG
TACTCAAATCAAACCACTTCAACGAGACTTGGTTCTACAGCTGGTTCTGGTACCAGTGTCTCGAGCCTCC
CGTCAACTGCAAGGGCTAGGAGCTGGGTCGAGGATCAAAATAGGAATTTGTCACCTTTCATGAGGGGGGC
CCACAACATATCGTTTGTCACCCCACCATCTAGCAGATCCTCTAGCCAAGGCACAGTCTCAACCGTGCCC
AAAGAAGTTTTGGACTCCTGGACTGGCGCTTTCAATACGCGCAGGCAGCCTCTCTTCGCTCACATTCGTA
AGCGAGGGGAGTCACGGGCGTAATGTGAAAAGACAAAATTGATTATCTTTCTTTTCTTTAGTGTCTTTT

>KC409268.1 Norovirus Hu/GII/20185/2009/VNM, complete genome
GAATGAAGATGGCGTCTAACGACGCTTCCGCTGCCGCTGTTGCTAACAGCAACAACGACACCGCAAAATC
TTCAAGTGACAAGATGTTTTCTAACATGGCTGTCACTTTTAAACGAGCCCTCGGGGCGCGGCCTAAACAG
CCCCCCCCGAGGGAAATACCACAAAGACCCCCACGACCACCTACTCCAGAACTGGTCAAAAAGATCCCTC
CTCCCCCACCCAACGGAGAGGATGAAACAGTGGTTTCTTATAGTGCCAAAGATGGCGTTTCCGGTTTACC
TGAGCTTTCCACTGTCAGGCAACCGGAAGAAACCAACACGGCCTTCAGTGTCCCTCCACTCAACCAGAGG
GAGAATAGAGATGCTAAGGAACCACTGACTGGAACAATTCTGGAAATGTGGGATGGAGAAATCTACCATT
ATGGCCTGTATGTTGAGCGAGGTCTTGTGCTGGGTGTGCACAAACCACCAGCTGCCATAAGCCTCGCCAA
GGTCGAACTAACACCACTCTCCTTGTTCTGGAGACCTGTGTACACTCCCCAGTACCTCATCCCTCCAGAC
ACTCTCAAGAAATTACACGGAGAAACGTTTCCCTACACAGCCTTTGACAACAATTGCTATGCCTTTTGTT
GTTGGGTCCTGGATCTAAATGACTCGTGGCTGAGTAGGAGAATGATCCAGAGAACAACTGGCTTCTTCAG
ACCCTACCAAGACTGGAATAGGAAACCCCTCCCCACTATGGATGATTCCAAATTAAAGAAGGTAGCTAAC
ATATTCCTGTGCGCCCTGTCTTCGCTATTCACCAGGCCCATAAAAGACATAATAGGAAAGCTAAGACCTC
TCAACATCATCAACATCCTGGCTTCATGTGATTGGACTTTCGCAGGCATAGTGGAGTCTTTGATACTCTT
GGCAGAGCTCTTTGGAGTCTTCTGGACACCCCCAGATGTGTCTGCGATGATTGCCCCCTTACTCGGTGAT
TTCGAGTTACAAGGACCTGAGGACCTTGTAGTGGAGCTCGTCCCTGTAGTAATGGGGGGAATTGGTTTGG
TGCTGGGATTCACCAAAGAGAAGATTGGGAAAATGTTGTCATCTGCTGCATCCACCTTGAGAGCTTGTAA
AGATCTTGGTGCATATGGGCTAGAGATCCTAAAGTTAGTCATGAAGTGGTTCTTCCCGAAGAAAGAGGAG
GCAAATGAACTGGCTATGGTGAGATCCATCGAGGATGCAGTACTGGACCTTGAGGCAATTGAAAACAACC
ATATGACCACCTTGCTCAAAGACAAAGACAGCCTGGCAACCTACATGAGAACCCTTGACCTCGAGGAAGA
GAAAGCCAGAAAACTCTCAACCAAGTCTGCTTCACCCGACATCGTGGGCACAATCAACGCCCTTCTGGCG
AGAATCGCCGCTGCACGCTCCCTGGTGCACCGAGCGAAGGAGGAGCTTTCCAGCAGACCAAGACCTGTAG
TCTTGATGATATCAGGCAGACCAGGGATAGGAAAAACCCACCTTGCTAGGGAAGTGGCTAAGAGAATCGC
AGCCTCCCTCACAGGAGACCAGCGTGTAGGCCTCATCCCACGCAATGGCGTCGATCACTGGGATGCGTAC
AAGGGGGAGAGGGTCGTCCTATGGGACGACTATGGAATGAGCAACCCCATTCACGACGCCCTTAGGCTGC
AAGAACTCGCTGACACTTGCCCCCTTACTCTAAATTGTGACAGGATTGAGAATAAAGGAAAGGTCTTTGA
CAGCGATGTCATCATTATCACCACTAATCTGGCCAACCCAGCACCACTGGACTATGTCAACTTTGAAGCG
TGCTCGAGGCGCATCGATTTCCTCGTGTATGCAGAAGCCCCCGAGGTCGAAAAGGCGAAGCGTGACTTCC
CGGGCCAACCTGACATGTGGAAAAACGCTTTTAGTTCTGATTTCTCACACATAAAATTAGCACTGGCTCC
ACAAGGTGGCTTTGATAAGAACGGGAACACCCCACACGGGAAGGGCGTCATGAAGACTCTCACCACTGGC
TCCCTCATCGCCCGGGCATCAGGGCTGCTCCATGAGAGATTGGATGAGTTTGAACTACAGGGCCCAGCTC
TTACCACCTTCAACTTTGACCGCAACAAAGTGCTTGCCTTCAGACAGCTTGCAGCTGAAAACAAATATGG
GTTGATAGACACAATGAAAGTTGGGAGGCAGCTCAAGGATGTCAAAACCATGCCAGAACTTAAACAAGCA
CTCAAAAACATCTCAATCAAAAAGTGCCAGATTGTGTATAGTGGTTGCACCTACACACTTGAGTCTGATG
GCAAGGGCAATGTGAAAGTTGACAGAATCCAGAGCACCTCCGTACAGACCAACAATGAGCTTGCTGGCGC
CCTGCATCATCTGAGGTGCGCCAGAATCAGGTATTATGTCAAGTGTGTCCAGGAGGCCCTGTATTCTATC
ATCCAGATTGCTGGGGCCGCATTTGTCACCACGCGCATTATCAAGCGTGTGAACATTCAAGACTTATGGT
CCAAGCCACAAGTGGAAAACACAGAGGAGGCCACCAACAAGGACGGGTGCCCAAAACCCAAAAATGATGA
GGAGTTCGTCATTTCATCTGACGACATTAAAACTGAGGGTAAGAAAGGGAAGAACAAGACTGGCCGTGGC
AAGAAGCATACAGCCTTTTCAAGTAAAGGTCTCAGTGATGAAGAGTATGATGAGTACAAGAGAATTAGAG
AGGAAAGGAATGGCAGGTATTCCATAGAAGAGTACCTTCAGGACAGGGACAAATACTATGAGGAGGTGGC
CATTGCCAGGGCGACCGAGGAAGACTTCTGTGAAGAGGAGGAGGCCAAGATCCGGCAAAGGATCTTTAGA
CCAACAAGGAAACAACGCAAGGAAGAAAGAGCTTCTCTCGGTTTAGTCACAGGTTCTGAGATTAGGAAAA
GAAACCCAGATGACTTCAAGCCTAAGGGAAAACTGTGGGCTGACGATGACAGAAGTGTGGACTACAATGA
GAAACTCAGTTTTGAGGCCCCACCAAGCATCTGGTCAAGGATAGTCAACTTTGGTTCAGGTTGGGGCTTC
TGGGTCTCCCCTAGCCTGTTCATAACATCAACCCACGTCATACCCCAGGGCGCAAAGGAGTTCTTTGGAG
TTCCCATCAAACAAATTCAGGTACACAAGTCAGGCGAATTTTGTCGCTTGAGGTTCCCAAAACCAATCAG
GACTGACGTGACTGGCATGATCTTGGAAGAAGGTGCGCCCGAAGGCACCGTGGTCACACTACTCATCAAA
AGGTCTACTGGAGAACTCATGCCCCTAGCAGCTAGAATGGGGACCCATGCAACCATGAAAATTCAAGGGC
GCACCGTTGGAGGTCAGATGGGCATGCTTCTGACAGGATCCAACGCCAAAAGCATGGATCTAGGCACCAC
ACCAGGTGATTGCGGCTGTCCCTACATCTACAAGAGAGGAAATGACTATGTGGTCATTGGGGTCCATACG
GCTGCCGCTCGTGGGGGAAACACTGTCATATGTGCCACCCAGGGGGGCGAGGGGGAAGCTACACTTGAAG
GTGGTGACAGTAAGGGAACATACTGTGGTGCACCAATCCTAGGCCCAGGGAGTGCCCCAAAACTTAGCAC
CAAAACCAAATTCTGGAGATCATCCACAGCACCACTCCCACCTGGCACCTATGAACCAGCATACCTTGGT
GGCAAGGACCCCAGAGTCAAGGGTGGCCCTTCGTTGCAGCAAGTAATGAGGGACCAGCTGAAACCATTTA
CAGAACCCAGGGGTAAGCCACCAAAGCCAAGTGTGTTAGAAGCTGCCAAGAAAACCATCATCAATGTCCT
TGAACAAACAATTGACCCACCTGAGAAATGGTCGTTCGCACAAGCTTGCGCCTCCCTTGACAAGACCACT
TCTAGCGGCCATCCGCACCATATGCGGAAAAACGACTGCTGGAATGGGGAGTCCTTCACAGGCAAGCTGG
CAGACCAGGCTTCTAAGGCTAACCTGATGTTTGAAGAAGGGAAGAACATGACCCCAGTCTACACAGGTGC
ACTTAAGGATGAATTAGTCAAAACTGACAAAATTTATGGTAAGATCAAGAAGAGGCTTCTCTGGGGCTCG
GATTTAGCAACCATGATCCGGTGTGCTCGAGCATTCGGAGGCCTAATGGATGAACTCAAAGCACACTGTG
TCACACTTCCTATTAGAGTTGGTATGAATATGAATGAGGATGGCCCCATCATCTTCGAGAAGCATTCCAG
GTACAGATATCACTATGATGCTGATTACTCTCGGTGGGATTCAACACAACAGAGAGCCGTGCTGGCAGCT
GCTCTAGAAATCATGGTTAAATTCTCCTCAGAACCACATTTGGCTCAGGTAGTCGCAGAAGATCTTCTTT
CCCCTAGCGTGGTGGATGTGGGTGACTTCACAATATCAATCAACGAGGGCCTTCCCTCTGGGGTGCCCTG
CACCTCCCAATGGAACTCCATCGCCCACTGGCTTCTCACTCTTTGTGCACTCTCCGAAGTCACAAATTTG
TCCCCAGACATCATACAGGCTAATTCTCTCTTCTCCTTCTATGGTGATGATGAAATTGTTAGTACAGACA
TAAAATTGGACCCAGAGAAATTGACAGCAAAGCTTAAGGAATATGGGTTGAAACCAACCCGCCCTGACAA
AACTGAAGGGCCTCTCGTTATTTCTGAAGACTTAGATGGTTTGACTTTCCTGCGGAGAACTGTGACCCGC
GACCCAGCTGGTTGGTTTGGAAAACTGGAGCAGAGCTCAATACTCAGGCAAATGTACTGGACTAGGGGCC
CCAACCATGAAGATCCATCTGAATCAATGATTCCACACTCTCAAAGACCCATACAATTGATGTCCTTACT
GGGAGAGGCCGCACTCCACGGCCCAACATTCTACAGCAAAATCAGCAAATTAGTCATTGCAGAGCTAAAA
GAAGGTGGTATGGATTTTTACGTGCCCAGGCAAGAGCCAATGTTCAGATGGATGAGATTCTCAGATCTGA
GCACGTGGGAGGGCGATCGCAATCTGGCTCCCAGTTTTGTGAATGAAGATGGCGTCGAATGACGCCAACC
CATCTGATGGGTCCGCAGCCAACCTCGTCCCAGAGGTCAGCAATGAGGTTATGGCTTTGGAGCCCGTTGT
CGGTGCCGCTATTGCGGCGCCTGTAGCGGGCCAACAAAATGTAATTGACCCCTGGATTAGAAACAATTTT
GTACAAGCCCCTGGTGGAGAGTTCACAGTATCCCCTAGAAACGCTCCAGGTGAAATACTATGGAGCGCGC
CCTTAGGCCCTGATCTGAATCCCTACCTATCTCATTTGGCCAGAATGTATAATGGTTATGCAGGTGGTTT
TGAAGTGCAGGTGATCCTCGCGGGGAACGCGTTCACCGCCGGAAAAATTATATTTGCAGCAGTCCCACCA
AATTTTCCAACTGAAGGCCTGAGTCCCAGCCAGGTCACTATGTTCCCCCACATAATAGTAGATGTTAGGC
AATTGGAACCTGTGTTGATCCCCTTACCTGATGTTAGGAATAACTTCTATCATTATAATCAGACAAATGA
TTCTACCATTAAATTGATAGCAATGCTGTATACACCACTTAGGGCCAATAATGCTGGGGAAGATGTCTTT
ACAGTCTCTTGTCGAGTCCTCACTAGGCCGTCCCCTGATTTTGATTTTATATTTTTGGTGCCACCCACAG
TTGAGTCAAGAACTAAACCATTTACTGTCCCAATCTTAACCGTTGAAGAAATGACCAATTCAAGATTTCC
CATTCCTTTGGAAAAGTTGTTCACGGGTCCCAGCGGTGCCTTTGTTGTCCAACCACAAAATGGCAGGTGC
ACGACTGATGGCGTGCTCTTAGGCACCACCCAACTGTCTCCTGTCAACATCTGCACCTTCAGAGGGGATG
TCACCCACATTGCAGGTTCTCGTAATTACACAATGAATTTGGCATCTCTAAATTGGAACAATTATGACCC
AACAGAAGAAATTCCAGCCCCTCTGGGAACTCCAGATTTCGTGGGAAAGATCCAAGGTGTGCTCACTCAA
ACCACAAAAGGAGATGGCTCGACCCGTGGCCATAAAGCTACAGTTTACACTGGGAGTGCCCCCTTCACTC
CAAAGCTGGGCAGTGTTCAATTCAGTACTGACACAGAAAATGATTTTGAAACTCACCAAAACACAAAATT
CACCCCAGTCGGTGTCATCCAGGATGGTGGCACCACCCACCGAAATGAACCCCAACAATGGGTGCTCCCA
AGTTATTCAGGTAGAGATGTTCATAATGTACACCTAGCCCCTGCTGTAGCCCCCACTTTTCCGGGTGAAC
AACTTCTTTTCTTCAGGTCCACTATGCCCGGATGCAGCGGGTATCCCAACATGGATTTGGATTGCCTACT
CCCCCAGGAGTGGGTGCAGCACTTCTACCAAGAGGCAGCTCCAGCACAATCTGATGTGGCTCTATTGAGA
TTTGTGAATCCAGACACGGGTAGGGTCCTGTTTGAGTGCAAACTTCATAAATCAGGCTATGTCACAGTGG
CTCACACCGGTCAGCATGATTTGGTCATCCCCCCCAATGGCTATTTTAGGTTTGATTCCTGGGTTAATCA
GTTCTACACGCTTGCCCCCATGGGAAACGGAACGGGGCGTAGGCGCGCCTTATAATGGCTGGAGCTTTCT
TTGCTGGATTGGCATCTGATGTCCTTGGCTCTGGACTTGGTTCCCTAATCAATGCTGGGGCTGGGGCCAT
CAACCAAAAGATTGATTTTGAAAATAATAGAAAATTGCAGCAAGCTTCCTTCCAGTTTAGCAGTAATCTA
CAACAGGCTTCCTTTCAACACGATAAAGAGATGCTCCAAGCACAAATTGAGGCCACTAAAAAGTTGCAAC
AGGAAATGATGAAAGTCAAACAGGCAATGCTCCTAGAAGGTGGATTCTCTGAAACAGATGCAGCCCGTGG
GGCAATCAACGCCCCCATGACAAAGGTTTTGGACTGGAGCGGAACAAGGTACTGGGCCCCTGATGCTAGG
ACCACAACATACAATGCAGGCCGCTTTTCCACCCCTCAACCTTCGGGGACGCTGCCAGGAAGAATCAATC
CCAGGACTCCCACCCCCGCTCGGGGCTCCTCCAGCACATCTTCTAATGCTTCTACTGCTACTTCTATACA
TTCAAATCAGACTGTTTCAACGAGACTTGGTTCTACAGCTGGTTCTGGTACCAATGTCTCGAGTCTCCCG
TCAACTGCAAGGACTAGGAGTTGGGTTGAGGATCAAAACAGAAATTTGTCACCTTTCATGAGGGGGGCTC
ATAACATATCGTTTGTCACCCCACCATCTAGCAGATCCTCTAGCCAAGGCACAGTCTCAACCGTGCCTAA
AGAAGTTTTGGACTCCTGGACTGGCGCTTTCAACACGCGCAGGCAGCCTCTCTTCGCTCACATTCGTAGG
CGAGGGGAGTCACGGGTGTAA

>KC577175.1 Norovirus Hu/GII.4/Jiangsu2/2012/CHN, complete genome
GTGAATGAAGATGGCCTCTAACGACGCTTCCGCTGCCGCTGTTGCCAACAGCAACAACGACATCGCAAAA
TCTTCAAGTGACGGTGTGTTTTCTAACATGGCTGTCACTTTTAAGCGGGCCCTCGGGGCGCGGCCTAAAC
AGCCGCCCCCGAAGGAAATACCACCCAGACCCCCGCGACCACCCACACCAGAATTGGTCAAAAAGATCCC
TCCTCCCCCACCCAACGGGGAGGATGAACTAGTGGTCTCTTACAGCGCCAAAGATGGCGTTTCCGGACTG
CCTGAGCTCACCACTGTCAGACAACCGGAAGAAACCAACACGGCGTTCAGTGTCCCCCCACTCAACCAAA
GGGAGAGCAGGGACGCCAAGGAGCCATTAACTGGAACAATCATTGAAATGTGGGATGGAGAAATCTACCA
TTACGGCCTGTACGTGGAACGAGGTCTTATACTTGGTGTGCACAAGCCACCGGCAGCCATTAGCCTTGCC
AAGGTCGAGCTAGCACCGCTCTCTTTGTTCTGGAGACCTGTATACACCCCCCAGTATCTCATCTCTCCAG
ACACTCTTAAGAGATTACATGGAGAGTCATTCCCCTACACTGCATTTGACAACAATTGCTACGCCTTTTG
TTGTTGGGTATTAGACCTAAATGACTCATGGCTAAGCAGGAGAATGATTCAGAGAACAACAGGTTTCTTC
AGGCCGTACCAGGATTGGAACAGGAAACCCCTCCCCACTATGGATGATTCCAAATTAAAGAAGGTAGCCA
ACATATTCTTGTGCACTTTGTCTTCACTATTCACCAGACCCATTAAGGACATAATAGGGAAGTTGAAACC
TCTTAACATCCTTAACATTCTGGCTACATGTGATTGGACCTTCGCAGGCATAGTGGAGTCCTTAATACTC
TTGGCAGAACTCTTTGGAGTTTTCTGGACACCCCCAGATGTGTCTGCGATGATCGCCCCCTTGCTAGGAG
ATTATGAACTGCAAGGACCTGAGGACCTTGCAGTGGAACTGGTCCCAATAGTGATGGGGGGGATAGGTTT
GGTGCTAGGATTTACCAAAGAGAAAATCGGAAAGATGCTATCATCCGCTGCATCCACTTTAAGAGCTTGT
AAAGACCTTGGTGCATACGGACTGGAAATCTTAAAATTGGTCATGAAGTGGTTCTTCCCAAAGAAAGAGG
AAGCAAATGAACTGGCTATGGTGAGATCCATCGAGGATGCAGTACTAGACCTCGAGGCAATTGAAAACAA
CCACATGACCACCCTACTCAAAGACAAGGACAGCTTGGCAACCTACATGAGAACCCTTGACCTTGAGGAG
GAGAAAGCCAGAAAACTCTCAACCAAATCTGCTTCACCCGATATTGTGGGCACAATCAACTCTCTTCTGG
CAAGAATCGCTGCTGCACGCTCCCTAGTGCATCGGGCGAAAGAAGAGCTCTCCAGCAGGCCGAGACCTGT
CGTTGTGATGATATCGGGAAGACCAGGGATAGGGAAGACTCACCTTGCCAGGGAGCTGGCCAAGAAGATC
GCGGCCTCCCTCACAGGGGACCAGCGTGTGGGTCTTATCCCACGCAATGGTGTCGACCACTGGGACGCAT
ACAAGGGCGAAAGAGTTGTCCTATGGGACGACTATGGAATGAGCAACCCCATCCATGATGCCCTCAGGTT
GCAGGAGCTTGCTGACACTTGCCCCCTCACGCTAAATTGTGACAGGATTGAGAACAAAGGGAAAGTCTTT
GACAGTGATGCCATAATTATCACCACCAATCTGGCCAACCCAGCACCACTGGATTATGTCAACTTTGAAG
CGTGCTCGAGACGCATTGATTTCCTCGTGTACGCAGAAGCCCCTGAGGTGGAGAAGGCAAAGCGCGACTT
CCCAGGTCAACCTGACATGTGGAAGAACGCTTTCAGTCCTGACTTCTCACACATAAAACTGTCATTGGCT
CCACAGGGTGGTTTTGACAAGAACGGCAACACCCCGCATGGAAAAGGGGTCATGAAGACCCTCACCACTG
GCTCCCTCATCGCCCGAGCATCAGGGTTACTCCATGAGAGGCTAGATGAATATGAACTGCAAGGCCCAGC
CCTCACCACTTTCAACTTTGACCGCAACAAGATACTTGCTTTTAGACAGCTTGCTGCTGAAAACAAGTAT
GGGCTGATGGACACAATGAGAGTTGGAAAACAGCTCAAGGATGTCAAGACCATGTCAGACCTCAAACAAG
CACTCAAGAACATCGCGATCAAGAAGTGCCAGATAGTATACAATGGTGGCACCTACACACTTGAGGCTGA
TGGCAAGGGTAGTGTGAAAGTTGACAAAGTGCAAAGTGCCACTGTGCAGACCAACAATGAACTAGCCGGT
GCCCTACACCACCTAAGGTGCGCTAGAATCAGATACTATGTTAAGTGCGTCCAGGAGGCACTGTATTCCA
TCATCCAAATCGCTGGGGCTGCATTCGTCACCACGCGCATTGCTAAGCGCATGAATATACAGAATCTCTG
GTCCAAGCCACAGGTGGAAGACACAGAAGAGWTGGCCAACAAAGATGGTTGCCTAAAACCCAAAGATGAT
GAAGAGTTTGTCGTCTCATCCGACGACATCAAAACTGAGGGCAAGAAAGGGAAGAACAAGTCCGGCCGTG
GCAAGAAGCACACAGCCTTTTCAAGCAAAGGGCTCAGTGATGAGGAGTACGATGAGTACAAGAGAATCAG
AGAAGAAAGGAATGGTAAGTACTCCATAGAAGAGTACCTTCAGGACAGAGACAGGTACTACGAGGAGGTG
GCCATTGCCAGGGCAACCGAAGAGGACTTCTGTGAAGAAGAAGAGGCCAAAATCCGGCAGAGAATTTTCA
GACCAACAAGGAAACAACGCAAAGAAGAGAGGGCCTCTCTCGGCTTGGTCACAGGCTCTGAAATCAGGAA
GAGAAACCCAGAAGACTTCAAACCCAAGGGAAAGCTGTGGGCTGATGATGACAGAAGTGTTGACTACAAT
GAGAAACTCAACTTTGAGGCCCCACCAAGCATCTGGTCACGGATAGTCAACTTTGGTTCAGGCTGGGGCT
TCTGGGTCTCCCCCAGTCTGTTTATAACATCAACCCATGTCATACCCCAAGGTGCAAAAGAGTTCTTCGG
AGTCCCTATCAAGCAAATCCAGATACACAAATCAGGTGAATTCTGCCGGTTGAGATTCCCAAAGCCAATC
AGAACTGATGTGACGGGCATGATTCTAGAAGAAGGCGCGCCCGAGGGGACCGTGGCCACACTGCTCATCA
AGAGACCAACTGGAGAGCTCATGCCTCTGGCAGCCAGAATGGGGACCCATGCAACCATGAAAATTCAGGG
GCGCACAGTTGGAGGGCAAATGGGTATGCTCCTGACAGGATCCAACGCCAAGAGTATGGACCTAGGCACA
ACACCAGGCGACTGCGGCTGCCCCTACATCTACAAGAGGGGGAATGACTACGTGGTCATAGGAGTCCATA
CGGCCGCTGCCCGTGGAGGAAACACTGTCATATGTGCCACCCAGGGGAGTGAGGGAGAAGCCACACTTGA
AGGAGGTGACAGTAAAGGGACATACTGTGGCGCACCAATCTTGGGCCCAGGGAGCGCTCCGAAGCTCAGT
ACCAAGACTAAGTTTTGGAGATCATCCACAACACCACTCCCACCTGGCACCTACGAACCAGCCTATCTCG
GTGGCAAAGACCCTAGAGTCAAAGGTGGCCCTTCATTGCAACAAGTTATGAGGGACCAGCTGAAGCCATT
CACAGAACCCAGAGGCAAACCACCAAGACCAAATGTGTTGGAAGCTGCCAAGAAAACCATCATCAATGTC
CTTGAGCAAACAATTGATCCACCCCAAAAATGGTCATTTGCGCAAGCTTGCGCATCCCTTGACAAAACCA
CCTCCAGCGGCCACCCGCACCACATGCGGAAAAACGACTGTTGGAATGGGGAGTCCTTCACAGGAAAATT
GGCTGATCAAGCCTCCAAGGCCAACCTAATGTTTGAAGAGGGAAAGAACATGACTCCAGTCTACACAGGT
GCACTTAAAGATGAGTTGGTAAAGACCGATAAAGTTTATGGTAAGGTCAAGAAGAGGCTTCTGTGGGGTT
CAGATCTGGCGACCATGATACGGTGCGCCCGAGCTTTTGGAGGCCTTATGGATGAACTCAAGGCACACTG
TGTCACACTTCCTGTCAGAGTTGGTATGAACATGAATGAGGATGGCCCCATCATCTTTGAGAAGCACTCC
AGATATAGATATCACTATGATGCTGATTATTCCCGGTGGGACTCAACACAACAAAGGGATGTGCTAGCAG
CAGCACTAGAAATCATGGTTAAGTTCTCTCCAGAACCACACCTGGCCCAGATAGTTGCAGAAGACCTCCT
TTCCCCTAGCGTAATGGATGTAGGTGACTTTCAAATATCAATAAGTGAGGGTCTCCCCTCTGGGGTACCT
TGTACCTCCCAGTGGAATTCCATCGCCCACTGGCTCCTCACTCTGTGTGCACTCTCTGAAGTCACGGACC
TGTCCCCTGATATCATTCAGGCCAACTCCCTTTTCTCCTTCTATGGTGATGATGAGATTGTAAGCACAGA
CATAAAGTTGGACCCAGAGAAGCTGACAGCAAAACTCAAGGAGTACGGGCTGAAACCAACCCGCCCCGAC
AAAACTGAAGGACCCCTTGTTATCTCTGAAGACCTGGATGGCCTGACATTCCTCCGGAGAACTGTGACCC
GTGATCCAGCTGGCTGGTTTGGAAAATTGGAACAAAGTTCAATTCTCAGGCAAATGTACTGGACCAGGGG
TCCCAACCATGAAGATCCATTTGAAACAATGATACCACACTCCCAAAGACCCATACAATTGATGTCCTTG
CTGGGCGAGGCTGCACTCCACGGCCCGGCATTCTATAGCAAAATTAGCAAATTAGTCATTGCAGAGTTGA
AGGAAGGTGGCATGGATTTTTACGTGCCCAGACAAGAGCCAATGTTCAGATGGATGAGATTCTCGGATCT
GAGCACGTGGGAGGGCGATCGCAATCTGGCTCCCAGTTTTGTGAATGAAGATGGCGTCGAGTGACGCCAA
CCCATCTGATGGGTCCGCAGCCAACCTCGTCCCAGAGGTCAACAATGAGGTTATGGCTCTGGAGCCCGTT
GTTGGTGCCGCCATTGCGGCACCTGTAGCGGGCCAACAAAATGTAATTGACCCCTGGATTAGAAATAATT
TTGTACAAGCCCCTGGTGGAGAGTTTACAGTATCCCCTAGAAACGCTCCAGGTGAAATACTATGGAGCGC
GCCCTTGGGCCCTGATCTAAATCCCTACCTATCCCATCTGGCCAGAATGTACAATGGTTATGCAGGTGGT
TTTGAAGTGCAGGTAATTCTCGCGGGGAACGCGTTCACCGCCGGGAAGGTCATATTTGCAGCAGTCCCAC
CAAATTTTCCAACTGAAGGCTTGAGCCCCAGCCAGGTCACTATGTTCCCCCATATAGTAGTAGATGTTAG
GCAACTAGAACCTGTGTTGATTCCCTTACCCGATGTTAGGAATAATTTCTATCATTACAATCAATCAAAT
GACCCCACCATTAAGTTGATAGCAATGTTGTATACACCACTTAGGGCTAATAATGCTGGGGATGATGTCT
TCACAGTTTCTTGCCGAGTTCTCACGAGACCATCCCCCGATTTTGATTTCATATTTCTAGTGCCACCCAC
AGTTGAGTCAAGAACTAAACCATTCTCTGTCCCAGTTTTAACTGTTGAGGAGATGACCAATTCAAGATTC
CCCATTCCTTTGGAAAAGCTGTTCACGGGTCCCAGCAGTGCCTTTGTTGTCCAACCACAAAACGGCAGGT
GCACGACTGATGGCGTGCTCCTAGGCACCACCCAACTGTCTCCTGTCAACATCTGCACCTTCAGAGGAGA
TGTCACCCATATCACAGGCAGTCGTAACTACACAATGAATTTGGCTTCTCAAAATTGGAACAATTATGAC
CCAACAGAAGAAATCCCAGCCCCTCTAGGAACTCCAGATTTTGTGGGGAAGATTCAAGGCGTGCTCACCC
AAACCACAAGGACAGATGGCTCAACACGCGGCCACAAAGCTACAGTGTACACTGGGAGCGCCGATTTTGC
TCCAAAACTGGGTAGAGTTCAATTTGAAACTGACACAGACCATGATTTTGAAGCTAACCAAAACACAAAG
TTCACCCCAGTTGGTGTCATCCAAGATGGTGGCACCACCCACCGAAATGAACCCCAACAGTGGGTGCTCC
CAAGTTACTCAGGCAGAAATACTCCTAATGTGCATCTGGCCCCCGCTGTAGCCCCCACCTTTCCGGGTGA
GCAACTTCTCTTCTTCAGATCCACCATGCCCGGATGTAGCGGGTACCCCAACATGGATTTGGACTGTCTG
CTCCCCCAGGAATGGGTGCAGTACTTCTACCAAGAGGCAGCCCCAGCACAATCTGATGTGGCTCTGCTAA
GATTTGTGAATCCAGACACAGGTAGGGTTTTGTTTGAGTGTAAGCTTCATAAATCAGGCTATGTTACAGT
GGCTCACACTGGCCAACATGATTTGGTTATCCCCCCCAATGGTTATTTTAGGTTTGATTCCTGGGTCAAC
CAGTTTTACACGCTTGCCCCCATGGGAAATGGAACGGGGCGTAGACGTGCACTATAATGGCTGGAGCTTT
CTTTGCTGGATTGGCATCTGATGTCCTTGGCTCTGGGCTTGGTTCCCTTATCAATGCTGGGGCTGGGGCC
ATCAACCAAAAAGTTGAGTTTGAAAATAACAGAAAATTGCAACAAGCATCCTTCCAATTTAGCAGCAATC
TACAACAGGCTTCCTTTCAACATGACAAAGAGATGCTCCAAGCACAAATTGAGGCCACCAAAAGGCTACA
ACAGGAAATGATGAAAGTTAAGCAGGCTATGCTCCTAGAGGGTGGGTTCTCTGAGACAGATGCAGCCCGC
GGGGCAATCAACGCCCCCATGACAAAAGCTTTGGACTGGAGCGGAACAAGGTACTGGGCTCCCGATGCTA
GGACTACAACATACAATGCAGGCCGCTTTTCCACCCCTCAACCATCGGGGGCACTGCCAGGAAGAGTTAA
TCTTAGGGATGCTGTCCCTGCTCGGGGTTCCTCCAGCAAGTCTTCTAATTCTTCTACTGCCACTTCTGTG
TACTCAAATCAAACTACTTCAACGAGACTTGGTTCTACAGCTGGTTCTGGTACCAGTGTCTCGAGCTTCC
CGTCAACTGCAAGGACTAGGAGCTGGGTTGAGGATCAAAGTGGGAATTTGTCACCTTTCATGAGGGGGGC
CCACAACATATCGTTTGTCACCCCACCATCTAGCAGATCCTCTAGCCAAGGCACAGTCTCAACCGTGCCT
AAAGAGGTTTTGGACTCCTGGACTGGCGCTTTCAACACGCGCAGGCAGCCACTCTTCGCTCACATTCGTA
AGCGAGGGGAGTCACGGGCGTAATGTGAAAAGACAAAATTGATTATCTTTCCTTTTC

>KC409270.1 Norovirus Hu/GII/20189/2009/VNM, complete genome
GAATGAAGATGGCGTCTAACGACGCTTCCGCTGCCGCTGTTGCTAACAGCAACAACGACACCGCAAAATC
TTCAAGTGACAAAATGTTTTCTAACATGGCTGTCACTTTTAAACGAGCCCTCGGGGCGCGGCCTAAACAG
CCCCCCCCGAGGGAAATACCACAAAGACCCCCACGACCACCTACCCCAGAACTGGTCAAAAAGATCCCCC
CTCCCCCGCCCAACGGAGAGGATGAAGCAGTGGTTTCTTATAGTGCCAAAGATGGCGTTTCCGGTTTACC
TGAGCTTTCCACCGTCAGGCAACCGGAAGAAACCAATACGGCCTTCAGTGTCCCTCCACTCAACCAGAGG
GAGAATAGAGATGCTAAGGAACCACTGACTGGAACAATTCTGGAAATGTGGGATGGAGAAATCTACCATT
ATGGCCTGTATGTTGAGCGAGGTCTTGTGCTGGGTGTGCACAAACCACCAGCTGCCATAAGCCTCGCCAA
GGTCGAACTAACACCACTCTCCTTGTTCTGGAGACCTGTGTACACCCCCCAGTACCTCATCTCTCCAGAC
ACCCTCAAGAAATTGCACGGAGAAACGTTTCCCTACACAGCCTTTGACAACAATTGCTATGCCTTTTGTT
GTTGGGTCCTGGATCTAAATGACTCGTGGCTGAGTAGGAGAATGATCCAGAGAACAACTGGCTTCTTCAG
ACCCTACCAAGACTGGAATAGGAAACCCCTCCCCACTATGGATGATTCCAAATTAAAGAAGGTAGCTAAC
ATATTCCTGTGCGCCCTGTCTTCGCTATTCACCAGGCCCATAAAAGACATAATAGGAAAGCTAAGACCTC
TCAACATCATCAACATCCTGGCTTCATGTGATTGGACTTTCGCAGGCATAGTGGAGTCTTTGATACTCTT
GGCAGAGCTCTTTGGAGTCTTCTGGACACCCCCAGATGTGTCTGCGATGATTGCCCCCTTACTCGGTGAT
TTCGAGTTACAAGGACCTGAGGACCTTGTAGTGGAGCTCGTCCCTGTAGTAATGGGGGGAATTGGTTTGG
TGCTGGGATTCACCAAAGAGAAGATTGGGAAAATGTTGTCATCTGCTGCATCCACCTTGAGAGCTTGTAA
AGATCTTGGTGCATATGGGCTAGAGATCCTAAAGTTAGTCATGAAGTGGTTCTTCCCGAAGAAAGAGGAG
GCAAATGAACTGGCTATGGTGAGATCCATCGAGGATGCAGTACTGGACCTTGAGGCAATTGAAAACAACC
ATATGACCACCTTGCTCAAAGACAAAGACAGCCTAGCAACCTACATGAGAACCCTTGACCTCGAGGAAGA
GAAAGCCAGAAAACTCTCAACCAAGTCTGCTTCACCTGACATCGTGGGCACAATCAACGCCCTTCTGGCG
AGAATCGCCGCTGCACGCTCCCTGGTGCACCGAGCGAAGGAGGAGCTTTCCAGCAGACCAAGGCCTGTAG
TCTTGATGATATCAGGCAGACCAGGGATAGGAAAAACCCACCTTGCTAGGGAAGTGGCTAAGAGAATCGC
AGCCTCCCTCACAGGAGACCAGCGTGTAGGCCTCATCCCACGCAATGGCGTCGATCACTGGGATGCGTAC
AAGGGGGAGAGGGTCGTCCTATGGGACGACTATGGAATGAGCAACCCCATTCACGACGCCCTTAGGCTGC
AAGAACTCGCTGACACTTGCCCCCTTACTCTAAATTGTGACAGGATTGAGAACAAAGGAAAGGTCTTTGA
CAGCGATGTCATCATTATCACCACTAATCTGGCCAACCCAGCACCACTGGACTATGTCAACTTTGAAGCG
TGCTCGAGGCGCATCGATTTCCTCGTGTATGCAGAAGCCCCCGAGGTCGAAAAGGCGAAGCGTGACTTCC
CGGGCCAACCTGACATGTGGAAAAACGCTTTTAGTTCTGATTTCTCACACATAAAATTGGCACTGGCTCC
ACAAGGTGGCTTTGATAAGAACGGGAACACCCCACACGGGAAGGGCGTCATGAAGACTCTCACCACTGGC
TCCCTCATTGCCCGGGCATCAGGGCTGCTCCATGAGAGATTGGATGAGTTTGAACTACAGGGCCCAGCTC
TTACCACCTTCAACTTTGACCGCAACAAAGTGCTTGCCTTCAGACAGCTTGCAGCTGAAAACAAATATGG
GTTGATAGACACAATGAAAGTTGGGAGGCAGCTCAAGGATGTCAAAACCATGCCAGAACTTAAACAAGCA
CTCAAAAACATCTCAATCAAGAAGTGCCAGATTGTGTATAGTGGTTGCACCTACACACTTGAGTCTGATG
GCAAGGGCAATGTGAAAGTTGACAGAATCCAGAGCACCTCCGTACAGACCAACAATGAGCTTGCTGGCGC
CCTGCATCATCTGAGGTGCGCCAGAATCAGGTACTATGTCAAGTGTGTCCAGGAGGCCCTGTATTCTATC
ATCCAGATTGCTGGGGCCGCATTTGTCACCACGCGCATTATCAAGCGTGTGAACATTCAAGACTTATGGT
CCAAGCCACAAGTGGAAAACACAGAGGAGGCCACCAACAAGGACGGGTGCCCAAAACCCAAAGATGATGA
GGAGTTCGTCATTTCATCTGACGACATTAAAACTGAGGGTAAGAAAGGGAAGAACAAGACTGGCCGTGGC
AAGAAGCATACAGCCTTTTCAAGTAAAGGTCTCAGTGATGAAGAGTATGATGAGTACAAGAGAATTAGAG
AGGAAAGGAATGGCAGGTATTCCATAGAAGAGTACCTTCAGGACAGGGACAAATACTATGAGGAGGTGGC
CATTGCCAGGGCGACCGAGGAAGACTTCTGTGAAGAGGAGGAGGCCAAGATCCGGCAAAGGATCTTTAGA
CCAACAAGGAAACAACGCAAGGAAGAAAGAGCTTCTCTCGGTTTAGTCACAGGTTCTGAGATTAGGAAAA
GAAACCCAGATGACTTCAAGCCTAAGGGAAAACTGTGGGCTGACGATGACAGAAGTGTGGACTACAATGA
GAAACTCAGTTTTGAGGCCCCACCAAGCATCTGGTCAAGGATAGTCAACTTTGGTTCAGGTTGGGGCTTC
TGGGTCTCCCCTAGCCTGTTCATAACATCAACCCACGTCATACCCCAGGGCGCAAAGGAGTTCTTTGGAG
TTCCCATCAAACAAATTCAGGTACACAAGTCAGGCGAATTTTGTCGCTTGAGGTTCCCAAAACCAATCAG
GACTGACGTGACTGGCATGATCTTGGAAGAAGGTGCGCCCGAAGGCACCGTGGTCACACTACTCATCAAA
AGGTCTACTGGAGAACTCATGCCCCTAGCAGCTAGAATGGGGACCCATGCAACCATGAAAATTCAAGGGC
GCACCGTTGGAGGACAGATGGGCATGCTTCTGACAGGATCCAACGCCAAAAGCATGGATCTAGGCACCAC
ACCAGGTGATTGCGGCTGTCCCTACATCTACAAGAGAGGAAATGACTATGTGGTCATTGGAGTTCATACG
GCTGCCGCTCGTGGGGGAAACACTGTCATATGTGCCACCCAGGGGGGCGAGGGGGAAGCTACACTTGAAG
GTGGTGACAGTAAGGGAACATACTGTGGTGCACCAATCCTAGGCCCAGGGAGTGCCCCAAAACTTAGCAC
CAAAACCAAATTCTGGAGATCATCCACAGCACCACTCCCACCTGGCACCTATGAACCAGCATACCTTGGT
GGCAAGGACCCCAGAGTCAAGGGTGGCCCTTCGTTGCAGCAAGTCATGAGGGACCAGCTGAAACCATTTA
CAGAGCCCAGGGGTAAGCCACCAAAGCCAAGTGTGTTAGAAGCTGCCAAGAAAACCATCATCAATGTCCT
TGAACAAACAATTGACCCACCTGAGAAGTGGTCGTTCGCACAAGCTTGCGCCTCCCTTGACAAGACCACT
TCTAGCGGCCATCCGCACCATATGCGGAAAAACGACTGCTGGAATGGGGAGTCCTTCACAGGCAAGCTGG
CAGACCAGGCTTCTAAGGCCAACCTGATGTTTGAAGAAGGGAAGAACATGACCCCAGTCTACACAGGTGC
ACTTAAGGATGAATTAGTCAAAACTGACAAAATTTATGGTAAGATCAAGAAGAGGCTTCTCTGGGGCTCG
GATTTAGCAACCATGATCCGGTGTGCTCGAGCATTCGGAGGCCTAATGGATGAACTTAAAGCACACTGTG
TCACACTTCCTATTAGAGTTGGTATGAATATGAATGAGGATGGCCCCATCATCTTCGAGAAGCATTCCAG
GTACAGATACCACTATGATGCTGATTACTCTCGGTGGGATTCAACACAACAGAGAGCCGTGCTGGCAGCT
GCTCTAGAAATCATGGTTAAATTCTCCTCAGAACCACATTTGGCTCAGGTAGTCGCAGAAGATCTTCTTT
CCCCTAGCGTGGTGGATGTGGGTGACTTCACAATATCAATCAACGAGGGCCTTCCCTCTGGGGTGCCCTG
CACCTCCCAATGGAACTCCATCGCCCACTGGCTTCTCACTCTTTGTGCACTCTCCGAAGTCACAAGTTTG
TCCCCAGACATCATACAGGCTAATTCTCTCTTCTCCTTCTATGGTGATGATGAAATTGTTAGTACAGACA
TAAAATTGGACCCAGAGAAGTTGACAGCAAAGCTTAAGGAGTATGGGTTGAAACCAACCCGCCCTGACAA
AACTGAAGGACCTCTCGTTATTTCTGAAGACTTAGATGGTTTGACTTTCCTGCGGAGAACTGTGACCCGC
GACCCAGCTGGTTGGTTTGGAAAACTGGAGCAGAGCTCAATACTCAGGCAAATGTACTGGACTAGGGGCC
CCAACCATGAAGATCCATCTGAATCAATGATTCCACACTCTCAAAGACCCATACAATTGATGTCCTTACT
GGGAGAGGCCGCACTCCACGGCCCAACATTCTACAGTAAAATCAGCAAATTAGTCATTGCAGAGCTAAAA
GAAGGTGGTATGGATTTTTACGTGCCCAGGCAAGAGCCAATGTTCAGATGGATGAGATTCTCAGATCTGA
GCACGTGGGAGGGCGATCGCAATCTGGCTCCCAGTTTTGTGAATGAAGATGGCGTCGAATGACGCCAACC
CATCTGATGGGTCCGCAGCCAACCTCGTCCCAGAGGTCAGCAATGAGGTTATGGCTTTGGAGCCCGTTGT
CGGTGCCGCTATTGCGGCGCCTGTAGCGGGCCAACAAAATGTAATTGACCCCTGGATTAGAAACAATTTT
GTACAAGCCCCTGGTGGAGAGTTCACAGTATCTCCTAGAAACGCTCCAGGTGAAATACTATGGAGCGCGC
CCTTAGGCCCTGATCTGAATCCCTATCTATCCCATTTGGCCAGAATGTATAATGGTTATGCAGGTGGTTT
TGAAGTGCAGGTGATCCTCGCGGGGAACGCGTTCACCGCCGGAAAAATTATATTTGCAGCAGTCCCACCA
AATTTTCCAACTGAAGGCCTGAGTCCCAGCCAGGTCACTATGTTCCCCCACATAATAGTAGATGTTAGGC
AATTGGAACCTGTGTTGATCCCCTTACCTGATGTTAGGAATAACTTCTATCATTATAATCAAACAAATGA
TTCTACCATTAAATTGATAGCAATGCTGTATACACCACTTAGGGCCAATAATGCTGGGGAAGATGTCTTC
ACAGTCTCTTGTCGAGTCCTCACTAGGCCGTCCCCTGATTTTGATTTTATATTTTTGGTGCCACCCACAG
TTGAGTCAAGAACTAAACCATTTACTGTCCCAATCTTAACCGTTGAAGAAATGACCAATTCAAGATTCCC
CATTCCTTTGGAAAAGTTGTTCACGGGTCCCAGCGGTGCCTTTGTTGTCCAACCACAAAATGGCAGGTGC
ACGACTGATGGCGTGCTCTTAGGCACCACCCAACTGTCTCCTGTCAACATCTGCACCTTCAGAGGGGATG
TCACCCACATTGCAGGTTCTCGTAATTACACAATGAATTTGGCATCTCTAAATTGGAACAATTATGACCC
AACAGAAGAAATTCCAGCCCCTCTGGGAACTCCAGATTTCGTGGGAAAGATCCAAGGTGTGCTCACTCAA
ACCACAAAAGAAGATGGCTCGACCCGTGGCCATAAAGCTACAGTTTACACTGGGAGTGCCCCCTTTACTC
CAAAGCTGGGCAGTGTTCAATTCAGTACTGACACAGAAAATGATTTTGAAACTCACCAAAACACAAAATT
CACCCCAGTCGGTGTCATCCAGGATGGTGGCACCACCCACCGAAATGAACCCCAACAATGGGTGCTCCCA
AGTTATTCAGGTAGAGATGTTCATAATGTACACCTAGCCCCTGCTGTGGCCCCCACTTTTCCGGGTGAAC
AACTTCTTTTCTTCAGGTCCACTATGCCCGGATGCAGCGGGTATCCCAACATGGATTTGGATTGCCTACT
CCCCCAGGAGTGGGTGCAGCACTTCTACCAAGAGGCAGCTCCAGCACAATCTGATGTGGCTCTATTGAGA
TTTGTGAATCCAGACACGGGTAGGGTCCTGTTTGAGTGCAAACTTCATAAATCAGGCTATGTCACAGTGG
CTCACACCGGTCAGCATGATTTGGTCATCCCCCCCAATGGCTATTTTAGGTTTGATTCCTGGGTTAATCA
GTTCTACACGCTTGCCCCCATGGGAAACGGAACGGGGCGTAGGCGCGCCTTATAATGGCTGGAGCTTTCT
TTGCTGGATTGGCATCTGATGTCCTTGGCTCTGGACTTGGTTCCCTAATCAATGCTGGGGCTGGGGCCAT
CAACCAAAAGATTGATTTTGAAAATAATAGAAAATTGCAGCAAGCTTCCTTCCAGTTTAGCAGTAATCTA
CAACAGGCTTCCTTTCAACACGATAAAGAGATGCTCCAAGCACAAATTGAGGCCACTAAAAAGTTGCAAC
AGGAGATGATGAAAGTCAAACAGGCAATGCTCCTAGAAGGTGGATTCTCTGAAACAGATGCAGCCCGTGG
GGCAATCAACGCCCCCATGACAAAGGTTTTGGATTGGAGCGGAACAAGGTACTGGGCCCCTGATGCTAGG
ACCACAACATACAATGCAGGCCGCTTTTCCACCCCTCAACCTTCGGGGACGCTGCCAGGAAGAACCAATC
CCAGGACTCCTACCCCCGCTCGGGGCTCCTCCAGCACATCTTCTAATGCTTCTACTGCTACTTCTATATA
TTCAAATCAAACTGTTTCAACGAGACTTGGTTCTACAGCTGGTTCTGGCACCAATGTCTCGAGTCTCCCG
TCAACTGCAAGGACTAGGAGCTGGGTTGAGGATCAAAACAGAAATTTGTCACCTTTCATGAGGGGGGCTC
ATAACATATCGTTTGTCACCCCACCATCTAGCAGATCCTCTAGCCAAGGCACAGTCTCAACCGTGCCTAA
AGAAGTTTTGGACTCCTGGACTGGCGCTTTCAACACGCGCAGGCAGCCTCTCTTCGCTCACATTCGTAGG
CGAGGGGAGTCACGGGTGTAA

>MF140677.1 Norovirus GII strain Norovirus/GII/Hu/NL/2013/GII.P7-GII.6/Rotterdam/E1300312_p5_d204 ORF1 gene, partial cds; and ORF2 and ORF3 genes, complete cds
CCTTCGGCAGCCAAAAATCTGCCAATGACAGTACTAACACCACCCCTTCTAATAAAGAAGAGGCTGGTGC
ATTCTCCAACATTAAAGTTGGTTTTAAGAAGATGCTGGGTGCCGTTCCCAAGGGGACCAAAACACCCAGT
AGTGCTCAGCACTGCCCCACAGTCAAGATCGGGGACAAAACATTAACAGTTCCACCCGAGCCCCCAAATG
GTGAGGACGTTGTGCAGTATGATGCGAAGTCAGAAACTGTGCATGGGCTACCAGACTTGACGACGGTGCA
GAATGAGCACGAAAACACACCGTACTCTGTCCCCCCATTGAGTGAAAGAGAACACAGACCAGCCACTGAA
CCGCTTCCTGGCACAATACTGGAGATGTGGGATGGTGAATTTTATCACTACTCCGTGTATGTCAGTGGCG
GCAAAGCCCTAGGAGTTCACAAACCCCCTGCAGCAATAAGCCTCGCAACTATAGAGCTCACGCCCATATC
TCTTTACTGGAGGCCCGTTTACACCCCCAGCTACTTAGTCTGCCCAGACACGCTGAAAGGCCTCGCTGGT
GAGAAGTTTCCCTACACAGCTTTCAGTAACAACTGTTACAACTTTTGTTGCTGGGTGCTTGAGCTCAACG
ATACGTGGCTTAGCAGGAGAAGCATCTCCAGAACCACCGGTTTCTTCAAACCATACCAGTCTTGGAACAG
GAAACCCCTTCCAACCGTTGATGATGGAAAGATTAAGAAGGTGGCCAACGCAATCCTCTGTGCGCTTGGA
TCACTGTTTACAAAACCAATCAAAGACCTATTGGGAAAGCTCAAACCACTAAATTTGCTGCACCTGCTCG
CATCATGTGATTGGACGTTTGCGGGTGTAGTAGAGACAGTCATCCTAATGGCGGAACTTTTCAACATCTT
TTGGACACCGCCAGATGTTTCCAACTTCATATCCTCCTTGGTGGGCGACTTTGAACTGCAAGGGCCTGAG
GACCTGGCTGTGGAGCTTGTCCCCGTGGTCATGGGTGGCGTAGGGATGGTTCTCGGCTTCACTGCTGAGA
AGATAGGCCGTATGCTGTCTTCCGCCGCATCAACGCTGCGAGCATGCAAAGACCTGGGGAATTACGCCCT
TGACATACTAAAGCTGGTTATGAAGTGGTTCTTCCCAAAGAAAGAAGAGAAGGCCGAGATGGAAACTTTA
AGGGCAATTGAGGACGCCGTCCTGGACATGGAAGCTATAGGGAACAATCATCTTACAACCCTCCTCAAGG
ACAAGGATAGCCTCTCGGCCTACATGAAGACTCTGGACCTGGAAGAAGAAAAGGCAAGGAAGCTGTCCAC
CAAGTCATCCTCGCCAGACATTGTCGGCACTATCAATGCCATACTGGCCAGAATAGCTGCTGCCAGATCC
CTCCTACACAAGGCTAAAGAAGAAATGTTTAGTAGGGCCAGGCCCGTGGTTGTTATGATTTCGGGCAAAC
CTGGCATTGGCAAAACTTACATGGCAAGACACCTAGCTAAGGGCGTCGCCAACACCATGAGTGGCGACCA
AAGAGTTGGGCTCGTTCCGCGCAACGGGGTCGACCATTGGGACGCCTACAGGGGGGAGAGGGTGGTCTTG
TGGGATGACTATGGCATGGGGAACCCTATCAAGGATGCTCTAACACTACAAGAATTGGCCGACACTTGTC
CAGTCACTCTAAACTGTGATAGGATTGAAAACAAAGGGAAGATGTTCGACAGTGATGTCATTGTAATCAC
GACCAATTTAGTCAACCCAGCGCCCCTCGATTATGTAAACTTCGAGGCGTGCTCCAGGAGGATTGACTTT
CTGGTCTATGCAGAGTCACCAGAGATTGAGAAAGTTAAGAGAGACTTCCCTGGCCAACCTGACATGTGGA
AAGACCATTTCAAATCAGACTTCTCCCACATAAAGCTGACTCTGGCTCCCCAGGGCGGATTCGACAAGAA
TGGCAACACCCCACATGGTAGGGGCACCATGCGATCCCTGACCCAGGGGTCCCTGATCGCAAGGGTCGCG
GGTCTTGTTCATGAGAGGAAAGATGAGTTCCAGCTCCAAGGGAACGACCTCCAAACATACAACTTTGACA
CCAACAGGGTCTCCGCATTTAGGAGACTAGCCGCAGACAACAAATATGGGATCATGGAAACAATGAGAGT
GGGTGCGGCGCTTAAGAATGTCAAGACCTTGGAAGATCTAAAGGTTGCCCTGAGGGATGTGAAGTTCAAC
GAGTGTCAGATAATTTACAGGAGCTCCAAATATCGAATCTCTTCCAATGGCAAAGGCTCTGTCTCTATTG
ATAAAGTTGGGGATCAAGTGTCCCAGACTGCAAGTGAAGTGGGTTCAGCAATCCTTAGACTCAGGCAGGC
AAGGGCCAGATACTATGTCAGCTGCTTCCAAGATCTCATCTACACTTTGATACAGGTTGCCGGAGCATCA
TTCGTTGTTAGCAGAATCTCCAAGAGGTTCTGTTGGGAGAGGTGGGTCAAACCAACCGAGACCCAGGAAA
CGAATGAATCCGAGAAGGAAGTAGTCCAAGGTGGATGGGAGATTGAACCCAAGGACACAGAACCAGAAGG
CAAGAAGGGCAAGAACAAGAAAGGAAGAGGCAAGAAACACACGGCTTTCTCCAGCAAAGGCCTGAGTGAT
GAGGAGTATGACGAGTACAAGAGAATCAGGGAAGAGAGGAACGGAAAGTACTCCATTGAGGAATACCTGC
AAGACCGGGATCGCTACTATGAGGAAGTGGCAGTTGCCCGGGCGACAGAGGAGGACTTTTGTGAGGAAGA
GGAGGCCAAGATAAGACAAAGAATCTTCCGCCCCACAAAGAAACAGAGGAAGGAAGAAAGGGGGGTGCTT
GGTTTGGTCACCGGCTCAGACATCAGGAAGAGGAGACCAGACGATTTCCAACCAAAGGGCAAACTGTGGG
CAGACGACACCAGAAATGTGGACTATAACGAGAGACTTGACTTTGAGGCTCCCCCGAGCGTCTGGTCGAG
AATAGTTCCATTGGGCACTGGATGGGGCTTCTGGGTTTCGTCCAATCTCCTGATCACAACAACACACGTC
CTGCCTAAGGGGATCAAGGAACTTTTTGGAGTTGAACTCAAACAGATCCAAATTCATAAGTCTGGAGAAT
TTTGCAGGTTCAGGTTCCCAAGACCAATTAGGCCAGATGTCACAGGGCTCGTGCTGGAGGAAGGCGCTCC
AGAAGGCACCGTCTGTTCCATACTCGTGAAGAGACCTACAGGTGAAATGATCCCCCTAGCAGTGAGGATG
GGCACACATGCGTCCATGAAGATACAGGGTAGGACCGTCGGTGGCCAGATGGGAATGCTTCTCACAGGAG
CAAACGCGAAGAACATGGATCTTGGCACCGGCCCTGGTGACTGCGGTTGTCCTTACATCTACAAACGTGG
CAACGACATAGTTGTCGCGGGTGTCCACACCGCAGCAGCCCGGGGGGGCAACACTGTCATATGTGCCACC
CAGGGACAAGATGGGGAGGCAGTCCTTGAGGGAAATGAGGACCTTGGCACTTACTGCGGTGCCCCAATTC
TGGGCCCAGGCAAAGCACCCAAACTCAGTGCGAAGACCAAGTTCTGGCGCTCATCACCAGACGCTTTGCC
ACCAGGCACCTATGAGCCTGCCTATCTGGGGGGTAAGGACCCCAGAGTGGAGAAAGGACCATCTCTGCAA
CAAGTCATGAGGGATCAGCTAAAACCTTTCACAGAACCCAGGGGTAAACCTCCTAGACCTGCAATCTTAG
AAGAAGCCAAAAAGACAGTTATGAATGTACTAGAACAAACCATTGATCCTGCTAAACCATGGACCTATTC
CCAAGCATGTGCTTCACTGGACAAGACCACTTCCAGTGGTAGCCCCCACCATGTCAGGAAAAATGACCAT
TGGAATGGAGAATCTTTCACTGGCCCCCTTGCAGACCAAGCATCCAAAGCCAACCTCATGTATGAACAGG
CCAAACATGTGCAGCCCGTATACACGGCCGCGCTCAAAGACGAGCTTGTTAAGACTGATAAGATCTACAA
AAAGATAAAGAAGAGACTCTTGTGGGGGTCGGACCTTGGCACGATGATCAGGTGCGCCAGGGCTTTTGGT
GGTCTCATGGATAGCATGAAGGCAAGTTGCATAGCCCTCCCATGTAGAGTGGGGATGAACGTGAATGAGG
ATGGTCCTATCATATTTGACAAGCACTCTAAGTACAAGTACCACTATGATGCTGACTATTCTAGATGGGA
TTCCACCCAGCAAAGGTGCATTCTCTCGGCCGCTATGGAAGTGATGGTGCGGTTTTCTGCCGAGCCAGAG
CTGGCGCAAGTGGTTGCAGAGGATCTACTAGCACCCAGCCAACTAGACGTTGGCGATTTTGTCATCTCAG
TCCAGGAGGGTCTGCCATCAGGGGTCCCGTGCACATCACAGTGGAACTCAATAGCACATTGGATCCTAAC
CTTGAGTGCAATGGCAGAAGTGTCAGGTCTCTCACCAGATGTTGTCCAAGCCCACTCTTGTTTTTCCTTT
TACGGCGATGATGAGATCGTCAGCACTGACATCAACCTTGACCCCATGAAGTTGACACAGAAACTCAGAG
AATATGGTCTGGTCCCCACCCGACCTGACAAAACTGAAGGTCCCCTTGTAATCACTGAAGACCTCACCGG
CCTGACGTTCTTGCGTAGGTCAATTGTGAGAGATCCAGCTGGGTGGTTTGGAAAATTGGACCAAGACTCA
ATCCTCAGGCAGTTATACTGGACAAGGGGCCCCAATCATGAGAATCCATACGAGAGCATGGTCCCTCATA
ACCAGCGGGCAACACAGCTCATGGCCCTTCTAGGTGAGGCTGCACTGCATGGCCCTCAGTTTTACAAGAA
AGTTAGCAAAATGGTCATCAATGAAATTAAAAGTGGTGGTCTGGAATTTTATGTGCCCAGACATGAGGCC
ATGTTCAGATGGATGAGATTCTCTGACCTCAGCACATGGGAGGGCGATCGCAATCTTGCTCCCGAAGGTG
TGAATGAAGATGGCGTCGAATGACGCTGCTCCATCGAATGATGGTGCTGCCAACCTCGTACCAGAGGTCA
ACAATGAGGTTATGGCACTTGAACCGGTGGCGGGAGCCTCAATTGCAGCTCCTGTCGTCGGCCAACAAAA
TATAATTGACCCCTGGATTAGAGAAAATTTTGTTCAGGCACCACAGGGTGAGTTCACTGTTTCATCAAGG
AACACAACCGGTGAGGTACTTCTGAATCTTGAATTAGGCCCTGAGCTCAACCCTTATCTGAGACATTTGT
CCCGCATGTACAACGGTTATGCTGGTGGTATGCAGGTTCAGGTGATCCTAGCTGGGAATGCGTTCGCAGC
TGGTAAAATCATCTTTGCCGCCGTCCCACCACATTTCCCTGTAGAAAATATTAGTGCAGCCCAAATCACA
ATGTTCCCCCATGTAGTTATTGATGTAAGACAGCTTGAGCCAGTGCTTTTACCCCTCCCTGACATAAGGA
ATAGGTTCTTTCATTACAATCAGGAAAACACTTCCAGAATGAGACTTGTGGCTATGTTGTACACACCCCT
TAGAGCAAATTCTGGTGAGGATATGTTTACGGTGTCTTGCAGAGTCCTGACCCGTCCAGCCCCTGACTTT
GAGTTCACGTTTCTGGTGCCGCCAACTGTAGAATCAAAGACTAAGCCCTTCACACTCCCAATTCTAACTC
TTGGAGAACTATCTAATTCTAGATTCCCTGCCCCAATAGACATGCTGTACATAAATCCCAGTGAGACAAT
TGTGGTGAGGTCACAAAATGGCCGGTGTCTTCTGGACGGAACACTTCAAGGGACCACCCAGCTGGCGCCC
ACCCAAATTTGCTCCTTCAGGGGCACGCTGGTTCGCCAGGAGTCGAGGTCTGCAGATTCAGTAGACTCAG
CTAGACGAGCAATGAACCATCCTCTCTACGTTCAGCTGAGGAACCTCGATGGGACATCATATGATCCAAC
AGATGAGGTGCCAGCGGTTCTGGGTGCCATAGATTTTAAAGGAACTGTGTTTGGGATCGCTAGTCAAAGG
GACACCAAAGGCTCTGTAGGAGCGACCCGCGCCCATGAAGTGACAATAAACACCAGAGATGCTAAATACT
CTCCAAAACTTGGCTCTGTGTTGATGCATTCTGAATCTACTGATTTTACAAGTGACCAGCCCATCCGCTT
TACTCCTATTGGTATGGGGGAGGAAAATGATTGGAGCCAATGGGATTTGCCTGATTATTCTGGTGCCCTC
ACCCTCAACATGCACCTAGCCCCCGCAGTTGCCCCTGCTTTCCCTGGTGAGCGCATTCTCTTCTTTAGAT
CAGTGGTGCCAGCTGCTGGTGGTTATGGAAAAGGTGAAATAGATTGTCTCATCCCACAGGAATGGATTCA
GCATTTCTACCAGGAGGCCGCCCCAATACAATCCGCGGTGGCCCTTATTAGATATGTTAATCCTGACACT
GGGAGAAGCCTCTTTGAGGCAAAGCTACATAGAGAAGGGTTCATCACTGTGGCAAGTTCTGGAGACAACC
CCATAGTTGTGCCCTCAAATGGCTACTTCAGATTTGAGGCTTGGGTTAATCAATTCTACACACTCACCCC
CATGGGAGCTGGACAGGGGCGCAAAAGAGCCCAGTAATGGCAGGAGCTTTCTTAGCTGGATTGGCAGGTG
ACGCCATAACAAATGGTGTCGGGTCCCTGATCAACGCTGGGGCCAATGCAATCAACCAAAAGGTAGAGTA
TGACTTCAATAAACAACTCCAATTGGCATCCTTTCAACATGACAAAGAGATGTTGCAGTCACAAGTTCTG
GCCACTAAACAGCTCCAACAGGAGATGATGAACATAAAGCAAGGGGTCTTGACCGCTGGCGGCTTTTCCC
CTACAGATGCTGCAAGAGGCGCTGTGAACGCGCCGATGACAAAAATTCTGGATTGGAATGGAACGAGGTA
TTTTGCCCCAAACAGTATGAAGACAACCAGTTATTCAGGCCAGCTCTCCAGTAACCCTGTACATAAGCAA
TCCACACTACCCCGTCCCAGCCCTTCAAAAACTAATGTTAGTAGTGGTTCTTCTAGTGTGTATAGTTCTT
TATCTTCTGCTTCCTCACAATCAACTCATTCAACGGTTTTGACTGCGGGATCCGGGTCGTCTAGGACAGC
TCCCTCCTCCTCAACAGCTTCCACCTTGTCTAGAACTAGTGATTGGGTAAGAGGACAAAATGAGAGGCTC
AGCCCGTTTATGAATGGTGCTCTCCAAACAACTTTTGTCACACCACCATCGAGCAGGGCTTCATCATATG
GGTCGGTCTCAACCGTCCCCAAAGCTGTTTTGGACTCCTGGACTCCTATGTTCAATACCAATAGGCAGCC
TCTCTTCACTCACATTCGTAGGCGAGGGGAGTCACAGATTTAGTGAAAAGATTGATTAGG

>MF140676.1 Norovirus GII strain Norovirus/GII/Hu/NL/2013/GII.P7-GII.6/Rotterdam/E1300311_p5_d0 ORF1 gene, partial cds; and ORF2 and ORF3 genes, complete cds
CCTTCGGCAGCCAAAAATCTGCCAATGACAGTACTAACACCACCCCTTCTAATAAAGAAGAGGCTGGTGC
ATTCTCCAACATTAAAGTTGGTTTTAAGAAGATGCTGGGTGCCGTTCCCAAGGGGACCAAAACACCCAGT
AGTGCTCAGCACTGCCCCACAGTCAAGATCGGGGACAAAACATTAACAGTTCCACCCGAGCCCCCAAATG
GTGAGGACGTTGTGCAGTATGATGCGAAGTCAGAAACTGTGCATGGACTACCAGACTTGACGACGGTGCA
GAATGAGCACGAAAACACACCGTACTCTGTCCCCCCATTGAGTGAAAGAGAACACAGACCAGCCACTGAA
CCACTTCCTGGCACAATACTGGAGATGTGGGATGGTGAATTTTATCACTACTCTGTGTATGTCAGTGGCG
GCAAAGCCCTAGGAGTTCACAAACCCCCTGCAGCAATAAGCCTCGCAACTATAGAGCTCACGCCCATATC
TCTCTACTGGAGGCCCGTTTACACCCCCAGCTACTTAGTCTGCCCAGACACGCTGAAAGGCCTCGCTGGT
GAGAAGTTTCCCTACACAGCTTTCAGTAACAACTGTTACAACTTTTGTTGCTGGGTGCTTGAGCTCAACG
ACACGTGGCTTAGCAGGAGAAGCATCTCCAGGACCACCGGTTTCTTCAAACCATACCAGTCTTGGAACAG
GAAACCCCTTCCAACCGTTGATGATGGAAAGATCAAGAAGGTGGCCAACGCAATCCTCTGTGCGCTTGGA
TCACTGTTTTCAAAACCAATCAAAGACCTATTGGGCAAGCTCAAACCACTAAACTTGCTGCACCTGCTCG
CATCATGTGATTGGACGTTTGCGGGTGTAGTAGAGACAGTCATCCTAATGGCGGAACTTTTCAACGTCTT
TTGGACACCGCCAGATGTTTCCAACTTCATATCCTCCCTGGTGGGCGACTTTGAACTGCAAGGGCCTGAG
GACCTGGCTGTGGAGCTTGTCCCCGTGGTCATGGGCGGCGTAGGGATGGTTCTCGGCTTCACTGCTGAGA
AGATAGGCCGTATGCTGTCTTCCGCCGCATCAACGCTGCGAGCATGCAAAGACCTGGGGAATTACGCCCT
TGACATACTAAAGCTGGTTATGAAGTGGTTCTTCCCAAAGAAAGAAGAGAAGGCCGAGATGGAAACTTTA
AGGGCAATTGAGGACGCCGTCCTGGACATGGAAGCTATAGGGAACAATCATCTTACAACCCTCCTCAAGG
ACAAGGATAGCCTCTCGGCCTACATGAAGACTCTGGACCTGGAAGAAGAAAAGGCAAGGAAGCTGTCCAC
CAAGTCATCCTCGCCAGACATTGTCGGCACTATCAATGCCATACTGGCCAGAATAGCTGCTGCCAGATCC
CTCCTACACAAGGCTAAAGAAGAAATGTTTAGTAGGGCCAGGCCCGTGGTTGTTATGATTTCGGGTAAAC
CTGGCATTGGCAAAACTTACATGGCAAGACACCTAGCTAAGGGCGTCGCCAACACCATGAGTGGCGACCA
AAGAGTTGGGCTCGTTCCGCGTAACGGGGTCGACCATTGGGACGCCTACAGGGGGGAGAGGGTGGTCTTG
TGGGATGACTATGGCATGGGGAACCCTATCAAGGATGCTCTAACACTACAAGAACTGGCCGACACTTGTC
CAGTCACTCTAAACTGTGATAGGATTGAAAACAAAGGGAAGATGTTCGACAGTGATGTCATTGTAATCAC
GACCAATTTAGTCAACCCAGCGCCCCTCGATTATGTAAACTTCGAGGCGTGCTCCAGGAGGATTGACTTT
CTGGTCTATGCAGAGTCACCAGAGATTGAGAAAGTTAAGAGAGACTTCCCTGGCCAACCTGACATGTGGA
AAGACCATTTCAAATCAGACTTCTCCCACATAAAGCTGACTCTGGCTCCCCAGGGCGGATTCGACAAGAA
TGGCAACACCCCACATGGTAGGGGCACCATGCGATCCCTGACCCAGGGGTCCCTGATCGCAAGGGTCGCG
GGTCTTGTTCATGAGAGGAAAGATGAGTTCCAGCTCCAAGGGAACGACCTCCAAACATACAACTTTGACA
CCAACAGGGTCTCCGCATTTAGGAGACTAGCCGCAGACAACAAGTATGGGATCATGGAAACAATGAGAGT
GGGTGCGGCGCTTAAGAATGTCAAGACCTTGGAAGATCTAAAGGTTGCCCTGAGGGATGTGAAGTTCAAC
GAGTGTCAGATAATTTACAAGAGCTCCAAATATCGAATCTCTTCCAATGGCAAAGGTTCTGTCTCTATTG
ATAAGGTTGGGGATCAGGTGTCCCAGACTGCAAGTGAAGTGGGTTCAGCAATCCTTAGACTCAGGCAGGC
AAGGGCCAGATACTATGTCAGCTGCTTCCAAGATCTCATCTACACTTTGATACAGGTTGCCGGAGCATCA
TTCGTTGTTAGCAGAATCTCCAAGAGGTTCTGTTGGGAGAGGTGGGTCAAACCAACCGAGACCCAGGAAA
CGAATGAATCCGAGAAGGAAGTAGTCCAAGGTGGATGGGAGATTGAACCCAAGGACACAGAACCAGAAGG
CAAGAAGGGCAAGAACAAGAAAGGAAGAGGCAAGAAACACACGGCTTTCTCCAGCAAAGGTCTGAGTGAT
GAGGAGTATGACGAGTACAAGAGGATCAGGGAAGAGAGGAACGGAAAATACTCCATTGAGGAATACCTGC
AAGACCGGGATCGCTACTATGAGGAAGTGGCAGTTGCCCGGGCGACAGAGGAGGACTTTTGTGAGGAAGA
GGAGGCCAAGATAAGACAAAGAATCTTCCGCCCCACAAAGAAACAGAGGAAGGAAGAAAGGGGGGTGCTT
GGTTTGGTCACCGGCTCAGACATCAGGAAGAGGAGACCAGACGATTTCCAACCAAAGGGCAAACTGTGGG
CAGACGACTCCAGAAGTGTGGACTACAACGAGAGACTTGACTTCGAGGCTCCCCCGAGCGTCTGGTCGAG
AATAGTTCCATTGGGCACTGGATGGGGCTTCTGGGTTTCATCCAATCTCCTGATCACAACAACACACGTC
CTGCCTAAGGGGATCAAGGAACTTTTTGGAGTTGAACTCAAACAGATCCAAATTCATAAGTCTGGAGAAT
TTTGCAGGTTCAGGTTCCCAAGACCAATTAGGCCAGATGTCACAGGGCTCGTGCTGGAGGAGGGCGCTCC
AGAAGGCACCGTCTGTTCCATACTCGTGAAGAGACCTACAGGTGAAATGATCCCCCTGGCAGTGAGGATG
GGCACACATGCGTCCATGAAGATACAGGGTAGGACCGTCGGTGGCCAGATGGGAATGCTTCTCACAGGAG
CAAACGCGAAGAACATGGATCTTGGCACCGGTCCTGGTGACTGCGGTTGTCCTTACATCTACAAACGTGG
CAACGACATAGTTGTCGCGGGTGTCCATACCGCAGCAGCCCGGGGGGGCAACACTGTCATATGTGCCACC
CAGGGACAAGATGGGGAGGCAGTCCTTGAGGGAAATGAGGACCTTGGCACTTACTGCGGTGCCCCAATTC
TGGGCCCAGGCAAAGCACCCAAACTCAGCGCGAAGACCAAGTTCTGGCGCTCATCACCAGACGCTTTGCC
ACCAGGCACCTATGAGCCTGCCTATCTGGGGGGTAAGGACCCCAGAGTGGAAAAAGGACCATCTCTACAA
CAAGTCATGAGGGATCAGCTAAAACCTTTTACAGAACCCAGGGGTAAACCTCCTAGACCTGCAATCTTGG
AAGAAGCCAAAAAGACAGTTATGAATGTTCTAGAACAAACCATTGACCCTGCTAAACCATGGACCTATTC
CCAAGCATGTGCTTCACTGGACAAGACCACTTCCAGTGGTAGCCCCCACCATGTCAGGAAAAATGACCAC
TGGAATGGAGAATCCTTCACTGGCCCCCTTGCAGACCAAGCATCCAAAGCCAACCTCATGTATGAACAGG
CCAAACATGTGCAGCCCGTATACACGGCCGCGCTCAAAGACGAGCTTGTTAAGACTGATAAGATCTACAA
AAAGATAAAGAAGAGGCTCTTGTGGGGGTCGGACCTTGGCACGATGATCAGGTGCGCCAGGGCTTTTGGT
GGTCTCATGGATAGCATGAAGGCAAGTTGCATAGCCCTCCCATGTAGAGTGGGGATGAACGTGAATGAGG
ATGGTCCTATCATATTTGACAAGCACTCTAAGTACAGGTACCACTATGATGCTGACTATTCTAGATGGGA
TTCCACCCAGCAAAGGTGCATTCTCTCGGCCGCTATGGAAGTGATGGTGCGGTTTTCTGCCGAGCCAGAG
CTGGCGCAAGTGGTTGCAGAGGATCTACTAGCACCCAGCCAACTAGACGTTGGCGATTTTGTCATCTCAG
TCCAGGAGGGTCTGCCATCAGGGGTCCCGTGCACATCACAATGGAACTCAATAGCACATTGGATCCTAAC
CTTGAGTGCAATGGCAGAAGTGTCAGGTCTCTCACCAGATGTTGTCCAAGCCCACTCTTGTTTTTCATTT
TACGGCGATGATGAGATCGTCAGCACTGACATCAACCTTGACCCCATGAAGTTGACACAGAAACTCAGAG
AATATGGTCTGGTCCCCACCCGACCTGACAAAACTGAAGGTCCCCTTGTAATCACTGAAGACCTCACCGG
CCTGACGTTCTTGCGTAGGTCAATTGTGAGAGATCCAGCTGGGTGGTTTGGAAAATTGGACCAAGACTCA
ATCCTCAGGCAGTTATACTGGACAAGGGGCCCCAATCATGAGAATCCATACGAGAGCATGGTCCCTCATA
ACCAGCGGGCAACACAGCTCATGGCCCTTCTAGGTGAGGCTGCACTGCATGGCCCTCAGTTTTACAAGAA
AGTTAGCAAAATGGTCATCAATGAAATTAAAAGTGGTGGTCTGGAATTTTATGTGCCCAGACATGAGGCC
ATGTTTAGATGGATGAGATTCTCTGACCTCAGCACATGGGAGGGCGATCGCAATCTTGCTCCCGAAGGTG
TGAATGAAGATGGCGTCGAATGACGCTGCTCCATCGAATGATGGTGCTGCCAACCTCGTACCAGAGGTCA
ACAATGAGGTTATGGCACTTGAACCGGTGGCGGGAGCCTCAATTGCAGCTCCTGTCGTCGGCCAACAAAA
TATAATTGACCCCTGGATTAGAGAAAATTTTGTTCAGGCACCACAGGGTGAGTTCACTGTTTCATCAAGG
AACACAACCGGTGAGGTACTTCTGAATCTTGAATTAGGCCCTGAGCTCAACCCTTATCTGAGACATTTGT
CCCGCATGTACAACGGTTATGCTGGTGGTATGCAGGTTCAGGTGATCCTAGCTGGGAATGCGTTCGCAGC
TGGTAAAATCATCTTTGCCGCCGTCCCACCACATTTCCCTGTAGAAAATATTAGTGCAGCCCAAATCACA
ATGTTCCCCCATGTAGTTATTGATGTAAGACAGCTTGAGCCAGTGCTTTTACCCCTCCCTGACATAAGGA
ATAGGTTCTTTCATTACAATCAGGAAAACACTTCCAGAATGAGACTTGTGGCTATGTTGTACACACCCCT
TAGAGCAAATTCTGGTGAGGATATGTTTACGGTGTCTTGCAGAGTCCTGACCCGTCCAGCCCCTGACTTT
GAGTTCACGTTTCTGGTGCCGCCAACTGTAGAATCAAAGACTAAGCCCTTCACACTCCCAATTCTAACTC
TTGGAGAACTATCTAATTCTAGATTCCCTGCCCCAATAGACATGCTGTACATAAATCCCAGTGAGACAAT
TGTGGTGAGGTCACAAAATGGCCGGTGTCTTCTGGACGGAACACTTCAAGGGACCACCCAGCTGGCGCCC
ACCCAAATTTGCTCCTTCAGGGGCACGCTGGTTCGCCAGGAGTCGAGGTCTGCAGATTCAGTAGACTCAG
CTAGACGAGCAATGAACCATCCTCTCTACGTTCAGCTGAGGAACCTCGATGGGACATCATATGATCCAAC
AGATGAGGTGCCAGCGGTTCTGGGTGCCATAGATTTTAAAGGAACTGTGTTTGGGATCGCTAGTCAAAGG
GACACCAAAGGCTCTGTAGGAGCGACCCGCGCCCATGAAGTGACAATAAACACCAGAGATGCTAAATACT
CTCCAAAACTTGGCTCTGTGTTGATGTATTCTGAATCTACTGATTTTACAAGTGACCAGCCCATCCGCTT
CACTCCTATTGGTATGGGGGAGGAAAATGATTGGGACCAATGGGATTTGCCTGATTATTCTGGCAGCCTC
ACCCTCAACATGCACCTAGCCCCCGCAGTTGCCCCTGCTTTCCCTGGTGAGCGCATTCTCTTCTTTAGAT
CAATAGTGCCAGCTGCTGGTGGTTATGGGAAAGGTGAAATAGATTGCCTCATCCCACAGGAATGGATTCA
GCATTTCTACCAGGAGGCCGCCCCAATACAATCCGCGGTGGCCCTTATTAGATATGTTAATCCTGACACT
GGGAGAAACCTCTTTGAGGCAAAGCTACATAGAGAAGGGTTCATCACTGTGGCAAGTTCTGGAGACAACC
CCATAGTTGTGCCCTCAAATGGCTACTTCAGATTTGAGGCTTGGGTTAATCAATTCTACACACTCACCCC
CATGGGAGCTGGACAGGGGCGCAAAAGAGCCCAGTAATGGCAGGAGCTTTCTTAGCTGGATTGGCAGGTG
ACGCCATAACAAATGGTGTCGGGTCCCTGATCAACGCTGGGGCCAATGCAATCAACCAAAAAGTAGAGTA
TGACTTCAATAAACAACTCCAATTGGCATCCTTTCAACATGACAAAGAGATGTTGCAGTCACAAGTTCTG
GCCACTAAACAGCTCCAGCAGGAGATGATGAACATAAGGCAAGGGGTCTTGACCGCTGGCGGCTTTTCCC
CTACAGATGCCGCGAGAGGCGCTGTGAACGCGCCGATGACAAAAATTCTGGATTGGAATGGAACGAGGTA
TTTTGCCCCAAACAGTATGAAGACAACCAGTTATTCAGGCCAGCTCCCCAGTAGCCCTGTGCATAAGCAA
TCCACACTACCCCGTCCCAGCCCTTCAAAAACTAATGTTAGTAGTGATTCTGCTAGTGTGTATAGTTCTG
CATCTTCTGCTCTCTCACAATCAACTCATTCAACGGTTTTGACTGCGGGGTCCGGGTCGTCTAGGACACC
TTCCTCTTCCTCAACAGCTTCCACCTTGTCTAGAACTAGTGATTGGGTAAGAGGACAAAATGAGAGGCTC
AGCCCGTTTATGAATGGTGCTCTCCAAACAACTTTTGTCACACCACCATCGAGCAGGGCTTCATCATATG
GGTCGGTCTCAACCGTCCCCAAAGCTGTTTTGGACTCCTGGACTCCTATGTTCAACACCCATAGGCAGCC
TCTCTTCACTCACATTCGTAGGCGAGGGGAGTCACAGATTTAGTGAAAAGATTGA

>AB933681.1 Norovirus Hu/GII.4/Fukui4/2010/JP genomic RNA, complete genome
ATGAAGATGGCGTCTAACGACGCTTCCGCTGCCGCTGTTGCTAACAGCAACAACGACACCGCAAAATCTT
CAAGTGACAAAGTGCTTTCTAGCATGGCTGTCACTTTTAAACGAGCCGGCGGTGAACGGCGTTCCCCGCG
TCCGTTCAATGCTTTACCTCACCGACCCCAATCTTCATTCACACCTGAACTGGTTGAAAAGATCCCTCAC
CCCCTGTCCAATCAGGAGGATGAAGTAGTGGTTTCTTATAGTGTCAAAGATGGCGTTTCCGGTTTACCTG
ACCTTTCTCACGTCAGGCAACCGGAAGAAACCAATACGGCCTTCAGTGTCCCTCCACTCAATCAGAGGGA
GAATAGGGATGCTAAGGAACCACTGACTGGAACAATTCTGGAAATGTGGGATGGAGAAATCTACCATTAT
GGCCTGTATGTTGAGCGAGGTCTTGTGCTGGGTGTGCACAAACCACCAGCTGCCATTAGCCTCGCCAAGG
TCGAACTAACACCACTCTCCTTGTTCTGGAGGCCTGTGTACACTCCTCAGTACCTCATCTCTCCAGACAC
TCTCAAGAAATTACACGGAGAAACATTCCCATACCCAGTTTTTTCAGACCCTTGCTATGCCTTTTGTTGC
TGGGACCTGGATCTAAACTACTCACGGCTGAGTAGGAGAATGATCCAGAGAACCACTGGCTTTTTCAGAC
CCTACCAAGATTGGAATACGAAACCCCTCCCCACTATGGATGATTCCAAATGGGAGAAGGTAGCAAATAT
ATTCCTGTGCACCCTGTCTTCACTATTTAATAGGCCCTTGCAAGACATAATAGGGAAGTTAAGGCCTCTC
AACATCATCAACATCCTGGCTTCATGTGATTGGACTTTCGCAGGCATAGTGGAGTCCTTGATACTCTTGG
CAGAGCTCTTTGGAGTCTTCTGGACGCCCCCAGATGTGTCTGCGATGATTGCCCCCTTACTCGGTGATTT
CGAGTTACAAGGACCTGAGGACCTTGTAGTGGAGCTCGTCCCTGTAGTAATGGGGGGAATTGGTTTGGTG
CTAGGATTCACCAAAGAGAAGATTGGAAAAATGTTGTCATCTGCTGCATCTACCTTGAGAGCTTGTAAAG
ATCTTGGTGCATATGGGCTAGAAATCCTAAAGTTAGTCATGAAGTGGTTCTTCCCGAAGAAAGAGGAAGC
AAATGAACTGGCTATGGTGAGATCCATCGAGGATGCAGTACTGGATCTTGAGGCAATTGAAAACAACCAT
ATGACCACCTTGCTCAAAGACAAAGATAGCCTGGCAACCTATATGAGAACCCTTGACCTCGAGGAAGAGA
AAGCCAGAAAACTCTCAACCAAATCTGCTTCACCTGACATCGTGGGCACAATCAACGCCCTTCTGGCGAG
AATCGCCGCTGCACGCTCCCTGGTGCACCGAGCGAAGGAGGAGCTTTCCAGCAGACCAAGACCTGTAGTC
TTGATGATATCAGGCAGACCAGGAATAGGGAAGACCCACCTTGCTAGGGAAGTGGCTAAGAGAATCGCAG
CCTCCCTCACAGGAGACCAGCGTGTTGGCCTCATCCCACGCAATGGCGTCGATCACTGGGATGCGTACAA
GGGGGAGAGGGTCGTCCTATGGGACGACTATGGAATGAGCAATCCCATCCACGACGCCCTCAGGCTGCAA
GAACTCGCTGACACTTGCCCCCTCACTCTAAATTGTGACAGGATTGAGAACAAAGGAAAGGTCTTTGACA
GCGATGTCATCATCATCACTACTAACCTGGCCAACCCAGCACCACTGGACTATGTCAACTTTGAAGCGTG
CTCGAGGCGTATCGATTTCCTCGTGTATGCAGAAGCCCCCGAGGTCGAAAAGGCGAAGCGTGACTTCCCG
GGCCAACCTGACATGTGGAAAAACGCTTTTAGTTCTGATTTCTCACACATAAAATTGGCACTGGCTCCGC
AAGGTGGCTTTGATAAGAACGGGAACACCCCACACGGGAAGGGCGTCATGAAGACTCTCACCACTGGCTC
CCTCATTGCCCGGGCATCAGGGCTGCTCCACGAGAGATTGGATGAGTTTGAACTACAGGGCCCAGCTCTT
ACCACCTTCAACTTTGACCGCAACAAAGTGCTTGCCTTCAGGCAGCTTGCTGCTGAAAACAAATACGGGT
TGATGGACACAATGAAAGTTGGGAGACAGCTCAAGGATGTCAAAACCATGCCAGAACTTAAACAAGCACT
CAAGAATATCTCAATCAAAAAGTGCCAGATTGTGCATAATGGCTGCACCTACACACTTGAGTCTGATGGT
AAGGGCAATGTGAAAGTTGACAGAGTTCAGAGCACCTCCGTTCAGACCAACAATGAGCTGGCTGGCGCCC
TGCACCATCTAAGGTGCGCCAGAATCAGGTATTATGTCAAGTGTGTCCAGGAGGCCCTGTATTCCATCAT
CCAGATTGCTGGGGCTGCATTTGTCACCACGCGCATCATCAAGCGTGTGAACATTCAAGACTTATGGTCC
AAGCCACAAGTGGAAAACACAGAGGAGGCTACCAACAAGGACGGGTGCCCAAAACCCAAAGATATTGAGG
AGTTCGTCATTTCATCTGTCGACATTAAAGCTGAGGGTAAGAAAGGGAAGAACAAGGCTGGCCGTGGCAA
GAAGCACACAGCCTTCTCAAGTAAAGGTCTCAGTGATGAAGAGTATGATGAGTACAAGAGAATTAGAGAG
GAAAGGAATGGCAAGTACTCCATAGAAGAGTACCTACAGGACAGGGACAAATACTATGAGGAGGTGGCCA
TTGCCAGGGCGACCGAGGAAGACTTCTGTGAAGAGGAGGAGGCCAAGATCCGGCAAAGGATCTTCAGACC
AACAAGGAAACAACGCAAGGAAGAAAGAGCTTCTCTCGGCTTAGTCACAGGTTCTGAAATTAGGAAAAGG
AACCCAGAAGACTTCAAGCCTAAGGGGAAACTATGGGCTGACGATGACAGAAGTGTGGACTACAATGAAA
AACTCAGCTTTGAGGCCCCACCAAGCATCTGGTCAAGGATAGTCAACTTTGGCTCAGGTTGGGGCTTCTG
GGTCTCCCCCAGCCTGTTCATAACATCAACCCACGTCATACCCCAGGGCGCAAAGGAGTTCTTTGGAGTC
CCCATCAAACAAATTCAGGTGCACAAGTCAGGCGAATTCTGTCGCTTGAGGTTCCCAAAGCCAATCAGGA
CTGATGTGACTGGCATGATCTTGGAAGAAGGTGCGCCCGAAGGCACCGTGGCCACACTACTCATCAAAAG
GTCTACTGGAGAACTCATGCCCCTAGCAGCTAGAATGGGGACCCATGCAACCATGAAGATTCAAGGGCGC
ACTGTTGGGGGTCAGATGGGCATGCTCCTGACAGGATCCAACGCCAAAAGCATGGATCTAGGCACCACAC
CAGGTGATTGCGGCTGTCCCTACATCTACAAGAGAGGAAATGATTATGTGGTCATTGGAGTCCACACGGC
TGCTGCTCGTGGGGGAAACACTGTCATATGTGCCACCCAGGGGGGTGAAGGGGAAGCTACACTTGAAGGT
GGTGATAGTAAGGGAACATACTGTGGTGCACCAATCCTAGGCCCAGGGAGTGCCCCAAAACTTAGCACCA
AAACCAAATTCTGGAGATCATCCACAGCACCACTCCCACCTGGCACCTATGAACCGGCCTACCTAGGTGG
CAAGGACCCCAGGGTCAAAAATGGCCCCTCGTTGCAGCAAGTCATGAGGGACCAGCTGAAACCATTTACA
GAGCCTAGGGGTAAGCCACCAAAGCCAAGCGTGTTAGAAGCTGCCAAGAAAACCATCATCAATGTCCTTG
AACAAACAATTGACCCACCTGAGAAGTGGTCGTTCGCACAAGCTTGCGCGTCCCTTGACAAAACCACTTC
TAGCGGCCATCCGCACCACATGCGGAAAAATGACTGCTGGAACGGGGAATCCTTCACAGGCAAGCTGGCA
GACCAGGCTTCCAAGGCCAACCTGATGTTTGAAGAAGGGAAGAGCATGACCCCAGTCTACACAGGTGCAC
TTAAGGATGAATTAGTCAAAACTGACAAAATTTATGGTAAGATCAAGAAGAGGCTCCTCTGGGGCTCGGA
TTTAGCAACCATGATCCGGTGTGCTCGAGCATTCGGAGGCCTAATGGATGAACTCAAAGCACACTGTGTC
ACACTTCCTGTCAGAGTTGGTATGAATATGAATGAGGATGGCCCCATCATCTTCGAGAAGCACTCCAGGT
ACAGATACCACTATGATGCTGATTACTCTCGGTGGGATTCAACACAACAGAGAGCCGTGCTGGCAGCTGC
TCTAGAAATCATGGTTAAATTCTCCCCAGAACCACATTTGGCTCAGGTAGTAGCAGAAGATCTTCTTTCT
CCTAGCGTGGTGGATGTGGGTGACTTCACAATATCAATCAACGAGGGTCTTCCCTCTGGGGTGCCCTGCA
CCTCCCAATGGAACTCCATCGCCCACTGGCTTCTCACTCTCTGTGCACTCTCCGAAGTTACAAATTTGTC
CCCAGACATCATACAGGCTAATTCTCTCTTCTCCTTCTATGGTGATGATGAAATTGTTAGTACAGATATA
AAATTAGACCCAGAGAAGTTGACAGCAAAGCTTAAGGAATACGGGTTGAAACCAACCCGCCCTGATAAAA
CTGAAGGACCTCTTGTTATTTCTGAAGACTTAGATGGTTTGACTTTCCTGCGGAGAACTGTGACCCGCGA
CCCAGCTGGTTGGTTTGGAAAACTGGAGCAGAGCTCAATACTCAGGCAAATGTACTGGACTAGGGGCCCC
AACCATGAAGATCCATCTGAATCAATGATTCCACACTCTCAAAGACCCATACAATTGATGTCCTTACTGG
GAGAGGCCGCACTCCACGGCCCAACTTTCTATAGTAAAATCAGCAAATTAGTCATTGCAGAGCTAAAAGA
AGGTGGTATGGATTTTTACGTGCCCAGGCAAGAGCCAATGTTCAGATGGATGAGATTCTCAGATCTGAGC
ACGTGGGAGGGCGATCGCAATCTGGCTCCCAGTTTTGTGAATGAAGATGGCGTCTAATGACGCCAACCCA
TCTGATGGGTCCGCAGCCAACCTCGTCCCAGAGGTCAACAATGAGGTTATGGCTTTGGAGCCCGTTGTCG
GTGCCGCTATTGCGGCGCCTGTAGCGGGCCAACAAAATGTAATTGACCCCTGGATTAGAAATAATTTTGT
ACAAGCCCCTGGTGGAGAGTTCACAGTGTCCCCTAGAAACGCTCCAGGTGAAATACTATGGAGCGCGCCC
TTAGGCCCTGATCTGAATCCCTACCTATCTCATTTGGCCAGAATGTATAATGGTTATGCAGGTGGTTTTG
AAGTGCAGGTGATCCTCGCGGGGAACGCGTTCACCGCCGGAAAAATTATATTTGCAGCAGTCCCACCAAA
TTTCCCAACTGAAGGCTTGAGTCCCAGCCAGGTCACTATGTTCCCCCACATAATAGTGGATGTTAGGCAA
TTGGAACCTGTGTTGATCCCCCTACCTGATGTTAGGAATAACTTCTATCACTATAATCAGTCAAATGATT
CTACCATTAAATTGATAGCAATGCTGTATACACCACTTAGGGCTAATAATGCTGGGGAAGATGTCTTTAC
AGTCTCTTGTCGAGTTCTCACGAGGCCATCCCCTGATTTTGATTTTATATTTTTGGTGCCACCTACAGTT
GAGTCAAGAACTAAACCATTTACTGTCCCAATCTTAACTGTTGAAGAAATGACCAATTCAAGATTCCCCA
TTCCTTTGGAAAAATTGTTCACGGGTCCCAGCAGTGCCTTTGTTGTCCAACCACAAAATGGCAGATGCAC
GACTGATGGCGTGCTCTTAGGCACCACCCAACTGTCTCCTGTCAACATCTGCACCTTCAGAGGGGATGTC
ACCCACATTGCAGGTTCTCGTGATTACACAATGAATTTGGCCTCTCTAAATTGGAACAATTATGACCCAA
CAGAAGAAATTCCAGCCCCTCTAGGAACTCCAGATTTTGTGGGAAAGATCCAAGGTGTGCTCACTCAAAC
CACAAAGGGAGATGGCTCGACCCGTGGCCATAAAGCTACAGTTTACACTGGGAGTGCCCCCTTTACTCCA
AAGCTGGGCAGTGTCCAATTCAGTACTGATACAGAGAATGATTTTGAAACTCACCAAAACGCAAAGTTCA
CCCCGGTCGGTGTCATCCAGGATGGTAGCACCACCCATCGAAATGAACCCCAACAATGGGTGCTCCCAAG
TTATTCAGGTAGAAATGTCCCTAATGTACACCTAGCCCCTGCTGTAGCCCCCACTTTTCCGGGTGAACAA
CTTCTTTTCTTTAGGTCCACTATGCCCGGATGCAGCGGGTATCCCAACATGGATTTGGACTGCCTGCTCC
CCCAGGAGTGGGTGCAGCACTTCTACCAAGAAGCAGCTCCGGCACAATCTGATGTGGCTCTATTGAGATT
TGTGAATCCAGACACGGGTAGGGTCCTGTTTGAGTGCAAACTTCATAAATCAGGCTATGTCACAGTGGCT
CACACCGGCCAGCATGATTTGGTCATCCCCCCCAATGGTTATTTTAGGTTTGATTCCTGGGTTAATCAAT
TTTACACACTTGCCCCCATGGGAAATGGAACGGGGCGTAGACGTGCTTTATAATGGCTGGAGCTTTCTTT
GCTGGATTGGCATCTGATGTCCTTAGCTCTGGACTTGGTTCCCTAATCAATGCTGGGGCTGGGGCTATCA
ACCAAAAGATTGATTTTGAAAATAACAGAAAATTGCAGCAAGCTTCCTTCCAGTTTAGTAGTAGTCTACA
ACAGGCTTCCTTTCAACATGACAAAGAGATGCTCCAAGCACAAATTGAGGCCACTAAAAAGTTGCAACAG
GAAATGATGAAAGTCAAGCAGGCAATGCTCTTAGAAGGTGGATTCTCTGAAACAGATGCAGCCCGTGGAG
CAATCAACGCCCCTATGACAAAGGCTTTGGACTGGAGCGGAACAAGGTACTGGGCCCCTGATGCTAGGAC
TACAACATACAATGCAGGCCGTTTCTCCACCCCTCAATTTTCGGGGGCACTGCCAGGAAGAATCAATCCC
AGGACTCCTACCCCCGCTCGGGGCTCCCCCAGCACATCTTCTGATGCTTCTACTGCTACTTCTATATATT
CAAATCAAACTGTTTCAACGAGACTTGGTTCTACAGCTGGTTCTGGCACCAATGTCTCGAGTCTCCCGTC
AACTGCAAGGACTAGGAGTTGGGTTGAGGATCAAAACAGAAATTTGTCACCTTTCATGAGAGGGGCTCAC
AACATATCATTTGTCACCCCACCATCTAGCAGATCCTCTAGCCAAGGCACAGTCTCAACCGTGCCTAAAG
AAGTTTTGGACTCCTGGACTGGCGCTTTCAACACGCGCAGGCAGCCTCTCTTCGCTCACATTCGTAGGCG
AGGGGAGTCACGGGTGTGA

>AB541310.1 Norovirus Hu/GII-4/Niigata1/2008/JP genomic RNA, complete genome
ATGAAGATGGCGTCTAACGACGCTTCCGCTGCCGCTGTTGCTAACAGCAACAACGACACCGCAAAATCTT
CAAGTGACGGAGTGCTTTCTAGCATGGCTGTCACTTTCAAACGAGCCCTCGGGGCGCGGCCTAAACAGCC
TCCCCCGAGGGAAATACCACAAAGACCCCCACGACCACCCACTCCAGAACTGACTAAAAACATCCCCCCT
CCCCCACCCAACGGAGAGGATGACATAGTGGTTTCTTATAATGTTAAAGATGGTGTCTCTGGTTTGCCTG
ATCTTTCCACCGTCAGGCAACCAGAAGAATCTAACACGGCCTTCAGTGTCCCTCCACTCAATCAGAGGGA
AAATAGAGATGCTAAGGAGCCACTGACTGGAACAATTCTGGAAATGTGGGATGGAGAAATCTACCATTAT
GGCCTGTATGTAGAGCGAGGTCTTGTTCTAGGTGTGCACAAACCACCAGCTGCCATCAGCCTCGCCAGGG
TCGAACTAACACCACTTTCCTTGTACTGGAGACCTGTGTATACTCCCCAGTACCTCATCTCCCCAGACGC
TCTCAAGAAACTACACGGAGAGACGTTCCCCTACACAGCCTTTGACAACAACTGCTATGCCTTTTGTTGT
TGGGTCCTGGACCTAAACGACTCGTGGCTGAGTAGGAGAATGATCCAGAGAACAACTGGCTTCTTCAGAC
CCTACCAAGATTGGAATAGGAAACCCCTCCCCACTATGGATGACTCCAAGTTAAAGAAGGTAGCTAACAT
ATTCCTGTGTGCACTGTCTTCGCTATTCACCAGGCCTATAAAAGATTTAATAGGGAAGCTAAGGCCTCTT
AACATCCTCAACATCTTGGCCTCATGTGATTGGACTTTTGCAGGCATAGTGGAGTCCTTGATACTCTTGG
CAGAACTCTTTGGAGTTTTCTGGACACCCCCAGATGTGTCTGCGATGATTGCCCCCTTACTCGGTGATTA
CGAGCTACAAGGACCTGAGGACCTTGCAGTAGAGCTCGTCCCTGTAGTGATGGGGGGAATTGGTCTGGTG
CTAGGATTCACCAAAGAGAAGATTGGGAAAATGTTGTCATCTGCTGCATCCACCTTGAGAGCTTGTAAAG
ATCTTGGTGCATATGGGCTAGAGATCCTGAAGTTGGTCATGAAGTGGTTCTTCCCGAAGAAAGAGGAAGC
AAATGAACTGGCTATAGTGAGATCCATCGAGGATGCAGTCCTGGATCTCGAGGCAATTGAAAACAACCAT
ATGACCACCTTGCTCAAAGACAAAGACAGTCTGGCAACCTATATGAGAACCCTTGACCTTGAGGAGGAGA
AAGCCAGGAAACTTTCAACCAAGTCTGCTTCACCTGACATCGTGGGCACAATCAACGCCCTTCTGGCGAG
AATCGCTGCTGCACGTTCTCTGGTGCATCGAGCGAAGGAGGAACTTTCTAGCAGACCAAGACCGGTGGTG
TTGATGATATCAGGCAGACCAGGAATAGGGAAGACCCACCTTGCTAGGGAAGTGGCCAAGAGAATCGCAG
CCTCCCTTACAGGAGACCAGCGTGTAGGCCTCGTCCCACGCAATGGCGTCGATCATTGGGATGCGTACAA
GGGGGAGAGGGTCGTTCTGTGGGACGACTATGGAATGAGCAATCCCATCCACGATGCTCTCAGATTGCAA
GAACTCGCTGACACTTGTCCCCTCACCCTAAACTGTGACAGGATTGAGAACAAAGGAAAGGTCTTTGACA
GCGATGTCATCATTATCACCACTAATCTGGCTAACCCAGCACCACTGGACTATGTCAACTTTGAAGCATG
CTCGAGGCGCATCGACTTCCTCGTGTATGCAGAAGCCCCTGAGGTCGAAAAGGCGAAGCGTGACTTCCCA
GGCCAACCCGACATGTGGAAGAACGCCTTCAGTTCTGATTTTTCACACATAAAGCTAACATTGGCTCCAC
AGGGTGGTTTCGACAAGAACGGGAACACCCCACACGGGAAGGGCGTCATGAAGACTCTCACCACCGGCTC
CCTTATTGCCCGGGCATCAGGGCTACTCCATGAGAGGCTAGATGAATTTGAACTACAGGGCCCAACTCTC
ACCACCTTCAACTTTGATCGCAATAAAGTGCTTGCCTTTAGACAACTTGCTGCTGAAAACAAATATGGGT
TGATGGACACAATGAAAGTTGGGAGGCAGCTCAAGGATGTCAGAACAATGCCAGAGCTCAAGCAAGCACT
CAAGAATATTTCGATCAAGAAGTGCCAGATAGTGTATAGTGGTAGCACCTACACACTCGAGTCTGATGGC
AAGGGCAATGTGAAGGTTGACAGAGTTCAAAGCACCTCCGTGCAGACCAACAATGAGCTGGCTGGCGCCC
TACACCATCTAAGGTGCGCCAGAATAAGATACTATGTCAGGTGTGTCCAGGAGGCCCTGTATTCCATCAT
CCAGATTGCTGGGGCTGCATTTGTCACCACGCGCATCGTCAAGCGCATGAACATACAAAACCTATGGTCT
AAGCCACAAGTGGAAAATACAGAGGAGACTACCAGCAAGGACGGGTGTCCAAAACCCAAAGATGATGAAG
AGTTCGTCATTTCATCCGACGACATCAAAACTGAGGGCAAGAAAGGGAAAAACAAGACTGGTCGCGGCAA
GAAGCACACAGCCTTCTCAAGCAAAGGTCTCAGTGATGAAGAGTACGATGAATACAAGAGGATTAGAGAA
GAAAGGAACGGTAAGTACTCTATAGAAGAGTACCTTCAGGACAGGGACAAATACTATGAGGAGGTGGCCA
TTGCCAGGGCGACTGAGGAAGACTTCTGTGAAGAGGAGGAGGCCAAGATCCGGCAAAGGATCTTCAGGCC
AACAAGGAAACAACGCAAGGAGGAAAGAGCTTCTCTCGGTTTAGTTACAGGTTCTGAAATTAGGAAAAGA
AATCCAGATGATTTCAAACCCAAGGGGAAACTGTGGGCTGACGATGACAGGAGTGTGGACTACAACGAGA
AACTCAGTTTTGAAGCCCCACCAAGCATCTGGTCGAGAATAGTCAGTTTTGGTTCAGGTTGGGGGTTCTG
GGTCTCCCCCAGTTTGTTCATAACATCAACCCATGTCATACCCCAGGGAGCAAAGGAGTTCTTTGGAGTC
CCCATCAAACAAATTCAGGTACACAAGTCAGGCGAATTCTGTCGCTTGAGATTCCCAAAACCAATCAGGA
CTGATGTGACGGGCATGATCTTAGAAGAAGGTGCACCCGAGGGCACCGTGGTCACACTACTCATCAAAAG
GCCCACTGGAGAACTCATGCCCTTAGCAGCTAGGATGGGGACCCATGCAACCATGAAAATCCAAGGACGC
ACTGTTGGAGGCCAGATGGGCATGCTTCTGACAGGATCCAACGCCAAAAGCATGGATCTGGGTACCACAC
CAGGTGATTGTGGCTGTCCCTACATCTACAAGAGAGGAAATGACTATGTGGTCATTGGAGTCCACACGGC
TGCCGCTCGCGGGGGCAACACTGTCATATGTGCCACCCAGGGGAGTGAGGGAGAGGCCACACTTGAAGGT
GGTGACAATAAAGGGACATACTGTGGTGCACCAATCCTAGGCCCAGGGAGTGCCCCAAAACTTAGCACCA
AGACCAAATTCTGGAGATCGTCCACAGCACCACTCCCACCTGGCACTTACGAACCAGCCTATCTTGGTGG
CAAGGACCCCAGAGTCAAGGGTGGCCCTTCACTGCAGCAGGTCATGAGGGATCAGCTGAAGCCATTCACA
GAGCCCAGGGGCAGGCCACCAAAGCCAAGTGTGTTGGAAGCTGCTAAGAAAACCATCATCAATGTCCTTG
AACAAACAATTGATCCACCTGAGAAATGGTCGTTCGCACAAGCTTGCGCGTCCCTTGACAAGACCACCTC
CAGTGGCCATCCGCATCACATGCGGAAAAACGACTGCTGGAACGGGGAGTCCTTCACAGGCAAGCTGGCA
GACCAGGCTTCCAAGGCTAACCTGATGTTTGAAGAAGGGAAGAACATGACGCCAGTCTATACAGCTGCGC
TTAAGGACGAATTAGTTAAAACTGACAAAATTTATGGCAAGATCAAGAAGAGGCTTCTCTGGGGTTCGGA
TTTGGCGACCATGATCCGGTGTGCTCGAGCATTCGGAGGCCTAATGGATGAACTCAAAGCGCACTGTGTC
ACACTTCCCATTAGAGTTGGTATGAATATGAATGAGGATGGCCCCATCATCTTCGAGAGGCACTCTAGGT
ACACATACCACTATGATGCTGATTACTCTCGATGGGATTCAACACTACAGAGAGCCGTGTTGGCAGCAGC
TCTAGAAATCATGGTTAAGTTCTCCCCAGAACCACATTTGGCCCAGGTAGTCGCAGAAGACCTTCTTTCT
CCTAGCGTGGTGGACGTGGGTGACTTCACAATATCAATTAACGAGGGTCTCCCCTCTGGGGTGCCCTGCA
CCTCCCAATGGAACTCCATCGCCCACTGGCTTCTCACCCTCTGTGCGCTCTCTGAAGTTACAAACTTGTC
TCCTGACACCATACAAGCTAATTCCCTCTTCTCTTTTTATGGTGATGATGAAATTGTTAGCACAGACATA
AAATTGGACCCAGAAAAGTTGACAGCAAAGCTCAGGGAATATGGGTTAAAGCCAACCCGCCCCGACAAAA
CTGAAGGACCCCTTGTCATCTCTGAAGACTTGAATGGCCTGACTTTCCTGCGGAGAACTGTGACCCGCGA
CCCAGCTGGTTGGTTTGGAAAACTGGAGCAGAGTTCAATACTTAGGCAAATGTACTGGACTAGGGGTTCC
AACCATGAAGACCCATCTGAAACAATGATTCCACACTCCCAAAGACCCATACAACTGATGTCCCTACTGG
GGGAGGCCGCACTCCACGGCCCAGCATTCTACAGCAAAATCAGCAAGTTAGTCATTGCAGAGCTAAAAGA
AGGTGGCATGGATTTTTACGTGCCCAGACAAGAGCCAATGTTCAGATGGATGAGATTCTCAGATCTGAGC
ACGTGGGAGGGCGATCGCAATCTGGCTCCCAGTTTTGTGAATGAAGATGAGGTCGAGTGACGCCAACCCA
TCTGATGGGTCCACAGCCAACCTCGTCCCAGAGGTCAACAATGAGGTTATGGCTTTGGAGCCCGTTGTTG
GTGCCGCCATTGCGGCACCTGTAGCGGGCCAACAAAATGTAATTGACCCCTGGATTAGAAACAATTTCGT
ACAAGCCCCTGGTGGAGAGTTCACAGTATCCCCTAGAAACGCTCCAGGTGAAATACTGTGGAGCGCGCCC
TTAGGTCCTGATTTGAATCCCTACCTTTCCCATTTGGCCAGAATGTACAATGGTTATGCAGGTGGTTTTG
AAGTGCAGGTGATCCTCGCGGGGAACGCGTTCACCGCCGGAAAGATCATATTTGCAGCAGTCCCACCAAA
TTTCCCAACTGAAGGCTTGAGCCCCAGCCAGGTCACTATGTTCCCCCACATAATAGTAGATGTTAGGCAA
TTGGAACCTGTGTTGATCCCCCTACCCGATGTTAGGAATAATTTCTATCACTACAACCAATCAAATGACC
CCACCATCAAATTGATAGCAATGTTGTATACACCACTTAGGGCCAATAATGCTGGGGACGATGTCTTCAC
AGGTTCTTGTCGGGTTCTCACGAGACCATCCCCCGATTTTGATTTCATATTTTTAGTACCACCCACAGTT
GAGTCAAGAACTAAACCATTCTCTGTCTCATTTTTTACTGGTGAGGAGATGACCAATTCAAGATTCCCCA
TTCCTTTGGAAAAGCTGTTCACGGGTCCCAGCAGTGCCTTTGTTGTTCAACCACAAAACGGCAGGTGCAC
GACTGATGGCGTGCTCCTAGGTACCACCCAACTGTCTCCTGTCAACATCTGCACCTTCAGAGGGGATGTC
ACCCATATTACAGGTAGTCGTAACTACACAATGAATTTGGCTACTCAAAATTGGAACAGTTATGACCCAA
CAGAAGAAATCCCAGCCCCTCTAGGAACTCCAGATTTCGTGGGGAAGATTCAAGGTGTGCTCACCCAAAC
CACAAGGGCAGATGGCTCGACCCGCGGCCACAAAGCTACAGTGTACACTGGGAGCGCCGATTTTGCTCCA
AAACTGGGTAGAGTTCAATTTGCCACTGACACAGACAATGATTTTGATGCTAACCAAAACACAAAGTTCA
CCCCAGTCGGTGTCATCCAGGATGGTGATACTGCCCACCGAAATGAACCCCAACAATGGGTGCTCCCAAG
TTACTCAGGCAGAAATAGTCACAATGTGCACCTGGCCCCCGCTGTAGCCCCCACTTTTCCGGGTGAGCAA
CTTCTCTTCTTCAGATCCACTATGCCCGGATGCAGCGGGTACCCCAACATGGATTTGGACTGTCTGCTCC
CCCAGGAATGGGTGCAGTATTTCTATCAAGAGGCAGCCCCAGCACAATCTGATGTGGCTCTGCTAAGATT
TGTGAATCCAGACACAGGTAGGGTTTTGTTTGAGTGTAAGCTTCATAAATCAGGCTATGTTACAGTGGCT
CACACCGGCCAACATGATTTGGTTATTCCCCCCAATGGTTATTTTAGATTTGATTCCTGGGTCAACCAGT
TCTACACACTTGCCCCCATGGGAAATGGAACGGGGCGTAGACGTGCATTATAATGGCTGGAGCTTTCTTT
GCTGGATTGGCATCTGACGTCCTTGGCTCCGGACTTGGTTCTCTGATCAATGCCGGGGCTGGGGCCATCA
ACCAAAAAGTTGAATTTGAAAATAACAGAAAATTGCAACAAGCTTCCTTCCAATTTAGCAGCAATCTACA
ACAGGCTTCCTTTCAACATGATAAAGAGATGCTCCAAGCACAAATTGAGGCCACCAAAAAGTTGCAACAG
GAAATGATGAGAGTTAAACAGGCAATGCTCCTAGAGGGTGGATTCTCTGAGACAGATGCAGCCCGTGGGG
CAATCAACGCCCCCATGACAAAGGCTTTGGACTGGAGTGGGACAAGGTACTGGGCTCCCGATGCTAGGAC
TACAACATACAATGCAGGCCACTTTTCCACCCCCCAATCCTCGGGGGCACTGCCAGGAAGAGCTAATCTT
AGGGCTGCTGTCCCTGCTCGAGGCTCCTCCAGCATTTCTTCTAACTTTTTTACTGCTACTTCTGTGTACT
CAAATCAAACTATTTCAACGAGACTTGGTTCTACAGCTGGTTCTGGTACCAGTGTTTCGAGCCTCCCGTC
AACTGCAAGGGCTAGGAGCTGGGTTGAGGATCAAAATAGGAATTTGTCACCTTTCATGGAGGGGGCCCAC
AACATATCGTTTGTCACCCCACCATCTAGCAGATCCTCTAGCCAAGGCACAGTCTCAACCGTGCCCAAAG
AAGTTTTGGACTCCTGGACTGGCGCTTTCAATACGCGCAGGCAGCCTCTCTTCGCTCACATTCGTAAGCG
AGGGGAGTCACGGGCGTAA

>AB972500.1 Norovirus Hu/GII.4/GII4-HK02/2011/JP RNA, complete sequence
ATGAAGATGGCGTCTAACGACGCTTCCGCTGCCGCTGTTGCTAACAGCAACAACGACACCGCAAAATCTT
CAAGTGACGGAGTGCTTTCTAGCATGGCTGTCACTTTCAAACGAGCCCTCGGGGCGCGGCCTAAACAGCC
TCCCCCGAGGGAAAAACCACAAAGACCCCCACGACCACCTACTCCAGAACTGGTTAAAAATATTCCCCCT
CCCCCACCCAACGGAGAGGATGAAATAGTGGTTTCTTATAGTGTCAAAGATGGTGTTTCCGGCTTGCCTG
ACCTTTCCACCGTCAGGCAACCGGAAGAATCTAACACGGCCTTCAGTGTCCCTCCACTCAATCAGAGGGA
GAACAGAGATGCTAAGGAGCCACTTACTGGAACAATTCTGGAAATGTGGGACGGGGAAATCTACCATTAT
GGCCTGTATGTGGAGCGAGGTCTTGTACTAGGTGTGCACAAACCACCAGCTGCCATCAGCCTCGCTAAGG
TTGAGCTAGCACCACTCTCCTTGTACTGGAGACCTGTGTACACTCCTCAGTACCTCATCTCTCCAGACAC
TCTCAAGAAATTATCCGGAGAAACGTTCCCCTACACAGCCTTTGACAACAACTGTTATGCCTTTTGTTGC
TGGGTCCTGGACCTAAATGACTCGTGGCTGAGCAGGAGAATGATCCAGAGAACAACTGGTTTCTTCAGGC
CCTACCAAGATTGGAATAGGAAACCCCTTCCCACTATGGATGACTCCAAAATAAAGAAGGTAGCTAACAT
ATTCCTGTGTGCTCTGTCCTCGCTGTTCACCAGACCCATAAAAGATATAATAGGGAAGATAAGGCCTCTC
AACATCCTCAACATCTTAGCCTCATGTGATTGGACTTTTGCAGGCATAGTGGAGTCCCTGATACTCTTGG
CAGAACTCTTTGGAGTTTTCTGGACACCCCCAGATGTGTCTGCGATGATTGCCCCCTTGCTTGGTGACTA
CGAGCTACAAGGACCTGAGGACCTTGCAGTGGAGCTCGTCCCCGTGGTGATGGGGGGAATTGGTTTGGTG
CTAGGATTCACCAAAGAGAAGATTGGGAAAATGTTGTCATCTGCTGCGTCCACCTTGAGAGCTTGTAAAG
ACCTTGGTGCATATGGGCTAGAGATCCTAAAGTTGGTCATGAAGTGGTTCTTCCCGAAGAAGGAGGAGGC
AAATGAGCTGGCTATAGTGAGGTCTATCGAGGATGCAGTCCTGGATCTCGAGGCAATTGAAAACAACCAT
ATGACCACCTTGCTCAAAGACAAAGACAGCCTGGCAACCTATATGAGAACACTTGACCTTGAGGAGGAGA
AAGCCAGGAAACTCTCAACCAAGTCTGCCTCACCCGACATCGTGGGCACAATCAACGCCCTCCTGGCGAG
AATCGCTGCCGCACGTTCTCTGGTACATCGAGCGAAGGAAGAGCTTTCCAGCAGACCAAGACCTGTGGTG
TTGATGATATCAGGCAGGCCAGGGATAGGGAAGACCCACCTCGCTAGGGAAGTGGCTAAGAGAATCGCAG
CCTCCCTTACAGGAGACCAGCGTGTGGGCCTCATCCCACGCAATGGCGTCGACCATTGGGATGCGTACAA
GGGGGAGAGGGTCGTCCTATGGGACGATTATGGAATGAGCAACCCCATTCACGATGCCCTCAGGCTGCAA
GAACTCGCTGACACTTGCCCCCTCACTCTAAACTGTGACAGGATTGAAAATAAAGGAAAGGTCTTTGACA
GCGATGTCATCATTATCACCACTAATCTGGCCAACCCAGCACCACTGGACTATGTCAACTTTGAAGCATG
CTCGAGGCGCATCGACTTCCTCGTGTATGCAGAAGCCCCTGAAGTCGAAAAGGCGAAGCGTGACTTCCCA
GGCCAGCCTGACATGTGGAAGAACGCTTTCAGTTCTGATTTCTCACACATAAAACTAGCACTGGCCCCAC
AGGGTGGTTTCGACAAGAACGGGAACACCCCACACGGAAAGGGCGTCATGAAGACTCTCACCACTGGCTC
TCTTATCGCCCGGGCATCAGGGCTACTCCATGAGAGGTTAGATGAATTTGAACTACAGGGCCCAGCTCTC
ACCACCTTCAATTTCGATCGCAATAAAGTGCTTGCCTTTAGACAGCTTGCTGCTGAAAATAAATATGGGT
TGATAGACACAATGAGAGTTGGGAAACAGCTCAAGGATGTCAGAACCATGCCAGAACTCAAACAAGCACT
CAAGGATGTTTCAATCAAGAAGTGCCAAATAGTGTATAGTGGTTGCACCTACATACTTGAGTCTGATGGC
AAGGGCAATGTGAGAGTTGACAGAATCCAAAGCGCCGCCGTGCAGACCAACAATGAGCTGGCTGGTGCCC
TGCACCATTTGAGGTGCGCCAGAATCAGATACTACGTCAAGTGTGTCCAGGAGGCCCTGTATTCCATCAT
TCAAATTGCTGGGGCTGCATTTGTCACTACGCGCATTACCAAGCGCATGAACATACAAGACCTATGGTCC
AAGCCACAAGTGGAAAACACAGAGGAGACTACCAGCAAGGACGGGTGCCCAAAACCTAAGGATGATGAGG
AGTTTGTCATTTCATCCGACGACATCAAAACTGAGGGCAAGAAAGGGAAGAACAAAACTGGCCGCGGCAA
GAAGCACACAGCATTTTCAAGCAAAGGTCTCAGTGATGAAGAGTATGATGAGTACAAGAGGATTAGAGAA
GAAAGGAATGGCAAGTACTCCATAGAAGAGTACCTTCAGGACAGGGACAAATACTATGAGGAGGTGGCCA
TTGCCAGGGCGACTGAGGAAGACTTCTGTGAAGAGGAGGAGGCCAAGATCCGGCAAAGGATCTTTAGGCC
AACAAGGAAACAACGCAAGGAGGAAAGAGCCTCTCTCGGTCTGGTCACAGGCTCTGAAATTCGGAAAAGA
AACCCAGATGACTTCAAACCCAAGGGGAAATTGTGGGCTGACGATGACAGGAGTGTGGACTACAATGAGA
AACTCAGTTTTGAGGCCCCACCAAGCATCTGGTCGAGAATAGTCAACTTTGGTTCAGGCTGGGGATTCTG
GGTCTCCCCCAGTCTGTTCATAACATCAACCCATGTCATACCCCAGGGCGCAAGGGAGTTCTTTGGAGTC
CCCATCAAACAAATACAGGTACACAAGTCAGGCGAGTTCTGTCGCTTGAGATTCCCAAAACCAATCAGGA
CTGATGTGACGGGCATGATCTTAGAAGAAGGCGCACCTGAGGGCACCGTGGTCACACTACTCATCAAAAG
GTCCACTGGGGAACTCATGCCCCTAGCAGCTAGGATGGGGACCCATGCGACCATGAAGATCCAAGGGCGC
ACTGTTGGAGGCCAGATGGGCATGCTTCTGACAGGATCCAACGCCAAGAGCATGGACCTGGGTACTACAC
CAGGTGATTGTGGCTGCCCCTATATCTACAAGAGAGGCAATGACTATGTGGTCATTGGAGTCCACACAGC
TGCCGCACGTGGGGGAAACACTGTCATATGTGCCACCCAGGGGAGTGAAGGAGAGGCTACACTTGAAGGT
GGTGACAACAAGGGGACATACTGTGGTGCACCAATCCTAGGCCCAGGGAGTGCCCCAACACTTAGCACCA
AGACCAAATTCTGGAGATCGTCCACAGCATCACTCCCACCTGGCACCTATGAACCAGCCTATCTTGGTGG
CAAGGACCCTAGAGTCAAGGGTGGCCCTTCACTGCAGCAAGTCATGAGGGAACAGTTGAAGCCATTCACA
GAGCCAAGGGGCAAGCCACCAAAACCAAGTGTATTAGAAGCTGCTAAGAAGACCATCATCAATGTCCTTG
AGCAAACAATTGATCCACCTGAGAAATGGTCGTTCGCACAAGCTTGCGCGTCCCTTGACAAGACAACTTC
CAGTGGTCATCCGCACCACATGCGGAAGAACGACTGCTGGAACGGGGAGTCCTTCACAGGCAAGCTGGCA
GACCAGGCTTCCAAGGCCAACCTGATGTTTGAAGAAGGGAAGAACATGACCCCAGTTTACACAGCTGCGC
TCAAGGATGAGTTAGTTAAAACTGACAAAATTTATGGTAAGATCAAGAAAAGGCTTCTCTGGGGCTCGGA
CTTGGCGACCATGATCCGGTGTGCTCGGGCATTCGGAGGCCTAATGGATGAACTCAAAGCACACTGTGTC
ACACTTCCCATTAGAGTTGGCATGAACATGAATGAGGATGGTCCCATCATCTTCGAGAGGCATTCCAGGT
ACACATATCACTATGATGCTGATTACTCTCGATGGGATTCAACACAACAGAGAGCCGTGTTGGCAGCAGC
TCTGGAAATCATGGTTAAATTCTCCCCAGAACCACATTTGGCTCAGGTAGTCGCGGAAGACCTTCTTTCT
CCTAGCGTGGTGGACGTGGGCGACTTCACAATATCAATCAACGAGGGTCTTCCCTCTGGGGTGCCCTGCA
CCTCCCAATGGAACTCCATCGCCCACTGGCTTCTCACTCTCTGTGCGCTCTCTGAAGTCACAAACCTATC
CCCTGATACCATACAGGCCAACTCCCTCTTCTCTTTTTATGGTGATGATGAAATTGTTAGCACAGACATA
AAATTGGACCCAGAGAAATTGACAGCAAAGCTCAGAGAATATGGGTTGAAACCAACCCGCCCTGACAAAA
CTGAAGGACCCCTTGTCATCTCTGAAGACCTGAATGGCCTAACTTTCCTGCGGAGAACTGTGACCCGCGA
CCCAGCTGGTTGGTTTGGAAAACTGGAGCAGAGTTCAATACTCAGGCAAATGTACTGGACTAGGGGTCCC
AACCATGGAGACCCATCTGAAACAATGATTCCACACTCCCAAAGACCCATACAATTGATGTCCCTACTGG
GGGAGGCCGCTCTCCACGGCCCAGCGTTTTACAGTAAAATCAGCAAATTGGTCATTGCAGAGCTAAAAGA
AGGTGGCATGGATTTTTACGTGCCCAGACAGGAGCCAATGTTCAGATGGATGAGATTCTCAGATCTGAGC
ACGTGGGAGGGCGATCGCAATCTGGCTCCCAGTTTTGTGAATGAAGATGGCGTCGAGTGACGCCAACCCA
TCTGATGGGTCCACAGCCAACCTCGTCCCAGAGGTCAACAATGAGGTTATGGCTTTGGAGCCCGTAGTTG
GTGCCGCCATTGCGGCACCTGTAGCGGGCCAACAAAATGTAATTGACCCCTGGATTAGAAACAATTTTGT
ACAAGCCCCTGGTGGAGAGTTTACAGTATCCCCTAGAAACGCTCCAGGTGAAATACTATGGAGCGCGCCC
TTAGGCCCTGATTTGAATCCCTACCTTTCCCATTTGGCCAGAATGTACAATGGTTATGCAGGTGGTTTTG
AAGTGCAGGTGATCCTCGCGGGGAACGCGTTCACCGCCGGGAAAATCATATTTGCAGCAGTCCCACCAAA
TTTCCCAACTGAAGGTTTGAGCCCCAGCCAAGTCACCATGTTCCCCCACATAATAGTAGATGTTAGGCAA
TTGGAACCTGTGTTGATCCCCTTACCCGATGTTAGGAATAATTTCTACCATTATAATCAATCAAATGACT
CCACCATCAAATTGATAGCAATGTTGTACACACCACTTAGGGCTAATAATGCCGGGGACGATGTCTTCAC
AGTTTCTTGTCGAGTTCTCACGAGACCATCCCCCGATTTTGATTTCATATTTTTGGTGCCACCCACAGTT
GAATCAAGAACTAAACCATTCTCTGTCCCAGTTTTAACTGTTGAGGAGATGACCAACTCAAGGTTCCCCA
TTCCTTTGGAAAAATTGTTCACGGGCCCCAGTAGTGCCTTTGTTGTTCAACCACAAAACGGCAGGTGCAC
TACTGATGGCGTGCTCCTAGGTACCACCCAACTGTCTCCTGTCAACATCTGCACCTTCAGAGGGGATGTC
ACCCATATTTCAGGCAGTCGTAACTACACAATGAATTTGGCCTCCCAAAATTGGAACAGTTACGATCCAA
CAGAAGAAATCCCAGCCCCTTTAGGAACTCCAGATTTCGTGGGGAAGATTCAAGGTGTGCTTACCCAAAC
CACAAGGACAAATGGCTCGACCCGCGGCCACAAAGCTACAGTGTACACTGGGAGCGCCGACTTTTCTCCA
AAACTGGGTAGAGTCCAATTTGCCACTGACACAGACAATGATTTTGAAACTAACCAAAACACAAAGTTCA
CCCCAGTCGGTGTTATCCAGGATGGTAGTACTACCCCCCGAAATGAACCCCAACAATGGGTGCTCCCAAG
TTACTCAGGCAGAAACATTCATAATGTGCACCTGGCCCCCGCTGTAGCCCCTACTTTCCCGGGCGAGCAG
CTTCTCTTCTTCAGATCTACTATGCCCGGATGCAGCGGGTACCCCAACATGGACTTGGACTGTCTGCTCC
CCCAGGAATGGGTGCAGTACTTCTACCAGGAGGCAGCCCCAGCACAATCTGATGTGGCTCTGTTAAGATT
TGTGAATCCAGACACAGGTAGGGTTTTGTTTGAGTGTAAGCTTCATAAATCAGGCTATGTTACAGTGGCT
CACACTGGCCAACATGATTTGGTTATCCCCCCCAATGGTTATTTTAGATTTGATTCCTGGGTCAACCAGT
TCTACACACTTGCCCCCATGGGAAATGGGACGGGGCGTAGACGTGCATTATAATGGCTGGAGCTTTCTTT
GCTGGATTGGCATCTGACGTCCTTGGCTCTGGACTTGGTTCCCTAATCAATGCTGGGGCTGGGGCCATCA
ACCAAAAAGTTGAATTTGAAAATAACAGAAAATTGCAACAAGCTTCCTTCCAATTTAGTAGCAATCTACA
ACAGGCTTCCTTTCAACATGACAAAGAGATGCTCCAAGCACAAGTTGAGGCCACCAAAAAGTTGCAACAG
GAAATGATGAGAGTTAAACAAGCAATGCTCCTAGAGGGTGGATTCTCTGAGACAGATGCAGCCCGTGGGG
CAATCAACGCCCCCATGACAAAAACTTTGGACTGGAGCGGGACGAGGTACTGGGCTCCCGATGCTAGGAC
TACAACATATAATGCAGGCCGCTTTTCCACCCCTCAACCCTCGGGAGCACCACCAGGGAGAGCTAATCTT
AGGGCTACTGTCCCCGCCCGGGGTTCCTCTAGCACGTCTTCTAACTCTTCTATTGCCACTTCTGTGTATT
CAAATCAAACCACCTCAACGAGACTTGGTTCTACAGCTGGTTCTGGTACCAGTGTCTCGAGCCTCCCGTC
AACTGCAAGGACTAGGAGCTGGGTTGAGGATCAAAATAGGAATTTGTCACCTTTCATGAGGGGGGCCCAC
AACATCTCGTTTGTCACCCCACCATCTAGCAGATCCTCTAGCCAAGGCACAGTCTCGACCGTGCCCAAAA
AAGTTTTGGACTCCTGGACTGGCGCTTTCAACACGCGCAGGCAACCTCTCTTCGCTCACATTCGCAAGCG
AGGGGAGTCACGGGTGTAA

>MF140672.1 Norovirus GII strain Norovirus/GII/Hu/NL/2013/GII.Pe-GII.4/Rotterdam/E1300302_p3_d72 ORF1 gene, partial cds; ORF2 gene, complete cds; and ORF3 gene, partial cds
CGCTTCCGCTGCCGCTGTTGCCAACAGCAACAACGACATCGCAAAATCTTCAAGTGACGGTGTGTTTTCT
AACATGGCTGTCACTTTTAAGCGGGCCCTCGGGGCGCGGCCTAAACAGCCGCCCCCGAAGGAAATACCAC
CCAGACCCCCGCGACCACCCACACCAGAATTGATCAAAAAGATCCCTCCTCCCCCACCCAACGGGGAGGA
TGAACTAGTGGTCTCTTACAGCGCCAAAGATGGCGTTGCCGGACTGCCTGAGCTCACCACTGTCAGACAA
CCGGAAGAAACCAACACGGCGTTCAGTGTCCCCCCACTCAACCAAAGGGAGAGCAGGGACGCCAAGGAGC
CACTAACTGGAACAATCATTGAAATGTGGGATGGAGAAATCTACCATTACGGCCTGTACGTGGAACGAGG
TCTTATACTTGGTGTGCACAAGCCACCGGCAGCCATTAGCCTTGCCAAGGTCGAGCTAGCACCGCTCTCT
TTGTTCTGGAGACCTGTATACACCCCCCAGTATCTCATCTCTCCAGACACTCTTAGGAGATTACATGGAG
AGTCATTCCCCTACACTGCATTTGACAACAATTGCTACGCCTTTTGTTGTTGGGTATTAGACCTAAACGA
TTCATGGCTAAGCAGGAGAATGATTCAGAGAACAACAGGCTTCTTCAGGCCGTACCAGGATTGGAACAGG
AAACCCCTCCCCACTATGGATGATTCCAAATTAAAGAAGGTAGCCAACATATTCTTGTGCACTTTGTCTT
CACTATTCACCAGACCCATTAAGGACATAATAGGGAAGTTGAAACCTCTTAACATCCTTAACATTCTGGC
TACATGTGATTGGACCTTCGCAGGCATAGTGGAATCCTTAATACTCTTGGCAGAACTCTTTGGAGTTTTC
TGGACACCCCCAGATGTGTCTGCGATGATCGCCCCCTTGCTAGGTGATTATGAACTGCAAGGACCTGAGG
ACCTTGCAGTGGAACTGGTCCCAGTAGTGATGGGGGGGATAGGTTTGGTGCTAGGATTTACCAAAGAGAA
AATCGGAAAGATGCTATCATCCGCTGCATCCACTTTAAGAGCTTGTAAAGACCTTGGTGCATACGGACTG
GAAATCTTAAAATTGGTCATGAAGTGGTTCTTCCCAAAGAAAGAGGAAGCAAATGAACTGGCTATGGTGA
GATCCATCGAGGATGCAGTACTAGACCTCGAGGCAATTGAAAACAACCACATGACCACCCTACTCAAAGA
CAAAGACAGCTTGGCAACCTACATGAGAACCCTTGACCTTGAGGAGGAGAAAGCCAGAAAACTCTCAACC
AAATCTGCTTCACCCGATATTGTGGGCACAATCAACGCTCTTCTGGCAAGAATCGCTGCTGCACGCTCCC
TAGTGCATCGGGCGAAAGAAGAGCTCTCCAGCAGGCCGAGACCTGTCGTTGTGATGATATCGGGAAGACC
AGGGATAGGGAAAACTCACCTTGCCAGGGAGCTGGCCAAGAAGATCGCGGCCTCCCTCACAGGGGACCAG
CGTGTGGGTCTTATCCCACGCAATGGTGTCGACCACTGGGACGCATACAAGGGCGAAAGAGTTGTCCTAT
GGGACGACTATGGAATGAGCAACCCCATCCATGACGCCCTCAGGTTGCAGGAGCTTGCTGACACTTGCCC
CCTCACGCTAAATTGTGACAGAATTGAGAACAAAGGGAAAGTCTTTGACAGTGATGCCATAATTATCACC
ACCAATCTGGCCAACCCAGCACCACTGGATTATGTCAACTTTGAAGCGTGCTCGAGACGCATTGATTTCC
TCGTGTACGCAGAAGCCCCTGAGGTGGAGAAGGCAAAGCGCGACTTCCCAGGTCAACCTGACATGTGGAA
GAACGCTTTCAGTCCTGACTTCTCACACATAAAACTGTCATTGGCTCCACAGGGTGGTTTTGACAAGAAC
GGCAACACCCCGCATGGAAAAGGGGTCATGAAGACCCTCACCACTGGCTCCCTCATCGCCCGAGCATCAG
GGTTACTCCATGAGAGGCTAGATGAATATGAACTGCAAGGCCCAGCCCTCACCACTTTCAACTTTGACCG
CAACAAGATACTTGCTTTTAGACAGCTTGCTGCTGAAAACAAGTATGGGCTGATGGACACAATGAGAGTT
GGAAAACAGCTCAAGGATGTCAAGACCATGTCAGACCTCAAACAAGCACTCAAGAACATCGCGATCAGGA
AGTGCCAGATAGTGTACAATGGTGGCACCTACACACTTGAGGCTGATGGCAAGGGTAGTGTGAAAGTTGA
CAAAGTGCAAAGTGCCACTGTGCAGACCAACAATGAACTAGCCGGTGCCCTACACCACCTAAGGTGCGCT
AGAATCAGATACTATGTTAAGTGCGTCCAGGAGGCACTGTATTCCATCATCCAAATCGCTGGGGCTGCAT
TTGTCACCACGCGCATCGCTAAGCGCATGAATATACAGGATCTCTGGTCCAAGCCACAGGTGGAAGACAC
AGAAGAGATGGCCAACAAAGATGGTTGCCTAAAACCCAAAGATGATGAAGAGTTTGTCGTCTCATCCGAC
GACATCAAAACTGAGGGCAAGAAAGGGAAGAACAAGTCCGGCCGTGGCAAGAAGCACACAGCCTTTTCAA
GTAAAGGGCTCAGTGATGAGGAGTACGATGAGTACAAGAGAATCAGAGAAGAAAGGAATGGTAAGTACTC
CATAGAAGAGTACCTTCAGGACAGAGACAAGTACTACGAGGAGGTGGCCATTGCCAGGGCAACCGAAGAG
GACTTCTGTGAAGAAGAAGAGGCCAAAATCCGGCAGAGAATTTTCAGACCAACAAGGAAACAACGCAAAG
AAGAGAGGGCCTCTCTCGGCTTGGTCACAGGCTCTGAAATCAGGAAGAGAAACCCAGAAGACTTCAAACC
CAAGGGAAAGCTGTGGGCTGATGATGACAGAAGTGTTGACTACAATGAGAAACTCAACTTTGAGGCCCCA
CCAAGCATCTGGTCGCGGATAGTCAACTTTGGTTCAGGCTGGGGCTTCTGGGTCTCCCCCAGTCTGTTTA
TAACATCAACCCATGTCATACCCCAAGGTGCAAAAGAGTTCTTCGGAGTCTCTATCAAGCAAATCCAGAT
ACACAAGTCAGGTGAATTCTGCCGGTTGAGATTCCCAAAGCCAATCAGAACTGATGTGACGGGCATGATT
CTAGAAGAAGGTGCGCCCGAGGGGACCGTGGCCACACTGCTCATCAAGAGACCAACTGGAGAGCTCATGC
CTCTGGCAGCCAGAATGGGGACCCATGCAACCATGAAAATTCAGGGGCGTACAGTTGGAGGGCAAATGGG
TATGCTCCTGACAGGATCCAACGCCAAGAGTATGGACCTAGGCACAACACCAGGCGACTGCGGCTGCCCC
TACATCTACAAGAGGGGGAATGACTACGTGGTCATAGGAGTCCATACGGCCGCTGCCCGTGGAGGAAACA
CTGTCATATGTGCCACCCAGGGGAGTGAGGGAGAAGCCACACTTGAAGGAGGTGACAGTAAAGGGACATA
CTGTGGCGCACCAATCTTGGGCCCAGGGAGCGCTCCGAAGCTCAGTACCAAGACTAAGTTTTGGAGATCA
TCCACAACACCACTCCCACCTGGCACCTACGAACCAGCCTACCTCGGTGGCAAAGACCCTAGAGTCAAAG
GTGGCCCTTCATTGCAACAAGTTATGAGGGACCAGCTGAAGCCATTCACAGAACCCAGAGGCAAACCACC
AAGACCAAATGTGTTGGAAGCTGCCAAGAAAACCATCATCAATGTCCTTGAGCAAACAATTGATCCACCC
CAAAAATGGTCATTTGCGCAAGCTTGCGCATCCCTTGACAAAACCACCTCCAGCGGCCACCCGCACCACA
TGCGGAAAAACGACTGTTGGAATGGGGAGTCCTTCACAGGAAAATTGGCTGATCAAGCCTCCAAGGCCAA
CCTAATGTTTGAAGAGGGAAAGAACATGACTCCAGTCTACACAGGTGCACTTAAAGATGAGTTGGTAAAG
ACCGATAAAGTTTATGGTAAGGTCAAGAAGAGGCTTCTGTGGGGTTCAGATCTGGCGACCATGATACGGT
GCGCCCGAGCTTTTGGAGGCCTTATGGATGAACTCAAGGCACACTGTGTCACACTTCCTGTCAGAGTTGG
TATGAACATGAATGAGGATGGCCCCATCATCTTTGAGAAGCACTCCAGATATAGATATCACTATGATGCT
GATTATTCCCGGTGGGACTCAACACAACAAAGGGATGTGCTAGCAGCAGCACTAGAAATCATGGTTAAGT
TCTCTCCAGAACCACACCTGGCCCAGATAGTTGCAGAAGACCTCCTCTCCCCTAGCGTGATGGATGTAGG
TGACTTTCAAATATCAATAAGTGAGGGTCTCCCCTCTGGGGTACCTTGTACCTCCCAGTGGAATTCCATC
GCCCACTGGCTCCTCACTCTGTGTGCACTCTCTGAAGTCACGGACCTGTCCCCTGATATCATTCAGGCCA
ACTCCCTTTTCTCCTTCTATGGTGATGATGAGATTGTGAGCACAGACATAAAGTTGGACCCAGAGAAGCT
GACAGCAAAACTCAAGGAGTACGGGCTGAAACCAACCCGCCCCGACAAAACTGAAGGACCCCTTGTTATC
TCTGAAGACCTGGATGGCCTGACATTCCTCCGGAGAACTGTGACCCGTGATCCAGCTGGCTGGTTTGGAA
AATTGGAACAAAGTTCAATTCTCAGGCAAATGTACTGGACCAGGGGTCCCAACCATGAAGATCCATTTGA
AACAATGATACCACACTCCCAAAGACCCATACAATTGATGTCCTTGCTGGGCGAGGCTGCACTCCACGGC
CCGGCATTCTATAGCAAAATTAGCAAATTAGTCATTGCAGAGTTGAAGGAAGGTGGCATGGATTTTTACG
TACCCAGACAAGAGCCAATGTTCAGATGGATGAGATTCTCAGATCTGAGCACGTGGGAGGGCGATCGCAA
TCTGGCTCCCAGTTTTGTGAATGAAGATGGCGTCGAGTGACGCCAACCCATCTGATGGGTCCGCAGCCAA
CCTCGTCCCAGTGGTCAACAATGAGGTTATGGCTCTGGAGCCCGTTGTTGGTGCCGCCATTGCGGCACCT
GTAGCGGGCCAACAAAATGTAATTGACCCCTGGATTAGAAATAATTTTGTACAAGCCCCTGGTGGAGAGT
TTACAATATCCCCTAGAAACGCTCCAGGTGAAATACTATGGAGCGCGCCCTTGGGCCCTGATCTAAATCC
CTACCTATCCCATTTGGCCAGAATGTACAATGGTTATGCAGGTGGTTTTGAAGTGCAGGTACTTCTCGCG
GGGAACGCGTTCACCGCCGGGAAGGTCATATTTGCAGCAGTCCCACCAAATTTTCCAACTGAAGGCTTGA
GCCCCAGCCAGGTCACTATGTTCCCCAATATAGTAGTAGATGTTAGGCAACTAGAACCTGTGTTGATTCC
CTTACCCGATGTTAGGAATAATTTCTATCATTACAATCAATCAAATGACCCCACCATTAAGTTAATAGCA
ATGTTGTATACACCACTTAGGGCTAATAATGCTGGGGATGATGTCTTCACAGTTTCTTGCCGAGTTCTCA
CGAGACCATCCCCCGATTTTGATTTCATATTTCTAGTGCCACCCACAGTTGAGTCAAGAACTAAACCATT
CTCTGTCCCAATTTTAACTGTTGAGGAGATGACCAATTCAAGATTCCCCATTCCTTTGGAAAAGTTGTTC
ACGGGTCCCAGCAGTGCCTTTGTTGTCCAACCACAAAACGGTAGGTGCACGACTGATGGCGTGCTCCTAG
GCACCACCCAACTGTCTCCTGTCAACATCTGCACCTTCAGAGGAGATGTCACCCATATCACAGGTAGTCG
TAACTACACAATGAATTTGGCTTCTCAAAATTGGAGCAATTATGACCCAACAGAAGAAATCCCAGCCCCT
CTAGGAACTCCAGATTTTGTGGGGAAGATTCAAGGCGTGCTCACCCAAACCACAAGGACAGATGGCTCAA
CACGCGGCCACAAAGCCACAGTGTACACTGGGAGCGCCGACTTTGCTCCAAAACTGGGTAGAGTTCAATT
TGAAACTGACACAGACCATGATTTTGAAACTAACCAAAACACAAAGTTCACCCCAGCTGGTGTCATCCAA
GATGGTAGCACCACCCACCGAAATGAACCCCAACAGTGGGTGCTCCCAAGTTACTCAGGCAGAAATACTC
CTAATGTGCATCTGGCCCCCGCTGTGGCCCCCACTTTTCCGGGTGAGCAACTTCTCTTCTTCAGATCCAC
CATGCCCGGATGCAGCGGGTACCCCAACATGGATTTGGACTGTCTGCTCCCCCAGGAATGGGTGCAGTAC
TTCTACCAAGAGGCAGCCCCAGCACAATCTGATGTGGCTCTGCTAAGATTTGTGAATCCAGACACAGGTA
GGGTTTTGTTTGAGTGTAAGCTTCATAAATCAGGCTATGTTACAGTGGCTCACACTGGCCAACATGATTT
GGTTATCCCCCCCAATGGTTATTTTAGGTTTGATTCCTGGGTCAACCAGTTTTACACGCTTGCCCCCATG
GGAAATGGAACGGGGCGTAGACGTGCACTATAATGGCTGGAGCTTTCTTTGCTGGATTGGCATCTGATGT
CCTTGGCTCTGGACTTGGTTCCCTTATCAATGCTGGGGCTGGGGCCATCAACCAAAAAGTTGAGTTTGAA
AATAACAGAAAATTGCAACAAGCATCCTTCCAATTTAGCAGCAATCTACAACAGGCTTCCTTTCAACATG
ACAAAGAGATGCTCCAAGCACAAATTGAGGCCACCAAAAGGCTACAACAGGAAATGATGAAAGTTAAGCA
GGCAATGCTCCTAGAGGGTGGGTTCTCTGAGACAGATGCAGCCCGCGGGGCAATCAACGCCCCCATGACA
AAAGCTTTGGACTGGAGCGGGACAAGGTACTGGGCTCCCGATGCTAGGACAACAACATACAATGCAGGCC
GCTTTTCCACCCCTCAACCATCGGGGGCATTGCCAGGAAGAGCTAATCTTAGGGATGCTGTCCCTGCTCG
GGGTTCCTCCAGTAAGTCTTCTAATTCTTCTACTGCTACTTCTGTGTACTCAAATCAAACTACTTCAACG
AGACTTGGTTCTACAGCTGGTTCTGGTACCAGTGTCTCGAGCTTCCCGTCAACTGCAAGGACTAGGAGCT
GGGTTGAGGATCAAAGTAGGAATTTGTCACCTTTCATGAGGGGGGCCCACAACATATCGTTTGTCACCCC
ACCATCTAGCAGATCCTCTAGCCAAGGCACAGTCTCAACCGTGCCTAAAGAGATTTTGGACTCCTGGACT
GGCGCT

>KM198560.1 Norovirus Hu/GII/C2H-50/2011/VNM nonstructural polyprotein and capsid protein VP1 genes, complete cds; and capsid protein VP2 gene, partial cds
ATGAAGATGGCGTCTAACGACGCTTCCGCTGCCGCTGTTGCTAACAGCAACAACGACACCGCAAAATCTT
CAAGTGACAAAATGTTTTCTAGCATGGCTGTCACTTTTAAACGAGCCCTCGGGGCGCGGCCTAAACAGCC
TCCCCCGAGGGAAATACCGCAAAGACCCCCACGACCACCTACTCCAGAACTGGTCAAAAAGGTCCCTCCT
CCCCCGCCCAACGGAGAGGATGAAGTGGTGGTTTCTTATAGTGCCAAAGATGGCATTTCTGGTCTACCTG
AGCTTTCCACCGTCAGACAACCAGAAGAAACCAATACGGCCTTCAGTGTCCCCCCACTCAATCAGAGGGA
GAATAGGGATGCTAAGGAACCACTGACTGGGACAATTCTGGAAATGTGGGATGGAGAAATCTATCATTAT
GGCCTGTATGTTGAACGAGGTCTTGTGCTGGGTGTGCACAAACCACCAGCTGCCATTAGCCTCGCCAAGG
TCGAACTAACACCACTCTCCTTGTTCTGGAGACCTGTGTACACCCCACAGTACCTCATCTCTCCAGACAC
TCTCAAGAAATTACACGGAGAAACATTTCCCTACACAGCCTTTGACAACAACTGCTATGCCTTTTGTTGC
TGGGTCCTGGATCTAAACGACTCGTGGCTGAGTAGGAGAATGATCCAGAGAACAACTGGCTTCTTCAGAC
CCTACCAAGATTGGAATAGGAAACCCCTCCCTACTACGGATGATTCCAAATTAAAGAAGGTAGCTAACAT
ATTCCTGTGCACCCTGTCTTCGCTATTCACCAGGCCCATAAAAGACATAATAGGAAAGTTAAGGCCTCTC
AACATCATCAACATCCTAGCTTCATGTGACTGGACTTTCGCAGGCATCGTGGAATCCTTGATACTCTTGG
CAGAGCTCTTTGGAGTCTTCTGGACACCCCCAGATGTGTCTGCGATGATTGCCCCCTTACTCGGTGATTT
CGAGTTACAAGGACCTGAGGACCTTGTAGTGGAGCTCGTCCCTGTGGTAATGGGGGGAATTGGTTTGGTG
CTGGGATTCACCAAAGAGAAGATTGGAAAAATGTTGTCATCTGCTGCGTCCACCTTGAGAGCTTGTAAAG
ATCTCGGTGCATATGGGCTAGAGATCCTAAAGCTAGTCATGAAGTGGTTCTTCCCGAAGAAAGAGGAGGC
AAATGAACTGGCTATGGTGAGATCCATCGAGGATGCAGTACTGGACCTTGAGGCAATTGAAAACAACCAC
ATGACCACCTTGCTCAAAGATAAAGACAGCCTGGCAACCTACATGAGAACCCTTGACCTCGAGGAAGAGA
AAGCCAGAAAACTCTCAACCAAGTCCGCTTCACCCGACATCGTGGGCACAATCAACGCCCTTCTGGCGAG
AATCGCCGCTGCACGCTCCCTGGTGCACCGAGCGAAGGAGGAGCTTTCCAGCAGACCAAGACCTGTGGTC
TTGATGATATCAGGTAGACCAGGGATAGGGAAGACCCACCTTGCTAGGGAAGTGGCTAAGAGAATCGCAG
CCTCCCTCACAGGAGACCAGCGCGTAGGCCTCATCCCACGCAATGGCGTCGATCACTGGGATGCGTACAA
GGGGGAGAGGGTCGTCCTATGGGACGACTATGGAATGAGCAATCCCATCCACGACGCCCTCAGGCTGCAA
GAACTCGCCGACACTTGCCCCCTCACTCTAAATTGTGACAGGATTGAGAATAAAGGAAAGGTCTTTGACA
GTGATGTCATCATTATCACTACTAATCTGGCCAACCCAGCACCACTGGACTATGTCAACTTTGAAGCGTG
CTCGAGGCGCATCGATTTCCTCGTGTACGCAGAAGCCCCCGAGGTCGAAAAGGCGAAGCGTGACTTCCCG
GGCCAACCTGACATGTGGAAAAACGCTTTTAGTTCTGATTTCTCACACATAAAACTGGCACTGGCTCCAC
AAGGTGGCTTCGATAAGAACGGGAACACCCCACATGGGAAGGGCGTCATGAAGACTCTCACCACTGGCTC
CCTTATTGCCCGGGCATCAGGGCTGCTCCATGAGAGATTGGATGAGTTTGAACTACAGGGCCCAGCTCTC
ACCACCTTCAACTTTGACCGCAACAAAGTGCTTGCCTTCAGGCAGCTTGCTGCTGAAAACAAATACGGGT
TGATGGACACAATGAGAGTTGGGAGGCAGCTCAAGGATGTCAAAACCATGCCAGAACTTAAACAAGCACT
CAAGAGCATCTCAATCAAGAAGTGTCAGATTGTGTACAGTGGTTGCACCTACACACTTGAGTCTGATGGC
AAGGGCAATGTGAAGGTTGACAGAGTTCAGAACACCTCCGTGCAGACCAACAATGAGCTGGCTGGCGCCC
TGCACCATCTGAGGTGCGCCAGAATCAGGTACTATGTTAAGTGTGTCCAGGAGGCCCTGTATTCTATCAT
TCAGATTGCTGGAGCTGCATTCGTCACCACGCGCATCATCAAGCGTGTGAACATTCAAAACTTATGGTCC
AAGCCACAAGTGGAAAACACAGAGGAAGCCACCAACAAGGATGGGTGCCCAAAACCCAAAGATGATGAGG
AGTTCGTCATCACATCTGACGACATTAAAACTGAGGGTAAGAAAGGAAAGAACAAGACTGGCCGTGGTAA
GAAGCACACAGCCTTCTCAAGTAAAGGTCTCAGTGATGAAGAGTATGATGAGTACAAGAGAATTAGAGAG
GAAAGGAATGGCAAGTACTCCATAGAAGAGTACCTTCAGGACAGGGACAAATACTATGAGGAGGTGGCCA
TTGCCAGGGCGACCGAGGAAGACTTCTGTGAAGAGGAGGAGGCCAAGATCCGGCAAAGGATCTTCAGACC
AACAAGGAAACAACGCAAGGAAGAAAGAGCTTCTCTCGGTTTAGTCACAGGTTCTGAAATTAGGAAAAGA
AACCCAGATGATTTCAAGCCCAAGGGGAAACTATGGGCTGACGATGACAGAAGTGTTGACTACAATGAGA
AACTCAGTTTTGAGGCTCCGCCAAGCATCTGGTCAAGGATAGTCAACTTTGGCTCAGGTTGGGGCTTCTG
GGTCTCCCCCAGCCTGTTCATAACATCAACCCACGTCATACCCCAGGGCGCAAAGGAGTTCTTTGGAGTC
CCCATCAAACAAATTCAGGTGCACAAGTCAGGCGAATTCTGTCGCTTGAGGTTCCCAAAACCAATCAGGA
CTGATGTGACTGGCATGATCTTGGAAGAAGGCGCGCCTGAAGGCACCGTGGCCACACTACTCATCAAAAG
GTCTACTGGAGAACTCATGCCCCTAGCAGCCAGAATGGGGACCCATGCAACCATGAAAATTCAAGGGCGC
ACTGTTGGAGGTCAGATGGGCATGCTTCTGACAGGATCCAACGCCAAAAGCATGGATCTAGGCACCACAC
CAGGTGATTGCGGCTGTCCCTACATCTACAAGAGAGGGAATGACTATGTGGTCATTGGAGTCCACACGGC
TGCCGCTCGTGGGGGAAACACTGTTATATGTGCCACCCAGGGGGGTGAGGGGGAAGCTACACTTGAAGGT
GGTGACAGTAAGGGAACGTACTGCGGTGCGCCAATCCTAGGCCCAGGGAGCGCCCCAAAACTTAGTACCA
AAACCAAATTCTGGAGGTCATCCACAGCACCACTCCCACCTGGCACCTATGAGCCAGCCTACCTTGGTGG
CAAGGACCCCAGAGTCAAGGGTGGCCCCTCGCTGCAGCAAGTCATGAGAGACCAGCTGAAACCATTCACA
GAGCCCAGGGGTAAGCCACCAAAGCCAAGTGTGTTGGAAGCTGCCAAGAAAACCATCATCAATGTTCTTG
AACAAACAATTGACCCACCTGAGAAGTGGTCGTTCGCACAGGCTTGCGCGTCCCTTGACAAGACCACTTC
TAGCGGCCATCCGCATCACATGCGGAAAAACGACTGCTGGAACGGGGAGTCCTTCACAGGCAAGTTGGCA
GACCAGGCTTCCAAGGCTAACCTGATGTTTGAAGAAGGGAAGAGCATGACCCCAGTTTACACAGGTGCGC
TCAAGGACGAGTTGGTCAAAACTGATAAAATTTATGGCAAGATAAAGAAGAGGCTTCTCTGGGGCTCGGA
TTTAGCAACCATGATCCGGTGTGCTCGAGCATTCGGAGGCCTAATGGATGAACTCAAAGCACACTGTGTC
ACACTTCCTATCAGAGTTGGTATGAATATGAATGAGGATGGCCCCATCATCTTCGAGAAGCACTCCAGGT
ACAGGTACCACTATGATGCTGATTACTCTCGATGGGATTCAACACAACAGAGAGCCGTGCTGGCAGCTGC
TCTAGAAATTATGGTTAAATTCTCCTCAGAACCACATTTGGCTCAGGTGGTCGCAGAAGACCTTCTTTCT
CCTAGCGTGGTGGATGTGGGTGACTTCACAATATCAATCAATGAGGGTCTTCCCTCTGGGGTGCCCTGCA
CTTCTCAATGGAACTCCATCGCCCACTGGCTTCTCACTCTATGTGCACTCTCCGAGGTTACAAATTTGTC
CCCAGACATCATACAGGCTAATTCTCTCTTCTCCTTCTATGGTGATGATGAAATTGTTAGTACAGACATA
AAACTAGACCCAGAGAAGTTGACAGCAAAGCTTAAGGAATATGGGTTAAAACCAACCCGCCCTGACAAAA
CTGAAGGACCTCTTGTTATTTCTGAAGACTTAGATGGTTTGACTTTCCTGCGGAGAACTGTGACCCGCGA
CCCAGCTGGTTGGTTTGGAAAACTGGAGCAGAGCTCAATACTCAGGCAAATGTACTGGACTAGGGGCCCC
AACCATGAAGATCCATCTGAATCAATGATTCCACACTCTCAAAGACCCATACAATTGATGTCCCTGCTGG
GAGAGGCCGCACTCCACGGCCCAACATTCTATAGTAAAATTAGCAAATTAGTCATTGCAGAGCTAAAAGA
AGGTGGTATGGATTTTTACGTGCCCAGGCAAGAGCCAATGTTCAGATGGATGAGATTCTCAGATCTGAGC
ACGTGGGAGGGCGATCGCAATCTGGCTCCCAGCTTTGTGAATGAAGATGGCGTCGAATGACGCCAACCCA
TCTGATGGGTCCGCAGCCAACCTCGTCCCAGAGGTCAACAATGAGGTTATGGCTTTGGAGCCCGTTGTCG
GTGCCGCTATTGCGGCGCCTGTAGCGGGCCAACAAAATGTAATTGACCCCTGGATTAGGAATAATTTTGT
ACAAGCCCCTGGTGGAGAATTCACAGTATCCCCTAGAAACGCTCCAGGTGAAATACTATGGAGCGCGCCC
TTAGGCCCTGATCTGAATCCCTACCTATCCCATTTGGCCAGAATGTATAATGGTTATGCAGGTGGCTTTG
AAGTGCAGGTGATCCTCGCGGGAAACGCGTTCACCGCCGGAAAAATTATATTTGCAGCAGTTCCACCAAA
TTTTCCAACTGAAGGCTTGAGCCCCAGCCAGGTTACTATGTTCCCCCACATAATAGTAGATGTTAGGCAA
CTGGAACCTGTGTTGATCCCCTTACCTGATGTTAGGAATAACTTCTATCATTATAATCAGTCAAACGATT
CCACCATTAAATTGATAGCAATGCTGTACACACCACTTAGGGCTAATAATGCTGGGGAAGATGTCTTCAC
AGTCTCTTGTCGAGTCCTCACGAGGCCATCCCCTGATTTTGATTTTATATTTTTGGTGCCACCCACAGTT
GAGTCAAGAACCAAACCATTTACTGTCCCAATCTTAACTGTTGAAGAAATGACCAATTCAAGATTCCCCA
TCCCTTTGGAAAAGTTGTTCACGGGCCCCAGCGGTGCCTTTATTGTCCAACCACAAAATGGTAGGTGCAC
GACCGATGGCGTGCTCTTAGGCACCACCCAACTGTCTCCTGTCAACATCTGCACCTTCAGAGGGGATGTC
ACCCACATTGCAGGTTCTCGCAATTACACGATGAATTTGGCTTCTCTAAATTGGAATAATTATGACCCAA
CAGAAGAAATTCCAGCCCCTCTGGGAACTCCAGATTTCGTGGGAAAGATCCAAGGTGTGCTCACTCAAAC
CACAAAGGGAGATGGCTCGACCCGTGGCCATAAAGCAACAGTTTACACTGGGAGTGCCCCCTTTACTCCA
AAGCTGGGCAGTGTTCAATTCAGTACTGACACAGAAAATGATTTTGAAGCTCACCAAAACACAAAATTCA
CCCCAGTCGGTGTCATCCAGGATGGTGGCACCACCCACCGAAATGAACCCCAACAATGGGTGCTCCCAAG
TTATTCAGGTAGAGATGTCCACAATGTACACCTGGCCCCTGCTGTAGCCCCCACTTTTCCGGGTGAACAA
CTTCTTTTCTTCAGGTCCACTATGCCCGGATGCAGTGGGTATCCCAACATGGATTTGGATTGCCTACTCC
CTCAGGAGTGGGTGCAGCACTTCTACCAAGAGGCAGCTCCAGCACAATCTGATGTGGCTCTATTGAGATT
TGTGAATCCAGACACGGGTAGGGTCCTGTTTGAGTGCAAACTTCATAAATCAGGCTATGTCACAGTGGCT
CACACCGGCCAGCATGATTTGGTCATCCCCCCTAATGGCTATTTTAGGTTTGATTCCTGGGTTAACCAAT
TCTATACACTTGCCCCCATGGGAAATGGAACGGGGCGTAGACGTGCTTTATAATGGCTGGGGCCTTCTTT
GCTGGATTGGCATCTGATGTCCTTGGCTCTGGACTTGGCTCCCTAATCAATGCTGGGGCTGGGGCTATCA
ACCAAAAGATTGATTTTGAAAATAACAGAAAATTGCAGCAAGCTTCCTTCCAGTTTAGCAGTAATCTACA
ACAGGCCTCCTTTCAACATGACAAAGAGATGCTCCAAGCACAAATTGAGGCCACTAAAAAGTTGCAACAG
GAAATGATGAGAGTCAAACAGGCAATGCTCTTAGAAGGTGGGTTCTCTGAAACAGATGCAGCTCGTGGGG
CAATCAACGCCCCCATGACAAAGGTTTTGGACTGGAGTGGAACAAGGTACTGGGCCCCTGATGCCAGGAC
TACAACATACAATGCAGGCCGCTTTTCCACCCCCCAACCCTCGGGGTCATTGCCAGGAAGAACCAATCCC
AGGACTCCTACTCCCGCTCGGGCCTCCTCCAGTACATCCTCTAATGCTTCTACTGTTGCTTCTATATACT
CAAATCAAACTGTTTCAACGAGACTTGGTTCTACAGCTGGCTCTGGCACCAATGTCTCGAGTCTCCCGTC
AACTGCAAGGACTAAGAGTTGGGTTGAGGATCAAAACAGAAATTTGTCACCTTTCATGAGGGGGGCTCAC
AACATATCGTTTGTCACCCCACCATCTAGCAGATCCTCTAGCCAAGGCACAGTCTCAACCGTGCCTAAAG
AAGTTTTGGACTCCTGGACTGGC

>KT780407.1 Norovirus Hu/GII.17/CUHK-NS-603/HKG/2015 nonstructural polyprotein (ORF1) gene, partial cds; and viral protein 1 (VP1) and viral protein 2 (VP2) genes, complete cds
AAGATGGCGTCTAACGACGCTTCCGCTGCCGTTGCTGGCAAAAACAACAACAACGACAAGGAAAAATCTT
CAAGTGACAGCTTGTTTGCTAACATGTCTGTCACTTTTAAGAAAGCCCTCGGGGCGCGGTCTAAACAACC
GCCCCCGGGAGAAACAAAACAAATACAAAAACCACCAAGGCCACCGACACCGGAATTGGTGAAGAGAATA
CCTCCACCCCCACCCAATGGCGAGGATGAACCAGGGATAGTGTACAAGGTGGGAGAGGGTGTGTCTGGGC
TGCCCGACCTAACAACTGTGGTACAACCTGACGCACAAAACACAGCTTATAGTGTTCCCCCACTTAGCCA
GAGAGAAGTCGGCGAAGCTAAAGAACCGCTGCCTGGCTCCATTCTGGAAATGTGGGATGGTGAGATCTAC
CACTATGGGCTGTATGTTGAGCGGGGGCATGTGCTCGGAGTACACAAACCACCTGCTGCAATAAGCCTTG
CCAAAATTGAAATAACACCGCTGTCTCTCTACTGGAGAGTGGTCTACACTCCCCAGTATTTGATAGATCC
AGGAACTCTTAAGAACTTGAGTGGAGAGACTTTCCCATACACGGCCTTTGACAACAACTGTTATGCCTTC
TGTTGTTGGGTCCTAGACCTCAACGACTCCTGGCTTAGCAGGAGAATGATCCAAAGAACAACTGGATTCT
TCAAACCTTATCAGGATTGGAACAGAAAACCCTTACCAACCATGGATGAACCGAAAATCAAGAAGGCCGC
GAATGCTGTCCTATGTGCTCTCTCCTCACTCTTCACTAGACCCATTAAGGACATCATTGGAAAGCTTAGA
CCACTGAACATTCTTAATATACTGGCAACCTGCGATTGGACTTTTGCAGGCATAGTGGAATCCTTGATCC
TTCTTGCTGAACTCTTTGGGGTGTTCTGGACACCCCCAGATGTGTCTGCGATGATTGCTCCCTTACTCGG
TGACTACGAGATGCAAGGCCCCGAAGACCTGGCCGTGGAACTTGTGCCCGTGGTGATGGGAGGAATAGGT
TTGGTGTTAGGATTCACCAAAGAAAAGATCGGCAAGATGCTTTCATCAGCTGCGACCACACTTAGGGCCT
GCAAGGATCTAGGATCTTATGGATTGGAGATACTCAAATTGGTCATGAAGTGGTTCTTCCCCAAGAAGGA
GGAGGCTAACGAACTAGCCATGGTGAGGGCCATTGAGGATGCAGTCCTGGATTTGGAGGCAATAGAAAAC
AATCACATGACCACCCTTCTCAAGGATAAAGACAGCCTGGCCACATACATGAGGACTCTTGACTTGGAAG
AAGAGAAAGCAAGGAAACTGTCAACCAAATCGGCGTCACCTGACATCGTGGGCACAATAAACGCATTATT
GGCTAGGATAGCAGCCGCCAGGTCACTGGTCCACAAGGCTAAGGAGGAGCTCTCGAGCAGACAGAGACCT
GTTGTTGTAATGATATCAGGTAGACCAGGTATAGGAAAGACCCATCTGGCCAGAGAGCTAGCCAAGAAAG
TTGCGTCAACACTGTCAGGCGACCAAAGGATTGGACTGGTACCTAGAAATGGCGTCGACCATTGGGACGC
CTACAAGGGAGAAAGGGTGGTTCTGTGGGATGATTATGGTATGAGCAACCCTATACAGGACGCACTGAGG
CTCCAAGAATTGGCTGACACCTGTCCTCTGACCCTAAATTGTGATAGGATTGAAAACAAAGGAAAAGTGT
TCGACAGTGATGCCATAATTATAACAACCAACCTTGCAAACCCAGCACCACTAGACTATGTCAACTTTGA
GGCCTGCTCTAGACGCATAGACTTCTTGGTGTATGCAGACGCACCTGACATTGAGAAGGCTAAGCGTGAC
TTCCCTGGCCAACCAGATATGTGGAAAGACCATTTCAGACCAGACTTCTCACACATTAAACTTCAGCTGG
CACCACAGGGAGGTTTTGACAAAAATGGCAACACCCCACATGGCAAAGGTGTGGTGAAGTCCCTGACGAT
TGGTTCTCTGATCGCCAGGGCCTCCGGCTTGCTCCACGAGAGAATGGATGAATTCGAGCTCCAAGGCTCT
GACCTGCTAACCTTCAATTTTGACCGCAACAAAGTCGCCGCCTTCAGACAATTGGCAGCTGAAAACAAAT
ATGGTCTTATGGACACACTGAGGGTCGGCAACCAACTGAAAAGTGTTAAGACCCTGGATGAGCTGAAGCA
GGCCATAAAGAACATCAGTATCAAGAAGTGTCAGATAGTGTATAATGGATGCACCTATACCATGGAATCT
GATGGGAGGGGCAAGGTTGTGGTTGAAAAGGTACAAAACGCAACAGTTCAAACCAACAATGAACTTGTAG
GGGCGCTCCACCACCTGAGATCTGCAAGGATAAGATACTATGTTAAATGTTTCCAAGAAGCCATTTACTC
TCTACTCCAAATTGCTGGTGCAGCCTTCGTCACCTCACGCATCGTGAGGCGCATGAACATATCAAACCTC
TGGTCGAAGCCACCCATCGAGGAGGGTGATGGGCCTGAAGACAGAGGAGGGTGCCCCAAGCCCAGGGATG
AAGATGACCTCACTATTGACTCTAGAGACATTAAAGTGGAAGGGAAGAAGGGCAAGAACAAGTCTGGCCG
GGGCAAGAAACACACAGCCTTCTCTTCCAAGGGCCTCAGTGATGAAGAGTACGATGAGTACAAGAGAATC
AGAGAGGAGAGGAATGGCAAATACTCAATAGAGGAATACCTCCAAGATAGGGACAGATACTATGAAGAGC
TTGCCATTGCTAAGGCCACTGAGGAGGACTTCTGTGAGGAGGAGGAGATCAAAATCCGCCAGAGAATCTT
CCGACCCACCAGGAAGCAGCGGAAAGAGGAAAGGGCCACGCTTGGGCTTGTTACAGGATCGGAAATCAGA
AAGAGGAATCCAGATGACTTTAAACCAAAAGGAAAATTGTGGGCTGATGACAACAGGAGCGTGGATTACA
ATGAGAGGATAGATTTTGAGGCTCCCCCGAGTGTTTGGTCTAGGATAGTCAACTTTGGCACAGGCTGGGG
ATTCTGGGTTTCTCCAAGTCTCTTTATAACTTCAACACACGTCATACCAAAAGGAATCACTGAGGCCTTT
GGAGTGCCCATAAACCAAATCCAAATTCACAAATCTGGAGAATTTTGCCGCTTGCGGTTTCCAAAGCCAA
TTAGACCAGACGTGAGTGGGATGATCTTGGAAGAGGGCGCCCCTGAAGGCACTGTTGTGTCTATTCTCAT
CAAAAGGACAACAGGGGAGCTGATGCCTCTTGCAGTCAGAATGGGGACTCATGCCACAATGAAAATCCAA
GGTAGAACGGTGGGTGGTCAGATGGGTATGCTTCTCACTGGCTCAAATGCTAAAAGCATGGATCTAGGCA
CAACGCCAGGTGACTGCGGATGTCCATACATGTACAAAAGGGGCAATGACCTTGTGGTCATTGGGGTGCA
CACTGCAGCAGCTCGTGGAGGCAACACGGTCATATGTGCCACACAGGGAAGTGAAGGTGAAGCCACTCTT
GAAGGAGGTGACAACAAGGGTACCTATTGTGGAGCCCCCATTTTGGGACCTGGCAATGCACCAAAATTGA
GCACAAAGACAAAATTCTGGAGATCCTCTAACGCACCGCTTCCCCCAGGTACTTATGAACCAGCATACCT
TGGTGGGAGAGACCCGCGTGTGAAGGGAGGCCCATCTCTGCAACAAGTTATGAGAGACCAACTTAAGCCT
TTTACAGAGCCCAGAGGGAAGCCACCAAACCCAAATGTCTTAGAGTCAGCAAAGAAGACTATCATCAATG
TTCTGGAACAAACCATTGACCCCCCTCAAAAGTGGTCATATGCCCAAGCTTGTGCATCCCTCGACAAGAC
AACCTCCAGTGGATACCCGCACCACGTCCGGAAGAATGACTATTGGAGTGGTGAATCCTTCACAGGAAAA
CTTGCAGATCAGGCTTCAAAAGCAAATCTCATGTATGAGGAAGGCAAGCACATGCAACCAGTTTACACCG
CAGCACTCAAAGACGAGCTCGTGAAAACTGACAAAATTTATGGCAAAATCAAGAAAAGACTCCTGTGGGG
TTCTGACCTCTCCACAATGATTCGATGCGCCAGAGCATTTGGTGGTCTCATGGATGAATTCAAAGCAAAT
TGTATTACACTCCCTATCAGAGTTGGTATGAATATGAATGAAGATGGTCCCATAATATTTGAGAAACACT
CCAGGTACAGGTACCACTATGATGCTGATTACTCCCGCTGGGACTCCACACAACAGCGGGCAGTGCTGGA
AGCGGCACTTGAAATCATGGTGAGATTTTCTGCTGAGCCACAGCTGGCACAAATAGTGGCAGAGGACCTG
CTGTCACCAAGTGTGGTTGATGTGGGCGATTTCAAAATCGCTATCAATGAAGGCCTACCATCTGGCGTGC
CTTGCACCTCACAATGGAATTCTATTGCCCACTGGTTACTTACCTTGTGTGCCCTTTCTGAAGTGACAGG
ATTAGGTCCTGACATCATACAAGCTAACTCCATGTACTCTTTCTATGGTGATGATGAGATTGTGAGCACA
GACATAAAATTGGACCCAGAGAAATTGACCGCAAAGCTCAAAGAATATGGCCTTAAACCCACTCGGCCCG
ACAAAACTGAGGGGCCGTTGGTGATTAGTGAGGACCTGAATGGGTTGACTTTCCTCCGCCGAACAGTCAC
CCGTGATCCAGCAGGTTGGTTTGGAAAGTTGGACCAAAACTCCATCCTCAGGCAGTTGTACTGGACAAGA
GGACCCAACCATGAAGACCCCAGTGAGACCATGATACCACACGCACAAAGACCTGTGCAGCTCATGGCAC
TACTAGGAGAATCCTCCCTACATGGACCCTCATTTTACAGCAAGGTTAGCAAATTAGTCATATCTGAACT
TAAAGAGGGAGGAATGGATTTTTATGTGCCCAGACAAGAGTCAATGTTCAGATGGATGAGGTTCTCAGAT
CTAAGCACATGGGAGGGCGATCGCAATCTGGCTCCCAGTTTTGTGAATGAAGATGGCGTCGAATGACGCC
GCTCCATCTAATGATGGTGCTGCTGGTCTCGTACCAGAGGGCAACAACGAGACCCTTCCCCTAGAACCAG
TTGCGGGCGCAGCTATAGCCGCACCCGTCACTGGCCAAAATAACATAATTGACCCCTGGATTAGAACAAA
TTTTGTGCAAGCACCAAATGGAGAGTTCACAGTGTCACCCAGAAACTCTCCTGGAGAAATTTTATTAAAC
TTAGAGTTGGGCCCTGATTTGAACCCTTATTTGGCTCATTTGTCAAGGATGTACAATGGGTATGCTGGTG
GAGTGGAAGTTCAGGTTCTCCTGGCAGGGAACGCGTTCACTGCCGGAAAGATCCTCTTCGCCGCCGTCCC
GCCAAATTTCCCAGTGGAATTCTTAAGCCCAGCCCAGATCACAATGCTCCCACATTTAATAGTAGATGTT
AGGACTCTTGAACCAATTATGATCCCACTCCCTGATGTTAGGAATACATTCTTCCATTATAGTAACCAGC
CTAACAGCCGCATGAGATTAGTGGCTATGCTCTATACCCCACTCAGATCTAATGGCTCAGGTGATGATGT
CTTTACTGTCTCTTGCAGGGTTTTGACTAGGCCTACTCCTGATTTTGAGTTCACTTATTTAGTGCCACCT
TCTGTTGAATCTAAAACTAAGCCTTTTTCCTTACCTATTTTAACCCTTTCTGAGCTCACAAATTCGAGGT
TCCCAGTCCCCATCGATTCGCTTTTCACCGCCCAGAATAATGTGTTGCAGGTGCAGTGTCAAAATGGCAG
GTGTACACTTGATGGTGAGTTACAAGGCACAACCCAGTTGCTCCCATCTGGCATCTGTGCATTCAGAGGA
CGGGTGACAGCACAAATTAACCAACGTGACAGGTGGCACATGCAACTGCAAAACCTTAATGGTACAACAT
ATGACCCAACTGATGATGTGCCAGCCCCGCTGGGTACACCTGACTTCAAGGGCGTCGTGTTTGGGATGGT
AAGCCAAAGAAATGTGGGTAGTGATGCGCCTGGCTCAACCAGAGCCCAACAGGCGTGGGTTTCAACCTAT
AGCCCCCAATTTGTCCCCAAATTAGGTTCTGTCAATTTAAGAATTAGTGATAATGATGATTTCCAATTCC
AGCCGACAAAATTCACACCAGTGGGCGTCAATGATGACGATGATGGCCACCCGTTCAGACAATGGGAACT
ACCAAACTATTCAGGGGAGCTTACCTTGAATATGAATCTTGCCCCCCCAGTTGCTCCAAATTTTCCTGGT
GAACAATTGTTATTCTTCAGATCTTTCGTGCCATGCTCAGGAGGTTACAACCAAGGTATTATAGATTGTC
TTATTCCCCAAGAATGGATCCAACACTTCTATCAGGAATCAGCACCCTCCCAGTCAGACGTGGCCCTAAT
CAGGTATGTCAACCCCGATACGGGACGTACACTGTTTGAAGCAAAATTGCACAGATCTGGTTACATTACT
GTGGCTCACTCTGGAGACTATCCTCTTGTTGTTCCGGCTAATGGACACTTTAGATTTGATTCTTGGGTAA
ATCAGTTTTACTCACTCGCCCCAATGGGAACTGGGAATGGGCGAAGGAGGGCTCAGTAATGGCTGGGGCT
TTCATTGCAGGATTGGCAGGCGACATGCTCACGTCATCTGTGGGCTCCCTTGTGAACGCAGGGGCAAACG
CCATCAACCAAAAGATAGACTTTGAAAACAACAAACAACTCCAGTCTGCTTCCTTTCAGCATGATAAAGA
GATGCTCCAAGCGCAGGTGAGGGCAACCAAGCAGCTGCAATCTGAAATGATAGCCCTAAAACAGGGGGTT
TTGGCCGCAGGCGGCTTTTCCCCCACTGATGCAGCAAGGGGATCCATTGGTGCACCCATGACAAAGGTGC
TTGACTGGTCTGGCACTCGATACTGGGCGCCCAATTCCACAAAGACAACTGGCTATTCGGGACAATTCAC
CTCTTCACCTGTGCATATGTCTAGCCCAAATGCTCCACAATCAAAACCTGCAAAGCCTAGGTCTCTAGCT
CCTTCCTCTTCTTCTAGCAGTGTCTATAGTATGTATACTCAATCTACTCATTTAACATCTGGCCCTTCTA
GTAATGCTTCTTCTGCCTCCACAAAATTGACAAATTTAAGCTCTGGCTCCTCTCAAAACAGAACAGCAGA
GTGGGTAAATCAACAGAGAAGTCTTAGCCCTTTCATGAGTGGCGCACTTAACATCTCACATGTCACGCCA
CCCTCAAGTAGGGCTTCCAGTTCTGGGACGGTCTCGACCGTGCCCAAGGAAGTTTTGGACTCCTGGACGT
CTGCGTTTAACACACACAGACAGCCGCTCTTCGCACACCTCAGAGTGAGGGGGGAGTCACGTGTTTAGTG
AAAAGAAATAATTGGCTATAATGTGATTTCTTTCTAAATTTGGCTAATTTGTATCTTTTAAAAAAAAAA

>AB933649.1 Norovirus Hu/GII.4/Hiroshimacity3/2009/JP genomic RNA, complete genome
ATGAAGATGGCGTCTAACGACGCTTCCGCTGCCGCTGTTGCCAACAGCAACAACGACACCGCAAAATCTT
CAAGTGACAAGATGTTTTCTAGCATGGCTGTCACTTTTAAACGAGCCCTCGGGGCGCGGCCTAAACAGCC
TCCCCCGAGGGAAATACCACAAAGACCCCCACGACCACCTACTCCAGAACTGGTCAAAAAGATCCCTCCT
CCCCCGCCTAACGGAGAGGATGAAGTGGTGGTTTCTTATAGTGCCAAAGATGGTGTTTCCGGTTTACCTG
AGCTTTCCACCGTCAGGCAACCGGAAGAAACCAATACGGCCTTCAGTGTCCCTCCACTCAACCAGAGGGA
GAATAGAGATGCTAAGGAACCACTGACCGGAACAATTCTGGAAATGTGGGATGGAGAAATCTACCATTAT
GGCCTGTATGTTGAGCGAGGTCTTGTGCTGGGTGTGCACAAACCACCAGCTGCCATTAGCCTCGCCAAGG
TCGAACTAACACCACTCTCCTTGTTCTGGAGACCTGTGTACACTCCCCAGTACCTCATCTCTCCAGACAC
TCTCAAGAAATTACACGGAGAAACGTTTCCCTACACAGCCTTTGACAACAATTGCTATGCCTTTTGCTGC
TGGGTCCTGGATCTAAATGACTCGTGGCTGAGTAGGAGAATGATCCAGAGAACAACTGGCTTCTTCAGAC
CCTACCAAGACTGGAATAGAAAACCCCTCCCCACTATGGATGATTCCAAATTAAAGAAGGTAGCTAACAT
ATTCCTGTGCACCCTGTCTTCGCTATTCACCAGGCCCATAAAAGACATAATAGGAAAGTTAAGGCCCCTC
AACATCATCAACATCCTGGCTTCATGTGATTGGACTTTCGCAGGCATAGTGGAGTCCCTGATACTCTTGG
CAGAGCTCTTTGGAGTTTTCTGGACACCCCCAGATGTGTCTGCGATGATTGCCCCCTTACTCGGTGATTT
CGAGTTACAAGGACCCGAGGACCTTGTAGTGGAGCTCGTCCCTGTAGTAATGGGGGGAATTGGTTTGGTG
CTAGGGTTCACCAAAGAGAAGATTGGAAAAATGTTGTCATCTGCTGCATCCACCTTGAGAGCTTGTAAAG
ATCTTGGTGCATATGGGCTAGAGATCCTAAAGTTAGTCATGAAGTGGTTCTTCCCGAAGAAAGAGGAGGC
AAATGAACTGGCTATGGTGAGATCCATCGAGGATGCAGTACTGGACCTTGAGGCAATTGAAAACAACCAT
ATGACCACCTTGCTCAAAGACAAAGACAGCCTGGCAACCTACATGAGAACCCTTGACCTCGAGGAAGAGA
AAGCCAGAAAGCTCTCAACCAAGTCTGCTTCACCTGACATCGTGGGCACAATCAACGCCCTTCTGGCGAG
AATCGCCGCTGCACGCTCCCTGGTGCACCGAGCGAAGGAGGAGCTTTCCAGCAGACCAAGACCTGTAGTC
TTGATGATATCAGGCAGACCAGGGATAGGGAAAACCCACCTTGCTAGGGAAGTGGCTAAGAGAATTGCAG
CCTCCCTCACAGGAGACCAGCGTGTAGGCCTCATCCCACGCAATGGCGTCGATCACTGGGATGCGTACAA
GGGGGAGAGGGTCGTCCTATGGGACGACTATGGAATGAGCAATCCCATCCACGACGCCCTCAGGCTGCAA
GAACTCGCTGATACTTGCCCCCTCACTCTAAATTGTGACAGGATTGAGAATAAAGGAAAGGTCTTTGACA
GCGATGTCATCATTATCACTACTAATCTGGCCAACCCAGCACCACTGGACTATGTCAACTTTGAAGCGTG
CTCGAGGCGTATCGATTTCCTCGTGTATGCAGAAGCCCCCGAGGTCGAAAAGGCGAAGCGTGACTTCCCG
GGCCAACCTGACATGTGGAAAAACGCTTTTAATTCTGATTTCTCACACATAAAATTGGCACTGGCTCCAC
AAGGTGGCTTTGATAAGAACGGGAACACCCCACACGGGAAGGGCGTCATGAAGACTCTCACCACTGGCTC
CCTCATTGCCCGGGCATCAGGGCTGCTCCATGAGAGATTAGATGAGTTTGAACTACAGGGCCCAGCTCTT
ACCACCTTCAACTTTGACCGCAACAAAGTGCTTGCCTTCAGGCAGCTTGCTGCTGAAAACAAATATGGGT
TGATAGACACAATGAAAGTCGGGAGGCAGCTCAAGGATGTCAAAACCATGCCAGAACTTAAACAAGCACT
CAAGGATATCTCAATCAAGAAGTGCCAGATTGTGTATAGTGGTTGCACCTACACACTTGAGTCTGATGGC
AAGGGCAATGTGAAAGTTGACAGAGTTCAGAGCACCTCCGTACAGACCAACAATGAACTGGCTGGCGCCC
TGCACCATCTGAGGTGCGCCAGAATCAGGTACTATGTTAAGTGTGTCCAGGAGGCCCTGTATTCTATCGT
CCAGATTGCTGGGGCTGCATTTGTCACCACGCGCATCATCAAGCGCGTGAACATTCAAGATTTATGGTCC
AAGCCACAAGTGGAAAACACAGAGGAGGCTACCAACAAGGACGGGTGCCCAAAACCCAAAGATGATGAGG
AGTTCGTCATTTCATCTGACGACATTAAAACTGAGGGTAAGAAAGGGAAGAACAAGTCTGGCCGTGGCAA
GAAGCACACAGCCTTCTCAAGTAAAGGTCTCAGTGATGAAGAGTATGATGAGTACAAGAGAATTAGAGAG
GAAAGGAATGGCAAGTACTCCATAGAAGAGTACCTCCAGGACAGGGACAAATACTATGAGGAGGTGGCCA
TTGCCAGGGCGACCGAGGAAGACTTCTGTGAAGAGGAGGAGGCCAAGATCCGGCAAAGGATCTTCAGACC
AACAAGGAAACAACGCAAGGAAGAAAGAGCTTCTCTCGGTTTAATCACAGGTTCTGAAATTAGGAAAAGA
AACCCAGAAGACTTCAAGCCCAAGGGGAAACTATGGGCTGACGATGACAGAAGTGTGGACTACAATGAGA
AACTCAGTTTTGAGGCCCCACCAAGCATCTGGTCAAGGATAGTCAACTTTGGTTCAGGTTGGGGCTTCTG
GGTCTCCCCTAGCCTGTTCATAACATCAACCCACGTCATACCCCAGGGCGCAAAGGAGTTCTTTGGAGTC
CCCATCAAACAAATTCAGGTACACAAGTCAGGCGAATTCTGTCGCTTGAGGTTCCCAAAACCAATCAGGA
CTGATGTGACTGGCATGATCTTGGAAGAAGGTGCGCCCGAAGGCACCGTGGTCACACTACTCATCAAAAG
GTCTACTGGAGAACTCATGCCCCTAGCAGCTAGAATGGGGACCCATGCAACCATGAAAATTCAAGGGCGC
ACTGTTGGAGGTCAGATGGGCATGCTTCTGACAGGATCCAACGCCAAAAGCATGGATCTAGGCACCACAC
CAGGTGATTGCGGTTGTCCCTACATCTACAAGAGAGGAAATGACTATGTGGTCATTGGAGTCCACACGGC
TGCCGCTCGTGGGGGAAACACTGTCATATGTGCCACCCAGGGGGGCGAGGGGGAAGCTACACTTGAAGGT
GGTGACAGTAAGGGAACATACTGTGGTGCACCAATCCTAGGCCCAGGGAGTGCCCCAAAACTTAGCACCA
AAACCAAATTCTGGAGATCATCCACAGCACCACTCCCACCTGGCACCTATGAACCAGCCTACCTTGGTGG
CAAGGACCCCAGAGTCAAGGGTGGCCCCTCGTTGCAGCAAGTCATGAGGGACCAGCTGAAACCATTTACA
GAGCCCAGGGGTAAGCCACCAAAGCCAAGTGTGTTAGAAGCTGCCAAGAATACCATCATCAATGTCCTTG
AACAGACAATTGACCCACCTGAGAAGTGGTCGTTCGCACAAGCCTGCGCGTCCCTTGACAAGACCACTTC
TAGCGGCCATCCGCACCACATGCGGAAAAACGACTGCTGGAACGGGGAATCCTTCACAGGCAAGCTGGCA
GACCAGGCTTCCAAGGCCAACCTGATGTTTGAAGAAGGGAAGAACATGACCCCAGTCTACACAGGTGCAC
TTAAGGATGAATTAGTCAAAACTGACAAAATTTATGGTAAGATCAAGAAGAGGCTTCTCTGGGGCTCGGA
TTTAGCAACCATGATCCGGTGTGCTCGAGCATTCGGAGGCCTAATGGATGAACTCAAAGCACACTGTGTC
ACACTTCCTATCAGAGTTGGTATGAATATGAATGAGGATGGCCCCATCATCTTCGAGAAGCATTCCAGGT
ACAGGTATCACTATGATGCTGATTACTCTAGGTGGGATTCAACACAACAGAGAGTCGTGCTGGCAGCTGC
TCTAGAAATCATGGTTAAATTCTCCTCAGAACCACATTTGGCTCAGGTAGTCGCAGAAGACCTTCTCTCT
CCTAGCATGGTGGATGTGGGTGACTTCACAATATCAATCAACGAGGGTCTTCCCTCTGGGGTGCCCTGCA
CCTCCCAATGGAACTCCATCGCCCACTGGCTTCTCACTCTCTGTGCACTCTCCGAAGTCACAAATTTGTC
CCCAGACATCATACAGGCTAATTCTCTCTTCTCCTTCTATGGTGATGATGAAATTGTTAGTACAGACATA
AAATTAGACCCAGAGAAGCTGACAGCAAAGCTTAAGGAATATGGGTTGAAACCAACCCGCCCCGACAAAA
CCGAAGGACCTCTTGTTATTTCTGAAGACTTAGATGGTTTGACTTTCCTGCGGAGGACTGTGACCCGCGA
CCCAGCTGGTTGGTTTGGAAAACTGGAGCAGAGCTCAATACTCAGGCAAATGTACTGGACTAGGGGCCCC
AACCATGAAGATCCATCTGAATCAATGATTCCACACTCTCAAAGACCCATACAATTGATGTCCTTACTGG
GAGAGGCCGCACTCCACGGCCCAACATTCTACAGTAAAATCAGCAAATTAGTCATTGCAGAGCTAAAAGA
GGGTGGTATGGATTTTTACGTGCCCAGGCAAGAGCCAATGTTCAGATGGATGAGATTCTCAGATCTGAGC
ACGTGGGAGGGCGATCGCAATCTGGCTCCCAGTCTTGTGAATGAAGATGGCGTCGAATGACGCCAACCCA
TCTGATGGGTCCGCAGCCAACCTCGTCCCAGAGGTCAACAATGAGGTTATGGCTTTGGAGCCCGTTGTCG
GTGCCGCTATTGCGGCGCCTGTAGCGGGCCAAACAAATGTAATTGACCCCTGGATTAGAAATAATTTTGT
ACAAGCCCCTGGTGGAGAGTTCACAGTATCCCCTAGAAACGCTCCAGGTGAAATACTATGGAGCGCGCCC
TTAGGCCCTGATCTGAATCCCTACCTGTCTCATTTGGCCAGAATGTATAATGGTTATGCAGGTGGTTTTG
AAGTGCAGGTGATCCTCGCGGGGAACGCGTTCACCGCCGGGAAAATTATATTTGCAGCAGTCCCACCAAA
TTTTCCAACTGAAGGCTTGAGTCCCAGCCAGGTCACTATGTTCCCCCACATAATAGTAGATGTTAGGCAA
TTGGAACCCGTGTTGATCCCCTTACCTGATGTTAGGAATAACTTCTATCATTATAATCAGTCAAATGATT
CTACCATTAAACTGATAGCAATGCTGTATACACCACTTAGGGCCAATAATGCTGGGGAAGATGTCTTCAC
AGTCTCTTGTCGAGTCCTCACGAGGCCGTCCCCTGATTTTGATTTTATATTTTTGGTGCCACCCACAGTT
GAGTCAAGAACTAAACCATTTACTGTCCCAATTTTAACTGTTGAAGAAATGACCAATTCAAGATTCCCCA
TTCCTTTGGAAAAGTTGTTCACGGGTCCCAGCGGTGCCTTTGTTGTTCAACCACAAAATGGCAGGTGCAC
GACTGATGGCGTGCTCTTAGGCACCACCCAACTGTCTCCTGTCAACATCTGCACCTTCAGAGGGGATGTC
ACCCACATTGCAGGTTCTCGTAATTACACAATGAATTTGGCTTCTCTAAATTGGAACAATTATGACCCAA
CAGAAGAAATTCCAGCCCCTCTAGGAACTCCAGATTTCGTGGGAAAGATCCAAGGTGTGCTCACTCAGAC
CACGAAGGGAGATGGCTCGACCCGTGGTCATAAAGCTACAGTTTACACTGGGAGTGCCCCCTTCACTCCA
AAGCTGGGCAGTGTTCAATTCAGTACTGATACAGAAAATGATTTTGAAGCTCACCAAAACACAAAATTCA
CCCCAGTCGGTGTCATCCAGGATGGTAGCACCACCCACCGAAATGAACCCCAACAATGGGTGCTCCCAAG
TTATTCAGGTGGAAATGTTCAAAATGTACACCTAGCCCCTGCTGTAGCCCCCACTTTTCCGGGTGAACAA
CTTCTTTTCTTCAGGTCCACTATGCCCGGATGCAGCGGGTATCCCAACATGGATTTGGATTGCCTACTCC
CCCAGGAGTGGGTGCAGCACTTCTACCAAGAGGCAGCTCCAGCACAATCTGATGTGGCTTTATTGAGATT
TGTGAATCCAGACACGGGTAGGGTCCTGTTTGAGTGCAAACTTCATAAATCAGGCTATGTCACAGTGGCC
CACACCGGCCAGCATGATTTGGTCATCCCCCCCAATGGCTATTTTAGGTTTGATTCCTGGGTTAATCAAT
TCTACACACTTGCCCCCATGGGAAATGGAACGGGGCGTAGACGTGCTTTATAATGGCTGGAGCTTTCTTT
GCTGGATTGGCATCTGATGTCCTTGGCTCTGGACTTGGTTCCCTAATCAATGCTGGGGCTGGGGCTATCA
ACCAAAAGATTGATTTTGAAAATAACAGAAAATTGCAGCAAGCTTCCTTCCAGTTTAGCAGTAATCTACA
ACAGGCCTCCTTTCAACATGATAAAGAGATGCTCCAAGCACAAATTGAGGCCACTAAAAAGTTGCAACAG
GAAATGATGAAAGTTAAACAGGCAATGCTCTTAGAGGGTGGATTCTCTGAAACAGATGCAGCCCGTGGGG
CAATCAACGCCCCCATGACAAAGGCTTTGGACTGGAGCGGAACAAGGTACTGGGCCCCTGACGCTAGGAC
TACAACATACAATGCAGGCCGCTTTTCCACCCCCCAACCTTCGGGGGCACTGCCAGGAAGAATCAATCCC
AGGACTTCTACCCCCGCTCGGGGCTCCTCCAGCACATCTTCTAATGCTTCTACTGCTACTTCTATATATT
CAAATCAAACTGTTTCAACGAGACTTGGTTCTACAGCTGGTTCTGGCACCAGTGTCTCGAGTCTCCCGTC
AACTGCAAGGACTAGGAGTTGGGTTGAGGATCAAAACAGAAATTTGTCACCTTTCATGAGGGGGGCTCAC
AACATATCGTTTGTCACCCCACCATCTAGCAGATCCTCTAGCCAAGGCACAGTCTCAACCGTGCCTAAAG
AAGTTTTGGACTCCTGGACTGGCGCTTTCAACACGCGCAGGCAGCCTCTCTTCGCTCACATTCGTAGGCG
AGGGGAGTCACGGGTGTAA

>KJ685411.1 Norovirus Hu/GII/BG1C0398/2012/BGD, partial genome
CTTCAAGTGACGGAGTGCTTTCTAGCATGGCTGTCACTTTTAAACGAGCCCTCGGGGCGCGGCCTAAACA
GCCCCCCCCGAGGGAAAAACCACAAAGACCCCCACGACCACCTACTCCAGAACTGGTTAAGAATATCCCC
CCTCCCCCACCCAACGGAGAGGATGAAATAGTGGTCTCTTATAGTGTCAAAAATGGTGTTTCCGGCTTGC
CTGACCTTTCTACCGTCAGGCAACCGGAAGAATCCAACACGGCCTTCAGTGTCCCTCCACTCAATCAGAG
GGAGAATAGAGATGCTAAGGAGCCACTCACTGGAACAATTCTGGAAATGTGGGACGGGGAAATCTACCAT
TATGGCCTGTATGTGGAGCGAGGTCTTGTACTAGGTGTGCACAAACCGCCAGCTGCCATCAGCCTTGCTA
AGGTTGAGCTGGCACCACTCTCCTTGTACTGGAGACCTGTGTACACTCCTCAGTACCTCATCTCTCCAGA
CACTCTCAAGAAATTGTCCGGAGAGACGTTCCCCTACACAGCCTTTGATAACAACTGTTATGCCTTTTGT
TGCTGGGTTCTGGACCTAAATGACTCGTGGCTGAGTAGAAGAATGATCCAGAGAACAACTGGTTTCTTCA
GGCCCTATCAGGACTGGAATAGGAAACCCCTTCCTACTATGGATGACTCCAAAATAAAGAAGGTAGCTAA
CATATTTCTGTGTGCCCTGTCCTCGCTATTCACCAGACCCATAAAAGATATAATAGGGAAGATAAGGCCT
CTTAATATCCTCAACATCTTAGCCTCATGTGATTGGACCTTTGCGGGTATAGTGGAGTCCCTGATACTCT
TGGCAGAACTCTTTGGAGTTTTCTGGACACCCCCAGATGTGTCTGCGATGATTGCCCCCTTACTTGGTGA
CTACGAGCTACAAGGACCTGAGGACCTTGCAGTGGAGCTCGTCCCCGTGGTGATGGGGGGAATTGGTTTG
GTGCTAGGATTCACCAAAGAGAAGATTGGGAAAATGTTGTCATCTGCTGCGTCCACTTTGAGAGCTTGCA
AAGACCTTGGTGCATATGGGCTAGAGATCCTAAAGTTAGTCATGAAGTGGTTCTTCCCAAAGAAGGAGGA
GGCAAATGAGCTGGCTATAGTGAGGTCCATCGAGGATGCAGTCCTGGATCTCGAGGCAATTGAAAACAAT
CATATGACCACCTTGCTTAAAGATAAAGACAGTCTGGCAACCTACATGAGAACACTTGACCTTGAAGAGG
AGAAAGCCAGGAAACTCTCAACCAAGTCTGCCTCACCCGACATCGTGGGTACAATCAACGCCCTCCTGGC
GAGAATCGCTGCCGCACGTTCTCTGGTGCATCGAGCGAAGGAGGAGCTTTCCAGCAGACCAAGACCTGTG
GTGTTGATGATATCAGGCAGGCCAGGAATAGGGAAGACCCACCTCGCTAGGGAAGTGGCTAAGAGAATCG
CAGCCTCCCTTACAGGAGATCAGCGTGTGGGCCTCATCCCACGCAATGGTGTCGACCATTGGGATGCGTA
CAAGGGGGAGAGGGTCGTCCTGTGGGACGATTATGGAATGAGCAACCCTATTCACGATGCCCTCAGGCTG
CAAGAACTCGCTGACACTTGTCCCCTCACTCTGAACTGTGACAGGATTGAAAATAAAGGAAAGGTCTTTG
ACAGCGATGTCATCATTATCACCACTAATCTGGCCAACCCAGCACCACTGGACTATGTCAACTTTGAAGC
ATGCTCGAGGCGCATTGACTTCCTCGTGTATGCAGAAGCCCCTGAAGTCGAAAAGGCGAAGCGTGACTTC
CCAGGCCAGCCTGACATGTGGAAGAACGCTTTCAGTTCTGATTTCTCACACATAAAACTAGCACTGGCCC
CACAGGGTGGTTTCGATAAGAACGGGAACACCCCACACGGAAAGGGCGTCATGAAGACCCTCACCACTGG
CTCCCTTATTGCCCGGGCATCAGGGCTACTCCATGAGAGGTTGGATGAATTTGAACTGCAGGGCCCAGCT
CTCACCACCTTCAACTTCGATCGCAATAAAGTGCTTGCCTTTAGACAGCTTGCTGCTGAAAACAAATATG
GATTGATGGACACAATGAGGGTTGGGAAACAGCTCAAGGATGTCAGAACCATGCCAGAACTCAAACAAGC
ACTCAAGAATGTCTCAATCAAGAAGTGCCAAATAGTGTATAGTGGTTGCACTTACATGCTTGAGTCTGAT
GGCAAGGGCAATGTGAAAGTTGACAGAATCCAAAGCGCCGCCGTGCAGACCAACAATGAGCTGGCTGGTG
CCCTGCACCACTTGAGGTGCGCCAGAATCAGATACTATGTCAAGTGTGTCCAGGAAGCCCTGTATTCCAT
CATCCAAATCGCTGGGGCTGCATTTGTCACCACGCGCATTGCCAAGCGCATGAACATACAAGACCTATGG
TCCAAGCCACAAGTGGAAAACACAGAGGAGACTACCAGCAAGGACGGGTGCCCAAAACCTAAGGATGATG
AGGAGTTCGTCATTTCATCCGACGACATCAAAACTGAGGGCAAGAAAGGGAAGAACAAGACTGGCCGTGG
CAAGAAGCACACAGCATTTTCAAGCAAAGGCCTCAGTGATGAAGAGTATGATGAATACAAGAGGATTAGA
GAAGAAAGGAATGGCAAGTACTCTATAGAAGAGTACCTTCAGGACAGGGACAAATACTATGAGGAGGTGG
CCATTGCCAGGGCGACTGAGGAAGACTTCTGTGAAGAGGAGGAGGCCAAGATCCGGCAAAGGATCTTTAG
GCCAACAAGGAAACAACGCAAGGAGGAAAGAGTCTCTCTTGGTCTGGTCACAGGCTCTGAAATTAGGAAA
AGAAACCCAGATGACTTCAAACCCAAGGGGAAATTGTGGGCTGACGATGACAGGAGTGTGGACTACAATG
AGAAACTCAGCTTTGAGGCCCCACCAAGCATTTGGTCGAGAATAGTCAACTTTGGTTCAGGCTGGGGATT
CTGGGTCTCCCCCAGTCTGTTCATAACATCAACCCATGTCATACCCCAGGGCGCAAAGGAGTTCTTTGGA
GTCCCCATCAAACAAATACAGGTACACAAGTCAGGCGAGTTCTGTCGCTTGAGATTCCCTAAACCAATCA
GGACTGATGTGACGGGCATGATCTTGGAAGAAGGCGCACCTGAGGGCACCGTGGTCACACTACTCATCAA
AAGGTCCACTGGGGAACTCATGCCCCTAGCAGTTAGGATGGGGACCCATGCGACCATGAAGATCCAAGGG
CGCACTGTTGGAGGCCAGATGGGCATGCTTCTGACAGGATCCAACGCCAAGAGCATGGACCTGGGTACTA
CACCAGGTGATTGTGGCTGCCCCTACATCTACAAGAGAGGTAATGACTATGTGGTCATTGGAGTCCACAC
GGCTGCCGCACGTGGGGGAAACACTGTCATATGTGCCACCCAAGGGAGTGAAGGGGAGGCTACACTTGAG
GGTGGTGACAACAAGGGGACATACTGTGGTGCACCAATCCTAGGCCCAGGGAGTGCCCCAACACTTAGCA
CCAAGACCAAATTCTGGAGATCGTCCACAGCATCACTTCCACCTGGCACCTATGAACCAGCCTATCTTGG
TGGCAAGGACCCTAGAGTCAAGGGTGGCCCTTCACTGCAGCAAGTCATGAGGGAACAGTTGAAGCCATTC
ACAGAGCCCAGGGGCAAGCCACCAAAACCAAGTGTATTAGAAGCTGCCAAGAAGACCATCATTAATGTCC
TTGAGCAAACAATTGATCCACCTGAGAAATGGTCGTTCGCACAAGCTTGCGCGTCCCTTGACAAGACCAC
TTCCAGTGGCCATCCGCACCACATGCGGAAAAACGACTGCTGGAACGGGGAGTCCTTCACGGGCAAGCTG
GCAGACCAGGCTTCCAAGGCCAACCTGATGTTTGAAGAAGGGAAGAACATGACCCCAGTCTACACAGCTG
CGCTCAAGGATGAGTTAGTTAAAACTGACAAAATTTATGGTAAGATCAAGAAGAGGCTTCTCTGGGGCTC
GGATTTGGCAACCATGATTCGGTGTGCTCGAGCATTCGGAGGCCTAATGGATGAACTCAAAGCGCACTGT
GTCACACTCCCCATTAGAGTTGGCATGAATATGAATGAGGATGGCCCCATCATCTTCGAGAGGCATTCCA
GGTACACGTACCACTATGATGCTGACTACTCTCGGTGGGATTCAACACAACAGAGAGCCGTGTTGGCAGC
AGCTCTAGAAATCATGGTTAAATTCTCCCCAGAACCACATTTGGCTCAGGTAGTCGCGGAAGACCTTCTT
TCCCCCAGCGTGGTGGACGTGGGCGACTTCACAATATCAATCAATGAGGGTCTTCCCTCTGGGGTGCCCT
GCACCTCCCAATGGAACTCCATCGCCCACTGGCTTCTCACTCTCTGTGCGCTCTCTGAAGTCACAAACCT
GTCTCCTGATACCATACAGGCTAATTCCCTCTTCTCTTTTTATGGTGATGATGAAATTGTTAGCACAGAC
ATAAAATTGGACCCAGAGAAATTGACAGCAAAACTCAGAGAATATGGGTTAAAACCAACCCGCCCTGACA
AAACTGAAGGACCCCTTGCCATCTCTGAAGACCTGAATGGCCTAACTTTCCTGCGGAGAACTGTGACCCG
CGACCCAGCTGGTTGGTTTGGAAAACTGGAGCAGAGTTCAATACTCAGGCAAATGTACTGGACTAGGGGT
CCCAACCATGGAGACCCATCTGAAACAATGATTCCACACTCCCAAAGACCCATACAATTGATGTCCCTAC
TGGGGGAGGCCGCTCTCCACGGCCCAGCATTTTACAGCAAAATCAGCAAATTGGTCATTGCAGAGCTAAA
AGAAGGTGGTATGGATTTTTACGTGCCCAGACAAGAGCCAATGTTCAGATGGATGAGATTCTCAGATCTG
AGCACGTGGGAGGGCGATCGCAATCTGGCTCCCAGTTTTGTGAATGAAGATGGCGTCGAGTGACGCCAAC
CCATCTGATGGGTCCGCAGCCAACCTCGTCCCAGAGGTCAACAATGAGGTTATGGCTCTGGAGCCCGTTG
TTGGTGCCGCCATTGCGGCACCTGTAGCGGGCCAACAAAATGTAATTGACCCCTGGATTAGAAACAATTT
TGTACAAGCCCCTGGTGGAGAGTTTACAGTATCCCCTAGAAACGCTCCAGGTGAAATACTATGGAGCGCG
CCCTTAGGCCCTGATCTAAATCCCTACCTATCCCATTTGGCCAGAATGTACAATGGTTATGCAGGTGGTT
TTGAAGTGCAGGTAATTCTCGCGGGGAACGCGTTCACCGCCGGGAAGGTCATATTTGCAGCAGTCCCACC
AAATTTTCCAACTGAAGGCTTAAGCCCCAGCCAGGTCACTATGTTCCCCCATATAGTAGTAGATGTTAGG
CAACTAGAACCTGTGTTGATTCCCTTACCCGATGTTAGGAATAATTTCTATCATTACAACCAATCAAATG
ACCCCACCATTAAGTTGATAGCAATGTTGTATACACCACTTAGGGCTAATAATGCTGGGGACGATGTCTT
CACAGTTTCTTGCCGAGTTCTCACAAGACCATCCCCCGATTTTGATTTCATATTTTTAGTGCCACCCACA
GTTGAGTCAAGAACTAAACCATTCTCTGTCCCAGTTTTAACTGTTGAGGAGATGACCAATTCAAGATTCC
CCATTCCCTTGGAGAAGTTGTTCACGGGTCCCAGCAGTGCCTTTGTTGTTCAACCACAAAACGGCAGGTG
CACGACTGATGGCGTGCTCCTAGGCACCACCCAACTGTCTCCTGTCAACATCTGCACCTTCAGAGGGGAT
GTCACCCATATCACAGGCAGTCGCAACTACACAATGAATTTGGCTTCTCTAAATTGGAACAATTATGACC
CAACAGAAGAAATCCCAGCCCCTCTAGGAACTCCAGACTTTGTGGGGAAGATTCAAGGCATGCTCACCCA
AACCACAAGGACAGATGGCTCAACACGCGGCCACAAAGCTACAGTGTACACTGGGAGCGCCGACTTTGCT
CCAAAACTGGGTAGAGTTCAATTTGAAACTGACACAGACCATGATTTTGAAGCTAACCAAAACACAAAGT
TCACCCCAGTCGGTGTCATCCAAGATGGTAGCACCACCCACCGAAATGAACCCCAACAGTGGGTGCTCCC
AAGTTACTCAGGCAGAAATACTCATAATGTGCATCTGGCCCCCGCTGTAGCCCCCACTTTTCCGGGTGAG
CAACTTCTCTTCTTCAGATCCACCATGCCCGGATGCAGCGGGTACCCCAACATGGATTTGGACTGTCTGC
TCCCCCAGGAATGGGTGCAGTACTTCTACCAAGAGGCAGCCCCAGCACAATCTGATGTGGCTCTGCTAAG
ATTTGTGAACCCAGACACAGGTAGGGTTTTGTTTGAGTGTAAGCTTCATAAATCAGGCTATGTTACAGTG
GCTCACACTGGCCAACATGATTTGGTTATCCCCCCCAATGGTTATTTTAGGTTTGATTCTTGGGTCAACC
AGTTCTACACGCTTGCCCCCATGGGAAATGGAACGGGGCGTAGACGTGTAGTATAATGGCTGGAGCTTTC
TTTGCTGGATTGGCATCTGATGTCCTTGGCTCTGGACTTGGTTCCCTTATCAATGCTGGGGCTGGGGCCA
TCAACCAAAAAGTTGAGTTTGAAAATAACAGAAAATTGCAACAAGCATCATTCCAATTTAGCAGCAATCT
GCAACAGGCTTCCTTTCAACATGACAAAGAGATGCTCCAAGCACAAATTGAGGCCACCAAAAAGCTACAA
CAGGAAATGATGAAAGTTAAGCAGGCAATGCTCCTAGAGGGTGGGTTCTCTGAGACAGATGCAGCCCGCG
GGGCAATTAACGCCCCCATGACAAAAGCTTTGGACTGGAGCGGGACAAGGTACTGGGCTCCCGATGCTAG
GACTACAACATACAATGCAGGCCGCTTTTCCACCCCTCAACCATCGGGGGCACTGCCAGGAAGAGCTAAT
CTTAGGGATGCTGTCCCTGCTCGGGGTTCCTCCAGCAAATCCTCTAACTCTTCTACTGCTACTTCTGTGT
ATTCAAATCAAACTACTTCAACGAGACTTGGTTCTACAGCTGGTTCTGGTACCAGTGTCTCGAGCCTCCC
GTCAACTGCAAGGACTAGGAGCTGGGTTGAGGATCAAAGTAGGAATTTGTCACCTTTCATGAGGGGGGCC
CACAACATATCGTTTGTCACCCCACCATCTAGCAGATCCTCTAGCCAAGGCACAGTCTCAACCGTGCCTA
AAGAGGTTTTGGACTCCTGGACTGGCGCTTTCAACACGCGCAGGCAGCCTCTCTTCGCTCACATTCGTAA
ACGAGGGGAGTCACGGGTGTAA

>EU004655.1 Murine norovirus 1 clone CW4, complete genome
GTGAAATGAGGATGGCAACGCCATCTTCTGCGCCCTCTGTGCGCAACACAGAGAAACGCAAAAACAAGAA
GGCTTCGTCTAAAGCTAGTGTCTCCTTTGGAGCACCTAGCCCCCTCTCTTCGGAGAGCGAAGACGAAATT
AATTACATGACCCCTCCTGAGCAGGAAGCTCAGCCCGGCGCCCTTGCGGCCCTTCATGCGGAAGGGCCGC
TTGCCGGGCTCCCCGTGACGCGTAGTGATGCACGCGTGCTGATCTTCAATGAGTGGGAGGAGAGGAAGAA
GTCTGATCCGTGGCTACGGCTGGACATGTCTGATAAGGCTATCTTCCGCCGTTACCCCCATCTGCGGCCT
AAGGAGGATAGGCCTGACGCGCCCTCCCATGCGGAGGACGCTATGGATGCCAAGGAGCCTGTGATCGGCT
CTATCTTGGAGCAGGATGATCACAAGTTTTACCATTACTCTGTCTACATCGGTGGCGGCCTTGTGATGGG
GGTCAACAACCCCAGTGCTGCGGTCTGCCAGGCAACGATTGATGTGGAGAAGCTACACCTCTGGTGGCGG
CCTGTCTGGGAGCCCCGCCAACCCCTTGACTCGGCTGAGTTGAGGAAGTGCGTGGGCATGACTGTCCCCT
ACGTGGCCACCACCGTCAACTGTTATCAGGTCTGCTGCTGGATTGTTGGCATCAAGGACACCTGGCTGAA
GAGGGCGAAGATCTCTAGAGATCTGCCCTTCTACAGCCCCGTCCAGGACTGGAACGTCGACCCCCAGGAG
CCCTTCATTCCATCCAAGCTCAGGATGGTCTCGGATGGCATCCTGGTGGCCTTGTCGGCAGTGATTGGCC
GGCCAATTAAGAACCTACTGGCCTCAGTTAAGCCGCTCAACATTCTCAACATCGTGCTGAGCTGTGATTG
GACCTTTTCGGGCATTGTCAATGCCCTGATCTTGCTTGCTGAGCTCTTTGACATCTTTTGGACCCCCCCT
GATGTAACCAACTGGATGATCTCTATCTTCGGGGAATGGCAGGCCGAAGGGCCCTTCGACCTTGCTCTTG
ACGTGGTGCCCACCCTGTTGGGCGGGATCGGGATGGCTTTTGGCCTCACCTCTGAGACCATCGGGCGCAA
GCTCGCTTCCACCAACTCGGCTCTCAAGGCCGCCCAAGAGATGGGCAAGTTCGCCATAGAGGTCTTCAAG
CAAATTATGGCCTGGATCTGGCCCTCTGAGGACCCAGTGCCAGCCCTCTTATCCAACATGGAGCAGGCCA
TCATTAAGAATGAGTGTCAACTAGAGAACCAACTCACGGCCATGTTGCGGGATCGCAACGCAGGGGCTGA
ATTCCTAAGGTCCCTTGATGAGGAGGAGCAGGAAGTCCGCAAGATCGCAGCTAAGTGCGGCAACTCGGCC
ACCACTGGAACCACCAACGCTCTGCTGGCCAGGATCAGCATGGCCCGCGCGGCCTTTGAGAAAGCTCGCG
CTGAACAGACCTCCCGAGTCCGCCCTGTGGTGATCATGGTCTCAGGCAGGCCCGGGATCGGGAAAACCTG
CTTTTGCCAAAACCTAGCCAAGAGGATTGCTGCGTCCCTGGGTGATGAGACCTCTGTTGGCATCATACCA
CGCGCTGATGTCGACCACTGGGATGCTTACAAGGGAGCCAGAGTGGTTCTCTGGGATGATTTCGGCATGG
ACAACGTGGTGAAGGATGCACTGAGGCTTCAGATGCTTGCCGACACGTGCCCAGTGACACTCAATTGTGA
CAGGATTGAGAACAAGGGAAAGATGTTTGACTCTCAGGTTATTATCATCACCACAAATCAACAAACCCCC
GTGCCCCTGGACTATGTCAACCTGGAGGCGGTCTGCCGCCGCATAGATTTCCTGGTTTATGCTGAGAGCC
CTGTTGTTGATGATGCTCGGGCCAGAGCCCCTGGCGATGTGAATGCAGTGAAAGCTGCCATGAGGCCCGA
TTACAGCCACATCAATTTCATCTTGGCACCGCAGGGCGGCTTTGACCGTCAGGGAAACACCCCCTACGGT
AAGGGCGTCACCAAGATCATTGGCGCCACTGCTCTTTGCGCGAGAGCGGTTGCTCTTGTCCATGAGCGCC
ATGATGATTTCGGCCTCCAGAACAAGGTCTATGACTTTGATGCCGGCAAGGTCACCGCCTTCAGAGCCAT
GGCGGCTGACGCCGGCATTCCATGGTACAAAATGGCAGCTATTGGGTGCAAAGCAATGGGGTGCACCTGT
GTAGAGGAGGCCATGCATTTACTTAAGGATTATGAGGTGGCTCCCTGTCAGGTGATCTACAATGGTGCCA
CCTATAATGTGAGCTGCATCAAGGGTGCCCCAATGGTTGAAAAGGTCAAGGAGCCTGAATTGCCCAAAAC
ACTTGTCAACTGTGTCAGAAGGATAAAGGAGGCCCGCCTCCGCTGCTACTGTAGGATGGCTGCTGACGTC
ATCACGTCCATTCTGCAGGCGGCCGGCACGGCCTTCTCTATTTACCACCAGATTGAGAAGAGGTCTAGAC
CATCCTTTTATTGGGATCATGGATACACCTACCGTGACGGACCTGGATCCTTTGACATCTTTGAGGATGA
CGATGATGGGTGGTACCACTCTGAGGGAAAGAAGGGCAAGAACAAGAAGGGCCGGGGGCGACCCGGAGTC
TTCAGAACCCGTGGGCTCACGGATGAGGAGTACGATGAATTCAAGAAGCGCCGCGAGTCTAGGGGCGGCA
AGTACTCCATTGATGATTACCTCGCTGACCGCGAGCGAGAAGAAGAACTCCTGGAGCGGGACGAGGAGGA
GGCTATCTTCGGGGACGGCTTCGGGTTGAAGGCCACCCGCCGTTCCCGCAAGGCAGAGAGAGCCAAACTG
GGCCTGGTTTCTGGTGGCGACATCCGCGCCCGCAAGCCGATCGACTGGAATGTGGTTGGCCCCTCCTGGG
CTGACGATGACCGCCAGGTCGACTACGGCGAGAAGATCAACTTTGAGGCCCCAGTTTCCATCTGGTCCCG
TGTTGTGCAGTTCGGCACGGGGTGGGGCTTTTGGGTGAGCGGCCACGTCTTCATCACCGCCAAGCATGTG
GCGCCCCCCAAGGGCACGGAGATCTTTGGGCGCAAGCCCGGGGACTTCACTGTCACTTCCAGCGGGGACT
TCTTGAAGTACTACTTCACCAGCGCCGTCAGGCCTGACATTCCCGCCATGGTCCTGGAGAATGGGTGCCA
GGAGGGCGTCGTCGCCTCGGTCCTTGTCAAGAGAGCCTCCGGCGAGATGCTTGCCCTGGCTGTCAGGATG
GGTTCACAGGCCGCCATCAAGATTGGTAGTGCCGTTGTGCATGGGCAAACTGGCATGCTCCTGACTGGCT
CTAATGCCAAGGCCCAGGACCTCGGGACCATCCCGGGCGACTGTGGCTGTCCCTATGTTTATAAGAAGGG
TAACACCTGGGTTGTGATTGGGGTGCACGTGGCGGCCACTAGGTCTGGTAACACAGTCATTGCCGCCACT
CACGGAGAACCCACACTTGAGGCTCTGGAGTTCCAGGGACCCCCCATGCTTCCCCGCCCCTCAGGCACCT
ATGCAGGCCTCCCCATCGCCGATTACGGCGACGCTCCCCCCTTGAGCACCAAGACCATGTTCTGGCGTAC
CTCGCCAGAGAAGCTTCCCCCTGGGGCTTGGGAGCCAGCCTATCTCGGCTCTAAAGATGAGAGGGTGGAC
GGTCCTTCCCTTCAGCAGGTCATGCGAGATCAGCTTAAGCCCTATTCAGAACCACGCGGTCTGCTTCCCC
CTCAAGAAATCCTTGATGCAGTCTGCGACGCCATTGAGAACCGCCTTGAGAACACCCTTGAACCACAGAA
GCCCTGGACATTTAAGAAGGCTTGTGAGAGCTTGGACAAGAACACCAGTAGTGGGTATCCCTATCACAAG
CAGAAGAGCAAGGACTGGACGGGGAGCGCTTTTATTGGCGATCTTGGTGACCAGGCCACCCACGCCAACA
ACATGTATGAGATGGGTAAATCCATGCGACCCATTTATACAGCTGCCCTCAAGGATGAACTGGTTAAGCC
AGACAAGATCTACGGGAAGATAAAGAAGAGGCTTCTCTGGGGCTCTGACCTTGGCACCATGATTCGCGCT
GCCCGTGCTTTTGGCCCTTTCTGTGATGCTCTGAAAGAAACCTGCATTTTCAACCCCATCAGAGTGGGCA
TGTCGATGAACGAAGATGGCCCCTTCATCTTCGCAAGACACGCCAATTTCAGGTACCACATGGATGCTGA
CTATACCAGGTGGGACTCCACCCAACAGAGAGCCATCCTAAAGCGCGCTGGTGACATCATGGTGCGCCTC
TCCCCTGAGCCAGACTTGGCTCGGGTTGTCATGGATGATCTCCTGGCCCCCTCGCTGTTGGACGTCGGCG
ACTATAAGATCGTTGTCGAGGAGGGGCTCCCATCCGGCTGCCCTTGCACCACACAGCTGAATAGTTTGGC
TCACTGGATTTTGACCCTTTGTGCAATGGTTGAGGTAACCCGAGTTGACCCTGACATTGTGATGCAAGAA
TCTGAGTTCTCCTTCTATGGTGATGACGAGGTGGTTTCGACCAACCTCGAGTTGGATATGGTTAAGTACA
CCATGGCTTTGAGGCGGTACGGTCTCCTCCCGACTCGCGCGGACAAGGAGGAGGGACCTCTGGAGCGTCG
CCAGACGCTGCAGGGCATCTCCTTCCTGCGCCGTGCGATAGTTGGTGACCAGTTTGGGTGGTACGGTCGT
CTTGATCGTGCCAGCATCGACCGCCAGCTCCTCTGGACTAAAGGACCTAACCACCAGAACCCCTTTGAGA
CTCTCCCTGGACATGCTCAGAGACCCTCCCAACTAATGGCCCTGCTCGGTGAGGCTGCCATGCATGGTGA
AAAGTATTACAGGACTGTGGCTTCCCGTGTCTCCAAGGAGGCCGCCCAAAGTGGGATAGAAATGGTAGTC
CCACGCCACCGATCTGTTCTGCGCTGGGTGCGCTTTGGAACAATGGATGCTGAGACCCCGCAGGAACGCT
CAGCAGTCTTTGTGAATGAGGATGAGTGATGGCGCAGCGCCAAAAGCCAATGGCTCTGAGGCCAGCGGCC
AGGATCTTGTTCCTGCCGCCGTTGAACAGGCCGTCCCCATTCAACCCGTGGCTGGCGCGGCTCTTGCCGC
CCCCGCCGCCGGGCAAATTAACCAAATTGACCCCTGGATCTTCCAAAATTTTGTCCAGTGCCCCCTTGGT
GAGTTTTCCATTTCGCCTCGAAACACCCCAGGTGAAATACTGTTTGATTTGGCCCTCGGGCCAGGGCTTA
ACCCCTACCTTGCCCACCTCTCAGCCATGTACACCGGCTGGGTTGGGAACATGGAGGTTCAGCTGGTCCT
CGCCGGCAATGCCTTTACTGCTGGCAAGGTGGTTGTTGCCCTTGTACCACCCTATTTTCCCAAGGGGTCA
CTCACCACTGCCCAGATCACATGCTTCCCACATGTCATGTGTGATGTGCGCACCCTGGAGCCCATTCAAC
TCCCTCTTCTTGATGTGCGTCGAGTCCTTTGGCATGCTACCCAGGATCAAGAGGAATCTATGCGCCTGGT
TTGCATGCTGTACACGCCACTCCGCACAAACAGCCCGGGTGATGAGTCTTTTGTGGTTTCTGGCCGCCTT
CTTTCTAAGCCGGCGGCTGATTTTAATTTTGTCTACCTAACTCCCCCCATAGAGAGAACCATCTACCGGA
TGGTCGACTTGCCCGTGATACAGCCGCGGCTGTGCACGCACGCACGTTGGCCTGCCCCGGTCTATGGTCT
CTTGGTGGACCCATCCCTCCCCTCAAATCCCCAGTGGCAGAATGGAAGGGTGCACGTTGATGGGACCCTG
CTTGGTACCACCCCAATCTCCGGTTCATGGGTGTCCTGCTTTGCGGCGGAGGCTGCCTATAAGTTCCAAT
CGGGCACCGGTGAGGTGGCGACATTCACCCTGATTGAGCAGGATGGATCTGCCTACGTCCCCGGTGACAG
GGCAGCACCACTCGGTTACCCCGATTTCTCTGGGCAACTGGAGATCGAGGTCCAGACCGAGACCACCAAG
ACTGGAGACAAGCTCAAGGTCACCACTTTTGAGATGATTCTTGGCCCAACGACCAACGCGGACCAGGCCC
CCTACCAGGGCAGGGTGTTCGCCAGCGTCACTGCTGCGGCCTCTCTTGACTTGGTGGATGGCAGGGTTCG
TGCGGTCCCAAGATCCATCTACGGTTTTCAGGACACCATCCCTGAATACAACGATGGGCTACTGGTTCCC
CTTGCCCCCCCAATTGGTCCCTTTCTCCCCGGCGAGGTCCTCCTGAGGTTCCGGACCTACATGCGTCAGA
TCGACACCGCTGACGCCGCAGCAGAGGCGATAGACTGTGCACTCCCCCAGGAGTTTGTCTCCTGGTTCGC
GTCTAACGCGTTCACCGTGCAGTCCGAGGCCCTGCTCCTTAGATACAGGAACACCCTGACTGGGCAACTG
CTGTTCGAGTGCAAGCTCTACAACGAAGGTTACATCGCCTTGTCTTATTCCGGCTCAGGACCCCTCACCT
TCCCGACCGATGGCATCTTTGAGGTCGTCAGTTGGGTTCCTCGCCTTTACCAATTGGCCTCTGTGGGAAG
TTTGGCAACAGGCCGAATGCTCAAACAATAATGGCTGGTGCTCTTTTTGGAGCGATTGGAGGTGGCCTGA
TGGGCATAATTGGCAATTCCATCTCAAATGTTCAAAACCTTCAGGCAAACAAACAATTGGCAGCTCAGCA
ATTTGGTTATAATTCTTCCCTGCTTGCAACGCAAATTCAAGCCCAGAAGGATCTCACTCTGATGGGGCAG
CAATTCAACCAGCAGCTCCAAACCAACTCTTTCAAGCACGACTTGGAAATGCTTGGCGCTCAGGTGCAAG
CCCAGGCGCAGGCCCAGGAGAACGCCATCAATATCAAAACGGCGCAGCTCCAGGCCGCAGGCTTTTCAAA
GACGGATGCCGCACGCCTTGCCTTGGGGCAGCAGCCCACGAGGGCCGTGGATTGGTCTGGGACGCGGTAC
TACACCGCTAACCAGCCAGTCACGGGCTTCTCGGGTGGCTTTACCCCAACCTACACTCCAGGTAGGCAAG
TGACATCCCGCCCTGTGGACACATCCCCTCTACCGATCTCGGGTGGACGCTTGCCCTCCCTTCGTGGAGG
TTCCTGGTCCCCGCGCGACCATACGCCGGCGACTCAAGGCACCTACACGAACGGACGGTTCGTGTCTCTC
CCTAAGATCGGGAGTAGCAGGGCATAGGTTGGAAGAGAAACCTTTTGTGAAAATGATTTCTGCTTACTGC
TTTCTTTTCTTTGTGGTAGTTAGATGCATTTT

>JX445155.1 Norovirus Hu/GII.4/AlbertaEI438/2006/CA non-structural polyprotein gene, partial cds; and major capsid protein and minor structural protein genes, complete cds
CGCTGCTGCTAACAGCAACAACGTCACCGCAAAATCTTCAAGTGACAAAATGTTTTCTAGCATGGCTGTC
ACTTTTAAACGAGCCCTCGGGGCGCGGCCTAAACAGCCCCCCCCGAGGGAAATACCACAAAGACCCCCAC
GACCACCTACTCCAGAACTGGTCAAAAGGATCCCTCCTCCCCCGCCCAACGGAGAGGATGAAGTAGTGGT
TTCTTATAGTGCCAAAGATGGCGTTTCCGGTTTACCCGAGCTTTCCACCGTCAGGCAACCGGAAGAAACC
AATACGGCCTTCAGTGTCCCTCCACTCAATCAGAGGGAGAATAGGGATGCTAAGGAGCCACTGACTGGAA
CAATTCTGGAAATGTGGGATGGAGAAATCTACCATTATGGCCTGTATGTTGAGCGAGGTCTTGTGCTGGG
TGTGCACAAACCACCAGCTGCCATTAGCCTCGCCAAGGTCGAACTAACACCACTCTCCTTGTTCTGGAGA
CCAGTGTACACTCCTCAGTACCTCATCTCTCCAGACACTCTCAAGAAATTACACGGAGAAACATTTCCCT
ACACAGCCTTTGACAACAATTGCTATGCCTTTTGTTGCTGGGTCCTGGATCTAAACGACTCGTGGCTGAG
TAGGAGAATGATCCAGAGAACAACTGGCTTCTTCAGACCCTACCAAGATTGGAATAGGAAACCCCTCCCC
ACCATGGATGATTCCAAATTAAAGAAAGTAGCTAACATATTCCTGTGCACCCTGTCTTCGCTATTCACCA
GGCCCATAAAAGACATAATAGGGAAGTTAAGGCCTCTCAACATCATCAACATCCTGGCTTCATGTGATTG
GACTTTCGCAGGCATAGTGGAGTCCTTGATACTCTTGGCAGAGCTCTTTGGAGTCTTCTGGACACCCCCA
GATGTGTCTGCGATGATTGCCCCCTTACTCGGTGATTTCGAGTTACAAGGACCTGAGGACCTTGTAGTGG
AGCTCGTCCCTGTAGTAATGGGGGGAATTGGTTTGGTGCTAGGATTCACCAAAGAGAAGATTGGAAAAAT
GTTATCATCTGCTGCATCCACCTTGAGAGCTTGTAAAGATCTTGGTGCATATGGGCTAGAGATCCTAAAG
TTAGTCATGAAGTGGTTCTTCCCGAAGAAAGAGGAAGCAAATGAACTGGCTATGGTGAGATCCATCGAGG
ATGCAGTACTGGACCTTGAGGCAATTGAAAACAACCATATGACCACCTTGCTCAAAGACAAAGACAGCCT
GGCAACCTATATGAGAACCCTTGACCTCGAGGAAGAGAAAGCCAGAAAACTCTCAACCAAGTCCGCTTCA
CCTGACATCGTGGGCACAATCAACGCCCTTCTGGCGAGAATCGCCGCTGCACGCTCCCTGGTGCACCGAG
CGAAGGAGGAGCTTTCCAGCAGACCAAGACCTGTAGTCTTGATGATATCAGGCAGACCAGGAATAGGGAA
GACCCACCTTGCTAGGGAAGTGGCTAAGAGAATCGCAGCCTCCCTCACAGGAGACCAGCGTGTAGGCCTC
ATCCCACGCAATGGCGTCGATCACTGGGATGCGTACAAGGGGGAGAGGGTCGTCCTATGGGACGACTATG
GAATGAGCAATCCCATCCACGACGCCCTCAGGCTGCAAGAACTCGCTGACACTTGCCCCCTCACTCTAAA
TTGTGACAGGATTGAGAATAAAGGAAAGGTCTTTGACAGCGATGTCATCATTATCACTACTAATCTGGCC
AACCCAGCACCACTGGACTATGTCAACTTTGAAGCGTGCTCGAGGCGCATCGACTTCCTCGTGTATGCAG
AAGCCCCCGAGGTCGAAAAGGCGAAGCGTGACTTCCCGGGCCAACCTGACATGTGGAAAAACGCTTTTAG
TTCTGATTTCTCACACATAAAATTGGCACTGGCTCCACAAGGTGGCTTTGATAAGAACGGGAACACCCCA
CACGGGAAGGGCGTCATGAAGACTCTCACCACTGGCTCCCTCATTGCCCGGGCATCAGGGCTGCTCCATG
AGAGATTGGATGAGTTTGAACTACAGGGCCCAGCTCTTACCACCTTCAACTTTGACCGCAACAAAGTGCT
TGCCTTCAGGCAGCTTGCTGCTGAAAACAAATACGGGTTGATGGACACAATGAAAGTTGGGAGGCAGCTC
AAGGATGTCAAAACCATGCCAGAACTTAAACAAGCACTCAAGAATATCTCAATCAAGAAGTGCCAGATTG
TGTATAGTGGTTGCACTTACACACTTGAGTCTGATGGCAAGGGCAATGTGAAAGTTGACAGAGTTCAGAG
CACCTCCGTTCAGACCAACAATGAGCTGGCTGGCGCCCTGCACCATCTAAGGTGCGCCAGAATCAGGTAC
TATGTCAAGTGTGTTCAGGAGGCCCTGTATTCTATCATCCAGATTGCTGGGGCTGCATTTGTCACCACGC
GCATCATCAAGCGTGTGAACATTCAAGACTTATGGTCCAAGCCACAAGTGGAAAACACAGGGGAGGCTAC
CAACAAGGACGGGTGCCCAAAACCCAAAGATGATGAGGAGTTCGTCATTTCATCTGACGACATTAAAACT
GAGGGTAAGAAAGGGAAGAACAAGACTGGCCGTGGCAAGAAGCACACAGCCTTCTCAAGTAAAGGTCTCA
GTGATGAAGAGTATGATGAGTACAAGAGAATTAGAGAGGAAAGGAATGGCAAGTACTCCATAGAAGAGTA
CCTTCAGGACAGGGACAAATACTATGAGGAGGTGGCCATTGCCAGGGCGACCGAGGAAGACTTCTGTGAA
GAGGAGGAGGCCAAGATCCGGCAAAGGATCTTCAGACCAACAAGGAAACAACGCAAGGAAGAAAGAGCTT
CTCTCGGTTTAGTCACAGGTTCTGAAATTAGGAAAAGAAACCCAGAAGACTTCAAGCCCAAGGGGAAACT
ATGGGCTGACGATGACAGAAGTGTGGACTACAATGAAAAGCTCAGTTTTGAGGCCCCACCAAGCATCTGG
TCAAGGATAGTCAACTTTGGCTCAGGTTGGGGCTTCTGGGTCTCCCCCAGCCTGTTCATAACATCAACCC
ACGTCATACCCCAGGGCGCAAAGGAGTTCTTTGGAGTCCCCATCAAACAAATTCAGGTACACAAGTCAGG
CGAATTCTGTCGCTTGAGATTCCCAAAACCAATCAGGACTGATGTGACTGGCATGATCTTGGAAGAAGGT
GCGCCCGAAGGCACCGTGGTCACACTACTCATCAAAAGGTCCACTGGAGAACTCATGCCCCTAGCAGCTA
GAATGGGGACCCATGCAACCATGAAAATTCAAGGGCGCACTGTTGGAGGTCAGATGGGCATGCTTCTGAC
AGGATCCAACGCCAAAAGCATGGATCTAGGCACCACACCAGGTGATTGCGGCTGTCCCTACATCTACAAG
AGAGGAAATGACTATGTGGTCATTGGAGTCCACACGGCTGCCGCTCGTGGGGGAAACACTGTCATATGTG
CCACCCAGGGGGGTGAGGGGGAAGCTACACTTGAAGGTGGTGACAGTAAGGGAACATACTGTGGTGCACC
AATCCTAGGCCCAGGGAGTGCCCCAAAACTTAGCACCAAAACCAAATTCTGGAGATCATCCACAGCACCA
CTCCCACCTGGCACCTATGAACCAGCCTACCTTGGTGGCAAGGACCCCAGAGTCAAGGGTGGCCCCTCGT
TGCAGCAAGTCATGAGGGACCAGCTGAAACCATTTACAGAGCCTAGGGGTAAGCCACCAAAGCCAAGTGT
GTTAGAAGCTGCCAAGAAAACCATCATCAATGTCCTTGAACAAACAATTGACCCACCTGAGAAGTGGTCG
TTCGCACAAGCTTGCGCGTCCCTTGACAAGACCACTTCTAGCGGCCATCCGCACCACATGCGGAAAAACG
ACTGCTGGAACGGGGAATCCTTCACAGGCAAGCTGGCAGACCAGGCTTCCAAGGCCAACCTGATGTTTGA
AGAAGGGAAGAACATGACCCCAGTCTACACAGGTGCACTTAAGGATGAATTAGTCAAAACTGACAAAATT
TATGGTAAGATCAAGAAGAGGCTTCTCTGGGGCTCGGATTTAGCAACCATGATCCGGTGTGCTCGAGCAT
TCGGAGGCCTAATGGATGAACTCAAAGCACACTGTGTCACACTTCCTATCAGAGTTGGTATGAATATGAA
TGAGGATGGCCCCATCATCTTCGAGAAGCATTCCAGGTACAGATACCACTATGATGCTGATTACTCTCGG
TGGGATTCAACACAACAGAGAGCCGTGCTGGCAGCTGCTCTAGAAATCATGGTTAAATTCTCCTCAGAAC
CACATTTGGCTCAGGTAGTAGCAGAAGACCTTCTTTCTCCTAGCGTGGTGGATGTGGGTGACTTCACAAT
ATCAATCAACGAGGGTCTTCCCTCTGGGGTGCCCTGCACCTCCCAATGGAACTCCATCGCCCACTGGCTT
CTCACTCTCTGTGCACTCTCCGAAGTTACAAATTTGTCCCCAGACATCATACAGGCTAATTCTCTCTTCT
CCTTCTATGGTGATGATGAAATTGTTAGTACAGACATAAAATTAGACCCAGAGAAGTTGACAGCAAAGCT
TAAGGAGTACGGGTTGAAACCAACCCGCCCTGATAAAACTGAAGGACCTCTTGTTATTTCTGAAGACTTA
GATGGTTTGACTTTCCTGCGGAGAACTGTGACCCGCGACCCAGCTGGTTGGTTTGGAAAACTGGAGCAGA
GCTCAATACTCAGGCAAATGTACTGGACTAGGGGCCCCAACCATGAAGATCCATCTGAATCAATGATTCC
ACACTCTCAAAGACCCATACAATTGATGTCCTTACTGGGAGAGGCCGCACTCCACGGCCCAACATTCTAC
GGTAAAATCAGCAAATTAGTCATTGCAGAGCTAAAAGAAGGTGGTATGGATTTTTACGTGCCCAGGCAAG
AGCCAATGTTCAGATGGATGAGATTCTCAGATCTGAGCACGTGGGAGGGCGATCGCAATCTGGCTCCCAG
TTTTGTGAATGAAGATGGCGTCGAATGACGCCAACCCATCTGATGGGTCCGCAGCCAACCTCGTCCCAGA
GGTCAACAATGAGGTTATGGCTTTGGAGCCCGTTGTCGGTGCCGCTATTGCGGCGCCTGTAGCGGGCCAA
CAAAATGTAATTGACCCCTGGATTAGAAATAATTTTGTACAAGCCCCTGGTGGAGAGTTCACAGTATCTC
CTAGAAACGCTCCAGGTGAAATACTATGGAGCGCGCCCTTAGGCCCTGATCTGAATCCCTACCTATCTCA
TTTGGCCAGAATGTATAATGGTTATGCAGGTGGTTTTGAAGTGCAGGTGATCCTCGCGGGGAACGCGTTC
ACCGCCGGAAAAATTATATTTGCAGCAGTCCCACCAAATTTTCCAACTGAAGGCTTGAGTCCCAGCCAGG
TCACTATGTTCCCCCACATAATAGTGGATGTTAGGCAATTGGAACCTGTGTTGATCCCCTTACCTGATGT
TAGGAATAACTTCTATCATTATAATCAGTCAAATGATTCTACCATTAAATTGATAGCAATGCTATATACA
CCACTTAGGGCTAATAATGCTGGGGAAGATGTCTTCACAGTCTCTTGTCGAGTCCTCACGAGGCCATCCC
CTGATTTTGATTTTATATTTTTGGTGCCACCTACAGTTGAGTCAAGAACTAAACCATTTACTGTCCCAAT
CTTAACTGTTGAAGAAATGACCAATTCAAGATTCCCCATTCCTTTGGAAAAATTGTTCACGGGTCCCAGC
AGTGCCTTTGTTGTTCAACCACAAAATGGCAGATGCACGACTGATGGCGTGCTCTTAGGTACCACCCAAC
TGTCTCCTGTCAACATCTGCACCTTCAGAGGGGATGTCACCCACATTGCAGGTTCTCGCAATTACACAAT
GAATTTGGCTTCTCTAAATTGGAACAATTATGACCCAACAGAAGAAATTCCAGCCCCTCTAGGAACTCCA
GATTTCGTGGGAAAGATCCAAGGTGTGCTCACTCAAACCACAAAGGGAGATGGCTCGACCCGTGGCCATA
AAGCTACAGTTTACACTGGGAGTGCCCCCTTTACTCCAAAGCTGGGCAGTGTTCAATTCAGTACTGATAC
AGAAAATGATTTTGAAACTCACCAAAATACAAAATTCACCCCAGTCGGTGTCATCCAGGATGGTAGCACC
ACCCACCGAAATGAACCCCAACAATGGGTGCTCCCAAGTTATTCAGGTAGAAATGTCCATAATGTACACC
TAGCCCCTGCTGTAGCCCCCACTTTTCCGGGTGAACAACTTCTTTTCTTCAGGTCCACTATGCCCGGATG
CAGCGGGTATCCCAACATGGATTTGGATTGCCTACTCCCTCAGGAATGGGTGCAGCACTTCTACCAAGAG
GCAGCTCCAGCACAATCTGATGTGGCTCTATTGAGATTTGTGAATCCAGACACGGGTAGGGTCCTGTTTG
AGTGCAAACTTCATAAATCAGGCTATGTCACAGTGGCTCACACCGGCCAGCATGATTTGGTCATCCCCCC
CAATGGCTATTTTAGGTTTGATTCCTGGGTTAATCAATTCTACACACTTGCCCCCATGGGAAATGGAACG
GGGCGTAGACGTGCTTTATAATGGCTGGAGCTTTCTTTGCTGGATTGGCATCTGATGTCCTTAGCTCTGG
ACTTGGTTCCCTAATCAATGCTGGGGCTGGGGCTATCAACCAAAAGATTGATTTTGAAAATAACAGAAAA
TTGCAGCAAGCTTCCTTCCAGTTTAGCAGTAGTCTACAACAGGCTTCCTTTCAACATGATAAAGAGATGC
TCCAAGCACAAATTGAGGCCACTAAAAAGTTGCAACAGGAAATGATGAAAGTCAAACAGGCAATGCTCTT
AGAAGGTGGATTCTCTGAAACAGATGCAGCCCGTGGGGCAATCAACGCCCCCATGACAAAGGCTTTGGAC
TGGAGCGGAACAAGGTACTGGGCCCCTGATGCTAGGATTACAACATACAATGCAGGCCGCTTTTCCACCC
CTCAACCTTCGGGGGCACTGCCAGGAAGAATCAATCCCAGGACTCCTACCCCCGCTCGGGGCTCCCCCAG
CACATCTTCTAATGCTTCTACTGCTACTTCTATATATTCAAATCAAACTGTTTCAACGAGACTTGGTTCT
ACAGCTGGTTCTGGCACCAATGTCTCGAGTCTCCCGTCAACTGCAAGGACTAGGAGTTGGGTTGAGGATC
AAAACAGAAATTTGTCACCTTTCATGAGGGGGGCTCACAACATATCGTTTGTCACCCCACCATCTAGCAG
ATCCTCTAGCCAAGGCACAGTCTCAACCGTGCCTAAAGAAGTTTTGGACTCCTGGACTGGCGCTTTCAAC
ACGCGCAGGCAGCCTCTCTTCGCTCACGTTCGTAGGCGAGGGGAGTCACGGGTGTAATGTGAAA

>DQ223041.1 Murine norovirus 2 polyprotein, capsid protein, and small basic protein genes, complete cds
GTGAAATGAGGATGGCAACGCCATCTTCTGCGTCCTCTGTGCGCAACACAGAGAAACGCAAAAACAAAAA
GACTTCATCTAAGGCTAGTGTCTCCTTTGGAGCACCTAGCTTACTCTCTTCGGAGAGTGAAGATGAAGTT
AATTACATGACCCCTCCTGAGCAAGAAGCTCAGCCCGGCACCCTTGCGGCCCTTCACGCGGATGGGCCGC
ATGCCGGGCTCCCTGTGACCCGAAGTGATGCACGCGTGCTGATCTTCAACGATTGGGAGGAGAGGAAGAA
GTCTGAGCCGTGGCTACGGCTGGACATGTCTGATAAGGCTATCTTCCGCCGCTTTCCCCACCTGCGGCCT
AAGGAGGACAAAACTGATGCACCCCCCCACACGGAAGATGCCATGGATGCAAGGGAGCCCGTAGTCGGGT
CCATCCTTGAGCAGGATGACCACAAGTTCTACCACTACTCTGTCTACATTGGTAACGGCCAGGTGATGGG
CGTCAACAACCCCGGCGCCGCCGTCTGCCAGGCTGTGATTGATGTGGAGAAGCTCCATCTGTGGTGGAGG
CCAGTCTGGGAGCCCCGTCAACCCCTCGATCCGGCTGAATTGAGGAAGTGTGTTGGCATGACTGTTCCCT
ATGTGGCGACCACTGTCAACTGTTATCAGGTCTGCTGCTGGATTGTTGGGATTAAGGACACCTGGCTGAA
GAGGGCGAAGATCTCTAGGGATTCGCCCTTCTACAGCCCCGTCCAGGATTGGAACATCGATCCCCAAGAG
CCCTTCATCCCTTCCAAACTTAGGATGGTCTCTGATGGCATCCTAGTGGCTCTTGCAACGGTGATTGGTC
GGCCGATCAAGAACCTRCTGGCATCTGAGAAGCCGCTCAACATCCTTAACATCGTGTTGAGCTGTGATTG
GACCTTCTCGGGCATTGTCAACGCCCTGATTCTCCTTGCTGAACTCTTTGACATCTTCTGGACCCCCCCT
GATGTCACCAACTGGATGATCTCCATCTTTGGAGAGTGGCAGGCTGAGGGCCCCTTTGACCTCGCCCTGG
ACGTCGTGCCCACTCTTCTTGGTGGGATTGGCATGGCTTTCGGCCTAACATCTGAGACCATTGGGCGTAA
GCTCGCTTCCACCAACTCGGCCCTCAAGGCCGCCCAGGAGATGGGCAAGTTTGCAATTGAGGTCTTCAAG
CAGATCATGGCATGGATTTGGCCCTCCGAGGACCCGGTCCCTGCCTTGCTCTCCAACATGGAGCAGGCTG
TCATCAAGAATGAGTGTCAACTTGAGAATCAGCTTACGGCCATGTTGCGGGATCGCAACGCTGGGGCTGA
GTTCTTGAAAGCGCTTGATGATGAGGAGCAGGAGGTCCGCAAAATTGCTGCCAAGTGCGGGAACTCCGCC
ACCACGGGCACGACCAACGCTCTGCTGGCTAGGATTAGCATGGCGCGCGCGGCCTTCGAGAAGGCCCGCG
CTGAGCAGACATCCCGGGTCCGACCCGTCGTGATCATGGTATCTGGCAGGCCCGGGATCGGGAAAACTTG
TTTTTGCCAGAACTTGGCAAAGAGGATTGCCGCCTCCCTTGGGGACGAAACTTCAGTCGGCATCATACCG
CGTGCCGACGTGGACCACTGGGACGCCTACAAGGGCGCCAGAGTTGTTGTTTGGGACGACTTTGGCATGG
ACAATGTGGTGAAGGATGCACTGCGGCTGCAGATGCTCGCTGACACCTGCCCCGTCACGCTCAACTGTGA
CAGAATTGAGAACAAGGGGAAGATGTTTGACTCCCAAGTCATCATCATCACCACCAATCAGCAGACCCCA
GTACCCCTGGACTATGTTAACCTGGAGGCGGTTTGTCGCCGCATAGACTTCCTGGTCTATGCCGAGAGCC
CTGTGGTCGATGCCGCTCGGGCCAGATCACCCGGTGACGTGGCCGCCGTCAAGGCCGCCATGAGGCCAGA
CTACAGCCATATCAACTTCATTCTGGCACCGCAGGGTGGCTTTGACCGGCAGGGCAACACCCCCTACGGC
AAGGGCGTCACCAAGATCATTGGCGCCACCGCACTCTGCGCGAGGGCAGTCGCCCTTGTCCACGAGCGCC
ATGATGATTTCGGCCTCCAAAGCAAGACCTATGACTTTGATGCTGGCAAAGTGACCGCCTTCAAGGCTAT
GGCAGCTGATGCCGGCATCCCCTGGTACAAGATGGCAGCGATCGGCTGCAAGGCCATGGGCTGCACCTGT
GTGGAGGAAGCCATGAACTTGCTCAAGGACTACGAGGTGGCCCCGTGCCAGGTGATCTACAACGGAGCCA
CCTATAATGTCAGCTGCATCAAGGGTGCTCCCATGGTTGAGAGRGTCAAGGAGCCCGAGCTGCCCAAAAC
ATTRGTCAAYTGTGTTAGGAGGATCAAGGAGGCYCGCCTCCGCTGCTACTGCAGGATGGCCACAGATGTC
ATCACCTCCATCCTGCAGGCGGCTGGGACAGCCTTCTCTATCTACCACCAGATTGAGAAGAAAACCCGGC
CCTCCTTCTACTGGGACCACGGTTACACCTACCGTGATGGCCCGGGCGCCTTTGACCTCTTTGAGGATGA
CAATGACGGGTGGTATCACTCTGAAGGCAAGAAGGGCAAGAACAAGAAAGGCCGCGGGCGGCCTGGAGTC
TTCAAGTCCCGTGGGCTCACGGACGAGGAGTATGATGAGTTCAAGAAACGCCGCGAGTCCAAGGGCGGCA
AGTACTCCATTGATGACTATCTCGCCGACCGTGAGCGAGAAGAAGAGCTCCAGGAGCGCGATGAAGAGGA
GGCCATCTTCGGGGACGGTTTTGGCCTGAAGGCCACACGCCGCTCCCGCAGAGCAGAGAGGGCCAGGCTT
GGCCTAGTTTCGGGTGGTGACATCCGCGCCCGAAAGCCAATTGACTGGAATGTGGTTGGCCCCTCCTGGG
CTGATGATGACCGTCAGGTCGACTATGGTGAAAAGATCAACTTTGAGGCTCCAGTCTCAATCTGGTCCCG
TGTTGTGCAATTTGGCACGGGATGGGGCTTTTGGGTTAGTGGCCATGTGTTCATCACCGCTAAGCATGTG
GCCCCACCTAAGGGCACGGAGGTCTTTGGGCGCAAGCCTGAAGATTTCACCGTCACTTCCAGTGGGGACT
TCCTAAAATACCATTTCACCAATGCTGATAGGCCTGACATCCCCGCCATGGTCTTGGAAAAYGGSTGCCA
RGAGGGCGTCGTCGCCTCRGTYCTCGTCAAGAGGGCCTCYGGCGAGATGCTCGCTCTGGCGGTCAGGATG
GGCTCGCAAGCTGCCATCAAGATCGGCAACGCTGTGGTGCACGGGCAGACCGGCATGCTCTTGACCGGTT
CCAATGCCAAGGCCCAAGACCTCGGGACCATCCCGGGCGACTGTGGTTGCCCCTATGTCTACAAGAAAGG
AAACACCTGGGTGGTGATTGGAGTGCATGTGGCGGCCACCAGGTCTGGCAACACGGTTATTGCCGCCACC
CATGGAGAGCCCACGCTTGAGGCCYTGGAGTTTCAAGGTCCCCCCATGCTTCCCCGCCCTTCTGGCACCT
ATGCAGGCCTTCCCATCGCCGATTACGGTGACGCCCCCCCTTTGAGCACCAAGACCATGTTCTGGCGCAC
CTCGCCGGAGAAGCTTCCCCCTGGAGCTTGGGAGCCCGCCTACCTCGGCTCCAAAGATGAGAGGGTGGAT
GGCCCCTCTCTGCAGCAGGTTATGCGGGATCAGCTTAAACCCTATTCAGAGCCACGTGGCTTGCTGCCCC
CTCAGGAGATCCTAGATGCGGTTTGTGATGCCATCGAGAACCGCCTCGAGAATACCCTTGAGCCACAGAA
GCCCTGGACGTTCAAGAAAGCCTGTGAGAGCYTGGACAAGAACACCAGTAGTGGGTACCCCTACCACAAA
CAGAAGAGCAAGGATTGGACGGGGGCCGCCTTCATTGGCGAGCTTGGTGACCAGGCCACCCATGCCAACA
ACATGTATGAGATGGGCAAGTCCATGCGGCCYGTYTACACAGCTGCCCTCAAGGAYGAGCTRGTCAAGCC
AGACAAGATCTACAGGAAGATAAAGAAGAGACTCCTTTGGGGTTCTGACCTCGGCACCATGATCCGCGCC
GCCCGTGCCTTTGGCCCCTTTTGTGAAGCTTTGAAGGAGACTTGCATCTTTAATCCCATCAGAGTGGGCA
TGTCGATGAACGAGGATGGGCCCTTCATCTTCGCGAGGCACGCTATTTTCAGGTATCACATGGATGCAGA
CTACACCAGGTGGGACTCCACCCAGCAGAGGGCCATTCTGAAGCGCGCTGGTGACATCATGGTGCGCCTC
TCCCCTGAGCCAGAGTTGGCTCGGGTGGTGATGGATGATCTCTTGGCCCCTTCATTGCTGGATGTCGGCG
ACTACAAGATCGTCGTCGAAGAGGGACTCCCGTCTGGTTGCCCCTGCACCACACAGCTGAACAGCATGGC
CCATTGGATTCTGACCCTCTGCGCGATGGTGGAGGTGACCCGGATTGACCCCGATATTGTGATGCAAGAG
TCTGAATTTTCCTTCTATGGTGATGATGAGGTGGTTTCGACTAACCTCGAATTGGATATGACCAAATACA
CCATGGCCCTGAAGCGGTACGGTCTCCTTCCGACGCGTGCGGATAAGGAGGAGGGGCCTCTGGAGCGTCG
TCAGACGCTGCAGGGTATCTCCTTCCTACGCCGCGCGATAGTCGGTGATCAGTTTGGCTGGTACGGCCGC
CTCGACCGTGCCAGCATTGACCGCCAGCTTCTTTGGACTAAAGGACCCAATCACCAAAACCCCTTTGAAA
CTCTCCCAGGACATGCTCAGAGACCCTCCCAATTGATGGCCCTGCTCGGTGAGGCTGCCATGCATGGTGA
AAAGTACTATAGGACTGTGGCTTCCCGGGTCTCCAAGGAGGCCGCCCAGAGTGGGATAGAAATGGTGGTC
CCACGCCACCGGTCTGTTCTGCGCTGGGTGCGCTTTGGAACAATGGATGCTGAGACCCCGCAGGAACGCT
CAGCAGTCTTTGTGAATGAGGATGAGTGATGGCGCAGCGCCAAAAGCCAACGGCTCTGAAGCCAGCGGCC
AGGATCTTGTTCCTACCGCCGTTGAACAGGCCGTCCCCATTCAGCCCGTGGCTGGTGCGGCTCTTGCCGC
CCCCGCCGCCGGGCAAATCAACCAAATTGACCCCTGGATCTTCCAAAATTTTGTCCAATGCCCCCTTGGT
GAGTTTTCCATTTCACCTCGAAACACCCCAGGTGAAATACTGTTTGATTTGGCCCTCGGGCCAGGGCTCA
AYCCCTACCTTGCCCACCTCTCAGCCATGTACACCGGCTGGGTTGGGAACATGGAGGTTCAACTGGTCCT
CGCCGGCAATGCCTTTACTGCTGGCAAGGTGGTTGTTGCCCTTGTACCACCCTATTTTCCCAAAGGGTCA
CTCACCACTGCTCAGATCACATGCTTCCCACATGTCATGTGTGATGTGCGCACCCTGGAGCCCATTCAAC
TCCCTCTTCTTGACGTGCGTCGAGTTCTTTGGCATGCTACCCAGGACCAGGAGGAATCTATGCGCCTGGT
TTGCATGCTGTACACGCCACTCCGCACAAACAGCCCGGGTGATGAGTCTTTTGTGGTCTCTGGCCGCCTT
CTTTCTAAGCCGGCRGCTGATTTCAATTTTGTATACCTGACCCCCCCCATTGAGAGGACYATCTACCGGA
TGGTCGACTTGCCCGTGYTRCAGCCGCGGCTGTGCACGCAYGCTCGTTGGCCRGCMCCGGTYTAYGGCCT
YYTGGTGGACCCATCCCTCCCGTCCAATCCCCAATGGCAGAATGGAAGAGTGCATGTTGATGGAACCCTC
CTTGGYACAACACCTGTTTCTGGGTCTTGGGTCTCCTGCTTCGCAGCAGAGGCCGCCTACGAGTTCCAAT
CTGGARYTGGTGAGGTGGCGACMTTCACCATGATTGAGCAGGACGGMTCCGCYTATGTCCCTGGTGACAG
AGCGGCCCCCCTCGGCTACCCCGACTTCTCCGGACAACTGGAAATCGAGGTGCAGACTGAGACCACCAAG
GCAGGCGACAAGTTGAAGGTGACCACCTTTGAGATGATCCTTGGTCCCACCACCAACGTGGACCAGGCAC
CCTACCAGGGCAGAGCGTACGCGAGCCTGACGACTGCGTCTTCGCTTGACCTGGTAGATGGGAGAGTTAG
GGCGGTTCCTCGCTCTGTTTACTCATTCGAGGATGTGCTCCCAGAATACAATGATGGTCTTCTAGTTCCC
CTTGCCCCGCCCCTAGGCCCCTTCCTCCCCGGTGAGGTTCTGTTGAGGTTCCGGACCTACATGCGCCAGC
TTGACACCGCTGACGCCGCAGCGCAGCCGATTGACTGTGCTTTGCCCCAGGAGTTCGTCTCCTGGTTCGC
AAGCAACAACTTCACGGTCCAGTCGGATGCGCTCCTGGTCAGGTACCGGAATACCTTGACTGGCCAGCTC
CTGTTTGAGGCTAAGCTTTATAGCGAAGGCTACATTGCTGTGTCCTACTCGGGGTCTGGCCCCCTCACCT
TCCCCACTGACGGCTTCTTTGAGGTTGTCAGCTGGGTCCCCCGCCTCTTTCAATTGGCCTCTGTGGGAAG
CTTGGCAACAGGCCGAACACTCAAACAGTAATGGCTGGCGCTCTTTTTGGAGCAATTGGGGGTGGCCTGA
TGGGCATAATTGGCAATTCCATCTCAACAGTCCAGAACCTTCAGGCAAATAAACAATTGGCTGCACAACA
ATTTGGTTACAATTCCTCTTTGCTTGCAACGCAAATTCAGGCCCAGAAGGATCTCACACTGATGGGGCAG
CAGTTCAATCAGCAGCTCCAAGCCAACTCTTTCAAGCATGACCTCGAGATGCTTGGCGCCCAGGTGCAAG
CCCAGGCGCAGGCCCAGGAGAACGCCATCAACATCAGATCGGCGCAGCTCCAGGCCGCAGGCTTTTCAAA
GTCCGACGCCATTCGCCTGGCCTCAGGGCAGCAACCGACGAGAGCCGTCGACTGGTCAGGGACGCGGTAT
TACACCGCTAACCAGCCGGTCACGGGCTTCTCGGGTGGCTTCACCCCAAGTTACACTCCAGGTAGGCAAA
TGGCAGTCCGCCCTGTGGACACATCCCCTCTACCGGTTTCGGGTGGGCGCATGCCGTCCCTTCGTGGAGG
TTCCTGGTCTCCGCGTGATTACACGCCGCAGACTCAAGGCACCTACACGAACGGGCGGTTCGTGTCCTTC
CCAAAGACCGGGAGTAGCAGGGCATAGGTTGGAAGAGAAACCTTTCTGTGAAAATGATTTCTGCTTACTG
CTCTTTTCTTTTGGTAGTATTTAGATGCATTTT

>FV536857.1 Modified Microbial Nucleic Acid
TTAAATTAAAATAAAATTAAAAATAAAATTTATAATGTATTTGATTAATTAAAGAGGAAAATAAATTTTA
AATATTTGTGGTTGAGAATATTGATTTGATTGATGGTTGTGATTTTATTGTGTGGAGGGAAATATTTTTT
ATGGATTTTGAGTTTGTGGAGGAAAAGGGATTGGAGTGTGTGGAATTTAATGAGTTTAGTGAGGAAGGAT
TTGATTTGAAATGGTTGGATTTGATGGATAGGTTATTTATAGATAGGGTATTATTAGTGGTATGGGTGTT
TTAGTTGGGATTATTATTGTTTAGTATTATGTTTGGGTGATTGGGATTTGTTTGGTGTTTGGTTTTGAGG
TTGGTAAAGGTGTTGATGGTTTTATTAAAATTTTTTGTGTTTTAGTGGATGGAGTGTGTTAAATTGGATG
AATTTAAAAATAATTGATTATTGGAAATAGGGTTGTTGATGGAGGGTTGAGTATTAGTTGTTAGTTTTAT
GAGTATGTTTAGTTTAGATTTTGGATTAAGGTTTAATTTTTTAATTTGAGTGGTAGAAAGTTTAATTTTA
TTTTTGGAATTTTTAATGGATTGTTGTTGTAAGGATAAGGATTGTTTATTAAGTTTATAATTGTTTTTGA
TTTGTTTTTTTTGTAGGGTTAATTTTTGTTGTTTTGTAATTATTGTTGTAATGTTGGTGGTAATGTTTGT
GTTATTAGATAATAATGTTAATTTAGTTGTGGTTGTATTGGTTATATTATAATTTTTTGGATTTATTATT
TATGTTTTGTTTGTTTAAAGGGTTGTAGGTAAAGTGTATTTTTATGTAGGTGATAGAGATAATTTTAGTT
TAGGTAATGTTTGTATTAGTGAGTTGTGTGGGGTTGAGTTAGGTGTTGTTGGTAAGTATGTTGAGTTTGA
AGGTGGAGTTAGATGTATTTATGGAGAATATGTATATTGAGTTTTTAGTAAGTTTATATGAGGTTTTTGT
TAGTAAAGAGGTAGTGTGTATTAATGTGGGGTTTTATATAGGAATTAAATTATTTGTTTTATTGGTGGTT
GTATTGAAATTGGGTATGGTTTTGGTAAATTTGATGGGTATGTTGGGATTTTGTGGGTTTATGTTAGTGA
ATTTGGTAGGTTGGATGATATGGTTAGTTTGTGGGATATAGTTTTGTATAATTTGGATGGTTTGTGAGGT
GGATTGTTGGTTGAAAATGTTTTGGATTTTATTGAATTTTATTTTTTTAGTTGTTGTGTTTATGGTGTTT
TTGTTGATGAGATTGATAAAGTATATTTGGTTAAATTTTTTTGGGATGGTGTTGATGGTTGTTGTGGTGT
TGTTGTGAATGATTGGGGTAAGTTGTTAGAAGTTGTTATTATTATTTGGGTGTGGTAGAATTTGGTTGGT
GATGATGGTGTTGTTGTTTGGTTTTGTGATTGATTGAGGTATGAAATTTGGAAAGTTATTGGGGAAGATA
TTTGATAAAGGGTTGTTTGGGGTTGATGATTGGGTTATAATTTGTTGGTTAATTTTAATATTTGTGGTGT
TTTTTATGAATATGTTGGTGTTAGGGATGGGGAAGTTTTATTTGTGTGTGTGGGATTGTATGTTGTAAAT
TTGGTTGATAGATGGATTTGATGGTAGTTTGAGGATGTTGAGTATTTTTGTGTTGAAGTGAATTTTTGGT
GAGGTGGTAAGAGTTATTTTGGTGAGGAGTTGTGATGGGTTAGTTGAGGTTATGTTTGTAGTGGGGGGTA
GTAGTGAAAAGAAGATTTAATTATGGTTGGGTTTGGTTTTGAGTTGTATTGTGATTGATAGGGTGTTGGT
GTTTAGGGGGTTAATGAGTTTGGTTATGATTGTAATTATTAGTGATGTAGTGTTGGTGTTTTTTATTGGG
TGGTAAAGGGATGTGTGGATATTTTTTAATGTTATTTTAAGTGGGATATTGTTGTGGGTATTAATAAGTA
TGTGGGGTATGTGTAATATATTGATATTTTTTGGGTTTATGTTTGGTGGAATGGTAGTGATGGTAAGTGT
GTTGTTAATGAATTTAGATTTAGTGATGGTGATTTTGATGTTTATGTTGTTGGTTTAGTTTTTATATATT
GTAGTAATATGATTGGTGTAGGGGTTTATGTTTGGTTTGAGTTGTTTTATTGTGAGGATTGTTTTGGGGT
TGGTATTAGTGTTTTAGGAGATAGTGTTGAAAAGGGTGTAGGTAGTTTGTTATTGTTTAGTGTTTGGGTT
TGATTGGGGTTTAGTAATAAGTGTGTTTATTAGGTTATTAGTTGGTGTGGTTGTGATAGGTGGGGTAGGG
GTAGTTGTGGTGGTGTTGGTGGTGTTAGTGTTTATTGTATGTGATGATTTATTGTGTTGTTTTGGGATAT
TTTTGTTGTTATTTATGTTTTTTTTTTTAATTAAATTATTATTATATGGTATATTTATATGTTGGATGTT
ATAGAAATGTTTGTTATAGATGGTATGGGTTTTTTTTAGAGAATATTTGGGGATGGTAATTTTAGAGGTT
TTAGTAGATTTGTAAATTAGGGTTGTAATTTGATTAAAGTTTTGGGGTTGATGTTATGTTAATTTAATTA
GGATATTTTGGAGTTGAATGGTTTTAATTTTAGAATTAATTTTAATGGGTTGGGTTTTGTGATTTTATAT
GGAGTGTTGGGGGTTATTTATTTAGATAGGTTGTTGTGTAAGTGATGTTAGGTTAAGTAGAGTATGATGT
TTGTTAGGTGTGAGGATAATATGGTGTTTTAGAAATATGGGGTTAGATATATAGGTGAAAGAAATTTTTT
TGATTTTAATGTTTATTTTTTTGTTTGGAGTTGTTGGGGATAATTTATAGTTTTTTAGAGTTGAAATAAT
TTTATTAATGTTTTTAGTGAGATGGGAAGGAATTGTGTAAAGTTTGTTATTTTTATAGGTTAGAAATGGG
GTGAGTTTGTTGATAGATTTAATGTTTAGAGGTAGGGAATATTTATGTATGGTTGTAGATTATAATATTT
AGTGGATGATTGAATTGATTTGATTGGTAAAGGGTATTTTAGATGGGAGGTTAGATTTTGTGGGTATTGT
GATGTTTTTGATTAAGGTTGTGGGGTGGGTTTTAAGTGTTTGGGATATTGTAATTTGTAGTTTATTATTG
GTATAGGTGTTGTATAGGATGTTTATTGTAATATTTATAAGTATTGGGGATATTGTGGAGTTTTATTTGG
AGTAGTTTAGTTTTAGGTAATGTTTGTGGTGGTTTAGTTGGTTGATTTAGGTGGATATATAGTTAGTGTT
GGATGGGTTAATGTTTATTTGTATTGGGAAGAGGTTTGTGATTGTTTTTAATGTATTTGTAATGGGTGAA
AGGGTTGTGGATGTAATTAATGTAATGTGTGTGTTAGTGTTTTAAATAAGTTTGTGTTTATTTTTGGTGA
TTTTTTTAATTGGGTGTAATTTATTTTTTAGTGTTATAATGTATGTGTGGTTTAAGGTTGTTTTTGTGTT
TGTTTGTGATTAAGTTTTTAGTAGTTTTTTTTTGTATTTTTTGGTTGGTATTTTTGTGTTGGGGTTATAT
AAATTTTTTTTGGTTTTTTTAGGGGTAAGGGTATTAGTTGAGGTTGATAGATTTAAATTTTGTTATGTTG
TGGTGAATGTGAGTGGGTGGAAGTTTTTTTTGGGTGTTAGTGATTGTATGGTTGTGTGGATTTTTGAAAT
GGTTGTAATTAGGTATTTGTTTAGTTTTTTGATGGTAGGGTTGTTGGTATATGGGGAGAGGGTTTTAATT
ATTATTGTGATTTGTGTTTGGTTGTATTTTGGGTTATTGTGGTTAAGGGGTGTTGGTTGGTGGGAGTATT
TGGTTGTTTTTTTTTTTATGTTTGGGGATATTGAATATTTGGTATTATGAGGTAAGTGTGTTATAATATT
AGAGTGGGTGTATTTAAGTTTATGTTATATGATGGTATTTGGTGAAATTGTTGGTTTAGGGGTGATGGGT
GTGATTATTTTGTTGTTTATGTTATATGAGTTTTGGTGGAGTTTGATTATTTGTTTGGTATTGTTGATAT
ATGGGAGGTTGTAGTATTTGTGTTGTGTTTTAAGTTTAGGAATTTTGATTTGTATTATGTTTAGTTGGGT
TTGGTTAAATATTATTGTTTTATTATGGGTGTTAATAATAAGGTGTTTTGTTATAAATTTTATTGGTGTG
TTATTATTAATAATTATGGTAGGGTTATTTATTTTGTGGTGTTTAGTTTTAATTTTAATTAAGTTGTTGT
TTAGTTTTTTGATGATATTTTTATTTGAGGTGATGTGTTTGAGTGTAATTTTAATATTGTTGTTAATATG
GATATAGTATTTGTTATTAGTGGTTGGATTGATTGTTGGATGTAGTGGGGTGTTATTATAATTGTTGTTT
TTGTGTTTAAGTTGGTAGGTTGTATAGAATGAGTGGTAGTTATGGGTATTGTTATTGTTATTGTTTATTG
TGGTTTTGTGTTGTAGTTGGAGGAATTTGTTTGTGTTGATTTTTTTGTTTTTTTTTTTGGAATATTTTAT
TTATTTGTTGTATTTTTTATTAGATAGTGTAATTTTGTTGTTAGATAGTTAGTTTTGGTGGTTATTTTTG
GTGGATTTGTTGGTTGTTTTGAATGTGGTTATGGAGAGGGTTAATTTGGTTATAGTTATTTTGTAGTTGG
TTAGAAAGGTGTTGATGATTTTAAGGAGATGTTATAGGAGTTTTGTTTATGTTGTTTTAAATATGTTTGG
TATGATGGGGTTGTTTTGTTTGTTGTGGTTTGTAAGGTGTGTGATTTTAGTTAGTTTGAATTGGGGGTTA
GGTGGGAGGATGATTATGTGTATTTTATTGGTTGTATGTAGGATAATAGTGTTGGTTGGGAAGGTAAAAG
TTGTGGTGATGGGTATGGGATTTTATTTTTGGGAGAGTGTTTATGTAAATAGATGTTTGGGATTGGTAGT
ATAATTGTGGAATAGGTTTTAGATTATGTGTAGGTTTGAAGTAATTGGGTTTTTGAGGTGTTGTATAAGG
GTGAGGGTAAGATGAGTGGGTGATGGGTTATTGATAATAATAGTAGGGTTGGGGATTGGTAAATTTTTGT
TATTAAGTGAGTTGGAGGTGATTTGGTATGTGTAGGTTAGAAGGTGGTATTTAGGAATTTTTGTTTTAAG
GATGTGTTTAAATATGTTTTGTGTAAAGTGGGGTGTTATGAAGGGTGTTTGTGGGTTATAGTTTTAGTGT
TGGTTTGTTATGGTTGAGTTTGAGTTTTGTTAGGTTATAGTGAGTTGGTATGGTTGTGGGGTTGTGTTTT
ATGTTGTGGGTTGGGTAATTAGGTTAGAGTTGTGGTAAGTGTTAATTATGGTTTTTATAAATTGTGTGGT
ATTTTTGTTAGGGGTTATTAATATTATTTTTTTGGGGATTTTGTTTGGGGGGTTTTTTTGATTAGGTATA
TTTTTTATATGTTTATATAGTTTTTTTAAGGTTATGTGTTTGGTTTGTGGTATAGGTGTTGTTTTGTTGT
GTTTGATGATGGTTGTTGTATTAATTGAATTATATGGGTGGATGTTAAAATGTAGGTGGGAATAATTAGT
TTTGAATAATGTTGTAGGTGGTGGTATTTTAGGGTGTTGGTGTAGGAAGTTGGTAATGTTGGGAGAATTT
ATATAGATTAATGTAAGTTTATGAGTTAGTGTAGTAGTGTGAGTATGGGTTGGATTAATGAGAGGGTTGT
GGTTGGTTGTAATGATGATGTATTTGGAATTAAAATATTTGGTTTTATTTTTTATTTTGTTATAATTGGG
TATAAATGGGTTGTTAGATTTTATAGTTATGAGGTTTTTTATTTATTGATTTGGTTTTGTGGGTGTTTTG
TTGATGATTATAATTTTTTTTGTAGTGTATTTATTATGGTGATTTGAGAATGGATTTTAAATGGAAGGTT
TATTTGGATTTAATATTTTGGTAAGTTTGTGGGTTGTAATGGATTTGTTGTGATTAGGGGGTTTATATAA
TATTATAATTTTGGTAGGGATGTGTTTGTGGGTTGTTGATAATGTTGAGGTATTTATTGTGGAGAGTTTT
ATAATTTTGTTGGATATGGTGGATAGTTGGGGTATTAGTGATGTGTAGGTTGGGTTTATTAATTTTTTGT
GTATATTTTTATTTAGGTTATTGAGTATGTTAGTTAGTATTTGGTGTTTGTTGTGTGTGGAGATTGTGGT
AGTTATTGTTGTGATGTATATTAGTTGGTTGGTGAGTTTTTTAATATTTTTGTAAGTGTTAGTGTTTTGT
ATTGTGGTTATGATGTTTTTTATGGTATTAAAGTTTTTAATTAAGTTTGTAGTTGTGGTATATTTGTGTA
ATATTTTTTTGATGAAGTTATTTGAGGGTATTGATTTTAATATGATTGTAGATAGGAAGGTGGTTAGAAG
TATATTAGGGATGGAAAAATTTGGGTGGTTTTTTTTTTGTTTGGGGTTGTTGTTGTTGTTTTTAATTATA
TTAATGATTTTGTGGGTGAGTTTTTGGATTATGGGATTAAATGTAGTTGATATTAAGTTGTAAATTTTGG
AGGGGATGTTGTAGAGTTTTAATGTTGTTTAGAAGGTTTTTAGTATTATAGTAATGTTAGAGTATTTGTT
GATGTTGTGTTATATGTATAATAATGGTGTGAGTTTGAGTGAGGTTTATATTGATGATGGGGATTTTGAT
AGTGTGTTTTTAATATTGGTGATAATGTTAGTAAAGAAGGTTTTAAAGTATGTTTTTATTTTGTTTTAGT
TAGGTAGTGAGTTTTATGTTTGTTTGAATAGTTTTTTGGTTTAGTGGGTTTTATTTTGAATGTTGGTTAT
AGTTTTTTTTGTTAGTTTTTGAGATTTGATGTTATATATATGTAGTTATTTGGGTAATTTGTTTTTGTAG
GAGGTGTTATGAGTGAATTTAGATGTTTTATATTTTGGGAGTTTGATATTTGGGGGGTTTATTGATAGTA
TATAGGTTATGTTGAGGGTTTGGGTAAGTTGGTTTGGGGTATAGTTGTGGTGAATTTGGTGGGATTTGTT
TGTGTAGGTTTGGAAAAATTGTGTGAGATTAAATTTTGAAGGGTTGTTAGTGGTAGGGTTTTTTTTAAGT
AGTTAATTGATAATGTTTGTAATTGAGGTTTTTGAGGTGATGTAGTTGGGAGGTTTGATTTTGTTAGTTA
TAAAGAAATTATTTTAGTTTTTGTGTTGGTAGATGTTGGGGTAGGAGTAGTGATTTATGAATTATTTATA
ATTTTTAAGGTATTTGGTGGTGTATTTATGGGGGGGGGATGGTTGGTGGGGTTTTGGTGTTTTGAGTTTG
TATTGGTTTTTGGAAATAATTGGAGTTATTATGGGATAGTTTGAATTTAGTGAAATATAAAGAAAGAAAA
GTGAAAGTTATTATTTTTTTATAATTAAATTAT

>KY421121.1 Norovirus GII.2 isolate JS1208, complete genome
GTGAATGAAGATGGCGTCTAACGACGCTACCGTTGCCGTTGCTTGCAACAACAACAACGACAAAGAAAAA
TCTTCAGGTGAAGGCTTATTCACAAATATGTCTTCCACCTTAAAGAAAGCCCTCGGGGCTAGGCCCAAAC
AGCCCGCCCCGAGAGACAAACCACAAAAGCCCCCAAGACCACCAACTCCCGAGTTGGTCAAGAGGATACC
CCCTCCTCCACCTAACGGCGAAGAAGAAGAAGAACCAGTCATTAGGTATGAGGTTAAGAGTGGGATCTCT
GGCCTGCCCGAGCTCACAACAGTCCCCCAACCGGACGTGGCCAACACAGCATTCAGTGTTCCACCACTGA
GTTTGAGAGAAAACAGGGAGGCCAAGGAGCCGCTAACAGGGGCAGTATTGGAGATGTGGGATGGAGAGAT
ATACCACTATGGCCTGTACGTGGAGAAAGGCTTAGTGTTGGGTGTGCACAAACCACCTGCAGCCATAAGC
ATGGCAAGAGTGGAGCTGACGCCGTTGTCATTGTACTGGCGTGTGGTGTACACTCCCCAATACCTCATCT
CCCCTGAAACCCTCAGGAGGCTCAACGGAGAGGCATTCCCTTACACCGCCTTTGACAACAACTGCTATGC
CTTTTGCTGCTGGGTGTTAGACCTCAATGACTCATGGCTTAGCAGGAGGATGGTACAGAGAACAACGGGC
TTCTTCAGACCTTACCAAGAGTGGAACAGAAAACCCCTGCCTACCATGGATGACTCCAAAATTAAGAAGG
TAGCAAATATATTTCTATGTTCATTGTCCACATTATTCACCAGACCCATAAAAGACCTCATAGGAAAAAT
TAAACCATTGAACATATTGAATATCCTGGCAACGTGTGACTGGACTTTTGCCGGAATAGTGGAGTCTCTG
ATATTACTTGCTGAACTCTTCGGAGTTTTCTGGACACCCCCAGATGTGTCTGCTATGATCGCTCCCTTAC
TCGGGGACTACGAGTTGCAAGGGCCAGAAGACCTCGCCGTTGAACTCGTACCTGTGGTAATGGGGGGGAT
TGGTTTGGTGTTGGGATTCACCAAAGAGAAAATTGGCAAAATGTTGTCCTCAGCAGCATCAACACTCAGG
GCTTGCAAAGATCTTGGTGCCTATGGCTTAGAGATACTCAAATTGGTCATGAAGTGGTTCTTCCCAAAGA
AAGAGGAGGCCAATGAGCTAGCTATGGTGAGGGCCATAGAGGATGCTGTACTAGACCTTGAGGCAATAGA
AAATAACCACATGACAACCCTGTTGAAAGACAAAGACAGCTTAGCAACATACATGAAAACACTGGACATG
GAGGAGGAGAAAGCCAGGAGGTTGTCCACAAAATCTGCATCCCCTGACATAGTTGGGACAATCAACGCCC
TGCTGGCTCGAATAGCAGCGGCCAGGTCATTAGTCCACAGGGCCAAGGAAGAGCTATCTAGCAGGATAAG
GCCAGTGGTTGTTATGATATCTGGCAAACCAGGAATAGGCAAAACTCATCTGGCCAGGGAGGTGGCAAGA
AAGGTGGCATCCACTCTCACAGGGGATCAAAGAGTCGGACTCATACCACGAAACGGTGTGGACCATTGGG
ATGCATACAAAGGTGAGAGAGTCGTGCTGTGGGACGACTATGGCATGAGTAACCCTATTCATGATGCTCT
TCGCATACAAGAATTGGCTGATACGTGTCCCCTTACCTTAAATTGTGACAGAATTGAAAATAAGGGAAAA
GTTTTTGACAGTGAAGTCATAATAATTACAACAAACCTCGCCAATCCAGCCCCACTTGATTATGTCAACT
TTGAGGCCTGTTCCAGGAGAATTGATTTCCTGGTGTACGCTGAGGCACCAGAAGTAGAAAAGGCAAAACG
GGACTTTCCTGGTCAGCCAGATATGTGGAAGGACGCCTTCAAGCCGGACTTTTCACACATCAAGCTACAG
CTTGCACCCCAGGGCGGCTTTGACAAGAATGGCAACACCCCACATGGGAAAGGAGTGATGAAGACCCTCA
CTACCGGTTCTCTGATTGCCCGTGCATCAGGCCTACTGCATGAGAGGATGGATGAATTTGAACTCCAAGG
TCCCACAATCACCACCTTCAATTTCGACCGGAACAGAATCACGGCATTCAGACAATTGGCTGCAGAAAAC
AAGTATGGATTGGTGGATACCATGAAAGTTGGCAATCAATTAAAAGGAGTGAAAACCATGGAAGAACTCA
AACAAGCAATCAGGAATGTGACCATCAAGAGGTGCCAGATCATCTACGGTGGTTCCACGTATGACCTTGA
ATCTGATGGCAAGGGCAAAGTTTTGGTAGAAAAGGTCAAGAACACCTCTGTACAGACCAATAACGAGTTG
GCTGGGGCCCTGCACCATCTCAAACATGCCCGAATCAGGTACTATGTCAAATGTGTGCAAGAAGCAGTCT
ATTCCATCATACAAATTGCCGGCGCTGCGTTTGTCACCACGCGCATTGCACGTCGCATGAACATACAAGA
ACTCTGGTCGAAGCCACAACTAGATCAAAATGAATCAGAGACTAAGGAAGAGGCCCCCAAGTCAGAAGAT
GACGAGTTCATCATATCTTCTAAGGACATCAAGGAGGAAGGAAAGAAGGGCAAAAACAAAACTGGCCGTG
GCAAGAAACACACTGCATTCTCCAGCAAGGGCTTGAGCGATGAGGAGTATGACGAGTACAAGAGGATAAG
AGAAGAGAGAAATGGGAAGTACTCTATAGAGGAGTATCTTCAAGACAGAGACAGGTACTATGAGGAGCTC
GCCATTGCCAAGGCCACGGAAGAAGACTTCTGTGAAGAGGAGGAGATCAAAATCCGTCAGAGAATTTTCC
GTCCTACCAGGAAACAAAGAAAGGAAGAGAGGGCCACATTAGGGCTAGTAACAGGTTCAGAAATCAGAAA
AAGAAACCCTGATGACTTCAAACCCAAAGGGAAGCTGTGGGCCGATGACAACAGGAGTGTTGACTACAAT
GAGAAACTGGACTTTGAGGCCCCCCCAAGCATATGGTCTAGGATTGTGAGCTTTGGTTCTGGCTGGGGCT
TCTGGGTGTCACCAAGCCTTTTCATAACATCAACTCATGTAATCCCCGCAGGCATAACAGAAGCATTTGG
AGTCCCCATCAAACAAATTCAGATCCACAAATCAGGCGAATTTTGCCGATTCAGATTCCCAAAACCAATT
AGACCAGATGTGATAGGAATGATCTTGGAAGAAGGTGCGCCTGAGGGCACCGTGGCAACTGTGCTCATCA
AACGCCCCACCGGAGAGCTCATGCCTCTTGCAGCCAGAATGGGAACACACGCAACCATGAAAATTCAAGG
CCGCATGGTTGGCGGACAGATGGGTATGTTGCTCACTGGATCAAACGCTAAAGGAATGGACTTGGGAACA
ACTCCTGGTGACTGTGGCTGTCCTTACATCTATAAAAGGGGCAATGACTATATAGTCATTGGGGTGCACA
CTGCAGCAGCCCGTGGTGGAAACACCGTCATCTGTGCCACACAGGGAAGTGAGGGTGAGGCAACTCTTGA
GGGTGGAGATGACAAAGGAACATACTGTGGGGCACCCATTCTAGGCCCTGGGGGTGCACCAAAATTGAGC
ACCAAAACCAAATTTTGGAGGTCATCGAACACGCCCCTTCCACCAGGGACATATGAGCCTGCCTACCTCG
GTGGCCGTGATCCGCGTGTTAAGGGTGGGCCTTCCCTGCAGCAGGTAATGAGAGACCAGTTGAAGCCTTT
CACTGAACCCAGGGGCAAACCTCCAAGACCAAGTGTATTGGAAGCAGCCAAACAAACCATCATCAATGTC
CTCGAACAAACCCTGGACCCTCCACAAAAATGGACATACGCACAGGCGTGTGCCTCACTTGACAAAACCA
CCTCCAGCGGGTACCCCCATCACGTCCGAAAGAATGAATTCTGGAATGGTGAGACCTTCATTGGTAAACT
GGCAGACCAAGCATCAAAAGCAAACCTAATGTTTGAGGAAGGGAAACACATGACACCAGTGTACACAGCA
GCACTCAAGGACGAGCTAGTCAAGACTGAGAAAATCTATGGAAAGATCAAGAAGAGACTGCTCTGGGGCT
CTGACTTGTCCACCATGATCCGGTGCGCTAGGTCATTTGGTGGGCTTATGGACGAGATGAAGGCACACTG
CATATCACTCCCAGTCCGAGTTGGCATGAATATGAATGAAGATGGCCCAATAATATTTGAGAAACATTCC
AGATACAAATATCACTATGATGCAGACTACTCTCGTTGGGATTCAACACAACAGAGGGCAGTACTAGCAG
CAGCCTTGGAAATCATGGTCAGATTCTCTGCAGAACCACAATTGGCACAAATAGTCGCTGAGGATCTGCT
GGCCCCTAGTGTAGTAGATGTAGGAGACTTTAAAATTACAATAAATGAAGGGCTCCCTTCTGGTGTGCCA
TGCACCTCTCAATGGAACTCCATCGCACACTGGCTGCTAACTCTCTGTGCCTTGTCTGAAGTCACCAAAC
TGTCCCCTGACATTATACAGGCAAATTCCATGTTCTCATTTTACGGTGATGACGAGATTGTCAGCACCGA
CATAAAATTGGACCCTGAACAGTTAACCGCCAAATTGAAGGAGTACGGCCTGAAACCAACCCGCCCAGAC
AAAACCGAGGGACCCCTGATTATCAGTGAAGATTTGAACGGTCTCACTTTCCTCCGAAGGACGGTGACTC
GTGACCCAGCTGGCTGGTTTGGAAAACTGGACCAAAGCTCAATTTTGAGGCAGATGTACTGGACTAGAGG
ACCAAATCATGAAGACCCCAATGAGACAACGATACCCCATTCTCAAAGACCCATACAGCTCATGGCACTG
CTTGGTGAAGCCTCTCTTCACGGACCCTCTTTCTACAGTAAAATCAGTAAATTGGTCATAACTGAACTCA
AAGAAGGTGGGATGGACTTTTACGTGCCAAGGCAGGAACCCATGTTCAGGTGGATGAGGTTTTCTGACTT
GAGCACGTGGGAGGGCGATCGCAATCTGGCTCCCAATTTTGTGAATGAAGATGGCGTCGAATGACGCCGC
TCCATCTACTGATGGTGCAGCCGGCCTCGTGCCAGAAAGTAACAATGAGGTCATGGCTCTTGAACCCGTG
GCTGGTGCCGCCTTGGCAGCCCCGGTCACCGGTCAAACAAATATTATAGACCCTTGGATTAGAGCAAATT
TTGTCCAGGCCCCCAATGGTGAATTTACAGTCTCTCCCCGAAATGCCCCTGGTGAAGTGCTACTGAATCT
AGAGTTGGGTCCAGAATTAAATCCTTATCTGGCACATTTAGCAAGAATGTACAATGGGTATGCCGGTGGG
ATGGAGGTGCAGGTCATGTTGGCTGGGAACGCGTTCACAGCCGGCAAGTTGGTCTTCGCCGCCGTGCCAC
CCCACTTCCCGGTTGAAAACCTTAGCCCACAGCAAATCACCATGTTCCCTCATGTGATCATAGATGTGAG
AACCTTGGAACCTGTTTTATTACCACTCCCTGATGTTAGGAATAACTTCTTCCATTATAACCAGAAAGAT
GATCCCAAGATGAGAATTGTGGCTATGCTTTATACCCCCCTCAGGTCTAATGGTTCAGGTGATGATGTGT
TTACAGTCTCCTGTAGAGTGTTGACTAGACCTTCCCCTGACTTTGACTTCACATACCTGGTGCCACCAAC
AGTGGAGTCTAAAACAAAGCCATTCACCCTCCCAATCCTCACACTTGGGGAACTTTCCAATTCTAGGTTC
CCAGTGTCCATAGACCAGATGTACACCAGCCCTAATGAAATTATATCAGTGCAGTGTCAAAATGGTAGGT
GCACACTGGACGGGGAGCTCCAAGGGACAACACAACTCCAAGTCAGTGGTATTTGTGCTTTCAAAGGTGA
AGTGACCGCCCACTTGCATGACAATGATCACCTATATAATGTCACCATCACAAACTTGAATGGGTCCCCT
TTTGATCCCTCCGAGGATATCCCTGCCCCTCTGGGTGTGCCTGACTTCCAGGGAAGGGTTTTTGGTATCA
TCTCCCAAAGAGATAAACACAATAGTCCTGGGCATAATGAACCAGCAAACAGGGGACACGACGCTGTGGT
CCCTACTTACACAGCACAGTACACTCCAAAACTTGGACAAATTCAAATTGGCACATGGCAAACTGACGAC
CTTACAGTCAACCAACCAGTCAAATTCACCCCAGTCGGACTCAATGACACTGAACACTTTAACCAATGGG
TGGTCCCTAGGTATGCTGGTGCCCTAAACCTCAATACAAACCTTGCCCCTTCTGTTGCTCCAGTATTTCC
AGGAGAGCGCCTGCTCTTCTTCAGATCATACATTCCCCTCAAGGGCGGTTATGGAAACCCAGCCATTGAT
TGCCTACTACCACAAGAGTGGGTGCAACACTTCTATCAGGAAGCAGCCCCTTCAATGAGTGAGGTGGCCC
TCGTCAGATACATCAACCCGGACACTGGTCGGGCACTGTTTGAGGCCAAGCTCCACAGAGCTGGTTTCAT
GACAGTCTCGAGCAACACCAGTGCCCCGGTGGTTGTGCCTGCCAACGGGTACTTCAGATTTGATTCTTGG
GTGAACCAATTTTATTCTCTCGCCCCCATGGGAACTGGGAATGGGCGTAGAAGGGTTCAGTAATGGCTGG
AGCTTTTGTAGCTGGTCTTGCAGGGGACGTGCTCAGCAATGGGCTTAGTTCACTAATCAATGCAGGTGCT
AATGCAATAAATCAGAGGGCAGAATTTGATTTTAATCAGAAATTGCAGCAAAATTCTTTTAATCATGATA
AGGAGATGTTGCAGGCTCAGATTCAGGCAACTAAGCAGCTGCAGACGGACATGATGGCTATAAAACAAGG
GGTCTTGACCGCTGGCGGCTTTTCCCCTGCTGATGCAGCAAGAGGTGCTGTGAACGCGCCCATGACACAG
GCGATGGATTGGAATGGCACAAGGTATTGGGCACCAAACTCCATGAGGACCACATCTTATTCTGGAAAAT
TTACATCAACCGCCCCAGTGAGGCAGGCTGACTTCCAGCACACCCAAAGCCGGCCTTCGAGTGGCTCCTC
TGTGTCTTCCTTTGCCACTCAGTCTTCAAGGCCAACTCTGACCACAACCACTGGTTCCTCACATGGCACA
GCCTCATCAAATTCAACTCGCAGCACAAGCCTCTCCCAATCAACGGTCTCCAGAGCTACATCTAGGACTG
GTGAGTGGGTTAGAGATCAAAATAAAAATTTGGAACCCTACATGCATGGTGCCTTACAGACAGCCTTTGT
CACCCCACCTTCCAGCAGGGCATCTGACGGGACAGTCTCAACCGTCCCTAAAGGTGTTTTGGACTCCTGG
ACACCTGCGTTTAACACCCGCAGGCAGCCGCTTTTTGCACACCTCCGTAAGAGGGGGGAGTCACAAGCTT
AGTGAAAAGGTGAAAATTTATTTAGGATGAATTGATTTTACCTTTT

>GZ106441.1 Sequence 18 from patent US 8119145
GTGATTGGTTAGTATGGCTTCCAAGCCATTCTACCCAATAGAGTTCAACCCGAGTGTTGAGCTTCAAGTG
CTCCGATCGGCCCACCTCAGGGTGGGTGGTCGTGAGCAAATGTTTGAAACCATTAATGACCTCAATGATC
ATGTCAGGGGTGTGGTGGCCAAACTGTGGTGCAAGCATTTGCACCGTAGTTTGGCTGCCGCCCCCACATT
CACGGAGGAGGGCTTGTTAGACTCTTTCCTTTCAAAACCACCGGTTGACATCAATCCTGACACAACGTTC
CGTGAGCTGTTTGGTATTAATCCCCACGAGCAGTTCCCGCTGTCCATTCATGATTTGGCAAAATTACAGG
GTGAGCTTGTGGATGCGGCACGCAACCCAGGCCATGTGTTGCGGCGTCATTATTCCACCGATTCGCTCAC
CGCCCTAATTAACAAAATCACGAAATTTGTCCCTGTGCATGCCACACTTCAAGAAATGCAAGCACGCCGT
GCTTTCGAGCGAGAGCGCGCGGAGCTGTTTAGGGAACTGCCACATGCTGATTTGGATGTAAGTCGCCAAC
AAAAGTCGTACTTTTATGCCATGTGGCGTCAGGTGGTTAAGAAGAGCAAAGAGTTTTTCATCCCCCTGGT
CAAATGTACATCTTGGCGGAAGAAGTTTACAGAGCCTGCGGAAATTGTTAGACAGGTTCTGGTCCACTTT
TGTGAAGGGATGAGGTCGCAGTTTTCCACCAATGCAAATTACATCAATTTGTCCCTCATTGCCAAACTCC
GGCCAACAGTCCTCACAATGATTCTCCAGCAACACAAGAACACCTACAGAGGGTGGTTGGCAACAGTCAC
TGCTTTGGTTGAAGTGTACTCCAACCTGTTTCAAGACATGCGGGACACCGCTGTCTCAGCAGTGTCAGCC
ATTACACTGGTGTTTGAAACCATTAAGGACTTTGTAGTCAATGTGATAGACCTTGTTAAGAGCACGTTCC
AGTCACAAGGCCCAACATCTTGCGGCTGGGCTGCTATCATTGCTGGTGCACTGCTCATCTTAATGAAATT
GTCAGGGTGCTCCAACACCACAAGTTATTGGCACCGACTCCTCAAGGTGTGTGGGGGTGTCACTACCATT
GCTGCGGCGGCCCGTGCTGTCGTGTGGGTGCGAGACATCATAGCAGAAGCTGATGGCAAGGCTAGACTGA
AAAAGTACATGGCCCGCACAGCAGCTCTACTTGAGCTTGCAGCATCTCGAGACGTGACGGGCACTGATGA
ACTCAAGCGCCTATTAGATTGTTTCACACAGCTCATCGAGGAGGGTACTGAGTTGATACAGGAATTTGGT
ACATCACCACTTGCTGGTCTGACTAGGTCATATGTGAGTGAGCTTGAGTCAACTGCAAACAGTATCAGGA
GCACCATCCTCCTAGACACACCCCGAAAGACTCCAGTTGCAATCATCCTCACTGGTCCTCCTGGTATAGG
CAAAACAAGGCTTGCACAGCACCTTGCTGCAGGTTTTGGCAAAGTGTCAAACTTTTCCGTCACGTTGGAC
CACCACGACTCTTACACCGGAAATGAAGTCGCAATTTGGGATGAGTTTGACGTTGACACACAGGGTAAAT
TTGTGGAGACCATGATTGGTGTAGTTAATACCGCCCCCTACCCACTCAATTGCGACCGAGTGGAGAACAA
AGGCAAAGTGTTCACATCTGATTATATCATATGCACCAGCAATTACCCAACCTCTGTGTTACCTGACAAC
CCACGAGCGGGGGCTTTCTATCGCCGAGTCACAACGATAGATGTGTCATCTCCTACCATTGAAGATTGGA
AGAAGAAGAACCCAGGGAAGAAACCCCCACCCGACTTGTACAAGAACGATTTCACACACCTTCGCCTATC
TGTTAGACCGTTCTTGGGGTACAACCCCGAGGGGGACACCTTGGATGGTGTCCGAGTGAAACCTGTGCTC
ACTAGTGTGGATGGTCTGTCACGCTTGATGGAAACCAAGTTTAAGGAGCAGGGCAATGAACATCGGAACC
TGTGGATAACATGCCCGCGTGACCTGGTGGCCCCCGCCGCATCTGGTTTAAAAGCATACATGGCCGCCAA
CCGAGCGCTCGCACAAGTGTTCCAGGAACCATCTTCACAGGACATTGGTGAAACCTGCACGTCCCGTGTG
TACGTGTCATGTAACAATCCACCTCCCACATACAGTGGACGGGTGGTGAAAATCACAGCCATCAATCCAT
GGGATGCATCACTCGCCAATTCCATGTTATCAATGTTTGAAACCACCAGTCACATCCCTGCCTCGATTCA
GCGTGAAATCATGTATAGAGTTTGGGACCCACTGGTTCACCTGCAGACACGTGAGCCAAATACGCAGATG
CTCCCCTACATCAACAGAGTGGTCCCGGTGTCTTCTGCATTTGACTTCATCCGAGGCCTCAGGCACCATC
TTGGTCTGTGTTCAGTCAAAGGCATGTGGAGAGCTTATCAGGGTTGGAACAGTTCCAGCTCGATCTTGGA
ATTCCTGTCAAAGCACATGGCTGATGTTGCTTTCCCACACAACCCCGAGTGCACCGTTTTCCGGGCCCCG
GACGGTGATGTGATCTTTTACACGTTCGGGTCATATGCTTGCTTTGTGTCCCCAGCCCGTGTCCCATTTG
TTGGAGAGCCCCCGAAGAACGTGCATTCAAATATAACACGCAACATGACGTGGGCTGAGACACTCCGCCT
GTTGGCAGAAACTATAACTGAAAGTCTGGTGCACTTTGGCCCCTTCCTACTCATGATGCACAATGTTTCA
TACCTCGCCACCCGGTCTGGTCGGGAGGAGGAGGCCAAAGGAAAGACCAAGCATGGCCGTGGTGCCAAAC
ACGCTAGGAGGGGAGGTGTCAGCTTGTCTGATGATGAGTATGATGAGTGGCGTGACCTGGTACGGGACTG
GCGGCAAGACATGACTGTTGGGGAGTTTGTGGAGCTTCGTGAGCGATACGCGCTCGGAATGGACTCTGAG
GATGTGCAACGTTATCGTGCTTGGCTTGAGCTACGAGCGATGCGCATGGGTGCAGGTGCCTACCAACATG
CCACCATTATTGGTAGGGGAGGAGTACAAGACACCATCATCCGCACCCAACCAATGCGTGCTCCACGTGC
GCCCCGTAATCAAGGTTATGATGAAGAAGCTCCCACACCAATTGTTACATTCACATCTGGGGGTGATCAC
ATTGGGTATGGTTGTCACATGGGTAATGGGGTGGTTGTCACAGTTACACACGTGGCCTCTGCGTCTGACC
AAGTAGAAGGGCAGGACTTCGCAATCAGGAAGACCGAGGGTGAAACCACCTGGGTGAACACCAACCTTGG
TCACTTGCCCCACTACCAGATCGGTGATGGCGCCCCTGTCTACTACTCGGCGCGCCTACACCCTGTCACC
ACGCTTGCGGAGGGGACGTATGAGACACCCAATATCACGGTCCAGGGGTATCACCTGCGCATCATAAATG
GATACCCAACAAAGCGTGGGGACTGTGGCACACCCTATTTTGACTCATGCCGTCGTTTGGTCGGACTGCA
CGCAGCCACATCAACAAATGGAGAAACCAAGCTTGCTCAGCGAGTGACTAAAACATCCAAGGTGGAGAAT
GCTTTTGCTTGGAAGGGTCTACCAGTGGTTCGAGGCCCCGACTGTGGCGGCATGCCCACGGGGACTCGTT
ACCACCGCTCACCTGCATGGCCCAACCCTGTGGAAGGAGAAACACACGCCCCTGCGCCGTTTGGTTCCGG
TGATGAGCGGTACAAATTTTCCCAGGTGGAGATGTTGGTCAACGGCTTAAAGCCTTACTCAGAGCCCACC
CCTGGCATACCCCCCGCTTTGTTACAACGTGCAGCCACACACACACGCACGTATCTGGAAACAATAATTG
GCACCCACCGATCACCAAATTTGTCATTCAGTGAGGCATGTTCACTCTTGGAAAAATCAACATCGTGTGG
TCCGTTCGTGGCTGGCCAAAAGGGGGACTACTGGGACGAGGACAAACAGTGTTACACAGGTGTGTTGGCA
GAACATCTTGCCAAAGCATGGGATGCAGCCAACAGGGGCGTTGCACCCCAAAACGCCTACAAATTGGCTT
TGAAAGATGAACTGAGACCAATTGAAAAGAATGCACAAGGAAAAAGACGCCTCCTGTGGGGTTGTGATGC
GGGTGCCACATTGGTGGCTACTGCGGCCTTCAAGGGTGTTGCCACCCGCCTCCAAGCAGTTGCTCCAATG
ACACCAGTTAGCGTTGGCATAAACATGGACAGTTACCAGGTTGAGGTGCTGAATGAGTCACTCAAGGGTG
GGGTGCTTTACTGTCTCGATTATAGCAAGTGGGATTCAACACAGCACCCTGCCGTCACGGCCGCCTCACT
TGGGATTTTGGAGAGATTGTCTGAAGCCACTCCCATTACAACGTCAGCTGTCGAGTTGCTATCCTCCCCT
GCTAGAGGCCATTTAAACGACATTGTATTTATCACAAAATCTGGTCTCCCATCTGGCATGCCGTTTACCA
GTGTCATCAACTCACTCAACCACATGACTTACTTTGCAGCTGCAGTGCTTAAGGCGTATGAACAACACGG
AGCACCATACACAGGTAACGTGTTTCAGGTTGAAACTGTTCACACCTACGGGGATGACTGTTTATACTCA
GTGTGCCCTGCAACAGCCTCCATTTTCCAGACAGTTCTAGCCAACTTGACCTCGTTCGGTCTCAAACCAA
CAGCTGCAGATAAGAGTGAGACGATAGCCCCGACCCACACTCCTGTCTTCCTTAAGAGAACTCTAACATG
CACACCACGTGGTGTGCGTGGCCTATTAGACATCACATCCATAAAGAGGCAATTCTTGTGGATCAAGGCT
AACAGGACAGTTGACATCAATTCACCACCAGCATACGATCGCGACGCGCGTGGCATCCAGTTAGAAAACG
CCCTCGCGTACGCATCGCAGCATGGCCATGCAGTTTTTGAGGAAGTTGCTGAATTGGCTCGACACACAGC
CAAGGCTGAGGGACTGGTGCTAACCAATGTCAACTATGACCAGGCTCTCGCCACCTACGAATCTTGGTTC
ATAGGTGGTACAGGCCTGGTACAAGGTAGCCCCAGTGAAGAGACCACCAAATTAGTGTTTGAAATGGAGG
GCCTAGGCCAACCACAGCCACAGGGTGGCGAAAAGACCAGCCCACAGCCTGTGACACCACAGGACACCAT
TGGCCCTACAGCGGCCCTCTTACTTCCAACTCAGATTGAAACACCAAACGCAAGTGCACAGCGCTTGGAG
TTGGCCATGGCCACAGGGGCAGTCACGAGTAATGTACCAAACTGTATTCGTGAGTGTTTTGCCTCTGTTA
CCACAATCCCCTGGACAACTCGACAGGCCGCTAACACTTTCCTTGGGGCTATCCACCTTGGCCCACGCAT
CAACCCATACACCGCTCACCTGAGCGCAATGTTTGCTGGGTGGGGTGGTGGTTTTCAAGTGAGAGTGACT
ATATCTGGTTCTGGCCTGTTTGCTGGTCGGGCGGTAACTGCCATCTTGCCACCCGGAGTGAACCCCGCGA
GTGTCCAAAACCCTGGGGTTTTCCCTCATGCCTTCATTGATGCACGTACCACTGAGCCAATCTTGATTAA
TCTGCCAGACATTCGTCCTGTTGACTTCCACCGTGTAGACGGAGACGATGCCACGGCATCTGTTGGACTG
TGGGTAGCTCAACCCCTCATCAACCCATTTCAGACAGGCCCTGTGTCCACTTGTTGGTTGAGTTTTGAAA
CAAGACCCGGCCCTGACTTTGACTTTTGTCTGTTGAAGGCCCCAGAGCAGCAGATGGACAATGGAATTTC
GCCCGCCTCTTTGTTGCCCCGTAGGCTCGGACGTTCCCGAGGCAACAGAATGGGTGGGCGAATTGTGGGA
CTGGTTGTGGTGGCGGCTGCGGAACAGGTGAACCATCACTTTGATGCCCGGTCAACAACATTAGGGTGGT
CCACATTGCCTGTTGAACCTATTGCAGGGGATATATCCTGGTATGGTGATGCTGGGAACAAGTCAATCCG
AGGGCTTGTTAGTGCTCAGGGCAAAGGTATAATATTTCCAAACATAGTCAACCACTGGACTGACGTTGCA
CTGTCCTCCAAGACATCTAACACCACAACCATACCAACTGACACATCTACTCTTGGCAATTTACCAGGTG
CCTCTGGACCACTTGTCACTTTTGCTGACAATGGGGATGTTAATGAGAGTTCCGCCCAAAATGCCATATT
GACAGCTGCAAATCAGAACTTCACATCATTCTCTCCAACTTTTGATGCGGCAGGGATATGGGTGTGGATG
CCTTGGGCCACGGATCGTCCAGGTGCGTCAGACAGCAACATCTACATTAGCCCCACCTGGGTAAATGGCA
ATCCCTCCCACCCAATCCATGAAAAATGCACTAACATGATTGGCACAAACTTTCAGTTTGGAGGGACCGG
CACCAACAACATCATGTTGTGGCAGGAACAGCACTTCACATCCTGGCCCGGTGCAGCAGAGGTGTACTGC
TCGCAACTGGAAAGCACTGCCGAGATTTTCCAGAACAACATTGTTAACATCCCAATGAACCAAATGGCAG
TGTTTAATGTTGAGACTGCAGGTAATTCATTCCAAATAGCCATCTTGCCCAATGGTTATTGTGTCACCAA
CGCACCAGTGGGAACACACCAACTTCTTGACTATGAGACTAGCTTCAAATTTGTAGGACTCTTCCCCCAA
AGCACTTCACTTCAGGGGCCCCATGGGAACAGTGGCCGGGCCGTTAGGTTCTTAGAATAATGTCTTGGTT
TACTGGAGCATCTCTGGCTGCCGGTTCACTCGTGGACATGGCAGGCACCATTTCATCAATTGTGGCACAA
CAAAGACAAATTGATCTGATGGCAGAAGCAAATAGAATCCAGGCAGATTGGGTGCGCCGTCAAGAGGCAC
TACAAATCCGTGGCCAGGACATCTCACGGGATCTTGCTGTTAACGGCACTGCCCAGCGTGTTGAGTCTTT
AGTCAATGCAGGCTTCACACCCGTGGACGCACGTCGGCTGGCCGGCGGAACGGAAACGGTGAGTTACGGC
CTACTGGATCGCCCTATCCTACAACGGGGCATCCTTTCTGGCATCACTGAGACACGACACCTCCAGGCCA
TGCAGGGCGCTCTAAGTGCATTCAAAAATGGTGCCTCTTACGGAGCCCCGCCAGCCCCATCAGGCTTTGT
GAATCCAAATTATCAACCTTCACCTCCGAGATTGAAACTAGGCCCTAGGCCCCCTAGCACCAATGTTTGA
AATCCTATCTCTTATACAAATTTTCTATCTTTTCTTTTCTTTCTACACGGTACCTCACGCGTTCGGGTGG
TCAAATGCAATTAAGCGATTGCAGCCGTGCTTTCTTGG

>AB933726.1 Norovirus Hu/GII.4/Ehime4/2011/JP genomic RNA, complete genome
ATGAAGATGGCGTCTAACGACGCTTCCGCTGCCGCTGTTGCTAACAGCAACAACGACACCGCAAAATCTT
CAAGTGACAAAATGTTTTCTAGCATGGCTGTCACTTTCAAACGAGCCCTCGGGGCGCGGCCTAAACAGCC
CCCCCCGAGGGAAACACCACAAAAACCCCCACGACCACCTACTCCAGAACTGGTTAAAAAGATCCCTCCC
CCCCCGCCCAACGGAGAGGATGAAGTAGTGGTTTCTTATAGTGCCAAAGATGGTGTCTCCGGTTTACCTG
AGCTTTCCACCGTTAGGCAACCGGACGAAACCAATACGGCTTTCAGTGTCCCTCCACTCAATCAGAGGGA
GAATAGGGATGCTAAGGAACCACTGACTGGAACAATTCTGGAAATGTGGGATGGAGAAATTTACCATTAT
GGCCTGTATGTTGAGCGAGGTCTTGTGCTGGGTGTGCACAAACCACCAGCTGCCATTAGCCTCGCCAAGG
TCGAACTAACACCACTCTCCTTGTTCTGGAGACCTGTGTACACTCCTCAGTACCTCATCTCTCCAGACAC
TCTCAAGAAATTACACGGAGAAACATTTCCCTACACAGCCTTCGACAACAATTGCTATGCCTTTTGTTGC
TGGGTCCTGGATCTAAACGACTCGTGGCTAAGTAGGAGAATGATCCAGAGAACAACTGGCTTCTTCAGAC
CTTACCAAGATTGGAATAGGAAACCCCTCCCCACTATGGATGACTCCAAATTAAAGAAGGTAGCTAACAT
ATTCCTGTGCACTCTGTCTTCGCTGTTCACCAGGCCCATAAAAGACATAATAGGGAAGTTAAGGCCTCTC
AACATCATCAACATCCTGGCTTCATGTGATTGGACTTTCGCAGGCATAGTGGAGTCCTTGATACTCTTGG
CAGAGCTCTTTGGAGTCTTCTGGACACCCCCAGATGTGTCTGCGATGATTGCCCCCTTACTTGGTGATTT
CGAGTTGCAAGGACCTGAGGACCTTGTAGTGGAGCTCGTCCCTGTAGTAATGGGGGGAATTGGTTTGGTG
CTAGGATTCACCAAAGAGAAGATTGGAAAAATGTTGTCATCTGCTGCATCCACCTTGAGAGCTTGTAAAG
ATCTTGGTGCGTATGGGCTAGAGATCCTAAAGTTAGTCATGAAGTGGTTCTTCCCGAAGAAAGAGGAAGC
AAATGAACTGGCTATGGTGAGATCCATCGAGGATGCAGTGCTGGACCTTGAGGCAATTGAAAACAACCAT
ATGACTACCTTGCTCAAAGACAAAGACAGCCTGGCAACCTATATGAGAACCCTTGATCTCGAGGAAGAGA
AAGCCAGAAAACTCTCAACCAAGTCTGCTTCACCTGACATCGTGGGCACAATCAACGCCCTTCTGGCGAG
AATCGCCGCTGCACGCTCCCTGGTGCACCGAGCGAAGGAGGAGCTCTCTAGCAGACCAAGACCTGTAGTC
TTGATGATATCAGGCAGACCAGGAATAGGGAAGACCCACCTTGCTAGGGAAGTGGCTAAGAGAATCGCAG
CCTCCCTCACAGGAGACCAGCGTGTGGGCCTCATCCCACGCAACGGCGTTGATCACTGGGACGCGTACAA
GGGGGAGAGGGTCGTCCTATGGGACGACTATGGAATGAGCAATCCCATCCACGACGCCCTCAGGCTGCAA
GAACTCGCTGACACTTGCCCCCTCACTCTAAATTGTGACAGGATTGAGAATAAAGGAAAGGTCTTTGACA
GCGATGTCATCATTATCACTACTAACCTGGCCAACCCAGCACCACTGGACTATGTCAACTTTGAAGCGTG
CTCGAGGCGCATTGATTTCCTCGTGTATGCAGAAGCCCCCGAGGTCGAAAAGGCAAAGCGTGACTTCCCG
GGCCAACCTGACATGTGGAAAAACGCTTTTAGTTCTGATTTCTCACACATAAAATTGGCACTGGCTCCAC
AAGGTGGCTTTGATAAGAACGGGAACACCCCACATGGGAAGGGCGTCATGAAGACTCTCACCACTGGCTC
CCTCATTGCCCGGGCATCAGGGCTGCTCCATGAGAGATTGGATGAGTTTGAGCTACAGGGCCCAGCTCTC
ACCACCTTCAACTTTGACCGCAACAAAGTGCTTGCCTTCAGGCAGCTTGCTGCTGAAAACAAATACGGGT
TGATGGACACAATGAAGGTTGGGAGGCAGCTCAAAGATGTCAAGACTATGCCAGAACTTAAACAAGCACT
CAAGAGTATCTCAATCAAGAAGTGCCAGATTGTGTATAGTGGCTGCACCTACACACTTGAGTCTGACGGC
AAGGGCAATGTGAAAGTTGACAGAGTTCAGAGCACCTCCGTTCAGACCAACAATGAGCTGGCTGGCGCCT
TGCACCACCTGAGGTGCGCCAGAATCAGGTACTATGTCAAGTGTGTTCAGGAGGCCCTGTATTCTATCAT
CCAGATTGCTGGGGCTGCATTTGTCACCACGCGCATCATCAAGCGTGTGAACATTCAAGACTTATGGTCC
AAGCCACAAGTGGAAAACACAGAGGAGGCCACCAGCAAGGACGGGTGCCCAAAACCCAAAGATAATGAAG
AGTTCGTCATTTCATCTGACGACATTAAAACTGAGGGTAAGAAAGGGAAGAACAAGACTGGTCGTGGCAA
GAAGCACACAGCCTTCTCAAGTAAAGGTCTCAGTGATGAAGAGTATGATGAGTACAAGAGAATTAGAGAG
GAAAGGAATGGTAAGTACTCCATAGAAGAGTACCTTCAGGATAGGGACAGATACTACGAGGAGGTGGCCA
TTGCCAGGGCAACCGAGGAAGATTTCTGTGAAGAGGAGGAGGCCAAGATCCGGCAAAGGATCTTCAGGCC
AACAAGGAAACAACGCAAGGAAGAAAGAGCTTCTCTCGGTTTAGTCACGGGTTCTGAAATCAGGAAAAGG
AACCCAGAAGACTTCAAGCCTAAGGGGAAACTATGGGCTGACGATGACAGAAGTGTGGACTACAATGAAA
AACTCAGTTTTGAGGCCCCACCAAGCATCTGGTCAAGGATAGTCAACTTTGGCTCAGGTTGGGGCTTCTG
GGTCTCCCCCAGCCTGTTTATAACATCAACCCACGTCATACCCCAGGGCGCAAAGGAGTTCTTTGGAGTC
CCCATCAAACAAATTCAGGTACACAAGTCAGGCGAATTCTGTCGCTTGAGGTTCCCAAAACCAATCAGGA
CTGATGTGACTGGCATGATCTTGGAAGAGGGTGCGCCCGAAGGCACCGTGGTCACACTACTCATCAAGAG
GTCTACTGGAGAGCTCATGCCCCTAGCAGCTAGAATGGGGACCCATGCAACCATGAAAATTCAAGGGCGC
ACTGTTGGAGGTCAGATGGGCATGCTTCTGACAGGATCCAACGCCAAAAGCATGGATCTAGGCACCACAC
CAGGTGATTGCGGCTGCCCCTACATCTACAAGAGAGGAAATGATTATGTGGTCATTGGAGTCCACACGGC
TGCCGCTCGTGGGGGAAACACTGTCATATGTGCCACCCAGGGGGGTGAGGGGGAAGCTACACTTGAAGGT
GGTGACGGTAAGGGAACATACTGTGGCGCACCAATCCTAGGCCCAGGGAGTGCCCCAAAACTCAGCACCA
AAACCAAATTCTGGAGATCATCCACAGCACCACTCCCACCTGGCACCTATGAACCAGCCTACCTTGGTGG
CAAGGACCCCAGAGTCAAGGATGGCCCCTCGTTGCAGCAAGTTATGAGGGACCAGCTGAAACCATTTACA
GAGCCTAGGGGTAAGCCACCAAAGCCAAGTGTGTTAGAAGCTGCCAAGAAAACCATCATCAATGTCCTTG
AACAAACAATTGACCCACCTGAGAAATGGTCGTTCGCACAAGCTTGCGCGTCCCTTGACAAGACCACTTC
TAGCGGCCATCCGCACCACATGCGGAAAAACGATTGCTGGAATGGGGAATCTTTCACAGGCAAGCTGGCA
GACCAGGCTTCCAAGGCCAACCTGATGTTTGAAGAAGGGAAGAACATGACCCCAGTCTACACAGGTGCAC
TTAAGGATGAATTAGTCAAAACTGACAAAATTTATGGTAAGATCAAGAAGAGGCTTCTCTGGGGCTCGGA
TTTGGCAACCATGATCCGGTGTGCTCGAGCATTCGGAGGCCTAATGGATGAACTCAAAGCACACTGTGTC
ACACTCCCTATCAGAGTTGGTATGAATATGAATGAGGATGGCCCCATCATCTTCGAGAAGCATTCCAGGT
ACAGATACCACTACGATGCTGACTACTCTCGGTGGGATTCAACACAGCAGAGAGCCGTGCTGGCAGCTGC
TCTAGAAATCATGGTTAAATTCTCCTCAGAACCACATTTGGCTCAGGTAGTAGCAGAAGACCTTCTTTCT
CCTAGCGTGATGGACGTGGGTGACTTCACAATATCAATCAACGAGGGTCTTCCCTCTGGGGTGCCCTGCA
CCTCCCAATGGAACTCCATCGCCCACTGGCTTCTCACTCTCTGTGCACTCTCCGAAGTCACAAATTTGTC
CCCAGACATCATACAGGCTAATTCTCTTTTCTCCTTCTATGGTGATGATGAAATTGTTAGTACAGACATA
AAATTAGACCCAGAGAAGTTGACAGTAAAGCTTAAGGAATACGGGTTGAAACCAACCCGCCCTGATAAAA
CTGAAGGACCTCTTGTTATTTCTGAAGACTTAGATGGTTTGACTTTCCTGCGGAGAACTGTGACCCGCGA
CCCAGCTGGTTGGTTTGGAAAACTGGAGCAGAGCTCAATACTCAGGCAAATGTACTGGACTAGGGGCCCC
AACCATGAAGACCCATCTGAATCAATGATTCCACACTCTCAAAGACCCATACAATTGATGTCCTTACTGG
GAGAGGCCGCACTCCACGGCCCAACATTCTACAGTAAAATCAGCAAATTAGTCATTGCAGAGTTAAAAGA
AGGTGGTATGGATTTTTACGTGCCCAGGCAAGAGCCAATGTTCAGATGGATGAGATTCTCAGATCTGAGC
ACGTGGGAGGGCGATCGCAATCTGGCTCCCAGTTTTGTGAATGAAGATGGCGTCTAATGACGCCAACCCA
TCTGATGGGTCCGCAGCCAACCTCGTCCCAGAGGTCAACAATGAGGTTATGGCTTTGGAGCCCGTTGTCG
GTGCCGCTATTGCGGCGCCTGTAGCGGGCCAACAAAATGTAATTGACCCCTGGATTAGAAATAATTTTGT
ACAAGCCCCTGGTGGAGAGTTCACAGTGTCCCCTAGAAACGCTCCGGGTGAAATACTATGGAGCGCGCCC
TTAGGCCCTGATCTGAATCCCTACCTATCTCATTTGGCCAGAATGTATAATGGTTATGCAGGTGGTTTTG
AAGTGCAGGTGATTCTCGCGGGGAACGCGTTCACCGCCGGAAAAATTATATTTGCAGCAGTTCCACCAAA
TTTTCCAACTGAAGGCTTGAGTCCCAGCCAGGTCACTATGTTCCCCCATATAATAGTGGATGTTAGGCAA
TTGGAACCTGTGTTGATCCCCTTACCTGATGTTAGGAATAACTTCTACCACTATAATCAGTCAAATGACT
CTACCATTAAATTGATAGCAATGCTGTATACACCACTTAGGGCTAATAATGCTGGGGAAGATGTTTTTAC
AGTCTCTTGTCGAGTTCTCACGAGGCCATCCCCTGATTTTGATTTTATATTTTTGGTGCCACCTACAGTT
GAGTCAAGAACTAAACCATTTACTGTCCCAATCTTAACTGTTGAAGAAATGACCAATTCAAGATTCCCCA
TTCCTTTGGAAAAATTGTTCACGGGCCCCAGCAGCGCCTTTGTTGTTCAACCACAAAATGGCAGATGCAC
GACTGATGGTGTGCTCTTAGGCACCACCCAACTGTCTCCTGTCAACATCTGCACCTTCAGAGGGGATGTC
ACCCACATTGCAGGTTCTCGTAATTACACAATGAATTTGGCTTCTCTAAATTGGAACAATTATGACCCAA
CAGAAGAAATTCCAGCCCCTCTAGGAACTCCAGATTTTGTGGGAAAGATCCAGGGTATGCTCACCCAAAC
CACAAAGGGAGATGGTTCGACCCGTGGCCATAAAGCTACAGTTTACACTGGGAGTGCCCCCTTTACTCCA
AAGCTGGGCAGTGTTCAATTCAGTACTGACACAGAAAATGATTTTGAAACTCACCAAAACACAAAATTCA
CCCCAGTCGGTGTCATCCAGGATGGTAGCACCACCCACCGAAATGAACCCCAACAATGGGTGCTCCCAAG
TTATTCAGGTAGAAATGTCCCTAATGTACACCTAGCCCCTGCTGTAGCCCCCACTTTCCCGGGTGAACAA
CTTCTTTTCTTTAGGTCTACTATGCCCGGATGCAGCGGGTATCCCAACATGGATTTGGATTGCCTACTCC
CTCAGGAGTGGGTGCAGCACTTCTACCAAGAGGCAGCTCCAGCACAATCTGATGTGGCTCTATTGAGGTT
TGTGAACCCAGACACGGGTAGGGTCCTATTTGAGTGTAAACTTCATAAATCAGGTTATGTCACAGTGGCT
CACACCGGCCAGCATGATTTGGTCATCCCCCCCAATGGTTATTTTAGGTTTGATTCCTGGGTTAATCAAT
TCTACACACTTGCCCCCATGGGAAATGGAACGGGGCGTAGACGTGCCTTGTAATGGCTGGAGCTTTCTTT
GCTGGATTGGCATCTGATGTTCTTAGCTCTGGACTTGGCTCCCTAATCAATGCTGGGGCTGGGGCTATCA
ACCAAAAGATTGATTTTGAAAATAACAGAAAATTGCAGCAAGCTTCCTTCCAGTTTAGCAGTAATCTACA
ACAGGCTTCCTTTCAACATGATAAAGAGATGCTCCAAGCACAAATTGAGGCCACTAAAAAGTTGCAACAG
GAAATGATGAGAGTCAAACAGGCAATGCTCTTAGAAGGTGGATTTTCTGAAACAGATGCAGCCCGTGGGG
CAATCAACGCCCCTATGACAAAGATTTTGGACTGGAGCGGAACAAGGTACTGGGCCCCTGATGCTAGGAC
TACAACATACAATGCAGGCCGCTTTTCCACCCCTCAACCTTCGGGGGCACTGCCAGTAAGAACCAATCCC
AGGACTCCTGCCCCCGCTCGGGACTCCCCCAGTACATCTTCTAATGCTTCCACTGCTACTTCTATACATT
CAAATCAAACTGTTTCAACGAGACTTGGTTCTACAGCTGGTTCTGGCACCAATGTCTCGAGTCTCCCGTC
AACTGCAAGGACTAGGAGCTGGATTGAGGATCAAAACAGAAACTTGTCACCTTTCATGCGGGGGGCTCAC
AACATATCGTTTGTCACCCCTCCATCTAGCAGATCCTCTAGCCAAGGCACAGTCTCAACCGTGCCTAAAG
AAGTTTTGGACTCCTGGACTGGCGCTTTCAATACGCGCAGGCAGCCTCTCTTCGCTCACATCCGTAGGCG
AGGGGAGTCACGGGCGTAA

>KC409291.1 Norovirus Hu/GII/20350/2009/VNM, complete genome
GAATGAAGATGGCGTCTAACGACGCTTCCGCTGCCGCTGTTGCTAACAGCAACAACGACACCGCAAAATC
TTCAAGTGACAGAATGCTTTCTAACATGGCTGTCACTTTTAAACGAGCCCTCGGGGCGCGGCCTAAACAG
CCCCCCCCGAGGGAAATACCACAAAAACCCCCACGACCACCTACTCCAGAACTGGTCAAAAAGATCCCTC
CTCCCCCGCCCAACGGAGAGGATGAAGTAGTGGTTTCTTATAGTGCCAAAGATGGCGTTTCCGGTTTGCC
TGAGCTTTCCACCGTCAGGCAACCGGAAGAAACCAATACGGCCTTCAGCGTCCCTCCACTCAACCAGAGG
GAGAATAGAGATGCTAAGGAACCACTGACTGGAACAATTCTGGAAATGTGGGATGGAGAAATCTACCACT
ATGGCCTGTATGTTGAGCGAGGTCTTGTGCTGGGTGTGCACAAACCACCAGCTGCCATAAGCCTCGCCAA
GGTCGAACTAACACCACTCTCCTTGTTCTGGAGACCTGTGTACACTCCCCAGTACCTCATCTCTCCAGAC
ACTCTCAAGAAATTGCACGGAGAAACGTTTCCCTACACAGCCTTTGACAACAATTGCTATGCCTTTTGTT
GTTGGGTCCTGGACCTAAATGACTCGTGGCTGAGTAGGAGAATGATCCAGAGAACAACTGGCTTCTTCAG
ACCCTACCAAGACTGGAATAGGAAACCCCTCCCCACTATGGATGATTCCAAATTAAAGAAGGTAGCTAAC
ATATTCCTGTGCGCCCTGTCTTCGCTATTCACCAGGCCCATAAAAGACATAATAGGAAAGCTAAGACCTC
TCAACATCATCAACATCCTGGCTTCATGTGATTGGACTTTCGCAGGCATAGTGGAGTCCTTGATACTCTT
GGCAGAGCTCTTTGGAGTCTTCTGGACACCCCCAGATGTGTCTGCGATGATTGCCCCCTTACTCGGTGAT
TTCGAGTTACAAGGACCTGAGGACCTTGTAGTGGAGCTCGTCCCTGTAGTAATGGGGGGAATTGGTTTGG
TGCTGGGATTCACCAAAGAGAAGATTGGGAAAATGTTGTCATCTGCTGCATCCACCTTGAGAGCTTGTAA
AGATCTTGGTGCATATGGGCTAGAGATCCTAAAATTAGTCATGAAGTGGTTCTTCCCGAAGAAAGAGGAG
GCAAATGAACTGGCTATGGTGAGATCCATCGAGGATGCAGTACTGGACCTTGAGGCAATTGAAAACAACC
ATATGACCACCTTGCTCAAAGACAAAGACAGCCTGGCAACCTACATGAGAACCCTTGACCTCGAGGAAGA
GAAAGCCAGAAAACTCTCAACCAAGTCTGCTTCACCTGACATCGTGGGCACAATCAACGCCCTTCTGGCG
AGAATCGCCGCTGCACGCTCCCTGGTGCACCGAGCGAAGGAGGAGCTTTCCAGCAGACCAAGACCTGTAG
TCTTGATGATATCAGGCAGACCAGGGATAGGAAAAACCCACCTTGCTAGGGAAGTGGCTAAGAGAATCGC
AGCCTCCCTCACAGGAGACCAGCGTGTAGGCCTCATCCCACGCAATGGCGTCGATCACTGGGATGCGTAC
AAGGGGGAGAGGGTCGTCCTATGGGACGATTATGGAATGAGCAACCCCATTCACGACGCCCTTAGGCTGC
AAGAACTCGCTGACACTTGCCCCCTTACTCTAAATTGTGACAGGATTGAGAATAAAGGAAAGGTCTTTGA
CAGCGATGTCATCATTATCACCACTAATCTGGCCAACCCAGCACCACTGGACTATGTCAACTTTGAAGCG
TGCTCGAGGCGCATCGATTTCCTCGTGTATGCAGAAGCCCCCGAGGTCGAAAAGGCGAAGCGTGACTTCC
CGGGCCAACCTGACATGTGGAAAAACGCTTTTAGTTCTGATTTCTCACACATAAAATTGGCACTGGCTCC
ACAAGGTGGCTTTGATAAGAACGGGAACACCCCACACGGGAAGGGCGTCATGAAGACTCTCACCACTGGC
TCACTCATTGCCCGGGCATCAGGGCTGCTCCATGAGAGATTGGATGAGTTTGAACTACAGGGCCCAGCTC
TTACCACTTTCAACTTTGACCGCAACAAAGTGCTTGCCTTTAGACAGCTTGCTGCTGAAAACAAATATGG
GTTGATAGACACAATGAAAGTTGGGAGGCAGCTCAAGGATGTCAAAACCATGCCAGAACTTAAACAAGCA
CTCAAGAACATCTCAATCAAGAAGTGCCAGATTGTGTATAGTGGTTGCACCTACACACTTGAATCTGATG
GCAAGGGCAATGTGAAAGTTGACAGAATCCAGAGCACCTCCGTACAGACCAACAATGAGCTGGCTGGCGC
CCTGCATCATCTGAGGTGCGCCAGAATCAGGTACTATGTCAAGTGTGTCCAGGAGGCCCTGTATTCTATC
ATCCAGATTGCTGGGGCTGCATTTGTCACCACGCGCATCATCAAGCGTGTGAACATTCAAGACTTATGGT
CCAAGCCACAAGTGGAAAACACAGAGGAGGCTACCAACAAGGACGGGTGCCCAAAACCCAAAGATGATGA
GGAGTTCGTCATTTCATCTGACGACATTAAAACTGAGGGTAAGAAAGGGAAGAACAAGACTGGCCGTGGC
AAGAAGCATACAGCCTTCTCAAGTAAAGGTCTCAGTGATGAAGAGTATGATGAGTACAAGAGAATTAGAG
AGGAAAGGAATGGCAAGTATTCCATAGAAGAGTACCTTCAGGACAGGGACAAATACTATGAGGAGGTGGC
CATTGCCAGGGCGACCGAGGAAGACTTCTGTGAAGAGGAGGAGGCCAAGATCCGGCAAAGGATCTTCAGA
CCAACAAGGAAACAACGCAAGGAAGAAAGAGCTTCTCTCGGTTTAGTCACAGGTTCTGAGATTAGGAAAA
GAAACCCAGAAGACTTCAAGCCTAAGGGAAAACTATGGGCTGACGATGACAGAAGTGTGGACTACAATGA
GAAACTCAGTTTTGAGGCCCCACCAAGCATCTGGTCAAGGATAGTCAACTTTGGTTCAGGTTGGGGCTTC
TGGGTCTCCCCTAGCCTGTTCATAACATCAACCCACGTCATACCCCAGGGCGCAAAGGAGTTCTTTGGAG
TCCCCATCAAACAAATTCAGGTACACAAGTCAGGCGAATTCTGTCGCTTGAGGTTCCCAAAACCAATCAG
GACTGACGTGACTGGCATGATCTTGGAAGAAGGTGCGCCCGAAGGCACCGTGGTCACACTACTCATCAAA
AGGTCTACTGGAGAACTCATGCCCCTAGCAGCTAGAATGGGGACCCATGCAACCATGAAAATTCAAGGGC
GCACCGTTGGAGGTCAGATGGGCATGCTTCTGACAGGATCCAACGCCAAGAGCATGGATCTAGGCACCAC
ACCAGGTGATTGCGGCTGTCCCTACATCTACAAGAGAGGAAATGACTATGTGGTCATTGGAGTCCACACG
GCTGCCGCTCGTGGGGGAAACACTGTCATATGTGCCACCCAGGGGGGCGAGGGGGAAGCTACACTTGAAG
GTGGTGACAGTAAGGGAACATACTGTGGTGCACCAATCCTAGGCCCAGGGAGTGCCCCAAAACTTAGCAC
CAAAACCAAATTCTGGAGATCATCCACAGCACCACTCCCACCTGGCACCTATGAACCAGCCTACCTTGGT
GGCAAGGACCCCAGAGTCAAGGGTGGCCCTTCGTTGCAGCAAGTCATGAGGGACCAGCTGAAACCATTTA
CAGAGCCCAGGGGTAAGCCACCAAAGCCAAGTGTGTTGGAAGCTGCCAAGAAAACCATCATCAATGTCCT
TGAACAAACAATTGACCCACCTGAGAAGTGGTCGTTCGCACAAGCTTGCGCCTCCCTTGACAAGACCACT
TCTAGCGGCCATCCGCACCATATGCGGAAAAACGACTGCTGGAATGGGGAGTCCTTCACAGGCAAGCTGG
CAGACCAGGCTTCCAAGGCTAACCTGATGTTTGAAGAAGGGAAGAACATGACCCCAGTCTACACAGGTGC
ACTTAAGGATGAATTAGTCAAAACTGACAAAATTTATGGTAAGATCAAAAAGAGGCTTCTCTGGGGCTCG
GATTTAGCAACCATGATCCGATGTGCTCGAGCATTCGGAGGCCTAATGGATGAACTTAAAGCACACTGTG
TCACACTTCCTATTAGAGTTGGTATGAATGTGAATGAGGATGGCCCCATCATCTTCGAGAAGCATTCCAG
GTACAGATACCACTATGATGCTGATTACTCTCGGTGGGATTCAACACAACAGAGAGTCGTGCTGGCAGCT
GCTCTAGAAATCATGGTTAAATTCTCCTCAGAACCACATTTGGCTCAGGTAGTCGCAGAAGATCTTCTTT
CCCCTAGCGTGGTGGATGTGGGTGACTTCACAATATCAATCAACGAGGGCCTTCCCTCTGGGGTGCCCTG
CACCTCCCAATGGAACTCCATCGCCCACTGGCTTCTCACTCTCTGTGCACTCTCCGAAGTCACAAATTTG
TCCCCAGACATCATACAGGCTAATTCTCTCTTCTCCTTCTATGGTGATGATGAAATTGTTAGTACAGACA
TAAAATTGGACCCAGAGAAGTTGACAGCAAAGCTTAAGGAATATGGGTTGAAACCAACCCGCCCTGACAA
AACTGAAGGACCTCTCGTTATTTCTGAAGACTTAGATGGTTTGACCTTCCTGCGGAGAACTGTGACCCGC
GACCCAGCTGGTTGGTTTGGAAAACTGGAGCAGAGCTCAATACTCAGGCAAATGTACTGGACTAGGGGCC
CCAACCATGAAGATCCATCTGAATCAATGATTCCACACTCTCAAAGACCCATACAATTGATGTCCTTACT
GGGAGAGGCCGCACTCCACGGCCCAACATTCTACAGTAAAATCAGCAAATTAGTCATTGCAGAGCTTAAA
GAAGGTGGTATGGATTTTTACGTGCCCAGGCAAGAGCCAATGTTCAGATGGATGAGATTCTCAGATCTGA
GCACGTGGGAGGGCGATCGCAATCTGGCTCCCAGTTTTGTGAATGAAGATGGCGTCGAATGACGCCAACC
CATCTGATGGGTCCGCAGCCAACCTCGTCCCAGAGGTCAGCAATGAGGTTATGGCTTTGGAACCCGTTGT
CGGTGCCGCTATTGCGGCGCCTGTAGCGGGCCAACAAAATGTAATTGACCCCTGGATTAGAAACAATTTT
GTACAAGCCCCTGGTGGAGAGTTCACAGTATCCCCTAGAAACGCTCCAGGTGAAATACTATGGAGCGCGC
CCTTAGGCCCTGATCTGAATCCCTACCTATCTCATTTGGCCAGAATGTATAATGGTTATGCAGGTGGTTT
TGAAGTGCAGGTGATCCTTGCGGGGAACGCGTTCACCGCCGGAAAAATTATATTTGCAGCAGTCCCACCA
AACTTTCCAACTGAAGGCCTGAGTCCCAGCCAGGTCACTATGTTCCCCCACATAATAGTAGATGTTAGGC
AATTGGAACCTGTGTTGATCCCCTTACCTGATGTTAGGAATAATTTCTATCATTATAATCAGACAAATGA
TTCTACCATTAAATTGATAGCAATGCTGTATACACCACTTAGGGCCAATAATGCTGGGGAAGATGTCTTC
ACAGTCTCTTGTCGAGTCCTCACTAGGCCGTCCCCTGATTTTGATTTTATATTTTTGGTGCCACCCACAG
TTGAGTCAAGAACTAAACCATTTACTGTCCCAATCTTAACCGTTGAAGAAATGACCAATTCAAGATTTCC
CATTCCTTTGGAAAAGTTGTTCACGGGTCCCAGCGGTGCCTTTGTTGTCCAACCACAAAATGGCAGGTGC
ACGACTGATGGCGTGCTCTTAGGCACCACCCAACTGTCTCCTGTCAACATCTGCACCTTCAGAGGGGATG
TCACCCACATTGCAGGTTCTCGTAATTACACAATGAATTTGGCATCTCTAAATTGGAACAATTATGACCC
AACAGAAGAAATTCCAGCCCCTCTGGGAACTCCAGATTTCGTGGGAAAGATCCAAGGTGTGCTCACTCAA
ACCACAAAAGGAGATGGCTCGACCCGTGGCCATAAAGCCACAGTTTACACTGGGAGTGCCCCCTTTACTC
CAAAGCTGGGCAGTGTTCAATTCAGTACTGACACAGAAAATGATTTTGAAACTCACCAAAACACAAAATT
CACCCCAGTCGGTGTCATCCAGGATGGTGGCACCACCCACCGAAATGAACCCCAACAATGGGTGCTCCCA
AGTTATTCTGGTAGAGATGTTCATAATGTACACCTAGCCCCTGCTGTAGCCCCCACTTTTCCGGGTGAAC
AACTTCTTTTCTTCAGGTCCACTATGCCCGGATGTAGCGGGTATCCCAACATGGATTTGGATTGCCTACT
CCCCCAGGAGTGGGTGCAGCACTTCTACCAAGAGGCAGCTCCAGCACAGTCTGATGTGGCTCTATTGAGA
TTTGTAAATCCAGACACGGGTAGGGTCCTGTTTGAGTGCAAACTTCATAAATCAGGCTATGTCACAGTGG
CCCACACCGGTCAGCATGATTTGGTCATCCCCCCCAATGGCTATTTTAGGTTTGATTCCTGGGTTAATCA
GTTCTACACACTTGCCCCCATGGGAAACGGAACGGGGCGTAGGCGCGCTTTATAATGGCTGGAGCTTTCT
TTGCTGGACTGGCATCTGATGTCCTTGGCTCTGGACTTGGTTCCCTAATCAATGCTGGGGCTGGGGCTAT
CAACCAAAAGATTGATTTTGAAAATAATAGAAAATTGCAGCAAGCTTCCTTCCAGTTTAGCAGTAATCTT
CAACAGGCTTCCTTTCAACACGATAAAGAGATGCTCCAAGCACAAATCGAGGCCACTAAAAAGTTGCAAC
AGGAAATGATGAAAGTCAAACAGGCAATGCTCCTAGAAGGTGGATTCTCTGAAACAGATGCAGCCCGTGG
GGCAATCAACGCCCCCATGACAAAAGTTTTGGACTGGAGCGGAACAAGGTACTGGGCCCCTGATGCTAGG
ACTACAACATACAATGCAGGCCGCTTTTCCACCCCTCAACCTTCGGGGACGCTGCCAGGAAGAATCAATC
CCAGGACTCCTACCCCCGCTCGGGGCTCCTCCAGTACATCTTCTAATGCTTCTACTGCTACTTCTATACA
TTCAAATCAAACTGTTTCAACGAGACTTGGTTCTACAGCTGGTTCTGGTACCAATGTCTCGAGTCTCCCG
TCAACTGCAAGGACTAGGAGTTGGGTTGAGGATCAAAACAGAAATTTGTCACCTTTCATGAGGGGGGCTC
ATAACATATCGTTTGTCACCCCACCATCTAGCAGATCCTCTAGTCAAGGCACAGTCTCAACCGTGCCTAA
AGAAGTTTTGGACTCCTGGACTGGCGCTTTCAACACGCGCAGGCAGCCTCTCTTCGCTCACATTCGTAGG
CGAGGGGAGTCACGGGTGTAA

>AB933702.1 Norovirus Hu/GII.4/Osaka3/2011/JP genomic RNA, complete genome
ATGAAGATGGCGTCTAACGACGCTTCCGCTGCCGCTGTTGCTAACAGCAACAACGACACCGCAAAATCTT
CAAGTGACAAAATGTTTTCTAGCATGGCTGTCACTTTCAAACGAGCCCTCGGGGCGCGGCCTAAACAGCC
CCCCCCGAGGGAAATACCACAAAGACCCCCACGACCACCTACTCCAGAACTGGTCAAAAAGATCCCTCCC
CCCCCGCCCAACGGAGAGGATGAAGTAGTGGTTTCTTATAGTGCCAAAGATGGTGTCTCCGGTTTACCTG
AGCTTTCCACCGTTAGGCAACCGGACGAAACCAATACGGCTTTCAGTGTCCCTCCACTCAGTCAGAGGGA
GAATAGGGATGCTAAGGAACCACTGACTGGAACAATTCTGGAAATGTGGGATGGAGAAATCTACCATTAT
GGCCTGTATGTTGAGCGAGGTCTTGTGCTGGGTGTGCACAAACCACCAGCTGCCATTAGCCTCGCCAAGG
TCGAACTAACACCACTCTCCTTGTTCTGGAGACCTGTGTACACTCCTCAGTACCTCATCTCTCCAGACAC
TCTCAAGAAATTACACGGAGAAACATTTCCCTACACAGCCTTCGACAACAATTGCTATGCCTTTTGTTGC
TGGGTCCTGGATCTGAACGACTCGTGGCTAAGTAGGAGAATGATCCAGAGAACAACTGGCTTCTTCAGAC
CTTACCAAGATTGGAATAGGAAACCCCTCCCCACTATGGATGACTCCAAATTAAAGAAGGTAGCTAACAT
ATTCCTGTGCACTCTGTCTTCGCTGTTCACCAGGCCCATAAAAGACATAATAGGGAAGTTAAGGCCTCTC
AACATCATCAACATCCTGGCTTCATGTGATTGGACTTTCGCAGGCATAGTGGAGTCCTTGATACTCTTGG
CAGAGCTCTTTGGAGTCTTCTGGACACCCCCAGATGTGTCTGCGATGATTGCCCCCTTACTTGGTGATTT
CGAGTTGCAAGGACCTGAGGACCTTGTAGTGGAGCTCGTCCCTGTAGTAATGGGGGGAATTGGTTTGGTG
CTAGGATTCACCAAAGAGAAGATTGGAAAAATGTTGTCATCTGCTGCATCCACCTTGAGAGCTTGTAAAG
ATCTTGGTGCGTATGGGCTAGAGATCCTAAAGTTAGTCATGAAGTGGTTCTTCCCGAAGAAAGAGGAAGC
AAATGAACTGGCTATGGTGAGATCCATCGAGGATGCAGTGCTGGACCTTGAGGCAATTGAAAACAACCAT
ATGACTACCTTGCTCAAAGACAAAGACAGCCTGGCAACCTATATGAGAACCCTTGATCTCGAGGAAGAGA
AAGCCAGAAAACTCTCAACCAAGTCTGCTTCACCTGACATCGTGGGCACAATCAACGCCCTTCTGGCGAG
AATCGCCGCTGCACGCTCCCTGGTGCACCGAGCGAAGGAGGAGCTCTCTAGCAGACCAAGACCTGTAGTC
TTGATGATATCAGGCAGACCAGGAATAGGGAAGACCCACCTTGCTAGGGAAGTGGCTAAGAGAATCGCAG
CCTCCCTCACAGGAGACCAGCGTGTGGGCCTCATCCCACGCAATGGCGTTGATCACTGGGACGCGTACAA
GGGGGAGAGGGTCGTCCTATGGGACGACTATGGAATGAGCAATCCCATCCACGACGCCCTCAGGCTGCAA
GAACTCGCTGACACTTGCCCCCTCACTCTAAATTGTGACAGGATTGAGAATAAAGGAAAGGTCTTTGACA
GCGATGTCATCATTATCACTACTAACCTGGCCAACCCAGCACCACTGGACTATGTCAACTTTGAAGCGTG
CTCGAGGCGCATTGATTTCCTCGTGTATGCAGAAGCCCCCGAGGTCGAAAAGGCAAAGCGTGACTTCCCG
GGCCAACCTGACATGTGGAAAAACGCTTTTAGTTCTGATTTCTCACACATAAAATTGGCACTGGCTCCAC
AAGGTGGCTTTGATAAGAACGGGAACACCCCGCATGGGAAGGGCGTCATGAAGACTCTCACCACTGGCTC
CCTCATTGCCCGGGCATCAGGGCTGCTCCATGAGAGATTGGATGAGTTTGAGCTACAGGGCCCAGCTCTC
ACCACCTTCAACTTTGACCGCAACAAAGTGCTTGCCTTCAGGCAGCTTGCTGCTGAAAACAAATACGGGT
TGATGGACACAATGAAGGTTGGGAGGCAGCTCAAAGATGTCAAGACTATGCCAGAACTTAAACAAGCACT
CAAGAGTATCTCAATCAAGAAGTGCCAGATTGTGTATAGTGGCTGCACCTACACACTTGAGTCTGACGGC
AAGGGCAATGTGAAAGTTGACAGAGTTCAGAGCACCTCCGTTCAGACCAACAATGAGCTGGCTGGCGCCT
TGCACCACCTGAGGTGCGCCAGAATCAGGTACTATGTCAAGTGTGTTCAGGAGGCCCTGTATTCTATCAT
CCAGATTGCTGGGGCTGCATTTGTCACCACGCGCATCATCAAGCGTGTGAACATTCAAGACTTATGGTCC
AAGCCACAAGTGGAAAACACAGAGGAGGGCACCAGCAAGGACGGGTGCCCAAAACCCAAAGATAATGAAG
AGTTCGTCATTTCATCTGACGACATTAAAACTGAGGGTAAGAAAGGGAAGAACAAGACTGGTCGTGGCAA
GAAGCACACAGCCTTCTCAAGTAAAGGTCTCAGTGATGAAGAGTATGATGAGTACAAGAGAATTAGAGAG
GAAAGGAATGGTAAGTACTCCATAGAAGAGTACCTTCAGGATAGGGACAGATACTATGAGGAGGTGGCCA
TTGCCAGGGCAACCGAGGAAGACTTCTGTGAAGAGGAGGAGGCCAAGATCCGGCAAAGGATCTTCAGACC
AACAAGGAAACAACGCAAGGAAGAAAGAGCTTCTCTCGGTTTAGTCACGGGTTCTGAAATCAGGAAAAGG
AACCCAGAAGACTTCAAGCCTAAGGGGAAACTATGGGCTGACGATGACAGAAGTGTGGACTACAATGAAA
AACTCAGTTTTGAGGCCCCACCAAGCATCTGGTCAAGGATAGTCAACTTTGGCTCAGGTTGGGGCTTCTG
GGTCTCCCCCAGCCTGTTTATAACATCAACCCACGTCATACCCCAGGGCGCAAAGGAGTTCTTTGGAGTC
CCCATCAAACAAATTCAGGTACACAAGTCAGGCGAATTCTGTCGCTTGAGGTTCCCAAAACCAATCAGGA
CTGATGTGACTGGCATGATCTTGGAAGAGGGTGCGCCCGAAGGCACCGTGGTCACACTACTCATCAAGAG
GTCTACTGGAGAGCTCATGCCCCTAGCAGCTAGAATGGGGACCCATGCAACCATGAAAATTCAAGGGCGC
ACTGTTGGAGGTCAGATGGGCATGCTTCTGACAGGATCCAACGCCAAAAGCATGGATCTAGGCACCACAC
CAGGTGATTGCGGCTGCCCCTACATCTACAAGAGAGGAAATGATTATGTGGTCATTGGAGTCCACACGGC
TGCCGCTCGTGGGGGAAACACTGTCATATGTGCCACCCAGGGGGGTGAGGGGGAAGCTACACTTGAAGGT
GGTGACGGTAAGGGAACATACTGTGGCGCACCAATCCTAGGCCCAGGGAGTGCCCCAAAACTTAGCACCA
AAACCAAATTCTGGAGATCATCCACAGCACCACTCCCACCTGGCACCTATGAACCAGCCTACCTTGGTGG
CAAGGACCCCAGAGTCAAGGATGGCCCCTCGTTGCAGCAAGTTATGAGGGACCAGTTGAAACCATTTACA
GAGCCTAGGGGTAAGCCACCAAAGCCAAGTGTGTTAGAAGCTGCCAAGAAAACCATCATCAATGTCCTTG
AACAAACAATTGACCCACCTGAGAAATGGTCGTTCGCACAAGCTTGCGCGTCCCTTGATAAGACCACTTC
TAGCGGCCATCCGCACCACATGCGGAAAAACGATTGCTGGAATGGGGAATCTTTCACAGGCAAGCTGGCA
GACCAGGCTTCCAAGGCTAACCTGATGTTTGAAGAAGGGAAGAACATGACCCCAGTCTACACAGGTGCAC
TTAAGGATGAATTAGTCAAAACTGACAAAATTTATGGTAAGATCAAGAAGAGGCTTCTCTGGGGCTCGGA
TTTGGCAACCATGATCCGGTGTGCTCGAGCATTCGGAGGCCTAATGGATGAACTCAAAGCACACTGTGTC
ACACTCCCTATCAGAGTTGGTATGAATATGAATGAGGATGGCCCCATCATCTTCGATAAGCATTCCAGGT
ACAGATACCACTACGATGCTGACTACTCTCGGTGGGATTCAACACAGCAGAGAGCCGTGCTGGCAGCTGC
TCTAGAAATCATGGTTAAATTCTCCTCAGAACCACATTTGGCTCAGGTAGTAGCAGAAGACCTTCTTTCT
CCTAGCGTGATGGATGTGGGTGACTTCACAATATCAATCAACGAGGGTCTTCCCTCTGGGGTGCCCTGCA
CCTCCCAATGGAACTCCATCGCCCACTGGCTTCTCACTCTCTGTGCACTCTCCGAAGTCACAAATTTGTC
CCCAGACATCATACAGGCTAATTCTCTCTTCTCCTTCTATGGTGATGATGAAATTGTTAGTACAGACATA
AGATTAGACCCAGAGAAGTTGACAGCAAAGCTAAAGGAATACGGGTTGAAACCAACCCGCCCTGATAAAA
CTGAAGGACCTCTTGTTATTTCTGAAGACTTAGATGGTTTGACTTTCCTGCGGAGAACTGTGACCCGCGA
CCCAGCTGGTTGGTTTGGAAAACTGGAGCAGAGCTCAATACTCAGGCAAATGTACTGGACTAGGGGCCCC
AACCATGAAGACCCATCTGAATCAATGATTCCACACTCTCAAAGACCCATACAATTGATGTCCTTACTGG
GAGAGGCCGCACTCCACGGCCCAACATTCTACAGTAAAATCAGCAAATTAGTCATTGCAGAGTTAAAAGA
AGGTGGCATGGATTTTTACGTGCCCAGGCAAGAGCCAATGTTCAGATGGATGAGATTCTCAGATCTGAGC
ACGTGGGAGGGCGATCGCAATCTGGCTCCCAGTTTTGTGAATGAAGATGGCGTCTAATGACGCCAACCCA
TCTGATGGGTCCGCAGCCAACCTCGTCCCAGAGGTCAACAATGAGGTTATGGCTTTGGAGCCCGTTGTCG
GTGCCGCTATTGCGGCGCCTGTAGCGGGCCAACAAAATGTAATTGACCCCTGGATTAGAAATAATTTTGT
ACAAGCCCCTGGTGGAGAGTTCACAGTGTCCCCTAGAAACGCTCCGGGTGAAATACTATGGAGCGCGCCC
TTAGGCCCTGATCTGAATCCCTACCTATCTCATTTGGCCAGAATGTATAATGGTTATGCAGGTGGTTTTG
AAGTGCAGGTGATTCTCGCGGGGAACGCGTTCACCGCCGGAAAAATTATATTTGCAGCAGTTCCACCAAA
TTTTCCAACTGAAGGCTTGAGTCCCAGCCAGGTCACTATGTTCCCCCATATAATAGTGGATGTTAGGCAA
TTGGAACCTGTGTTGATCCCCTTACCTGATGTTAGGAATAACTTCTACCACTATAATCAGTCAAATGACT
CTACCATTAAATTGATAGCAATGCTGTATACACCACTTAGGGCTAATAATGCTGGGGAAGATGTTTTTAC
AGTCTCTTGTCGAGTTCTCACGAGGCCATCCCCTGATTTTGATTTTATATTTTTGGTGCCACCTACAGTT
GAGTCAAGAACTAAACCATTTACTGTCCCAATCTTAACTGTTGAAGAAATGACCAATTCAAGATTCCCCA
TTCCTTTGGAAAAATTGTTCACGGGCCCCAGCAGCGCCTTTGTTGTTCAACCACAAAATGGCAGATGCAC
GACTGATGGTGTGCTCTTAGGCACCACCCAACTGTCTCCTGTCAACATCTGCACCTTCAGAGGGGATGTC
ACCCACATTGCAGGTTCTCGTAATTACACAATGAATTTGGCTTCTCTAAATTGGAACAATTATGACCCAA
CAGAAGAAATTCCAGCCCCTCTAGGAACTCCAGATTTTGTGGGAAAGATCCAGGGTGTGCTCACCCAAAC
CACAAAGGGAGATGGTTCGACCCGTGGCCATAAAGCTACAGTTTACACTGGGAGTGCCCCCTTTACTCCA
AAGCTGGGCAGTGTTCAATTCAGTACTGATACAGAAAATGATTTTGAAACTCACCAAAACACAAAATTCA
CCCCAGTCGGTGTCATCCAGGATGGTAGCACCACCCACCGAAATGAACCCCAACAATGGGTGCTCCCAAG
TTATTCAGGTAGAAATGTCCCTAATGTACACCTAGCCCCTGCTGTAGCCCCCACTTTCCCGGGTGAACAA
CTTCTTTTCTTTAGGTCTACTATGCCCGGATGCAGCGGGTATCCCAACATGGATTTGGATTGCCTACTCC
CTCAGGAGTGGGTGCAGCACTTCTATCAAGAGGCAGCTCCAGCACAATCTGATGTGGCTCTATTGAGGTT
TGTGAACCCAGACACGGGTAGGGTCCTATTTGAGTGTAAACTTCATAAATCAGGTTATGTCACAGTGGCT
CACACCGGCCAGCATGATTTGGTCATCCCCCCCAATGGCTATTTTAGGTTTGATTCCTGGGTTAATCAAT
TCTACACACTTGCCCCCATGGGAAATGGAACGGGGCGTAGACGTGCCTTATAATGGCTGGAGCTTTCTTT
GCTGGACTGGCATCTGATGTTCTTAGCTCTGGACTTGGTTCCCTAATCAATGCTGGGGCTGGGGCTATCA
ACCAAAAGATTGATTTTGAAAATAACAGAAAATTGCAGCAAGCTTCCTTCCAGTTTAGCAGTAATCTACA
ACAGGCTTCCTTTCAACATGATAAAGAGATGCTCCAAGCACAAATTGAGGCCACTAAAAAGTTGCAACAG
GAAGTGATGAGAGTCAAACAGGCAATGCTCTTAGAAGGTGGATTTTCTGAAACAGATGCAGCCCGTGGGG
CAATCAACGCCCCTATGACAAAGATTTTGGACTGGAGCGGAACAAGGTACTGGGCCCCTGATGCTAGGAC
TACAACATACAATGCAGGCCGCTTTTCCACCCCTCAACCTTCGGGGGCACTGCCAGTAAGAACCAATCCC
AGGACTCCTGCCCCCGCTCGGGGCTCCCCCAGTACATCTTCTAATGCTTCCACTGCTACTTCTATGCATT
CAAATCAAACTGTTTCAACGAGACTTGGTTCTACAGCTGGTTCTGGCACCAATGTCTCGAGTCTCCCGTC
AACTGCAAGGACTAGGAGCTGGATTGAGGATCAAAACAGAAACTTGTCACCTTTCATGCGGGGGGCTCAC
AACATATCGTTTGTCACCCCTCCATCTAGCAGATCCTCTAGTCAAGGCACAGTCTCAACCGTGCCTAAAG
AAGTTTTGGACTCCTGGACTGGCGCTTTCAATACGCGCAGGCAGCCTCTCTTCGCTCACATCCGTAGGCG
AGGGGAGTCACGGGCGTAA

>CS790749.1 Sequence 18 from Patent WO2007081447
GTGATTGGTTAGTATGGCTTCCAAGCCATTCTACCCAATAGAGTTCAACCCGAGTGTTGAGCTTCAAGTG
CTCCGATCGGCCCACCTCAGGGTGGGTGGTCGTGAGCAAATGTTTGAAACCATTAATGACCTCAATGATC
ATGTCAGGGGTGTGGTGGCCAAACTGTGGTGCAAGCATTTGCACCGTAGTTTGGCTGCCGCCCCCACATT
CACGGAGGAGGGCTTGTTAGACTCTTTCCTTTCAAAACCACCGGTTGACATCAATCCTGACACAACGTTC
CGTGAGCTGTTTGGTATTAATCCCCACGAGCAGTTCCCGCTGTCCATTCATGATTTGGCAAAATTACAGG
GTGAGCTTGTGGATGCGGCACGCAACCCAGGCCATGTGTTGCGGCGTCATTATTCCACCGATTCGCTCAC
CGCCCTAATTAACAAAATCACGAAATTTGTCCCTGTGCATGCCACACTTCAAGAAATGCAAGCACGCCGT
GCTTTCGAGCGAGAGCGCGCGGAGCTGTTTAGGGAACTGCCACATGCTGATTTGGATGTAAGTCGCCAAC
AAAAGTCGTACTTTTATGCCATGTGGCGTCAGGTGGTTAAGAAGAGCAAAGAGTTTTTCATCCCCCTGGT
CAAATGTACATCTTGGCGGAAGAAGTTTACAGAGCCTGCGGAAATTGTTAGACAGGTTCTGGTCCACTTT
TGTGAAGGGATGAGGTCGCAGTTTTCCACCAATGCAAATTACATCAATTTGTCCCTCATTGCCAAACTCC
GGCCAACAGTCCTCACAATGATTCTCCAGCAACACAAGAACACCTACAGAGGGTGGTTGGCAACAGTCAC
TGCTTTGGTTGAAGTGTACTCCAACCTGTTTCAAGACATGCGGGACACCGCTGTCTCAGCAGTGTCAGCC
ATTACACTGGTGTTTGAAACCATTAAGGACTTTGTAGTCAATGTGATAGACCTTGTTAAGAGCACGTTCC
AGTCACAAGGCCCAACATCTTGCGGCTGGGCTGCTATCATTGCTGGTGCACTGCTCATCTTAATGAAATT
GTCAGGGTGCTCCAACACCACAAGTTATTGGCACCGACTCCTCAAGGTGTGTGGGGGTGTCACTACCATT
GCTGCGGCGGCCCGTGCTGTCGTGTGGGTGCGAGACATCATAGCAGAAGCTGATGGCAAGGCTAGACTGA
AAAAGTACATGGCCCGCACAGCAGCTCTACTTGAGCTTGCAGCATCTCGAGACGTGACGGGCACTGATGA
ACTCAAGCGCCTATTAGATTGTTTCACACAGCTCATCGAGGAGGGTACTGAGTTGATACAGGAATTTGGT
ACATCACCACTTGCTGGTCTGACTAGGTCATATGTGAGTGAGCTTGAGTCAACTGCAAACAGTATCAGGA
GCACCATCCTCCTAGACACACCCCGAAAGACTCCAGTTGCAATCATCCTCACTGGTCCTCCTGGTATAGG
CAAAACAAGGCTTGCACAGCACCTTGCTGCAGGTTTTGGCAAAGTGTCAAACTTTTCCGTCACGTTGGAC
CACCACGACTCTTACACCGGAAATGAAGTCGCAATTTGGGATGAGTTTGACGTTGACACACAGGGTAAAT
TTGTGGAGACCATGATTGGTGTAGTTAATACCGCCCCCTACCCACTCAATTGCGACCGAGTGGAGAACAA
AGGCAAAGTGTTCACATCTGATTATATCATATGCACCAGCAATTACCCAACCTCTGTGTTACCTGACAAC
CCACGAGCGGGGGCTTTCTATCGCCGAGTCACAACGATAGATGTGTCATCTCCTACCATTGAAGATTGGA
AGAAGAAGAACCCAGGGAAGAAACCCCCACCCGACTTGTACAAGAACGATTTCACACACCTTCGCCTATC
TGTTAGACCGTTCTTGGGGTACAACCCCGAGGGGGACACCTTGGATGGTGTCCGAGTGAAACCTGTGCTC
ACTAGTGTGGATGGTCTGTCACGCTTGATGGAAACCAAGTTTAAGGAGCAGGGCAATGAACATCGGAACC
TGTGGATAACATGCCCGCGTGACCTGGTGGCCCCCGCCGCATCTGGTTTAAAAGCATACATGGCCGCCAA
CCGAGCGCTCGCACAAGTGTTCCAGGAACCATCTTCACAGGACATTGGTGAAACCTGCACGTCCCGTGTG
TACGTGTCATGTAACAATCCACCTCCCACATACAGTGGACGGGTGGTGAAAATCACAGCCATCAATCCAT
GGGATGCATCACTCGCCAATTCCATGTTATCAATGTTTGAAACCACCAGTCACATCCCTGCCTCGATTCA
GCGTGAAATCATGTATAGAGTTTGGGACCCACTGGTTCACCTGCAGACACGTGAGCCAAATACGCAGATG
CTCCCCTACATCAACAGAGTGGTCCCGGTGTCTTCTGCATTTGACTTCATCCGAGGCCTCAGGCACCATC
TTGGTCTGTGTTCAGTCAAAGGCATGTGGAGAGCTTATCAGGGTTGGAACAGTTCCAGCTCGATCTTGGA
ATTCCTGTCAAAGCACATGGCTGATGTTGCTTTCCCACACAACCCCGAGTGCACCGTTTTCCGGGCCCCG
GACGGTGATGTGATCTTTTACACGTTCGGGTCATATGCTTGCTTTGTGTCCCCAGCCCGTGTCCCATTTG
TTGGAGAGCCCCCGAAGAACGTGCATTCAAATATAACACGCAACATGACGTGGGCTGAGACACTCCGCCT
GTTGGCAGAAACTATAACTGAAAGTCTGGTGCACTTTGGCCCCTTCCTACTCATGATGCACAATGTTTCA
TACCTCGCCACCCGGTCTGGTCGGGAGGAGGAGGCCAAAGGAAAGACCAAGCATGGCCGTGGTGCCAAAC
ACGCTAGGAGGGGAGGTGTCAGCTTGTCTGATGATGAGTATGATGAGTGGCGTGACCTGGTACGGGACTG
GCGGCAAGACATGACTGTTGGGGAGTTTGTGGAGCTTCGTGAGCGATACGCGCTCGGAATGGACTCTGAG
GATGTGCAACGTTATCGTGCTTGGCTTGAGCTACGAGCGATGCGCATGGGTGCAGGTGCCTACCAACATG
CCACCATTATTGGTAGGGGAGGAGTACAAGACACCATCATCCGCACCCAACCAATGCGTGCTCCACGTGC
GCCCCGTAATCAAGGTTATGATGAAGAAGCTCCCACACCAATTGTTACATTCACATCTGGGGGTGATCAC
ATTGGGTATGGTTGTCACATGGGTAATGGGGTGGTTGTCACAGTTACACACGTGGCCTCTGCGTCTGACC
AAGTAGAAGGGCAGGACTTCGCAATCAGGAAGACCGAGGGTGAAACCACCTGGGTGAACACCAACCTTGG
TCACTTGCCCCACTACCAGATCGGTGATGGCGCCCCTGTCTACTACTCGGCGCGCCTACACCCTGTCACC
ACGCTTGCGGAGGGGACGTATGAGACACCCAATATCACGGTCCAGGGGTATCACCTGCGCATCATAAATG
GATACCCAACAAAGCGTGGGGACTGTGGCACACCCTATTTTGACTCATGCCGTCGTTTGGTCGGACTGCA
CGCAGCCACATCAACAAATGGAGAAACCAAGCTTGCTCAGCGAGTGACTAAAACATCCAAGGTGGAGAAT
GCTTTTGCTTGGAAGGGTCTACCAGTGGTTCGAGGCCCCGACTGTGGCGGCATGCCCACGGGGACTCGTT
ACCACCGCTCACCTGCATGGCCCAACCCTGTGGAAGGAGAAACACACGCCCCTGCGCCGTTTGGTTCCGG
TGATGAGCGGTACAAATTTTCCCAGGTGGAGATGTTGGTCAACGGCTTAAAGCCTTACTCAGAGCCCACC
CCTGGCATACCCCCCGCTTTGTTACAACGTGCAGCCACACACACACGCACGTATCTGGAAACAATAATTG
GCACCCACCGATCACCAAATTTGTCATTCAGTGAGGCATGTTCACTCTTGGAAAAATCAACATCGTGTGG
TCCGTTCGTGGCTGGCCAAAAGGGGGACTACTGGGACGAGGACAAACAGTGTTACACAGGTGTGTTGGCA
GAACATCTTGCCAAAGCATGGGATGCAGCCAACAGGGGCGTTGCACCCCAAAACGCCTACAAATTGGCTT
TGAAAGATGAACTGAGACCAATTGAAAAGAATGCACAAGGAAAAAGACGCCTCCTGTGGGGTTGTGATGC
GGGTGCCACATTGGTGGCTACTGCGGCCTTCAAGGGTGTTGCCACCCGCCTCCAAGCAGTTGCTCCAATG
ACACCAGTTAGCGTTGGCATAAACATGGACAGTTACCAGGTTGAGGTGCTGAATGAGTCACTCAAGGGTG
GGGTGCTTTACTGTCTCGATTATAGCAAGTGGGATTCAACACAGCACCCTGCCGTCACGGCCGCCTCACT
TGGGATTTTGGAGAGATTGTCTGAAGCCACTCCCATTACAACGTCAGCTGTCGAGTTGCTATCCTCCCCT
GCTAGAGGCCATTTAAACGACATTGTATTTATCACAAAATCTGGTCTCCCATCTGGCATGCCGTTTACCA
GTGTCATCAACTCACTCAACCACATGACTTACTTTGCAGCTGCAGTGCTTAAGGCGTATGAACAACACGG
AGCACCATACACAGGTAACGTGTTTCAGGTTGAAACTGTTCACACCTACGGGGATGACTGTTTATACTCA
GTGTGCCCTGCAACAGCCTCCATTTTCCAGACAGTTCTAGCCAACTTGACCTCGTTCGGTCTCAAACCAA
CAGCTGCAGATAAGAGTGAGACGATAGCCCCGACCCACACTCCTGTCTTCCTTAAGAGAACTCTAACATG
CACACCACGTGGTGTGCGTGGCCTATTAGACATCACATCCATAAAGAGGCAATTCTTGTGGATCAAGGCT
AACAGGACAGTTGACATCAATTCACCACCAGCATACGATCGCGACGCGCGTGGCATCCAGTTAGAAAACG
CCCTCGCGTACGCATCGCAGCATGGCCATGCAGTTTTTGAGGAAGTTGCTGAATTGGCTCGACACACAGC
CAAGGCTGAGGGACTGGTGCTAACCAATGTCAACTATGACCAGGCTCTCGCCACCTACGAATCTTGGTTC
ATAGGTGGTACAGGCCTGGTACAAGGTAGCCCCAGTGAAGAGACCACCAAATTAGTGTTTGAAATGGAGG
GCCTAGGCCAACCACAGCCACAGGGTGGCGAAAAGACCAGCCCACAGCCTGTGACACCACAGGACACCAT
TGGCCCTACAGCGGCCCTCTTACTTCCAACTCAGATTGAAACACCAAACGCAAGTGCACAGCGCTTGGAG
TTGGCCATGGCCACAGGGGCAGTCACGAGTAATGTACCAAACTGTATTCGTGAGTGTTTTGCCTCTGTTA
CCACAATCCCCTGGACAACTCGACAGGCCGCTAACACTTTCCTTGGGGCTATCCACCTTGGCCCACGCAT
CAACCCATACACCGCTCACCTGAGCGCAATGTTTGCTGGGTGGGGTGGTGGTTTTCAAGTGAGAGTGACT
ATATCTGGTTCTGGCCTGTTTGCTGGTCGGGCGGTAACTGCCATCTTGCCACCCGGAGTGAACCCCGCGA
GTGTCCAAAACCCTGGGGTTTTCCCTCATGCCTTCATTGATGCACGTACCACTGAGCCAATCTTGATTAA
TCTGCCAGACATTCGTCCTGTTGACTTCCACCGTGTAGACGGAGACGATGCCACGGCATCTGTTGGACTG
TGGGTAGCTCAACCCCTCATCAACCCATTTCAGACAGGCCCTGTGTCCACTTGTTGGTTGAGTTTTGAAA
CAAGACCCGGCCCTGACTTTGACTTTTGTCTGTTGAAGGCCCCAGAGCAGCAGATGGACAATGGAATTTC
GCCCGCCTCTTTGTTGCCCCGTAGGCTCGGACGTTCCCGAGGCAACAGAATGGGTGGGCGAATTGTGGGA
CTGGTTGTGGTGGCGGCTGCGGAACAGGTGAACCATCACTTTGATGCCCGGTCAACAACATTAGGGTGGT
CCACATTGCCTGTTGAACCTATTGCAGGGGATATATCCTGGTATGGTGATGCTGGGAACAAGTCAATCCG
AGGGCTTGTTAGTGCTCAGGGCAAAGGTATAATATTTCCAAACATAGTCAACCACTGGACTGACGTTGCA
CTGTCCTCCAAGACATCTAACACCACAACCATACCAACTGACACATCTACTCTTGGCAATTTACCAGGTG
CCTCTGGACCACTTGTCACTTTTGCTGACAATGGGGATGTTAATGAGAGTTCCGCCCAAAATGCCATATT
GACAGCTGCAAATCAGAACTTCACATCATTCTCTCCAACTTTTGATGCGGCAGGGATATGGGTGTGGATG
CCTTGGGCCACGGATCGTCCAGGTGCGTCAGACAGCAACATCTACATTAGCCCCACCTGGGTAAATGGCA
ATCCCTCCCACCCAATCCATGAAAAATGCACTAACATGATTGGCACAAACTTTCAGTTTGGAGGGACCGG
CACCAACAACATCATGTTGTGGCAGGAACAGCACTTCACATCCTGGCCCGGTGCAGCAGAGGTGTACTGC
TCGCAACTGGAAAGCACTGCCGAGATTTTCCAGAACAACATTGTTAACATCCCAATGAACCAAATGGCAG
TGTTTAATGTTGAGACTGCAGGTAATTCATTCCAAATAGCCATCTTGCCCAATGGTTATTGTGTCACCAA
CGCACCAGTGGGAACACACCAACTTCTTGACTATGAGACTAGCTTCAAATTTGTAGGACTCTTCCCCCAA
AGCACTTCACTTCAGGGGCCCCATGGGAACAGTGGCCGGGCCGTTAGGTTCTTAGAATAATGTCTTGGTT
TACTGGAGCATCTCTGGCTGCCGGTTCACTCGTGGACATGGCAGGCACCATTTCATCAATTGTGGCACAA
CAAAGACAAATTGATCTGATGGCAGAAGCAAATAGAATCCAGGCAGATTGGGTGCGCCGTCAAGAGGCAC
TACAAATCCGTGGCCAGGACATCTCACGGGATCTTGCTGTTAACGGCACTGCCCAGCGTGTTGAGTCTTT
AGTCAATGCAGGCTTCACACCCGTGGACGCACGTCGGCTGGCCGGCGGAACGGAAACGGTGAGTTACGGC
CTACTGGATCGCCCTATCCTACAACGGGGCATCCTTTCTGGCATCACTGAGACACGACACCTCCAGGCCA
TGCAGGGCGCTCTAAGTGCATTCAAAAATGGTGCCTCTTACGGAGCCCCGCCAGCCCCATCAGGCTTTGT
GAATCCAAATTATCAACCTTCACCTCCGAGATTGAAACTAGGCCCTAGGCCCCCTAGCACCAATGTTTGA
AATCCTATCTCTTATACAAATTTTCTATCTTTTCTTTTCTTTCTACACGGTACCTCACGCGTTCGGGTGG
TCAAATGCAATTAAGCGATTGCAGCCGTGCTTTCTTGG

>KM258128.1 Norovirus 12-BA-1/2012/GII.Pe/GII.4/Sydney, complete genome
GTGAATGAAGATGGCGTCTAACGACGCTTCCGCTGCCGCTGTTGCCAACAGCAACAACGACATCGCAAAA
TCTTCAAGTGACGGTGTGTTTTCTAACATGGCTGTCACTTTTAAGCGGGCCCTCGGGGCGCGGCCTAAAC
AGCCGCCCCCGAAGGAAATACCACCCAGACCCCCGCGACCACCCACACCAGAATTGGTCAAAAAGATCCC
TCCTCCCCCACCCAACGGGGAGGATGAACTAGTGGTCTCTTACAGCGCCAAAGATGGCGTTTCCGGACTG
CCTGAGCTCACCACTGTCAGACAACCGGAAGAAACCAACACGGCGTTCAGTGTCCCCCCACTCAACCAAA
GGGAGAGCAGGGACGCCAAGGAGCCACTAACTGGAACAATTATTGAAATGTGGGATGGAGAAATCTACCA
TTACGGCCTGTACGTTGAACGAGGTCTTATACTTGGTGTGCACAAGCCACCGGCAGCCATCAGCCTTGCC
AAGGTCGAGCTAGCACCGCTCTCTTTGTTCTGGAGACCTGTATACACCCCCCAGTATCTCATCTCTCCAG
ACACTCTTAGGAGATTACATGGAGAGTCATTCCCCTACACTGCATTTGACAACAATTGCTACGCCTTTTG
TTGTTGGGTATTAGACCTAAACGACTCATGGCTAAGCAGGAGAATGATTCAGAGAACAACAGGTTTCTTC
AGGCCGTACCAGGATTGGAACAGGAAACCCCTCCCCACTATGGATGATTCCAAATTAAAGAAGGTAGCCA
ACATATTCTTGTGCACTTTGTCTTCACTATTCACCAGACCCATTAAGGACATAATAGGGAAGTTGAAACC
TCTTAACATCCTTAACATTCTGGCTACATGTGATTGGACCTTCGCAGGCATAGTGGAATCCTTAATACTT
TTGGCAGAACTCTTTGGAGTTTTCTGGACACCCCCAGATGTGTCTGCGATGATCGCCCCCTTGCTAGGTG
ATTATGAACTGCAAGGACCTGAGGACCTTGCAGTGGAACTGGTCCCAATAGTGATGGGGGGGATAGGTTT
GGTGCTAGGATTTACCAAAGAGAAAATCGGAAAGATGCTATCATCCGCTGCATCCACTTTAAGAGCTTGT
AAAGACCTTGGTGCATACGGACTGGAAATCTTAAAGTTGGTCATGAAGTGGTTCTTCCCAAAGAAAGAGG
AAGCAAATGAACTGGCTATGGTGAGATCCATCGAGGATGCAGTGCTAGACCTCGAGGCAATTGAAAACAA
CCACATGACCACCCTACTCAAAGACAAAGACAGCTTGGCAACCTACATGAGAACCCTTGACCTTGAGGAG
GAGAAAGCCAGAAAACTCTCAACCAAATCTGCTTCACCCGATATTGTGGGCACAATCAACTCTCTTCTGG
CAAGAATCGCTGCTGCACGCTCCCTAGTGCATCGGGCAAAAGAAGAGCTCTCCAGCAGGCCGAGACCTGT
CGTTGTGATGATATCGGGAAGACCAGGGATAGGGAAAACTCACCTTGCCAGGGAGCTGGCCAAGAAGATC
GCGGCCTCCCTCACAGGGGACCAGCGTGTGGGTCTTATCCCACGCAATGGTGTCGACCACTGGGACGCAT
ACAAGGGCGAAAGAGTTGTCCTATGGGACGACTATGGAATGAGCAACCCCATCCATGATGCCCTCAGGTT
GCAGGAGCTTGCTGACACTTGCCCCCTCACGCTAAATTGTGACAGAATTGAGAACAAAGGGAAAGTCTTT
GACAGTGATGCCATAATTATCACCACCAATCTGGCCAACCCAGCACCACTGGATTATGTCAACTTTGAAG
CGTGCTCGAGACGCATTGACTTCCTCGTGTACGCAGAAGCCCCTGAGGTGGAGAAGGCAAAGCGCGACTT
CCCAGGTCAACCTGACATGTGGAAGAACGCTTTCAGTCCTGACTTCTCACACATAAAACTGTCATTGGCT
CCACAGGGTGGTTTTGACAAGAACGGCAACACCCCGCATGGAAAAGGGGTCATGAAGACCCTCACCACTG
GCTCCCTCATCGCCCGAGCATCAGGGTTACTCCATGAGAGGCTAGATGAATATGAACTGCAAGGCCCAGC
CCTCACCACTTTCAACTTTGACCGCAACAAGATACTTGCTTTTAGACAGCTTGCTGCTGAAAACAAGTAT
GGGCTGATGGACACAATGAGAGTTGGAAAACAGCTCAAGGATGTCAAGACCATGTCAGACCTTAAACAAG
CACTCAAGAACATCGCGATCAAGAAGTGCCAGATAGTGTACAATGGTAGCACCTACACACTTGAGGCCGA
TGGCAAGGGTAGTGTGAAAGTTGACAAAGTGCAAAGTGCCACTGTGCAGACCAACAATGAACTAGCTGGT
GCCCTACACCACCTAAGGTGTGCTAGAATCAGATACTATGTTAAGTGCGTCCAGGAGGCACTGTATTCCA
TCATCCAAATCGCTGGGGCTGCATTCGTCACCACGCGCATCGCTAAGCGCATGAATATACAGAATCTCTG
GTCCAAGCCACAGGTGGAAGACACAGAAGAGATGGCCAACAAAGATGGTTGCCTAAAACCCAAAGATGAT
GAAGAGTTTGTCGTCTCATCCGACGACATCAAAACTGAGGGCAAGAAAGGGAAGAACAAGTCCGGCCGTG
GCAAGAAGCACACAGCCTTTTCAAGCAAAGGGCTCAGTGATGAGGAGTACGATGAGTACAAGAGAATCAG
AGAAGAAAGGAATGGTAAGTACTCCATAGAAGAGTACCTTCAGGACAGGGACAGGTACTACGAGGAGGTG
GCCATTGCCAGAGCAACCGAAGAGGACTTCTGTGAAGAAGAAGAGGCCAAAATCCGGCAGAGAATTTTCA
GACCAACAAGGAAACAACGCAAAGAAGAGAGGGCCTCTCTCGGCTTGGTCACAGGCTCTGAAATCAGGAA
GAGAAACCCAGAAGACTTCAAACCCAAGGGAAAGCTGTGGGCTGATGATGACAGAAGTGTTGACTACAAT
GAGAAACTCAACTTTGAGGCCCCACCAAGCATCTGGTCGCGGATAGTCAACTTTGGTTCAGGCTGGGGCT
TCTGGGTCTCCCCCAGTCTGTTCATAACATCAACCCATGTCATACCCCAAGGTGCAAAAGAGTTCTTCGG
CGTCCCTATCAAGCAAATCCAGATACACAAATCAGGTGAATTCTGCCGGTTGAGATTCCCAAAGCCAATC
AGAACTGATGTGACGGGCATGATTCTAGAAGAAGGTGCGCCCGAGGGGACCGTGGCCACACTGCTCATCA
AGAGACCAACTGGAGAGCTCATGCCTCTGGCAGCCAGAATGGGGACCCATGCAACCATGAAAATTCAGGG
GCGCACAGTTGGAGGGCAAATGGGTATGCTCCTGACGGGATCCAACGCCAAGAGTATGGACCTAGGCACA
ACACCAGGCGACTGCGGCTGCCCCTACATCTACAAGAGGGGGAATGACTACGTGGTCATAGGAGTCCATA
CGGCCGCTGCCCGTGGAGGAAACACTGTCATATGTGCCACCCAGGGGAGTGAGGGAGAAGCCACACTTGA
AGGAGGTGACAGTAAAGGGACATACTGTGGCGCACCAATCTTGGGCCCAGGGAGCGCTCCGAAGCTCAGT
ACCAAGACTAAGTTTTGGAGATCATCCACAACACCACTCCCACCTGGCACCTACGAACCAGCCTACCTCG
GTGGCAAAGACCCCAGAGTCAAAGGTGGCCCTTCATTGCAACAAGTTATGAGGGACCAGCTGAAGCCATT
CACAGAACCCAGAGGCAAACCACCAAGGCCAAATGTGTTGGAAGCTGCCAAGAAAACCATCATCAATGTC
CTTGAGCAAACAATTGATCCACCCCAAAAATGGTCATTTGCGCAAGCTTGCGCATCTCTTGACAAAACCA
CCTCCAGCGGCCACCCGCACCACATGCGGAAAAACGATTGTTGGAATGGGGAGTCCTTCACAGGAAAATT
GGCTGATCAAGCCTCCAAGGCCAACCTAATGTTTGAAGAGGGAAAGAACATGACTCCAGTCTACACAGGT
GCACTTAAAGATGAGTTGGTAAAGACCGATAAAGTTTATGGTAAGGTCAAGAAGAGGCTTCTGTGGGGTT
CAGACCTGGCGACCATGATACGGTGCGCCCGAGCTTTTGGAGGCCTTATGGATGAACTCAAGGCACACTG
TGTCACACTTCCTGTCAGAGTTGGTATGAACATGAATGAGGATGGCCCCATCATCTTTGAGAAGCACTCC
AGATATAGATATCACTATGATGCTGATTATTCCCGGTGGGACTCAACACAACAAAGGGATGTGCTAGCAG
CAGCACTAGAAATCATGGTTAAGTTCTCTCCAGAACCACACCTGGCCCAGATAGTTGCAGAAGACCTCCT
TTCCCCTAGCGTAATGGATGTAGGTGACTTTCAAATATCAATAAGTGAGGGTCTCCCCTCTGGGGTACCT
TGTACCTCCCAGTGGAATTCCATCGCCCACTGGCTCCTCACTCTTTGTGCACTCTCTGAAGTCACGGACC
TGTCCCCTGACATCATTCAGGCCAACTCCCTTTTCTCCTTCTATGGTGATGATGAGATTGTAAGCACAGA
CATAAAGTTGGACCCAGAGAAGCTGACAGCAAAACTCAAGGAGTACGGGCTGAAACCAACCCGCCCCGAC
AAAACTGAAGGACCCCTTGTTATCTCTGAAGACCTGGATGGCCTGACATTCCTCCGGAGAACTGTGACCC
GTGATCCAGCTGGCTGGTTTGGAAAATTGGAACAAAGTTCAATTCTCAGGCAAATGTACTGGACCAGGGG
TCCCAACCATGAAGATCCATTTGAAACAATGATACCACACTCCCAAAGACCCATACAATTGATGTCCTTG
CTGGGCGAGGCTGCACTCCACGGCCCGGCATTCTATAGCAAAATTAGCAAATTAGTCATTGCAGAGTTGA
AGGAAGGTGGCATGGATTTTTACGTGCCCAGACAAGAGCCAATGTTCAGATGGATGAGATTCTCAGATCT
GAGCACGTGGGAGGGCGATCGCAATCTGGCTCCCAGTTTTGTGAATGAAGATGGCGTCGAGTGACGCCAA
CCCATCTGATGGGTCCGCAGCCAACCTCGTCCCAGAGGTCAACAATGAGGTTATGGCTCTGGAGCCCGTT
GTTGGTGCCGCCATTGCGGCGCCTGTAGCGGGCCAACAAAATGTAATTGACCCCTGGATTAGAAATAATT
TTGTACAGGCCCCTGGTGGAGAGTTTACAGTATCCCCTAGAAACGCTCCAGGTGAAATACTATGGAGCGC
GCCCTTGGGCCCTGATCTAAATCCCTACCTATCCCATTTGGCCAGAATGTACAATGGTTATGCAGGTGGT
TTTGAAGTGCAGGTAATTCTCGCGGGGAACGCGTTCACCGCCGGGAAGGTCATATTTGCAGCAGTCCCAC
CAAATTTTCCAACTGAAGGCTTGAGCCCCAGCCAGGTCACTATGTTCCCCCATATAGTAGTAGATGTTAG
GCAACTAGAACCTGTGTTGATTCCCTTACCCGATGTTAGGAATAATTTCTATCATTACAATCAATCAAAT
GACCCCACCATTAAGTTGATAGCAATGTTGTATACACCACTTAGGGCTAATAATGCTGGGGATGATGTCT
TCACAGTTTCTTGCCGAGTTCTCACGAGACCATCCCCCGATTTTGATTTCATATTTCTAGTGCCACCCAC
AGTTGAGTCAAGAACTAAACCATTCTCTGTCCCAGTTTTAACTGTTGAGGAGATGACCAATTCAAGATTT
CCCATTCCTTTGGAAAAGTTGTTCACGGGTCCCAGCAGTGCCTTTGTTGTCCAACCACAAAACGGCAGGT
GCACGACTGATGGCGTGCTCCTAGGCACCACCCAACTGTCTCCTGTCAACATCTGCACCTTCAGAGGAGA
TGTCACCCATATCACAGGTAGTCGTAACTACACAATGAATTTGGCTTCTCAAAATTGGAACAATTATGAC
CCAACAGAAGAAATCCCAGCCCCTCTAGGAACTCCAGATTTTGTGGGGAAGATTCAAGGCGTGCTCACCC
AAACCACAAGGACAGATGGCTCAACACGCGGCCACAAAGCTACAGTGTACACTGGGAGCGCCGACTTTGC
TCCAAAACTGGGTAGAGTTCAATTTGAAACTGACACAGACCATGATTTTGAAGCTAACCAAAACACAAAG
TTCACCCCAGTCGGTGTCATCCAAGATGGTGGCACCACCCACCGAAATGAACCCCAGCAGTGGGTGCTCC
CAAGTTACTCAGGCAGAAACACTCATAATGTGCATCTGGCCCCCGCTGTAGCCCCCACTTTTCCGGGTGA
GCAACTTCTCTTCTTCAGGTCCACCATGCCCGGATGCAGCGGGTACCCCAACATGGATTTGGACTGTCTG
CTCCCCCAGGAATGGGTGCAGTACTTCTACCAAGAGGCAGCCCCAGCACAATCTGATGTGGCTCTGCTAA
GATTTGTGAATCCAGACACAGGTAGGGTTTTGTTTGAGTGTAAGCTTCATAAATCAGGCTATGTTACAGT
GGCTCACACTGGCCAATATGATTTGGTTATTCCCCCCAATGGTTATTTTAGGTTTGATTCCTGGGTCAAC
CAGTTTTACACGCTTGCCCCCATGGGAAATGGAACGGGGCGTAGACGTGCAGTATAATGGCTGGAGCTTT
CTTTGCTGGATTGGCATCTGATGTCCTTGGCTCTGGACTTGGTTCCCTTATCAATGCTGGGGCTGGGGCC
ATCAACCAAAAAGTTGAGTTTGAAAATAACAGGAAATTGCAACAAGCATCCTTCCAATTTAGCAGCAATC
TACAACAGGCTTCCTTTCAACATGACAAAGAGATGCTCCAAGCACAAATTGAGGCCACCAAAAAGCTACA
ACAGGAAATGATGAAAGTTAAGCAGGCAATGCTCCTAGAGGGTGGGTTCTCTGAGACAGATGCAGCCCGC
GGGGCAATCAACGCCCCCATAACAAAAGCTTTGGACTGGAGCGGGACAAGGTACTGGGCTCCCGATGCTA
GGACTACAACATACAATGCAGGCCGCTTTTCCACCCCTCAACCATCGGGGGCACTGCCAGGGAGAGCTAA
TCTTAGGGATGCTGTCCCTGCTCGGGGTTCCTCCAGCAAATCTTCTAACCCTTCTACTGCTACTTCTGTG
TACTCAAATCAAACTACTTCAACGAGACTTGGTTCTACAGCTGGTTCTGGCACCAGTGTCTCGAGCTTCC
CGTCAACTGCAAGGACTAGGAGCTGGGTTGAGGATCAAAGTAGGAATTTGTCACCTTTCATGAGGGGGGC
CCACAACATATCGTTTGTCACCCCACCATCTAGCAGATCCTCTAGCCAAGGCACAGTCTCAACCGTGCCT
AAAGGGGTTTTGGACTCCTGGACTGGCGCTTTCAACACGCGCAGGCAGCCACTCTTCGCTCACATTCGTA
AGCGAGGGGAGTCACGGGCGTAATGTGAAAAGACAAAATTGATTATCTTTCTTTCTTTTTAGTGTCTTTT

>MF140656.1 Norovirus GII strain Norovirus/GII/Hu/NL/2009/GII.P4-GII.4/Rotterdam/E1300263_p15_d41 ORF1 gene, partial cds; ORF2 gene, complete cds; and ORF3 gene, partial cds
TCTAACGACGCTTCCGCTGCCGCTGTTGCTAACAGCAACAACGACACCGCAAAATCTTCAAGTGACGGAG
TGCTTTCTAGCATGGCTGTCACTTTTAAACGAGCCCTCGGGGCGCGGCCTAAGCAGCCTCCCCCGAGGGA
AATACCACAAAGACCCCCACGACCACCTACTCCAGAACTGGTCAAAAATATCCCCCCTCCCCCGCCCAAT
GGAGAGGATGAAATAGTGGTTTCTTACAGTGTCAAAGATGGTATTTCCGGTTTGCCTGATCTTTCCACCG
TCAGGCAACCGGAAGAATCTAACACGGCCTTCAGTGTCCCTCCACTCAATCAGAGGGAGAATAGAGATGC
TGTGGAGCCATTACCTGGAACAATTCTGGAAATGTGGGATGGAGAAATCTACCATTATGGCATATATGTG
GAGCGAGGTCTTGTACTAGGCGTGCATAAACCACCAGCCGCCATTAGCCTCGCTAGGATCGAGCTAACAC
CACTCTCCTTGTACTGGAGACCTGTGTATACCCCTCAATACCTCATCTCTCCAGACTCTCTCAAGAAATT
ACATGAAGAGACGTTCCCCTACACAGCCTTCGACAACAACTGCTATGCCTTTTGTTGTTGGGTCCTGGAC
CTAAACGACTCGTGGCTGAGTAGGAGGATGATCCAGAGAACAACTGGCTTCTTCAGGCCCTACCAAGAAT
GGAACAGGAAACCTCTCCCCACTATGGATGATTCCAAGCTAAAGAAGGTGGCTAACATATTCCTGTGTGC
TCTGTCTTCGCTATTCACCAGGCCCATAAAAGATATAATAGGGAAGCTAAGGCCTCTTAACATCCTTAAC
ATCTTGGCCTCATGTGATTGGACTTTTGCAGGCATAGTGGAGTCTTTGATACTCTTGGCAGAACTCTTTG
GAGTTTTCTGGACACCCCCAGATGTGTCTGCGATGATTGCCCCCTTGCTCGGTGATTTCCAGTTGCAAGG
ACCGGAGGACCTTGCGGTGGAACTCGTCCCTGTAGTGATGGGGGGAATTGGTTTGGTGTTAGGGTTCACC
AAAGAGAAGATTGGTAAGATGTTGTCATCTGCTGCGTCCACCTTGAGAGCTTGTAAAGATCTTGGTGCAT
ATGGGCTAGAGATCCTAAAGTTGGTTATGAAGTGGTTCTTCCCGAAGAAAGAGGAAGCAAATGAACTGGC
TATAGTAAGATCCATCGAGGATGCAGTCCTGGATCTCGAGGCAATTGAAAACAATCACTTAACCATCTTG
CTCAAAGACAAAGACAGTCTGGCAACCTACATGAGAACCCTTGATCTTGAGGAGGAGAAAGCCAGGAAAC
TCTCAACCAAGTCTGCTTCACCTGACATTGTGGGCACAATCAACGCCCTTCTGGCAAGGATCGCTGCTGC
ACGTTCTCTGGTGCATCGAGCGAAGGAGGAACTTTCCAGCAGACCAAGACCTGTAGTATTGATGATATCA
GGCAGACCAGGAATAGGGAAGACCCACCTTGCTAGGGAAGTGGCCAAGAGAATCGCAGCCTCCCTTACAG
GAGACCAGCGCGTGGGCCTCATCCCACGCAATGGTGTCGACCATTGGGATGCGTACAAGGGTGAGAGGGT
CGTCCTATGGGATGACTATGGAATGAGCAATCCCATCCACGATGCCCTCAGGTTGCAAGAACTCGCTGAC
ACTTGCCCTCTCACCCTAAACTGTGACAGGATTGAGAATAAAGGAAAGGTTTTTGACAGCGATGTCATCA
TCATCACCACTAATCTGGCCAACCCAGCACCACTGGACTACGTCAACTTTGAAGCATGCTCGAGGCGCAT
CGACTTCCTCGTGTATGCAGAAGCTCCTGAAGTCGAGAAGGCGAAGCGTGACTTCCCAGGCCAGCCCGAC
ATGTGGAAGAACGCCTTCAGCTCTGATTTCTCACACATAAAACTAGCATTGGCTCCACAGGGTGGCTTCG
ACAAGAACGGGAACACCCCACACGGGAAGGGCGTCATGAAGACTCTCACCACTGGCTCCCTTATTGCTCG
GGCATCAGGGCTACTCCATGAGAGGTTAGATGAGTTTGAAATGCAGGGTCCAGCTCTCACCACCTTCAAC
TTTGATCGCAACAAAGTGCTTGCCTTTAGACAACTTGCTGCTGAAAACAAATATGGGTTGATAGACACAA
TGAAAGTTGGGAGGCAGCTCAAGGATGTCAGAACAATGCCAGAACTTAAGCAAGCACTCAAGAATATCTC
AATCAAGAAGTGCCAGATAGTGTATGGTGGTTGCACCTACACACTTGAGTCTGATGGCAAGGGTAATGTG
AAAGTTGATAAAGTTCAAAGCGCCTCCGTGCAGACCAACAATGAGCTGACTGGCGCCCTGCACCACCTAC
GGTGCGCCAGAATCAGATACTACGTCAAGTGTGTCCAGGAGGCCCTGTATTCCATCATCCAGATTGCTGG
GGCTGCATTTGTCACCACGCGCATCGTCAAGCGCATGAACATACAAGACCTATGGTCCAGACCACAAGTG
GAGAACACAGAGGAGACTACCAGCAAGGACGGGTGTCCAAAACCCAGAGATGATGAGGAGTTCGTCATTT
CATCCGACGACATCAAAACTGAGGGTAAGAAAGGAAAGAACAAGACTGGTCGCGGCAAGAAACACACAGC
CTTCTCAAGCAAAGGTCTCAGTGATGAAGAGTACGATGAGTACAAAAGGATTAGAGAGGAAAGGAATGGC
AGGTACTCCATAGAAGAATACCTTCAGGACAGGGACAAATACTACGAGGAGGTGGCCATTGCCAGGGCAA
CCGAGGAGGACTTCTGTGAGGAGGAAGAGGCCAAGATCCGGCAAAGGATCTTCAGGCCATCAAGGAAACA
ACGCAAGGAGGAAAGGGCTTCTCTCGGTTTGGTCACAGGCTCTGAAATTAGAAAAAGAAATCCAGATGAT
TTCAAACCCAAGGGGAAACTATGGGCTGATGATGACAGAAGTGTGGACTACAACGAGAAACTCAGTTTTG
AAGCCCCACCAAGCATCTGGTCGAGGATAGTCAACTTTGGTTCAGGTTGGGGATTCTGGGTCTCCCCCAG
TTTGTTCATAACATCAACCCATGTCATACCCCAGGGCACAAAGGAGTTCTTTGGAGTCCCTATCAAACAA
ATTCAGGTACACAAATCAGGCGAGTTCTGTCGCTTGAGATTCCCAAAGCCAATCAGGACTGATGTGACAG
GCATGATCTTAGAAGAAGGTGCACCCGAGGGCACCGTGGTTACACTGCTCATCAAAAGGCCCACTGGAGA
ACTCATGCCCCTGGCAGTTAGGATGGGGACCCATGCAACCATGAGAATTCAAGGGCGCGCTGTTGGAGGC
CAAATGGGCATGCTTCTGACAGGATCCAACGCCAAAAGCATGGATCTGGGTACCACACCAGGTGATTGTG
GCTGTCCTTACATCTACAAGAGAGGAAATGACTATGTGGTCATTGGGGTCCACACGGCTGCCGCTCGTGG
GGGGAACACTGTTATATGTGCCACCCAGGGAAGTGAGGGAGAGGCCATACTTGAAGGTGGTGACAATAAA
GGGACATACTGTGGTGCACCAATCCTAGGACCAGGGAATGCCCCAAAACTTAGCACCAAGACCAAGTTCT
GGAGATCGTCCACAGCACCACTCCCACCTGGTACCTACGAGCCAGCCTATCTTGGTGGCAAGGACCCCAG
AGTCAAGGGTGGCCCTTCACTGCAGCAAGTCATGAGGGATCAATTGAAGCCGTTCACAGAGCCTAGGGGC
AAGCCACCAAAGCCAAGTGTGCTAGAAGCTGCCAAGAAAACCATCATCAATGTTCTTGAGCAAACAATTG
ATCCGCCTGAGAAATGGTCATTCGCACAAGCTTGCGCGTCCCTTGACAAGACCACTTCCAGTGGCCACCC
GCACCACATGCGGAAAAACGACTGCTGGAACGGGGAATCCTTCACAGGCAAGCTGGCAGACCAGGCTTCC
AAGGCCAACCTAATGTTTGAAGAAGGAAAGAACATGACCCCAGTCTACACAGCTGCGCTTAAGGATGAAT
TAGTTAAAACTGACAAAATCTATAAAAAGATCAAGAAGAGACTCCTCTGGGGCTCGGATTTGGCGACCAT
GATCCGGTGTGCTCGAGCATTCGGAGGCCTAATGGATGAACTCAAAGCGCACTGTGTCTCACTTCCCATT
AGAGTTGGTATGAATATGAATGAGGATGGCCCCATCATCTTCGAGAGGCATTCCAGGTACACATACCACT
ATGATGCTGATTACTCACGATGGGATTCAACACAACAAAGAGACGTATTGGCAGCAGCTCTAGAAATCAT
GGTTAAATTCTCCCCAGAACCACATTTGGCTCAGGTAGTCGCAGAAGACCTTCTCTCTCCTAGCGTGGTG
GACGTGGGTGACTTCACAATATCAATCAACGAGGGTCTTCCCTCTGGGGTGCCCTGCACCTCCCAATGGA
ATTCCATCGCCCACTGGCTTCTCACTCTCTGTGCGCTCTCTGAAGTTACAAATTTGTCTCCTGACACCAT
ACAGGCTAATTCCCTCTTCTCTTTTTATGGTGATGATGAAATTGTTAGCACAGACATAAAATTGGACCCA
GAAAAGTTGACAGCAAAACTCAGGGAATATGGGTTAAAGCCAACCCGCCCTGATAAAACTGAAGGACCCC
TTGTCATCTCTGACGACTTGAATGGCCTGACTTTCCTGCGGAGAACTGTGACCCGCGACCCAGCTGGTTG
GTTTGGAAAACTGGAGCAGAGTTCAATACTCAGGCAAATGTACTGGACTAGGGGTCCCAACCACGGGGAT
CCAGCTGAAACAATGATTCCACACTCTCAAAGACCCATACAATTGATGTCCCTACTGGGGGAGGCTGCAC
TTCACGGCCCAGCATTCTACAGCAAAGTCAGCAAGTTGGTCATCGCAGAGCTAAAAGAGGGTGGCATGGA
TTTTTACGTGCCCAGACAAGAGCCAATGTTCAGATGGATGAGGTTCTCAGATCTGAGCACGTGGGAGGGC
GATCGCAATCTGGCTCCCAGTTTTGTGAATGAAGATGGCGTCGAATGACGCCACCCCATCTGATGGGCCC
GCAGCCAGCCTCGTCCCAGCGGTCAACAATGAGGTTATGGCTTTGGATCCCGTTGCTGGTGCCGCTATTG
CAGCACCTGTAGCGGGCCAACAAAATGTAATTGACCCCTGGATTAGAAATAATTTTGTACAAGCCCCTGG
TGGAGAATTCACAGTATCCCCTAGAAACGCTCCAGGTGAAATACTATGGAGCGCGCCCTTGGGCCCTGAT
TTGAATCCTTACCTTTCCCATTTGGCCAGAATGTATAATGGTTATGCAGGTGGTGTTGAAGTGCAGGTAA
TTCTCGCGGGGAACGCGTTCACCGCCGGGAAAATCATATTTGCAGCAGTCCCACCAAATTTCCCAACCGA
AGGACTGAGCCCCTGCCAAGTCACTATGTTCCCCCATTTGATAATAGATGTTAGACAACTGGAACCTGTG
TTGATCCCCTTGCCTGATGTTAGGAACAATTTCTACCATTACAATCAATCAAATGACCCCACCATCAAAT
TGATAGCAATGCTGTACACACCACTTAGGGCTAATAATGCTGGGGACGATGTCTTCACAGTCTCTTGTCG
AGTTCTCACGAGACCATCCCCCGATTTTGATTTCATATTTCTGGTGCCACCCACAGTTGAGTCAAGAACC
AAACCATTCTCTGTCCCAGTCTTAACTGTTGAGGAGATGACCAACTCAAGATTCCCCATTCCTTTAGAAA
AGTTGTTCACGGGTCCCAGCAGTGCCTTTGTTGTTCAACCACAAAATGGCAGATGCACGACTGATGGCGT
GCTCTTAGGTACTACCCAACTGTCTCCTGTCAACATCTGCACCTTCAGAGGGGATGTCACTCAAATTGGA
AGTACTCAAAGTTACACAATGAACCTGGCCTCCCAAAATTGGAATAATTATGATCCAACAGAAGAAATCC
CAGCCCCCCTGGGAACCCCAGATTTTGTAGGAAGGATCCAAGGCATGCTCACCCAAACCACAAAGAGTGA
TGGCTCGACCCGTGGTCACGTAGCCACAGTGAGCACTGGAAGTGCTTATTTTACTCCAAAGTTGGGCAGA
GTTCAATTCTCCACTGACACAAGCAATGACCTTGAAGCTCGCCAAAACACGAGATTCACCCCAGTCGGCG
TCATCCAGGATGGTAGTACCACCCACCGAAATGAACCCCAACAATGGGTGCTCCCAGAGTATTCAGGTAG
AGATAGTCACAATGTACACCTAGCACCTGCTGTGGCCCCCACTTTTCCGGGCGAGCAACTTCTTTTCTTT
AGGTCCACTATACCCGGATGCAGCGGGTACCCCAACATGGAATTGGATTGCCTACTCCCCCAGGAGTGGG
TGCAGCACTTCTACCAAGAATCAGCCCCAGCACAATCTGATGTGGCACTGCTGAGATTTGTGAATCCAGA
CACAAGTAGGGTTTTGTTTGAGTGCAAGCTTTACAAGCAAGGCTATGTAACAGTGGCTCATACTGGCCAA
CATGATTTGATTATCCCTCCCAATGGCTATTTTAGATTTGACTCCTGGGTTAACCAATTCTACACACTTG
CCCCCATGGGAAATGGAGCGGGGCGAAGACGTGCATTATAATGGCTGGAGCTTTCTTTGCTGGATTAGCA
TCTGATGTCCTTGGCTCTGGACTTAGCTCTCTAATCAATGCTGGGGCTGGGACCATTAATCAAAAAGTTG
ATTTTGATAATAATAGAAAATTGCAACAAGCTTCCTTCCAATATAGTAGCAATCTACAACAGGCTTCCTT
[truncated: 1,140,533 more chars]
