# Supplementary material for: VADR: validation and annotation of virus sequence submissions to GenBank
Source: BMC Bioinformatics. 2020 May 24;21:211. doi: 10.1186/s12859-020-3537-3 (PMC7245624; doi:10.1186/s12859-020-3537-3)
Supplement: Supplementary file 1 — Additional file 1 Sequence files, scripts, and instructions for reproducing Norovirus and Dengue virus tests reported in the article. This is a gzipped tarball that can be unpacked with the command ’tar xf vadr-1.0-paper-supplementary-material.tar.gz’, and includes two README files with instructions on reproducing the tests and reported results. [file 12859_2020_3537_MOESM1_ESM.tar › vadr-1.0-paper-supplementary-material/seq-files/dc.r200.fa]

>HQ541796.1 Dengue virus 3 isolate DENV-3/NI/BID-V4742/2009, complete genome
TGGACCGACAAGAACAGTTTCGACTCGGAAGCTTGCTTAACGTAGTGCTAACAGTTTTTTATTAGAGAGC
AGATCTCTGATGAACAACCAACGGAAGAAGACGGGAAAACCGTCTATCAATATGCTGAAACGCGTGAGAA
ACCGTGTGTCAACTGGATCACAGTTGGCGAAGAGATTCTCAAAAGGATTGCTGAACGGCCAGGGACCAAT
GAAATTGGTTATGGCGTTCATAGCTTTCCTCAGATTTCTAGCCATTCCACCAACAGCAGGAGTTTTGGCT
AGATGGGGAACCTTCAAGAAGTCGGGGGCCATCAAGGTCCTGAAAGGCTTCAAGAAGGAGATCTCAAACA
TGCTGAGTATAATCAACAAACGGAAAAAGACATCGCTCTGTCTCATGATGATATTGCCAGCAGCACTTGC
TTTCCACTTGACCTCACGAGATGGAGAGCCGCGCATGATTGTGGGGAAGAATGAAAGAGGAAAATCCCTA
CTTTTTAAGACGGCCTCTGGAATCAACATGTGCACACTCATAGCCATGGACTTGGGAGAGATGTGTGATG
ACACGGTCACTTACAAATGCCCCCACATCACCGAAGTGGAACCTGAAGACATTGACTGCTGGTGTAACCT
CACATCAACATGGGTGACTTATGGAACGTGCAATCAAGCCGGAGAGCATAGACGCGACAAGAGATCAGTG
GCGTTAGCTCCCCATGTCGGCATGGGACTAGACACACGCACCCAAACCTGGATGTCGGCTGAAGGAGCTT
GGAGGCAAGTCGAGAAGGTAGAGACATGGGCCCTTAGGCACCCAGGGTTCACCATACTAGCCCTATTTCT
TGCCCATTACATAGGCACATCCTTGACCCAGAAGGTGGTTATTTTTATACTACTAATGCTGGTCACCCCA
TCCATGACAATGAGATGTGTGGGAGTAGGAAACAGAGATTTTGTGGAAGGTCTATCAGGAGCTACGTGGG
TTGACGTGGTGCTCGAGCACGGGGGGTGTGTGACTACCATGGCTAAGAACAAGCCAACGTTGGATATAGA
GCTTCAGAAGACCGAGGCCACCCAATTGGCGACCCTAAGGAAGCTATGCATTGAGGGGAAAATTACTAAC
ATAACAACTGACTCAAGATGTCCTACCCAAGGGGAAGCGACTTTGCCTGAGGAGCAGGACCAAAACTACG
TGTGTAAGCATACATACGTAGACAGAGGCTGGGGGAACGGATGTGGTTTGTTTGGCAAGGGAAGCTTGGT
AACATGTGCGAAATTTCAATGCCTAGAACCAATAGAGGGAAAAGTGGTGCAATATGAGAACCTCAAATAC
ACCGTCATCATTACAGTGCACACAGGAGATCAACACCAGGTGGGAAATGAAACGCAGGGAGTCACGGCTG
AGATAACACCTCAGGCATCAACCACTGAAGCCATCTTGCCTGAATATGGAACCCTTGGGCTAGAATGCTC
ACCACGGACAGGTTTGGATTTCAATGAAATGATCTTGCTAACAATGAAGAACAAAGCATGGATGGTACAT
AGACAATGGTTTTTTGACCTACCTCTACCATGGACATCAGGAGCTACAACGGAAACACCAACCTGGAACA
GAAAGGAGCTTCTTGTGACATTCAAAAACGCACATGCGAAGAAACAAGAAGTAGTTGTCCTTGGATCGCA
AGAGGGAGCAATGCATACCGCATTGACAGGAGCCACAGAAATCCAAAACTCAGGAGGCACAAGTATTTTT
GCGGGGCACTTAAAATGCAGACTTAAGATGGACAAATTGGAACTCAAGGGGATGAGTTATGCAATGTGCA
CGAATACCTTTGTGTTGAAGAAAGAAGTCTCAGAAACGCAGCATGGGACAATACTCATTAAGGTCGAGTA
CAAAGGGGAAGATGTGCCTTGCAAGATTCCTTTCTCCACAGAGGATGGACAAGGGAAAGCTCACAATGGC
AGACTGATTACAGCCAACCCAGTGGTGACCAAGAAGGAGGAGCCTGTCAATATTGAGGCTGAACCTCCTT
TTGGGGAAAGCAACACAGTGATTGGAATTGGAGACAACGCCTTGAAAATCAACTGGTATAAGAAGGGAAG
CTCTATTGGGAAGATGTTCGAGGCCACTGCCAGAGGTGCAAGGCGCATGGCCATCTTGGGAGATACAGCT
TGGGACTTTGGATCAGTGGGTGGCGTTCTGAACTCATTAGGCAAAATGGTGCACCAAATATTCGGAAGTG
CTTACACAGCCCTATTCAGTGGAGTCTCTTGGGTAATGAAAATTGGAATAGGAGTTCTCTTGACTTGGAT
AGGGTTGAACTCAAAAAACACATCCATGTCATTTTCATGCATTGCGATAGGAATCATTACACTCTATCTG
GGAGCTGTGGTGCAAGCTGACATGGGGTGTGTTATAAACTGGAAAGGCAAAGAACTCAAATGTGGAAGTG
GAATCTTCGTCACCAACGAGGTCCATACCTGGACAGAACAATACAAATTCCAAGCAGACTCCCCAAAAAG
ATTGGCGACAGCCATTGCAGGCGCTTGGGAGAATGGAGTGTGCGGAATTAGGTCAACAACCAGAATGGAG
AATCTCCTGTGGAAGCAAATAGCCAATGAACTGAACTACATATTGTGGGAAAACAATATCAAACTAACGG
TAGTTGTGGGTGATATAATTGGGGTCTTAGAGCAAGGAAAAAGAACACTAACACCACAACCCATGGAGCT
AAAGTACTCATGGAAAACGTGGGGAAAGGCAAAAATAGTGACAGCTGAAACACAAAATTCCTCTTTCATA
ATAGACGGGCCAAACACACCGGAGTGTCCAAGTGTCTCAAGAGCATGGAATGTGTGGGAGGTGGAAGATT
ACGGGTTCGGAGTCTTCACAACCAACATATGGCTGAAACTCCGAGAGGTGTACACCCAACTATGTGACCA
TAGGCTAATGTCGGCAGCCGTCAAGGATGAGAGGGCCGTACATGCCGACATGGGCTATTGGATAGAAAGC
CAAAAGAATGGAAGTTGGAAGCTGGAAAAAGCATCCCTCATAGAGGTGAAAACCTGCACATGGCCAAAAT
CACATACCCTTTGGAGTAATGGTGTGCTAGAGAGTGACATGATCATCCCAAAGAGTCTAGCTGGTCCTAT
TTCGCAACACAACCACAGGCCCGGGTACCACACCCAGACGGCGGGACCATGGCATTTAGGAAAATTAGAG
CTGGACTTCAACTATTGTGAAGGAACAACGGTTGTCATTACAGAAAACTGTGGGACAAGAGGCCCATCGT
TAAGAACAACAACAGTGTCAGGGAAGTTAATACACGAATGGTGTTGCCGCTCGTGCACACTTCCTCCCTT
GCGATACATGGGAGAAGACGGTTGCTGGTATGGCATGGAAATCAGACCCATCAGTGAGAAAGAAGAGAAC
ATGGTAAAGTCTTTAGTCTCAGCGGGAAGTGGAAAGGTGGACAACTTCACAATGGGTGTCTTGTGCTTGG
CAATCCTCTTTGAAGAGGTGATGAGAGGAAAATTTGGGAAGAAACACATGATTGCGGGGGTTTTCTTCAC
GTTTGTGCTCCTTCTCTCAGGGCAAATAACATGGAGAGACATGGCGCACACACTAATAATGATTGGGTCC
AACGCATCTGACAGGATGGGAATGGGCGTTACCTACCTAGCTTTAATTGCAACATTTAAAATTCAGCCAT
TCTTGGCTTTGGGATTTTTCCTAAGAAAACTGACATCCAGAGAAAATTTATTGTTAGGAGTTGGGCTGGC
TATGGCAACAACATTACAACTGCCAGAGGACATTGAACAAATGGCAAATGGAATCGCTCTGGGGCTCATG
GCTCTTAAACTGATAACACAATTTGAAACATACCAATTATGGACAGCATTAATCTCCTTAACGTGTTCAA
ATACGATTTTTACGTTGACTGTTGCCTGGAGAACAGCCACCCTGATTTTGGCCGGAGTTTCGCTTTTACC
AGTGTGCCAGTCTTCGAGCATGAGGAAAACAGACTGGCTTCCAATGGCAGTGGCAGCCATGGGAGTTCCA
CCTCTACCACTTTTTATTTTTGGCTTGAAAGACACACTCAAAAGGAGAAGCTGGCCACTGAATGAAGGGG
TGATGGCTGTTGGGCTTGTGAGCATTCTGGCCAGTTCTCTCCTTAGAAATGATGTACCCATGGCTGGACC
ATTAGTGGCCGGGGGCTTGCTGATAGCGTGCTACGTCATAACTGGCACGTCAGCAGACCTCACCGTAGAA
AAAGCAGCAGATATAACATGGGAGGAAGAGGCTGAGCAAACAGGAGTGTCCCACAACTTAATGATCACAG
TTGATGATGATGGAACAATGAGAATAAAAGATGATGAGACTGAGAATATCCTAACAGTGCTTTTAAAAAC
AGCATTACTAATAGTATCAGGAATCTTTCCATACTCCATACCCGCAACATTGCTGGTCTGGCATACTTGG
CAAAAGCAAACCCAAAGATCCGGCGTTCTATGGGACGTACCCAGCCCCCCAGAGACACAGAAAGCAGAAC
TGGAAGAAGGGGTCTATAGGATCAAACAGCAAGGAATTTTTGGGAAAACCCAAGTAGGAGTTGGAGTACA
GAAAGAAGGAGTCTTCCACACCATGTGGCACGTTACAAGAGGGGCAGTGTTGACATACAATGGGAAAAGA
CTGGAACCAAACTGGGCTAGCGTAAAAAAAGATCTGATTTCATACGGAGGAGGATGGAGATTGAGCGCAC
AATGGCAAAAGGGGGAGGAGGTGCAGGTTATTGCCGTAGAGCCTGGGAAGAACCCAAAGAACTTTCAAAC
CATGCCAGGCACTTTTCAGACTACAACAGGGGAAATAGGAGCAATTGCACTGGATTTCAAGCCTGGAACT
TCAGGATCTCCTATCATAAACAGAGAGGGAAAGGTAGTGGGACTGTATGGTAATGGAGTGGTTACAAAGA
ATGGTGGCTACGTCAGCGGAATAGCGCAAACGAACGCAGAACCAGATGGACCGACACCAGAATTGGAAGA
AGAGATGTTCAAAAAGCGAAATCTAACCATAATGGATCTTCATCCTGGGTCAGGAAAGACACGGAAATAC
CTTCCAGCTATTGTTAGAGAGGCAATCAAGAGACGTTTAAGAACTCTAATTTTGGCACCGACAAGGGTGG
TTGCAGCTGAGATGGAAGAAGCATTGAAAGGGCTCCCAATAAGGTACCAAACAACAGCAACAAAATCTGA
ACACACAGGAAGAGAGATTGTTGATCTAATGTGCCACGCAACGTTCACAATGCGTCTGCTGTCACCAGTT
AGGGTCCCAAACTATAACTTGATAATAATGGATGAAGCCCATTTCACAGACCCAGCCAGTATAGCGGCTA
GAGGGTACATATCGACTCGTGTTGGAATGGGAGAGGCAGCCGCAATTTTCATGACAGCAACGCCCCCTGG
AACAGCTGACGCCTTTCCTCAGAGCAACGCTCCAATTCAAGATGAAGAAAGGGACATACCAGAACGCTCA
TGGAATTCAGGCAATGAATGGATAACCGACTTCGCTGGGAAAACGGTGTGGTTTGTCCCCAGCATTAAGG
CCGGAAATGACATAGCAAACTGCTTGCGAAAAAACGGGAAAAAGGTCATTCAACTTAGTAGGAAGACTTT
TGACACAGAATATCAGAAAACTAAACTGAATGATTGGGACTTCGTGGTGACAACTGACATTTCAGAAATG
GGGGCCAATTTCAAAGCTGATAGAGTGATCGACCCAAGAAGATGTCTCAAACCAGTGATCCTGACAGATG
GACCAGAGCGGGTGATCCTGGCTGGACCAATGCCAGTCACCGCGGCGAGTGCTGCGCAAAGGAGAGGGAG
AGTTGGCAGGAACCCACAAAAAGAAAATGACCAGTACATATTCACGGGCCAGCCTCTCAACAATGATGAA
GACCATGCTCACTGGACAGAAGCAAAAATGCTGCTGGACAACATTAATACACCAGAAGGGATCATACCAG
CTCTCTTTGAGCCAGAAAGGGAGAAGTCAGCCGCCATAGACGGTGAGTATCGCCTGAAAGGTGAGTCCAG
GAAGACTTTCGTGGAACTCATGAGGAGGGGTGACCTTACAGTCTGGTTAGCCCATAAAGTAGCATCAGAA
GGGATCAAATATACAGATAGAAAATGGTGCTTTGATGGACAACGTAATAATCAAATTTTAGAGGAGAACA
TGGATGTGGAAATCTGGACAAAGGAAGGAGAAAAGAAAAAACTGAGACCTAGGTGGCTTGATGCCCGCAC
TTATTCAGATCCCTTAGCACTCAAGGAATTCAAGGAATTTGCGGCTGGCAGAAAGTCAATCGCCCTTGAT
CTTGTGACAGAAATAGGAAGAGTGCCTTCACACCTAGCCCATAGAACGAGAAACGCTCTGGACAATCTGG
TGATGCTGCATACGTCAGAACATGGCGGTAGGGCCTACAGGCATGCGGTGGAGGAACTACCAGAGACAAT
GGAAACACTCCTACTCTTGGGACTCATGATCTTGTTGACAGGTGGAGCAATGCTTTTCTTAATATCAGGT
AAAGGGATTGGAAAGACTTCAATAGGACTCATTTGTGTAATTGCTTCCAGCGGCATGTTGTGGATGGCCG
AAATCCCACTCCAGTGGATCGCGTCGGCAATAGTCCTGGAGTTTTTTATGATGGTGTTGCTTATACCAGA
ACCAGAAAAGCAGAGAACCCCCCAAGACAACCAACTCGCATATGTCGTGATAGGCATACTTACACTGGCT
GCAATAATAGCAGCCAATGAAATGGGATTGCTAGAAACTACAAAGAGAGATTTAGGAATGTCTAAGGAGC
CAGGTGTTGTCTCTCCAACCAGCTATTTAGATGTGGACTTGCATCCAGCATCAGCCTGGACATTGTACGC
CGTGGCCACTACAGTAATAACACCAATGTTAAGACATACCATAGAGAATTCTACAGCAAATGTATCTCTG
GCAGCTATAGCCAACCAGGCAGTGGTCCTGATGGGTCTGGACAAAGGATGGCCAATATCAAAAATGGACT
TAGGAGTACCCCTACTGGCATTGGGTTGCTATTCACAAGTGAACCCACTAACTCTAACAGCGGCAGTACT
CTTGCTGATCACACATTATGCTATTATAGGTCCAGGATTGCAGGCAAAAGCCACTCGTGAAGCTCAGAAA
AGGACAGCTGCTGGAATAATGAAGAATCCAACGGTGGATGGGATAATGACAATAGACCTAGATCCTGTAA
TATATGATTCAAAATTTGAAAAGCAACTGGGACAGGTTATGCTCCTGGTTTTGTGTGCAGTCCAACTTTT
GTTAATGAGAACATCATGGGCCTTGTGTGAAGCTTTAACTCTAGCCACAGGACCAATAACAACACTCTGG
GAAGGATCACCTGGGAAGTTTTGGAACACCACGATAGCTGTTTCCATGGCGAACATTTTTAGAGGGAGCT
ATTTAGCAGGAGCTGGGCTTGCTTTTTCCATTATGAAATCAGTAGGAACAGGAAAAAGAGGAACAGGCTC
ACAAGGTGAAACTTTAGGAGAAAAATGGAAAAAGAAGTTAAACCAATTATCCCGGAAAGACTTTGACCTT
TACAAGAAATCTGGAATCACTGAAGTGGATAGAACAGAAGCCAAAGAAGGGTTGAAAAGAGGAGAAATAA
CACATCATGCCGTGTCCAGAGGTAGCGCAAAACTTCAATGGTTTGTGGAGAGAAACATGGTCATTCCCGA
AGGAAGAGTCATAGACTTGGGCTGTGGAAGAGGAGGCTGGTCATATTACTGTGCAGGACTGAAAAAAGTC
ACAGAAGTGCGAGGATACACAAAAGGCGGTCCAGGACATGAAGAACCAGTACCTATGTCCACATATGGAT
GGAACATAGTTAAGTTAATGAGTGGAAAGGATGTGTTTTATCTTCCACCTGAAAAGTGTGACACCCTGTT
GTGTGACATTGGAGAATCTTCACCAAGCCCAACAGTGGAAGAAAGCAGAACTATAAGAGTTTTGAAGATG
GTTGAACCATGGCTAAAGAACAACCAATTTTGCATTAAAGTATTGAACCCTTACATGCCAACTGTGATTG
AGCACCTAGAAAGACTACAAAGGAAACATGGAGGAATGCTTGTGAGAAATCCACTTTCACGAAACTCCAC
GCACGAAATGTACTGGATATCCAATGGCACAGGTAACATCGTCGCTTCAGTCAATATGGTATCTAGACTG
CTACTGAACAGGTTCACGATGACACACAGAAGACCTACCATTGAGAAAGATGTGGATTTAGGAGCAGGAA
CTCGACATGTTAATGCGGAACCAGAAACACCCAATATGGATGTCATTGGGGAAAGAATAAAAAGGATCAA
GGAGGAGCATAACTCAACATGGCACTATGATGACGAAAACCCCTACAAAACGTGGGCTTACCATGGATCT
TATGAAGTCAAAGCCACAGGCTCAGCCTCCTCCATGATAAATGGAGTCGTGAAACTCCTCACTAAACCAT
GGGATGTGGTGCCCATGGTGACACAGATGGCAATGACAGACACAACTCCATTTGGCCAGCAGAGAGTCTT
TAAAGAGAAAGTGGACACCAGGACACCCAGGTCCATGCCAGGAACAAGAAGGGTCATGGGGATCACAGCG
GAGTGGCTCTGGAGAACCCTGGGAAGGAACAAAAAACCTAGGTTATGCACAAGGGAAGAATTTACAAAGA
AGGTCAGGACTAACGCAGCCATGGGCGCCGTTTTCACAGAGGAGAACCAATGGGACAGCGCGAAAGCTGC
TGTTGAGGATGAGGATTTTTGGAAACTTGTGGACAGAGAACGTGAACTCCACAAATTGGGCAAGTGTGGA
AGCTGTGTTTACAACATGATGGGCAAGAGAGAGAAGAAACTTGGAGAGTTTGGCAAAGCAAAAGGCAGTA
GAGCTATATGGTACATGTGGTTGGGAGCCAGGTACCTTGAGTTCGAAGCCCTTGGATTCTTAAATGAAGA
CCACTGGTTCTCGCGTGAGAACTCTTACAGTGGAGTGGAAGGAGAAGGACTGCACAAGCTAGGCTATATA
TTAAGGGACATTTCCAAGATACCCGGAGGAGCCATGTATGCTGATGACACAGCTGGTTGGGACACAAGAA
TAACAGAAGATGACCTGCACAATGAGGAAAAGATCACACAGCAAATGGACCCTGAACACAGGCAGCTAGC
GAACGCTATATTTAAGCTCACATACCAAAACAAAGTGGTCAAAGTTCAACGACCGACTCCAACAGGCACG
GTAATGGACATCATATCTAGGAAAGACCAAAGAGGCAGTGGACAGGTAGGAACTTATGGTCTGAATACAT
TCACCAACATGGAAGCCCAGTTAATCAGACAAATGGAAGGAGAAGGTGTGCTGTCAAAGGCAGACCTCGA
GAACCCTCATCTGCCAGAGAAGAAAATTACACAATGGTTGGAAACCAAAGGAGTGGAGAGGTTAAAAAGA
ATGGCCATTAGCGGGGATGATTGCGTAGTGAAACCAATCGATGACAGGTTCGCTAATGCCCTGCTCGCTC
TGAACGATATGGGAAAGGTTCGGAAAGACATACCTCAATGGCAGCCATCAAAGGGATGGCATGATTGGCA
ACAGGTTCCTTTCTGCTCCCACCACTTTCATGAATTGATCATGAAAGATGGAAGAAAGTTGGTGGTTCCC
TGCAGACCCCAGGACGAACTAATAGGAAGAGCAAGAATCTCTCAAGGAGCGGGATGGAGCCTTAAAGAAA
CCGCATGTCTGGGGAAAGCCTACGCTCAAATGTGGAGTCTCATGTATTTTCACAGAAGAGACCTCAGACT
AGCATCCAACGCCATATGTTCAGCAGTACCAGTCCACTGGGTCCCCACAAGTAGAACGACATGGTCTATT
CATGCTCACCATCAGTGGATGACCACAGAAGACATGCTTACTGTCTGGAACAGGGTGTGGATCGAGGACA
ATCCATGGATGGAAGACAAAACTCCAGTCACAACCTGGGAAAATGTTCCATATCTAGGGAAGAGAGAAGA
CCAATGGTGCGGATCACTTATTGGTCTCACTTCCAGAGCAACCTGGGCCCAGAACATACCCACAGCAATT
CAACAGGTGAGAAGCCTTATAGGCAATGAAGAGTTTCTGGACTACATGCCTTCAATGAAGAGATTTAGGA
AGGAGGAGGAGTCGGAGGGAGCCATTTGGTAAACGTAGGAAGCTAACTGTCAGGCCACATTAAGCCACAG
TACGGAAGAAGCTGTGCTGCCTGTGAGCCCCGTCCAAGGACGTTAAAAGAAGAAGTCAGGCCCCAAAGCC
ACGGTTTGAGCAAACCGTGCTGCCTGTAGCTCCGTCGTGGGGACGTAAAACCTGGGAGGCTGCAAACTGT
GGAAGCTGTACGCACAGTGTAGCAGACTAGCGGTTAGAGGAGACCCCTCCCATGACACAACGCAGCAGCG
GGGCCCGAGCACTGAGGGAAGCTGTACCTCCCTGCAAAG

>FJ898394.1 Dengue virus 1 isolate DENV-1/VN/BID-V2855/2005, complete genome
TGAATCGGAAGCTCGCTTAACGTAGTTCTAACAGTTTTTTATTGGAGAGCAGATCTCTGATGAACAACCA
ACGGAAAAAGACGGCTCGACCGTCTTTCAATATGCTGAAACGCGCGAGAAACCGCGTGTCAACTGTTTCA
CAGTTGGCGAAGAGATTCTCAAAAGGATTGCTCTCAGGCCAAGGACCCATGAAATTGGTAATGGCTTTCA
TAGCATTCCTAAGATTTCTAGCCATACCTCCAACAGCAGGAATTTTGGCTAGATGGGGCTCATTCAAGAA
GAATGGAGCGATCAAAGTGCTACGGGGTTTCAAGAAAGAAATCTCAAACATGCTGAATATAATGAATAGA
AGGAAAAGATCTGTGACCATGCTTCTTATGCTGATGCCCACAGCCTTGGCGTTCCATCTGACTACACGAG
GGGGAGAGCCGCATATGATAGTTACCAAGCAGGAAAGAGGAAAGTCACTTTTGTTTAAGACCTCAGCAGG
CGTCAACATGTGCACCCTTATAGCGATGGATTTGGGAGAGTTATGTGAGGACACAATGACTTACAAATGC
CCTCGGATCACTGAGGCGGAACCAGATGACGTTGATTGTTGGTGCAATGCCACAGACACATGGGTGACCT
ATGGAACATGTTCCCAAACTGGCGAGCACCGACGAGACAAACGTTCCGTCGCACTGGCCCCACACGTGGG
ACTTGGTTTGGAAACAAGAACCGAAACGTGGATGTCCTCTGAGGGCGCTTGGAAACAGATACAAAGAGTG
GAGACTTGGGCCCTGAGACACCCAGGATTCACGGTGATAGCCCTTTTTCTAGCACATGCCATAGGAACAT
CCATCACCCAGAAGGGGATTATTTTCATTTTGTTAATGCTGGTAACACCATCCATGGCCATGCGATGCGT
GGGAATAGGCAGCAGGGACTTCGTGGAAGGACTGTCAGGAGCAACTTGGGTAGACGTGGTACTGGAACAT
GGAAGCTGCGTCACCACCATGGCGAAAGACAAACCAACATTGGACATTGAACTCTTGAAGACGGAAGTCA
CAAACCCTGCCGTCCTGCGCAAACTGTGCATTGAAGCTAAAATATCAAACACCACCACCGACTCAAGATG
TCCAACACAAGGAGAAGCCACACTCATGGAAGAACAAGACGCGAACTTTGTGTGTCGACGAACGTTTGTG
GACAGAGGCTGGGGCAATGGCTGTGGGCTCTTCGGAAAAGGAAGCCTAATAACGTGTGCTAAGTTCAAGT
GTGTGACAAAACTGGAAGGAAAGATAGTTCAATATGAAAACTTGAAATATTCAGTAATAGTCACCGTCCA
CACTGGAGACCAGCACCAGGTGGGAAATGAAAGCACAGAACATGGGACAACTGCAACTATAACACCTCAA
GCTCCCACGTCGGAAATACAGCTGACCGACTACGGAGCTCTTACACTGGATTGCTCACCCAGAACAGGAC
TAGACTTTAATGAAATGGTGTTGTTGACAATGAAAGAAAAATCATGGCTAGTCCATAAACAATGGTTTCT
AGACCTACCACTGCCTTGGACCTCAGGAGCTTCAACACCACAAGAGACTTGGAACAGACAAGATTTGCTG
GTGACATTTAAGACAGCTCATGCAAAGAAGCAGGAAGTAGTCGTACTAGGATCACAAGAAGGGGCAATGC
ACACTGCGTTGACCGGAGCGACAGAAATCCAAACGTCTGGAACGACAACAATCTTTGCAGGACACCTGAA
ATGTAGATTAAAGATGGACAAACTGACTCTAAAAGGGATGTCATATGTGATGTGCACAGGCTCATTCAAG
CTAGAGAAAGAAGTGGCTGAGACCCAGCATGGAACCGTTTTAGTGCAGATTAAATACGAAGGAACAGATG
CACCATGCAAGATCCCTTTTTCGACCCAAGATGAAAAAGGAGTAACCCAGAATGGGAGATTGATAACAGC
TAATCCTATAGTCACTGACAAAGAAAAACCAGTCAACATTGAGGCAGAACCGCCTTTTGGTGAGAGTTAC
ATCGTGATAGGAGCAGGTGAAAAAGCTTTGAAACTAAGCTGGTTCAAGAAAGGAAGTAGCATAGGGAAAA
TGTTTGAGGCAACTGCCAGAGGAGCACGAAGAATGGCCATACTGGGGGACACCGCATGGGACTTTGGTTC
TATAGGAGGAGTGTTCACATCTGTTGGAAAACTAGTACACCAGATTTTTGGAACTGCATATGGAGTTTTG
TTCAGCGGTGTTTCCTGGACCATGAAAATAGGAATAGGGGTTCTGCTGACATGGCTAGGATTAAACTCAA
GGAGCACGTCCCTTTCAATGACGTGCATTGCAGTTGGCCTAGTAACACTATACCTAGGAGTCATGGTTCA
GGCGGATTCAGGATGTGTAATTAATTGGAAAGGTAGAGAGCTCAAATGTGGAAGTGGCATTTTTGTCACC
AATGAAGTTCACACTTGGACAGAGCAATACAAATTTCAAGCTGACTCCCCAAAGAGACTATCAGCAGCCA
TCGGGAAGGCATGGGAGGAGGGTGTGTGTGGAATTCGATCAGCCACTCGTCTCGAGAATATCATGTGGAA
GCAAATATCAAATGAACTGAACCACATCTTACTTGAAAATGACATGAAATTCACAGTGGTTGTAGGAGAT
GTAGTTGGGATCTTGGCTCAAGGAAAAAAAATGATTAGGCCACAACCCATGGAACATAAATACTCGTGGA
AAAGCTGGGGAAAAGCTAAAATCATAGGGGCAGATGTACAGAACACCACCTTCATCATCGACGGCCCAAA
CACCCCAGAATGCCCTGATGATCAAAGAGCATGGAACATTTGGGAAGTTGAGGACTATGGATTTGGAATT
TTCACGACAAATATATGGTTGAAATTGCGTGACTCCTACACCCAAGTGTGTGACCACCGGCTAATGTCAG
CTGCCATCAAGGACAGCAAGGCAGTTCATGCTGACATGGGGTACTGGATAGAAAGTGAAAAGAACGAGAC
CTGGAAGCTGGCGAGAGCCTCCTTCATAGAAGTTAAAACATGCATTTGGCCAAAATCCCACACTCTATGG
AGCAATGGAGTTCTGGAAAGTGAAATGATAATTCCAAAGATCTATGGAGGACCAATATCTCAGCACAACT
ACAGACCAGGATATTTCACACAAACGGCAGGGCCGTGGCACCTAGGTAAGTTGGAACTGGATTTTGATTT
GTGTGAGGGTACCACAGTTGTTGTGGATGAACATTGTGGAAATCGAGGACCATCTCTTAGAACCACAACA
GTCACAGGAAAGATAATTCATGAATGGTGTTGCAGATCTTGTACGCTACCACCCTTACGTTTTAAAGGAG
AGGATGGGTGTTGGTACGGTATGGAAATCAGACCAGTTAAGGAAAAGGAAGAGAATTTAGTCAAATCAAT
GGTCTCTGCAGGGTCAGGGGAAGTGGACAGCTTTTCACTAGGACTACTATGCATATCAATAATGATCGAA
GAGGTGATGAGATCCAGATGGAGTAGAAAAATGTTGATGACTGGAACACTGGCTGTGTTCCTCCTTCTCA
TAATGGGGCAATTGACATGGAATGATCTGATCAGATTATGCATCATGGTTGGAGCCAACGTTTCCGACAG
GATGGGGATGGGAACGACGTACCTAGCTCTGATGGCCACTTTTAAAATGAGACCAATGTTTGCTGTCGGG
CTATTATTCCGTAGACTAACATCCAGAGAAGTTCTCCTTCTTACAATTGGATTGAGTCTAGTGGCATCTG
TGGAGTTACCAAATTCCCTGGAGGAGCTGGGGGATGGACTTGCAATGGGCATTATGATTTTAAAATTATT
GACTGACTTTCAGTCACATCAGCTGTGGGCTACCTTGCTGTCCTTGACATTTATTAAAACAACGCTTTCC
TTACACTATGCATGGAAGACAATGGCTATGGTACTGTCAATTGTATCTCTCTTCCCCTTATGCCTGTCCA
CGACCTCCCAAAAAACAACGTGGCTTCCGGTGCTATTGGGATCTCTTGGATGCAAACCACTAACCATGTT
TCTTATAGCAGAAAACAAAATCTGGGGAAGGAAAAGTTGGCCCCTCAATGAAGGAATCATGGCTGTTGGA
GTAGTCAGCATCCTACTAAGTTCACTCCTCAAAAATGATGTGCCGCTAGCTGGGCCACTAATAGCTGGAG
GCATGCTAATAGCATGTTATGTTATATCTGGAAGCTCAGCCGACTTATCACTAGAGAAAGCGGCTGAGGT
CTCCTGGGAAGAAGAAGCAGAACACTCTGGTGCCTCGCACAATATATTAGTGGAGGTCCAAGATGATGGA
ACTATGAAGATAAAGGATGAAGAGAGAGATGACACGCTAACCATTCTCCTTAAAGCAACTCTGCTAGCAG
TTTCAGGGGTGTACCCATTATCAATACCAGCGACCCTTTTTGTGTGGTACTTTTGGCAGAAAAAGAAACA
GAGATCTGGAGTGCTATGGGACACACCTAGCCCTCCAGAAGTGGAAAGAGCAGTTCTTGATGATGGTATC
TATAGAATCATGCAGAGAGGACTGTTGGGCAGGTCCCAAGTAGGGGTAGGAGTTTTTCAAGAAAACGTGT
TCCACACAATGTGGCATGTCACCAGGGGAGCTGTACTCATGTATCAAGGGAAGAGACTGGAACCGAGTTG
GGCCAGTGTCAAAAAAGACCTGATCTCATATGGAGGAGGTTGGAGGCTTCAAGGATCCTGGAACACGGGA
GAAGAAGTGCAGGTGATTGCTGTTGAACCAGGAAAAAACCCTAAAAATGTACAAACAGCGCCGGGCACCT
TCAAGACCCCTGAAGGTGAAGTTGGAGCCATTGCCCTAGATTTTAAACCCGGCACATCTGGATCTCCCAT
CGTGAACAGAGAAGGAAAAATAGTAGGTCTTTATGGAAATGGAGTGGTGACAACAAGTGGAACCTACGTC
AGTGCCATAGCTCAAGCCAAAGCATCACAAGAAGGGCCCCTACCAGAGATTGAAGATGAGGTGTTTAGGA
AAAGAAACTTAACAATAATGGACCTACATCCAGGATCGGGGAAAACAAGAAGATATCTCCCAGCCATAGT
CCGTGAGGCCATAAAAAGGAAGCTGCGCACACTAATTTTGGCTCCCACAAGGGTTGTCGCTTCCGAAATG
GCAGAGGCGCTCAAGGGAATGCCAATAAGGTACCAAACAACAGCAGTGAAGAGTGAACACACAGGAAAAG
AGATAGTTGACCTCATGTGCCACGCCACTTTCACCATGCGTCTCCTGTCTCCCGTGAGAGTTCCCAATTA
CAACATGATTATCATGGATGAAGCACATTTCACCGATCCATCCAGTATAGCAGCCAGAGGGTACATCTCA
ACCCGAGTGGGCATGGGTGAAGCAGCTGCGATCTTCATGACAGCCACTCCCCCAGGATCAGTGGAGGCCT
TTCCACAGAGCAATGCAGTTATCCAAGATGAGGAAAGAGACATTCCTGAGAGATCATGGAACTCAGGATA
TGAGTGGATCACTGACTTCCCAGGTAAAACAGTTTGGTTTGTTCCAAGCATTAAATCAGGAAATGACATT
GCCAACTGCTTAAGAAAGAATGGGAAACGGGTAATTCAATTGAGCAGGAAAACCTTTGATACAGAGTACC
AAAAAACAAAAAATAACGATTGGGACTATGTCGTCACAACAGACATCTCCGAAATGGGAGCAAACTTCCG
AGCCGACAGGGTGATAGACCCAAGACGGTGTCTGAAACCGGTAATACTAAAAGATGGTCCAGAGCGTGTC
ATTCTAGCAGGACCAATGCCAGTAACTGTGGCCAGTGCCGCCCAGAGGAGAGGAAGAATTGGAAGGAACC
ACAATAAGGAAGGTGATCAGTACATCTACATGGGACAGCCTTTAAACAACGACGAAGATCACGCTCACTG
GACAGAAGCAAAAATGCTCCTTGATAATATAAACACACCAGAAGGGATTATCCCAGCCCTCTTCGAGCCA
GAGAGGGAAAAGAGCGCAGCAATAGACGGGGAATACAGACTGCGGGGTGAAGCAAGGAAGACGTTTGTGG
AGCTCATGAGAAGAGGAGATCTACCTGTCTGGCTATCCTACAAAGTTGCCTCAGAAGGCTTCCAGTACTC
TGATAGAAGATGGTGCTTCGACGGGGAAAGGAACAATCAGGTGTTGGAGGAGAACATGGACGTGGAGATC
TGGACAAAAGAAGGAGAAAGAAAGAAACTACGACCCCGCTGGCTGGATGCCAGAACATACTCAGACCCAC
TGGCCCTGCGCGAGTTTAAAGAGTTTGCAGCAGGAAGAAGAAGCGTCTCAGGTGATCTAATATTAGAAAT
AGGGAAACTTCCACAACACTTGACGCAAAGGGCCCAGAATGCCTTGGACAACCTGGTCATGTTGCACAAC
TCCGAACAAGGAGGAAGAGCCTATAGACATGCAATGGAAGAATTGCCAGACACCATAGAAACGTTGATGC
TCCTAGCTTTGATAGCTGTGTTGACTGGTGGAGTGACGCTGTTCTTCCTATCAGGAAGGGGCCTAGGGAA
GACATCCATCGGCCTACTCTGCGTGATGGCTTCAAGCGTACTGCTATGGATGGCCAGTGTGGAGCCCCAT
TGGATAGCGGCCTCCATCATACTGGAGTTCTTCCTAATGGTGCTGCTTATTCCAGAGCCAGACAGACAAC
GCACTCCGCAGGACAATCAGCTGGCATATGTGGTGATAGGTTTGTTATTCATGATACTGACAGTAGCAGC
CAATGAGATGGGACTACTGGAAACCACAAAGAAAGACTTAGGGATTGGCCATGTGGCTGTTGAAAATCAC
CACCATGCCACAATGCTGGACGTAGACTTACATCCAGCTTCAGCCTGGACCCTCTATGCAGTGGCCACAA
CAATTATCACTCCCATGATGAGGCACACAATCGAAAACACAACGGCAAACATTTCCCTGACAGCTATTGC
AAACCAGGCAGCTATATTGATGGGACTTGACAAAGGATGGCCAATATCGAAGATGGACATAGGAGTTCCA
CTTCTCGCCTTGGGGTGCTATTCACAGGTGAATCCACTGACGCTGACAGCGGCGGTACTGATGCTAGTGG
CTCATTACGCCATAATTGGACCTGGACTGCAAGCAAAAGCTACTAGAGAAGCTCAAAAAAGGACAGCGGC
CGGAATAATGAAAAATCCAACCGTTGATGGAATTGTTGCAATAGATTTGGACCCTGTGGTCTATGATGCA
AAATTTGAGAAACAACTAGGCCAAATAATGTTGTTAATACTATGCACTTCACAGATCCTCTTGATGAGGA
CTACATGGGCCTTGTGCGAATCCATCACACTGGCCACTGGACCTCTGACCACGCTTTGGGAGGGATCTCC
AGGAAAATTTTGGAACACCACGATAGCGGTTTCCATGGCAAACATTTTCAGAGGAAGTTATCTAGCAGGA
GCAGGTCTGGCCTTCTCATTAATGAAATCTTTAGGAGGAGGTAGGAGAGGCACGGGAGCCCAAGGGGAAA
CACTGGGAGAGAAATGGAAAAGGCAGCTGAACCAACTGAGCAAGTCAGAATTCAACATTTACAAAAGGAG
TGGGATAATGGAAGTGGACAGATCCGAAGCCAAAGAGGGACTGAAAAGAGGAGAAACAACCAGACATGCA
GTGTCGAGAGGAACCGCCAAACTGAGGTGGTTTGTGGAGAGGAACCTTGTGAAACCAGAAGGGAAAGTCA
TAGACCTCGGCTGTGGAAGAGGTGGCTGGTCATACTATTGCGCTGGGCTGAAGAAAGTCACAGAAGTGAA
GGGATATACAAAAGGAGGACCTGGACATGAGGAACCAATCCCAATGGCGACCTATGGATGGAACCTAGTA
AAACTGCACTCCGGGAAAGACGTATTCTTTACACCACCTGAGAAATGTGACACCCTTTTGTGTGATATTG
GTGAGTCCTCTCCAAACCCAACCATAGAAGAAGGAAGAACGTTACGCGTCCTAAAAATGGTGGAACCATG
GCTCAGAGGGAACCAATTTTGCATAAAAATTCTAAATCCCTACATGCCAAGTGTGGTGGAAACTCTGGAG
CAAATGCAAAGAAAACATGGAGGAATGCTAGTGCGAAATCCACTTTCAAGAAATTCTACTCATGAAATGT
ATTGGGTTTCATGTGGAACAGGAAACATTGTGTCAGCAGTAAACATGACATCTAGAATGTTGCTAAATCG
ATTCACAATGACTCACAGGAAACCAACATATGAAAGAGACGTGGACCTAGGCGCTGGAACTAGACATGTG
GCAGTGGAACCAGAGGTAGCCAACCTGGATATCATTGGCCAGAGGATAGAGAACATAAAACATGAACACA
AGTCAACATGGCATTATGATGAGGACAATCCATATAAAACATGGGCCTATCACGGATCATATGAGGTCAA
GCCATCAGGATCAGCCTCATCCATGGTCAATGGCGTGGTGAAACTGCTCACCAAACCATGGGATGTCATC
CCCATGGTCACACAAATAGCCATGACTGACACTACACCCTTTGGACAACAGAGGGTGTTCAAAGAGAAAG
TTGACACGCGCACACCAAAAGCAAAACGAGGCACAGCACAAATCATGGAGGTGACAGCCAGATGGTTATG
GGGTTTTCTTTCCAGAAACAAAAAACCAAGAATTTGTACAAGAGAGGAGTTCACAAGAAAAGTCAGGTCA
AACGCAGCCATTGGAGCTGTGTTCGTTGATGAAAATCAATGGAACTCAGCAAAAGAAGCAGTGGAAGATG
AGCGGTTCTGGGACCTTGTGCAAAAAGAGAGGGAGCTTCACAAACAGGGAAAATGTGCCACGTGTGTTTA
CAACATGATGGGGAAGAGAGAGAAAAAGCTAGGAGAGTTCGGAAAGGCAAAAGGGAGTCGTGCAATATGG
TACATGTGGTTGGGAGCACGTTTTCTAGAGTTCGAAGCTCTTGGTTTCATGAACGAAGATCACTGGTTCA
GTAGAGAGAATTCACTCAGCGGAGTGGAAGGAGAAGGACTCCACAAGCTCGGATACATACTCAGAGACAT
ATCAAAGATTCCAGGGGGAAATATGTATGCAGATGACACAGCCGGATGGGATACAAGGATAACAGAGGAT
GATCTTCAGAATGAGGCCAAAATTACTGACATCATGGAGCCCGAACATGCCCTACTGGCTACGTCAATCT
TTAAGCTGACCTACCAAAATAAGGTGGTGAGGGTACAGAGACCAGCAAAAAATGGAACCGTGATGGATGT
CATATCCAGACGTGACCAAAGAGGAAGTGGCCAGGTCGGAACTTATGGCTTAAACACTTTCACCAACATG
GAAGCCCAGCTAATAAGACAAATGGAGTCTGAGGGAATCTTTTTACCCAGCGAATTGGAGACCCCAAATT
TAGCTGAGAGGGTTCTCGACTGGCTGGAAAAACATGGCGTCGAAAGGCTGAAAAGAATGGCAATCAGCGG
AGATGACTGCGTGGTGAAACCAATTGATGACAGGTTCGCAACAGCCCTAACAGCTCTGAATGATATGGGA
AAAGTAAGAAAAGATATACCACAATGGGAACCTTCAAAAGGATGGAATGACTGGCAACAAGTGCCTTTTT
GTTCACACCACTTCCACCAGCTGATAATGAAGGACGGGAGGGAAATAGTGGTGCCATGCCGTAACCAAGA
TGAACTTGTGGGTAGGGCTAGAGTATCACAAGGTGCTGGATGGAGCCTGAGAGAAACTGCATGTCTAGGC
AAGTCGTATGCACAAATGTGGCAGCTGATGTACTTCCATAGGAGAGACCTGAGACTAGCCGCTAATGCTA
TCTGTTCAGCCGTTCCAGTTGATTGGGTCCCAACCAGTCGCACCACTTGGTCGATCCATGCCCACCACCA
ATGGATGACAACAGAAGACATGTTGTCAGTGTGGAATAGGGTTTGGATAGAGGAAAACCCATGGATGGAG
GACAAAACTCATGTATCCAGTTGGGGAGATGTTCCATATCTAGGGAAAAGGGAAGATCAGTGGTGTGGAT
CCCTGATAGGCTTAACAGCAAGGGCCACCTGGGCCTCCAACATACAAGTGGCCATAAACCAAGTGAGAAG
ACTAATTGGGAATGAGAATTATCTAGATTACATGACATCAATGAAGAGATTCAAGAACGAGGGTGATCCC
GAAGGGGCACTCTGGTGAGTCAACACTTTTACAAAATAAAGGAAAATAAGAAATTAAACAAGGCAAGAAG
TCAGGCCGGATTAAGCCATAGTACGGTAAGAGCTATGCTGCCTGTGAGCCCCGTCTAAGGACGTAAAATG
AAGTCAGGCCGAAAGCCACGGTTTGAGCAAACCGTGCTGCCTGTAGCTCCATCGTGGGGATGTAAAAACC
TGGGAGGCTGCAACCCATGGAAGCTGTACGCATGGGGTAGCAGACTAGTGGTTAGAGGAGACCCCTCCCA
AAACATAACGCAGCAGCGGGGCCCAACACCAGGGGAAGCTGTACCCTGGTGGTAAGGACTAGAGGTTAGA
GGAGACCCCCCGCATAACAATAAACAGCATATTGACGCTGGGAGAGACCAGAGATCCTGCTGTCTCTACA
GCATCATTCCAGGCACAGAACGCCAGAAAATGGAATG

>FJ469909.1 Dengue virus 1 isolate SG(EHI)D1227Y03, complete genome
AACAGTTTCGAATCGGAAGCTTGCTTAACGTAGTTCTAACAGTTTTTTATTAGAGAGCAGATCTCTGATG
AACAACCAACGAAAAAAGACGGCTCGACCGTCTTTCAATATGCTGAAACGCGCGAGAAACCGCGTGTCAA
CTGTTTCACAGTTGGCGAAGAGATTCTCAAAAGGATTGCTCTCAGGCCAAGGACCCATGAAACTGGTGAT
GGCTTTCATAGCATTCCTAAGATTTCTAGCCATACCCCCAACAGCAGGAATTTTGGCTAGATGGGGCTCA
TTCAAGAAGAACGGAGCGATCAAAGTGCTACGGGGTTTCAAGAAAGAAATCTCAAACATGTTGAATATAA
TGAATAGAAGGAAAAGATCTGTGACCATGCTCCTTATGCTGATGCCTACAGCCTTGGCGTTCCATTTGAC
TACACGAGGGGGAGAGCCGCACATGATAGTCAGCAAGCAGGAAAGAGGAAAGTCACTTTTGTTTAAGACC
TCAGCAGGTGTCAACATGTGCACCCTTATAGCGATGGATTTGGGAGAGTTATGTGAGGACACAATGACTT
ACAAATGCCCTCGAATCACTGAGGCGGAACCAGATGACGTTGATTGTTGGTGCAATGCCACAGACACATG
GGTGACCTATGGAACATGTTCCCAAACTGGCGAGCACCGACGAGACAAACGTTCCGTCGCACTGGCCCCA
CACGTGGGACTTGGTTTGGAAACAAGAACCGAAACGTGGATGTCCTCCGAAGGCGCTTGGAAACAGATAC
AAAGAGTGGAGACTTGGGCCCTGAGACACCCAGGATTTACGGTGATAGCCCTTTTTCTAGCACATGCCAT
AGGAACATCCATCACCCAGAAAGGGATTATCTTCATTTTGTTAATGCTGGTTACACCATCCATGGCCATG
CGATGCGTGGGAATAGGCAGCAGGGACTTCGTGGAAGGACTGTCAGGAGCAACTTGGGTAGATGTGGTGC
TGGAACATGGAAGTTGCGTCACTACCATGGCAAAAGACAAACCAACATTGGACATTGAACTCTTGAAGAC
GGAAGTCACAAACCCTGCCGTCCTGCGCAAACTGTGCATTGAAGCTAAAATATCAAACACCACCACCGAC
TCAAGATGTCCAACACAAGGAGAAGCCACACTGGTGGAAGAACAAGACGCGAACTTTGTGTGTCGACGAA
CGTTTGTGGACAGAGGCTGGGGCAATGGCTGTGGGCTCTTCGGAAAAGGAAGCCTTATAACGTGTGCTAA
GTTCAAGTGTGTGACAAAACTGGAAGGAAAAATAGTTCAATATGAAAACTTGAAATATTCAGTAATAGTC
ACCGTCCACACCGGAGACCAGCATCAGGTGGGAAATGAAAGCACAGAACATGGGACAACTGCAACTATAA
CACCTCAAGCTCCTACGACAGAAATACAGCTGACCGACTACGGAGCTCTTACATTGGATTGTTCACCTAG
AACAGGACTAGACTTTAATGAAATGGTGTTGTTGACAATGAAAGAAAAATCATGGCTAGTCCACAAACAA
TGGTTTCTAGACCTACCACTGCCTTGGACCTCGGGAGCTTCAACATCACAAGAAACTTGGAACAGACAAG
ATTTGCTGGTGACATTTAAGACAGCTCATGCAAAGAAGCAGGAAGTAGTCGTACTAGGATCACAAGAAGG
AGCAATGCACACTGCGTTGACCGGAGCGACGGAAATCCAAACGTCTGGAACGACAACAATTTTTGCAGGA
CACTTGAAATGTAGACTAAAGATGGACAAACTGACTCTAAAAGGGATGTCATATGTGATGTGCACAGGCT
CATTCAAGCTAGAGAAAGAAGTGGCTGAGACCCAGCATGGAACCGTTCTAGTGCAGATTAAATACGAAGG
AACAGATGCACCATGCAAGATCCCTTTTTCGACCCAAGATGAAAAAGGAGTAACCCAGAATGGGAGATTG
ATAACAGCCAACCCCATAGTCACTGACAAAGAAAAACCAGTCAACATTGAGGCAGAACCGCCTTTTGGTG
AGAGTTACATCGTGATAGGAGCAGGTGAAAAAGCTTTGAAACTAAGCTGGTTCAAGAAAGGAAGCAGCAT
AGGGAAAATGTTTGAGGCAACTGCCAGAGGAGCACGAAGGATGGCCATACTGGGAGACACCGCATGGGAC
TTTGGTTCTATAGGAGGAGTGTTCACGTCTGTTGGAAAATTAGTACACCAGATTTTTGGAACTGCATATG
GAGTTTTGTTCAGCGGTGTTTCCTGGACCATGAAAATAGGAATAGGGGTTCTGCTGACATGGCTAGGATT
AAACTCAAGGAGCACGTCCCTTTCGATGACGTGCATTGCAGTTGGCCTAGTAACGCTATACTTAGGAGTC
ATGGTTCAGGCGGATTCAGGATGTGTAATTAATTGGAAAGGTAGAGAACTCAAATGTGGAAGTGGCATTT
TTGTCACCAATGAAGTTCACACTTGGACAGAGCAATACAAATTTCAAGCTGATTCCCCAAAGAGACTATC
AGCAGCCATTGGGAAGGCATGGGAGGAGGGTGTGTGTGGAATTCGATCAGCAACTCGTCTCGAGAACATC
ATGTGGAAGCAAATATCAAATGAATTGAACCACATCTTACTTGAAAATGACATGAAATTCACAGTGGTTG
TAGGAGATGTTGCTGGGATCTTGGCTCAAGGAAAAAAAATGATTAGGCCACAACCCATGGAACACAAATA
CTCGTGGAAAAGCTGGGGAAAGGCTAAAATCATAGGGGCAGATGTACAGAACACCACCTTTATCATCGAC
GGCCCAGACACCCCAGAATGCCCTGATGATCAAAGAGCATGGAACATTTGGGAAGTTGAGGATTATGGAT
TTGGAATTTTCACGACAAACATATGGCTGAAATTGCGTGACTCCTACACCCAAGTGTGTGACCACCGGCT
AATGTCAGCTGCCATCAAGGACAGCAAGGCAGTTCACGCTGACATGGGGTACTGGATAGAAAGTGAAAAG
AACGAGACCTGGAAGCTGGCAAGAGCCTCTTTCATAGAAGTCAAAACATGTATCTGGCCAAAATCTCACA
CTCTATGGAGTAATGGAGTTCTGGAAAGTGAAATGATAATTCCAAAGATCTATGGAGGACCAATATCTCA
GCACAACTACAGACCAGGATATTTCACACAAACGGCAGGGCCGTGGCACCTAGGCAAGTTGGAACTGGAT
TTTGATTTGTGTGAGGGTACCACGGTTGTTGTGGATGAACATTGTGGAAATCGAGGACCATCTCTTAGGA
CCACAACAGTCACAGGAAAGATAATTCATGAATGGTGTTGCAGATCTTGTACGCTACCACCCTTACGTTT
CAGAGGAGAAGATGGGTGCTGGTACGGTATGGAAATCAGACCAGTCAAGGAAAAGGAAGAGAATCTAGTC
AAATCAATGGTCTCTGCAGGGTCAGGGGAAGTGGACAGCTTTTCACTAGGACTGCTATGCATATCAATAA
TGATCGAAGAGGTGATGAGATCCAGATGGAGTAGAAAAATGCTGATGACTGGAACACTGGCTGTGTTCTT
CCTTCTCATAATGGGACAATTGACATGGAATGATCTGATCAGATTATGCATCATGGTTGGAGCCAACGCT
TCCGACAGGATGGGGATGGGAACGACGTACCTAGCTCTGATGGCCACTTTTAAAATGAGACCAATGTTTG
CTATAGGGCTACTATTCCGCAGACTAACATCCAGAGAAGTTCTTCTTCTAACAATTGGATTGAGTCTAGT
GGCATCTGTGGAGTTACCAAATTCCTTGGAGGAGCTGGGGGATGGACTTGCAATGGGCATCATGATTTTA
AAATTATTGACTGACTTTCAATCACATCAGCTGTGGGCTACCTTGCTGTCCTTGACATTTATCAAAACAA
CGTTTTCCTTGCACTATGCATGGAAGACAATGGCTATGGTACTGTCAATTGTATCTCTCTTCCCCTTATG
CCTGTCCACGACCTCCCAAAAAACAACATGGCTTCCGGTGCTATTGGGATCTCTTGGATGCAAACCACTA
ACCATGTTTCTTATAGCAGAAAACAAAATCTGGGGAAGGAAAAGTTGGCCCCTCAATGAAGGAATCATGG
CTGTTGGAATAGTCAGCATCCTACTAAGTTCACTCCTCAAAAATGATGTGCCGCTAGCTGGGCCACTAAT
AGCTGGAGGCATGCTAATAGCATGTTATGTTATATCTGGAAGCTCAGCCGATCTATCACTAGAGAAAGCG
GCTGAGGTCTCCTGGGAAGAAGAAGCAGAACACTCTGGTGCCTCACACAACATATTAGTGGAGGTCCAAG
ATGATGGAACCATGAAGATAAAGGATGAAGAGAGAGATGACACGCTAACCATTCTCCTTAAAGCAACTCT
GCTAGCAGTTTCAGGGGTGTACCCATTATCAATACCAGCGACCCTTTTTGTGTGGTACTTTTGGCAGAAA
AAGAAACAGAGATCTGGAGTGTTATGGGACACACCTAGCCCTCCAGAAGTGGAAAGAGCAGTTCTTGATG
ATGGTATCTATAGAATCATGCAGAGAGGACTGTTGGGCAGGTCCCAAGTAGGGGTAGGAGTTTTTCAAGA
AAACGTGTTCCACACAATGTGGCATGTCACCAGGGGAGCTGTACTCATGTATCAAGGGAAGAGACTGGAA
CCGAGCTGGGCCAGTGTCAAAAAAGACCTGATCTCATATGGAGGAGGTTGGAGGCTTCAAGGATCCTGGA
ACACGGGAGAAGAAGTGCAGGTGATTGCTGTTGAACCAGGGAAAAACCCCAAAAATGTACAAACAGCGCC
GGGCACCTTTAAGACCCCTGAAGGCGAAGTTGGAGCCATTGCCCTAGATTTTAAACCCGGCACATCTGGA
TCTCCCATCGTGAACAGAGAAGGGAAAATAGTAGGTCTTTATGGAAATGGAGTAGTGACAACAAGTGGAA
CCTACGTCAGTGCCATAGCTCAAGCTAAAGCATCACAAGAAGGGCCCCTACCAGAGATTGAAGACGAGGT
GTTTAGGAAAAGAAACTTAACAATAATGGACCTACATCCAGGATCGGGGAAAACAAGAAGATACCTTCCA
GCCATAGTCCGTGAGGCCATAAAAAGGAAGCTGCGCACACTAATTCTGGCTCCCACAAGGGTTGTCGCTT
CCGAAATGGCAGAGGCGCTCAAGGGAATGCCAATAAGGTACCAAACAACAGCAGTGAAGAGTGAACACAC
AGGAAAAGAGATAGTTGACCTCATGTGTCACGCCACTTTCACCATGCGCCTCCTGTCTCCCGTGAGAGTT
CCCAATTACAATATGATTATCATGGATGAGGCACATTTCACCGATCCATCCAGCATAGCGGCTAGAGGGT
ACATCTCAACCCGAGTGGGCATGGGTGAAGCAGCTGCGATCTTCATGACAGCCACTCCCCCAGGATCAGT
GGAGGCCTTTCCACAGAGCAACGCAGTTATCCAAGATGAGGAAAGAGACATTCCTGAGAGATCATGGAAC
TCAGGCTATGAGTGGATCACTGACTTCCCAGGCAAAACAGTTTGGTTTGTTCCAAGCATTAAATCAGGAA
ATGATATTGCCAACTGCTTAAGAAAGAATGGGAAACGGGTGATTCAATTGAGCAGAAAAACCTTTGACAC
AGAGTACCAAAAAACAAAAAATAACGACTGGGACTACGTCGTCACAACAGACATTTCCGAAATGGGAGCA
AATTTCCGGGCCGACAGGGTGATAGACCCAAGACGGTGTCTGAAACCGGTAATACTAAAAGATGGTCCAG
AGCGTGTCATTTTAGCAGGACCGATGCCAGTGACTGTGGCCAGTGCCGCCCAGAGGAGAGGAAGAATTGG
AAGGAACCACAATAAGGAAGGTGATCAGTACATCTACATGGGACAGCCTTTAAACAACGATGAAGATCAC
GCTCACTGGACGGAAGCAAAAATGCTCCTTGATAATATAAACACACCAGAAGGGATTATCCCAGCCCTCT
TCGAGCCGGAGAGAGAAAAGAGTGCAGCAATAGACGGGGAATACAGACTGCGGGGTGAAGCAAGGAAAAC
GTTTGTGGAGCTCATGAGAAGAGGAGATCTACCTGTCTGGCTATCCTACAAAGTTGCCTCAGAAGGCTTC
CAGTACTCTGATAGAAGATGGTGCTTTGACGGGGAAAGGAACAACCAGGTGTTGGAGGAGAACATGGACG
TGGAGATCTGGACAAAAGAAGGAGAAAGAAAGAAACTACGACCCCGCTGGCTGGATGCCAGAACATACTC
AGACCCACTGGCCCTGCGCGAGTTTAAAGAGTTTGCAGCAGGAAGAAGAAGCGTCTCAGGTGATCTAATA
TTAGAAATAGGGAAACTTCCACAACACTTGACGCAAAGGGCCCAGAATGCCTTGGACAACCTGGTTATGT
TGCACAACTCCGAACAAGGAGGAAGAGCCTATAGACATGCAATGGAAGAACTGCCAGACACCATAGAAAC
GTTGATGCTCCTAGCTTTGATAGCTGTGTTAACTGGCGGAGTGACGCTGTTCTTCCTATCAGGAAGGGGC
TTAGGGAAAACATCTATCGGCCTACTCTGCGTGATGGCTTCAAGCGTACTGCTATGGATGGCCAGTGTAG
AGCCCCATTGGATAGCGGCCTCCATCATACTGGAGTTCTTCCTGATGGTGCTGCTTATTCCAGAGCCAGA
CAGACAACGCACTCCGCAGGACAACCAGCTGGCATATGTGGTGATAGGTTTGTTATTCATGATACTGACA
GTAGCAGCCAATGAGATGGGACTGCTGGAAACCACAAAGAAAGACTTAGGGATTGGCCATGTGGCTGTTG
AAAATCACCACCATGCCGCAATGCTGGACGTAGACTTACATCCAGCTTCAGCCTGGACCCTCTATGCAGT
GGCCACAACAATTATCACTCCCATGATGAGGCACACAATCGAAAACACAACGGCAAACATTTCCCTGACA
GCCATTGCAAACCAGGCAGCTATATTGATGGGACTTGACAAAGGATGGCCAATATCGAAGATGGACATAG
GAGTTCCACTTCTCGCCTTGGGGTGCTATTCCCAAGTGAATCCACTGACGCTGACAGCGGCGGTATTGAT
GCTAGTGGCTCATTACGCTATAATTGGACCTGGACTGCAAGCAAAAGCTACTAGAGAAGCTCAAAAAAGG
ACAGCGGCCGGAATAATGAAAAATCCAACCGTTGATGGAATCGTTGCAATAGATTTGGACCCTGTGGTTT
ATGATGCGAAATTTGAGAAACAACTAGGCCAAATAATGTTGTTGATACTGTGCACATCACAGATCCTCTT
GATGCGGACTACATGGGCCTTGTGCGAATCCATCACACTGGCCACTGGACCTCTGACCACGCTCTGGGAG
GGATCTCCAGGAAAATTTTGGAACACCACGATAGCGGTTTCCATGGCAAACATTTTCAGAGGAAGTTATC
TAGCAGGAGCAGGTCTGGCCTTCTCATTAATGAAATCTCTAGGAGGAGGTAGGAGAGGCACGGGAGCCCA
AGGGGAAACACTGGGAGAGAAATGGAAAAGACAGCTGAACCAACTGAGCAAGTCAGAATTCAACACCTAT
AAAAGGAGTGGGATTATGGAAGTGGACAGATCCGAAGCCAAAGAGGGACTGAAAAGAGGAGAAACAACCA
AACATGCAGTGTCGAGAGGAACCGCTAAATTGAGGTGGTTTGTGGAGAGGAACCTTGTGAAACCAGAAGG
GAAAGTCATAGACCTCGGTTGTGGAAGAGGTGGCTGGTCATACTATTGCGCTGGGCTGAAGAAAGTCACA
GAAGTGAAGGGATATACAAAAGGAGGACCTGGACATGAAGAACCAATCCCAATGGCGACCTATGGATGGA
ACCTAGTAAAGCTGCACTCCGGGAAAGACGTATTCTTTATACCACCTGAGAAATGTGACACCCTTTTGTG
TGATATTGGTGAGTCCTCTCCAAACCCAACTATAGAGGAAGGAAGAACGCTACGCGTCCTAAAGATGGTG
GAACCATGGCTCAGAGGAAACCAATTTTGCATAAAAATTCTGAATCCCTACATGCCAAGTGTGGTGGAAA
CCCTGGAGCAAATGCAAAGAAAACATGGAGGAATGCTAGTGCGAAATCCACTTTCAAGAAATTCTACCCA
TGAAATGTATTGGGTTTCATGTGGAACAGGAAACATTGTGTCAGCAGTAAACATGACATCCAGAATGTTG
CTAAATCGATTCACAATGGCTCACAGGAAACCAACATATGAAAGAGACGTGGACCTAGGCGCCGGAACAA
GACATGTGGCAGTGGAACCAGAGGTAGCCAACCTAGATATCATTGGCCAGAGGATAGAGAACATAAAACA
TGAACACAAGTCAACATGGCATTATGATGAGGACAATCCATATAAAACATGGGCCTATCATGGATCATAT
GAGGTCAAGCCATCAGGATCAGCCTCATCCATGGTCAATGGTGTGGTGAAACTGCTCACCAAACCATGGG
ATGTCATCCCCATGGTCACACAAATAGCCATGACTGACACTACACCCTTTGGACAACAGAGGGTGTTTAA
AGAGAAAGTTGACACACGCACACCAAAAGCAAAACGAGGCACAGCACAAATCATGGAGGTGACAGCCAGG
TGGTTATGGGGTCTTCTTTCTAGAAACAAGAAGCCAAGAATTTGTACAAGAGAGGAGTTTACAAGAAAAG
TTAGGTCAAACGCAGCCATCGGAGCAGTGTTCGTTGACGAAAATCAATGGAACTCAGCAAAAGAAGCAGT
GGAAGATGAGCGGTTCTGGGACCTTGTGCACAGAGAGAGGGAGCTTCACAAACAGGGAAAATGTGCCACG
TGTGTTTACAACATGATGGGGAAGAGAGAGAAAAAGCTAGGAGAATTTGGAAAGGCAAAAGGAAGTCGTG
CAATATGGTACATGTGGTTGGGAGCACGCTTTCTAGAGTTCGAAGCTCTTGGTTTCATGAACGAAGACCA
CTGGTTCAGCAGAGAGAATTCACTCAGCGGAGTGGAAGGAGAAGGACTCCACAAACTTGGATATATACTC
AGAGACATATCAAAGATTCCAGGGGGAAACATGTATGCAGATGACACAGCCGGATGGGATACAAGGATAA
CAGAGGATGACCTTCAGAATGAGGCCAAAATTACTGACATCATGGAACCCGAACATGCCCTACTGGCTAA
GGCAATCTTCAAGCTAACCTACCAAAATAAAGTGGTAAGGGTACAGAGACCAGCAAAAAATGGAACCGTG
ATGGATGTCATATCCAGACGTGACCAGAGAGGAAGTGGCCAGGTCGGAACTTATGGCTTAAACACTTTCA
CCAACATGGAAGCTCAGCTGATAAGACAAATGGAGTCTGAGGGAATCTTTTCACCCAGTGAATTAGAGAC
CCCAAATTTAGCCGAGAGAGTTCTCGACTGGCTGGAAAAACATGGCGTCGAAAGGCTAAAAAGAATGGCA
ATCAGTGGAGATGACTGCGTAGTGAAACCAATTGATGATAGGTTTGCAACAGCCTTAACAGCTCTGAATG
ATATGGGAAAAGTAAGAAAAGATATACCACAATGGGAACCCTCAAAAGGATGGAATGATTGGCAACAAGT
GCCTTTTTGTTCACACCACTTCCACCAGCTGATTATGAAGGATGGGAGGGAAATAGTGGTGCCATGCCGC
AACCAAGATGAACTTGTGGGTAGGGCTAGAGTATCACAAGGTGCTGGATGGAGCCTGAGAGAAACCGCAT
GCCTAGGCAAATCATATGCACAAATGTGGCAGCTGATGTACTTCCACAGGAGAGACCTGAGACTAGCCGC
TAATGCTATCTGTTCAGCCGTTCCAGTTGATTGGGTCCCAACCAGCCGTACCACCTGGTCGATCCATGCC
CATCACCAATGGATGACAACAGAAGACATGCTGTCAGTGTGGAATAGGGTTTGGATAGAGGAAAACCCAT
GGATGGAGGACAAAACCCATATATCCAGTTGGGAAGATGTTCCATATTTAGGGAAAAGGGAAGATCAATG
GTGTGGATCCCTGATAGGCTTAACAGCAAGGGCCACCTGGGCCACCAACATACAAGTGGCCATAAACCAA
GTGAGAAGACTAATTGGGAATGAGAATTATCTAGATTACATGACATCAATGAAGAGATTCAAGAACGAGA
GTGATCCCGAAGGGGCACTCTGGTGAGTTAACACATTTACAAAATAAAGGAAAATAAGAAATCAAACAAG
GCAAGAAGTCAGGCCGGATTAAGCCATAGTACGGTAAGAGCTATGCTGCCTGTGAGCCCCGTCTAAGGAC
GTAAAATGAAGTCAGGCCGAAAGCCACGGTTTGAGCAAACCGTGCTGCCTGTAGCTCCATCGTGGGGATG
TAAAAACCTGGGAGGCTGCAACCCATGGAAGCTGTACGCATGGGGTAGCAGACTAGTGGTTAGAGGAGAC
CCCTCCCGAAACATAACGCAGCAGCGGGGCCCAACACCAGGGGAAGCTGTACCCTGGTGGTAAGGACTAG
AGGTTAGAGGAGACCCCCCGCATAACAATAAACAGCATATTGACGCTGGGAGAGACCAGAGATCCTGCTG
TC

>EU482771.1 Dengue virus 2 isolate DENV-2/NI/BID-V557/2005, complete genome
ACAAAGACAGATTCTTTGAGGGAGCTAAGCTCAACGTAGTTCTAACAGTTTTTAATTAGAGAGCAGATCT
CTGATGAATAACCAACGAAAAAAGGCGAGAAGTACGCCTTTCAATATGCTGAAACGCGAGAGAAACCGCG
TGTCAACTGTGCAACAGCTGACAAAGAGATTCTCACTTGGAATGCTGCAAGGACGCGGACCATTAAAACT
GTTCATGGCCCTTGTGGCGTTCCTTCGTTTCCTAACAATCCCACCAACAGCAGGGATACTAAAAAGATGG
GGAACGATCAAAAAATCAAAAGCTATCAATGTTTTGAGAGGGTTCAGGAAAGAGATTGGAAGGATGCTGA
ACATCTTGAACAAGAGACGCAGGACAGCAGGCGTGATTGTTATGTTGATTCCAACAGCGATGGCGTTCCA
TTTAACCACACGCAATGGAGAACCACACATGATCGTTGGTAGGCAGGAGAAAGGGAAAAGTCTTCTGTTC
AAAACAGAGGATGGTGTTAACATGTGTACCCTCATGGCCATGGACCTTGGTGAATTGTGTGAAGATACAA
TCACGTACAAGTGTCCTCTCCTCAGACAAAATGAACCAGAAGACATAGATTGTTGGTGCAACTCTACGTC
CACATGGGTAACTTATGGGACATGTACCACCACAGGAGAACACAGAAGAGAAAAAAGATCAGTGGCGCTC
GTTCCACATGTGGGTATGGGACTGGAGACACGAACTGAAACATGGATGTCATCAGAAGGGGCCTGGAAAC
ATGTTCAGAGAATTGAAACCTGGATCTTGAGACATCCAGGTTTTACCATAATGGCAGCAATCCTGGCATA
CACCATAGGAACGACACATTTCCAAAGGGCCTTGATTTTCATTTTACTGACAGCTGTCGCTCCTTCAATG
ACAATGCGCTGCATAGGAATATCAAATAGAGACTTCGTAGAAGGGGTTTCAGGAGGAAGCTGGGTTGACA
TAGTCTTAGAACATGGAAGTTGTGTGACGACGATGGCAAAAAACAAACCAACATTGGATTTTGAACTGAT
AAAAACAGAAGCCAAACAACCTGCCACTCTAAGGAAGTACTGTATAGAAGCAAAGCTGACCAACACAACA
ACAGAATCGCGTTGCCCAACACAAGGGGAACCCAGTCTAAATGAGGAGCAGGACAAAAGGTTCATCTGCA
AACACTCCATGGTAGACAGAGGATGGGGAAATGGATGTGGATTATTTGGAAAGGGAGGCATTGTGACCTG
TGCTATGTTTACATGCAAAAAGAACATGGAAGGAAAAGTCGTGCAGCCAGAAAATTTGGAATACACCATC
GTGATAACACCTCACTCAGGAGAAGAGCACGCTGTAGGTAATGACACAGGAAAGCATGGCAAGGAAATCA
AAATAACACCACAGAGCTCCATCACAGAAGCAGAACTGACAGGCTATGGCACTGTCACGATGGAGTGCTC
TCCGAGAACGGGCCTCGACTTCAATGAGATGGTACTGCTGCAGATGGAAGACAAAGCTTGGCTGGTGCAC
AGGCAATGGTTCCTAGACCTGCCGTTACCATGGCTACCCGGAGCGGACACACAAGGATCAAATTGGATAC
AGAAAGAGACATTGGTCACTTTCAAAAATCCCCACGCGAAGAAACAGGATGTCGTTGTCTTAGGGTCTCA
AGAAGGGGCCATGCACACGGCACTCACAGGGGCCACAGAAATCCAGATGTCATCAGGAAACTTACTGTTC
ACAGGACATCTCAAGTGCAGGCTGAGAATGGACAAACTACAGCTCAAAGGAATGTCATACTCTATGTGTA
CAGGAAAGTTTAAAATTGTGAAGGAAATAGCAGAAACACAACATGGAACAATAGTCATCAGAGTACAATA
TGAAGGGGACGGTTCTCCATGCAAGATCCCTTTTGAGATAACAGATTTGGAAAAAAGACACGTCTTAGGT
CGCTTGATTACAGTTAACCCAATCGTAACAGAAAAAGATAGCCCAGTCAACATAGAAGCAGAACCTCCAT
TCGGAGACAGCTACATCATCATAGGAGTAGAGCCGGGACAATTGAAACTCAATTGGTTTAAGAAGGGAAG
TTCCATCGGCCAAATGTTTGAGACAACAATGAGAGGAGCAAAGAGAATGGCCATTTTAGGTGACACAGCC
TGGGACTTTGGATCCCTGGGAGGAGTGTTTACATCTATAGGAAAGGCTCTCCACCAAGTTTTTGGAGCAA
TCTATGGGGCTGCTTTTAGTGGGGTCTCATGGACTATGAAAATCCTCATAGGAGTCATCATCACATGGAT
AGGAATGAATTCACGTAGCACCTCACTGTCTGTTTCGCTAGTATTGGTGGGCGTTGTGACACTGTACCTG
GGAGCTATGGTGCAAGCTGATAGTGGTTGCGTTGTGAGCTGGAAAAATAAAGAACTGAAATGTGGCAGCG
GGATCTTCATCACAGATAACGTACACACATGGACAGAACAATATAAGTTCCAACCAGAATCCCCTTCAAA
ACTAGCTTCAGCTATCCAAAAAGCTCATGAAGAGGGCATTTGTGGAATCCGCTCAGTAACAAGATTGGAG
AATCTGATGTGGAAACAAATAACACCAGAATTGAATCATATTCTATCAGAAAATGAGGTAAAGTTGACCA
TTATGACAGGAGACATCAGAGGAATCATGCAGGCAGGAAAACGATCCTTGCGGCCCCAGCCCACTGAGCT
GAAGTACTCATGGAAAACATGGGGAAAGGCGAAAATGCTCTCCACAGAGTCTCACAATCAGACCTTTCTT
ATTGATGGCCCTGAAACAGCAGAATGCCCCAACACAAACAGAGCCTGGAACTCGCTGGAAGTTGAAGACT
ATGGTTTTGGAGTTTTCACCACCAATATATGGCTGAAATTGAGAGAAAAACAGGATGTATTTTGTGACTC
AAAACTCATGTCAGCGGCCATTAAAGACAACAGAGCCGTTCATGCTGATATGGGCTATTGGATAGAAAGT
GCACTCAATGACACATGGAAGATGGAGAAAGCCTCCTTCATTGAAGTTAAAAGCTGCCACTGGCCAAAGT
CACACACCCTTTGGAGCAATGGAGTATTAGAAAGTGAGATGATAATCCCAAAAAATTTTGCCGGGCCAGT
GTCACAACACAACTACAGACCAGGCTACCATACACAAACAGCAGGACCTTGGCATCTAGGTAAGCTTGAG
ATGGACTTTGATCTCTGCGAAGGAACTACAGTGGTGGTGACTGAGGACTGTGGAAATAGAGGACCCTCTT
TAAGAACGACCACTGCCTCTGGAAAACTCATAACAGAATGGTGCTGCCGATCCTGCACACTACCACCTCT
AAGATACAGAGGTGAGGATGGATGCTGGTACGGGATGGAAATCAGACCATTGAAAGAGAAAGAAGAGAAT
TTGGTCAACTCCTTGGTCACAGCCGGACATGGGCAGATTGACAACTTTTCACTAGGAGTCTTGGGAATGG
CACTGTTCCTGGAAGAAATGCTTAGGACCCGAATAGGAACGAAACATGCAATACTGCTAGTTGCAGTATC
TTTTGTGACATTGATTACTGGGAACATGTCTTTTAGAGACCTGGGAAGAGTGATGGTTATGGTGGGCGCT
ACCATGACGGATGACATAGGTATGGGAGTGACTTATCTTGCCCTACTAGCAGCTTTTAAGGTTAGACCAA
CTTTTGCAGCTGGACTACTCTTAAGAAAACTGACCTCCAAGGAATTGATGATGGCCACCATAGGAATCGC
ACTCCTTTCCCAAAGCACCATACCAGAGACCATTCTTGAACTGACTGATGCATTAGCCCTGGGCATGATG
GTCCTCAAAATAGTGAGAAATATGGAAAAATACCAATTGGCAGTGACTATCATGGCTATTTCATGTGTCC
CAAATGCAGTGATACTGCAAAACGCATGGAAGGTGAGTTGCACAATATTGGCAGCGGTGTCCGTTTCACC
ACTGCTCTTAACATCCTCACAGCAGAAAGCGGATTGGATACCACTGGCATTGACGATAAAAGGTCTCAAT
CCAACAGCCATTTTTTTAACAACTCTCTCGAGGACCAGCAAGAAAAGGAGCTGGCCGCTAAATGAAGCTA
TCATGGCAGTTGGGATGGTGAGCATTTTAGCCAGTTCTCTCCTAAAGAATGATATTCCTATGACAGGTCC
ATTAGTAGCTGGAGGACTCCTCACCGTATGTTACGTGCTCACTGGACGATCGGCCGATTTGGAACTGGAG
AGAGCTGCCGATGTAAAATGGGAAGATCAGGCAGAAATATCAGGAAGCAGCCCAATCCTGTCAATAACAA
TATCAGAAGATGGCAGCATGTCGATAAAAAATGAAGAGGAAGAACAAACACTGACCATACTCATCAGAAC
GGGATTGTTGGTGATCTCAGGAGTCTTTCCAGTATCGATACCAATTACGGCAGCAGCATGGTACCTGTGG
GAAGTAAAGAAACAACGGGCTGGAGTACTGTGGGACGTCCCTTCACCCCCACCAGTGGAAAAAGCCGAAC
TGGAGGATGGAGCCTACAGAATCAAGCAAAGAGGGATCCTTGGATATTCTCAGATTGGAGCCGGAGTTTA
CAAAGAAGGAACATTCCATACAATGTGGCACGTCACACGTGGTGCTGTTCTGATGCATAGAGGGAAGAGG
ATTGAACCATCATGGGCAGATGTCAAGAAAGACCTAATATCATATGGAGGAGGCTGGAAGCTAGAAGGAG
AATGGAAGGAAGGAGAGGAAGTCCAAGTCCTGGCATTGGAACCTGGAAAAAATCCAAGAGCCGTCCAAAC
GAAACCTGGAATATTCAAAACCAACACCGGAACCATAGGCGCCGTATCTCTGGACTTTTCCCCTGGAACG
TCAGGATCTCCAATCGTCGACAGAAAAGGAAAAGTTGTGGGTCTTTACGGTAATGGTGTTGTCACAAGGA
GTGGAGCATATGTAAGTGCTATAGCCCAGACCGAAAAAAGCATTGAAGACAATCCAGAGATCGAAGATGA
CATTTTCCGAAAGAAAAGATTGACCATCATGGACCTCCATCCAGGAGCAGGAAAGACAAAAAGATACCTT
CCAGCCATAGTTAGAGAAGCCATAAAACGTGGCTTGAGAACATTGATCCTGGCTCCCACTAGAGTAGTGG
CAGCTGAAATGGAGGAAGCTCTTAGAGGACTTCCAATAAGATACCAAACCACAGCCATCAAAACCGAGCA
TACCGGGCGGGAGATCGTGGACCTAATGTGTCATGCCACATTTACAATGAGGCTGTTATCACCAGTCAGA
GTGCCAAATTACAACCTGATCATCATGGACGAAGCCCACTTCACAGACCCAGCAAGTATAGCAGCTAGAG
GATACATTTCAACTCGAGTAGAGATGGGTGAAGCAGCCGGGATTTTCATGACAGCCACTCCTCCGGGAAG
TAGAGACCCATTTCCTCAGAGCAATGCACCAATTATGGATGAGGAAAGAGAAATCCCTGAGCGTTCATGG
AATTCAGGACACGAATGGGTCACGGATTTTAAGGGGAAGACTGTTTGGTTTGTTCCAAGTATAAAAGCAG
GAAATGATATAGCAGCTTGTCTTAGGAAAAATGGAAAGAAAGTGATACAACTCAGTAGGAAGACTTTTGA
CTCTGAGTATGTTAAGACTAGAGCCAATGATTGGGACTTTGTGGTCACAACTGACATTTCAGAAATGGGT
GCCAACTTCAAGGCTGAGAGGGTTATAGACCCCAGACGTTGCATGAAACCAGTTATACTAACAGATGGCG
AAGAGCGGGTGATCTTGGCTGGACCTATGCCAGTGACCCACTCTAGTGCAGCGCAAAGAAGAGGGAGAAT
AGGAAGAAATCCAAAAAATGAAAATGACCAGTACATATACATGGGGGAACCTCTTGAAAATGATGAAGAC
TGTGCACATTGGAAAGAAGCTAAAATGCTCCTAGATAACATCAACACACCCGAAGGAATCATTCCTAGTA
TGTTCGAACCAGAGCGTGAAAAAGTGGATGCCATTGATGGTGAATACCGTTTGAGAGGAGAAGCAAGGAA
AACCTTTGTGGACCTAATGAGAAGAGGGGACTTACCAGTCTGGTTGGCCTACAAAGTGGCAGCTGAAGGC
ATCAACTACACAGACAGAAAGTGGTGTTTTGATGGAATTAAGAACAACCAAATACTGGAAGAAAATATGG
AAGTGGAAATCTGGACAAAAGAAGGGGAAAGGAAAAAATTAAAACCCAGATGGTTGGATGCTAGGATCTA
TTCTGACCCACTGGCACTAAAAGAATTCAAGGAATTTGCAGCTGGAAGAAAATCTTTGACCCTGAACCTA
ATCACAGAAATGGGTAGGCTTCCAACTTTCATGACTCAGAAAGCAAGAAATGCACTGGACAACTTGGCTG
TGCTGCATACGGCTGAGGCAGGTGGAAGGGCGTACAATCATGCTCTCAGTGAACTGCCGGAGACCCTGGA
GACACTGCTTCTACTGACACTCCTGGCAACAGTCACAGGAGGAATCTTCTTATTCTTAATGAGCGGAAAA
GGTATAGGGAAGATGACCCTGGGAATGTGTTGCATAATCACGGCTAGTATCCTCCTATGGTATGCACAGA
TACAACCACACTGGATAGCAGCTTCAATAATACTGGAGTTTTTTCTCATAGTTTTGCTCATTCCAGAACC
AGAAAAACAGAGAACACCCCAAGACAACCAATTGACCTACGTTGTCATAGCCATCCTCACAGTGGTGGCC
GCAACCATGGCAAACGAGATGGGTTTCCTGGAAAAAACCAAGAAAGACCTCGGATTGGGAAGCATTACAA
CCCAGGAATCTGAGAGCAATATCCTGGACATAGATCTACGCCCTGCATCAGCATGGACGCTGTATGCCGT
GGCTACAACATTTGTCACACCAATGTTGAGACATAGCATTGAAAATTCCTCAGTGAATGTCTCCCTAACA
GCCATTGCTAACCAAGCTACAGTGCTAATGGGTCTTGGGAAAGGATGGCCATTGTCAAAGATGGACATTG
GAGTTCCCCTCCTTGCCATTGGATGCTATTCACAAGTCAACCCTATAACTCTCACAGCAGCTCTTCTTTT
ATTGGTAGCACATTATGCCATTATAGGGCCAGGACTTCAAGCAAAAGCAACCAGAGAAGCCCAGAAAAGA
GCAGCAGCAGGCATCATGAAAAACCCAACAGTCGATGGAATAACAGTGATTGACCTAGAACCAATACCCT
ATGATCCAAAATTTGAAAAGCAGTTAGGACAAGTAATGCTCCTAATCCTCTGCGTGACTCAAGTATTAAT
GATGAGGACTACATGGGCTTTATGTGAGGCTCTAACCCTAGCGACCGGGCCCATCTCCACACTGTGGGAA
GGAAATCCAGGGAGGTTTTGGAACACTACCATTGCAGTGTCAATGGCTAACATCTTTAGGGGGAGCTACT
TGGCCGGAGCTGGACTTCTCTTTTCCATCATGAAAAACACAACAAATACAAGAAGAGGAACTGGCAACAT
AGGAGAGACACTTGGAGAAAAATGGAAAAGTCGATTAAACGCACTGGGAAAAAGTGAATTTCAAATCTAC
AAGAAAAGTGGAATCCAGGAAGTGGATAGAACCCTAGCAAAAGAAGGTATCAAAAGAGGAGAAACGGACC
ACCATGCTGTGTCGCGAGGTTCAGCAAAACTGAGATGGTTCGTCGAGAGAAATATGGTCACACCGGAAGG
GAAGGTGGTGGATCTCGGTTGCGGCAGAGGGGGCTGGTCATACTATTGTGGGGGACTAAAGAATGTAAGA
GAAGTCAAAGGCCTAACAAAAGGAGGACCAGGACATGAAGAACCCATCCCCATGTCAACATATGGGTGGA
ATCTAGTGCGTCTGCAAAGTGGAGTTGACGTTTTCTTCACCCCGCCAGAAAAGTGTGATACATTGTTGTG
TGACATAGGGGAGTCGTCACCAAATCCCACGATAGAAGCAGGACGAACACTCAGAGTCCTCAACTTAGTG
GAAAATTGGTTGAACAATAACACCCAATTTTGCATAAAGGTCCTCAACCCATATATGCCTTCAGTCATAG
AAAAAATGGAAGCATTACAAAGGAAATATGGAGGAGCCTTAGTGAGGAATCCACTCTCACGAAACTCCAC
GCATGAAATGTACTGGGTATCTAATGCCACCGGGAACATAGTGTCATCAGTGAACATGATTTCAAGGATG
TTGATTAACAGATTCACAATGAAACACAAGAAAGCCACTTACGAGCCAGATGTTGACCTAGGAAGTGGAA
CCCGCAACATTGGAATTGAAAGTGAGATACCAAATCTAGACATAATAGGAAAGAGAATAGAGAAAATAAA
ACAAGAGCATGAAACATCATGGCACTATGATCAAGACCACCCATACAAAACGTGGGCTTACCATGGCAGC
TATGAAACAAAACAAACTGGATCAGCATCATCTATGGTGAACGGAGTGGTCAGATTGCTGACAAAACCCT
GGGACGTCGTCCCTATGGTGACACAGATGGCAATGACAGACACGACTCCTTTTGGACAACAGCGCGTTTT
CAAAGAGAAAGTAGACACGAGAACCCAAGAACCGAAGGAAGGCACAAAGAAACTGATGAAAATTACGGCA
GAGTGGCTTTGGAAAGAACTAGGAAAGAAAAAGACACCTAGGATGTGTACCAGAGAAGAATTCACAAGAA
AAGTGAGAAGCAATGCAGCCTTGGGGGCCATATTCACTGATGAGAACAAATGGAAATCGGCACGTGAGGC
TGTTGAAGATGGTAGGTTCTGGGAGCTGGTTGACAGGGAAAGAAATCTCCATCTTGAAGGAAAGTGTGAA
ACATGTGTGTACAACATGATGGGAAAAAGAGAGAAGAAACTAGGAGAGTTCGGCAAGGCAAAAGGTAGCA
GAGCCATATGGTACATGTGGCTTGGAGCACGCTTCTTAGAGTTTGAAGCCCTAGGATTCCTGAATGAAGA
TCACTGGTTCTCCAGAGGGAACTCCCTGAGTGGAGTGGAAGGAGAAGGGCTGCACAGGCTAGGCTACATT
TTAAGAGACGTGGGCAAGAAGGAAGGGGGAGCAATGTACGCCGATGATACAGCAGGATGGGACACAAGAA
TCACACTAGAAGACTTAAAAAATGAAGAAATGGTAACAAACCACATGAAAGGAGAACACAAGAAACTAGC
CGAGGCCATATTCAAACTAACGTACCAAAACAAGGTGGTGCGTGTGCAAAGACCAACACCAAGAGGCACA
GTAATGGATATCATATCGAGAAGAGACCAAAGAGGCAGTGGGCAAGTCGGCACCTATGGCCTTAATACCT
TCACCAATATGGAAGCCCAATTAATTAGACAGATGGAGGGAGAAGGAATCTTCAAAAGCATTCAGCACCT
GACAGCCACAGAAGAAATCGCTGTACAGAACTGGCTAGCAAGAGTGGGGCGTGAAAGGCTATCAAGAATG
GCAATCAGTGGAGATGATTGTGTTGTAAAACCTATAGATGACAGATTTGCAAGTGCTTTAACAGCTCTAA
ATGACATGGGAAAAGTTAGAAAAGATATACAACAATGGGAACCTTCAAGAGGATGGAACGATTGGACACA
AGTGCCTTTCTGTTCACACCACTTTCATGAGTTAGTCATGAAAGATGGTCGCGTGCTCGTAGTCCCATGC
AGAAACCAAGATGAACTGATTGGTAGAGCCCGAATTTCCCAGGGAGCTGGGTGGTCTTTGAAAGAGACGG
CCTGTTTGGGAAAGTCTTACGCCCAAATGTGGACTCTGATGTACTTCCACAGACGTGACCTCAGACTGGC
GGCAAATGCCATTTGCTCGGCAGTCCCGTCACATTGGGTTCCAACAAGTCGAACAACCTGGTCCATACAC
GCTAAGCATGAATGGATGACGACGGAAGACATGCTGGCAGTCTGGAACAGGGTGTGGATCCAAGAAAACC
CGTGGATGGAAGATAAAACTCCAGTGGAATCATGGGAAGAAGTCCCATACTTGGGAAAAAGAGAAGACCA
ATGGTGCGGCTCATTGATTGGGCTAACAAGCAGGGCTACCTGGGCAAAGAACATCCAAACAGCAATAAAT
CAAGTTAGATCCCTTATAGGCAATGAGGAATACACAGACTACATGCCATCCATGAAGAGATTTAGAAGGG
AAGAGGAAGAGGCAGGTGTCCTGTGGTAGAAGGCAAAACTAACATGAAACAAGGCTAAAAGTCAGGTCGG
ATTAAGCCATAGTACGGAAAAAACTATGCTACCTGTGAGCCCCGTCCAAGGACGTTAAAAGAAGTCAGGC
CATCACAAAATGCCACAGCTTGAGTAAACTGTGCAGCCTGTAGCTCCACCTGAGGAGGTGTAAAAAACCT
GGGAGGCCACAAACCATGGAAGCTGTACGCATGGCGTAGTGGACTAGCGGTTAGAGGAGACCCCTCCCTT
ACAAATCGCAGCAAACAACGGGGGCCCAAGGTGAGATGAAGCTGTAATCTCACTGGAAGGACTAGAGGTT
AGAGGAGACCCCCCCAAAACAAAAAACAGCATATTGACGCTGGGAAAGACCAGAGATCCTGCTGTCTCCT
CAGCATCATTCCAGGCACAGAACGCCAGAAAATGGAATG

>FJ410188.1 Dengue virus 1 isolate DENV-1/US/BID-V2139/1996, complete genome
ACAAGAACAGTTTCGAATCGGAAGCTTGCTTAACGTAGTTCTAACAGTTTTTTATTAGAGAGCAGATCTC
TGATGAACAACCAACGGAAAAAGACGGGTCGACCGTCTTTCAATATGCTGAAACGCGCGAGAAACCGCGT
GTCAACTGGTTCACAGTTGGCGAAGAGATTCTCAAAAGGATTGCTTTCAGGCCAAGGACCCATGAAATTG
GTGATGGCTTTCATAGCATTTCTAAGATTTCTAGCCATACCCCCAACAGCAGGAATTTTGGCTAGATGGA
GCTCATTCAAGAAGAATGGAGCGATCAGAGTGTTACGGGGTTTCAAAAAAGAGATCTCAAGCATGTTGAA
CATAATGAACAGGAGGAAAAGATCCGTGACCATGCTCCTCATGCTGCTGCCCACAGTCCTGGCGTTCCAT
TTGACCACACGAGGGGGAGAGCCACACATGATAGTTAGTAAGCAGGAAAGAGGAAAGTCACTCTTGTTTA
AGACCTCTGCAGGTGTCAACATGTGCACTCTCATTGCGATGGATTTGGGAGAGTTATGTGAGGACACAAT
GACCTACAAATGCCCCAGGATCACTGAGGCGGAACCAGATGACGTTGACTGCTGGTGCAATGCCACAGAC
ACATGGGTGACCTATGGGACGTGTTCTCAAACCGGTGAACACCGACGAGACAAACGTTCCGTGGCACTGG
CCCCACACGTAGGACTTGGTCTAGAAACAAGAACTGAAACATGGATGTCCTCTGAAGGCGCCTGGAAACA
AATACAAAAAGTGGAGACTTGGGCTTTGAGACATCCAGGATTCACGGTGATAGCTCTTTTTCTAGCACAT
GCCATAGGAACATCCATCACTCAGAAAGGGATCATTTTCATTTTGCTGATGCTGGTAACACCATCAATGG
CCATGCGATGCGTGGGAATAGGCAACAGAGACTTCGTTGAAGGACTGTCAGGAGCAACGTGGGTGGACGT
GGTATTGGAGCATGGAAGCTGTGTCACCACCATGGCAAAAAATAAACCAACATTGGACATTGAACTCTTG
AAGACGGAGGTCACGAACCCTGCCGTCTTGCGCAAACTGTGCATTGAAGCTAAAATATCAAACACCACCA
CCGATTCAAGATGTCCAACACAAGGAGAGGCTACACTGGTGGAAGAACAAGACGCGAACTTTGTGTGTCG
ACGAACGTTTGTGGATAGAGGCTGGGGTAATGGCTGCGGACTATTTGGAAAAGGAAGCCTACTGACGTGT
GCTAAGTTCAAGTGTGTGACAAAACTGGAAGGAAAGATAGTTCAACATGAAAATTTAAAATATTCAGTGA
TAGTCACTGTCCACACTGGGGACCAGCACCAGGTGGGAAACGAGACTACAGAACATGGAACAATTGCAAC
CATAACACCTCAAGCTCCTACGTCGGAAATACAGCTGACCGACTACGGAGCCCTCACATTGGACTGCTCA
CCTAGAACAGGGCTGGACTTTAATGAGATGGTGCTATTGACAATGAAAGAAAAATCATGGCTTGTCCACA
AACAATGGTTTCTAGACTTACCACTGCCTTGGACTTCGGGGGCTTCAACATCCCAAGAGACTTGGAACAG
ACAAGATTTGCTGGTCACATTCAAGACAGCTCATGCAAAGAAACAGGAAGTAGTCGTACTGGGATCACAA
GAAGGAGCAATGCACACTGCGTTGACTGGAGCGACAGAAATCCAGACGTCAGGAACGACAACAATCTTTG
CAGGGCATCTGAAATGCAGACTAAAAATGGACAAACTGACTTTAAAAGGGATGTCATATGTGATGTGCAC
AGGCTCATTTAAGCTAGAGAAGGAAGTGGCTGAGACCCAGCATGGAACTGTCCTAGTGCAGGTTAAATAC
GAAGGAACAGATGCGCCATGCAAGATCCCCTTTTCGACCCAAGATGAGAAAGGAGTGACCCAGAATGGGA
GATTGATAACAGCCAATCCCATAGTCACTGACAAAGAAAAACCAGTCAACATTGAGACAGAACCACCTTT
TGGTGAGAGCTACATCGTGGTAGGGGCAGGTGAAAAAGCTTTGAAACTAAGCTGGTTCAAGAAAGGAAGC
AGCATAGGGAAAATGTTCGAAGCAACCGCCCGAGGAGCACGAAGGATGGCTATACTGGGAGACACCGCAT
GGGACTTCGGCTCTATAGGAGGAATGTTCACGTCTGTGGGAAAATTGGTACACCAGGTTTTTGGAACCGC
ATATGGGGTTTTGTTCAGCGGTGTTTCTTGGACCATGAAAATAGGAATAGGGATTCTGCTGACATGGTTG
GGATTAAATTCAAGGAGCACGTCACTTTCGATGACGTGCATTGCAGTTGGCATGGTTACACTGTACTTAG
GAGTCATGGTTCAAGCGGACTCGGGATGTGTAATCAACTGGAAGGGCAGAGAACTCAAATGTGGAAGTGG
CATTTTCGTCACTAATGAAGTCCACACTTGGACAGAGCAATACAAATTCCAGGCTGATTCCCCAAAGAGA
CTTTCAGCAGCCATTGGGAAGGCATGGGAGGAGGGCGTGTGTGGAATTCGATCAGCCACGCGTCTTGAGA
ACATCATGTGGAAGCAAATATCAAATGAATTGAACCACATTCTACTTGAGAATGACATGAAATTCACAGT
GGTTGTAGGAGATGCTAGTGGAATTTTGGCCCAAGGAAAAAAAATGATCAGGCCACAACCCATGGAACAC
AAATACTCATGGAAAAGCTGGGGAAAAGCCAAAATCATAGGAGCAGACATACAGAACACCACTTTTATCA
TCGACGGCCCAGATACTCCAGAATGCTCCGATGACCAAAGAGCATGGAACATTTGGGAAGTCGAGGACTA
TGGGTTTGGAATTTTCACGACAAACATATGGCTGAAATTGCGTGACTCCTACACCCAAATGTGTGACCAC
CGGTTAATGTCAGCTGCCATCAAGGACAGCAAGGCAGTCCATGCTGACATGGGGTACTGGATAGAAAGTG
AAAAGAACGAGACCTGGAAGCTAGCGAGAGCTTCCTTCATAGAAGTCAAGACATGCATCTGGCCGAAATC
TCACACTCTATGGAGTAATGGAGTTTTGGAAAGTGAAATGATAATCCCAAAGATATATGGAGGACCAATA
TCTCAGCACAACTACAGACCAGGGTATTTCACACAAACAGCAGGGCCATGGCACCTAGGCAAGTTGGAAT
TGGATTTTGACCTGTGTGAAGGCACCACAGTTATTGTGGATGAACATTGTGGAAATCGAGGTCCATCTCT
CAGAACCACAACAGTCACAGGAAAGATAATCCATGAATGGTGTTGCAGATCCTGCACGTTACCCCCCTTA
CGCTTCAGAGGAGAAGACGGATGTTGGTATGGCATGGAAATCAGACCAGTTAAGGAGAAGGAGGAGAACC
TAGTTAGGTCAATGGTCTCTGCAGGGTCAGGAGAAGTGGACAGTTTTTCATTGGGAATACTATGCGTATC
AATAATGATTGAAGAAGTGATGAGATCCAGATGGAGTAGAAAGATGCTGATGACTGGAACACTGGCTGTT
TTTCTCCTTCTTATAATGGGACAACTGACATGGAATGATCTGATTAGGCTATGCATCATGGTTGGAGCTA
ATGCTTCAGACAGGATGGGGATGGGAACAACGTACCTAGCCTTGATGGCTACTTTCAAAATGAGACCAAT
GTTCGCTGTTGGGCTATTATTTCGCAGACTAACATCCAGAGAAGTTCTTCTTCTCACGATTGGATTAAGC
CTGGTGGCATCCGTGGAGCTACCAAATTCTTTGGAGGAGCTAGGGGATGGACTTGCAATGGGTATCATGA
TGTTAAAATTATTGACTGAATTTCAGCCACACCAGCTATGGACCACCTTACTGTCTCTGACGTTTATCAA
AACAACTCTTTCATTGGATTATGCATGGAAGACAATGGCTATGGCACTGTCAATCGTATCTCTCTTTCCT
TTATGTCTGTCTACGACCTCCCAAAAAACAACATGGCTTCCGGTGCTGTTAGGATCTTTTGGATGCAAAC
CATTAACCATGTTTCTTATAACAGAAAACAAAATCTGGGGAAGGAAAAGTTGGCCCCTCAATGAAGGAAT
TATGGCTATTGGAATAGTCAGCATTCTACTAAGTTCACTCCTAAAAAATGATGTGCCGTTAGCCGGCCCA
CTAATAGCTGGAGGCATGTTAATAGCATGTTATGTCATATCCGGAAGCTCAGCCGATTTATCATTGGAGA
AAGCGGCTGAGGTATCCTGGGAAGAAGAAGCAGAACACTCTGGTACCTCACACAACATGTTAGTAGAGGT
CCAAGATGATGGAACTATGAAAATAAAAGATGAAGAGAGGGATGACACACTCACCATACTCCTCAAAGCA
ACTCTGCTGGCAGTCTCAGGAGTGTACCCAATGTCAATACCAGCAACTCTTTTTGTGTGGTATTTTTGGC
AGAAAAAGAAACAGAGATCAGGAGTGTTATGGGACACACCCAGCCCTCCAGAAGTGGAAAGAGCAGTTCT
TGATGATGGCATCTATAGAATCTTGCAAAGAGGACTGTTGGGCAGGTCCCAAGTGGGAGTGGGAGTTTTC
CAAGACGGCGTGTTCCACACAATGTGGCACGTCACCAGGGGAGCTGTCCTTATGTACCAAGGGAAGAGGC
TGGAACCAAGCTGGGCCAGTGTAAAAAAGGACTTGATCTCATATGGAGGAGGTTGGAGGTTTCAAGGATC
ATGGAACACTGGAGAAGAAGTGCAGGTGATAGCTGTTGAACCAGGAAAAAACCCCAAAAATGTACAGACA
ACGCCGGGTACCTTCAAGACTCCCGAAGGCGAAGTTGGAGCCATAGCTCTAGATTTTAAGCCCGGCACAT
CTGGATCTCCCATCGTGAACAGAGAGGGAAAAATAGTAGGTCTCTATGGAAATGGAGTGGTGACAACAAG
TGGAACCTACGTCAGTGCCATTGCCCAAGCTAAAGCATCACAAGAAGGGCCTCTACCAGAGATTGAGGAT
GAGGTGTTTAGGAAAAGAAACTTAACAATAATGGACCTGCATCCAGGATCAGGAAAAACAAGAAGATATC
TTCCAGCCATAGTCCGTGAGGCCATAAAAAGGAAACTGCGCACGTTAATCTTGGCCCCCACAAGAGTTGT
CGCCTCTGAAATGGCAGAGGCACTCAAGGGAATGCCAATAAGATATCAGACAACAGCAGTGAAGAGTGAA
CACACAGGAAGGGAGATAGTTGACCTCATGTGCCACGCCACTTTTACCATGCGTCTCTTATCTCCAGTGA
GAGTTCCTAATTACAACATGATTATCATGGATGAAGCACATTTCACCGATCCAGCCAGCATAGCGGCCAG
AGGGTACATCTCAACCCGAGTGGGTATGGGTGAAGCAGCTGCGATCTTTATGACAGCCACTCCCCCAGGA
TCGGTGGAGGCCTTTCCACAGAGCAATGCAGTTATCCAAGATGAGGAAAGAGACATTCCTGAGAGATCAT
GGAACTCAGGCTACGACTGGATCACTGATTTTCCAGGCAAAACAGTCTGGTTTGTCCCAAGCATCAAATC
AGGAAATGACATTGCCAACTGTTTAAGAAAGAACGGAAAACGGGTGATCCAATTGAGCAGAAAAACCTTT
GACACTGAGTACCAGAAAACAAAAAACAATGACTGGGATTATGTTGTCACAACAGACATTTCCGAAATGG
GAGCAAATTTCCGGGCCGATAGGGTAATAGACCCAAGGCGGTGCTTGAAACCGGTAATACTAAAAGATGG
TCCAGAGCGCGTCATTCTAGCCGGACCGATGCCAGTGACTGTGGCCAGTGCTGCTCAGAGGAGAGGAAGA
ATTGGAAGGAACCAAAACAAGGAAGGTGATCAGTATGTTTACATGGGACAGCCTTTAAATAATGATGAGG
ATCACGCTCATTGGACAGAAGCAAAAATGCTCCTTGACAATATAAACACACCAGAAGGGATCATCCCAGC
CCTCTTTGAGCCAGAGAGAGAAAAGAGCGCAGCAATAGACGGGGAGTACAGACTGCGGGGAGAAGCAAGG
AAAACGTTCGTGGAGCTCATGAGAAGAGGAGATCTACCAGTTTGGCTATCCTACAAAGTTGCCTCAGAAG
GTTTTCAGTACTCCGACAGAAGGTGGTGCTTTGATGGGGAAAGGAACAACCAGGTGTTGGAGGAGAACAT
GGACGTGGAGATCTGGACAAAGGAAGGAGAAAGAAAGAAATTGCGACCCCGCTGGTTGGATGCCAGAACA
TACTCTGATCCACTGGCCCTGCGCGAGTTCAAAGAGTTTGCAGCAGGAAGAAGAAGTGTCTCAGGTGACC
TAATCTTGGAAATAGGGAAACTTCCACAACATTTGACGCTAAGAGCCCAGAATGCTTTGGATAACTTGGT
CATGTTGCACAATTCCGAACAAGGAGGAAAAGCCTATAGACATGCTATGGAGGAACTACCAGACACCATA
GAAACATTGATGCTCTTAGCTTTGATAGCTGTGCTGACTGGTGGAGTGACGCTGTTCTTCCTATCAGGAA
AAGGTCTAGGGAAAACATCCATTGGCCTGCTCTGTGTGATGGCCTCAAGCGCACTGTTATGGATGGCCAG
TGTGGAGCCCCATTGGATAGCGGCCTCCATCATACTAGAGTTCTTTCTGATGGTGCTGCTCATTCCAGAG
CCAGACAGACAGCGCACTCCACAGGACAACCAGCTAGCATATGTAGTGATAGGTTTGTTATTCATGATAC
TGACAGTGGCAGCCAATGAGATGGGATTATTGGAAACTACAAAGAAAGACCTGGGGATTGGCCATGTAGC
CGCCGAAAACCACCACCATGCTACAATGCTGGACGTAGACCTACGTCCAGCTTCAGCCTGGACCCTCTAT
GCGGTAGCCACAACAGTTATCACTCCCATGATGAGACACACAATTGAAAATACAACAGCAAACATTTCCC
TGACAGCCATTGCAAATCAGGCAGCTATATTGATGGGACTTGACAAGGGATGGCCAATATCGAAGATGGA
CATAGGAGTTCCACTTCTCGCCTTAGGGTGCTATTCCCAGGTGAACCCATTGACACTGACAGCGGCGGTG
CTGATGTTAGTGGCTCATTATGCCATAATTGGACCAGGACTGCAAGCAAAGGCCACTAGAGAAGCTCAAA
AAAGGACAGCGGCCGGAATAATGAAAAATCCAACCGTAGATGGGATTGTTGCAATAGATTTGGATCCTGT
GGTTTATGATGCAAAATTTGAAAAACAGCTAGGCCAAATAATGTTACTGATACTTTGCACATCACAGATT
CTCTTGATGCGGACCACATGGGCCTTGTGTGAATCCATCACACTGGCTACTGGACCCTTGACCACTCTCT
GGGAGGGATCTCCAGGAAAATTCTGGAATACCACGATAGCAGTGTCCATGGCAAACATCTTCAGGGGAAG
TTATCTAGCAGGAGCAGGTCTGGCCTTCTCATTAATGAAATCTTTAGGAGGAGGTAGGAGAGGTACGGGA
GCTCAAGGGGAAACACTGGGAGAGAAATGGAAAAGACAGCTAAACCAACTGAGCAAGTCAGAATTCAACA
CCTACAAAAGGAGTGGGATTATGGAGGTGGACAGATCCGAAGCCAAAGAGGGATTGAAAAGAGGAGAAAC
AACCAAACATGCAGTGTCGAGAGGAACAGCCAAACTGAGGTGGTTTGTGGAGAGGAACCTCGTGAAACCA
GAAGGGAAAGTCATAGATCTCGGTTGTGGGAGAGGTGGCTGGTCATATTATTGTGCTGGGCTGAAGAAGG
TCACTGAAGTGAAGGGATACACAAAAGGAGGACCTGGACATGAGGAACCCATCCCAATGGCGACCTATGG
ATGGAACCTAGTAAAGCTACACTCTGGAAAAGATGTATTTTTTACACCACCTGAGAAATGTGATACCCTT
CTGTGTGATATTGGTGAGTCCTCTCCGAATCCAACTATAGAAGAAGGAAGAACGTTACGTGTTCTAAAGA
TGGTGGAACCATGGCTCAGAGGAAACCAATTCTGTATAAAAATCCTAAATCCTTACATGCCAAGTGTGGT
AGAAACTCTGGAGCAAATGCAAAGAAAACATGGAGGGATGCTAGTGAGGAACCCACTCTCAAGAAATTCC
ACCCATGAAATGTACTGGGTTTCATGTGGAACAGGAAACATTGTGTCGGCAGTGAACATGACATCCAGAA
TGTTACTGAATCGATTCACAATGGCTCATAGGAAGCCAACATATGAAAGAGACGTTGACTTAGGCGCTGG
AACAAGACATGTGGCAGTGGAACCAGAGGTAGCCAACCTAGATATCATTGGCCAGAGGATAGAGAACATA
AAAAATGAACACAAGTCAACATGGCATTATGATGAAGACAATCCATACAAAACATGGGCCTATCATGGAT
CATATGAGGTCAAGCCATCAGGATCAGCCTCATCTATGGTGAATGGCGTGGTAAGATTGCTCACAAAACC
ATGGGATGTTATCCCCATGGTCACACAAATAGCTATGACTGATACTACACCCTTCGGACAACAGAGAGTG
TTTAAAGAGAAAGTTGACACGCGCACACCAAGAGCAAAACGAGGCACAGCACAAGTTATGGAAGTGACAG
CCAAGTGGTTATGGGGTTTCCTTTCCAGAAACAAAAAACCCAGAATCTGCACAAGAGAGGAGTTCACAAG
AAAGGTTAGGTCAAACGCAGCAATAGGAGCAGTGTTCGTTGATGAAAACCAATGGAACTCAGCAAAAGAA
GCAGTGGAAGACGAAAAGTTTTGGGATCTCGTGCACAGAGAGAGGGAGCTTCATAAACAGGGAAAATGTG
CCACGTGTGTCTACAACATGATGGGGAAGAGAGAGAAAAAATTAGGAGAGTTTGGAAAGGCAAAAGGAAG
TCGTGCAATATGGTACATGTGGCTGGGAGCACGCTTTTTAGAGTTCGAGGCCCTTGGTTTCATGAATGAA
GATCACTGGTTCAGTAGAGAGAATTCACTCAGTGGAGTGGAAGGAGAAGGACTGCACAAACTTGGATATA
TACTCAGAGACATATCAAAGATTCCGGGGGGAAATATGTATGCAGATGATACAGCCGGATGGGACACAAG
AATAACAGAGGATGATCTTCAGAATGAGGCTAAAATCACTGACATCATGGAGCCTGAACATGCTCTATTG
GCTACGTCAATTTTTAAGCTGACCTACCAAAACAAGGTGGTGAGGGTGCAGAGACCAGCAAAAAATGGAA
CCGTGATGGATGTCATATCCAGACGTGACCAGAGAGGAAGTGGACAGGTCGGAACTTATGGCTTAAATAC
TTTCACCAACATGGAGGTCCAACTAATAAGACAGATGGAGTCTGAAGGAATCTTTTTACCCAGCGAATTG
GAAACCCCAAATCTAGCTGAGAGAGTTCTTGACTGGTTGGAAAAACATGGCACCGAAAGGCTGAAAAGAA
TGGCAATTAGCGGAGATGATTGTGTGGTGAAACCAATTGATGACAGGTTCGCAACAGCCTTAATAGCTCT
GAATGACATGGGGAAAGTAAGAAAAGACATACCGCAGTGGGAACCTTCAAAAGGATGGAATGAATGGCAG
CAAGTGCCTTTCTGTTCACACCATTTCCACCAGCTGATCATGAAGGATGGGAGGGAAATAGTGGTGCCAT
GCCGCAACCAAGATGAACTTGTGGGCAGGGCCAGAGTATCACAAGGCGCCGGATGGAGCCTGAGAGAAAC
TGCTTGCCTAGGCAAGTCATACGCACAAATGTGGCAGCTGATGTACTTCCACAGGAGAGACCTGAGACTA
GCGGCTAATGCCATCTGTTCAGCCGTCCCAGTTGATTGGGTCCCAACCAGCCGCACAACCTGGTCAATCC
ATGCCCACCACCAATGGATGACAACAGAAGACATGTTATCAGTGTGGAATAGGGTCTGGATAGAGGAAAA
CCCATGGATGGAGGACAAAACTCATGTATCCAGTTGGGAAGAAGTTCCATACCTAGGGAAAAGGGAAGAT
CAATGGTGTGGATCTCTGATAGGCTTGACAGCGAGGGCCACCTGGGCCACCAACATACAAGTAGCCATAA
ACCAAGTGAGAAGGCTCATCGGGAATGAGAATTATCTAGATTACATGACATCAATGAAGAGATTCAAGAA
TGAGAGTGATCCCGAAGGGGCACTCTGGTAAGTCAACACACTCATGAAATAAAGGAAAATAGAAGATCAA
ATAAAGCGAGAAGTCAGGCCAGATTAAGCCATAGTACGGAAAGAGCTATGCTGCCTGTGAGCCCCGTCCA
AGGACGTAAAATGAAGTCAGGCCGAAAGCCACGGCTTGAGCAAGCCGTGCTGCCTGTGGCTCCATCGTGG
GGATGTAAAAACCCGGGAGGCTGCAACCCATGGAAGCTGTACGCATGGGGTAGCAGACTAGTGGTTAGAG
GAGACCCCTCCCAAGACATAACGCAGCAGCGGGGCCCAACACCAGGGGAAGCTGTACCTTGGTGGTAAGG
ACTAGAGGTTAGAGGAGACCCCCCGCACAATAACAAACAGCATATTGACGCTGGGAGAGACCAGAGATCC
TGCTGTCTCTACAGCATCATTCCAGGCACAGAACGCCAGAAAATGGAATG

>GU131963.1 Dengue virus 1 isolate DENV-1/MX/BID-V3671/2007, complete genome
ACAAGAACAGTTTCGAATCGGAAGCTTGCTTAACGTAGTTCTAACAGTTTTTTATTAGAGAGCAGATCTC
TGATGAACAACCAACGGAAAAAGACGGGTCGACCGTCTTTCAATATGCTGAAACGCGCGAGAAACCGCGT
GTCAACTGGTTCACAGTTGGCGAAGAGATTCTCAAAAGGATTGCTTTCAGGCCAAGGACCCATGAAATTG
GTGATGGCTTTCATAGCATTTCTAAGATTTCTAGCCATACCCCCAACAGCAGGAATTTTGGCTAGATGGA
GCTCATTCAAGAAGAATGGAGCAATCAAAGTGTTACGGGGTTTCAAAAAAGAGATCTCAAGCATGTTGAA
CATAATGAACAGGAGGAAAAGATCCGTGACCATGCTTCTCATGCTGCTGCCCACAGCCCTGGCGTTCCAT
TTGACCACACGAGGGGGAGAGCCACACATGATAGTTAGTAAGCAGGAAAGAGGAAAGTCACTCTTGTTTA
AGACCTCTGCAGGTGTCAATATGTGCACTCTCATTGCGATGGACTTGGGAGAGTTATGTGAGGACACAAT
GACCTACAAATGCCCCCAGATCACTGAGGCGGAACCAGATGACGTTGACTGCTGGTGCAACGCCACAGAC
ACATGGGTGACCTATGGGACGTGTTCTCAAACCGGCGAACACCGACGAGACAAACGTTCCGTGGCACTGG
CCCCACACGTGGGACTTGGTCTAGAAACGAGAACCGAAACATGGATGTCCTCTGAAGGCGCCTGGAAACA
AATACAAAGAGTGGAGACTTGGGCTTTGAGACACCCAGGATTCACGGTGATAGCCTTTTTTTTAGCACAT
GCCATAGGAACATCCATCACTCAGAAAGGGATCATTTTCATTTTGCTGATGCTGGTGACACCATCAATGG
CCATGCGATGCGTGGGAATAGGCAACAGAGACTTCGTTGAAGGACTGTCAGGAGCAACGTGGGTGGACGT
GGTATTGGAGCATGGAAGCTGCGTCACTACCATGGCAAAAAATAAACCAACCTTGGACATTGAACTCTTG
AAGACGGAGGTCACGAACCCTGCCATCTTGCGCAAACTGTGCATTGAAGCTAAAATATCAAACACCACCA
CCGATTCAAGATGTCCAACACAAGGAGAGGCCACATTGGTGGAAGAACAAGACGCGAACTTTGTGTGTCG
CCGAACGTTTGTGGACAGAGGCTGGGGTAATGGCTGTGGACTATTCGGAAAGGGAAGCCTATTGACGTGT
GCCAAGTTCAAGTGTGTGACAAAACTAGAAGGAAAGATAGTTCAATATGAAAACCTAAAATATTCAGTGA
TAGTCACTGTCCACACTGGGGACCAGCACCAGGTGGGAAACGAGACTACAGAACATGGAACAATTGCGAC
CATAACACCTCAAGCTCCTACGTCGGAAATACAGCTGACCGACTACGGAGCCCTCACATTGGACTGCTCA
CCTAGAACAGGGCTGGACTTTAATGAGATGGTGCTATTGACAATGAAAGAAAAATCATGGCTTGTCCACA
AACAATGGTTTCTAGACTTACCACTGCCTTGGACTTCGGGGGCTTCAACATCCCAAGAGACCTGGAACAG
ACAAGATTTGCTGGTCACATTCAAGACAGCTCATGCAAAGAAACAGGAAGTAGTCGTACTGGGATCACAG
GAAGGAGCAATGCACACTGCGTTGACTGGGGCGACAGAAATCCAGACGTCAGGAACGACAACAATCTTTG
CAGGACATCTGAAATGCAGACTAAAAATGGATAAACTGACTTTAAAAGGGACGTCATATGTGATGTGCAC
AGGCTCATTTAAGCTAGAGAAGGAAGTGGCTGAGACTCAGCATGGAACTGTTCTAGTGCAGGTCAAATAC
GAAGGAACAGACGCGCCATGCAAGATCCCCTTTTCGACCCAAGATGAGAAAGGGGTGACCCAGAATGGGA
GATTGATAACAGCCAATCCCATAGTCACTGACAAAGAAAAACCAGTCAACATTGAGACAGAACCACCTTT
TGGTGAGAGCTACATCGTGGTAGGGGCAGGTGAAAAAGCTTTAAAACTAAGCTGGTTCAAGAAAGGAAGC
AGCATAGGGAAAATGTTCGAAGCAACCGCCCGAGGAGCACGAAGGATGGCTATTCTGGGAGACACCGCAT
GGGACTTTGGCTCCATAGGAGGAGTGTTCACATCTGTGGGAAAATTGGTACACCAGGTTTTTGGAACCGC
ATATGGGGTTCTGTTCAGCGGTGTTTCTTGGACTATGAAAATAGGAATAGGGATTCTGCTGACATGGTTG
GGATTAAATTCAAGGAGCACGTCACTTTCGATGACGTGCATTGCAGTTGGCATGGTTACACTATACCTAG
GAGTCATGGTTCAAGCGGACTCGGGATGTGTAATCAACTGGAAGGGCAGAGAACTCAAATGTGGAAGTGG
CATTTTTGTCACCAATGAAGTCCACACTTGGACAGAGCAATACAAATTCCAGGCTGACTCCCCAAAACGA
CTGTCAGCAGCCATTGGAAAGGCATGGGAGGAGGGCGTGTGTGGAATTCGATCAGCCACGCGTCTTGAGA
ACATCATGTGGAAGCAAATATCAAATGAATTGAACCACATTCTACTTGAAAATGACATGAAATTCACAGT
GGTTGTAGGAGATGCTAATGGAATTTTGGCCCAAGGAAAAAAAATGATTAGGCCACAACCCATGGAACAC
AAATACTCATGGAAAAGCTGGGGAAAAGCTAAAATCATAGGAGCAGACATACAAAATACCACCTTCATCA
TCGACGGCCCAGATACCCCAGAATGCCCCGATAACCAAAGAGCGTGGAACATTTGGGAAGTTGAGGACTA
TGGGTTTGGAATTTTCACGACAAACATATGGTTGAAATTGCGTGACTCCTACACCCAAATGTGTGACCAC
CGGCTAATGTCAGCTGCCATCAAGGACAGCAAGGCAGTCCATGCTGACATGGGGTACTGGATAGAAAGTG
AAAAGAACGAAACCTGGAAGCTGGCGAGAGCCTCCTTCATAGAAGTCAAGACATGCACCTGGCCGAAATC
TCACACTCTATGGAGCAATGGAGTTTTGGAAAGTGAAATGATAATCCCAAAGATATATGGAGGACCAATA
TCTCAGCACAACTATAGACCAGGGTATTTCACACAAACAGCAGGGCCATGGCACCTAGGCAAGTTGGAAT
TGGATTTTGACTTGTGTGAAGGTACCACAGTCGTTGTGGATGAACATTGTGGAAATCGAGGTCCTTCTCT
CAGAACCACAACAGTCACAGGAAAGATAATCCATGAATGGTGTTGCAGATCCTGCACGTTACCCCCCTTA
CGTTTCAGAGGAGAAGACGGATGTTGGTATGGCATGGAAATCAGACCAGTAAAGGAGAAGGAGGAGAATC
TAGTTAGGTCAATGGTCTCTGCAGGGTCAGGAGAAGTGGACAGTTTTTCATTAGGAATACTATGCGTATC
AATAATGATTGAAGAAGTGATGAGATCCAGATGGAGTAGAAAGATGCTGATGACTGGAACACTGGCTGTT
TTCCTCCTTCTTGTAATGGGACAACTGACATGGAATGATCTGATTAGGTTATGCATCATGGTTGGAGCTA
ATGCTTCAGACAGGATGGGGATGGGAACAACGTACCTAGCCTTGATGGCTACTTTCAAAATGAGACCAAT
GTTCGCTGTTGGGCTATTATTTCGCAGACTAACATCCAGAGAAGTTCTTCTTCTCACGATTGGATTAAGC
TTGGTGGCATCTGTGGAGCTACCAAATTCTTTGGAGGAGCTAGGGGATGGACTTGCAATGGGTATCATGA
TGTTAAAATTATTGACTGAATTTCAGCCACACCAGTTATGGACCACCTTACTGTCTCTGACATTCATCAA
AACAACTCTTTCATTGGATTATGCATGGAAAACAACGGCTATGGCACTGTCAATCGTATCTCTCTTTCCT
TTATGCCTGTCTACGACCTCCCAAAAAACAACATGGCTTCCGGTGCTGTTAGGATCTTTTGGATGCAAAC
CGTTAACTATGTTTCTTATAACAGAAAACAAAATCTGGGGAAGGAAAAGTTGGCCCCTCAATGAAGGAAT
TATGGCTATTGGAATAGTTAGCATCCTACTAAGTTCACTCCTCAAAAATGATGTGCCGTTGGCCGGCCCA
CTAATAGCTGGAGGCATGCTAATAGCATGTTATGTCATATCCGGAAGCTCAGCCGATTTATCATTGGAGA
AAGCGGCTGAGGTGTCCTGGGAACAAGAGGCAGAACATTCCGGTACCTCACACAACATACTAGTAGAGGT
CCAAGATGATGGAACTATGAAAATAAAAGATGAAGAGAGGGATGACACACTCACTATACTCCTTAAAGCA
ACTTTGCTGGCAGTCTCAGGAGTGTACCCAATGTCAATACCAGCAACTCTTTTTGTGTGGTACTTTTGGC
AGAAAAAGAAACAGAGATCAGGAGTGTTATGGGACACACCCAGTCCTCCGGAAGTGGAAAGAGCAGTTCT
TGATGATGGCATCTATAGAATCTTGCAAAGAGGACTGTTGGGCAGGTCCCAAGTAGGAGTGGGAGTTTTC
CAAGACGGCGTGTTCCACACAATGTGGCACGTCACCAGGGGAGCTGTCCTTATGTACCAAGGGAAGAGGC
TGGAACCAAGCTGGGCCAGTGTCAAAAAGGATTTGATCTCATATGGAGGAGGTTGGAGGTTCCAAGGATC
ATGGAACACGGGAGAAGAAGTGCAGGTGATAGCTGTTGAACCAGGAAAAAACCCCAAAAATGTACAGACA
ACGCCGGGTACCTTCAAGACTCCTGAAGGTGAAGTTGGAGCCATAGCTCTAGATTTTAAACCCGGCACAT
CTGGATCTCCCATCGTGAACAGAGAGGGAAAAATAGTAGGTCTTTATGGAAATGGAGTGGTGACAACAAG
TGGAACCTACGTCAGTGCCATTGCCCAAGCTAAGGCATCACAGGAAGGGCCTCTACCAGAGATTGAGGAC
GAGGTGTTTAAGAAAAGAAACTTAACAATAATGGACCTGCATCCAGGATCAGGAAAAACAAGAAGATATC
TTCCAGCCATAGTCCGTGAGGCCATAAAAAGGAAACTGCGTACGTTAATCTTGGCTCCCACAAGAGTTGT
CGCTTCTGAAATGGCAGAGGCGCTCAAGGGAATGCCAATAAGATATCAGACAACAGCAGTGAAGAGTGAA
CACACAGGAAGGGAGATAGTTGACCTCATGTGCCACGCTACTTTTACCATGCGTCTCTTATCCCCAGTGA
GAGTTCCCAATTACAACATGATCATCATGGATGAAGCACATTTTACCGATCCAGCCAGCATAGCGGCCAG
AGGGTACATCTCAACCCGAGTGGGTATGGGTGAAGCAGCTGCGATCTTTATGACAGCCACTCCCCCAGGA
TCGGTAGAGGCCTTTCCACAGAGCAATGCAGTTATCCAAGATGAGGAAAGAGACATTCCTGAGAGATCAT
GGAACTCAGGCTACGACTGGATCACTGATTTTCCAGGTAAAACAGTCTGGTTTGTCCCAAGTATTAAATC
AGGAAATGACATTGCTAACTGTTTAAGAAAGAACGGAAAACGGGTAATCCAATTGAGCAGAAAAACCTTT
GACACTGAGTACCAGAAAACAAAAAACAATGACTGGGACTATGTTGTCACAACAGACATTTCCGAAATGG
GGGCAAATTTCCGGGCCGACAGGGTAATAGACCCAAGGCGGTGCTTGAAACCGGTAATACTAAAAGATGG
TCCAGAGCGTGTCATTCTAGCCGGACCGATGCCAGTGACTGTGGCCAGTGCTGCCCAGAGGAGAGGAAGA
ATTGGAAGGAACCAAAACAAGGAAGGTGATCAGTATGTTTACATGGGACAGCCTTTAAACAATGATGAGG
ATCACGCTCATTGGACAGAAGCAAAAATGCTCCTTGACAATATAAACACACCAGAAGGGATCATCCCAGC
CCTCTTTGAGCCAGAGAGAGAAAAGAGTGCAGCAATAGACGGGGAGTACAGACTGCGGGGAGAAGCAAGG
AAAACGTTCGTGGAGCTCATGAGAAGAGGAGATCTACCAGTTTGGCTGTCCTATAAAGTAGCCTCAGAAG
GTTTCCAGTACTCCGACAGAAGGTGGTGCTTTGATGGGGAAAGGAACAACCAGGTGTTGGAGGAGAACAT
GGACGTGGAGATCTGGACAAAGGAAGGAGAAAGAAAGAAATTGCGACCCCGCTGGTTGGATGCCAGAACA
TACTCTGATCCATTGGCCCTGCGCGAGTTCAAAGAGTTTGCAGCAGGAAGAAGAAGTGTCTCAGGTGACC
TAATATTGGAAATAGGGAAACTTCCACAACATTTGACGTTAAGAGCCCAGAATGCTCTGGATAACTTGGT
CATGTTGCACAATTCCGAACAAGGAGGAAAAGCCTATAGACATGCCATGGAGGAACTACCAGACACCATA
GAAACATTGATGCTTCTAGCTTTGATAGCTGTGTTGACTGGTGGAGTGACGCTGTTCTTCCTATCAGGAA
AAGGTCTAGGGAAAACATCCATCGGCCTGCTCTGTGTGACGGCCTCAAGCGCACTGTTGTGGATGGCCAG
TGTGGAGCCCCATTGGATAGCGGCCTCCATCATACTAGAGTTCTTTTTGATGGTGCTGCTTATTCCAGAG
CCAGACAGACAGCGCACTCCACAGGACAACCAGCTAGCATATGTGGTGATAGGTTTGTTATTCATGATAC
TGACAGTGGCAGCCAATGAGATGGGATTATTGGAAACCACAAAGAAAGACCTGGGGATTGGCCATGTAGC
CGCCGAAAACCACCAACATGCTACAATGCTGGACGTAGACCTACGTCCAGCTTCAGCCTGGACTCTCTAT
GCAGTAGCCACAACAGTTATCACTCCCATGATGAGACACACAATTGAAAATACAACGGCAAACATTTCCC
TGACAGCCATTGCAAATCAGGCAGCTATATTGATGGGACTTGACAAGGGATGGCCAATATCGAAGATGGA
CATAGGAGTTCCACTTCTCGCCTTAGGGTGCTATTCCCAGGTGAACCCATTGACACTGACAGCGGCGGTG
TTGATGTTAGTGGCTCATTATGCCATAATTGGACCAGGACTGCAAGCAAAGGCCACTAGAGAAGCTCAAA
AAAGGACAGCGGCCGGAATAATGAAAAATCCAACCGTAGACGGGATTGTTGCAATAGACTTGGATCCTGT
GGTTTATGATGCAAAATTTGAAAAACAGCTAGGCCAAATAATGTTACTGATACTTTGTACATCACAGATC
CTCTTGATGCGGACCACATGGGCCTTGTGTGAATCCATCACACTGGCTACTGGACCCCTGACCACTCTTT
GGGAGGGATCTCCAGGAAAATTCTGGAATACCACGATAGCAGTGTCCATGGCAAACATCTTCAGGGGAAG
TTATCTAGCAGGAGCAGGTCTGGCTTTCTCATTAATGAAATCTTTAGGAGGAGGCAGGAGAGGTACGGGA
GCTCAAGGGGAAACACTGGGAGAGAAATGGAAAAGACAGTTAAACCAACTGAGCAAGTCAGAATTCAACA
CCTACAAAAGGAGTGGAATTATGGAGGTGGACAGATCCGAAGCCAAAGAGGGACTGAAAAGAGGAGAAAC
AACTAAACATGCAGTGTCGAGAGGAACAGCCAAACTGAGGTGGTTTGTGGAGAGGAACCTCGTGAAACCA
GAAGGGAAAGTCATAGACCTCGGTTGTGGAAGAGGTGGCTGGTCATATTATTGTGCTGGGCTGAAGAAAG
TCACTGAAGTGAAGGGATACACAAAAGGAGGACCTGGACATGAGGAACCTATCCCAATGGCGACCTATGG
ATGGAACCTAGTAAAGCTACACTCTGGAAAAGATGTATTTTTTATGCCACCTGAGAAATGTGACACCCTT
CTGTGTGATATTGGTGAGTCCTCTCCGAATCCAACTATAGAAGAAGGAAGAACGTTACGTGTTTTAAAAA
TGGTGGAACCATGGCTAAGAGGAAACCAATTCTGCATAAAAATCCTAAATCCTTACATGCCAAGTGTGGT
AGAAGCTCTGGAGCAAATGCAAAGAAAACATGGAGGGATGCTAGTGCGAAACCCACTCTCAAGAAATTCC
ACCCATGAAATGTACTGGGTTTCATGTGGAACAGGAAACATTGTGTCGGCAGTGAACATGACATCCAGAA
TGTTACTGAATCGATTCACAATGGCTCACAGGAAGCCAACATATGAAAGAGACGTGGACTTAGGCGCTGG
AACAAGACATGTGGCAGTGGAACCAGAGGTAGCCAACCTAGATATCATTGGCCAGAGGATAGAGAATATA
AAAAATGAACACAAGTCAACATGGCACTATGATGAGGACAATCCATACAAAACATGGGCCTATCATGGAT
CATATGAGGTCAAGCCATCAGGATCAGCCTCATCTATGGTGAATGGAGTGGTGAGATTGCTCACAAAACC
ATGGGATGTTATCCCCATGGTCACACAAATAGCTATGACCGATACCACACCCTTTGGACAACAGAGAGTG
TTCAAAGAGAAAGTTGACACGCGCACACCAAGAGCAAAACGAGGCACAACACAAATTATGGAGGTGACAG
CCAAGTGGTTATGGGGTTTCCTTTCCAGAAACAAAAAACCCAGAATCTGCACAAGAGAGGAGTTCACAAG
AAAGGTTAGGTCAAACGCAGCAATAGGAGCAGTGTTCGTTGATGAAAACCAATGGAACTCAGCAAAAGAA
GCAGTGGAAGACGAAAGGTTTTGGGATCTCGTGCACAGAGAGAGGGAGCTTCATAAACAGGGAAAATGTG
CCACGTGTGTCTACAACATGATGGGGAAGAGAGAGAAAAAACTAGGAGAGTTTGGAAAGGCAAAAGGAAG
TCGTGCAATATGGTACATGTGGCTGGGAGCACGCTTTCTGGAATTCGAAGCCCTTGGTTTCATGAATGAA
GATCACTGGTTTAGCAGAGAGAATTCACTCAGTGGAGTGGAAGGAGAAGGACTGCACAAACTTGGATACA
TACTCAGAGACATATCAAAGATTCCGGGGGGAAATATGTATGCAGATGATACAGCCGGTTGGGACACAAG
AATAACAGAGGATGATCTTCAGAATGAGGCTAAAATCACTGAAATCATGGAGCCTGAACATGCTCTATTG
GCTACGTCAATTTTTAAGCTGACTTATCAAAACAAAGTGGTGAGGGTGCAAAGACCAGCAAAAAACGGAA
CCGTGATGGATGTTATATCCAGACGTGACCAGAGAGGAAGTGGACAGGTCGGAACTTATGGCTTAAATAC
TTTCACTAATATGGAGGTCCAACTAATAAGACAAATGGAGTCTGAAGGAATCTTTTTACCCAGCGAATTG
GAAACCCCCAATCTAGCTGAGAGAGTTCTTGACTGGTTGGAAAAACATGGCGCCGAAAGGCTGAAAAGAA
TGGCAATCAGCGGAGATGATTGCGTGGTGAAACCAATTGACGACAGGTTCGCTACAGCCTTAACAGCCCT
GAATGACATGGGGAAAGTAAGAAAAGACATACCGCAGTGGGAACCTTCAAAAGGATGGAATGATTGGCAG
CAAGTGCCTTTCTGTTCACACCATTTCCACCAGCTGATCATGAAGGATGGGAGGGAAATAGTGGTGCCAT
GCCGCAACCAAGATGAACTTGTGGGCAGGGCTAGAGTATCACAAGGCGCCGGATGGAGCCTGAGAGAAAC
TGCCTGCCTAGGCAAGTCATATGCACAAATGTGGCAGCTGATGTACTTCCACAGGAGAGACCTGAGACTG
GCGGCTAACGCTATCTGTTCAGCCGTCCCAGTTGATTGGGTCCCAACCAGCCGCACAACCTGGTCAATCC
ATGCCCACCACCAATGGATGACAACAGAAGACATGTTATCAGTGTGGAATAGGGTTTGGATAGAGGAAAA
CCCATGGATGGAGGACAAAACTCAAGTATCCAGTTGGGAAGAAGTTCCATACCTAGGGAAAAGGGAAGAT
CAATGGTGTGGATCCCTGATAGGCTTGACAGCGAGGGCCACCTGGGCCACTAACATACAAGTGGCCATAA
ACCAAGTGAGAAGGCTCATCGGGAATGAGAATTATCTAGATTACATGACATCAATGAAGAGATTCAAGAA
TGAGAGTGATCCCGAAGGGGCACTCTGGTGAGTCAACATACTCATGAAGTAAAGGAAAATAGAAGATCAA
ACAAAGTAAGAAGTCAGGCCAGATTAAGCCATAGTACGGAAAGAGCTATGCTGCCTGTGAGCCCCGTCCA
AGGACGTAAAATGAAGTCAGGCCGAAAGCCACGGATTGAGCAAGCCGTGCTGCCTGTGGCTCCATCGTGG
GGATGTAAAAACCCGGGAGGCTGCGACCCATGGAAGCTGTACGCATGGGGTAGCAG

>JQ045675.1 Dengue virus 2 isolate DENV2/Vietnam/10dx-217-801-3000mg-48hrs polyprotein-like gene, complete sequence
ACAAAGACAGATTCTTTGAGGGAGCTAAGCTCAACGTAGTTCTAACAGTTTTTTAATTAGAGAGCAGATC
TCTGATGAATAACCAACGGAAAAAGGCGAAAAACACGCCTTTCAATATGCTGAAACGCGAGAGAAACCGC
GTGTCGACTGTGCAACAGCTGACAAAGAGATTCTCACTTGGAATGCTGCAGGGACGAGGACCATTAAAAC
TGTTCATGGCCCTGGTGGCTTTCCTTCGTTTCCTAACAATCCCACCAACAGCAGGGATATTGAAGAGATG
GGGAACAATTAAAAAATCAAAAGCCATTAATGTTTTGAGAGGGTTCAGGAAAGAGATCGGAAGGATGCTG
AACATCTTGAATAGGAGGCGCAGGTCTGCAGGCATGATCATTATGCTGATTCCAACAGTGATGGCGTTCC
ATCTAACCACACGCAACGGAGAACCACACATGATCGTCGGTATACAGGAGAAAGGGAAAAGTCTTCTGTT
CAAAACAGAGGATGGTGTGAACATGTGCACCCTCATGGCTATGGACCTTGGTGAATTGTGTGAAGACACA
ATCACGTACAAGTGTCCTCTTCTCAGGCAGAATGAGCCAGAAGACATAGACTGTTGGTGCAACTCCACGT
CCACGTGGGTAACCTATGGGACCTGCACCACTACGGGAGAACATAGAAGAGAAAAAAGATCAGTGGCACT
CGTTCCACATGTGGGAATGGGACTGGAGACGCGAACCGAAACATGGATGTCATCAGAAGGGGCTTGGAAA
CATGCCCAGAGAATTGAAACTTGGATCCTGAGACATCCAGGCTTCACCATAATGGCAGCAATCCTGGCAT
ACACCATAGGGACGACACATTTCCAGAGAGTCCTGATTTTCATTCTACTGACAGCTGTCGCTCCTTCAAT
GACAATGCGTTGCATAGGAATATCAAATAGAGACTTTGTAGAAGGGGTTTCAGGAGGAAGTTGGGTTGAC
ATAGTCTTGGAACATGGAAGCTGTGTGACGACGATGGCAAAAAACAAACCAACGTTGGATTTCGAACTGA
TAAAAACGGAAGCCAAACAGCCTGCCACCCTAAGGAAGTACTGCATAGAAGCGAAGCTAACCAACACAAC
AACGGAATCCCGTTGTCCAACACAAGGGGAACCCAGCCTAAAAGAAGAGCAGGATAAGAGGTTCGTCTGC
AAACACTCCATGGTAGACAGAGGATGGGGAAATGGATGTGGATTATTTGGAAAGGGAGGTATCGTGACCT
GTGCTATGTTCACATGTAAGAAGAACATGGAAGGGAAAATCGTGCAACCAGAAAATTTGGAATACACCAT
TGTGGTAACACCTCACTCAGGGGAGGAGCATGCGGTCGGAAATGATACAGGAAAACACGGCCAGGAAATC
AAAGTAACACCACAGAGTTCCATCACAGAAGCAGAATTGACCGGTTATGGCACCGTCACGATGGAGTGCT
CCCCGAGAACAGGCCTCGACTTCAATGAGATGGTGTTGCTGCAGATGGAAAATAAAGCTTGGCTGGTGCA
TAGGCAATGGTTTCTAGACCTGCCATTACCATGGCTGCCCGGAGCGGATAAACAAGAGTCAAATTGGATA
CAGAAAGAAACATTGGTCACTTTCAAAAATCCCCATGCGAAGAAACAGGATGTTGTTGTTTTAGGATCCC
AAGAAGGGGCCATGCATACAGCACTTACAGGAGCCACAGAAATCCAAATGTCGTCAGGAAACTTGCTCTT
CACTGGACATCTCAAGTGCAGATTGAGAATGGACAAGCTACAGCTTAAAGGAATGTCATACTCCATGTGC
ACAGGAAAGTTTAAAGTTGTGAAGGAAATAGCAGAAACACAACATGGAACAATAGTCATCAGAGTGCAAT
ATGAAGGGGACGGCTCTCCATGCAAAATCCCTTTTGAGATAATGGATTTGGAAAAAAGATACGTCTTAGG
CCGCCTGATCACAGTCAACCCAATTGTTACAGAAAAAGACAGCCCAGTCAACATAGAAGCAGAACCTCCA
TTCGGAGACAGCTACATCATCATAGGAGTAGAGCCGGGACAACTGAAGCTCAACTGGTTCAAGAAAGGAA
GTTCTATCGGCCAAATGTTTGAGACAACGATGAGAGGGGCGAAGAGAATGGCCATTTTGGGTGACACAGC
TTGGGACTTTGGATCCCTAGGAGGAGTGTTTACATCTATAGGAAAAGCTCTCCACCAAGTTTTTGGAGCA
ATCTATGGAGCTGCCTTCAGTGGGGTTTCATGGACCATGAAAATCCTCATAGGAGTCATTATCACATGGA
TAGGAATGAACTCACGCAGCACCTCACTGTCTGTGTCACTAGTACTGGTGGGAATTGTGACACTGTATTT
GGGAGTCATGGTGCAGGCCGATAGTGGTTGCGTTGTGAGCTGGAAAAACAAAGAATTGAAATGTGGCAGT
GGGATTTTCATCACAGACAACGTGCACACATGGACAGAACAGTACAAGTTCCAACCAGAATCCCCTTCAA
AACTAGCTTCAGCTATCCAGAAAGCTCAAGAAGAGGGAATTTGTGGGATCCGCTCGGTAACAAGATTGGA
GAACTTAATGTGGAAACAAATAACACCAGAATTGAATCACATTCTAGCAGAAAATGAGGTGAAGTTGACT
ATTATGACAGGAGACATCAAAGGAATCATGCAGGCAGGAAAACGATCTTTGCGGCCTCAGCCCACTGAGC
TAAAGTATTCATGGAAAACATGGGGTAAAGCAAAAATGCTCTCCACAGAGTCTTATAACCAAACCTTTCT
CATTGATGGCCCCGAGACGGCAGAGTGCCCCAACACAAATAGAGCTTGGAACTCGTTGGAGGTTGAAGAC
TACGGCTTTGGAGTGTTCACCACCAATATATGGCTAAAATTGAAAGAAAAACAGGATGCATCCTGCGACT
CAAAGCTCATGTCGGCGGCCATAAAAGACAACAGAGCCGTCCATGCCGACATGGGTTACTGGATAGAAAG
TGCACTCAATGACACATGGAAGATAGAGAAAGCCTCTTTCATTGAAGTAAAAAACTGCCACTGGCCAAAA
TCACACACCCTCTGGAGTAATGGAGTGCTAGAAAGTGAGATGATAATCCCAAAGAATCTCGCTGGACCAG
TGTCTCAACACAACTATAGACCAGGCTACCATACACAAATAGCAGGACCATGGCACCTAGGTAAGCTTGA
GATGGACTTTGATTTCTGCGATGGAACCACAGTGATAGTGACTGAGGACTGCGGAAATAGAGGACCCTCT
TTGAGAACAACTACTGCCTCTGGAAAACTCATAACAGAATGGTGCTGCCGATCTTGCACATTACCACCCC
TAAGATACAGAGGTGAGGATGGGTGCTGGTACGGGATGGAAATCAGACCATTGAAAGAGAAAGAAGAAAA
TCTGGTTAACTCCTTGGTCACAGCCGGACATGGGCAGGTTGACAATTTTTCACTGGGAGTCTTGGGAATG
GCATTGTTCCTGGAGGAAATGCTTAAGACCCGAGTAGGAACGAAACATGCAATACTACTAGTTGCAGTTT
CTTTTGTGACACTGATCACAGGGAACATGTCCTTCAAAGACCTAGGAAGAGTGGTGGTTATGGTAGGCGC
CACAATGGCGGATGACATAGGTATGGGCGTGACTTATCTCGCCCTACTAGCAGCCTTTAAAGTTAGACCA
ACTTTTGCAGCTGGGCTACTCTTGAGAAAGCTGACCTCTAAGGAATTGATGATGACTACCATAGGAATTG
TACTCCTCTCCCAAAGTACTATACCAGAGACCGTTCTTGAACTGACTGACGCGTTAGCCTTAGGCATGAT
GGTCCTTAAAATAGTAAGAAACATGGAAAAGTATCAATTAGCAGTGACTATCATGGCTATCTTGTGCGTC
CCAAACGCAGTGATATTACAAAATGCCTGGAAAGTGAGTTGCACAATACTGGCAGTGGTGTCCGTTTCCC
CACTGCTTTTGACATCCTCACAGCAAAAAACGGATTGGATACCATTAGCATTGACAATCAAGGGCCTCAA
TCCAACAGCCATTTTTCTAACAACCCTCTCAAGAACCAACAAGAAAAGAAGCTGGCCACTAAATGAGGCT
ATCATGGCAGTCGGAATGGTGAGCATTTTAGCCAGTTCCCTCCTAAAAAATGACATTCCCATGACAGGAC
CACTAGTGGCTGGAGGGCTCCTCACTGTGTGCTACGTGCTCACTGGACGATCGGCCGACTTGGAACTGGA
GAGAGCAACCGATGTCAAATGGGAAGACCAGGCAGAGATATCAGGAAGCAGTCCAATCCTGTCAATAACA
ATATCAGAAGATGGTAGCATGTCGATAAAAAATGAAGAGGAAGAACAAACACTGACCATACTCATTAGAA
CAGGATTGCTGGTGATCTCAGGACTTTTTCCTATATCAATACCAATTACGGCAACAGCATGGTACCTGTG
GGAAGTGAAGAAACAACGGGCCGGAGTATTGTGGGACGTTCCTTCACCCCCACCCATGGGAAAGGCTGAA
CTGGAAGATGGAGCCTACAGAATCAAGCAAAAAGGGATTCTTGGATATTCTCAGATCGGAGCTGGAGTTT
ACAAAGAAGGAACTTTTCATACAATGTGGCATGTCACACGTGGCGCTGTTCTAATGCATAAAGGAAAGAG
GATTGAACCTTCATGGGCGGACGTCAAAAAAGATCTAATATCATATGGAGGAGGCTGGAAGCTAGAAGGA
GAATGGAAGGAAGGAGAAGAAGTCCAGGTGCTGGCACTGGAGCCTGGAAAAAATCCAAGAGCCGTCCAAA
CAAAACCTGGTCTTTTCAAAACCAACACCGGAACAATAGGTGCTGTATCTCTGGACTTTTCCCCTGGAAC
GTCAGGATCTCCAATCATCGACAAAAAAGGAAAAGTTGTGGGTCTTTATGGTAATGGTGTTGTCACAAGG
AGTGGAGCATATGTGAGTGCTATAGCCCAAACTGAAAAAAGCATTGAAGACAACCCCGAGATCGAAGATG
ACATTTTCCGAAAGAGAAGACTGACCATCATGGACCTCCACCCAGGAGCGGGAAAGACGAAAAGATACCT
TCCAGCCATAGTCAGAGAAGCCATAAAACGGGGTTTGAGAACATTAATCTTGGCCCCCACTAGAGTCGTG
GCAGCTGAAATGGAGGAAGCTCTCAGAGGACTTCCAATAAGATACCAAACCCCAGCCATCAGAGCTGAGC
ACACTGGGCGGGAAATTGTGGATCTAATGTGTCATGCCACATTTACCATGAGGCTGCTATCACCAGTTAG
AGTGCCAAACTATAACTTGATTATCATGGACGAAGCCCATTTCACAGACCCAGCAAGTATAGCAGCTAGA
GGATACATCTCAACCCGAGTGGAAATGGGTGAGGCAGCTGGGATTTTCATGACAGCCACTCCCCCAGGAA
GTAGAGATCCATTTCCTCAGAGCAATGCACCAATCATGGATGAAGAAAGAGAAATCCCTGAACGTTCATG
GAATTCTGGACATGAGTGGGTCACGGATTTTAAAGGGAAGACTGTTTGGTTCGTTCCAAGCATAAAAGCA
GGAAATGATATAGCAGCTTGCCTGAGAAAAAATGGAAAGAAAGTAATACAACTTAGTAGGAAGACTTTTG
ATTCTGAGTATGTCAAGACTAGAACCAATGATTGGGATTTCGTGGTTACAACTGACATTTCAGAAATGGG
TGCCAATTTCAGAGCTGAGAGGGTTATAGACCCCAGACGCTGCATGAAACCAGTCATACTAACAGATGGT
GAGGAGCGGGTGATTCTGGCAGGACCTATGCCAGTGACCCATTCTAGTGCAGCACAAAGAAGAGGGAGAA
TAGGAAGAAATCCAAAAAATGAAAATGACCAATACATATACATGGGAGAACCTCTGGAAAATGATGAAGA
CTGTGCACACTGGAAAGAAGCCAAAATGCTCCTAGATAACATTAACACACCAGAAGGAATCATTCCTAGT
ATGTTTGAACCAGAGCGTGAAAAAGTGGATGCCATTGATGGTGAATACCGCTTGAGAGGAGAAGCAAGGA
AAACATTTGTGGACTTAATGAGGAGAGGAGACTTACCAGTCTGGTTGGCTTACAAAGTGGCAGCTGAAGG
CATCAACTATGCAGACAGAAGGTGGTGTTTTGATGGAATTAAGAACAACCAAATCCTGGAAGAAAACGTG
GAAGTTGAAATCTGGACAAAAGAAGGGGAAAGGAAGAAACTGAAACCTAGATGGTTGGATGCTAGGATCT
ACTCTGACCCACTGGCGCTAAAAGAGTTCAAAGAATTTGCAGCTGGAAGAAAGTCTCTGACCCTGAACCT
AATCACAGAAATGGGCAGGCTTCCAACATTCATGACTCAGAAGACAAGAGACGCACTGGACAACCTAGCA
GTGCTGCACACGGCTGAAGCAGGTGGAAGGGCGTACAATCATGCTCTCAGTGAACTGCCGGAGACCCTAG
AGACACTGCTTTTACTGACACTTCTGGCTACAGTCACAGGAGGGATCTTTTTATTCTTGATGAGCGGGAG
GGGCATAGGGAAGATGACCCTGGGAATGTGCTGCATATTCACGGCTAGCATCCTTCTATGGTACGCACAA
ATACAGCCACACTGGATAGCAGTTTCAATAATACTGGAGTTTTTTCTCATAGTTTTGCTTATTCCAGAAC
CAGAAAAACAGAGAACACCCCAAGACAACCAATTGACCTACGTTGTCATAGCCATCCTCACAGTGGTGGC
CGCAACCATGGCAAACGAGATGGGCTTCCTAGAAAAAACGAAGAAGGATCTTGGATTAGGAAGCATTGCA
ACCCAGCAACCCGAGAGCAACATCCTGGACATAGACCTACGTCCCGCATCAGCTTGGACGCTGTATGCCG
TGGCTACAACATTTGTTACACCAATGCTGAGACATAGCATTGAGAATTCCTCAGTGAATGTATCCCTAAC
AGCTATAGCCAACCAAGCGACAGTGTTAATGGGTCTAGGGAAAGGATGGCCATTGTCAAAGATGGACATC
GGAGTTCCCCTTCTCGCCATTGGATGTTACTCACAAGTCAATCCCATAACTCTCACAGCAGCTCTCCTCT
TATTGGTAGCGCATTATGCCATCATAGGGCCAGGACTTCAAGCAAAAGCAACCAGAGAAGCCCAGAAAAG
AGCAGCGGCGGGCATCATGAAAAACCCAACCGTCGATGGAATAACAGTGATTGATCTAGATCCAATACCT
TATGATCCAAAGTTTGAAAAGCAGTTGGGACAAGTAATGCTACTAATCCTCTGCGTGACTCAAGTATTGA
TGATGAGGACCACATGGGCTCTGTGTGAGGCCTTAACCTTAGCTACTGGGCCCATCTCCACACTGTGGGA
AGGAAATCCAGGAAGGTTCTGGAACACTACCATTGCGGTGTCAATGGCTAACATCTTTAGAGGGAGTTAC
CTGGCTGGAGCTGGACTTCTCTTTTCCATTATGAAGAACACAACCAACACAAGAAGGGGAACTGGCAACA
TGGGAGAGACGCTTGGAGAGAAATGGAAAAGCCGATTGAACGCACTGGGAAAAAGTGAATTCCAGATCTA
CAAGAAAAGTGGAATCCAGGAAGTGGATAGAACCTTAGCAAAAGAAGGCATCAAAAGAGGAGAAACGGAC
CATCACGCTGTGTCGCGAGGCTCAGCAAAACTGAGATGGTTCGTTGAGAGAAACATGGTCACACCAGAAG
GGAAAGTAGTGGACCTCGGTTGTGGCAGAGGAGGCTGGTCATACTATTGTGGAGGACTAAAAAACGTAAG
AGAAGTGAAAGGCCTAACAAAAGGAGGACCAGGACACGAAGAACCCATCCCTATGTCAACATATGGGTGG
AATCTGGTGCGTCTTCAGAGTGGAGTTGACGTCTTCTTCATCCCGCCAGAAAAGTGTGACACATTGTTGT
GTGACATAGGGGAGTCATCACCAAATCCCACAGTGGAAGCAGGACGAACACTCAGAGTCCTTAATTTAGT
AGAAAATTGGTTGAACAACAACACTCAATTTTGCATAAAAGTTCTCAACCCATATATGCCCTCAGTTATA
GAAAAAATGGAAGCACTGCAAAGGAAATACGGAGGAGCAGATCCCCTCACGAAATTCCACACATGAGATG
TACTGGGTGTCCAATGCTTCTGGGAACATAGTGTCATCAGTGAACATGATTTCAAGGATGTTGATCAATA
GATTCACAATGAGACACAAGAAAGCCACTTACGAGCCGGATGTTGACCTTGGAAGCGGAACCCGAAACAT
TGGAATTGAAAGTGAAATACCAAACCTAGATATAATTGGGAAAAGAATAGAAAAAATAAAGCAAGAGCAT
GAAACATCATGGCACTACGACCAAGACCACCCATACAAAACGTGGGCATACCATGGTAGCTATGAAACAA
AACAGACTGGATCAGCATCATCCATGGTCAACGGAGTGGTCAGGCTGCTGACAAAACCTTGGGACGTCCT
CCCCACGGTGACACAGATGGCAATGACAGACACGACTCCATTTGGACAACAGCGTGTTTTTAAAGAAAAA
GTGGACACGAGAACCCAAGAACCGAAAGAAGGCACGAAGAAACTAATGAAAATCACAGCAGAGTGGCTGT
GGAAAGAATTAGGGAAGAAAAAGACACCTAGGATGTGCACCAGAGAAGAATTCACAAGAAAGGTGAGAAG
CAATGCAGCCTTGGGGGCCATATTCACTGATGAGAACAAGTGGAAGTCGGCACGTGAGGCTGTTGAAGAT
AGTAGGTTTTGGGAGCTGGTTGACAAGGAAAGGAATCTCCATCTTGAAGGAAAGTGTGAGACATGTGTGT
ACAACATGATGGGAAAAAGAGAAAAGAAGCTAGGGGAATTCGGCAAGGCAAAAGGCAGCAGAGCCATATG
GTACATGTGGCTTGGAGCTCGCTTCCTGGAGTTTGAAGCCCTAGGATTCCTAAATGAAGATCACTGGTTC
TCTAGAGAGAACTCCCTGAGTGGAGTGGAAGGNGAAGGGCTGCACAAGCTAGGTTACATTCTAAGAGACG
TGAGCAAGAAAGAGGGAGGAGCTATGTACGCCGACGACACAGCAGGATGGGACACAAGAATCACACTAGA
AGACCTAAAGAATGAAGAAATGGTAACAAACCACATGGAAGGAGAACACAAGAAATTGGCCGAGGCCATT
TTCAAACTAACGTATCAAAACAAGGTGGTGCGTGTGCAAAGACCAACACCAAGAGGAACAGTAATGGACA
TCATATCGAGAAGAGACCAAAGAGGTAGTGGGCAAGTTGGTACCTATGGACTCAATACTTTCACCAATAT
GGAAGCCCAATTAATCAGACAGATGGAGGGAGAAGGAGTCTTTAAAAACATCCAGCACCTGACAGTCACG
GAAGAAGTTGCCGTGCAAAACTGGTTGGCAAGAGTGGGGCGCGAAAGGTTGTCAAGAATGGCCATCAGTG
GAGATGATTGTGTTGTGAAACCTTTAGATGACAGGTTCGCAAACGCTTTGACAGCCCTAAATGACATGGG
AAAGATTAGAAAAGATATACAACAGTGGGAACCTTCAAAAGGATGGAACGATTGGACACAAGTGCCCTTC
TGTTCACACCATTTCCATGAGCTAATCATGAAGGATGGTCGTGTACTTGTTGTTCCATGTAGAAACCAAG
ATGAACTGATTGGCAGAGCCCGAATCTCCCAAGGAGCAGGGTGGTCTTTGCGGGAGACGGCCTGTTTGGG
GAAGTCTTACGCTCAAATGTGGAGCTTGATGTATTTCCACAGGCGTGACCTCAGGCTGGCGGCAAATGCC
ATTTGCTCGGCAGTGCCATCACACTGGGTTCCAACAAGTCGAACAACCTGGTCCATACACGCCAAACATG
AATGGATGACAACGGAAGACATGTTGACAGTCTGGAACAGGGTGTGGATTCGAGAAAACCCATGGATGGA
AGACAAAACCCCAGTGGAATCATGGGAGGAAATCCCATACTTGGGAAAAAGAGAAGACCAATGGTGCGGC
TCATTGATTGGGTTAACAAGCAGGGCCACATGGGCAAAGAACATCCAAGCAGCAATAAATCAGGTTAGAT
CTCTTATAGGCAATGAGGAATACACAGATTACATGCCATCCATGAAAAGATTCAGAAGAGAAGAGGAAGA
GGCAGGAGTCCTGTGGTGAAAAGCAGAACTAACATAAAACAAGGCTAGAAGTCAGGTCGGATTAAGCCAT
AGTACGGAAAAAACTATGCTACCTGTGAGCCCCGTCCAAGGACGTTAAAAGAAGTCAGGCCATCATAAAT
GCCATAGCTTGAGTAAACTATGCTGCCTGTAGCTCCACCTGAGAAGGTGTAAAAAATCTGGGAGGCCACA
AACCATGGAAGCTGTACGCATGGCGTAGTGGACTAGCGGTTAGAGGAGACCCCTCCCTTACAAATCGCAG
CAACAATGGGGGCCCAAGGCGAGATGAAGCTGTAATCTCGCTGGAAGGACTAGAGGTTAGAGGAGACCCC
CCCGAAACAAAAAACAGCATATTGACGCTGGGAAAGACCAGAGATCCTGCTGTCTCCTCAGCATCATTCC
AGGCACAGAACGCCAGAAAATGGAATGGTGCTGTTGAATCAACAGGTTCTT

>KC762656.1 Dengue virus 2 isolate MKS-0502, complete genome
AGTTGTTAGTCTACGTGGACCGACAAAGACAGATTCTTTGAGGAAGCTAAGCTTAACGTAGTTCTAACAG
TTTTTTGATTAGAGAGCAGATCTCTGATGAATAACCAACGGAAAAAGGCGAGAAATACGCCTTTCAATAT
GCTGAAACGCGAGAGAAACCGCGTGTCAACTGTGCAACAGCTGACAAAGAGATTCTCATTTGGAATGCTA
CAGGGACGAGGACCATTAAAACTGTTCATGGCCCTAGTGACATTCCTTCGTTTCCTAACAATCCCGCCAA
CAGCAGGGATATTAAAAAGATGGGGAACAATCAAAAAATCAAAGGCTATCAATGTCTTGAGAGGGTTCAG
GAAAGAGATTGGAAGAATGCTGAACATCTTGAACAGGAGACGCAGAACTGCAGGTATAATTATTATGATG
ATCCCAACAGTGATGGCGTTCCATTTAACCACACGCAACGGAGAGCCACACATGATCGTCAGTAGACAAG
AGAAAGGGAAAAGTCTTCTGTTTAAAACAGAGAACGGTGTGAACATGTGTACCCTCATGGCCATGGACCT
TGGTGAACTGTGTGAAGACACAATCACTTATAATTGTCCTCTTCTCAGGCAGAATGAACCAGAAGACATA
GACTGTTGGTGCAACTCTACGTCTACATGGGTAACTTATGGGACATGCACCGCCACAGGAGAACACAGAA
GGGAAAAAAGATCAGTGGCACTCGTTCCACACGTGGGAATGGGACTGGAGACACGAGCTGAAACATGGAT
GTCATCAGAAGGGGCCTGGAAACATGCCCAGAGAATTGAAACTTGGGTCTTGAGACATCCAGGCTTCACC
ATAATGGCAGCAATCCTGGCATACACCATAGGAACAACATATTTCCAAAGAGTCCTGATCTTCATTTTAC
TGACAGCTGTCACTCCCTCAATGACAATGCGTTGTATAGGAATATCAAACAGAGACTTTGTGGAAGGGGT
TTCAGGAGGGAGCTGGGTTGACATAGTCTTGGAACATGGAAGCTGTGTGACGACGATGGCGAAAAATAAA
CCAACATTGGATTTTGAACTGATAAAAACAGAAGCCAAACATCCCGCCACTCTAAGGAAGTATTGTATAG
AGGCAAAGCTGACCAACACAACAACAGCATCTCGCTGCCCAACACAAGGAGAACCTAGCCTAAATGAAGA
ACAGGACAAAAGATTCGTCTGCAAACACTCCATGGTAGACAGAGGATGGGGAAATGGATGCGGATTATTT
GGAAAGGGAGGCATTGTGACCTGTGCAATGTTCACATGCAAAAAGAACATGGAAGGAAAAGTCGTGCAAC
CAGAAAACTTGGAGTACACCATTGTGATAACACCTCACTCAGGGGAAGAGAATGCAGTCGGAAATGACAC
AGGAAAACACGGCAAGGAAATTAAAGTAACACCACAGAGTTCCATCACAGAAGCAGAACTAACAGGCTAT
GGCACTGTCACGATGGAATGCTCTCCGAGAACGGGCCTCGACTTCAATGAGATGGTGTTGCTGCAAATGG
AAAACAAGGCTTGGCTGGTGCACAGACAATGGTTCTTAGACCTGCCGTTACCATGGCTGCCCGGAGCAGA
CACACAAGGATCAAATTGGATACAGAAGGAGACATTGGTCACTTTCAAAAATCCCCATGCAAAGAAACAG
GATGTTGTTGTTTTAGGATCCCAAGAAGGGGCTATGCATACAGCACTCACAGGGGCCACGGAAATCCAGA
TGTCATCAGGAAACTTACTGTTCACAGGGCATCTTAAGTGCAGGCTGAGAATGGACAAACTACAGCTCAA
AGGAATGTCATATTCCATGTGTACAGGAAAGTTCAAAGTTGTGAAGGAAATAGCAGAAACACAACATGGA
ACAATAGTTATCAGAGTACAATATGAAGGGGACGGTTCTCCGTGCAAGATCCCTTTCGAAATAATGGACT
TGGAAAAAAGACATGTCTTAGGTCGCTTGATTACAGTCAACCCAATTGTCACAGAAAAAGACAGCCCAGT
CAACATAGAAGCAGAACCTCCATTCGGAGACAGCTACATCATTATAGGAGTAGAACCGGGACAACTGAAA
CTCAGCTGGTTTAAGAAAGGAAGTTCTATTGGCCAAATGTTTGAGACGACAATGAGAGGAGCGAAGAGAA
TGGCCATTTTAGGTGATACAGCTTGGGATTTTGGATCCCTGGGAGGAGTGTTCACATCTATAGGAAAGGC
CCTCCACCAAGTTTTTGGAACTATCTATGGGGCTGCCTTCAGTGGGGTTTCATGGACTATGAAAATCCTC
ATAGGAGTCGTCATCACATGGATAGGAATGAATTCACGCAGCACCTCACTGTCTGTGTCACTAGTATTAG
TGGGGGTCGTGACATTGTATTTGGGAGTTATGGTGCAGGCCGATAGTGGTTGCGTTGTGAGTTGGAAAAA
CAAAGAACTGAAATGTGGCAGTGGGATTTTTATCACAGACAACGTGCACACATGGACAGAACAATACAAA
TTCCAACCAGAATCCCCCTCAAAGCTGGCTTCAGCTATCCAGAAGGCTCATGAAGAAGGCATTTGTGGAA
TCCGCTCAGTAACAAGACTGGAGAATCTGATGTGGAAACAAATAACACCAGAATTGAATCACATTCTATC
AGAAAATGAGGTAAAGTTGACTATCATGACAGGAGACATTAAAGGAATCATGCAAGCAGGAAAACGATCC
CTGCGGCCTCAACCCACTGAGCTGAAGTACTCTTGGAAAGCATGGGGCAAAGCGAAAATGCTTTCCACAG
AGCTTCATAACCACACCTTTCTCATTGATGGCCCCGAAACAGCAGAATGTCCCAACACAAACAGAGCTTG
GAACTCACTAGAAGTTGAAGACTATGGCTTTGGAGTATTCACCACTAACATATGGCTGAAATTGAAAGAA
AGGCAGGATGTATTTTGTGACTCAAAACTCATGTCAGCAGCCATAAAAGACAACAGAGCCGTCCACGCCG
ATATGGGTTATTGGATAGAAAGCGCACTCAATGACACATGGAAGATTGAGAAAGCCTCTTTTATTGAAGT
TAAAAGCTGCCAATGGCCAAAGTCACACACTCTCTGGAGTAATGGAGTGCTGGAAAGTGAGATGATAATT
CCAAAGAATTTTGCAGGACCAGTGTCACAACACAATTACAGACCAGGCTATCATACACAAACGGCAGGAC
CCTGGCATCTAGGTAGGCTTGAGATGGACTTTGATTTCTGCGAAGGAACCACAGTGGTGGTGACTGAGGA
CTGTGGAAATAGAGGACCCTCCTTAAGAACAACTACTGCTTCTGGAAAACTCATAACAGAGTGGTGCTGC
CGATCTTGCACATTACCACCGCTAAGATACAGAGGTGAGGATGGATGCTGGTATGGAATGGAAATCAGAC
CATTGAAAGAGAAAGAAGAGAACTTGGTCAATTCTTTGGTCACAGCCGGGCATGGACAGATTGACAACTT
CTCACTAGGAGTCTTGGGAATGGCATTGTTCCTGGAAGAGATGCTCAGGACCCGAGTAGGAACGAAACAT
GCAATATTACTAGTTGCAGTTTCTTTCGTGACATTGATCACAGGGAACATGTCCTTTCGAGATTTGGGGA
GAGTGATGGTCATGGTGGGCGCTACTATGACGGATGACATAGGCATGGGCGTGACTTATCTTGCCCTATT
AGCAGCCTTCAAAGTCAGACCAACTTTTGCGGCTGGACTACTCTTAAGAAAGCTGACCTCCAAGGAATTA
ATGATGACCACCATAGGAATCGTACTCCTCTCACAGAGTACCATACCAGAGACTATACTTGAACTGACTG
ATGCATTGGCTTTGGGAATGATGGTTCTCAAAATAGTGAGAAATATGGAAAAGTATCAACTAGCAGTGAC
TATCATGGCCATCTTGTGCGTCCCAAATGCAGTGATATTACAAAACGCATGGAAAGTGAGTTGCACAACA
CTGGCAGTGGTGTCCGTTTCCCCACTGCTTTTAACATCCTCACAGCAGAAAGCGGATTGGATACCACTGG
CGTTGACGATCAAAGGCCTCAATCCAACAGCCATTTTCTTAACAACCCTCTCAAGAACTAGCAAGAAAAG
GAGCTGGCCACTAAATGAGGCTATTATGGCAGTCGGGATGGTGAGCATTCTAGCCAGTTCTCTCTTAAAG
AATGATATTCCCATGACAGGACCACTAGTGGCTGGAGGGCTTCTCACTGTGTGTTACGTGCTCACTGGAA
GATCGGCTGATTTGGAACTGGAAAGAGCTGCTGACGTAAGATGGGAAGAACAGGCAGAAATATCAGGAAG
TAGTCCAATTCTGTCAATAACAATATCGGAAGATGGTAGCATGTCGATAAAAAATGAAGAAGAAGAACAA
ACACTGACCATACTCATCAGAACAGGACTGCTGGTGGTATCAGGACTCTTTCCTGTATCAATACCAATCA
CGGCAGCTGCATGGTACCTGTGGGAAGTGAAAAAACAACGAGCAGGAGTATTGTGGGATGTCCCTTCACC
CCCACCTGTGGGAAAGGCCGAACTGGAAGATGGAGCCTATAGAATCAAGCAGAAAGGGATCCTAGGATAC
TCGCAGATTGGAGCCGGAGTTTACAAAGAAGGAACATTCCACACAATGTGGCATGTCACACGTGGTGCTG
TACTAATGCATAAAGGGAAGAGAATTGAACCATCATGGGCGGACGTCAAAAAAGACCTAATATCGTATGG
AGGAGGCTGGAAGCTAGAAGGAGAATGGAAGGAAGGAGAAGAAGTCCAGGTCCTGGCATTAGAGCCTGGA
AAGAACCCAAGAGCCGTCCAAACAAAACCCGGTCTTTTTAAAACCAACACTGGAACCATAGGCGCCGTGT
CTCTGGACTTTTCTCCTGGAACGTCAGGATCTCCAATCGTCGATAAAAAAGGAAAAGTTGTGGGCCTTTA
TGGCAACGGTGTTGTCACAAGGAGTGGAACATATGTGAGTGCCATAGCCCAGACTGAAAAAAGTATCGAA
GACAATCCAGAGATTGAAGATGACATCTTTCGAAAGAAAAGATTGACCATCATGGACCTCCACCCAGGAG
CAGGGAAAACAAAGAGATACCTTCCAGCAATAGTCAGAGAAGCCATAAAACGAGGCTTGAGAACACTAAT
CCTGGCCCCCACTAGAGTTGTGGCGGCTGAAATGGAAGAAGCTCTCAGAGGACTTCCAATAAGATACCAA
ACCCCAGCTATCAGAGCTGAGCACACTGGGCGGGAGATTGTGGATCTAATGTGTCACGCCACATTTACCA
TGAGGCTACTATCACCAATTAGAGTGCCAAATTACAACCTGATCATCATGGATGAAGCCCATTTCACAGA
CCCAGCAAGCATAGCAGCTAGAGGATACATTTCAACTCGAGTAGAGATGGGTGAAGCAGCTGGTATTTTC
ATGACAGCTACCCCTCCTGGAAGCAGAGACCCATTTCCTCAGAGTAATGCACCAATCATGGACGAAGAAA
GAGAAATCCCTGAGCGTTCGTGGAACTCTGGACATGAGTGGGTTACGGATTTTAAAGGGAAGACTGTTTG
GTTTGTTCCAAGTATAAAAGCAGGGAATGATATAGCAGCTTGCCTGAGAAAGAATGGAAAGAAAGTGATA
CAACTCAGCAGGAAGACTTTTGATTTTGAATATATCAAGACTAGGACCAATGATTGGGACTTTGTGGTCA
CGACAGACATTTCAGAAATGGGTGCTAACTTCAAGGCTGAGAGGGTTATAGACCCCAGACGCTGCATGAA
ACCAGTCATATTAACAGACGGTGAAGAGCGGGTGATCTTGGCAGGACCCATGCCAGTGACCCACTCTAGT
GCAGCACAAAGAAGAGGGAGAGTAGGAAGAAATCCAAAAAATGAAAATGACCAGTACATATACATGGGGG
AACCTCTGGAAAATGATGAAGACTGTGCACACTGGAAAGAAGCTAAGATGCTTTTGGATAACATCAACAC
GCCTGAAGGAATCATTCCCAGCATGTTCGAACCAGAGCGTGAAAAGGTGGATGCCATTGATGGTGAATAC
CGCTTGAGAGGAGAAGCGAGGAAAACTTTTGTGGACCTAATGAGAAGAGGAGATCTACCAGTCTGGCTAG
CCTACAGAGTGGCAGCTGAAGGTATCAACTACGCAGACAGAAGATGGTGCTTTGATGGAGTCAAGAACAA
TCAAATCTTGGAAGAGAATGTGGAAGTAGAAATTTGGACAAAAGAAGGAGAAAGGAAGAAATTAAAACCC
AGATGGTTGGATGCTAGGATCTACTCTGACCCACTGGCGCTCAAAGAATTCAAGGAATTCGCAGCTGGAA
GAAAATCCCTGACCCTGAATCTAATCACAGAGATGGGTAGACTCCCAACCTTCATGACCCAGAAAGCAAG
GAATGCACTGGACAACTTAGCAGTCCTGCATACGGCTGAAGCAGGCGGAAGGGCGTACAATCATGCTCTT
AGTGAACTGCCGGAGACTCTGGAAACATTGCTTTTACTGACACTTTTGGCCACAGTCACGGGCGGAATCT
TCCTGTTCTTGATGAGCGGAAAGGGTATAGGGAAGATGACCCTGGGAATGTGCTGCATAATCACGGCTAG
CATTCTCCTATGGTATGCGCAAATACAGCCACACTGGATAGCAGCTTCAATAATACTGGAGTTTTTTCTC
ATAGTCTTGCTCATTCCAGAACCAGAAAAGCAGAGAACACCCCAAGATAACCAGTTAACTTATGTTGTCA
TAGCCATCCTTACAGTGGTGGCCGCAACCATGGCAAACGAGATGGGTTTTCTGGAAAAAACAAAGAAAGA
TTTCGGATTGGGAAGCATTGCAACCCAGCAACCTGAGAGTAACATCCTGGACATAGATCTACGTCCTGCA
TCAGCTTGGACTCTATATGCCGTGGCGACAACTTTCATCACACCAATGTTGAGGCATAGCATAGAAAATT
CCTCGGTGAATGTGTCTCTAACAGCCATTGCCAACCAAGCCACAGTGTTAATGGGTCTTGGGAAAGGATG
GCCATTATCAAAAATGGACATCGGAGTTCCCCTCCTCGCTATCGGGTGCTATTCACAAGTCAACCCCATA
ACTCTCACAGCAGCCCTTCTCTTATTGGTAGCACACTATGCTATCATAGGGCCAGGACTCCAAGCGAAAG
CAACTAGAGAGGCTCAGAAAAGAGCAGCAGCGGGCATCATGAAAAACCCAACTGTGGATGGAATAACAGT
GATTGACCTAGATCCAATACCCTATGATCCAAAGTTTGAAAAGCAGTTGGGACAAGTAATGCTCTTAGTC
CTCTGCGTGACTCAAGTATTGATGATGAGGACTACATGGGCTTTATGTGAAGCTCTAACCTTAGCAACCG
GGCCCATCTCTACACTGTGGGAAGGAAATCCAGGGAGATTTTGGAATACAACTATTGCAGTATCAATGGC
TAACATTTTTAGAGGGAGTTACCTGGCCGGAGCCGGACTTCTCTTTTCCATCATGAAAAACACGGCCAAC
ACAAGAAGGGGAACTGGCAACACAGGAGAGACGCTTGGAGAGAAATGGAAAAACCGGTTGAATGCATTGG
GGAAGAGTGAATTCCAGATCTACAAGAAAAGTGGAATCCAGGAAGTGGATAGAACCTTAGCAAAAGAAGG
CATTAAAAGAGGAGAAACGGACCATCACGCTGTGTCGCGAGGCTCAGCGAAGCTGAGATGGTTCGTCGAG
AGAAACCTGGTCACACCAGAAGGGAAAGTAGTGGACCTTGGCTGCGGCAGGGGGGGCTGGTCATACTATT
GTGGGGGACTAAAGAATGTAAAAGAAGTTAAAGGCCTAACAAAAGGAGGACCAGGACACGAAGAACCCAT
TCCCATGTCAACATATGGTTGGAATCTGGTGCGTCTTCAAAGTGGAGTTGATGTTTTTTTTACTCCGCCA
GAAAAGTGTGACACATTGCTGTGTGACATAGGGGAGTCGTCACCAAACCCCACGGTTGAGGCAGGACGAA
CACTCAGAGTTCTAAACTTAGTGGAAAATTGGCTGAACAACAACACCCAATTTTGCATAAAGGTCCTCAA
CCCATACATGCCCTCAGTTATAGAAAAAATGGAAGCGTTACAAAGGAAATACGGAGGAGCTTTGGTGAGG
AATCCACTCTCACGAAATTCCACACACGAGATGTACTGGGTATCCAATGCCTCCGGGAACATAGTGTCAT
CAGTGAACATGATTTCAAGAATGTTGATTAACAGATTCACAATGAGACACAAGAAAGCCACATACGAACC
AGATGTTGACCTCGGAAGTGGAACCCGCAACATCGGAATTGAAAGTGAGACACCAAATTTAGACATAATT
GGGAAAAGAATAGAAAAAATAAAACAAGAGCATGAAACATCATGGCACTATGACCAAGACCACCCATACA
AAACGTGGGCCTACCATGGCAGCTACGAAACGAAACAGACTGGATCAGCATCATCCATGGTGAACGGAGT
GGTTAGGCTGCTAACAAAACCTTGGGACGTCATCCCTATGGTGACACAGATGGCAATGACAGACACGACT
CCATTTGGACAACAGCGCGTTTTCAAAGAGAAAGTGGACACGAGAACCCAAGAACCGAAAGAAGGCACGA
AAAAACTAATGAAAATCACGGCAGAATGGCTCTGGAAAGAACTAGGAAAGAAAAAGACACCTAGGATGTG
CACCAGAGAAGAATTCACAAGAAAGGTGAGAAGCAATGCAGCCTTAGGCGCCATATTCACTGATGAGAAC
AAGTGGAAGTCGGCACGTGAGGCTGTTGAAGACAGTGGATTTTGGGAATTGGTTGACAAGGAAAGGAACC
TCCATCTTGAAGGAAAGTGTGAGACATGTGTATACAACATGATGGGAAAGAGAGAGAAGAAGCTAGGGGA
GTTCGGCAAAGCAAAAGGCAGCAGGGCCATATGGTACATGTGGCTTGGAGCACGCTTCTTAGAGTTTGAA
GCTCTAGGATTCTTGAATGAAGATCACTGGTTTTCCAGAGAGAACTCCCTGAGTGGAGTGGAAGGAGAAG
GGCTGCACAAACTAGGCTACATTTTAAGAGACGTGAGTAAGAAAGAAGGAGGAGCAATGTATGCCGATGA
CACCGCAGGATGGGACACAAGAATCACACTAGAGGACTTAAAAAATGAAGAAATGGTGACAAACCACATG
GAAGGAGAACACAAGAAACTTGCTGAAGCCATTTTCAAATTAACGTACCAAAACAAGGTGGTGCGTGTGC
AAAGACCAACACCAAGAGGCACAGTAATGGACATTATATCGAGAAGAGACCAAAGAGGTAGTGGACAAGT
TGTCACCTACGGCCTCAATACTTTCACCAACATGGAAGCCCAACTGATCAGACAGATGGAGGGAGAAGGA
GTCTTCAAAAGCATCCAGCAACTGACAGTCACAGAAGAAATCGCAGTGAAAAACTGGTTAGTAAGAGTGG
GGCGTGAGAGGTTGTCAAGAATGGCCATCAGTGGAGATGATTGTGTTGTGAAACCCTTAGATGACAGGTT
TGCAAGTGCTCTAACAGCTCTAAATGACATGGGAAAGGTTAGGAAAGACATACAACAATGGGAACCTTCA
AGAGGATGGAACGACTGGACACAAGTGCCTTTTTGTTCACACCATTTCCATGAGCTAATCATGAAGGACG
GTCGTGTACTCGTAGTTCCATGCAGAAACCAAGATGAACTGATTGGTAGGGCCCGAATTTCCCAGGGAGC
CGGGTGGTCCTTGCGGGAAACAGCCTGTTTGGGGAAGTCCTACGCCCAAATGTGGAGCCTGATGTACTTC
CACAGACGTGACCTTAGGCTGGCGGCAAATGCTATTTGCTCGGCAGTCCCATCACATTGGGTTCCAACAA
GTCGAACAACCTGGTCCATACACGCCACACATGAGTGGATGACAACAGAAGATATGTTGACAGTCTGGAA
CAGGGTGTGGATTCAAGAAAACCCATGGATGGAAGACAAAACTCCAGTAGAATCATGGGAGGAAATCCCG
TATTTGGGGAAAAGAGAAGACCAATGGTGCGGCTCATTGATTGGGCTAACAAGCAGGGCTACCTGGGCAA
AGAACATCCAAACAGCAATTAATCAAGTTAGATCCCTAATAGGCAATGAGGAATACACAGACTACATGCC
ATCCATGAAAAGATTCAGAAGAGAAGAGGAAGAGGCAGGAGTCTTGTGGTAGAAAGCAGGAACATCATGA
GACAAAGTCAGAAGTCAGGTCGGATTAAGCCATAGTACGGAAAAAACTATGCTACCTGTGAGCCCCGTCC
AAGGACGTTAAAAGAAGTCAGGCCACCACAAGTGCCATAGCTTGAGTAAACTATGCAGCCTGTAACTCCA
CCTGAGAAGGTGTAAAAAATCTGGGAGGCCACAAACCATGGAAGCTGTACGCATGGCGTAGTGGACTAGC
GGTTAGAGGAGACCCCTCCCTTACAAATCGCAGCAGCAATGGGGGCCCAAGGTGAGATGAAGCTGTAGTC
TCACTGGAAGGACTAGAGGTTAGAGGAGACCCCCCCGAAATAAAAAACAGCATATTGACGCTGGGAAAGA
CCAGAGATCCTGCTGTCTCCTCAGCATCATTCCAGGCACAGAACGCCAGAAAATGGAATGGTGCTGTTGA
ATCAACAGGTTCT

>GU131957.1 Dengue virus 1 isolate DENV-1/MX/BID-V3657/2006, complete genome
TTTCGATCGGAGCTTGCTTACGTAGTTCTAACAGTTTTTTATTAGAGAGCAGATCTCTGATGAACAACCA
ACGGAAAAAGACGGGTCAACCGTCTTTCAATATGCTGAAACGCGCGAGAAACCGCGTGTCAACTGGTTCA
CAGTTGGCGAAGAGATTCTCAAAAGGATTGCTTTCAGGCCAAGGACCCATGAAATTGGTGATGGCTTTCA
TAGCATTTCTAAGATTTCTAGCCATACCCCCAACAGCAGGAATTTTGGCTAGATGGAGCTCATTCAAGAA
GAATGGAGCGATCAAAGTGTTACGGGGTTTCAAAAAAGAGATCTCAAGCATGTTGAACATAATGAACAGG
AGGAAAAGATCCGTGACCATGCTTCTCATGCTGCTGCCCACAGCCCTGGCGTTCCATTTGACCACACGAG
GGGGAGAGCCACACATGATAGTTAGTAAGCAGGAAAGAGGAAAGTCACTCTTGTTTAAGACCTCTGCAGG
TGTCAATATGTGCACTCTCATTGCGATGGACTTGGGAGAGTTATGTGAGGACACAATGACCTACAAATGC
CCCCAGATCACTGAGGCGGAACCAGATGACGTTGACTGCTGGTGCAATGCCACAGACACATGGGTGACCT
ATGGGACGTGTTCTCAAACCGGCGAACACCGACGAGACAAACGTTCTGTGGCACTGGCCCCACACGTGGG
ACTTGGTCTAGAAACAAGAACCGAAACATGGATGTCCTCTGAAGGCGCCTGGAAACAAATACAAAGAGTG
GAGACTTGGGCTTTGAGACACCCAGGATTCACGGTGATAGCCCTTTTTTTAGCACATGCCATAGGAACAT
CCATCACTCAGAAAGGGATCATTTTCATTTTGCTGATGCTGGTGACACCATCAATGGCCATGCGATGTGT
GGGAATAGGCAACAGAGACTTCGTTGAAGGACTGTCAGGAGCAACGTGGGTGGACGTGGTATTGGAGCAT
GGAAGCTGCGTCACTACCATGGCAAAAAATAAACCAACCTTGGACATTGAACTCTTGAAGACGGAGGTCA
CGAACCCTGCCATCTTGCGCAAACTGTGCATTGAAGCTAAAATATCAAACACCACCACCGATTCAAGATG
TCCAACACAAGGAGAGGCTACATTGGTGGAAGAACAAGACGCGAACTTTGTGTGTCGCCGAACGTTTGTG
GACAGAGGCTGGGGTAATGGCTGTGGACTATTCGGAAAGGGAAGCCTATTGACGTGTGCCAAGTTCAAGT
GTGTGACAAAACTAGAAGGAAAGATAGTTCAATATGAAAACTTAAAATATTCAGTGATAGTCACTGTCCA
CACTGGGGACCAGCACCAGGTGGGAAACGAGACTACAGAACATGGAACAATTGCGACCATAACACCTCAA
GCTCCTACGTCGGAAATACAGCTGACCGACTACGGAGCCCTCACATTGGACTGCTCACCTAGAACAGGGC
TGGACTTTAATGAGATGGTGCTATTGACAATGAAAGAAAAATCATGGCTTGTCCACAAACAATGGTTTCT
AGACTTACCACTGCCTTGGACTTCGGGGGCTTCAACATCCCAAGAGACCTGGAACAGACAAGATTTGCTG
GTCACATTCAAGACAGCTCATGCAAAGAAACAGGAAGTAGTCGTACTGGGATCACAGGAAGGAGCAATGC
ACACTGCGTTGACTGGGGCGACAGAAATCCAGACGTCAGGAACGACAACAATCTTTGCAGGACATCTGAA
ATGCAGACTAAAAATGGATAAACTGACTTTAAAGGGGACGTCATATGTGATGTGCACAGGCTCATTTAAG
CTAGAGAAGGAAGTGGCTGAGACCCAGCATGGAACTGTTCTAGTGCAGGTCAAATACGAAGGAACAGACG
CGCCATGCAAGATCCCCTTTTCGACCCAAGATGAGAAAGGAGTGACCCAGAATGGGAGATTGATAACAGC
CAATCCCATAGTCACTGACAAAGAAAAACCAGTCAACATTGAGACAGAACCACCTTTTGGTGAGAGCTAC
ATCGTGGTAGGGGCAGGTGAAAAAGCTTTAAAACTAAGCTGGTTCAAGAAAGGAAGCAGCATAGGGAAAA
TGTTCGAAGCAACCGCCCGAGGAGCACGAAGGATGGCTATTCTGGGAGACACCGCATGGGACTTTGGCTC
CATAGGAGGAGTGTTCACATCTGTGGGAAAATTGGTACACCAGGTTTTTGGAACCGCATATGGGGTTCTG
TTCAGCGGTGTTTCTTGGACTATGAAAATAGGAATAGGGATTCTGCTGACATGGTTGGGATTAAATTCAA
GGAGCACGTCACTTTCGATGACGTGCATTGCAGTTGGCATGGTTACACTATACCTAGGAGTCATGGTTCA
AGCGGACTCGGGATGTGTAATCAACTGGAAGGGCAGAGAACTCAAATGTGGAAGTGGCATTTTTGTCACC
AATGAAGTCCACACTTGGACAGAGCAATACAAATTCCAGGCTGACTCCCCAAAACGACTGTCAGCAGCCA
TTGGAAAGGCATGGGAGGAGGGCGTGTGTGGAATTCGATCAGCCACGCGTCTTGAGAACATCATGTGGAA
GCAAATATCAAATGAATTGAACCACATTCTACTTGAAAATGACATGAAATTCACAGTGGTTGTAGGAGAT
GCTAATGGAATTTTGGCTCAAGGGAAAAAAATGATTAGGCCACAACCCATGGAACACAAATACTCATGGA
AAAGCTGGGGAAAAGCTAAAATCATAGGAGCAGACATACAAAATACCACCTTCATCATCGACGGCCCAGA
TACCCCAGAATGCCCCGATAACCAAAGAGCGTGGAACATTTGGGAAGTTGAGGACTATGGTTTTGGAATT
TTCACGACAAACATATGGTTGAAATTGCGTGACTCCTACACCCAAATGTGTGACCACCGGCTAATGTCAG
CTGCCATCAAAGACAGCAAGGCAGTCCATGCTGACATGGGGTACTGGATAGAAAGTGAAAAGAACGAAAC
CTGGAAGCTGGCGAGAGCCTCCTTCATAGAAGTCAAGACATGCACCTGGCCGAAATCTCACACTCTATGG
AGTAATGGAGTTTTGGAAAGTGAAATGATAATCCCAAAGATATATGGAGGACCAATATCTCAGCACAACT
ACAGACCAGGGTACTTCACACAAACAGCAGGGCCATGGCACCTAGGCAAGTTGGAATTGGATTTTGACTT
GTGTGAAGGTACCACAGTCGTTGTGGATGAACATTGTGGAAATCGAGGTCCTTCTCTCAGAACTACAACA
GTCACAGGAAAGATAATCCATGAATGGTGTTGCAGATCCTGCACGTTACCCCCCTTACGTTTCAGAGGAG
AAGACGGATGTTGGTATGGCATGGAAATCAGACCAGTAAAGGAGAAGGAGGAGAATCTAGTTAGGTCAAT
GGTCTCTGCAGGGTCAGGAGAAGTGGACAGTTTTTCATTAGGAATACTATGCGCATCAATAATGATTGAA
GAAGTGATGAGATCTAGATGGAGTAGAAAGATGCTGATGACTGGAACACTGGCTGTTTTCCTCCTTCTTA
TAATGGGACAACTGACATGGAATGATCTGATTAGGTTATGCATCATGGTTGGAGCTAATGCTTCAGACAG
GATGGGGATGGGAACAACGTACCTAGCCTTGATGGCTACTTTCAAAATGAGACCAATGTTCGCTGTTGGG
CTATTATTTCGCAGACTAACATCCAGAGAAGTTCTTCTTCTCACGATTGGATTAAGCTTGGTGGCATCCG
TGGAGCTACCAAATTCTTTAGAGGAGCTAGGGGATGGACTTGCAATGGGTATCATGATGTTAAAATTATT
GACTGAATTTCAGCCACACCAGTTATGGACCACCTTACTGTCTCTGACATTCATCAAAACAACTCTTTCA
TTGGATTATGCATGGAAAACAACGGCTATGGCACTGTCAATCGTATCTCTCTTTCCTTTATGCCTGTCTA
CGACCTCCCAAAAAACAACATGGCTTCCGGTGCTGTTAGGATCTTTTGGATGCAAACCGTTAACTATGTT
TCTTATAACAGAAAACAAAATCTGGGGAAGGAAAAGTTGGCCCCTCAATGAAGGAATTATGGCTATTGGA
ATAGTTAGCATTCTACTAAGTTCACTCCTCAAAAATGATGTGCCGTTGGCCGGCCCACTGATAGCTGGAG
GCATGCTAATAGCATGTTATGTCATATCCGGAAGCTCAGCCGATTTATCATTGGAGAAAGCGGCTGAGGT
GTCCTGGGAACAAGAGGCAGAACACTCCGGTACCTCACACAACATACTAGTAGAGGTCCAAGATGATGGA
ACTATGAAAATAAAAGATGAAGAGAGGGATGACACACTCACTATACTCCTTAAAGCAACTTTGCTGGCAG
TCTCAGGAGTGTACCCAATGTCAATACCAGCAACTCTTTTTGTGTGGTACTTTTGGCAGAAAAAGAAACA
GAGATCAGGAGTGTTATGGGACACACCCAGTCCTCCGGAAGTGGAAAGAGCAGTTCTTGATGATGGCATC
TATAGAATCTTGCAAAGAGGACTGTTGGGCAGGTCCCAAGTAGGAGTGGGAGTTTTCCAAGACGGCGTGT
TCCACACAATGTGGCACGTCACCAGGGGGGCTGTCCTTATGTACCAAGGGAAGAGGCTGGAACCAAGCTG
GGCCAGTGTCAAAAAAGATTTGATCTCATATGGAGGGGGTTGGAGGTTTCAAGGATCATGGAACACGGGA
GAAGAAGTGCAGGTGATAGCTGTTGAACCAGGAAAAAACCCCAAAAATGTACAGACAACGCCGGGTACCT
TCAAGACTCCTGAAGGTGAAGTTGGAGCCATAGCTCTAGATTTTAAACCCGGCACATCTGGATCTCCCAT
CGTGAACAGAGAGGGAAAAATAGTAGGTCTTTATGGAAATGGGGTGGTGACAACAAGTGGAACCTACGTC
AGTGCCATTGCCCAAGCTAAAGCATCACAGGAAGGGCCTCTACCAGAGATTGAGGACGAGGTGTTTAAGA
AAAGAAACTTAACAATAATGGACCTGCATCCAGGATCAGGAAAAACAAGAAGATATCTTCCAGCCATAGT
CCGTGAGGCCATAAAAAGGAAACTGCGTACGTTAATCTTGGCTCCCACAAGAGTTGTCGCCTCTGAAATG
GCAGAGGCGCTCAAGGGAATGCCAATAAGATATCAGACAACAGCAGTGAAGAGTGAACACACAGGAAGGG
AGATAGTTGACCTCATGTGCCACGCCACTTTTACCATGCGTCTCTTATCCCCAGTGAGAGTTCCCAATTA
CAACATGATTATTATGGATGAAGCACATTTCACCGATCCAGCCAGCATAGCGGCCAGAGGGTACATCTCA
ACCCGAGTGGGTATGGGTGAAGCAGCTGCGATCTTTATGACAGCCACTCCCCCAGGATCGGTGGAGGCCT
TTCCACAGAGCAATGCAGTTATCCAAGATGAGGAAAGAGACATTCCTGAGAGATCATGGAACTCAGGCTA
CGACTGGATCACTGATTTTCCAGGTAAAACAGTCTGGTTTGTCCCAAGTATTAAATCAGGAAATGACATT
GCTAACTGTTTAAGAAAGAACGGAAAACGGGTAATCCAATTGAGCAGAAAAACCTTTGACACTGAGTACC
AGAAAACAAAAAACAATGACTGGGACTATGTTGTCACAACAGACATTTCCGAAATGGGGGCAAATTTCCG
GGCCGACAGGGTAATAGACCCAAGGCGGTGCTTGAAACCGGTAATACTAAAAGATGGTCCAGAGCGTGTC
ATTCTAGCCGGACCGATGCCAGTGACTGTGGCCAGTGCTGCCCAGAGGAGAGGAAGAATTGGAAGGAACC
AAAACAAGGAAGGTGATCAGTATGTTTACATGGGACAGCCTTTAAATAATGATGAGGATCACGCTCATTG
GACAGAAGCGAAAATGCTCCTTGATAATATAAACACACCAGAAGGGATCATCCCAGCCCTCTTTGAGCCA
GAGAGAGAAAAGAGTGCAGCAATAGACGGGGAGTACAGACTGCGGGGAGAAGCAAGGAAAACGTTCGTGG
AGCTCATGAGAAGAGGAGATCTACCAGTTTGGCTGTCCTATAAAGTAGCCTCAGAAGGTTTCCAGTACTC
CGACAGAAGGTGGTGCTTTGATGGGGAAAGGAACAACCAGGTGTTGGAGGAGAACATGGACGTGGAGATC
TGGACAAAGGAAGGAGAAAGAAAGAAATTGCGACCCCGCTGGTTGGATGCCAGAACATACTCTGATCCAT
TGGCCCTGCGCGAGTTTAAAGAGTTTGCAGCAGGAAGAAGAAGTGTCTCAGGTGACCTAATATTGGAAAT
AGGGAAACTTCCACAACATTTGACGCTAAGAGCCCAGAATGCTCTGGATAACTTGGTCATGTTGCACAAT
TCCGAACAAGGAGGAAAAGCCTATAGACATGCCATGGAGGAACTACCAGACACCATAGAAACATTGATGC
TTCTAGCTTTGATAGCTGTGTTGACTGGTGGAGTGACGCTGTTCTTCCTATCAGGAAAAGGTCTAGGGAA
AACATCCATCGGCCTGCTCTGTGTGACGGCCTCAAGCGCACTGTTGTGGATGGCCAGTGTGGAGCCCCAT
TGGATAGCGGCCTCCATCATACTAGAGTTCTTTTTGATGGTGCTGCTTATTCCAGAGCCAGACAGACAGC
GCACTCCACAGGACAACCAGCTAGCATATGTGGTGATAGGTTTGTTATTCATGATACTGACAGTGGCAGC
CAATGAGATGGGATTATTGGAAACCACAAAGAAAGACCTGGGGATTGGCCATGTAGCCGCCGAAAACCAC
CAACATGCTACAATGCTGGACGTAGACCTACGTCCAGCTTCAGCCTGGACTCTCTATGCAGTAGCCACAA
CAGTTATCACTCCCATGATGAGACACACAATTGAAAATACAACGGCAAACATTTCCCTGACAGCCATTGC
AAATCAGGCAGCTATATTGATGGGACTTGACAAGGGATGGCCAATATCGAAGATGGACATAGGAGTTCCA
CTTCTCGCCTTAGGGTGCTATTCCCAGGTGAACCCATTGACACTGACAGCGGCGGTGTTGATGTTAGTGG
CTCATTATGCCATAATTGGACCAGGACTGCAAGCAAAGGCCACTAGAGAAGCTCAAAAAAGGACAGCGGC
CGGAATAATGAAAAATCCAACCGTAGACGGGATTGTTGCAATAGATTTGGATCCTGTGGTTTATGATGCA
AAATTTGAAAAACAGCTAGGCCAAATAATGTTACTGATACTTTGTACATCACAGATCCTCTTGATGCGGA
CCACATGGGCCTTGTGTGAATCCATCACACTGGCTACTGGACCCCTGACCACTCTCTGGGAGGGATCTCC
AGGAAAATTCTGGAATACCACGATAGCAGTGTCCATGGCAAACATCTTCAGGGGAAGTTATCTAGCAGGA
GCAGGTCTGGCTTTCTCATTAATGAAATCTTTAGGAGGAGGTAGGAGAGGTACGGGAGCTCAAGGGGAAA
CACTGGGAGAGAAATGGAAAAGACAGTTAAACCAACTGAGCAAGTCAGAATTCAACACCTACAAAAGGAG
TGGAATTATGGAGGTGGACAGATCCGAAGCCAAAGAGGGACTGAAAAGAGGAGAAACAACCAAACATGCA
GTGTCGAGAGGAACAGCCAAACTGAGGTGGTTTGTGGAGAGGAACCTCGTGAAACCAGAAGGGAAAGTCA
TAGACCTCGGTTGTGGAAGAGGTGGCTGGTCATATTATTGTGCTGGGCTGAAGAAAGTCACTGAAGTGAA
GGGATACACAAAAGGAGGACCTGGACATGAGGAACCCATCCCAATGGCGACCTATGGATGGAACCTAGTA
AAGCTACACTCTGGAAAAGATGTATTTTTTATGCCACCTGAGAAATGTGACACCCTTCTGTGTGATATTG
GTGAGTCCTCTCCGAATCCAACTATAGAAGAAGGAAGAACGTTACGTGTTTTAAAAATGGTGGAACCATG
GCTAAGAGGAAACCAATTCTGCATAAAAATCTTAAATCCTTACATGCCAAGTGTGGTAGAAACTCTGGAG
CAAATGCAAAGAAAACATGGAGGGATGCTAGTGCGAAACCCGCTCTCAAGAAATTCCACCCATGAAATGT
ACTGGGTTTCATGTGGAACAGGAAACATTGTGTCGGCAGTGAACATGACATCCAGAATGTTACTGAATCG
ATTCACAATGGCTCACAGGAAGCCAACATTTGAAAGAGACGTGGACTTAGGCGCTGGAACAAGGCATGTG
GCAGTGGAACCAGAGGTAGCCAACCTAGATATCATTGGCCAGAGGATAGAGAATATAAAAAATGAACACA
AGTCAACATGGCACTATGATGAGGACAATCCATACAAAACATGGGCCTATCATGGATCATATGAGGTCAA
GCCATCAGGATCAGCCTCATCTATGGTGAATGGAGTGGTGAGATTGCTCACAAAACCATGGGATGTTATC
CCCATGGTCACACAAATAGCTATGACCGATACCACACCCTTTGGACAACAGAGAGTGTTTAAAGAGAAAG
TTGACACGCGCACACCAAGAGCAAAACGAGGCACAACACAAATTATGGAGGTGACAGCCAAGTGGTTATG
GGGTTTCCTTTCCAGAAACAAAAAACCCAGAATCTGCACAAGAGAGGAGTTCACAAGAAAGGTTAGGTCA
AACGCAGCAATAGGAGCAGTGTTCGTTGATGAAAACCAATGGAACTCAGCAAAAGAAGCAGTGGAAGACG
AAAGGTTTTGGGATCTCGTGCACAGAGAGAGGGAGCTTCATAAACAGGGAAAATGTGCCACGTGTGTCTA
CAACATGATGGGGAAGAGAGAGAAAAAACTAGGAGAGTTTGGAAAGGCAAAAGGAAGTCGTGCAATATGG
TACATGTGGCTGGGAGCACGCTTTCTGGAGTTCGAAGCCCTTGGTTTCATGAATGAAGATCACTGGTTTA
GCAGAGAGAATTCACTCAGTGGAGTGGAAGGAGAAGGACTACACAAACTTGGATACATACTCAGAGACAT
ATCAAAGATTCCGGGGGGAAATATGTATGCAGATGATACAGCCGGTTGGGACACAAGAATAACAGAGGAT
GATCTTCAGAATGAGGCTAAAATCACTGACATCATGGAGCCTGAACATGCTCTATTGGCTACGTCAATTT
TTAAGCTGACTTATCAAAACAAAGTGGTGAGGGTGCAAAGACCAGCAAAAAACGGAACCGTGATGGATGT
TATATCCAGACGTGACCAGAGAGGAAGTGGACAGGTCGGAACTTATGGCTTAAATACTTTCACTAATATG
GAGGTCCAACTAATAAGACAAATGGAGTCTGAAGGAATCTTTTTACCCAGCGAATTGGAAACCCCCAATC
TAGCTGAGAGAGTTCTTGACTGGTTGGAAAAACATGGCGCCGAAAGGCTGAAAAGAATGGCAATCAGCGG
AGATGATTGCGTGGTGAAACCAATTGACGACAGGTTCGCTACAGCCTTAACAGCCCTGAATGACATGGGA
AAAGTAAGAAAAGACATACCGCAGTGGGAACCTTCAAAAGGATGGAATGATTGGCAGCAAGTGCCTTTCT
GTTCACACCATTTCCACCAGCTGATCATGAAGGATGGGAGGGAAATAGTGGTGCCATGCCGCAACCAAGA
TGAACTTGTGGGCAGGGCTAGAGTATCACAAGGAGCCGGATGGAGCCTGAGAGAAACTGCTTGCCTAGGC
AAGTCATATGCACAAATGTGGCAGCTGATGTACTTCCACAGGAGAGACCTGAGACTGGCGGCTAACGCTA
TCTGTTCAGCCGTCCCAGTTGATTGGGTCCCAACCAGCCGCACAACCTGGTCAATCCATGCCCACCACCA
ATGGATGACAACAGAAGACATGTTATCAGTGTGGAATAGGGTTTGGATAGAGGAAAACCCATGGATGGAG
GACAAAACTCATGTATCCAGTTGGGAAGAAGTTCCATACCTAGGGAAAAGGGAAGATCAATGGTGTGGAT
CCCTGATAGGCTTGACAGCGAGGGCCACCTGGGCCACTAACATACAAGTGGCCATAAACCAAGTGAGAAG
GCTCATCGGGAATGAGAATTATCTAGATTATATGACATCAATGAAGAGATTCAAGAATGAGAGTGATCCC
GAAGGGGCACTCTGGTGAGTCAACACACTCATGAAGTAAAGGAAAATAGAAGATCAAACAAAGTAAGAAG
TCAGGCCAGATTAAGCCATAGTACGGAAAGAGCTATGCTGCCTGTGAGCCCCGTCCAAGGACGTAAAATG
AAGTCAGGCCGAAAGCCACGGATTGAGCAAGCCGTGCTGCCTGTGGCTCCATCGTGGGGATGTAAAAACC
CGGGAGGCTGCGACCCATGGAAGCTGTACGCATGGGGTAGCAGACTAGTGGTTAGAGGAGACCCCTCCCT
AGACATAACGCAGCAGCGGGGCCCAACACCAGGGGAAGCTGTACCTTGGTGGTAAGGACTAGAGGTTAGA
GGAGACCCCCCGCACAACAACAAACAGCATATTGACGCTGGGAGAGACCAGAGATCCTGCTGTCTCTACA
GCATCATTCCAGGCACAGAACGCCAGAAAATGGAATG

>FJ205871.1 Dengue virus 3 isolate DENV-3/US/BID-V1733/1999, complete genome
GTTTACTCGGAAGCTTGCTTAACGTAGTGCTAACAGTTTTTTATTAGAGAGCAGATCTCTGATGAACAAC
CAACGGAAGAAGACGGGAAAACCGTCTATCAATATGCTGAAACGCGTGAGAAACCGTGTGTCAACTGGAT
CACAGTTGGCGAAGAGATTCTCAAAAGGACTGCTGAACGGCCAGGGACCAATGAAATTGGTTATGGCGTT
CATAGCTTTCCTCAGATTTCTAGCCATTCCACCAACAGCAGGAGTCTTGGCTAGATGGGGAACCTTCAAG
AAGTCGGGGGCCATTAAGGTCCTGAAAGGCTTCAAGAAGGAGATCTCAAACATGCTGAGCATAATCAACA
AACGGAAAAAGACATCGCTCTGTCTCATGATGATATTGCCAGCAGCACTTGCTTTCCACTTGACTTCACG
AGATGGAGAGCCGCGCATGATTGTGGGGAAAAATGAAAGAGGAAAATCCCTACTTTTTAAGACAGCCTCT
GGAATTAACATGTGCACACTCATAGCCATGGACTTGGGAGAGATGTGTGATGACACGGTCACTTACAAAT
GCCCCCACATTACCGAAGTGGAACCTGAAGACATTGACTGCTGGTGCAACCTCACATCAACATGGGTGAC
TTATGGAACGTGCAATCAAGCCGGAGAGCATAGACGCGACAAGAGATCAGTGGCGTTAGCTCCCCATGTC
GGCATGGGACTGGACACACGCACCCAAACCTGGATGTCGGCTGAAGGAGCTTGGAGGCAAGTCGAGAAGG
TAGAGACATGGGCCCTTAGGCACCCAGGGTTCACCATACTAGCCCTATTTCTTGCCCATTACATAGGCAC
TTCCTTGACCCAGAAGGTGGTTATTTTTATACTACTAATGCTGGTCACCCCATCCATGACAATGAGATGT
GTGGGAGTAGGAAACAGAGATTTTGTGGAAGGTCTATCAGGAGCTACGTGGGTTGACGTGGTGCTCGAGC
ACGGGGGGTGTGTGACCACCATGGCTAAGAACAAGCCCACGTTGGATATAGAGCTTCAGAAGACCGAGGC
CACCCAACTGGCGACCCTAAGGAAGCTATGCATTGAGGGGAAAATTACCAACATAACAACTGACTCAAGA
TGTCCTACCCAAGGGGAAGCGGTTTTGCCTGAGGAGCAGGACCAGAACTACGTGTGTAAGCATACATACG
TAGACAGAGGTTGGGGGAACGGATGTGGTTTGTTTGGCAAGGGAAGCTTGGTAACATGTGCGAAATTTCA
ATGCCTGGAACCAATAGAGGGAAAAGTGGTGCAATATGAGAACCTCAAATACACCGTCATCATCACAGTG
CACACAGGAGACCAACACCAGGTGGGAAATGAAACGCAGGGAGTCACGGCTGAGATAACACCTCAGGCAT
CAACCACTGAAGCCATCTTGCCTGAATATGGAACCCTTGGGCTAGAATGCTCACCACGGACAGGTTTGGA
TTTCAATGAAATGATCTTGCTAACAATGAAGAACAAAGCATGGATGGTACATAGACAATGGTTTTTTGAC
CTACCTCTACCATGGACATCAGGAGCTACAACGGAAACACCAACCTGGAACAGGAAGGAGCTTCTTGTGA
CATTTAAAAACGCACATGCGAAAAAACAAGAAGTAGTTGTCCTTGGATCGCAAGAGGGAGCAATGCATAC
CGCATTGACAGGAGCCACAGAAATCCAAAACTCAGGAGGCACAAGCATTTTTGCGGGGCACTTAAAATGT
AGACTTAAGATGGACAAATTGGAACTCAAGGGGATGAGCTATGCAATGTGCACGAATACCTTTGTGTTGA
AGAAAGAAGTCTCAGAAACGCAGCATGGGACAATACTCATCAAGGTCGAGTACAAAGGGGAAGATGTACC
TTGCAAGATTCCCTTCTCCACAGAGGATGGACAAGGGAAAGCTCACAATGGCAGACTGATTACAGCCAAC
CCAGTGGTGACTAAGAAGGAGGAGCCTGTCAATATTGAGGCTGAACCTCCTTTTGGGGAAAGTAATATAG
TAATTGGAATTGGAGACAACGCCTTGAAAATCAACTGGTACAAGAAGGGAAGCTCTATTGGGAAGATGTT
CGAGGCCACTGCCAGAGGTGCAAGGCGCATGGCCATCTTGGGAGACACAGCTTGGGACTTTGGATCAGTG
GGTGGTGTTCTGAACTCATTAGGCAAAATGGTGCACCAAATATTCGGAAGTGCTTACACAGCCCTATTCA
GTGGAGTCTCTTGGGTAATGAAAATTGGAATAGGAGTTCTCTTGACTTGGATAGGGTTGAATTCAAAAAA
CACATCCATGTCATTTTCATGCATTGCGATAGGAATCATTACACTCTATCTGGGAGCTGTGGTGCAAGCT
GACATGGGGTGTGTTATAAACTGGAAAGGCAAAGAACTCAAATGTGGAAGTGGAATCTTCGTCACCAACG
AGGTCCATACCTGGACAGAGCAATACAAATTCCAAGCAGACTCCCCAAAAAGATTGGCGACAGCCATTGC
AGGCGCTTGGGAGAATGGAGTGTGCGGAATTAGGTCAACAACCAGAATGGAGAATCTCCTGTGGAAGCAA
ATAGCCAATGAACTGAACTACATATTGTGGGAAAACAATATCAAATTAACGGTAGTTGTGGGCGATACAA
TTGGGGTCTTAGAGCAAGGAAAAAGAACACTAACACCACAACCCATGGAGCTAAAATACTCATGGAAAAC
GTGGGGAAAGGCAAAAATAGTGACAGCTGAAACACAAAATTCTTCTTTCATAATAGATGGACCAAACACA
CCGGAGTGTCCAAGTGCCTCAAGAGCATGGAATGTGTGGGAGGTGGAAGATTACGGGTTCGGAGTCTTCA
CAACCAACATATGGCTGAAACTCCGAGAGGCGTATACCCAACTATGTGACCATAGGCTAATGTCGGCAGC
CGTCAAGGATGAGAGGGCCGTACATGCTGACATGGGCTATTGGATAGAAAGCCAAAAGAATGGAAGTTGG
AAGCTAGAAAAAGCATCCCTCATAGAGGTGAAAACCTGCACATGGCCAAAATCACATACCCTTTGGAGTA
ATGGTGTGTTAGAGAGTGACATGATCATTCCAAAGAGTCTAGCTGGTCCTATCTCGCAACACAACTACAG
GCCCGGGTACCACACCCAGACGGCGGGACCCTGGCATTTAGGAAAATTAGAGCTGGACTTCAACTATTGT
GAAGGAACAACAGTTGTCATCACAGAAAACTGTGGGACAAGAGGCCCATCATTGAGAACAACAACAGTGT
CAGGGAAGTTAATACACGAATGGTGTTGCCGCTCGTGCACACTTCCTCCCCTGCGATACATGGGAGAAGA
CGGTTGCTGGTATGGCATGGAAATCAGACCCATCAGTGAGAAAGAAGAGAACATGGTAAAGTCTTTAGTC
TCAGCGGGAAGTGGAAAGGTGGACAACTTCACAATGGGTGTCTTGTGTTTGGCAATCCTCTTTGAAGAGG
TGATGAGAGGAAAATTTGGGAAGAAACACATGATTGCGGGGGTTTTCTTCACGTTTGTACTCCTTCTCTC
AGGGCAAATAACATGGAGAGATATGGCGCACACACTAATAATGATTGGGTCCAACGCATCTGACAGGATG
GGAATGGGCGTTACCTACCTAGCTTTAATTGCAACATTTAAAATCCAGCCATTCTTGGCTTTGGGATTTT
TCCTAAGAAAACTGACATCCAGAGAAAATTTATTGTTAGGAGTTGGGCTGGCTATGGCAACAACGTTACA
ACTGCCAGAGGACATTGAACAAATGGCAAATGGAATCGCTCTGGGGCTCATGGCTCTTAAACTGACAACA
CAATTTGAAACATACCAATTATGGACAGCATTAATCTCCTTAACGTGTTCAAATACAATTTTTACGTTGA
CTGTTGCCTGGAGAACAGCCACCCTGATTTTGGCCGGAGTTTCGCTTTTACCAGTGTGCCAGTCTTCGAG
CATGAGGAAAACAGACTGGCTTCCAATGACAGTGGCAGCTATGGGAGTTCCACCTCTACCACTTTTTATT
TTTAGCTTGAAAGACACACTCAAAAGGAGAAGCTGGCCACTGAATGAAGGGGTGATGGCTGTTGGGCTTG
TGAGCATTCTGGCCAGTTCTCTCCTTAGAAATGATGTACCCATGGCTGGACCATTAGTGGCCGGGGGCTT
GCTGATAGCGTGCTACGTCATAACTGGCACGTCAGCAGACCTCACCGTAGAAAAAGCAGCAGATGTAACA
TGGGAGGAAGAGGCTGAGCAAACAGGAGTGTCCCACAACTTAATGATCACAGTTGATGATGATGGAACAA
TGAGAATAAAAGATGATGAGACTGAGAATATCCTAACAGTGCTTTTGAAAACAGCATTACTAATAGTATC
AGGAATCTTTCCATACTCCATACCCGCAACATTGTTGGTCTGGCATACTTGGCAAAAGCAAACCCAAAGA
TCCGGCGTTCTATGGGATGTACCTAGCCCTCCAGAGACACAGAAAGCAGAACTGGAAGAAGGGGTCTATA
GGATCAAACAGCAAGGAATTTTTGGGAAAACCCAAGTAGGGGTTGGAGTACAGAAAGAAGGAGTCTTTCA
CACCATGTGGCACGTTACAAGAGGGGCAGTGTTGACATATAATGGGAAAAGACTGGAACCAAACTGGGCT
AGCGTGAAAAAAGATCTGATTTCATACGGAGGAGGATGGAGATTGAGCGCACAATGGCAAAAGGGGGAGG
AGGTGCAGGTTATTGCCGTAGAGCCTGGGAAGAACCCAAAGAACTTTCAAACCATGCCAGGCACTTTTCA
GACTACAACAGGGGAAATAGGAGCAATTGCACTGGATTTCAAGCCTGGAACTTCAGGATCTCCTATCATA
AACAGAGAGGGAAAGGTAGTGGGACTGTATGGCAATGGAGTGGTTACAAAGAATGGTGGCTACGTCAGCG
GAATAGCGCAAACGAATGCAGAACCAGATGGACCGACACCAGAATTGGAAGAAGAGATGTTCAAAAAGCG
AAATCTAACCATAATGGATCTTCATCCTGGGTCAGGAAAGACACGGAAATACCTTCCAGCTATTGTTAGA
GAGGCAATCAAGAGACGTTTAAGAACTCTAATTCTGGCACCGACAAGGGTGGTTGCAGCTGAGATGGAAG
AAGCATTGAAAGGGCTCCCAATAAGGTACCAAACAACAGCAACAAAATCTGAACACACAGGAAGAGAGAT
TGTTGATCTGATGTGCCACGCAACGTTCACAATGCGTCTGCTGTCACCAGTTAGGGTTCCAAACTATAAC
TTGATAATAATGGATGAAGCCCATTTCACAGACCCAGCCAGTATAGCTGCTAGAGGGTACATATCAACTC
GTGTTGGAATGGGAGAAGCAGCCGCAATTTTCATGACAGCAACGCCCCCTGGAACAGCTGATGCCTTTCC
TCAGAGCAACGCTCCAATTCAAGATGAAGAAAGGGACATACCAGAACGCTCATGGAATTCAGGCAATGAA
TGGATAACCGACTTCGCTGGGAAAACGGTGTGGTTTGTCCCCAGCATTAAAGCCGGAAATGACATAGCAA
ACTGCTTGCGGAAAAACGGGAAAAAGGTCATTCAACTTAGTAGGAAGACTTTTGACACAGAATATCAGAA
AACTAAACTGAATGATTGGGACTTCGTGGTGACGACTGACATTTCAGAAATGGGGGCCAATTTCAAAGCA
GATAGAGTGATCGACCCAAGAAGATGTCTCAAACCAGTGATCCTGACAGATGGACCAGAGCGGGTGATCC
TGGCTGGACCAATGCCAGTCACCGCGGCGAGTGCTGCGCAAAGGAGAGGGAGAGTTGGCAGGAACCCACA
AAAAGAAAATGACCAGTACATATTCACGGGCCAGCCTCTCAACAATGATGAAGACCATGCTCACTGGACA
GAAGCAAAAATGCTGCTGGACAACATTAACACACCAGAAGGGATCATACCAGCTCTCTTTGAGCCAGAAA
GGGAGAAGTCAGCCGCCATAGACGGTGAGTATCGCCTGAAAGGTGAGTCCAGGAAGACTTTCGTGGAACT
CATGAGGAGGGGTGACCTTCCAGTCTGGTTAGCCCATAAAGTAGCATCAGAAGGGATCAAATATACAGAT
AGAAAATGGTGCTTTGATGGACAACGTAATAATCAAATTTTAGAAGAGAACATGGATGTGGAAATCTGGA
CAAAGGAAGGAGAAAAGAAAAAATTGAGACCTAGGTGGCTTGATGCCCGCACCTATTCAGATCCCTTAGC
ACTCAAGGAATTCAAGGACTTTGCGGCTGGCAGAAAGTCAATAGCCCTTGATCTTGTGACAGAAATAGGA
AGAGTGCCTTCACACCTAGCTCATAGAACGAGAAACGCTCTGGACAATCTGGTGATGCTGCATACGTCAG
AACATGGCGGTAAGGCCTACAGGCATGCGGTGGAGGAACTACCAGAGACAATGGAAACACTCCTACTCTT
GGGACTCATGATCTTGTTGACAGGTGGAGCAATGCTTTTCTTAATATCAGGTAAAGGGATTGGAAAGACT
TCAATAGGACTCATTTGTGTAATTGCTTCCAGCGGCATGTTGTGGATGGCCGAAATCCCACTCCAATGGA
TCGCGTCGGCCATAGTCCTGGAGTTTTTTATGATGGTGTTGCTTATACCAGAACCAGAAAAGCAGAGAAC
CCCCCAAGACAACCAACTCGCATATGTCGTGATAGGCATACTTACATTGGCTGCAATAATAGCAGCCAAT
GAAATGGGATTGTTGGAAACTACAAAGAGAGATTTAGGAATGTCTAAGGAGCCAGGTGTTGTTTCTCCAA
CCAGCTATTTAGATGTGGACTTGCACCCAGCATCAGCCTGGACATTGTACGCTGTGGCCACTACAGTAAT
AACACCAATGTTAAGACATACCATAGAGAATTCTACAGCAAATGTGTCCCTGGCAGCTATAGCCAACCAG
GCAGTGGTCCTGATGGGTTTGGACAAAGGATGGCCAATATCAAAAATGGACTTAGGAGTACCCCTGCTGG
CATTGGGTTGCTATTCACAAGTGAACCCACTGACTCTAACAGCGGCAGTACTCTTGCTGATCACACATTA
TGCTATTATAGGTCCAGGATTGCAGGCAAAAGCCACTCGTGAAGCTCAGAAAAGGACAGCTGCTGGAATA
ATGAAGAATCCAACGGTGGATGGGATAATGACAATAGACCTAGATCCTGTAATATATGATTCAAAATTTG
AAAAGCAACTGGGACAGGTTATGCTCCTGGTTTTGTGTGCAGTTCAACTTTTGTTAATGAGAACATCATG
GGCCTTGTGTGAAGCTTTAACTCTAGCTACAGGACCAATAACAACACTCTGGGAAGGATCACCTGGGAAG
TTTTGGAACACCACGATAGCTGTTTCCATGGCGAACATTTTTAGAGGGAGCTATTTAGCAGGAGCTGGGC
TTGCTTTTTCTATTATGAAATCAGTTGGAACAGGAAAAAGAGGAACAGGCTCACAGGGTGAAACTTTAGG
AGAAAAATGGAAAAAGAAGTTAAATCAATTATCCCGGAAAGAGTTTGACCTTTACAAGAAATCTGGAATC
ACTGAAGTGGATAGAACAGAAGCCAAAGAAGGGTTGAAAAGAGGAGAAATAACACATCATGCCGTGTCCA
GAGGTAGCGCAAAACTTCAATGGTTTGTGGAGAGAAACATGGTCATTCCCGAAGGAAGAGTCATAGACTT
GGGCTGTGGAAGAGGAGGCTGGTCATATTACTGTGCAGGACTGAAAAAAGTCACAGAAGTGCGAGGATAC
ACAAAAGGCGGTCCAGGACACGAAGAACCAGTACCTATGTCCACATATGGATGGAACATAGTCAAGTTAA
TGAGTGGAAAGGATGTGTTTTATCTTCCACCTGAAAAGTGTGACACCCTGCTGTGTGACATTGGAGAATC
TTCACCAAGCCCAACAGTGGAAGAAAGCAGAACTATAAGAGTTTTGAAGATGGTTGAACCATGGCTAAAG
AACAACCAATTTTGTATTAAAGTATTGAACCCTTACATGCCAACTGTGATTGAGCACCTAGAAAGACTAC
AAAGGAAACATGGAGGAATGCTTGTGAGAAATCCACTTTCACGAAACTCCACGCACGAAATGTACTGGAT
ATCTAATGGCACAGGTAACATTGTCGCTTCAGTCAACATGGTATCTAGACTGCTACTGAACAGGTTCACG
ATGACACACAGAAGACCCACCATTGAGAAAGATGTGGATTTAGGAGCAGGAACTCGACATGTTAATGCGG
AACCAGAAACACCCAACATGGATGTCATTGGGGAAAGAATAAAAAGGATCAAGGAGGAGCATAATTCAAC
ATGGCACTATGATGACGAAAACCCCTACAAAACGTGGGCTTACCATGGATCTTATGAAGTCAAAGCCACA
GGCTCAGCCTCCTCCATGATAAATGGAGTCGTGAAACTCCTCACTAAACCATGGGATGTGGTGCCCATGG
TGACACAGATGGCAATGACAGATACAACTCCATTTGGCCAGCAGAGAGTCTTTAAAGAGAAAGTGGACAC
CAGGACACCCAGGTCCATGCCAGGAACAAGAAGGGTTATGGGGATCACAGCGGAGTGGCTCTGGAGAACC
CTGGGAAGGAACAAAAAACCCAGGTTATGCACAAGGGAAGAGTTTACAAAAAAGGTCAGAACTAACGCAG
CCATGGGAGCCGTTTTCACAGAGGAGAACCAATGGGACAGCGCGAAAGCTGCTGTTGAGGATGAGGATTT
TTGGAAACTTGTGGACAGAGAACGTGAACTCCACAAATTGGGCAAGTGTGGAAGCTGTGTTTACAACATG
ATGGGCAAGAGAGAGAAGAAACTTGGAGAGTTTGGCAAAGCAAAAGGCAGTAGAGCTATATGGTACATGT
GGTTGGGAGCCAGGTACCTTGAGTTCGAAGCCCTTGGATTCTTAAATGAAGACCACTGGTTCTCGCGTGA
GAACTCTTACAGTGGAGTGGAAGGAGAAGGACTGCACAAGCTAGGCTATATATTAAGGGACATTTCCAAG
ATACCCGGAGGAGCTATGTATGCTGATGACACAGCTGGTTGGGACACAAGAATAACAGAAGATGACCTGC
ACAATGAGGAAAAGATCACACAGCAAATGGACCCTGAACACAGGCAGTTAGCGAACGCTATATTTAAGCT
CACATACCAAAACAAAGTGGTCAAAGTTCAACGACCGACTCCAACAGGCACGGTAATGGACATCATATCT
AGGAAAGACCAAAGAGGCAGTGGACAGGTAGGAACTTATGGTCTGAATACATTCACCAACATGGAAGCCC
AGTTAATCAGACAAATGGAAGGAGAAGGTGTGCTGTCAAAGGCAGACCTCGAGAACCCTCATCTGCCAGA
GAAGAAAATTACACAATGGTTGGAAACCAAAGGAGTGGAGAGGTTAAAAAGAATGGCCATTAGCGGGGAT
GATTGCGTAGTGAAACCAATCGATGACAGGTTCGCTAATGCCCTGCTCGCTCTGAACGATATGGGAAAGG
TTCGGAAAGACATACCTCAATGGCAGCCATCAAAGGGATGGCATGATTGGCAACAGGTTCCTTTCTGCTC
CCACCACTTTCATGAATTGATCATGAAAGATGGAAGAAAGTTGGTGGTTCCCTGCAGACCCCAGGACGAA
CTAATAGGAAGAGCAAGAATCTCTCAAGGAGCGGGATGGAGCCTTAGAGAAACCGCATGTCTAGGGAAAG
CCTACGCTCAAATGTGGAGTCTCATGTATTTTCACAGAAGAGACCTCAGACTAGCATCCAACGCCATATG
TTCAGCAGTACCAGTCCACTGGGTCCCCACAAGTAGAACGACATGGTCTATTCATGCTCACCATCAGTGG
ATGACCACAGAAGACATGCTTACTGTCTGGAACAGGGTGTGGATCGAGGACAATCCATGGATGGAAGACA
AAACTCCAGTCACAACCTGGGAAAATGTTCCATATCTAGGGAAGAGAGAAGACCAATGGTGCGGTTCACT
TATTGGTCTCACTTCCAGAGCAACCTGGGCCCAGAACATACCCACAGCAATTCAACAGGTGAGAAGCCTT
ATAGGCAATGAAGAGTTTCTGGACTACATGCCTTCAATGAAGAGATTTAGGAAGGAGGAGGAGTCGGAGG
GAGCCATTTGGTAAACATAGGAAGTGAAAAAGAGGTTAACTGTCAGGCCACATTAAGCCACAGTACGGAA
GAAGCTGTGCTGCCTGTGAGCCCCGTCCAAGGACGTTAAAAGAAGAAGTCAGGCCCCAAAGCCACGGTTT
GAGCAAACCGTGCTGCCTGTAGCTCCGTCGTGGGGACGTAAAACCTGGGAGGCTGCAAACTGTGGAAGCT
GTACGCACGGTGTAGCAGACTAGCGGTTAGAGGAGACCCCTCCCATGACACAACGCAGCAGCGGGGCCCG
AGCACTGAGGGAAGCTGTACCTCCTTGCAAAGGACTAGAGGTTAGAGGAGACCCCCCGCAAATAAAAACA
GCATATTGACGCTGGGAGAGACCAGAGATCCTGCTGTCTCCTCAGCATCATTCCAGGCACAGAACGCCAG
AAAATGGAATG

>FJ410244.1 Dengue virus 1 isolate DENV-1/VN/BID-V1908/2008, complete genome
ACAAGAACAGTTTCGAATCGGAAGCTTGCTTAACGTAGTTCTAACAGTTTTTTATTAGAGAGCGGATCTC
TGATGAACAACCAACGGAAAAAGACGGCTCGACCGTCTTTCAATATGCTGAAACGCGCGAGAAACCGCGT
GTCAACTGTTTCACAGTTGGCGAAGAGATTCTCAAAAGGATTGCTCTTAGGCCAAGGACCCATGAAATTG
GTGATGGCTTTCATAGCATTCCTAAGATTTCTAGCCATACCCCCAACAGCAGGAATTTTGGCTAGATGGG
GCTCATTCAAGAAGAATGGAGCGATCAAAGTGCTACGGGATTTCAAGAAAGAAATCTCAAATATGTTGAA
TATAATGAATAGAAGGAAAAGATCTGTGACCATGCTCCTTATGCTGATGCCTACAGCCTTGGCGTTCCAT
TTGACTACACGAGGGGGAGAGCCGCACATGATAGTCAGCAAGCAGGAAAGAGGAAAGTCACTTTTGTTTA
AGACCTCAGCAGGTGTCAACATGTGCACCCTTATAGCGATGGATTTGGGAGAGTTTTGTGAGGACACAAT
GACTTACAAGTGCCCTCGAATCACTGAGGCGGAACCAGATGACGTTGATTGTTGGTGCAATGCCACAGAC
ACATGGGTGACCTATGGAACATGTTCCCAAACTGGCGAGCACCGACGCGACAAACGTTCCGTCGCACTGG
CCCCACACGTGGGACTTGGTTTGGAAACAAGAACCGAAACGTGGATGTCCTCTGAAGGCGCTTGGAAACA
GATACAAAGAGTGGAGACTTGGGCCCTGAGACACCCAGGATTCACGGTGATAGCCCTTTTTCTAGCACAT
GCCATAGGAACATCCATCACCCAGAAAGGGATTATTTTCATTCTGTTAATGCTGGTAACACCATCCATGG
CAATGCGATGTGTGGGAATAGGCAGCAGGGACTTCGTGGAAGGACTGTCAGGAGCAACTTGGGTAGATGT
GGTACTGGAACATGGAAGTTGCGTCACCACCATGGCAAAAGACAAACCAACATTGGACATTGAACTCTTG
AAGACGGAAGTCACAAACCCTGCCGTCCTGCGTAAACTGTGCATTGAAGCTAAAATATCAAACACCACCA
CTGACTCAAGATGTCCAACACAAGGAGAAGCCACACTGGTGGAAGAACAAGACGCGAACTTTGTGTGTCG
ACGAACGTTTGTGGACAGAGGCTGGGGCAATGGATGTGGGCTCTTCGGAAAAGGAAGCCTAATAACGTGT
GCTAAGTTCAAGTGTGTTACAAAACTGGAAGGAAAGACAGTTCAATATGAAAACTTGAAATATTCAGTAA
TAGTCACCGTCCACACTGGAGACCAGCACCAGGTGGGAAATGAAAGCACAGAACATGGGACAACTGCAAC
TATAACACCTCAAGCTCCTTCGACGGAAATACAGCTGACCGACTACGGAGCTCTTACATTGGATTGTTCA
CCTAGAACAGGACTAGACTTTAATGAAATGGTGTTGTTGACAATGAAAGAAAAATCATGGCTAGTCCACA
AACAATGGTTTCTAGACCTACCATTGCCTTGGACCTCGGGAGCTTCAACATCACAAGAGACTTGGAACAG
AAAAGATTTGCTGGTGACATTTAAGACAGCTCATGCAAAGAAGCAGGAAGTAGTCGTACTAGGATCACAA
GAAGGAGCAATGCACACTGCGTTGACCGGAGCAACAGAAATCCAAACGTCTGGAACGACAACAATTTTTG
CAGGACACTTGAAATGTAGACTAAAGATGAACAAGCTGACTCTAAAAGGGATGTCATATGTAATGTGCAC
AGGCTCATTCAAGCTAGAGAAAGAAGTGGCTGAGACCCAGCATGGAACCGTTTTAGTGCAGATTAAATAT
GAAGGAACAGATGCACCATGCAAGATCCCTTTTTCGACCCAAGATGAAAAAGGAGTAACCCAGAATGGGA
GACTAATAACAGCTAACCCCATAGTCACTGACAAAGAAAAACCAGTCAACATTGAGGCAGAACCGCCTTT
TGGTGAGAGTTACATCGTGATAGGAGCAGGTGAAAAGGCTTTGAAACTAAGCTGGTTCAAGAAAGGAAGC
AGCATAGGGAAAATGTTTGAGGCAACTGCCAGAGGAGCACGAAGGATGGCCATACTAGGAGACACCGCAT
GGGACTTTGGTTCTATAGGAGGAGTGTTCACGTCTGTTGGAAAATTAGTACACCAGATTTTTGGAACTGC
ATATGGAGTTTTGTTCAGCGGTGTTTCCTGGACCATGAAAATAGGAATAGGAGTTCTGCTAACATGGCTA
GGATTAAACTCAAGGAGCACGTCCCTTTCGATGACGTGCATTGCAGTTGGCCTAGTAACATTATACCTAG
GAGTCATGGTTCAGGCGGATTCAGGATGTGTAATTAATTGGAAAGGTAGAGAACTCAAATGTGGAAGTGG
CATTTTTGTCACCAATGAAGTTCACACTTGGACAGAGCAATACAAATTTCAAGCTGACTCCCCAAAGAGA
CTATCAGCAGCCATCGGGAAGGCATGGGAGGAGGGTGTGTGTGGAATACGATCAGCAACTCGTCTCGAGA
ACATCATGTGGAAGCAAATATCAAATGAACTGAACCACATCTTACTTGAAAATGACATGAAATTCACAGT
GGTTGTAGGAGATGTTGCTGGAATCTTGGCTCAAGGGAAAAAAATGATTAGGCCACAACCTATGGAATAC
AAATACTCGTGGAAAAGCTGGGGAAAGGCTAAAATCATAGGGGCAGATGTGCAGAATACCACCTTCATCA
TCGACGGCCCAAACACCCCAGAATGCCCTGATGACCAAAGAGCATGGAACATTTGGGAAGTTGAGGACTA
TGGATTTGGAATTTTCACGACAAACATATGGCTGAATTTGCGTGATTCCTACACCCAAGTGTGTGACCAC
CGGCTAATGTCAGCTGCCATCAAGGACAGCAAGGCAGTTCACGCTGACATGGGGTACTGGATAGAAAGTG
AAAAGAACGAGACCTGGAAGCTGGCAAGAGCCTCTTTTATAGAAGTTAAAACATGTATCTGGCCAAAGTC
CCATACTCTATGGAGCAATGGAGTTCTGGAAAGTGAAATGATAATTCCAAAGATCTATGGAGGACCAATA
TCTCAGCACAACTACAGACCAGGATATTTCACACAAACGGCAGGGCCGTGGCACCTAGGCAAGTTGGAAC
TGGACTTTGATTTGTGTGAGGGTACCACAGTTGTTGTGGATGAACATTGTGGAAATCGAGGACCATCTCT
TAGGACCACAACAGTTACAGGAAAGATAATTCATGAATGGTGTTGCAGATCTTGTACGCTACCACCCTTA
CGTTTCAAAGGAGAAGATGGGTGCTGGTACGGTATGGAAATCAGACCAGTCAAGGAAAAGGAAGAGAATC
TAGTCAAATCAATGGTCTCTGCAGGGTCAGGGGAAGTGGACAGCTTTTCACTAGGACTGCTATGCATATC
AATAATGATCGAAGAGGTGATGAGGTCCAGATGGAGTAGAAAAATGCTGATGACTGGAACACTGGCTGTG
TTCTTCCTTCTCATAATGGGACAATTGACATGGAATGATCTGATCAGATTATGCATCATGGTTGGAGCCA
ACGCTTCCGACAGGATGGGGATGGGAACGACGTACCTAGCTCTGATGGCCACTTTTAAAATGAGACCAAT
GTTTGCTGTAGGACTATTATTCCGCAGACTAACATCCAGAGAAGTACTCCTTCTAACGATTGGATTGAGT
CTAGTGGCATCTGTGGAGTTACCAAATTCCTTGGAGGAGCTGGGGGATGGACTTGCAATGGGCATTATGA
TTTTAAAATTATTGACTGACTTTCAATCACATCAGTTGTGGGCTACCTTGCTGTCCTTGACATTTATCAA
AACAACGTTTTCCTTGCACTATGCATGGAAGACAATGGCCATGGTACTGTCAATTGTATCTCTCTTCCCC
TTATGCCTGTCCACGACTTCCCAAAAAACAACATGGCTTCCGGTGCTATTGGGATCTCTTGGATGCAAAC
CACTAACCATGTTTCTTATAGCAGAAAACAAAATCTGGGGAAGGAAAAGTTGGCCCCTCAATGAAGGAAT
CATGGCTGTTGGAATAGTCAGCATCCTACTAAGTTCACTCCTCAAAAATGATGTGCCGCTAGCTGGGCCA
CTAATAGCTGGAGGCATGCTAATAGCATGTTATGTTATATCTGGAAGCTCAGCCGACCTATCACTAGAGA
AAGCAGCTGAGGTCTCCTGGGAAGAAGAAGCAGAACACTCTGGTGCCTCACACAACATATTAGTGGAGGT
CCAAGATGATGGAACCATGAAGATAAAGGATGAAGAGAGAGATGACACGCTAACCATTCTCCTTAAAGCA
ACTCTGCTAGCAGTCTCAGGGGTGTACCCATTATCAATACCAGCGACCCTTTTTGTGTGGTACTTTTGGC
AGAAAAAGAAACAGAGATCTGGAGTGTTATGGGACACACCTAGCCCTCCAGAAGTGGAAAGAGCAGTTCT
TGATGATGGTATCTATAGAATTATGCAGAGAGGACTGTTGGGCAGGTCCCAAGTAGGGGTAGGAGTTTTC
CAAGAAAACGTGTTCCACACAATGTGGCATGTCACCAGGGGAGCTGTACTCATGTATCAAGGGAAGAGAC
TGGAACCGAGCTGGGCCAGTGTAAAAAAAGACCTGATCTCATATGGAGGAGGTTGGAGGCTTCAAGGATC
CTGGAACACGGGAGAAGAAGTGCAGGTGATTGCTGTTGAACCAGGAAAAAACCCCAAAAATGTACAAACA
GCGCCGGGCACCTTTAAGACCTCTGAAGGTGAAGTTGGAGCCATTGCCCTAGATTTTAAACCCGGCACAT
CTGGATCTCCCATCGTGAACAGAGAAGGAAAAATAGTAGGTCTTTACGGAAATGGAGTAGTGACAACAAG
TGGAACCTACGTCAGTGCCATAGCTCAAGCCAAAGCATCACAAGAAGGGCCTCTACCAGAGATTGAAGAC
GAGGTGTTTAGGAAAAGAAACTTAACAATAATGGACCTACATCCAGGATCGGGGAAAACAAGAAGATATC
TTCCAGCCATAGTCCGTGAGGCCATAAAAAGGAAGCTGCGCACATTAATTCTGGCTCCCACAAGGGTTGT
CGCTTCCGAAATGGCAGAGGCGCTCAAGGGAATGCCAATAAGGTACCAAACAACAGCAGTGAAGAGTGAA
CACACAGGAAAAGAGATAGTTGACCTCATGTGTCACGCCACTTTCACTATGCGCCTCCTGTCTCCCGTGA
GAGTTCCCAATTACAACATGATTATTATGGATGAAGCACATTTCACCGATCCATCCAGCATAGCGGCCAG
AGGGTACATCTCAACCCGAGTGGGCATGGGGGAAGCAGCTGCGATCTTCATGACAGCTACTCCCCCAGGA
TCAGTGGAGGCCTTTCCACAGAGCAACGCAATTATCCAAGATGAGGAAAGAGACATTCCTGAGAGATCAT
GGAACTCAGGCTATGAGTGGATCACTGACTTCCCGGGTAAAACAGTTTGGTTTGTTCCAAGCATCAAATC
AGGAAATGACATTGCCAACTGCTTAAGAAAGAATGGGAAACGGGTGATTCAATTGAGCAGAAAAACTTTT
GATACAGAGTACCAAAAAACAAAAAATAACGACTGGGACTACGTCGTCACAACAGACATCTCCGAAATGG
GAGCAAATTTCCGGGCCGACAGGGTGATAGACCCAAGACGGTGTCTGAAACCGGTAATACTAAAAGATGG
TCCAGAGCGTGTCATTTTAGCAGGACCGATGCCAGTGACTGTGGCCAGTGCCGCCCAGAGGAGAGGAAGA
ATTGGAAGGAACCACAATAAGGAAGGTGATCAGTACATCTACATGGGACAGCCTTTAAACAACGATGAAG
ATCATGCTCACTGGACAGAAGCAAAAATGCTCCTTGATAATATAAACACACCAGAAGGGATTATCCCAGC
CCTCTTCGAGCCGGAGAGAGAAAAGAGTGCAGCAATAGACGGGGAATATAGACTGCGGGGTGAAGCAAGG
AAAACGTTTGTGGAGCTTATGAGAAGAGGAGATCTACCTGTCTGGCTATCCTACAAAGTTGCCTCAGAAG
GCTTTCAGTACTCTGACAGAAGATGGTGCTTTGACGGGGAAAGGAACAACCAGGTGTTGGAGGAGAACAT
GGACGTGGAGATCTGGACAAAAGAAGGAGAAAGAAAGAAACTAAGACCCCGCTGGCTGGATGCTAGAACA
TACTCAGACCCACTGGCCTTGCGCGAGTTTAAAGAGTTTGCAGCAGGAAGAAGAAGCGTCTCAGGTGATC
TAATATTAGAAATAGGGAAACTTCCACAACACTTGACGCAAAGGGCCCAGAATGCCTTGGACAATCTGGT
TATGTTGCACAACTCCGAACAAGGAGGAAGAGCCTATAGACATGCAATGGAGGAACTGCCAGACACCATA
GAAACGTTGATGCTCCTAGCTTTGATAGCTGTGTTAACTGGTGGAGTGACGCTGTTCTTCCTATCAGGAA
GGGGCCTAGGGAAAACATCTATCGGCCTACTCTGCGTGATGGCTTCAAGCGTACTGCTATGGATGGCCAG
TGTGGAGCCCCATTGGATAGCGGCCTCCATCATACTGGAGTTCTTCCTGATGGTGCTGCTTATTCCAGAG
CCAGACAGACAACGCACTCCGCAGGACAACCAGCTGGCATATGTGGTGATAGGTTTGTTATTCATGATAC
TGACAGTAGCAGCCAATGAGATGGGACTGCTGGAAACCACAAAGAAAGACTTAGGGATTGGCCATGTGGC
TGTTGAAAATCACCACCATGCCGCAATGCTGGACGTAGACTTACATCCAGCTTCAGCCTGGACCCTCTAT
GCAGTGGCCACAACAATTATCACTCCCATGATGAGGCACACAATCGAAAACACAACGGCAAACATTTCCC
TGACAGCCATTGCAAACCAGGCGGCTATATTGATGGGACTTGACAAAGGATGGCCAATATCGAAGATGGA
CATAGGAGTTCCACTTCTCGCCTTGGGGTGCTATTCCCAGGTGAATCCACTGACGCTGACAGCGGCGGTG
TTGATGCTAGTGGCTCATTACGCCATAATTGGACCTGGACTGCAAGCAAAAGCTACTAGAGAAGCTCAAA
AAAGGACAGCGGCCGGAATAATGAAAAATCCAACCGTTGATGGAATTGTTGCAATAGATTTGGATCCTGT
GGTTTATGATGCAAAATTTGAGAAACAACTAGGCCAAATAATGTTGTTGATACTATGCACATCACAAATC
CTCTTGATGCGGACTACATGGGCCTTGTGCGAATCCATCACACTAGCCACTGGACCTCTGACCACGCTTT
GGGAGGGATCTCCAGGAAAATTTTGGAACACCACGATAGCGGTTTCCATGGCAAACATTTTCAGAGGAAG
TTATCTAGCAGGAGCAGGTCTGGCCTTCTCATTAATGAAATCTCTAGGAGGAGGTAGGAGAGGCACGGGA
GCCCAAGGGGAAACACTGGGAGAGAAATGGAAAAGACAGCTGAACCAACTGAGCAAGTCAGAATTCAACA
CTTATAAAAGGAGTGGGATCATGGAAGTGGACAGATCCGAAGCCAAAGAGGGACTGAAAAGAGGAGAAAC
AACCAAACACGCAGTGTCGAGAGGAACAGCTAAACTGAGGTGGTTTGTGGAGAGGAATCTTGTGAAACCA
GAAGGGAAAGTCATAGACCTCGGTTGTGGAAGAGGTGGCTGGTCATACTATTGCGCCGGGCTGAAGAAAG
TCACAGAAGTGAAGGGATATACGAAAGGAGGACCTGGACATGAGGAACCAATTCCAATGGCGACCTATGG
ATGGAACCTAGTAAAACTGCACTCCGGGAAAGACGTATTCTTTATACCACCCGAGAAATGTGACACCCTT
TTGTGTGATATTGGTGAGTCCTCTCCAAACCCAACTATAGAGGAAGGAAGAACGCTACGCGTCCTAAAGA
TGGTGGAACCATGGCTCAGAGGAAACCAATTTTGCATAAAAATTCTGAATCCCTACATGCCAAGTGTGGT
GGAAACTCTGGAGCAAATGCAAAGAAAACATGGAGGAATGCTAGTGCGAAATCCACTTTCAAGAAATTCT
ACTCATGAAATGTATTGGGTTTCATGTGGAACAGGAAACATTGTGTCAGCAGTAAACATGACATCCAGAA
TGTTGCTAAATCGATTCACAATGGCTCACAGGAAACCAACGTATGAAAGAGACGTGGACCTAGGCGCCGG
AACAAGACATGTGGCAGTGGAACCTGAGGTGCCCAACCTAGATATCATTGGCCAGAGGATAGAGAACATA
AAACATGAACATAAGTCAACATGGCATTATGATGAGGACAATCCATATAAAACATGGGCCTACCATGGAT
CATATGAGGTCAAGCCATCAGGATCAGCCTCATCCATGGTCAATGGCGTGGTGAAACTGCTCACCAAACC
ATGGGATGTCATCCCCATGGTCACACAAATAGCCATGACTGACACTACACCCTTTGGACAACAGAGGGTG
TTCAAAGAGAAAGTTGACACACGCACACCAAAAGCAAAACGAGGCACAGCACAGATCATGGAGGTGACAG
CCAAGTGGTTATGGGGTTTTCTTTCTAGAAACAAGAAACCAAGAATTTGTACAAGAGAGGAGTTCACAAG
AAAAGTTAGGTCAAACGCAGCCATTGGAGCAGTGTTCGTTGATGAAAATCAATGGAACTCAGCAAAAGAA
GCAGTGGAAGATGAGCGGTTCTGGGACCTTGTGCACAGAGAGAGGGAGCTTCACAAACAGGGAAAATGTG
CCACGTGTGTTTACAACATGATGGGGAAGAGAGAGAAAAAACTAGGAGAGTTCGGAAAGGCAAAAGGAAG
TCGTGCAATATGGTACATGTGGCTGGGAGCACGCTTTCTAGAGTTCGAAGCTCTTGGTTTCATGAACGAA
GATCACTGGTTTAGCAGAGAGAATTCACTCAGCGGAGTGGAAGGAGAAGGACTCCACAAACTTGGATATA
TACTCAGGGACATATCAAAGATTCCAGGGGGAAACATGTATGCAGATGACACAGCCGGATGGGATACGAG
GATAACAGAGGATGACCTTCAGAACGAGGCCAAAATTACTGACATCATGGAACCCGAACATGCCCTACTG
GCTAAGTCAATCTTCAAACTAACATACCAAAACAAGGTGGTAAGGGTACAGAGACCAGCAAAAAATGGAA
CCGTGATGGATGTCATATCCAGACGTGACCAGAGAGGAAGTGGCCAGGTCGGAACTTATGGCTTAAATAC
TTTCACCAACATGGAAGCTCAGCTGATAAGACAGATGGAGTCTGAGGGAATTTTTTCACCCAGCGAATTA
GAGACCCCAAATTTAGCCGGGAGAGTTCTCGACTGGCTGGAAAAACATGGCGTCGAAAGGCTGAAAAGAA
TGGCAATCAGCGGAGATGACTGCGTAGTGAAACCAATTGATGATAGGTTTGCAACAGCCTTAACAGCTCT
GAATGATATGGGAAAAGTTAGAAAAGATGTACCACAATGGGAACCTTCAAAAGGATGGAATGATTGGCAA
CAAGTGCCTTTTTGTTCACACCACTTCCACCAGCTGATTATGAAGGATGGGAGGGAAATAGTGGTGCCAT
GCCGCAACCAAGATGAACTTGTGGGTAGGGCTAGAGTATCACAAGGTGCTGGATGGAGCCTGAGAGAAAC
TGCATGCCTAGGCAAGTCATATGCACAAATGTGGCAGTTGATGTACTTCCACAGGAGAGACCTGAGACTA
GCCGCTAATGCTATCTGTTCAGCCGTTCCAGTTGATTGGGTCCCAACCAGCCGCACCACCTGGTCAATCC
ATGCCCATCACCAATGGATGACAACAGAAGACATGCTGTCAGTGTGGAATAGGGTTTGGATAGAGGAAAA
CCCATGGATGGAGGACAAAACCCACATATCCAGTTGGGGAGATGTTCCATATTTAGGAAAAAGGGAAGAC
CAATGGTGTGGATCCCTGATAGGCTTAACAGCAAGGGCCACCTGGGCCACCAACATACAAGTGGCCATAA
ACCAAGTGAGAAGACTAATTGGGAATGAGAATTATCTAGATTACATGACATCAATGAAGAGATTCAAGAA
CGAGAGTGATCCTGAAGGGGCACTCTGGTGAGTCAATACATTTACAAAATAAAGGAAAATAGGAAATCAA
ACAAGGCAAGAAGTCAGGCCGGATTAAGCCATAGTACGGTAAGAGCTATGCTGCCTGTGAGCCCCGTCTA
AGGACGTAAAATGAAGTCAGGCCGAAAGCCACGGCTTGAGCAAACCGTGCTGCCTGTAGCTCCATCGTGG
GGATGTAAAAACCTGGGAGGCTGCAATCCATGGAAGCTGTACGCATGGGGTAGCAGACTAGTGGTTAGAG
GAGACCCCTCCCGAAACATAACGCAGCAGCGGGGCCCAACACCAGGGGAAGCTGTACCCTGGTGGTAAGG
ACTAGAGGTTAGAGGAGACCCCCCGCATAACAATAAACAGCATATTGACGCTGGGAGAGACCAGAGATCC
TGCTGTCTCTACAGCATCATTCCAGGCACAGAACGCCAGAAAATGAATTG

>KC964095.1 Dengue virus 2 isolate GD05/98 polyprotein gene, complete cds
AGTTGTTAGTCTACGTGCACCGACAAAGACAGATTCTTTGAGGGAGCTAAGCTCAACGTAGTTCTAACAG
TTTTTTAATTAGAGAGCAGATCTGTGATGAATAACCAACGGAAAAAGGCGAAAACCACGCCTTTCAATAT
GCTGAAACGCGAGAGAAACCGCGTGTCGACTGTGCAACAGCTGACAAAGAGATTCTCACTTGGAATGCTG
CAGGGACGAGGACCATTAAAACTGTTCATGGCCTTGGTGGCGTTCCTTCGTTTCCTAACAATCCCACCAA
CAGCAGGGATATTGAAGAGATGGGGAACAATTAAAAAATCAAAAGCCATCAATGTTTTGAGAGGGTTCAG
GAAAGAGATTGGAAGGATGCTGAACATCTTGAATAGGAGACGCAGATCTGCAGGCATGATTATTATGCTG
ATTCCAACAGTAATGGCGTTCCATCTAACCACACGCAACGGAGAACCACACATGATCGTCAGTATACAAG
AGAAAGGGAAAAGTCTTCTGTTTAAGACTGAGGATGGCGTGAACATGTGCACCCTCATGGCCATGGACCT
TGGTGAATTGTGTGAAGACACAATCACGTACAAGTGTCCCCTTCTAAGGCAGAATGAGCCAGAAGACATA
GACCGTTGGTGCAATTCCACGTCCACATGGGTAACCTATGGGACTTGTACCACCACGGGAGAACATAGAA
GAGAAAAAAGATCAGTGGCACTTGTTCCACATGTGGGAATGGGACTGGAGACGCGAACCGAAACATGGAT
GTCATCAGAAGGGGCTTGGAAACATGCCCAGAGAATTGAAACTTGGATCCTGAGACATCCAGGCTTCACC
ATAATGGCAGCAATCCTGGCATACACCATAGGGACGACACATTTCCAGAGAGCCCTGATTTTCATCCTAC
TGACAGCTGTCGCTCCTCCAATGACAATGCGTTGCATAGGAATATCAAATAGAGACTTTGTAGAAGGGGT
TTCAGGAGGAAGCTGGGTTGACATAGTCTTAGAACATGGAAGCTGTGTGACGACGATGGCAAAAAACAAA
CCAACATTGGATTTTGAACTGATAAAAACGGAAGCCAAACAGCCTGCCACCCTAAGGAAGTACTGCATAG
AAGCAAAGCTAACCAACACAACAACAGAATCTCGTTGTCCAACACAGGGGGAACCCAGCCTAAAAGAAGA
GCAGGATAAGAGGTTCGTCTGCAAACACTCCATAGTAGACAGAGGGTGGGGAAATGGATGTGGATCATTT
GGAAAGGGAGGCATTGTGACCTGTGCTATGTTCACATGCAAGAAGAACATGGAAGGGAAAATCGTGCAAC
CAGAAAACTTGGAATACACCATTGTGGTAACACCTCACTCAGGGGAAGAGCATGCGATCGGAAATGACAC
AGGAAAACATGGCAAGGAAATCAAAGTAACACCACAGAGTTCCGTCACAGAAGCAGAATTGACAGGTTAT
GGCACCGTCACGATAGAGTGCTCTCCGAGAACAGGCCTCGACTTCAATGAGATGGTGTTGCTGCAGATGG
GAAATAAAGCTTGGCTGGTGCATAGGCAATGGTTCCTAGACCTGCCGTTACCATGGCTGCCCGGAGCGGA
CACACAAGGGTCAAATTGGATACAGAAAGAAACATTGGTCACTTTCAAAAATCCCCATGCGAAGAAACAG
GATGTTGTTGTTTTAGGATCCCAAGAAGGGGCCATGCATACAGCACTCACAGGAGCCACAGAAATCCAAA
TGTCGTCAGGAAACTTACTCTTCACCGGACATCTCAAGTGCGGGCTGAGAATGGACAAGCTACAGCTCAA
AGGAATGTCATACTCCATGTGCACGGGAAAGTTCAAAGTTGTGAAGGAAATAGCAGAAACACAACATGGA
ACGATAGTTATCAGAGTGCAATATGAAGGGGACGGCTCTCCATGTAAAATCCCTTTTGAGATAATGGATT
TGGAAAAGAGATATGTCTTAGGCCGCCTGATCACAGTCAACCCAATTGTGACAGAAAAAGATAGCCCAGT
CAACATAGAAGCAGAACCTCCATTCGGTGACAGCTACATCATCATAGGAGTAGAGCCGGGACAACTGAAG
CTCAACTGGTTCAAGAAAGGAAGTTCTATCGGCCAAATGTTTGAGACAACAATGAGGGGGGCGAAGAGAA
TGGCCATTTTGGGTGACACAGCCTGGGATTTCGGATCCCTGGGAGGAGTGTTTACATCTATAGGAAAAGC
TCTCCACCAAGTCTTTGGAGCAATCTATGGAGCTGCCTTCAGTGGGGTTTCATGGACTATGAAAATCCTC
ATAGGAGTCATTATCACATGGATAGGAATGAACTCACGCAGCACCTCACTGTCTGTGTCACTAGTATTGG
TAGGAATTGTGACACTGTACTTGGGAGTCATGGTGCAGGCCGATAGTGGTTGCGTTGTGAGCTGGAAAAA
CAAAGAACTGAAATGTGGCAGTGGGATTTTCATCACAGACAACGTGCGCACATGGACAGAACAATACAAG
TTCCAACCAGAATCCCCTTCAAAACTAGCTTCAGCTATCCAGAAAGCTCAAGAAGAGGGAATTTGTGGGA
TCCGCTCAGTGACAAGATTGGAGAACCTAATGTGGAAACAAATAACACCAGAATTGAATCACATTCTAGC
AGAAAATGAGGTAAAATTAACTATCATGACAGGAGACATCAAAGGAACCATGCAGGCAGGAAAACGATCT
CTGCGGCCTCAGCCCACTGAGCTAAAGTATTCATGGAAAACATGGGGCAAAGCAAAAATGCTCTCCACAG
AGTCTCATAACCAAACCTTTCTTATTGATGGCCCCGAAACAGCAGAATGCCCCAACACAAATAGAGCTTG
GAACTCGTTGGAGGTTGAAGACTACGGTTTTGGAATGTTCACCACCAATATATGGCTACAATTGAAAGAA
AAACAGGATGCATTCTGCGACTCAAAACTCATGTCAGCGGCCATAAAAGACAACAGAGCCGTCCATGCCG
ACATGGGTTATTGGATAGAAAGTGCACTCAATGACACATGGAAGATAGAGAAAGCTTCTTTCATTGAAGT
AAAAAACTGCCACTGGCCAAAGTCACACACCCTCTGGAGTAATGGAGTGCTAGAAAGTGAGATGATAATT
CCAAAGAATCTCGCTGGACCAGTGTCTCAACACAACTATAGACCAGGCTATCATACACAAATAGCAGGAC
CATGGCATCAAGGTAAGCCTGAGATGGACTTTGATTTCTGCGATGGAACCACAGTGGTAGTGACTGAGGA
CTGCGGAAATAGAGGACCCTCTTTAAGAACAACTACTGCCTCTGGAAAACTCATAACAGAATGGTGCTGC
CGATCTTGCACATTACCACCCCTAAGATACAGAGGTGAGGATGGGTGCTGGTACGGGATGGAAATCAGAC
CGTTGAAAGAGAAAGAAGAAAATTTGGTTAACTCCTTGGTCACAGCCGGACATGGGCAGATTGACAATTT
TTCACTAGGAGTCTTGGGAATGGCATTGTTCCTGGAGGAAATGCTTAGGACCCGAGTAGGAACGAAACAT
GCAATACTACTAGTTGCAGTTTCTTTTGTGACATTGATCACAGGGAACATGTCCTTTAAAGACCTAGGAA
GAGTGGTGGTTATGGTGGGCGCCACCATGACGGATGATATAGGTATGGGCGTAACTTATCTTGCCCTACT
AGCAGCCTTCAAAGTCAGACCGACTTTTGCAGCTGGACTACTCTTGAGAAAACTGACCTCCAAGGAATTG
ATGATGACTACCATAGGAATTGTACTCCTCTCCCAAAGCACTATACCAGAGACCGTTCTTGAATTGACTG
ATGCGCTAGCCTTAGGCATGATGGCCCTCAAAATAGTAAGAGACATGGAAAAGTATCAATTAGCAGTGAC
TATCATGGCTATCTTGTGCGTCCCAAACGCAGTGATATTGCAGAATGCATGGAAAGTGAGTTGCACAATA
CTAGCAGTGGTATCCGTTTCCCCACTGCTTTTGACATCCTCACAGCAAAAAACGGATTGGATACCATTAG
CATTGACAATCAAGGGTCTCAATCCAACAGCCATTTTTCTAACAACTCTCTCAAGAACCAACAAGAAAAG
GAGCTGGCCACTAAATGAGGCTATCATGGCAGTCGGAATGGTGAGCATTTTAGCCAGTTCTCTCCTAAAA
AATGATATTCCCATGACAGGACCACTAGTGGCTGGAGGGCTCCTCACTGTGTGCTATGTGCTCACTGGAC
GATCGGCCGACTTGGAACTGGAGAGAGCAACTGATGTCAATTGGGAAGATCAGGCAGAGATATCAGGAAG
CAGTCCAATCCTGTCAATAACAATATCAGAAGATGGTAGCATGTCGATAAAAAATGAAGAGGAAGAACAA
ACACTGACCATACTCATTAGAACAGGATTGCTGGTGATCTCAGGACTTTTTCCTGTATCAATACCAATCA
CGGCAGCAGCATGGTACCTATGGGAAGTAAAGAAACAACGGGCCGGAGTATTGTGGGATGTTCCTTCACC
CCCACCCATGGGAAAGGCTGAACTGGAAGATGGAGCCTACAGAATCAAGCAAAAAGGGGTTCTTGGGTAT
TCCCAGATCGGAGCTGGAGTTTATAAAGAAGGAACATTCCATACAATGTGGCATGTCACACGTGGCGCCG
TCCTAATGCATAAAGGAAAGAGGATTGAACCATCATGGGCGGACGTCAAAAAAGATCTAATATCATATGG
AGGAGGCTGGAAGCTGGGAGGAGAATGGAAGGAAGGAGAAGAAGTCCAGGTGCTGGCACTGGAGCCTGGA
AAAAATCCAAGAGCCGTCCAAACAAAACCTGGTCTTTTCAAGACCAACACTGGAACAATAGGTGCCGTAT
CTCTGGACTTTTCCCCTGGAACGTCAGGATCTCCAATCATTGACAAAAAAGGAAAAGTTGAGGGTCTTTA
TGGTAATGGTGTTGTCACAAGGAGCGGAACATATGTGAGTGCCATAGCCCAGACTGAAAAAAGCATTGAA
GACAATCCAGAGATTGAAGATGACATCTTTCGAAAGAAAAGATTGACCATCATGGACCTCCACCCAGGGG
CGGGAAAAACGAAGAGATACCTTCCAGCAATAGTCAGAGAAGCCATAAAACGAGGCTTGAGGACATTAAT
CCTGGCCCCCACTAGAGTTGTGGCGGCTGAAATGGAAGAAGCTCTCAGAGGACTTCCAATAAGATACCAA
ACCCCCGCCATCAGAGCTGAGCACACAGGGCGGGAAATTGTGGATCTAATGTGTCACGCCACATTTACCA
TGAGGCTGCTATCACCAGTTAGAGTGCCAAACTACAACCTGATTATCATGGATGAAGCCCATTTCACAGA
CCCAGCAAGTATAGCAGCTAGAGGATACATCTCAACTCGAGTGGAGATGGGTGAAGCAGCTGGGATTTTT
ATGACAGCCACTCCTCCGGGAAGCAGAGATCCATTTCCTCAGAGCAATGCACCAATCATAGATGAAGAAA
GAGAAATCCCTGAACGTTCATGGAATTCTGGACATGAGTGGGTCACGGATTTTAAAGGGAAGACTGTCTG
GTTCGTTCCAAGCATAAAAGCAGGGAATGATATAGCAGCTTGCCTGAGAAAAAATGGAAAGAAAGTGATA
CAACTTAGTAGGAAGACTTTTGATTCTGAGTATGTCAAGACTAGAACCAATGATTGGGATTTCGTGGTTA
CAACTGACATTTCAGAAATGGGTGCCAATTTCAAGGCTGAGAGGGTTATAGACCCCAGACGCTGCATGAA
ACCAGTCATACTAACAGATGGTGAGGAGCGGGTGATTCTGGCGGGACCAATGCCAGTGACCCACTCTAGT
GCAGCGCAAAGAAGAGGGAGGATAGGAAGAAATCCAAAAAATGAAAATGACCAGTACATATACATGGGGG
AACCTCTGGAAAATGATGAAGACTGTGCACACTGGAAAGAAGCCAAAATGCTCCTAGATAACATTAACAC
ACCAGAAGGAATCATTCCCAGTATGTTTGAACCAGAGCGTGAAAAGGTGGATGCCATTGATGGCGAATAC
CGCTTGAGAGGAGAAGCAAGGAAAACCTTTGTGGACCTAATGAGAAGAGGAGACCTACCAGTCTGGTTGG
CCTACAAAGTGGCAGCTGAAGGCATCAACTATGCAGACAGAAGGTGGTGTTTTGATGGAATCAAGAACAA
CCAAATCCTGGAAGAGAATGTAGAAGTTGAAATCTGGACAAAAGAAGGGGAAAGGAAGAAATTGAAACCC
AGATGGCTGGATGCTAGGATCTACTCTGACCCACTGGCGCTAAAAGAATTCAAAGAATTTGCAGCCGGAA
GAAAGTCTCTGACCCTGAACCTAATTACAGAAATGGGTAGGCTTCCAACATTCATGACTCAGAAGACTAG
AGACGCACTGGACAACTTAGCAGTGCTGCACACGGCTGAGGCAGGTGGAAGGGCGTACAATCATGCTCTC
AGTGAACTGCCGGAGACCCTGGAGACACTGCTTTTACTGACACTTCTGGCTACAGTCACGGGAGGGATCT
TTTTATTCTTGATGAGCGGGAGGGGCATAGGGAAGATGACCCTGGGAATGTGCTGCATAATCACGGCTAG
CATCCTTCTATGGTACGCACAAATACAGCCACACTGGATAGCAGCTTCAATAATACTGGAGTTTTTTCTC
ATAGTTTTGCTCATTCCAGAACCAGAAAAACAGAGAACACCCCAAGACAACCAATTGACCTATGTTGTCA
TAGCCATCCTCACAGTGGTGGCCGCAACCATGGCAAACGAGATGGGTTTCCTAGAAAAAACGAAGAAAGA
TCTTGGATTAGGAAGCATCACAACCCAGCAACCCGAGAGCAACATCCTGGACATAGATCTACCCCCCGCA
TCAGCATGGACGCTGTATGCCGTGGCTACAACATTTGTTACACCAATGCTGAGACATAGCATTGAGAATT
CCTCAGTGAATGTATCCCTAACAGCCATAGCCAACCAAGCAACAGTGTTAATGGGTCTAGGGAAAGGATG
GCCATTGTCAAAGATGGACATCGGAGTTCCCCTTCTCGCCATTGGATGCTACTCACAAGTCAATCCCATA
ACTCTCACAGCAGCTCTTCTCTTATTGGTAGCGCATTATGCCATTATAGGGCCAGGACTTCAAGCAAAAG
CAACCAGAGAAGCTCAGAAAAGAGCAGCGGCGGGCATCATGAAAAACCCAACCGTCGATGGAATAACAGT
GATTGATCTAGATCCAATACCTTATGATCCAAAGTTTGAAAAGCAGTTGGGACAAGTAATGCTCCTAGTC
CTCTGCGTGACTCAAGTATTGATGATGAGGACTACATGGGCTCTGTGTGAGGCCTTAACCTTAGCTACCG
GGCCCATCTCCACACTGTGGGAAGGAAATCCAGGAAGGTTCTGGAACACTACCATTGCGGTGTCAATGGC
TAACATCTTTAGAGGGAGTTACTTGGCTGGAGCTGGACTTCTCTTTTCCATTATGAAGAACACAACTAAC
ACAAGAAGGGGAACTGGCAACATAGGAGAGACGCTTGGAGAGAAATGGAAAAGCCGATTGAACGCACTGG
GAAAAAGTGAATTTCAGATCTACAAGAAAAGTGGAATCCAGGAAGTGGATAGGACCTTAGCAAAAGAAGG
CATCAAGAGAGGAGAAACGGACCATCACGCTGTGTCGCGAGGCTCAGCAAAACTGAGATGGTTCGTTGAG
AGAAACATGGTCACACCAGAAGGGAAAGTAGTGGACCTCGGTTGTGGCAGAGGAGGCTGGTCATACTATT
GTGGAGGACTAAAAAACGTAAGAGAAGTGAAAGGCCTGACAAAAGGAGGACCAGGACACGAAGAACCCAT
CCCCATGTCAACATATGGGTGGAATCTAGTGCGTCTTCAAAGTGGAGTTGACGTTTTCTTCATCCCGCCC
GAAAAGTGTGACACATTGCTGTGTGACATAGGGGAGTGGTCACCAAACCCTACAGTGGAAGCAGGACGAA
CACTCAGAGTCCTTAATTTAGTAGAAAATTGGTTGAACAACAACACTCAATTTTGTATAAAAGTCCTCAA
CCCATATATGCCCTCAGTTATAGAAAAAATGGAAACACTGCAAAGGAAATATGGAGGAGCCTTAGTGAGA
AATCCACTCTCACGGAACTCCACACATGAGATGTACTGGGTATCCAACGCTTCCGGGAACATAGTGTCAT
CAGTGAACATGATTTCAAGGATGTTGATCAACAGATTCACAATGAGACATAAGAAAGCCACATACGAGCC
AGACGTTGACCTCGGAAGCGGAACCCGCAACATCGGAATTGAAAGTGAGACACCAAATTTAGACATAATT
GGGAAAAGAATAGGAAAAATAAAACAAGAGCATGAAACATCATGGCACTATGACCAAGACCACCCATACA
AAACGTGGGCCTACCATGGCAGCTACGAAACAAAACAGACTGGATCAGCATCATCCATGGTGGACGGAGT
GGTTAGGCTGCTAACAAAACCTTGGGACGTCATCCCTATGGTGACACAGATGGCAATGACAGACACGACT
CCATTTGGACAACAGCGCGTTTTCAAAGAGAAAGTGGACACGAGAACCCAAGAACCGAAAGAAGGCACGA
AAAAACTAATGAAAATCACGGCAGAATGGCTCTGGAAAGAACTAGGAAAGAAAGAGACACCTAGGATGTG
CACCAGAGAAGAATTCACAAGAAAGGTGAGAAGCAATGCAGCCTTAGGTGCCATATTCACTGATGAGAAC
AAGTGGAAGTCGGCACGTGAGGCTGTTGAAGATAGTGGATTTTGGGAATTGGTTGACAAGGAAAGGAATC
TCCATCTTGAAGGAAAGTGTGAGACATGTGTGTATAACATGATGGGAAAGAGAGAGAAGAAGCTAGGGGA
GTTCGGCAAAGCAAAAGGCAGCAGAGCCATATGGTACATGTGGCTTGGAGCACGCTTCTTAGAGTTTGAA
GCCCTAGGATTCTTGAATGAAGATCACTGGTTTTCCAGAGAGAACTCCCTGAGTGGAGTGGAAGGAGAAG
GGCTACACAAACTAGGCTACATTTTAAGAGACGTGAGTAAGAAAGAAGGAGGAGCAATGTACGCCGATGA
CACCGCAGGATGGGACACAAGAATCACACTAGAGGACTTAAAAAATGAAGAAATGGTGACAAACCACATG
GAAGGAGAACACAAGAAACTTGCTGAAGCCATTTTCAAATTAACGTACCAAAACAAGGTGGTGCGTGTGC
AAAGACCACCACCAAGAGGCACAGTAATGGACATTATATCGAGAAGAGACCAAAGAGGTAGTGGACAAGT
TGTCACCTACGGCCTCAATACTTTCACCAACATGGAAGCCCAACTGATCAGACAGATGGAGGGAGAAGGA
GTTTTTAAAAATATTCAGCACCTGACAGTCACAGAAGAAATCGCCGTGCAAAACTGGTTAGCAAGAGTGG
GGCGCGAAAGGTTATCAAGAATGGCCATCAGTGGAGATGATTGTGTTGTGAAACCTTTAGATGACAGATT
CGCAAGCGCTTTGACAGCTCTAAATGACGTGGGAAAGATTAGAAAAGACATACAACAATGGGAACCTTCA
AGAGGATGGGACGATTGGACACAAGTGCCCTTCTGCTCACACCATTCCCATGAGCTAATCATGAAGGATG
GTCGTGTACTTGTTGTTCCATGCAGAAACCAGGATGAACTGATTGGCAGAGCCCGAATCTCCCAAGGAGC
AGGGTGGTCTTTGCGGGAGACGGCTTGTTTGGGGAAGTCTTACGCCCAAATGTGGAGCTTGATGTATTTC
CACAGACGCGACCTCAGGTTGGCGGCAAATGCCATTTGCTCCGCAGTGCCATCACATTGGGTTCCAACAA
GCCGAACAACCTGGTCTATACACGCCAAACATGAATGGATGACAACGGAAGACATGCTGACAGTCTGGAA
TAGGGTGTGGATTCAGGAAAACCCATGGATGGAAGACAAAACCCCAGTGGAATCATGGGAGGAAATCCCA
TACTTGGGGAAAAGAGAAGGCCAATGGTGTGGCTCGTTGATTGGGTTAACAAGCAGGGCCACATGGGCAA
AGAACATCCAAACAGCAATAAATCAAGTTAGATCTCTTATAGGCAATGAGGAATACACAGATTACATGCC
ATCCATGAAAAGATTCAGAAGAGAAGAGGAAGAAGCAGGAGTCCTGTGGTAGAAAGCAGAACTAACATAA
AACACGGCTAGAAGTCAGGTCGGATTAAGCCATAGTACGGAAAAAACTATGCTACCTGTGAGCCCCGTCC
AAGGACGTTAAAAGAAGTCAGGCCATCATAAATGCCATAGCTCGAGTAAACTATGCAGCCTGTAACTCCA
CCTGAGAAGGTGTAAAAAATCTGGGAGGCCACAAACCATGGAAGCTGTACGCATGGCGTAGTGGACTAGC
GGTTAGAGGAGACCCCTCCCTTACAAATCGCAGCAACAATGGGGGCCCAAGGCGAGATGAAGCTGTAGTC
TCGCTGGAAGGACTAGAGGTTAGAGGAGACCCCCCCGAAACAAAAAACAGCATATTGACGCTGGGAAAGA
CCAGAGATCCTGCTGTCTCCTCAGCATCATTCCAGGCACAGAACGCCAGAAAATGGAATGGTGCTGTTGA
ATCAACAGGTTCT

>EU482635.1 Dengue virus 2 isolate DENV-2/NI/BID-V640/2005, complete genome
ACAAAGACAGATTCTTTGAGGGAGTTAAGCTCAACGTAGTTCTAACAGTTTTTAATTAGAGAGCAGATCT
CTGATGAATAACCAACGAAAAAAGGCGAGAAGTACGCCTTTCAATATGCTGAAACGCGAGAGAAACCGCG
TGTCAACTGTGCAACAGCTGACAAAGAGATTCTCACTTGGAATGCTGCAAGGACGCGGACCATTGAAACT
GTTCATGGCCCTTGTGGCGTTCCTTCGTTTCCTAACAATCCCACCAACAGCAGGGATACTAAAAAGATGG
GGAACGATCAAAAAATCAAAAGCTATCAATGTTTTGAGAGGGTTCAGGAAAGAGATTGGAAGGATGCTGA
ACATCTTGAACAAGAGACGCAGGACAGCAGGCGTGATTGTTATGTTGATTCCAACAGCGATGGCGTTCCA
TTTAACCACACGCAATGGAGAACCACACATGATCGTTGGTAGGCAGGAGAAAGGGAAAAGTCTTCTGTTC
AAAACAGAGGATGGTGTTAACATGTGTACTCTCATGGCCATAGACCTTGGTGAATTGTGTGAAGATACAA
TCACGTACAAGTGTCCTCTCCTCAGACAAAATGAACCAGAAGACATAGATTGTTGGTGCAACTCTACGTC
CACATGGGTAACTTATGGGACATGTACCACCACAGGAGAACACAGAAGAGAAAAAAGATCAGTGGCGCTC
GTTCCACATGTGGGTATGGGACTGGAGACACGAACTGAAACATGGATGTCATCAGAAGGGGCCTGGAAAC
ATGTTCAGAGAATTGAAACCTGGATCTTGAGACATCCAGGTTTTACCATAATGGCAGCAATCCTGGCATA
CACCATAGGAACGACACATTTCCAAAGGGCCTTGATTTTCATTTTACTGACAGCTGTCGCTCCTTCAATG
ACAATGCGCTGCATAGGAATATCAAATAGAGACTTCGTAGAAGGGGTTTCAGGAGGAAGCTGGGTTGACA
TAGTCTTAGAACATGGAAGTTGTGTGACGACGATGGCAAAAAACAAACCAACATTGGATTTTGAACTGAT
AAAAACAGAAGCCAAACAACCTGCCACTCTAAGGAAGTACTGTATAGAAGCAAAGCTGACCAACACAACA
ACAGAATCGCGTTGCCCAACACAAGGGGAACCCAGTCTAAGTGAGGAGCAGGACAAAAGGTTCATCTGCA
AACACTCCATGGTAGACAGAGGATGGGGAAATGGATGTGGATTATTTGGAAAGGGAGGCATTGTGACCTG
TGCTATGTTTACATGCAAAAAGAACATGGAAGGAAAAGTCGTGCAGCCAGAAAATTTGGAATACACCATC
GTGATAACACCTCACTCAGGAGAAGAGCACGCTGTAGGTAATGACACAGGAAAGCATGGCAAGGAAATCA
AAATAACACCACAGAGCTCCATCACAGAAGCAGAACTGACAGGCTATGGCACTGTCACGATGGAGTGCTC
TCCGAGAACGGGCCTCGACTTCAATGAGATGGTACTGCTGCAGATGGAAGACAAAGCTTGGCTGGTGCAC
AGGCAATGGTTCCTAGACCTGCCGTTACCATGGCTACCCGGAGCGGACACACAAGGATCAAATTGGATAC
AGAAAGAGACATTGGTCACTTTCAAAAATCCCCACGCGAAGAAACAGGATGTCGTTGTCTTAGGTTCTCA
AGAAGGGGCCATGCACACGGCACTCACAGGGGCCACAGAAATCCAGATGTCATCAGGAAACTTACTGTTC
ACAGGACATCTCAAGTGCAGGCTGAGAATGGACAAACTACAGCTCAAAGGAATGTCATACTCTATGTGTA
CAGGAAAGTTTAAAATTGTGAAGGAAATAGCAGAAACACAACATGGAACAATAGTTATCAGAGTACAATA
TGAAGGGGACGGTTCTCCATGCAAGATCCCTTTTGAGATAACAGATTTGGAAAAAAGACACGTCTTAGGT
CGCTTGATTACAGTTAACCCAATCGTAACAGAAAAAGATAGCCCAGTCAACATAGAAGCAGAACCTCCAT
TCGGAGACAGCTACATCATTATAGGAGTAGAGCCGGGACAATTGAAACTCAATTGGTTTAAGAAGGGAAG
TTCCATCGGCCAAATGTTTGAGACAACAATGAGAGGAGCAAAGAGAATGGCCATTTTAGGTGACACAGCC
TGGGACTTTGGATCCCTGGGAGGAGTGTTTACATCTATAGGAAAGGCTCTCCACCAAGTTTTCGGAGCAA
TCTATGGGGCTGCTTTTAGTGGGGTCTCATGGACTATGAAAATCCTCATAGGAGTCATCATCACATGGAT
AGGAATGAATTCACGTAGCACCTCACTGTCTGTGTCGCTAGTATTGGTGGGCGTTGTGACACTGTACCTG
GGAGCTATGGTGCAAGCTGATAGTGGTTGCGTTGTGAGCTGGAAAAATAAAGAACTGAAATGTGGCAGCG
GGATCTTCATCACAGATAACGTACACACATGGACAGAACAATATAAGTTCCAACCAGAATCCCCTTCAAA
ACTAGCTTCAGCTATCCAAAAAGCTCATGAAGAGGGCATTTGTGGAATCCGCTCAGTAACAAGATTGGAG
AATCTGATGTGGAAACAAATAACACCAGAATTGAATCATATTCTATCAGAAAATGAGGTAAAGTTGACCA
TTATGACAGGAGACATTAGAGGAATCATGCAGGCAGGAAAACGATCCTTGCGGCCCCAGCCCACTGAGCT
GAAGTACTCATGGAAAACATGGGGAAAGGCGAAAATGCTCTCCACAGAGTCTCACAATCAGACCTTTCTT
ATTGATGGCCCTGAAACAGCAGAATGCCCCAACACAAACAGAGCCTGGAACTCGCTGGAAGTTGAAGACT
ATGGTTTTGGAGTTTTCACCACCAATATATGGCTGAAATTGAGAGAAAAACAGGATGTATTTTGTGACTC
AAAACTCATGTCAGCGGCCATTAAAGACAACAGAGCCGTTCATGCTGATATGGGTTATTGGATAGAAAGT
GCACTCAATGACACATGGAAGATGGAGAAAGCCTCCTTCATTGAAGTTAAAAGCTGCCACTGGCCAAAGT
CACACACCCTTTGGAGCAATGGAGTATTAGAAAGTGAGATGATAATCCCAAAAAATTTTGCCGGGCCAGT
GTCACAACACAACTACAGACCAGGCTACCATACACAAACAGCAGGACCTTGGCATCTAGGTAAGCTTGAG
ATGGACTTTGATCTCTGCGAAGGAACTACAGTGGTGGTGACTGAGGACTGTGGAAATAGAGGACCCTCTT
TAAGAACGACCACTGCCTCTGGAAAACTCATAACAGAATGGTGCTGCCGATCCTGCACACTACCACCTCT
AAGATACAGAGGTGAGGATGGATGCTGGTACGGGATGGAAATCAGACCATTGAAAGAGAAAGAAGAGAAT
TTGGTCAACTCCTTGGTCACAGCCGGACATGGGCAGATTGACAACTTTTCACTAGGAGTCTTGGGAATGG
CACTGTTCCTGGAAGAAATGCTCAGGACCCGAATAGGAACGAAACATGCAATACTGCTAGTTGCAGTATC
TTTTGTGACATTGATAACTGGGAACATGTCTTTTAGAGACCTGGGAAGAGTGATGGTTATGGTGGGCGCT
ACCATGACGGATGACATAGGTATGGGAGTGACTTATCTTGCCCTACTAGCAGCTTTTAAAGTTAGACCGA
CTTTTGCAGCTGGACTACTCTTGAGAAAACTGACCTCCAAGGAATTGATGATGGCCACCATAGGAATCGC
ACTCCTTTCCCAAAGCACCATACCAGAGACCATTCTTGAACTGACTGATGCGTTAGCCTTGGGCATGATG
GTCCTCAAAATAGTGAGAAATATGGAAAAATACCAATTGGCAGTGACTATCATGGCTATTTCGTGTGTCC
CAAATGCAGTGATACTGCAAAACGCATGGAAGGTGAGTTGCACAATATTGGCAGCGGTGTCCGTTTCACC
ACTGCTCTTAACATCCTCACAGCAGAAAGCGGATTGGATACCACTGGCATTGACAATAAAAGGTCTCAAT
CCAACAGCCATTTTTCTAACAACTCTTTCGAGAACCAGCAAGAAAAGGAGCTGGCCGCTAAATGAAGCTA
TCATGGCAGTCGGGATGGTGAGCATTTTAGCCAGTTCTCTCCTAAAGAATGATATTCCCATGACAGGTCC
ATTAGTGGCTGGAGGACTCCTCACCGTATGTTACGTGCTCACTGGACGATCGGCCGATTTGGAACTGGAG
AGAGCTGCCGATGTAAAATGGGAAGATCAGGCAGAAATATCAGGAAGCAGCCCAATCCTGTCAATAACAA
TATCAGAAGATGGCAGCATGTCGATAAAAAATGAAGAGGAAGAACAAACACTGACCATACTCATCAGAAC
GGGATTGTTGGTGATCTCAGGAGTCTTTCCAGTATCGATACCAATTACGGCAGCAGCATGGTACCTGTGG
GAAGTAAAGAAACAACGGGCTGGAGTATTGTGGGACGTCCCTTCACCCCCACCAGTGGAAAAAGCCGAAC
TGGAGGATGGAGCCTACAGAATCAAGCAAAGAGGGATCCTTGGATATTCTCAGATAGGAGCCGGAGTTTA
CAAAGAAGGAACATTCCATACAATGTGGCACGTCACACGTGGTGCTGTTCTGATGCATAGAGGGAAGAGG
ATTGAACCATCATGGGCAGATGTCAAGAAAGACCTAATATCATATGGAGGAGGCTGGAAGCTAGAAGGAG
AATGGAAGGAAGGAGAGGAAGTCCAAGTCCTGGCATTGGAACCTGGAAAAAATCCAAGAGCCGTTCAAAC
GAAACCTGGAATATTCAAAACCAACACCGGAACCATAGGCGCCGTATCTCTGGACTTTTCCCCTGGAACG
TCAGGATCTCCAATCGTCGACAGAAAAGGAAAAGTTGTGGGTCTTTACGGTAATGGTGTTGTCACAAGGA
GTGGAGCATATGTAAGTGCTATAGCCCAGACCGAAAAAAGCATTGAAGACAATCCAGAGATCGAAGATGA
CATTTTCCGAAAGAAAAGATTGACCATCATGGACCTCCATCCAGGAGCAGGAAAGACAAAAAGATACCTT
CCAGCCATAGTTAGAGAAGCCATAAAACGTGGCTTGAGAACATTGATCCTGGCTCCCACTAGAGTAGTGG
CAGCTGAAATGGAGGAAGCTCTTAGAGGACTTCCAATAAGATACCAAACTACAGCCATCAAAACCGAGCA
TACCGGGCGGGAGATCGTGGACCTAATGTGTCATGCCACATTTACTATGAGGCTGTTATCACCAGTCAGA
GTGCCAAATTACAACCTGATCATCATGGACGAAGCCCACTTCACAGACCCAGCAAGTATAGCAGCTAGAG
GATACATTTCAACTCGAGTAGAGATGGGTGAAGCAGCCGGGATTTTCATGACAGCCACTCCTCCGGGAAG
TAGAGACCCATTTCCTCAGAGCAATGCACCAATTATGGATGAGGAAAGAGAAATCCCTGAGCGTTCATGG
AATTCAGGACACGAATGGGTCACGGATTTTAAGGGGAAGACTGTTTGGTTTGTTCCAAGTATAAAAGCAG
GAAATGATATAGCAGCTTGTCTTAGGAAAAATGGAAAGAAAGTGATACAACTCAGTAGGAAGACTTTTGA
CTCTGAGTATGTTAAGACTAGAGCCAATGATTGGGACTTTGTGGTCACAACTGACATTTCAGAAATGGGT
GCCAACTTCAAGGCTGAGAGGGTTATAGACCCCAGACGTTGCATGAAACCAGTTATACTAACAGATGGCG
AAGAGCGGGTGATCTTGGCTGGACCTATGCCAGTGACCCACTCTAGTGCAGCGCAAAGAAGAGGGAGAAT
AGGAAGAAATCCAAAAAATGAAAATGACCAGTACATATACATGGGGGAACCTCTTGAAAATGATGAAGAC
TGTGCACATTGGAAAGAAGCTAAAATGCTCCTAGATAACATCAACACACCCGAAGGAATCATTCCTAGTA
TGTTCGAACCAGAGCGTGAAAAAGTGGATGCCATTGATGGTGAATACCGTTTGAGAGGAGAAGCAAGGAA
AACCTTTGTGGACCTAATGAGAAGAGGGGACTTACCAGTCTGGTTGGCCTACAAAGTGGCAGCTGAAGGC
ATCAATTACGCAGACAGAAAGTGGTGTTTTGATGGAATTAAGAACAACCAAATACTGGAAGAAAATATGG
AAGTGGAAATCTGGACAAAAGAAGGGGAAAGGAAAAAATTAAAACCCAGATGGTTGGATGCTAGGATCTA
TTCTGACCCACTGGCACTAAAAGAATTCAAGGAATTTGCAGCTGGAAGAAAATCTTTGACCCTGAACCTA
ATTACAGAAATGGGTAGGCTTCCAACTTTCATGACTCAGAAAGCAAGAAACGCACTGGACAACCTGGCTG
TGCTGCATACGGCTGAGGCAGGTGGAAGGGCGTACAATCATGCTCTCAGTGAACTGCCGGAGACCCTGGA
GACACTGCTCCTACTGACACTTCTGGCAACAGTCACAGGAGGAATCTTCTTATTCTTAATGAGCGGAAAA
GGTATAGGGAAGATGACCCTGGGAATGTGTTGCATAATCACGGCTAGTATCCTCCTATGGTATGCACAGA
TACAACCACACTGGATAGCAGCTTCAATAATACTGGAGTTTTTTCTCATAGTTTTGCTCATTCCAGAACC
AGAAAAACAGAGAACACCCCAAGACAACCAATTGACCTACGTTGTCATAGCCATCCTCACAGTGGTGGCC
GCAACCATGGCAAACGAGATGGGTTTCCTGGAAAAAACTAAGAAAGACCTCGGATTGGGAAGCATTACAA
CCCAGGAATCTGAGAGCAATATCCTGGACATAGATCTACGCCCTGCATCAGCATGGACGCTGTATGCCGT
GGCTACAACATTTGTCACACCAATGTTGAGACATAGCATTGAAAATTCCTCAGTGAATGTCTCCCTAACA
GCCATTGCTAACCAAGCTACAGTGCTAATGGGTCTTGGGAAAGGATGGCCATTGTCAAAGATGGACATTG
GAGTTCCCCTCCTTGCCATTGGATGCTATTCACAAGTCAACCCTATAACTCTCACAGCAGCTCTTCTTTT
ATTGGTAGCACATTATGCCATTATAGGGCCAGGACTTCAAGCAAAAGCAACCAGAGAAGCCCAGAAAAGA
GCAGCAGCAGGCATCATGAAAAACCCAACAGTCGATGGAATAACAGTGATTGACCTAGAACCAATACCCT
ATGATCCAAAATTTGAAAAGCAGTTAGGACAAGTAATGCTCCTAATCCTCTGCGTGACTCAAGTATTAAT
GATGAGGACTACATGGGCTTTATGTGAGGCTCTAACCCTAGCGACCGGGCCCATCTCCACACTGTGGGAA
GGAAATCCAGGGAGGTTTTGGAACACTACCATTGCAGTGTCAATGGCTAACATCTTTAGGGGGAGCTACT
TGGCCGGAGCTGGACTTCTCTTTTCCATCATGAAAAACACAACAAGCACAAGAAGAGGAACTGGCAACAT
AGGAGAGACACTTGGAGAAAAATGGAAAAGTCGATTAAACGCACTGGGGAAAAGTGAATTTCAAATCTAC
AAGAAAAGTGGAATCCAGGAAGTGGATAGAACCCTAGCAAAAGAAGGTATCAAAAGAGGAGAAACGGACC
ACCATGCTGTGTCGCGAGGTTCAGCAAAACTGAGATGGTTCGTCGAGAGAAATATGGTCACACCGGAAGG
GAAGGTGGTGGATCTCGGTTGCGGCAGAGGGGGCTGGTCATACTATTGCGGGGGACTAAAGAATGTAAGA
GAAGTCAAAGGCCTAACAAAAGGAGGACCAGGACATGAAGAACCCATCCCCATGTCAACATATGGGTGGA
ATCTAGTGCGTCTGCAAAGTGGAGTTGACGTTTTCTTCACCCCGCCAGAAAAGTGTGATACATTGTTGTG
TGACATAGGGGAGTCGTCACCAAATCCCACGATAGAAGCAGGACGAACACTCAGAGTCCTCAACTTAGTG
GAAAATTGGTTGAACAATAACACCCAGTTTTGCATAAAGGTCCTCAACCCATATATGCCTTCAGTCATAG
AAAAAATGGAAGCATTACAAAGGAAATATGGAGGAGCCTTAGTGAGGAATCCACTCTCACGAAACTCCAC
GCATGAAATGTACTGGGTATCTAATGCCACCGGGAACATAGTGTCATCAGTGAACATGATTTCAAGGATG
TTGATTAACAGATTCACAATGAAACACAAGAAAGCCACTTACGAGCCAGATGTTGACCTAGGAAGTGGAA
CCCGCAACATTGGAATTGAAAGTGAGATACCAAATCTAGACATAATAGGAAAGAGAATAGAGAAAATAAA
ACAAGAGCATGAAACATCATGGCACTATGATCAAGACCACCCATACAAAACGTGGGCTTACCATGGCAGC
TATGAAACAAAACAAACTGGATCAGCATCATCTATGGTGAACGGAGTGGTCAGATTGCTGACAAAACCTT
GGGACGTCGTCCCTATGGTGACACAGATGGCAATGACAGACACGACTCCTTTTGGACAACAGCGCGTTTT
CAAAGAGAAAGTAGACACGAGAACCCAAGAACCGAAGGAAGGCACAAAGAAACTGATGAAAATTACGGCA
GAGTGGCTTTGGAAAGAACTAGGAAAGAAAAAGACACCTAGGATGTGTACCAGAGAAGAATTCACAAGAA
AAGTGAGAAGCAATGCAGCCTTGGGGGCCATATTCACTGATGAGAACAAATGGAAATCGGCACGTGAGGC
TGTTGAAGATGGTAGGTTCTGGGAGCTGGTTGACAGGGAAAGAAATCTCCATCTTGAAGGAAAGTGTGAA
ACATGTGTGTACAACATGATGGGAAAAAGAGAGAAGAAACTAGGGGAGTTCGGCAAGGCAAAAGGTAGCA
GAGCCATATGGTACATGTGGCTTGGAGCACGCTTCTTAGAGTTTGAAGCCCTAGGATTCCTGAATGAAGA
TCACTGGTTCTCCAGAGGGAACTCCCTGAGTGGAGTGGAAGGAGAAGGGCTGCACAGGCTAGGCTACATT
TTAAGAGACGTGAGCAAGAAGGAAGGGGGAGCAATGTACGCCGATGATACAGCAGGATGGGACACAAGAA
TCACACTAGAAGACTTAAAAAATGAAGAAATGGTAACAAACCACATGAAAGGAGAACACAAGAAACTAGC
CGAGGCCATATTCAAACTAACGTACCAAAACAAGGTGGTGCGTGTGCAAAGACCAACACCAAGAGGCACA
GTAATGGATATCATATCGAGAAGAGACCAAAGAGGCAGTGGGCAAGTCGGCACCTATGGCCTTAATACCT
TCACCAATATGGAAGCCCAATTAATTAGACAGATGGAGGGAGAAGGAATCTTCAAAAGCATTCAGCACCT
GACAGCCACAGAAGAAATCGCTGTACAGAACTGGTTGGCAAGAGTGGGGCGTGAAAGGCTATCAAGAATG
GCAATCAGTGGAGATGATTGTGTTGTAAAACCTATAGATGACAGATTTGCAAGTGCTTTAACAGCTCTAA
ATGACATGGGAAAAGTTAGAAAAGATATACAACAATGGGAACCTTCAAGAGGATGGAACGATTGGACACA
AGTGCCTTTCTGTTCACACCATTTTCATGAGTTAGTCATGAAAGATGGTCGCGTGCTCGTAGTCCCATGC
AGAAACCAAGATGAACTGATTGGTAGAGCCCGAATTTCCCAGGGAGCTGGGTGGTCTTTGAAGGAGACGG
CCTGTTTGGGGAAGTCTTACGCCCAAATGTGGACCCTGATGTACTTCCACAGACGTGACCTCAGACTGGC
GGCAAATGCCATTTGCTCGGCAGTCCCGTCACATTGGGTTCCAACAAGTCGAACAACCTGGTCCATACAC
GCTAAGCATGAATGGATGACGACGGAAGACATGCTGGCAGTCTGGAACAGGGTGTGGATCCAAGAAAACC
CGTGGATGGAAGATAAAACTCCAGTGGAATCATGGGAAGAAGTCCCATACTTGGGAAAAAGAGAAGACCA
ATGGTGCGGCTCATTGATTGGGCTAACAAGCAGGGCTACCTGGGCAAAGAACATCCAAACAGCAATAAAT
CAAGTCAGATCCCTTATAGGCAATGAGGAATACACAGACTACATGCCATCCATGAAGAGATTTAGAAGGG
AAGAGGAAGAGGCAGGTGTCCTGTGGTAGAAGGCAAAACTAACATGAGACAAGGCTAAAAGTCAGGTCGG
ATTAAGCCATAGTACGGAAAAAACTATGCTACCTGTGAGCCCCGTCCAAGGACGTTAAAAGAAGTCAGGC
CATCACAAAATGCCACAGCTTGAGTAAACTGTGCAGCCTGTAGCTCCACCTGAGGAGGTGTAAAAAACCT
GGGAGGCCACAAACCATGGAAGCTGTACGCATGGCGTAGTGGACTAGCGGTTAGAGGAGACCCCTCCCTT
ACAAATCGCAGCAAACAACGGGGGCCCAAGGTGAGATGAAGCTGTGATCTCACTGGAAGGACTAGAGGTT
AGAGGAGACCCCCCCAAAACAAAAAACAGCATATTGACGCTGGGAAAGACCAGAGATCCTGCTGTCTCCT
CAGCATCATTCCAGGCACAGAACGCCAGAAAATGGAATG

>EU482545.1 Dengue virus 2 isolate DENV-2/US/BID-V1032/1998, complete genome
ACAAAGACAGATTCTTTGAGGGAGCTAAGCTCAACGTAGTTCTAACAGTTTTTTAATTAGAGAGCAGATC
TCTGATGAATAACCAACGAAAAAAGGCGAGAAGTACGCCTTTCAATATGCTGAAACGCGAGAGAAACCGC
GTGTCAACTGTGCAACAGCTGACAAAGAGATTCTCACTTGGAATGCTGCAAGGACGAGGACCATTAAAAC
TGTTCATGGCCCTTGTGGCGTTCCTTCGTTTCCTAACAATCCCACCAACAGCAGGGATACTAAAAAGATG
GGGAACAATCAAAAAATCAAAAGCTATCAATGTTTTGAGAGGGTTCAGGAAAGAGATTGGAAGGATGCTG
AACATCTTGAACAGGAGACGCAGGACAGCAGGCGTGATTGTTATGTTGATTCCAACAGCGATGGCGTTTC
ATTTAACCACACGCAATGGAGAACCACACATGATCGTTGGTAGGCAGGAGAAAGGAAAAAGTCTTCTGTT
CAAAACAGAGGATGGTGTCAACATGTGTACCCTCATGGCCATAGACCTTGGTGAATTGTGTGAAGATACA
ATCACGTACAAGTGTCCTCTCCTCAGACAAAATGAACCAGAAGACATAGATTGTTGGTGCAACTCTACGT
CCACATGGGTAACTTATGGGACATGTACCACTACAGGGGAACACAGAAGAGAAAAAAGATCAGTGGCGCT
CGTTCCACATGTGGGTATGGGACTGGAGACACGAACTGAAACATGGATGTCATCAGAAGGGGCCTGGAAA
CATGTTCAGAGAATTGAAACCTGGATCTTGAGACATCCAGGCTTTACCATAATGGCAGCAATCCTGGCAT
ACACCATAGGAACGACACATTTCCAAAGGGCCTTGATTTTCATCTTACTGACAGCTGTCGCTCCTTCAAT
GACAATGCGCTGCATAGGAATATCAAATAGAGACTTCGTAGAAGGGGTTTCAGGAGGAAGCTGGGTTGAC
ATAGTCTTAGAACATGGAAGTTGTGTGACGACGATGGCAAAAAACAAACCAACATTGGATTTTGAACTGA
TAAAAACAGAAGCCAAACAACCTGCCACTCTAAGGAAGTACTGTATAGAAGCAAAGTTGACCAACACAAC
AACAGAATCTCGTTGCCCAACACAAGGGGAACCCAGTCTAAATGAAGAGCAGGACAAAAGGTTCATCTGC
AAACACTCCATGGTAGACAGAGGATGGGGAAATGGATGTGGATTATTTGGAAAGGGAGGCATTGTGACCT
GTGCTATGTTTACATGCAAAAAGAACATGGAAGGAAAAATCGTGCAGCCAGAAAATTTGGAATACACCAT
CATGATAACACCTCACTCAGGAGAAGAGCACGCTGTAGGTAATGACACAGGAAAACATGGCAAGGAAATC
AAAATAACACCACAGAGTTCCATCACAGAAGCAGAACTGACAGGCTATGGCACTGTCACGATGGAGTGCT
CTCCGAGAACGGGCCTCGACTTCAATGAGATGGTGCTGCTGCAGATGGAAGACAAAGCTTGGCTGGTACA
CAGGCAATGGTTCCTAGACCTGCCGTTACCATGGCTACCCGGAGCGGACACACAAGGATCAAATTGGATA
CAGAAAGAGACATTGGTCACTTTCAAAAATCCCCACGCGAAGAAACAGGATGTCGTTGTTTTAGGGTCTC
AAGAAGGGGCCATGCATACGGCACTCACAGGGGCCACAGAAATCCAGATGTCATCAGGAAACTTACTGTT
CACAGGACATCTCAAGTGCAGGCTGAGAATGGACAAACTACAGCTCAAAGGAATGTCATACTCTATGTGC
ACAGGAAAGTTTAAAATTGTGAAGGAAATAGCAGAAACACAACATGGAACAATAGTTATCAGAGTACAAT
ATGAAGGGGATGGTTCTCCATGTAAGATCCCTTTTGAGATAATGGATTTGGAAAAAAGACACGTCTTAGG
TCGCCTGATTACAGTTAACCCAATCGTAACAGAAAAAGATAGCCCAGTCAACATAGAAGCAGAACCTCCA
TTCGGAGACAGCTACATCATCATAGGAGTAGAGCCGGGACAATTGAAACTCAATTGGTTTAAGAAGGGAA
GTTCCATCGGCCAAATGTTTGAGACAACAATGAGAGGAGCAAAGAGAATGGCCATTTTAGGTGACACAGC
CTGGGATTTTGGATCCCTGGGAGGAGTGTTTACATCTGTAGGAAAGGCTCTCCACCAAGTTTTCGGAGCA
ATCTATGGGGCTGCTTTTAGTGGGGTCTCATGGACTATGAAAATCCTCATAGGAGTCATCATCACATGGA
TAGGAATGAATTCACGTAGCACCTCACTGTCTGTGTCGCTAGTATTGGTGGGAGTCGTGACACTATACCT
GGGAGCTATGGTGCAGGCTGATAGTGGTTGCGTTGTGAGCTGGAAAAATAAAGAACTGAAATGTGGCAGC
GGGATCTTCATCACAGATAACGTGCACACATGGACAGAACAATATAAGTTCCAACCAGAATCCCCTTCAA
AACTAGCTTCAGCTATCCAAAAAGCTCATGAAGAGGGCATTTGTGGAATCCGCTCAGTAACAAGATTGGA
GAATCTGATGTGGAAACAAATAACACCAGAATTGAATCATATTCTATCAGAAAATGAGGTAAAGTTGACC
ATTATGACAGGAGACATTAAAGGAATCATGCAGGCAGGAAAACGATCTCTGCGGCCCCAGCCCACTGAGC
TGAAGTACTCATGGAAAACATGGGGAAAGGCGAAAATGCTCTCCACAGAGTCTCACAATCAGACCTTTCT
TATTGATGGCCCTGAAACAGCAGAATGCCCCAACACAAACAGAGCTTGGAACTCGCTGGAAGTCGAAGAC
TATGGTTTTGGAGTTTTTACCACCAATATATGGCTAAAATTGAGAGAAAAACAGGATGTATTTTGTGACT
CAAAACTCATGTCAGCGGCCATTAAAGACAACAGAGCCGTCCATGCTGATATGGGTTATTGGATAGAAAG
TGCACTCAATGACACATGGAAGATGGAGAAAGCCTCCTTCATTGAAGTTAAAAGCTGCCACTGGCCAAAG
TCACACACCCTCTGGAGCAATGGAGTATTAGAAAGTGAGATGATAATTCCAAAAAATTTTGCCGGGCCAG
TGTCACAACACAACTACAGACCAGGCTACCATACACAAACAGCAGGACCTTGGCATCTAGGCAAGCTTGA
GATGGACTTTGATTTCTGCGAAGGAACTACAGTGGTGGTGACTGAGGACTGTGGAAATAGAGGACCTTCT
TTAAGAACGACCACTGCCTCTGGAAAACTCATAACAGAATGGTGCTGCCGATCCTGTACACTACCACCTC
TAAGATACAGAGGTGAGGATGGATGCTGGTACGGGATGGAAATCAGACCATTGAAAGAGAAAGAGGAGAA
TTTGGTCAATTCCTTGGTCACAGCCGGACATGGGCAGATTGACAACTTTTCACTAGGAGTCTTGGGAATG
GCACTGTTCCTGGAAGAAATGCTCAGGACCCGAGTAGGAACGAAACATGCAATACTGCTAGTTGCAGTAT
CTTTTGTGACATTGATTACTGGGAACATGTCTTTTAGAGACCTGGGAAGAGTGATGGTTATGGTGGGTGC
TACCATGACGGATGACATAGGTATGGGAGTGACTTATCTTGCCCTACTAGCAGCTTTCAAAGTTAGACCA
ACTTTTGCAGCTGGACTACTCTTGAGAAAACTGACCTCCAAGGAATTAATGATGGCCACCATAGGAATCG
CTCTCCTTTCCCAAAGCACCATACCAGAGACCATTCTTGAACTGACTGATGCGTTAGCCTTGGGCATGAT
GGCTCTCAAAATAGTGAAAAATATGGAAAAGTACCAATTGGCAGTGACTATCATGGCCATTTCGTGTGTC
CCAAATGCAGTGATATTGCAAAACGCATGGAAGGTGAGTTGCACAATATTGGCAGCGGTGTCCGTTTCTC
CACTGCTCTTAACATCCTCACAGCAGAAAGCGGATTGGATACCACTGGCATTGACGATAAAAGGTCTCAA
TCCAACAGCCATTTTTCTAACGACTCTTTCGAGAACCAGCAAGAAAAGGAGCTGGCCGCTAAATGAAGCT
ATCATGGCAGTTGGGATGGTGAGCATTTTAGCCAGTTCTCTCCTGAAGAATGATATTCCCATGACAGGTC
CATTAGTGGCTGGAGGGCTCCTTACAGTATGTTACGTGCTCACTGGACGATCGGCCGATTTGGAACTAGA
GAGAGCGGCCGATGTAAAATGGGAAGATCAGGCAGAAATATCAGGAAGCAGCCCAATCCTGTCAATAACA
ATATCAGAAGATGGCAGCATGTCGATAAGAAATGAAGAGGAAGAACAAACACTGACCATACTCATCAGAA
CGGGATTGTTGGTGATCTCAGGAGTCTTTCCAGTATCGATACCAGTTACGGCAGCAGCATGGTACCTGTG
GGAAGTGAAGAAACAACGGGCTGGAGTATTGTGGGACGTCCCTTCACCCCCACCAGTGGGAAAAGCCGAA
CTGGAAGATGGAGCCTATAGAATCAAGCAAAGAGGGATTCTTGGATATTCTCAGATTGGAGCCGGAGTTT
ACAAAGAAGGAACATTCCATACAATGTGGCACGTCACACGTGGTGCTGTTCTGATGCATAGAGGGAAGAG
GATTGAACCATCATGGGCAGATGTCAAGAAAGACCTAGTATCATATGGAGGAGGCTGGAAGCTAGAAGGA
GAATGGAAGGAAGGAGAGGAAGTCCAAGTCCTGGCATTAGAACCTGGAAAAAATCCAAGAGCCGTCCAAA
CGAAACCTGGAATTTTCAAAACCAACACCGGAACCATAGGCGCCGTATCTCTGGACTTTTCCCCTGGAAC
GTCAGGATCTCCAATTGTCGACAGAAAAGGAAAAGTTGTGGGTCTTTACGGTAATGGTGTTGTCACAAGG
AGTGGAGCATATGTAAGTGCTATAGCCCAGACCGAAAAAAGCATTGAAGACAATCCAGAAATCGAAGATG
ACATTTTCCGAAAGAAAAGATTGACCATCATGGACCTTCATCCAGGAGCAGGAAAGACAAAAAGATACCT
TCCAGCCATAGTTAGAGAAGCCATAAAACGTGGCTTGAGAACATTAATCCTGGCTCCCACCAGAGTCGTG
GCAGCTGAAATGGAGGAAGCTCTTAGAGGACTTCCAATAAGATACCAAACCCCAGCCATCAGAGCCGAGC
ACACCGGGCGAGAGATCGTGGACCTAATGTGTCATGCCACATTTACTATGAGGCTGCTATCACCAGTCAG
AGTGCCAAATTACAACCTGATCATCATGGACGAAGCCCACTTCACAGACCCAGCAAGCATAGCAGCTAGA
GGATACATTTCAACTCGAGTAGAGATGGGTGAAGCAGCTGGGATTTTCATGACAGCCACTCCTCCGGGAA
GTAGAGACCCATTTCCTCAGAGCAATGCACCAATCATGGATGAGGAAAGAGAAATCCCTGAGCGTTCGTG
GAATTCAGGACATGAATGGGTCACGGATTTTAAAGGGAAGACTGTTTGGTTTGTTCCAAGTATAAAAGCA
GGAAATGACATAGCAGCTTGTCTTAGGAAAAATGGAAAGAAAGTGATACAACTCAGTAGGAAGACTTTTG
ACTCTGAGTATGTTAAGACTAGAGCCAATGATTGGGATTTTGTGGTCACAACTGACATTTCAGAAATGGG
TGCCAACTTCAAGGCTGAGAGGGTTATAGACCCCAGACGTTGCATGAAACCAGTTATACTAACAGATGGC
GAAGAGCGGGTGATCTTGGCAGGACCTATGCCAGTGACCCACTCTAGTGCAGCGCAAAGAAGAGGGAGAA
TAGGAAGAAATCCAAAAAATGAAAATGACCAGTACATATACATGGGGGAACCTCTCGAAAATGACGAAGA
CTGTGCACATTGGAAAGAAGCCAAAATGCTCCTAGATAACATCAACACACCCGAAGGAATCATTCCTAGT
ATGTTCGAACCAGAGCGTGAAAAAGTGGATGCCATTGATGGTGAATACCGTTTGAGAGGAGAAGCAAGGA
AAACCTTCGTGGACCTAATGAGAAGAGGGGACTTACCAGTCTGGTTAGCCTACAAAGTGGCAGCTGAAGG
CATCAACTACGCAGACAGAAGGTGGTGTTTTGATGGAATCAAGAATAACCAAATACTGGAAGAAAATGTG
GAAGTGGAAATCTGGACAAAAGAAGGGGAAAGGAAAAAATTAAAACCCAGATGGTTGGATGCTAGGATCT
ATTCTGACCCACTGGCACTAAAAGAATTCAAGGAATTTGCAGCCGGGAGAAAATCTTTGACCCTGAATTT
AATCACAGAAATGGGTAGGCTTCCAACTTTCATGACTCAGAAGGCAAGAAACGCACTGGACAACTTGGCT
GTGCTGCATACGGCTGAGGCAGGTGGAAAGGCGTATAATCATGCTCTCAGTGAACTGCCGGAGACCCTGG
AGACACTGCTTCTACTAACACTCCTGGCAACAGTCACAGGAGGAATCTTCTTATTCTTAATGAGCGGAAA
AGGTATAGGGAAGATGACCCTGGGAATGTGTTGCATAATCACGGCTAGTATCCTCCTATGGTATGCACAG
ATACAACCACACTGGATAGCAGCTTCAATAATACTGGAGTTTTTTCTCATAGTTTTGCTCATTCCAGAAC
CAGAAAAACAGAGAACACCCCAAGACAACCAATTGACCTACGTTGTCATAGCCATCCTCACAGTGGTGGC
CGCAACCATGGCAAACGAGATGGGTTTCCTGGAAAAAACCAAGAAAGACCTCGGATTGGGAAGCATTACA
ACCCAGGAATCTGAGAGCAACATCCTGGACATAGATCTACGTCCTGCATCAGCATGGACGCTGTATGCCG
TGGCCACAACATTTGTCACACCAATGTTGAGGCATAGCATTGAAAATTCCTCAGTGAATGTCTCCCTAAC
AGCCATTGCTAACCAAGCTACAGTGCTAATGGGTCTTGGGAAAGGATGGCCATTGTCAAAGATGGACATC
GGAGTTCCCCTCCTCGCCATTGGATGCTACTCACAAGTCAACCCTATAACTCTCACAGCAGCTCTTCTTT
TATTGGTAGCACATTATGCCATTATAGGGCCAGGACTTCAAGCAAAAGCAACCAGAGAAGCTCAGAAAAG
AGCAGCAGCAGGCATCATGAAAAACCCAACAGTCGATGGAATAACAGTGATTGACCTAGAACCAATACCC
TATGATCCAAAATTTGAAAAGCAGTTAGGACAAGTAATGCTCCTAATCCTCTGCGTGACTCAAGTATTAA
TGATGAGGACTACATGGGCTTTGTGCGAGGCTCTAACCTTAGCGACCGGGCCCATCTCCACACTGTGGGA
AGGAAATCCAGGGAGGTTTTGGAACACTACCATTGCAGTGTCAATGGCTAACATCTTTAGGGGGAGCTAC
TTGGCCGGAGCTGGACTTCTCTTTTCCATCATGAAGAACACAACAAACACAAGAAGAGGAACTGGCAACA
TAGGAGAGACACTTGGAGAAAAATGGAAAAGCCGATTAAACGCACTGGGAAAAAGTGAATTTCAGATCTA
CAAGAAAAGTGGAATCCAGGAAGTGGATAGAACCCTGGCAAAAGAAGGCATCAAAAGAGGAGAAACGGAC
CACCATGCTGTGTCGCGAGGTTCAGCAAAACTGAGATGGTTCGTCGAGAGAAATATGGTCACACCGGAAG
GGAAGGTGGTGGATCTCGGTTGCGGCAGAGGGGGCTGGTCATACTATTGTGGGGGACTAAAGAATGTAAG
AGAAGTCAAAGGCCTAACAAAAGGAGGACCAGGACACGAAGAACCTATCCCCATGTCAACATATGGGTGG
AATCTAGTGCGTCTGCAAAGTGGAGTTGACGTTTTCTTCACCCCGCCAGAAAAGTGTGATACATTGTTGT
GTGACATAGGGGAGTCGTCACCAAATCCCACGATAGAAGCAGGACGAACACTCAGAGTCCTCAACTTAGT
GGAAAATTGGTTGAACAATAACACCCAATTTTGCATAAAGGTCCTCAATCCATATATGCCCTCAGTCATA
GAAAAAATGGAAACACTACAAAGGAAATATGGAGGAGCCTTAGTGAGGAATCCACTCTCACGAAACTCCA
CGCATGAGATGTACTGGGTATCTAATGCCACTGGGAACATAGTGTCATCAGTGAACATGATTTCAAGGAT
GTTGATTAACAGATTCACAATGAAACACAAGAAAGCCACCTACGAGCCGGATGTTGACCTGGGAAGTGGA
ACTCGCAACATTGGAATTGAAAGTGAGATACCAAATCTAGACATAATAGGAAAGAGAATAGAGAAAATAA
AGCAAGAGCATGAAACATCATGGCACTATGACCAAGACCACCCATACAAAACGTGGGCTTACCATGGCAG
CTATGAGACAAAACAAACTGGATCAGCATCATCTATGGTGAACGGAGTGGTCAGACTGCTGACAAAACCT
TGGGACGTCGTCCCTATGGTGACACAGATGGCAATGACAGACACGACTCCATTTGGACAACAGCGCGTTT
TCAAAGAGAAAGTGGACACGAGAACCCAAGAACCGAAGGAAGGCACAAAGAAACTGATGAAAATTACGGC
AGAGTGGCTTTGGAAAGAACTAGGAAAGAAAAAGACACCCAGGATGTGTACCAGAGAAGAATTCACAAGA
AAGGTGAGAAGCAATGCAGCCTTGGGGGCCATATTCACTGATGAGAACAAATGGAAATCGGCACGTGAGG
CTGTTGAAGATGGTAGGTTTTGGGAGCTGGTTGACAGGGAAAGAAATCTCCATCTTGAAGGAAAGTGTGA
GACATGTGTGTACAACATGATGGGAAAAAGAGAGAAGAAACTAGGGGAGTTCGGCAAGGCAAAAGGTAGC
AGAGCCATATGGTACATGTGGCTTGGAGCACGCTTCTTAGAGTTTGAAGCCCTAGGATTCCTGAATGAAG
ATCACTGGTTCTCCAGAGGGAACTCCCTGAGTGGAGTGGAAGGAGAAGGGCTGCACAGGCTAGGCTACAT
TTTAAGAGACGTGAGCAAGAAGGAAGGGGGAGCAATGTACGCCGATGATACAGCAGGATGGGACACAAGA
ATCACACTAGAAGACTTAAAAAATGAAGAAATGGTAACAAACCACATGAAAGGAGAACACAAGAAGCTAG
CCGAGGCCATATTCAAATTAACGTACCAAAACAAAGTGGTGCGTGTGCAAAGACCAACACCAAGAGGCAC
AGTAATGGATATCATATCGAGAAGAGACCAAAGAGGCAGTGGGCAAGTCGGCACCTATGGCCTTAATACT
TTCACCAATATGGAAGCCCAATTAATTAGACAGATGGAGGGAGAAGGAATCTTCAAAAGCATTCAGCACC
TGACAGTCACAGAAGAAATCGCTGTACAGAACTGGCTAGCAAGAGTGGGGCGTGAAAGGCTATCAAGAAT
GGCCATCAGTGGAGATGATTGTGTTGTAAAACCCATAGATGACAGATTTGCAAGTGCTTTAACAGCTCTA
AATGACATGGGAAAAGTTAGGAAAGATATACAACAATGGGAACCTTCAAGAGGATGGAACGATTGGACAC
AAGTGCCTTTCTGTTCACACCATTTTCATGAGTTAGTCATGAAAGATGGTCGCGTGCTCGTAGTCCCATG
CAGAAACCAAGATGAACTGATTGGTAGAGCCCGAATTTCCCAAGGAGCCGGGTGGTCTTTGAAGGAGACG
GCCTGTTTGGGGAAGTCTTACGCCCAAATGTGGACCCTGATGTACTTCCACAGACGTGACCTCAGACTGG
CGGCAAATGCCATTTGCTCGGCAGTCCCGTCACATTGGGTTCCAACGAGTCGAACAACCTGGTCCATACA
CGCTAAGCATGAATGGATGACGACGGAGGACATGCTGGCAGTCTGGAACAGGGTGTGGATCCAAGAAAAC
CCGTGGATGGAAGACAAAACTCCAGTGGAATCATGGGAAGAAGTCCCATACTTGGGGAAAAGAGAAGACC
AATGGTGTGGCTCATTGATTGGGCTAACAAGCAGGGCTACCTGGGCAAAGAACATCCAAACAGCAATAAA
CCAAGTCAGATCCCTTATAGGCAATGAGGAATACACAGACTACATGCCATCCATGAAGAGATTCAGAAGG
GAAGAGGAAGAGGCAGGTGTCCTGTGGTAGAAGGCAAAACTAACATGAAACAAGGCTAAAAGTCAGGTCG
GATTAAGCCATAGTACGGAAAAAACTATGCTACCTGTGAGCCCCGTCCAAGGACGTTAAAAGAAGTCAGG
CCATCACAAATGCCACAGCTTGAGTAAACTGTGCAGCCTGTAGCTCCACCTGAGGAGGTGTAAAAAACCT
GGGAGGCCACAAACCATGGAAGCTGTACGCATGGCGTAGTGGACTAGCGGTTAGAGGAGACCCCTCCCTT
ACAAATCGCAGCAACAACGGGGGCCCAAGGTGAGATGAAGCTGTAGTCTCACTGGAAGGACTAGAGGTTA
GAGGAGACCCCCCCAAAACAAAAAACAGCATATTGACGCTGGGAAAGACCAGAGATCCTGCTGTCTCCTC
AGCATCATTCCAGGCACAGAACGCCAGAAAATGGAATG

>HQ332177.1 Dengue virus 1 strain VE_61059_2006, complete genome
AGTTGTTAGTCTACGTGGACCGACAAGAACAGTTTCGAATCGGAAGCTTGCTTAACGTAGTTCTAACAGT
TTTTTATTAGAGAGCAGATCTCTGATGAACAACCAACGGAAAAAGACGGGTCGACCGTCTTTCAATATGC
TGAAACGCGCGAGAAACCGCGTGTCAACTGGTTCACAGTTGGCGAAGAGATTCTCAAAAGGATTGCTTTC
AGGCCAAGGACCCATGAAATTGGTGATGGCTTTCATAGCATTTCTAAGATTCCTAGCCATACCCCCAACA
GCAGGAATTTTGGCTAGATGGAGCTCATTCAAGAAAAATGGAGCGATCAAAGTGTTACGGGGTTTCAAAA
AAGAGATCTCAAGCATGTTGAACATAATGAACAGGAGGAAAAGATCCGTGACCATGCTCCTCATGCTATT
GCCCACAGCCCTGGCGTTCCATTTGACCACACGAGGGGGAGAGCCACACATGATAGTTAGTAAGCAGGAA
AGAGGAAAGTCACTCTTGTTTAAGACCTCTGCAGGTGTCAATATGTGCACTCTCATTGCGATGGACTTGG
GAGAGTTATGTGAGGACACAATGACCTACAAATGCCCCCGGATCACTGAGGCGGAACCAGATGACGTTGA
CTGCTGGTGCAATGCCACAGACACATGGGTGACCTATGGGACGTGTTCTCAAACCGGCGAACACCGACGA
GACAAACGTTCCGTGGCACTGGCCCCACACGTGGGACTTGGTCTAGAAACAAGAACCGAAACATGGATGT
CCTCTGAAGGCGCCTGGAAACAAATACAAAGAGTGGAGACCTGGGCCTTGAGACACCCAGGATTCACGGT
GATAGCCCTTTTTTTAGCACATGCTATAGGAACATCCATCACTCAGAAAGGGATCATTTTCATCTTGCTG
ATGCTGGTGACACCATCAATGGCCATGCGATGCGTGGGAATAGGCAACAGAGACTTCGTTGAAGGACTGT
CAGGAGCAACGTGGGTGGACGTGGTATTGGAGCATGGAAGCTGCGTCACCACCATGGCAAAAAATAAACC
AACATTGGACATTGAACTCTTGAAGACGGAGGTCACGAACCCTGCCGTCTTGCGCAAACTGTGCATTGAA
GCTAAAATATCAAACACCACCACCGATTCAAGATGTCCAACACAAGGAGAGGCTACACTGGTGGAAGAAC
AAGACGCGAACTTTGTGTGTCGCCGAACGTTTGTGGACAGAGGCTGGGGTAACGGCTGCGGACTATTCGG
AAAGGGAAGTCTATTGACGTGTGCCAAGTTCAAGTGTGTGACAAAACTAGAAGGAAAGATAGTTCAATAT
GAGAACTTAAAATATTCAGTGATAGTTACCGTCCACACTGGGGACCAGCATCAGGTGGGAAACGAGACCA
CAGAACATGGAACAATTGCAACCATAACACCTCAAGCTCCTACGTCGGAAATACAGCTGACCGACTACGG
AGCCCTCACATTGGACTGCTCACCTAGAACAGGGCTGGACTTTAATGAGATGGTGCTATTGACAATGAAA
GAAAAATCATGGCTTGTCCACAAACAGTGGTTTCTAGACTTACCACTGCCATGGACTTCGGGGGCTTCAA
CATCCCAAGAGACCTGGAACAGACAAGATTTGCTGGTCACATTCAAGACAGCTCATGCAAAGAAACAGGA
AGTAGTCGTACTGGGATCACAGGAAGGAGCAATGCACACTGCGTTGACTGGGGCGACAGAAATCCAGACG
TCAGGAACGACAACAATCTTCGCAGGACACCTGAAATGCAGACTAAAAATGGATAAACTGACTTTAAAGG
GGATGTCATACGTGATGTGCACAGGCTCATTCAAGTTAGAGAAGGAAGTGGCTGAGACCCAGCATGGAAC
TGTTCTAGTGCAGGTCAAATACGAAGGAACAGACGCGCCATGCAAGATCCCCTTCTCGACTCAAGATGAG
AAAGGAGTGACCCAGAATGGGAGATTGATAACAGCCAATCCCATAGTTACTGACAAAGAAAAACCAGTCA
ACATTGAGACAGAACCACCTTTTGGTGAGAGCTACATCGTGGTAGGGGCAGGCGAAAAAGCTTTGAAACT
AAGCTGGTTCAAGAAAGGAAGCAGCATAGGGAAAATGTTCGAAGCAACCGCCCGAGGAGCACGAAGGATG
GCTATCCTGGGAGACACCGCATGGGACTTCGGTTCTATAGGAGGAGTGTTTACATCTGTGGGAAAATTGG
TACACCAGGTTTTTGGAACCGCATATGGGGTTCTGTTCAGCGGTGTTTCTTGGACCATGAAAATAGGAAT
AGGGATTCTGTTGACATGGTTAGGATTAAATTCAAGGAGCACGTCACTTTCGATGACGTGCATTGCAGTT
GGCATGGTCACACTGTACCTAGGAGTCATGGTTCAAGCGGACTCGGGATGTGTGATCAACTGGAAGGGCA
GAGAACTTAAATGTGGAAGTGGCATTTTTGTCACTAATGAAGTCCACACTTGGACAGAGCAATACAAATT
CCAGGCTGACTCCCCAAAAAGACTGTCAGCAGCCATTGGAAAGGCATGGGAGGAGGGAGTGTGTGGAATT
CGATCAGCCACGCGTCTTGAGAACATCATGTGGAAGCAAATATCAAATGAATTGAACCACATTCTACTTG
AAAATGATATGAAATTCACAGTGGTTGTAGGAGATGCTAACGGAATTTTGGCCCAAGGAAAAAAAATGAT
TAGGCCACAACCCATGGAACACAAATACTCATGGAAAAGCTGGGGAAAAGCTAAAATCATAGGAGCAGAC
ATACAAAATACCACCTTTATCATCGACGGCCCAGACACCCCAGAATGTCCCGATGGCCAAAGAGCATGGA
ACATTTGGGAAGTTGAGGACTATGGGTTTGGAATTTTCACGACAAACATATGGCTGAAATTGCGTGACTC
CTACACCCAAATGTGTGACCACCGGCTAATGTCAGCTGCCATCAAGGACAGCAAGGCAGTTCATGCTGAC
ATGGGGTACTGGATAGAAAGTGAAAAGAACGAAACCTGGAAGCTGGCGAGAGCCTCCTTCATAGAAGTCA
AGACATGCACCTGGCCAAAATCTCACACTCTATGGAGCAATGGAGTTTTGGAAAGTGAAATGATAATCCC
AAAGATATATGGAGGACCAATATCTCAGCACAACTACAGGCCAGGGTATTTCACACAAACAGCAGGGCCA
TGGCACCTAGGTAAGTTGGAACTGGATTTTGACTTGTGTGAAGGCACCACAGTTGTTGTGGATGAACATT
GTGGAAATCGAGGTCCATCTCTCAGAACTACAACAGTCACAGGAAAGATAATCCATGAATGGTGTTGCAG
ATCCTGCACGTTACCCCCCTTACGTTTCAGAGGAGAAGACGGATGTTGGTATGGCATGGAAATCAGACCA
GTAAAGGAGAAGGAGGAGAATCTAGTTAGGTCAATGGTCTCTGCAGGGTCAGGAGAAGTGGACAGTTTTT
CATTAGGAATACTATGCGTATCAATAATGATTGAAGAAGTGATGAGATCCAGATGGAGTAGAAAGATGCT
GATGACTGGAACACTGGCTGTTTTCCTCCTTCTTATAATGGGACAACTGACATGGAATGATCTGATTAGG
TTATGCATCATGGTTGGAGCTAATGCTTCAGACAGGATGGGGATGGGAACAACGTACCTAGCCTTGATGG
CTACTTTCAAAATGAGACCAATGTTCGCTGTTGGGCTATTATTCCGCAGATTAACATCCAGAGAAGTTCT
TCTCCTCACGATTGGATTAAGCCTGGTGGCATCCGTGGAGCTACCAAATTCTTTGGAGGAGCTAGGGGAT
GGACTTGCAATGGGTATCATGATGTTAAAATTGTTGACTGAATTTCAGCCACACCAGTTATGGACCACCT
TACTGTCTTTGACATTTGTCAAAACAACTCTCTCATTGGATTATGCATGGAAAACAACGGCTATGGTACT
GTCTATCGTATCTCTCTTTCCTTTATGCCTGTCTACGACCTCCCAAAAAACAACATGGCTTCCGGTGCTG
TTAGGATCTTTTGGATGCAAACCATTAACCATGTTTCTTATAACAGAAAACAAAATCTGGGGAAGGAAAA
GTTGGCCCCTCAATGAAGGAATTATGGCTATTGGAATAGTCAGCATTCTACTAAGTTCACTCCTGAAAAA
TGATGTGCCATTGGCCGGCCCACTAATAGCTGGAGGCATGCTAATAGCATGTTATGTCATATCCGGAAGC
TCAGCCGATTTATTATTGGAGAAAGCGGCTGAGGTGTCCTGGGAACAAGAAGCAGAACACTCCGGTGCCT
CACACAACATATTAGTAGAGGTCCAAGATGATGGAACTATGAAAATAAAAGATGAAGAGAGGGATGACAC
ACTCACTATACTCCTTAAAGCAACTTTGCTGGCAGTCTCAGGAGTGTACCCAATGTCAATACCAGCAACT
CTTTTTGTGTGGTATTTTTGGCAGAAAAAGAAACAGAGATCAGGAGTGTTATGGGACACACCCAGCCCTC
CGGAAGTGGAAAGAGCAGTTCTTGATGATGGCATCTATAGAATCTTGCAAAGAGGACTGTTGGGCAGGTC
CCAAGTAGGAGTGGGAGTCTTCCAAGACGGCGTGTTCCACACAATGTGGCACGTCACCAGGGGAGCTGTC
CTTATGTACCAAGGGAAGAGGCTGGAACCAAGCTGGGCCAGTGTCAAAAAGGACTTGATCTCATATGGAG
GAGGTTGGAGATTTCAAGGATCATGGAACACGGGAGAAGAAGTGCAGGTGATAGCTGTTGAACCAGGAAA
AAACCCCAAAAATGTACAGACAACGCCGGGTACCTTCAAGACTCCTGAAGGCGAAGTTGGAGCCATAGCT
CTAGATTTCAAACCCGGCACATCTGGATCTCCCATTGTGAACAGAGAGGGAAAAATAGTGGGTCTTTATG
GAAATGGAGTGGTGACAACAAGTGGAACCTACGTCAGTGCCATTGCCCAAGCTAAAGCATCACAGGAAGG
GCCTCTACCAGAGATTGAGGACGAGGTGTTTAAGAAAAGAAACTTAACAATAATGGATCTGCACCCAGGA
TCAGGAAAAACAAGAAGATATCTTCCAGCCATAGTCCGTGAGGCCATAAAAAGGAAACTGCGTACGTTAA
TCTTGGCTCCCACAAGAGTCGTCGCCTCTGAAATGGCAGAGGCACTCAAGGGAATGCCAATAAGATATCA
GACAACAGCAGTGAAGAGTGAACACACAGGAAGGGAGATAGTTGACCTCATGTGCCACGCTACTTTTACC
ATGCGTCTCTTATCCCCAGTGAGAGTTCCCAATTACAACATGATTATTATGGATGAAGCACATTTTACCG
ATCCAGCCAGCATAGCGGCCAGAGGGTACATCTCAACCCGAGTGGGTATGGGTGAAGCAGCTGCGATCTT
TATGACAGCCACTCCCCCAGGATCGGTGGAAGCCTTTCCACAGAGCAATGCAGTTATCCAAGATGAGGAA
AGAGACATTCCTGAGAGATCATGGAACTCAGGCTACGACTGGATCACTGATTTTCCAGGTAAAACAGTCT
GGTTTGTTCCAAGCATTAAATCAGGAAATGACATTGCCAACTGTTTAAGAAAGAACGGAAAACGGGTAAT
CCAACTGAGCAGAAAAACCTTTGACACTGAGTACCAGAAAACAAAAAACAATGACTGGGACTATGTTGTC
ACAACGGACATTTCCGAAATGGGGGCAAATTTCCGGGCCGACAGGGTAATAGACCCAAGGCGGTGCTTGA
AACCGGTAATACTAAAGGATGGTCCAGAGCGTGTCATTCTAGCCGGACCGATGCCAGTGACTGTGGCCAG
TGCTGCCCAGAGAAGAGGAAGAATTGGAAGGAACCAAAACAAGGAAGGTGATCAGTATGTTTACATGGGA
CAGCCTTTAAATAATGATGAGGATCACGCTCATTGGACAGAAGCAAAAATGCTCCTTGACAACATAAACA
CACCAGAAGGGATCATCCCAGCCCTCTTTGAGCCAGAGAGAGAAAAGAGTGCAGCAATAGACGGGGAGTA
CAGACTGCGGGGAGAAGCAAGGAAAACGTTCGTGGAGCTCATGAGAAGAGGAGATCTACCAGTTTGGCTA
TCCTACAAAGTAGCCTCAGAAGGTTTCCAGTACTCCGACAGAAGGTGGTGCTTTGATGGGGAAAGGAACA
ACCAGGTGTTGGAGGAGAACATGGACGTGGAGATCTGGACAAAGGAAGGAGAAAGAAAGAAATTGCGACC
TCGCTGGTTGGATGCCAGAACATACTCTGATCCACTGGCTCTGCGCGAGTTTAAAGAGTTTGCAGCAGGA
AGAAGGAGTGTCTCAGGTGACCTAATATTAGAAATAGGGAAACTTCCACAACATTTGACGCTAAGAGCCC
AGAATGCTCTGGACAACTTGGTCATGTTGCACAACTCCGAACAAGGAGGAAAAGCCTACAGACACGCTAT
GGAGGAACTACCAGACACCATAGAAACATTGATGCTTCTAGCTTTGATAGCTGTGTTGACTGGTGGAGTG
ACGCTATTCTTCCTATCAGGAAAAGGTTTAGGGAAAACATCTATTGGCTTGCTCTGTGTGACGGCCTCAA
GCGCACTGTTATGGATGGCCAGTGTGGAGCCCCATTGGATAGCGGCCTCCATCATACTAGAGTTCTTTTT
GATGGTGCTGCTCATTCCAGAGCCAGACAGACAGCGCACTCCACAGGACAACCAGCTAGCATATGTGGTG
ATAGGTTTGTTATTCATGATACTGACAGTGGCAGCCAATGAGATGGGATTATTGGAAACCACAAAGAAAG
ACCTGGGGATTGGCTATGTAGCCGCCGAAAACCACCAACACGCTACAATGCTGGACGTAGACCTACGCCC
AGCTTCAGCCTGGACCCTCTATGCAGTAGCCACAACAGTTATCACTCCCATGATGAGACACACAATTGAA
AATACAACGGCAAACATTTCCCTGACAGCCATTGCAAATCAGGCAGCTATATTGATGGGACTTGACAAGG
GATGGCCAATATCGAAAATGGACATAGGAGTTCCACTTCTCGCCTTAGGGTGCTATTCCCAGGTGAACCC
ATTGACACTGACAGCGGCGGTGTTGATGTTAGTGGCTCATTATGCCATAATTGGACCAGGACTGCAAGCA
AAGGCCACTAGAGAAGCTCAAAAAAGGACAGCGGCCGGAATAATGAAAAATCCAACCGTAGACGGGATTG
TTGCAATAGACTTGGATCCTGTGGTTTATGATGCAAAATTTGAAAAACAGCTAGGCCAAATAATGTTACT
GATACTCTGTACATCACAGATCCTCTTGATGCGGACCACATGGGCCTTGTGTGAATCCATCACACTGGCT
ACTGGACCCCTGACCACTCTCTGGGAGGGATCTCCAGGAAAATTCTGGAATACCACGATAGCAGTGTCTA
TGGCAAACATCTTCAGGGGAAGTTATCTAGCAGGAGCAGGTCTGGCTTTTTCATTAATGAAATCTTTAGG
AGGAGGTAGGAGAGGTACGGGAGCTCAAGGGGAAACACTGGGAGAGAAATGGAAAAGACAGTTAAACCAA
CTGAGCAAGTCAGAATTCAACACCTACAAAAGGAGTGGGATTATGGAGGTGGACAGATCCGAAGCCAAAG
AGGGACTGAAAAGAGGAGAAACAACCAAACATGCAGTGTCGAGAGGAACAGCCAAACTGAGGTGGTTTGT
GGAGAGGAACCTCGTGAAACCAGAAGGAAAAGTCATAGACCTCGGTTGTGGAAGAGGTGGCTGGTCATAC
TATTGTGCTGGGCTGAAGAAAGTTACTGAAGTGAAGGGATACACAAAAGGAGGACCTGGACATGAGGAAC
CTATCCCAATGGCGACCTATGGATGGAACCTAGTAAAGCTACACTCTGGAAAAGATGTATTTTTTATGCC
ACCTGAGAAATGTGACACCCTTCTGTGTGATATTGGTGAGTCCTCTCCGAATCCAACTATAGAAGAAGGA
AGAACGCTACGTGTTCTAAAAATGGTGGAACCATGGCTCAAAGGAAACCAATTCTGCATAAAAATCCTAA
ATCCTTACATGCCAAGTGTGGTAGAGACTCTGGAGCAAATGCAAAGAAAACATGGAGGGATGCTAGTGCG
AAACCCACTCTCAAGAAATTCTACCCATGAAATGTATTGGGTTTCATGTGGAACAGGAAACATTGTGTCG
GCAGTGAACATGACATCCAGAATGTTACTGAACCGATTCACAATGGCTCACAGGAAGCCAACATATGAAA
GAGACGTGGACTTAGGCGCTGGAACAAGACATGTGGCAGTGGAACCAGAGGTAGCCAACCTAGATATTAT
TGGCCAGAGGATAGAGAATATAAAAAATGAACACAAGTCAACATGGCATTATGATGAGGACAATCCATAC
AAAACATGGGCCTATCATGGATCATATGAGGTCAAGCCATCAGGATCAGCCTCATCTATGGTGAATGGAG
TGGTGAGATTGCTCACAAAACCATGGGATGTTATCCCCATGGTCACACAAATAGCTATGACTGATACCAC
ACCCTTTGGACAACAGAGAGTGTTTAAAGAGAAAGTTGACACGCGCACACCAAGAGCAAAACGAGGCACA
ACACAAATTATGGAGGTGACAGCCAAGTGGTTATGGGGTTTCCTTTCCAGAAACAAAAAACCCAGAATCT
GCACAAGAGAGGAGTTCACAAGAAAGGTTAGGTCAAACGCGGCAATAGGAGCAGTGTTCGTTGATGAAAA
CCAATGGAACTCGGCAAAAGAAGCAGTGGAAGACGAAAGGTTTTGGGATCTCGTGCACAGAGAGAGGGAG
CTTCATAAACAGGGAAAATGTGCCACGTGTGTCTACAACATGATGGGGAAGAGAGAGAAAAAATTAGGAG
AGTTTGGAAAGGCAAAAGGAAGTCGTGCAATATGGTACATGTGGCTGGGAGCACGCTTTCTGGAGTTCGA
AGCCCTTGGTTTCATGAATGAAGATCACTGGTTTAGTAGAGAGAATTCACTCAGTGGAGTGGAAGGAGAA
GGACTGCACAAACTTGGATACATACTCAGAGACATATCAAAGATTCCAGGGGGAAATATGTATGCAGATG
ATACAGCCGGATGGGACACAAGAATAACAGAGGATGATCTTCAGAATGAGGCTAAAATCACTGACATCAT
GGAGCCTGAACATGCTCTATTGGCTACGTCAATTTTTAAGCTGACTTATCAAAACAAGGTGGTGAGGGTG
CAAAGACCAGCAAAAAATGGAACCGTGATGGATGTTATATCCAGACGTGACCAGAGAGGAAGTGGACAGG
TCGGAACTTATGGCTTAAATACTTTCACCAATATGGAGGTCCAACTAATAAGACAAATGGAGTCTGAAGG
AATCTTTTTACCCAGCGAATTGGAAACTCCCAACCTAGCTGAGAGAGTTCTTGACTGGTTGGAAAAACAT
GGCGCCGAAAGGCTGAAACGAATGGCAATCAGCGGAGATGATTGCGTGGTGAAACCAATTGACGACAGGT
TCGCAACAGCCTTAACAGCTCTGAATGACATGGGAAAAGTAAGAAAAGACATACCGCAGTGGGAGCCTTC
AAAAGGATGGAATGATTGGCAGCAAGTGCCTTTCTGTTCACACCATTTCCACCAGCTGATCATGAAGGAT
GGGAGGGAAATAGTGGTGCCATGCCGCAACCAAGATGAACTTGTGGGCAGGGCCAGAGTATCGCAAGGCG
CCGGATGGAGCCTGAGAGAAACTGCTTGCCTAGGCAAGTCATATGCACAAATGTGGCAGCTGATGTACTT
CCACAGGAGAGACCTGAGACTAGCGGCTAACGCTATCTGTTCAGCCGTTCCAGTTGATTGGGTCCCAACC
AGCCGCACAACCTGGTCAATCCATGCCCACCACCAATGGATGACAACAGAAGACATGTTATCAGTGTGGA
ATAGGGTTTGGATAGAGGAAAACCCATGGATGGAGGACAAAACTCATGTATCCAGTTGGGAAGAAGTTCC
ATACCTAGGGAAAAGGGAAGATCAATGGTGTGGATCCCTGATAGGCTTGACAGCGAGGGCCACCTGGGCC
ACCAACATACAAGTAGCCATAAACCAAGTGAGAAGGCTCATCGGGAATGAGAATTATCTAGATTACATGA
CATCAATGAAGAGATTCAAGAATGAGAGTGATCCTGAAGGAGCACTCTGGTAAGTCAACACACTCATGAA
ATAAAGGAAAATAGAAGACCAAACAAAGTAAGAAGTCAGGCCAGATTAAGCCATAGTACGGAAAGAGCTA
TGCTGCCTGTGAGCCCCGTCCAAGGACGTAAAATGAAGTCAGGCCGAAAGCCACGGATTGAGCAAGCCGT
GCTGCCTGTGGCTCCATCGTGGGGATGTAAAAACCCGGGAGGCTGCAACCCATGGAAGCTGTACGCATGG
GGTAGCAGACTAGTGGTTAGAGGAGACCCCTCCCCAGACATAACGCAGCAGCGGGGCCCAACACCAGGGG
AAGCTGTACCTTGGTGGTAAGGACTAGAGGTTAGAGGAGACCCCCCGCACAACAACAAACAGCATATTGA
CGCTGGGAGAGACCAGAGATCCTGCTGTCTCTACAGCATCATTCCAGGCACAGAACGCCAGAAAATGGAA
TGATGCTGTTGAATCAACAGGTTCT

>GQ199829.1 Dengue virus 1 isolate DENV-1/VN/BID-V2824/2007, complete genome
ACAAGAACAGTTTCGAATCGGAAGCTTGCTTAACGTAGTTCTAACAGTTTTTTATTAGAGAGCAGATCTC
TGATGAACAACCAACGGAAAAAGACGGCTCGACCGTCTTTCAATATGCTGAAACGCGCGAGAAACCGCGT
GTCAACTGTTTCACAGTTGGCGAAGAGATTCTCAAAAGGATTGCTCTCAGGCCAAGGACCCATGAAATTG
GTGATGGCTTTCATAGCATTCCTAAGATTTCTAGCCATACCCCCAACAGCAGGAATTTTGGCTAGATGGG
GTTCATTCAAGAAGAGTGGAGCGATCAAAGTGCTACGGGGTTTCAAGAAAGAAATCTCAAACATGTTGAA
TATAATGAATAGAAGGAAAAGATCTGTGACCATGCTCCTTATGCTGATGCCTACAGCCTTGGCGTTCCAT
TTGACTACACGAGGGGGAGAGCCGCACATGATAGTCAGCAAGCAGGAAAGAGGAAAGTCACTCTTGTTTA
AGACCTCAGCAGGTGTCAACATGTGCACCCTTATAGCGATGGATTTGGGAGAGTTATGTGAGGACACAAT
GACTTACAAATGCCCTCGAATCACTGAAACTGAACCAGATGACGTTGATTGTTGGTGTAATGCCACAGAC
ACATGGGTGACCTATGGAACATGTTCCCAAACTGGCGAGCACCGACGAGACAAACGTTCCGTCGCACTGG
CCCCACACGTGGGACTTGGTTTGGAAACAAGAACCGAAACGTGGATGTCCTCTGAAGGCGCTTGGAAACA
GATACAAAGAGTGGAGACTTGGGCCCTGAGACACCCAGGATTCACGGTGATAGCCCTTTTTCTAGCACAT
GCCATAGGAACATCCATCACCCAGAAAGGGATTATTTTCATTTTGTTAATGCTGGTAACACCATCCATGG
CCATGCGATGCGTGGGAATAGGCAGCAGGGACTTCGTGGAAGGACTGTCAGGAGCAACTTGGGTAGATGT
GGTACTGGAACATGGAAGTTGCGTCACCACCATGGCAAAAGACAAACCAACATTGGACATTGAACTCTTG
AAGACGGAAGTCACAAACCCTGCCGTCCTGCGCAAACTGTGCATTGAAGCTAAAATATCAAACACCACCA
CCGACTCAAGATGTCCAACACAAGGAGAAGCCACACTAGTGGAAGAACAAGACGCGAACTTTGTGTGTCG
ACGAACGCTTGTGGACAGAGGCTGGGGCAATGGCTGTGGGCTCTTCGGAAAAGGAAGCCTAATAACGTGT
GCAAAGTTCAAGTGTGTGACAAAACTGGAAGGAAAGATAGTTCAATATGAGAACTTGAAATATTCAGTAA
TAGTCACCGTTCACACCGGAGACCAGCACCAAGTGGGAAATGAAAGCACAGAACATGGGACAACTGCAAC
TATAACACCTCAAGCTCCTACGACGGAAATACAGCTGACCGACTACGGAGCTCTTACATTGGATTGTTCA
CCTAGAACAGGACTAGACTTTAATGAAATGGTGTTGTTGACAATGAAAGAAAAATCATGGCTAGTCCACA
AACAATGGTTTTTAGACCTACCACTGCCTTGGACCTCGGGAGCTTCAACATCACAAGAGACTTGGAACAG
ACAAGATTTGCTGGTGACATTTAAGACAGCTCATGCAAAGAAGCAGGAAGTAGTCGTACTAGGATCACAA
GAAGGAGCAATGCACACTGCGTTGACCGGAGCGACAGAAATCCAAACGTCTGGAACGACAACAATTTTTG
CAGGACACTTGAAATGCAGACTAAAGATGGACAAACTGACTCTAAAAGGGATGTCATATGTGATGTGCAC
AGGCTCATTCAAGCTAGAGAAAGAAGTGGCTGAGACCCAGCATGGAACCGTTCTAGTGCAGATTAAATAC
GAAGGAACAGATGCACCATGCAAGATCCCTTTTTCGACCCAAGATGAAAAAGGAGTAACCCAGAATGGGA
GATTGATAACAGCTAACCCCATAGTTACTGACAAAGAAAAACCAGTCAACATTGAGGCAGAACCGCCCTT
TGGTGAGAGTTACATCGTAATAGGAGCAGGTGAAAAAGCTTTGAAACTAAGCTGGTTCAAGAAAGGAAGC
AGCATAGGGAAAATGTTTGAGGCAACTGCCAGAGGAGCACGAAGGATGGCCATACTGGGAGACACCGCAT
GGGACTTTGGTTCTATAGGAGGAGTGTTCACGTCTGTTGGAAAATTAGTACACCAGATTTTTGGAACTGC
ATATGGAGTTTTGTTCAGCGGTGTTTCCTGGACCATGAAAATAGGAATAGGGGTTCTGCTGACATGGCTG
GGATTAAACTCAAGGAGCACGTCCCTTTCGATGACGTGCATTGCAGTTGGCCTAGTAACACTATACCTAG
GAGTCATGGTTCAGGCGGATTCAGGATGTGTAATTAATTGGAAAGGTAGAGAACTCAAGTGTGGAAGTGG
CATTTTTGTCACCAATGAAGTTCACACTTGGACAGAGCAATACAAATTTCAAGCTGACTCCCCTAAGAGA
CTATCAGCAGCCATCGGGAAGGCATGGGAGGAGGGTGTGTGTGGAATTCGATCAGCAACTCGTCTCGAGA
ACATCATGTGGAAGCAAATATCAAATGAACTGAATCACATCTTACTTGAAAATGATATGAAATTCACAGT
GGTTGTAGGAGATGTTGCTGGGATCTTGGCTCAAGGAAAGAAAATGATTAGGCCACAACCCATGGAATAC
AAATACTCGTGGAAAAGCTGGGGAAAGGCTAAAATCATAGGGGCAGATGTACAGAACACCACCTTCATCA
TCGATGGCCCAAACACCCCAGAATGCCCTGATGACCAAAGAGCATGGAACATTTGGGAAGTTGAGGACTA
TGGATTTGGAATTTTCACGACAAACATATGGCTGAAATTGCGTGATTCCTACACCCAAGTGTGTGACCAC
CGGCTAATGTCAGCTGCCATCAAGGACAGCAAGGCAGTTCACGCTGACATGGGGTACTGGATAGAAAGTG
AAAAGAACGAGACCTGGAAGCTGGCAAGAGCCTCATTCATAGAAGTTAAAACATGTATCTGGCCAAGATC
CCACACTCTATGGAGCAATGGAGTTCTGGAAAGTGAAATGATAATTCCAAAGATCTATGGAGGACCAATA
TCTCAGCACAACTACAGACCAGGATATTTTACACAAGCAGCAGGGCCGTGGCACCTAGGCAAGTTGGAAC
TGGATTTTGATTTGTGTGAGGGTACCACAGTTGTTGTGGATGAACATTGTGGAAATCGAGGACCATCTCT
TAGGACCACAACAGTCACAGGAAAGATAATTCATGAATGGTGTTGCAGATCTTGCACGCTACCACCCTTA
CGTTTCAGAGGAGAAGATGGGTGCTGGTACGGTATGGAAATCAGACCAGTCAAGGAAAAGGAAGAAAATC
TAGTCAAATCAATGGTCTCTGCAGGGTCAGGGGAAGTGGACAGCTTTTCACTAGGACTGCTATGCATATC
AATAATGATCGAGGAGGTGATGAGATCCAGATGGAGTAGAAGAATGCTGATGACTGGAACACTGGCTGTG
TTCTTCCTTCTCATAATGGGACAATTGACATGGAACGATCTGATCAGATTATGCATCATGGTTGGAGCCA
ACGCTTCCGACAGGATGGGGATGGGAACGACGTACCTAGCCCTGATGGCCACTTTTAAAATGAGACCGAT
GTTCGCTGTAGGGCTATTATTTCGCAGACTAACATCCAGAGAAGTTCTTCTTCTAACAATTGGATTGAGT
CTAGTGGCATCTGTGGAGTTACCAAATTCCTTGGAGGAGCTGGGGGATGGACTTGCAATGGGCATTATGA
TTTTAAAATTATTGACTGACTTTCAATCACATCAGCTGTGGGCTACCTTGCTGTCCTTGACATTTATCAA
AACAACGTTTTCCTTGCACTACGCATGGAAGACAATGGCTATGGTACTGTCAATTGTATCTCTCTTCCCT
TTATGCCTGTCCACGACCTCCCAAAAAACAACATGGCTTCCGGTGCTATTGGGATCCCTTGGATGCAAAC
CACTAACCATGTTTCTTATAGCAGAAAACAAAATCTGGGGAAGGAGAAGTTGGCCCCTCAATGAAGGAAT
CATGGCTGTTGGAATAGTCAGCATCCTACTAAGTTCACTCCTCAAAAATGATGTACCGCTAGCTGGGCCA
CTAATAGCTGGAGGCATGCTAATAGCATGTTATGTTATATCTGGAAGCTCAGCCGACCTATCATTAGAGA
AAGCGGCTGAGGTCTCCTGGGAAGAAGAAGCAGAACACTCTGGTGCCTCACACAACATATTAGTGGAAGT
CCAAGATGATGGAACCATGAAGATAAAGGATGAAGAGAGAGATGACACGCTAACCATTCTCCTTAAAGCA
ACTCTGTTAGCAGTTTCAGGGGTGTACCCATTATCAATACCAGCGACCCTTTTCGTGTGGTACTTTTGGC
AGAAAAAGAAACAGAGATCTGGAGTGTTATGGGACACACCCAGCCCTCCAGAAGTGGAAAGAGCAGTTCT
TGATGATGGTATCTATAGAATTATGCAGAGAGGACTGTTGGGCAGGTCCCAAGTAGGGGTAGGAGTTTTC
CAAGAAAACGTGTTCCACACAATGTGGCATGTCACCAGGGGAGCTGTACTCATGTATCAAGGGAAGAGAT
TGGAACCGAGCTGGGCCAGTGTCAAAAAAGACCTGATCTCATATGGAGGAGGTTGGAGGCTTCAAGGATC
CTGGAACACAGGAGAAGAAGTGCAGGTGATTGCTGTTGAACCAGGGAAAAACCCCAAAAATGTACAAACA
GCGCCGGGCACCTTTAAGACCCCTGAAGGTGAAGTTGGAGCCATTGCCCTAGACTTTAAACCTGGCACAT
CTGGATCTCCCATCGTGAACAGAGAAGGAAAAATAGTAGGTCTTTATGGAAATGGAGTAGTGACAACAAG
TGGAACCTACGTCAGTGCCATAGCTCAAGCCAAAGCATCACAAGAAGGGCCCCTACCAGAGATTGAAGAC
GAGGTGTTTAGGAAAAGAAACTTAACAATAATGGACCTACATCCAGGATCGGGGAAAACAAGAAGATATC
TTCCAGCCATAGTCCGTGAGGCCATAAAAAGGAAGCTGCGCACACTAATCCTGGCTCCCACAAGGGTTGT
CGCTTCCGAAATGGCAGAGGCGCTCAAGGGAATGCCAATAAGGTACCAAACAACAGCAGTGAAGAGTGAA
CATACAGGAAAAGAGATAGTTGACCTCATGTGTCACGCCACTTTCACCATGCGCCTCCTGTCTCCCGTAA
GAGTTCCCAATTACAACATGATCATCATGGATGAAGCACATTTCACCGATCCATCCAGTATAGCGGCCAG
AGGGTACATCTCAACCCGAGTGGGCATGGGTGAAGCAGCTGCAATCTTCATGACAGCCACTCCCCCAGGA
TCAGTGGAGGCCTTTCCACAGAGCAACGCAGTTATCCAAGATGAGGAAAGAGACATTCCTGAGAGATCAT
GGAACTCAGGCTATGAGTGGATCACTGACTTCCCAGGTAAAACAGTTTGGTTTGTTCCAAGCATTAAATC
AGGAAATGACATTGCCAACTGCTTAAGAAAGAATGGGAAACGGGTGATTCAATTGAGCAGGAAAACCTTT
GATACAGAGTACCAAAAAACAAAAAACAACGACTGGGACTACGTCGTCACAACAGACATCTCCGAAATGG
GAGCAAATTTCCGAGCCGACAGGGTGATAGACCCAAGACGGTGTCTGAAACCGGTAATACTAAAAGATGG
TCCAGAGCGTGTCATTTTAGCAGGACCAATGCCAGTGACTGTGGCCAGTGCCGCTCAGAGGAGAGGAAGA
ATTGGAAGGAACCACAATAAGGAAGGTGATCAGTACATCTACATGGGACAGCCTTTAAACAACGATGAAG
ATCACGCTCACTGGACAGAAGCAAAAATGCTCCTTGATAATATAAACACACCAGAAGGGATTATCCCAGC
CCTCTTCGAGCCAGAGAGAGAAAAGAGTGCAGCAATAGACGGGGAATACAGACTGCGGGGTGAAGCAAGG
AAAACGTTTGTGGAGCTCATGAGAAGAGGAGATCTACCTGTCTGGCTATCCTACAAAGTTGCCTCAGAAG
GCTTCCAGTACTCTGACAGAAGATGGTGCTTTGACGGGGAAAGGAACAACCAGGTGTTGGAGGAGAACAT
GGACGTGGAGATCTGGACAAAAGAAGGAGAAAGAAAGAAACTACGACCCCGCTGGCTGGATGCCAGAACA
TACTCAGACCCACTAGCCCTGCGCGAGTTTAAAGAGTTTGCAGCAGGGAGAAGAAGCGTCTCAGGTGATT
TAATATTAGAAATAGGGAAGCTTCCACAACACTTGACGCAAAGGGCCCAGAATGCCTTGGACAACCTGGT
TATGTTGCACAACTCCGAACAAGGAGGAAGAGCCTATAGACATGCAATGGAAGAACTGCCAGACACCATA
GAAACGTTGATGCTCCTAGCTTTGATAGCTGTGTTAACTGGTGGAGTGACACTGTTCTTCCTATCAGGAA
GGGGCCTAGGGAAAACATCTATTGGCCTACTCTGCGTAATGGCTTCAAGCGTACTGCTATGGATGGCCAG
TGTGGAGCCCCATTGGATAGCGGCCTCCATCATACTGGAGTTCTTCCTGATGGTGCTGCTTATTCCAGAG
CCAGACAGACAACGCACTCCGCAGGACAACCAGCTGGCATATGTGGTGATAGGTTTGTTATTCATGATAC
TGACAGTAGCAGCCAATGAGATGGGACTGCTGGAAACCACAAAGAAAGACTTAGGGATTGGCCATGTGGC
TGTTGAAAATCACCACCATGCCGCAATGCTGGACGTAGACTTACATCCAGCTTCAGCCTGGACCCTCTAT
GCAGTGGCCACAACAATTATCACTCCCATGATGAGGCACACAATCGAAAACACAACGGCAAACATTTCCC
TGACAGCCATTGCAAACCAGGCAGCTATATTGATGGGACTTGACAAAGGATGGCCAATATCGAAGATGGA
CATAGGAGTTCCACTTCTCGCCTTGGGGTGCTATTCCCAGGTGAATCCACTGACGCTGACAGCGGCGGTA
TTGATGCTAGTGGCTCATTACGCCATAATTGGACCTGGACTGCAAGCAAAAGCTACTAGAGAAGCTCAAA
AAAGGACAGCGGCCGGAATAATGAAAAATCCAACCGTTGATGGAATTGTTGCAATAGATTTGGACCCTGT
GGTTTATGATGCAAAATTTGAAAAACAACTAGGCCAAATAATGTTGTTGATACTATGCACATCACAGATC
CTCTTGATGCGGACTACATGGGCCTTGTGCGAGTCCATCACACTGGCCACTGGACCTCTGACCACGCTTT
GGGAGGGATCTCCAGGAAAATTTTGGAACACCACGATAGCGGTTTCCATGGCAAACATTTTCAGAGGAAG
TTATCTAGCAGGAGCAGGTCTGGCCTTCTCATTAATGAAATCTCTAGGAGGAGGTAGGAGAGGCACGGGA
GCCCAAGGGGAAACACTGGGAGAGAAATGGAAAAGACAGCTGAACCAACTGAGCAAGTCAGAATTTAACA
CCTATAAAAGGAGTGGGATTATGGAAGTGGACAGATCCGAAGCCAAAGAGGGATTGAAAAGAGGAGAAAC
AACCAAACATGCAGTGTCGAGAGGAACCGCTAAACTGAGGTGGTTCGTGGAGAGGAACCTTGTGAAACCA
GAAGGGAAAGTCATAGACCTCGGTTGTGGAAGAGGTGGCTGGTCATACTATTGCGCTGGGCTGAAGAAAG
TCACAGAAGTGAAGGGGTATACAAAAGGAGGACCTGGACATGAGGAACCAATCCCAATGGCGACCTATGG
ATGGAACCTAGTAAAGCTGCACTCTGGGAAAGACGTATTTTTTATACCACCTGAGAAATGTGACACCCTT
TTGTGTGATATTGGTGAGTCCTCTCCAAACCCAACTATAGAGGAAGGAAGAACGCTACGCGTCCTAAAGA
TGGTGGAACCATGGCTCAGAGGAAACCAATTTTGCATAAAAATTCTGAATCCCTACATGCCAAGTGTGGT
GGAAACTCTGGAGCAAATGCAAAGAAAACATGGAGGAATGCTAGTGCGAAATCCACTTTCAAGAAATTCT
ACTCATGAAATGTATTGGGTTTCATGTGGAACAGGAAACATTGTGTCAGCAGTAAACATGACATCTAGAA
TGTTGCTAAATCGATTCACAATGGCTCACAGGAAACCAACATATGAAAGAGACGTGGACCTAGGCGCCGG
AACAAGACATGTGGCAGTGGAACCAGAGGTAGCCAACCTAGATATCATTGGCCAGAGGATAGAGAACATA
AAACATGAACATAAGTCAACATGGCATTATGATGAGGACAATCCATATAAAACATGGGCCTATCATGGAT
CATATGAGGTCAAGCCATCAGGATCAGCCTCATCCATGGTCAATGGCGTGGTGAAACTGCTCACCAAACC
ATGGGATGTCATCCCTATGGTCACACAAATAGCCATGACTGACACTACACCCTTTGGACAACAGAGGGTG
TTTAAAGAGAAAGTTGACACACGCACACCAAAAGCAAAACGGGGCACAGCACAAATCATGGAGGTGACAG
CCAAGTGGTTATGGGGTTTTCTTTCTAGAAACAAGAAACCAAGAATTTGCACAAGAGAGGAGTTCACAAG
AAAAGTTAGGTCAAACGCAGCCATTGGAGCAGTGTTCGTTGATGAAAATCAATGGAACTCAGCAAAAGAA
GCAGTGGAAGATGAGCGGTTCTGGGACCTTGTGCATAGAGAGAGGGAGCTTCACAAACAGGGAAAATGTG
CTACGTGTGTTTACAACATGATGGGGAAGAGAGAGAAAAAGCTAGGAGAGTTCGGAAAGGCAAAAGGAAG
TCGTGCAATATGGTACATGTGGTTGGGAGCACGCTTTCTAGAGTTCGAAGCTCTTGGTTTCATGAACGAA
GATCACTGGTTCAGCAGAGAGAATTCACTCAGCGGAGTGGAAGGAGAAGGACTCCATAAACTTGGATATA
TACTCAGAGACATATCAAAGATTCCAGGGGGAAACATGTATGCAGATGACACAGCCGGATGGGATACAAG
GATAACAGAGGATGACCTTCAGAATGAGGCCAGAATTACTGACATCATGGAACCCGAACATGCCCTACTG
GCTAAGTCAATCTTCAAGTTAACCTACCAAAATAAGGTGGTAAGGGTACAGAGACCAGCAAAAAATGGAA
CCGTGATGGATGTCATATCCAGACGTGACCAGAGAGGAAGTGGTCAGGTCGGAACTTATGGCTTAAACAC
TTTCACCAACATGGAAGCCCAGCTGATAAGACAAATGGAGTCTGAGGGAATCTTTTCACCCAGCGAATTA
GAGACCCCAAATTTAGCCGAGAGAGTTCTCGACTGGCTGGAAAAATATGGCGTCGAAAGGCTGAAAAGAA
TGGCAATCAGCGGAGATGACTGCGTAGTGAAACCAATTGATGATAGGTTTGCAACAGCCTTGACAGCTCT
GAATGATATGGGAAAAGTAAGAAAAGATATACCACAATGGGAACCTTCAAAAGGATGGAATGATTGGCAA
CAAGTGCCTTTTTGTTCACACCACTTCCACCAGCTGATTATGAAGGATGGGAGGGAAATAGTGGTGCCAT
GCCGCAACCAAGATGAACTTGTGGGTAGGGCTAGAGTATCACAAGGTGCTGGATGGAGCCTGAGAGAAAC
TGCATGCCTAGGCAAGTCATATGCACAAATGTGGCAGCTGATGTACTTCCACAGGAGAGACCTGAGACTA
GCCGCTAATGCTATCTGTTCGGCCGTTCCAGTTGATTGGATCCCAACCAGCCGTACCACCTGGTCGATCC
ATGCCCATCACCAATGGATGACAACAGAAGACATGCTGTCAGTGTGGAATAGGGTTTGGATAGAGGAAAA
CCCATGGATGGAGGACAAAACCCACATATCCAGTTGGGGAGATGTTCCATATTTAGGAAAAAGGGAAGAC
CAATGGTGTGGATCCCTGATAGGCTTAACAGCAAGGGCCACCTGGGCCACCAACATACAAGTGGCCATAA
ACCAAGTGAGAAGACTAATTGGGAATGAGAATTATCTAGATTACATGACATCAATGAAGAGATTCAAGAA
CGAGAGTGATCCCGAAGGGGCACTCTGGTGAGTCAACACATTCACAAAATAAAGGAAAATAAGAAGTCAA
ACAAGGCAAGAAGTCAGGCCGGATTAAGCCATAGCACGGTAAGAGCTATGCTGCCTGTGAGCCCCGTCTA
AGGACGTAAAATGAAGTCAGGCCGAAAGCCACGGCTTGAGCAAACCGTGCTGCCTGTAGCTCCATCGTGG
GGATGTAAAAACCTGGGAGGCTGCAACCCATGGAAGCTGTACGCATGGGGTAGCAGACTAGTGGTTAGAG
GAGACCCCTCCCGAAACATAACGCAGCAGCGGGGCCCAACACCAGGGGAAGCTGTACCCTGGTGGTAAGG
ACTAGAGGTTAGAGGAGACCCCCCGCATAACAATAAACAGCATATTGACGCTGGGAGAGACCAGAGATCC
TGCTGTCTCTACAGCATCATTCCAGGCACAGAACGCCAGAAAATGGAATG

>FJ410180.1 Dengue virus 1 isolate DENV-1/US/BID-V2128/1995, complete genome
ACAAGAACAGTTTCGAATCGGAAGCTTGCTTAACGTAGTTCTAACAGTTTTTTATTAGAGAGCAGATCTC
TGATGAACAACCAACGGAAAAAGACGGGTCGACCGTCTTTCAATATGCTGAAACGCGCGAGAAACCGCGT
GTCAACTGGTTCACAGTTGGCGAAGAGATTCTCAAAAGGATTGCTTTCGGGCCAAGGACCCATGAAATTG
GTGATGGCTTTTATAGCATTTCTAAGATTTCTAGCCATACCCCCAACAGCAGGAATTTTGGCTAGATGGA
GCTCATTCAAGAAGAATGGAGCGATCAAAGTGTTACGGGGTTTCAAAAAAGAGATCTCAAGCATGTTGAA
CATTATGAACAGGAGGAAAAAATCTGTGACCATGCTCCTCATGCTGCTGCCCACAGCCCTGGCGTTCCAT
TTGACCACACGAGGGGGAGAGCCACACATGATAGTTAGTAAGCAGGAAAGAGGAAAGTCACTGTTGTTTA
AGACCTCTGCAGGCATCAATATGTGCACTCTCATTGCGATGGATTTGGGAGAGTTATGCGAGGACACAAT
GACCTACAAATGCCCCCGGATCACTGAGGCGGAACCAGATGACGTTGACTGCTGGTGCAATGCCACAGAC
ACATGGGTGACCTATGGGACGTGTTCTCAAACCGGCGAACACCGACGAGACAAACGTTCCGTGGCACTGG
CCCCACACGTGGGACTTGGTCTAGAAACAAGAACCGAAACATGGATGTCCTCTGAAGGTGCCTGGAAACA
AATACAAAAAGTGGAGACTTGGGCTTTGAGACACCCAGGGTTCACGGTGACAGCCCTTTTTTTAGCACAT
GCCATAGGAACATCCATTACTCAGAAAGGGATCATTTTCATTTTGCTGATGCTAGTAACACCATCAATGG
CCATGCGATGTGTGGGAATAGGCAACAGAGACTTCGTTGAAGGACTGTCAGGAGCAACGTGGGTGGACGT
GGTATTGGAGCATGGAAGCTGCGTCACCACCATGGCAAAAGATAAACCAACATTGGACATTGAACTCTTG
AAGACGGAGGTCACAAACCCTGCCGTCTTGCGCAAACTGTGCATTGAAGCTAAAATATCAAACACCACCA
CCGATTCAAGGTGTCCAACACAAGGAGAGGCCACACTGGTGGAAGAACAAGACTCGAACTTTGTGTGTCG
ACGAACGTTTGTGGACAGAGGCTGGGGTAATGGCTGCGGACTATTTGGGAAAGGAAGCCTACTGACGTGT
GCTAAGTTCAAGTGTGTGACAAAACTAGAAGGAAAGATAGTTCAATATGAAAACTTAAAATATTCAGTGA
TAGTCACTGTCCACACTGGGGACCAGCACCAGGTGGGAAACGAGACTACAGAACATGGAACAATTGCAAC
TATAACACCTCAAGCTCCTACGTCGGAAATACAGCTGACTGACTACGGAGCCCTCACATTGGACTGCTCA
CCTAGAACAGGGCTGGACTTTAATGAGATGGTTCTATTGACAATGAAAGAAAAATCATGGCTTGTCCACA
AACAATGGTTTCTAGACTTACCACTGCCTTGGACTTCAGGAGCTTCAACATCTCAAGAGACTTGGAACAG
ACAAGATTTGCTGGTCACATTCAAGACAGCTCATGCAAAGAAACAGGAAGTAGTCGTACTGGGATCACAG
GAAGGAGCAATGCACACTGCGTTGACTGGGGCGACAGAAATCCAGACGTCAGGAACGACAACAATCTTTG
CAGGACACCTGAAATGCAGACTAAAAATGGATAAACTGACTTTAAAAGGGATGTCATATGTAATGTGCAC
AGGCTCATTTAAGCTAGAGAAGGAAGTGGCTGAGACCCAGCATGGAACTGTTCTAGTGCAGGTTAAATAC
GAAGGAACAGATGCGCCATGCAAGATCCCTTTTTCGGCCCAAGATGAGAAAGGAGTGACCCAGAATGGGA
GATTGATAACAGCCAACCCCATAGTCACTGACAAAGAAAAACCAGTCAACATTGAGACAGAACCACCTTT
TGGTGAGAGCTACATCGTGGTAGGGGCAGGTGAAAAAGCTTTGAAACTGAGCTGGTTCAAGAAAGGGAGC
AGCATAGGGAAAATGTTCGAAGCAACTGCCCGAGGAGCACGAAGGATGGCTATCCTGGGAGACACCGCAT
GGGACTTCGGCTCTATAGGAGGAGTGTTCACATCAGTGGGAAAATTGGTACACCAGGTTTTTGGAGCCGC
ATATGGGGTTCTGTTCAGCGGTGTTTCTTGGACCATGAAAATAGGAATAGGGATTCTGCTGACATGGTTG
GGATTAAATTCAAGGAGCACGTCACTTTCGATGACGTGCATTGCGGTTGGCATGGTCACACTGTACCTAG
GAGTCATGGTTCAAGCGGACTCGGGATGTGTAATCAACTGGAAGGGCAGAGAACTCAAATGTGGAAGTGG
TATTTTTGTCACTAATGAAGTCCACACTTGGACAGAGCAATACAAATTCCAGGCTGACTCCCCAAAAAGA
CTGTCAGCAGCCATTGGGAAGGCATGGGAGGAGGGCGTGTGTGGAATTCGATCAGCCACGCGTCTTGAGA
ACATCATGTGGAAGCAAATATCAAATGAATTGAACCACATTCTACTTGAAAATGACATGAAATTCACAGT
GGTTGTAGGAGATGCTAATGGAATTTTGGCCCAAGGAAAAAAAATGATTAGGCCACAACCCATGGAACAT
AGATACTCATGGAAAAGCTGGGGAAAAGCCAAAATCATAGGAGCAGACATACAGAATACCACCTTCATCA
TCGACGGCCCAGATACTCCAGAATGCCCCGATGACCAAAGAGCGTGGAACATTTGGGAAGTTGAAGACTA
TGGGTTTGGAATTTTCACGACAAACATATGGCTGAAATTGCGCGACTCCTACACCCAAATGTGTGACCAC
CGGCTAATGTCCGCTGCCATCAAAGACAGCAAGGCAGTCCATGCTGACATGGGGTACTGGATAGAAAGTG
AAAAGAACGAGACCTGGAAGCTAGCGAGAGCCTCCTTCATAGAAGTCAAGACATGTATCTGGCCGAAATC
CCACACTCTATGGAGTAATGGAGTTTTGGAAAGTGAAATGATAATCCCAAAGATATATGGAGGACCAATA
TCTCAGCACAACTACAGACCAGGGTATTTCACACAAACAGCAGGGCCATGGCACCTAGGCAAGTTGGAAT
TGGATTTTGACTTGTGTGAAGGTACCACAGTTGTTGTGGATGAACATTGTGGAAATCGAGGCCCATCTCT
CAGAACTACAACAGTCACAGGAAAGATAATCCATGAATGGTGTTGCAGATCCTGCACGTTACCCCCCTTA
CGCTTCAGAGGAGAAGACGGATGTTGGTATGGCATGGAAATCAGACCAGTTAAGGAGAAGGAGGAAAACC
TAGTTAGGTCAATGGTCTCTGCAGGGTCAGGAGAAGTGGACAGTTTTTCACTAGGGATACTATGTGTATC
AATAATGATTGAAGAAGTGATGAGATCCAGATGGAGTAGAAAGATGCTGATGACTGGAACATTGGCTGTT
TTCCTCCTTCTTATAATGGGACAACTGACATGGAATGACCTGATTAGGTTATGCATCATGGTTGGAGCTA
ATGCTTCAGACAGGATGGGGATGGGAACAACGTACCTGGCCTTGATGGCTACTTTCAAAATGAGACCAAT
GTTCGCTGTTGGGCTACTATTTCGCAGACTAACATCCAGAGAAGTTCTTCTTCTCACGATTGGATTAAGC
CTGGTGGCATCCGTGGAGTTACCAAATTCTTTGGAGGAGCTAGGGGATGGACTTGCAATGGGTATCATGA
TGTTAAAATTATTGACTGAATTTCAGCCACACCAGTTATGGACCACCTTACTGTCTTTGACATTTATCAA
AACAACTCTTTCATTGGATTATGCATGGAGGACAATGGCTATGGTGCTGTCAATCGTATCTCTCTTTCCT
TTATGTCTGTCTACGACCTCCCAAAAAACAACATGGCTTCCGGTGCTGTTAGGATCTTTTGGATGCAAAC
CATTAACCATGTTTCTTATAACAGAAAACAAAATCTGGGGAAGGAAAAGTTGGCCCCTCAATGAAGGAAT
TATGGCTATTGGAATAGTCAGCATTCTACTAAGTTCACTCCTTAAAAATGATGTGCCGTTGGCCGGCCCA
CTAATAGCTGGAGGCATGCTAATAGCATGTTATGTCATATCCGGAAGCTCAGCCGATTTATCATTGGAGA
AAGCGGCTGAGGTATCCTGGGAAGAAGAAGCAGAACACTCTGGTACCTCACACAACATATTAGTAGAGGT
CCAAGATGATGGAACTATGAAAATAAAAGATGAAGAGAGGGATGACACACTCACCATACTCCTCAAAGCA
ACTCTGCTGGCAGTCTCAGGAGTGTACCCAATGTCAATACCAGCAACTCTTTTCGTGTGGTATTTTTGGC
AGAAAAAGAAACAGAGATCAGGAGTGTTATGGGACACACCCAGCCCTCCGGAAGTGGAAAGAGCAGTTCT
TGATGATGGCATCTATAGAATCCTGCAAAGAGGACTGTTGGGCAGGTCCCAAGTAGGAGTGGGAGTTTTC
CAAGACGGCGTGTTCCACACAATGTGGCACGTCACCAGGGGAGCTGTCCTTATGTACCAAGGGAAGAGGT
TGGAACCAAGCTGGGCCAGTGTCAAAAAGGACTTGATCTCATATGGAGGAGGTTGGAGATTTCAAGGATC
ATGGAACACGGGAGAAGAGGTGCAGGTGATAGCTGTTGAACCAGGAAAAAATCCCAAAAATGTACAGACA
ACGCCGGGTACCTTCAAGACTCCCGAAGGCGAAGTTGGAGCCATAGCTCTAGATTTTAAACCCGGCACAT
CTGGATCTCCCATCGTGAACAGAGAGGGAAAAATAGTAGGTCTTTATGGAAATGGAGTGGTGACAACAAG
TGGAACCTACGTCAGTGCCATTGCCCAAGCTAAAACATCACAAGAAGGGCCTCTACCAGAGATTGAGGAG
GAGGTGTTTAAGAAAAGGAACTTAACAATAATGGACCTGCATCCAGGATCGGGAAAAACAAGAAGATATC
TTCCAGCCATAGTCCGTGAGGCCATAAAAAGGAAACTGCGCACGTTAATCTTGGCTCCCACAAGAGTTGT
CGCCTCTGAAATGGCAGAGGCGCTCAAGGGAATGCCAATAAGATATCAGACAACAGCAGTGAAGAGTGAA
CACACAGGAAGGGAGATAGTTGACCTCATGTGCCACGCCACTTTTACCATGCGTCTCTTATCTCCAGTGA
GAGTTCCCAATTACAACATGATTATCATGGATGAAGCACATTTTACCGATCCAGCCAGCATAGCGGCCAG
AGGGTACATCTCAACTCGAGTGGGTATGGGTGAAGCAGCTGCGATCTTTATGACAGCCACTCCCCCAGGA
TCGGTGGAGGCCTTTCCACAAAGCAATGCAGTTATCCAAGATGAGGAAAGAGACATCCCTGAGAGATCAT
GGAACTCAGGCTACGACTGGATCACTGATTTTCCAGGTAAAACAGTCTGGTTTGTTCCAAGCATTAAGTC
AGGAAATGACATTGCTAACTGTTTAAGAAAGAACGGAAAACGGGTGATCCAATTGAGCAGAAAAACCTTT
GACACTGAGTACCAGAAAACAAAAAACAATGATTGGGACTATGTTGTCACAACAGACATTTCCGAAATGG
GGGCAAATTTCCGGGCCGACAGGGTAATAGACCCAAGGCGGTGCTTGAAACCAGTGATACTAAAAGATGG
TCCAGAGCGTGTCATTCTAGCCGGACCGATGCCAGTGACTGTGGCCAGTGCTGCCCAGAGAAGAGGAAGA
ATTGGAAGGAACCAAAACAAGGAAGGTGATCAGTACGTTTATATGGGACAGCCTTTAAATAATGATGAGG
ATCACGCTCATTGGACAGAAGCAAAAATGCTCCTTGACAATATAAACACACCAGAAGGGATCATTCCAGC
CCTCTTTGAGCCAGAGAGAGAAAAGAGTGCAGCAATAGATGGGGAGTACAGACTGCGGGGAGAAGCAAGG
AAAACGTTCGTGGAGCTCATGAGAAGAGGAGATCTACCAGTTTGGCTATCCTACAAAGTTGCCTCAGAAG
GTTTCCAGTACTCCGACAGAAGGTGGTGCTTTGACGGGGAAAGGAACAACCAGGTGTTGGAGGAGAACAT
GGACGTGGAGATCTGGACAAAGGAAGGAGAAAGGAAGAAATTGCGACCCCGCTGGTTGGATGCCAGAACA
TACTCTGATCCACTGGCCCTTCGTGAGTTTAAAGAGTTTGCAGCAGGAAGAAGAAGTGTCTCAGGTGACC
TAATATTGGAAATAGGGAAACTTCCACAACATTTGACGCTAAGAGCCCAGAATGCTCTGGATAACTTGGT
CATGTTGCACAATTCCGAACAAGGAGGAAAAGCCTATAGACATGCTATGGAGGAACTGCCAGACACCATA
GAAACATTGATGCTCCTAGCTTTGATAGCTGTGCTGACTGGTGGAGTGACGCTGTTCTTCCTATCAGGAA
AAGGTCTAGGGAAAACATCCATTGGCCTGCTCTGTGTGATGGCCTCAAGCGCACTGTTATGGATGGCCAA
TGTGGAGCCACATTGGATAGCGGCCTCCATCATACTAGAGTTCTTTCTGATGGTGCTGCTCATTCCAGAG
CCAGACAGACAGCGCACTCCACAGGACAACCAGCTAGCATACGTGGTGATAGGTTTGTTATTCATGATAC
TGACAGTGGCAGCCAATGAGATGGGATTATTGGAAACCACAAAGAAAGACCTGGGGATTGGCCATGTAGC
CGCCGAAAACCAACACCATGCCACGATGCTGGACGTAGACCTACGCCCAGCTTCAGCCTGGACCCTCTAT
GCAGTAGCCACAACAGTTATCACTCCCATGATGAGACACACAATTGAAAACACAACGGCAAACATTTCCC
TGACAGCCATTGCAAACCAGGCAGCTATATTGATGGGACTTGACAAGGGATGGCCAATATCGAAGATGGA
CATAGGAGTTCCACTTCTCGCCTTAGGGTGCTATTCCCAGGTGAACCCATTGACACTGACAGCGGCGGTG
TTGATGTTAGTGGCTCATTATGCCATAATTGGACCAGGACTGCAAGCAAAGGCCACTAGAGAAGCTCAAA
AAAGGACAGCGGCCGGAATAATGAAAAATCCAACCGTAGACGGGATTGTTGCAATAGACTTGGATCCTGT
GGTTTATGATGCAAAATTTGAAAAACAGTTAGGCCAAATAATGTTACTGATACTTTGTACATCACAGATT
CTCTTGATGCGGACCACATGGGCCCTGTGTGAATCCATCACACTGGCTACTGGACCCCTGACCACTCTCT
GGGAGGGATCTCCAGGAAAATTCTGGAATACCACGATAGCAGTGTCCATGGCAAACATCTTCAGGGGAAG
TTATCTAGCAGGAGCAGGTCTGGCCTTCTCGTTAATGAAATCTTTGGGAGGAGGCAGGAGAGGTACGGGG
GCTCAAGGAGAAACACTGGGAGAGAAATGGAAAAGACAGTTAAACCAACTGAGCAAGTCAGAATTCAACA
CCTACAAAAGGAGTGGGATTATGGAGGTGGACAGATCCGAAGCCAAAGAGGGATTAAAAAGAGGAGAAAC
AACCAAACATGCAGTGTCGAGAGGAACAGCCAAACTGAGGTGGTTTGTGGAGAGGAACCTCGTGAAACCA
GAAGGGAAAGTCATAGACCTCGGTTGTGGAAGAGGTGGCTGGTCATATTATTGTGCTGGGCTGAAGAAAG
TCACTGAAGTCAAGGGATACACAAAAGGAGGACCTGGACATGAGGAACCTATCCCAATGGCGACCTATGG
ATGGAACCTAGTAAAGCTATACTCTGGAAAAGATGTATTTTTTACACCACCTGAGAAATGTGATACCCTT
CTGTGTGATATAGGAGAGTCCTCTCCGAATCCAACTATAGAAGAAGGAAGAACGTTACGTGTTCTAAAGA
TGGTAGAACCATGGCTCAGAGGAAACCAATTCTGCATAAAAATCCTAAATCCTTACATGCCAAGTGTGGT
AGAAACTCTGGAGCAAATGCAAAGAAAACATGGAGGGATGCTAGTGCGAAACCCACTCTCAAGAAATTCC
ACCCATGAAATGTACTGGGTTTCATGTGGAACAGGAAACATTGTGTCGGCAGTGAACATGACATCCAGAA
TGTTACTGAATCGATTCACAATGACTCACAGGAAGCCAACATATGAAAGAGACGTGGACTTAGGCGCTGG
AACAAGACATGTGGCAGTGGAACCAGAGGTAGCCAACCTAGATATCATTGGCCAGAGGATAGAGAATATA
AAAAATGAACACAAGTCAACATGGCATTATGATGAAGACAATCCATACAAAACATGGGCCTATCATGGAT
CATATGAGGTCAAACCATCAGGATCAGCCTCATCTATGGTGAATGGCGTGGTGAGATTGCTCACAAAACC
ATGGGATGTCATCCCCATGGTCACACAAATAGCTATGACCGATACCACACCCTTCGGACAACAGAGAGTG
TTTAAAGAGAAAGTAGATACGCGCACGCCGAGAGCAAAACGAGGCACAGCACAAATTATGGAGGTGACAG
CCAAGTGGCTATGGGGTTTCCTTTCCAGAAACAAAAAACCCAGAATCTGCACAAGAGAGGAGTTCACAAG
AAAGGTTAGGTCAAACGCAGCAATAGGAGCAGTGTTCGTTGATGAAAACCAATGGAACTCAGCAAAAGAA
GCAGTGGAAGACGAAAGGTTTTGGGATCTCGTGCACAGAGAGAGGGAACTTCATAAACAGGGAAAATGTG
CCACGTGTGTCTACAACATGATGGGGAAGAGAGAGAAAAAATTGGGAGAGTTTGGAAAGGCAAAAGGAAG
TCGTGCAATATGGTACATGTGGCTGGGAGCACGCTTTCTAGAGTTCGAAGCCCTTGGTTTCATGAATGAA
GATCACTGGTTCAGTAGAGAGAATTCATTCAGTGGAGTGGAAGGAGAAGGACTGCACAAACTTGGATACA
TACTCAGAGACATATCAAAGATCCCGGGGGGAAACATGTATGCAGATGACACAGCCGGATGGGACACAAG
AATAACAGAGGATGATCTTCAGAATGAGGCTAGAATCACTGACATCATGGAGCCTGAACACGCTCTATTG
GCTACGTCAATTTTTAAGCTGACCTACCAAAACAAGGTGGTAAGGGTGCAAAGACCAGCAAAAAATGGAA
CCGTGATGGATGTTATATCCAGACGAGACCAGAGAGGAAGTGGGCAGGTCGGAACCTATGGCTTAAATAC
TTTCACCAATATGGAGGTCCAACTAATAAGACAAATGGAGTCTGAAGGAATCTTTTTACCCAGCGAATTG
GAAACCCCCAATCTAGCTGAGAGAGTTCTTGACTGGTTGGAAAAACATGGCACTGAAAGGCTGAAAAGAA
TGGCAATTAGCGGAGATGATTGTGTGGTGAAACCAGTTGATGACAGGTTTGCAACAGCCTTAATAGCTCT
GAATGACATGGGAAAAGTAAGAAAAGACATACCGCAGTGGGAACCTTCAAAAGGATGGAATGACTGGCAG
CAAGTGCCTTTCTGTTCACACCATTTCCACCAGCTGATCATGAAGGATGGGAGGGAAATAGTGGTGCCAT
GCCGCAACCAAGATGAACTTGTGGGCAGGGCTAGAGTATCACAAGGCGCCGGATGGAGCCTGAGAGAAAC
TGCTTGCCTAGGCAAGTCATATGCACAAATGTGGCAGCTGATGTACTTCCACAGGAGAGACCTAAGACTA
GCGGCTAATGCTATCTGTTCAGCTGTCCCAGTTGACTGGGTCCCAACCAGCCGCACAACCTGGTCAATCC
ATGCTCACCATCAATGGATGACAACAGAAGATATGTTATCAGTGTGGAATAGGGTTTGGATAGAGGAAAA
CCCATGGATGGAGGATAAAACTCATGTATCCAGCTGGGAAGAAGTCCCATACTTAGGGAAAAGGGAAGAT
CAATGGTGTGGATCCCTGATAGGCTTGACAGCGAGGGCCACTTGGGCCACTAACATACAAGTAGCCATAA
ACCAAGTGAGAAGGCTCATCGGGAATGAGAATTATCTAGATTACATGACATCAATGAAGAGATTCAAGAA
TGAGAGTGATCCCGAAGGGGCACTCTGGTAAGTCAACACACTCATGAAATAAAGGAAAATAGAAGATCAA
ATAAAGTAAGAAGTCAGGCCAGATTAAGCCATAGTACGGAAAAAGCTATGCTGCCTGTGAGCCCCGTCCA
AGGACGTAAAATGAAGTCAGGCCGAAAGCCACGGCTTGAGCAAGCCGTGCTGCCTGTGGCTCCATCGTGG
GGATGTAAAAACCCGGGAGGCTGCAACCCATGGAAGCTGTACGCATGGGGTAGCAGACTAGTGGTTAGAG
GAGACCCCTCCCAAGACATAACGCAGCAGCGGGGCCCAACACCAGGGGAAGCTGTACCTTGGTGGTAAGG
ACTAGAGGTTAGAGGAGACCCCCCGCACAACAACAAACAGCATATTGACGCTGGGAGAGACCAGAGATCC
TGCTGTCTCTACAGCATCATTCCAGGCACAGAACGCCAGAAAATGGAATG

>FJ182037.1 Dengue virus 3 isolate DENV-3/US/BID-V1622/2005, complete genome
GACTCGGAAGCTTGCTTAACGTAGTGCTAACAGTTTTTTATTAGAGAGCAGATCTCTGATGAACAACCAA
CGGAAGAAGACGGGAAAACCGTCTATCAATATGCTGAAACGCGTGAGAAACCGTGTGTCAACTGGATCAC
AGTTGGCGAAGAGATTCTCAAAAGGACTGCTGAACGGCCAGGGACCAATGAAACTGGTTATGGCGTTCAT
AGCTTTCCTCAGATTTCTAGCCATTCCACCAACAGCAGGAGTCTTGGCTAGATGGGGAACCTTCAAGAAG
TCGGGGGCCATTAAGGTCCTGAAAGGCTTCAAGAAGGAGATCTCAAACATGCTGAGCATAATCAACAAAC
GGAAAAAGACATCGCTCTGTCTCATGATGATATTGCCAGCAGCACTTGCTTTCCACTTGACTTCACGAGA
TGGAGAGCCGCGCATGATTGTGGGGAAGAATGAAAGAGGAAAATCCCTACTTTTTAAGACAGCCTCTGGA
ATTAACATGTGCACACTCATAGCCATGGACTTAGGAGAGATGTGTGATGACACGGTCACTTACAAATGCC
CCCACATTGCCGAAGTGGAACCTGAAGACATTGACTGCTGGTGCAACCTTACATCAACATGGGTGACTTA
TGGAACGTGCAATCAAGCCGGAGAGCACAGACGCGACAAGAGATCAGTGGCGTTAGCTCCCCATGTCGGC
ATGGGACTGGACACACGCACCCAAACCTGGATGTCAGCTGAAGGAGCTTGGAGGCAAGTCGAGAAGGTAG
AGACATGGGCCCTTAGGCACCCAGGGTTCACCATACTAGCCCTATTTCTTGCCCATTACATAGGCACTTC
CTTGACCCAGAAGGTGGTTATTTTTGTACTACTAATGCTGGTCACCCCATCCATGACAATGAGATGTGTG
GGAGTAGGAAACAGAGATTTTGTGGAAGGTCTATCAGGAGCTACGTGGGTTGACGTGGTGCTCGAGCACG
GGGGGTGTGTGACCACCATGGCTAAGAACAAGCCCACGTTGGATATAGAGCTTCAGAAGACCGAGGCCAC
CCAACTGGCGACCCTAAGGAAGCTATGCATTGAGGGGAAAATTACCAACATAACAACTGACTCAAGATGT
CCTACCCAAGGGGAAGCGGTTTTGCCTGAGGAGCAGGACCAGAACTACGTGTGTAAGCATACATACGTAG
ACAGAGGCTGGGGGAACGGATGTGGTTTGTTTGGCAAGGGAAGCTTGGTAACATGTGCGAAATTTCAATG
CTTGGAACCAATAGAGGGAAAAGTGGTGCAATATGAGAACCTCAAATACACCGTCATCATCACAGTGCAC
ACAGGAGACCAACACCAGGTGGGAAATGAAACGCAGGGAGTCACGGCTGAGATAACACCTCAGGCATCAA
CCACTGAAGCCATCTTGCCTGAATATGGAACCCTTGGGCTAGAATGCTCACCACGGACAGGTTTGGATTT
CAATGAAATGATCTTGCTAACAATGAAGAACAAAGCATGGATGGTACATAGACAATGGTTTTTTGACCTA
CCTCTACCATGGACATCAGGAGCTACAACGGAAACACCAACCTGGAACAGGAAGGAGCTTCTTGTGACAT
TTAAAAACGCACATGCGAAAAAACAAGAAGTAGTTGTCCTTGGATCGCAAGAGGGAGCAATGCATACCGC
ATTGACAGGAGCCACAGAAATCCAAAACTCAGGAGGCACAAGCATTTTTGCGGGGCACTTAAAATGTAGA
CTTAAGATGGACAAATTGGAACTCAAGGGGATGAGCTATGCAATGTGCACGAATACCTTTGTGTTGAAGA
AAGAAGTCTCAGAAACGCAGCATGGGACAATACTCATCAAGGTCGAGTACAAAGGGGAAGATGCACCTTG
CAAGATTCCTTTCTCCACAGAGGATGGACAAGGGAAAGCTCACAATGGCAGACTGATTACAGCCAACCCA
GTGGTGACCAAGAAGGAGGAGCCTGTCAATATTGAGGCGGAACCTCCTTTTGGGGAAAGTAATATAGTAA
TTGGAATTGGAGACAACGCCTTGAAAATCAACTGGTACAAGAAGGGAAGCTCTATTGGGAAGATGTTCGA
GGCCACTGCCAGAGGTGCAAGGCGCATGGCCATCTTGGGAGACACAGCTTGGGACTTTGGATCAGTGGGT
GGTGTTCTGAACTCATTAGGCAAAATGGTGCACCAAATATTCGGAAGTGCTTACACAGCCCTATTCAGTG
GAGTCTCTTGGGTAATGAAAATTGGAATAGGAGTTCTCTTGACTTGGATAGGGTTGAATTCAAAAAACAC
ATCCATGTCATTTTCATGCATTGCGATAGGAATCATTACACTCTATCTGGGAGCTGTGGTGCAAGCTGAC
ACGGGGTGTGTTATAAACTGGAAAGGCAAAGAACTCAAATGTGGAAGTGGAATCTTCGTCACCAACGAGG
TCCATACCTGGACAGAGCAATACAAATTCCAAGCAGACTCCCCAAAAAGATTGGCAACAGCCATTGCAGG
CGCTTGGGAGAATGGAGTGTGTGGAATTAGGTCAACAACCAGAATGGAGAATCTCCTGTGGAAGCAAGTA
GCCAATGAACTGAACTACATATTGTGGGAAAACAATATCAAATTAACGGTAGTTGTGGGCGATATAATTG
GGGTCTTAGAGCAAGGGAAAAGAACACTAACACCACAACCCATGGAGCTAAAATACTCATGGAAAACGTG
GGGAAAGGCAAAAATAGTGACAGCTGAAACACAAAATTCTTCTTTCATAATAGATGGACCAAACACACCG
GAGTGTCCAAGTGCCTCAAGAGCATGGAATGTGTGGGAGGTGGAAGATTACGGGTTCGGAGTCTTCACAA
CCAACATATGGCTGAAACTCCGAGAGGTGTATACCCAACTATGTGACCATAGGCTAATGTCGGCAGCCGT
CAAGGATGAGAGGGCTGTACATGCCGACATGGGCTATTGGATAGAAAGCCAAAAGAATGGAAGTTGGAAG
CTAGAAAAAGCATCCCTCATAGAGGTGAAAACCTGCACATGGCCAAAATCACATACCCTTTGGAGTAATG
GTGTGTTAGAGAGTGACATGATCATTCCAAAGAGTCTAGCTGGTCCTATCTCGCAACACAACTACAGGCC
CGGGTACCACACCCAGACGGCGGGACCCTGGCATTTAGGAAAATTAGAGCTGGACTTCAACTATTGTGAA
GGAACAACAGTTGTCATCACAGAAAACTGTGGGACAAGAGGCCCATCATTGAGAACAACAACAGTGTCAG
GGAAGTTAATACACGAATGGTGTTGCCGCTCGTGCACACTTCCTCCCCTGCGATACATGGGAGAAGACGG
TTGCTGGTATGGCATGGAAATCAGACCCATCAGTGAGAAAGAAGAGAACATGGTAAAGTCTTTAGTCTCA
GCGGGAAGTGGAAAGGTGGACAACTTCACAATGGGTGTCTTGTGTTTGGCAATCCTCTTTGAAGAGGTGA
TGAGAGGAAAATTTGGGAAGAAACACATGATTGCGGGGGTTTTCTTCACGTTTGTACTCCTTCTCTCAGG
GCAAATAACATGGAGAGATATGGCGCACACACTAATAATGATTGGGTCCAACGCATCTGACAGGATGGGA
ATGGGCGTTACCTACCTAGCTTTAATTGCAACATTTAAAATCCAGCCATTCTTGGCTTTGGGATTTTTCC
TAAGAAAACTGACATCCAGAGAAAATTTATTGTTAGGAGTTGGGCTGGCTATGGCAACAACGTTACAACT
GCCAGAGGACATCGAACAAATGGCAAATGGAATCGCTCTGGGGCTCATGGCTCTTAAACTGATAACACAA
TTTGAAACATACCAATTATGGACAGCATTAATCTCCTTAACGTGTTCAAACACAATCTTTACGCTGACTG
TTGCCTGGAGAACAGCCACCCTGATTTTGGCCGGAGTTTCGCTTTTACCAGTGTGCCAGTCTTCGAGCAT
GAGGAAATCAGACTGGCTTCCAATGACAGTGGCAGCCATGGGAGTTCCACCTCTACCACTTTTTATTTTT
AGCTTGAAAGACACACTCAAAAGGAGAAGCTGGCCACTGAATGAAGGGGTGATGGCTGTTGGGCTTGTGA
GCATTCTGGCCAGTTCTCTCCTTAGAAATGATGTACCCATGGCTGGACCATTAGTGGCCGGGGGCTTGCT
GATAGCGTGCTACGTCATAACTGGCACGTCAGCAGACCTCACCGTAGAAAAAGCAGCAGATGTAACATGG
GAGGAAGAGGCTGAGCAAACAGGAGTGTCCCACAACTTAATGATCACAGTTGATGATGATGGAACAATGA
GAATAAAAGATGATGAGACTGAGAATATCCTAACAGTGCTTTTGAAAACAGCATTATTAATAGTATCAGG
AATCTTTCCATACTCCATCCCCGCAACATTGTTGGTCTGGCACACTTGGCAAAAGCAAACCCGAAGATCC
GGCGTTCTATGGGATGTACCTAGCCCTCCAGAGACACAGAAAGCAGAACTGGAAGAAGGGGTCTATAGGA
TCAAACAGCAAGGAATTTTTGGGAAAACCCAAGTAGGGGTTGGAGTACAGAAAGAAGGAGTCTTTCACAC
CATGTGGCACGTTACAAGAGGGGCAGTGTTAACATACAATGGGAAAAGACTGGAACCAAACTGGGCTAGC
GTGAAAAAAGATCTGATTTCATACGGAGGAGGATGGAGATTGAGCGCACAATGGCAAAAGGGGGAGGAGG
TGCAGGTTATTGCCGTAGAGCCTGGGAAGAACCCAAAGAACTTTCAAACCATGCCAGGCACTTTTCAGAC
TACAACAGGGGAAATAGGAGCAATTGCACTGGATTTCAAGCCTGGAACTTCAGGATCTCCTATCATAAAC
AGAGAGGGAAAGGTAGTAGGACTGTATGGCAATGGAGTGGTTACAAAGAATGGTGGCTACGTCAGCGGAA
TAGCGCAAACGAATGCAGAACCAGATGGACCGACACCAGAATTGGAAGAAGAGATGTTCAAAAAACGAAA
TCTAACCATAATGGATCTTCATCCTGGGTCAGGAAAGACACGGAAATACCTTCCAGCTATTGTTAGAGAG
GCAATCAAGAGACGTTTAAGAACTCTAATTCTGGCACCGACAAGGGTGGTTGCAGCTGAGATGGAAGAAG
CATTGAAAGGGCTCCCAATAAGGTACCAAACAACAGCAACAAAATCTGAACACACAGGAAGAGAGATTGT
TGATCTGATGTGCCACGCAACGTTCACAATGCGTCTGCTGTCACCAGTTAGGGTTCCAAACTATAACTTG
ATAATAATGGATGAAGCCCATTTCACAGACCCAGCCAGTATAGCTGCTAGAGGGTATATATCAACTCGTG
TTGGAATGGGAGAAGCAGCCGCAATTTTCATGACAGCAACGCCCCCTGGAACAGCTGACGCCTTTCCCCA
GAGCAACGCTCCAATTCAAGATGAAGAAAGGGACATACCAGAACGCTCATGGAATTCAGGCAATGAATGG
ATAACCGACTTCGCTGGGAAAACGGTGTGGTTTGTCCCCAGCATTAAAGCCGGAAATGACATAGCAAACT
GCTTGCGGAAAAACGGGAAAAAGGTCATTCAACTTAGTAGGAAGACTTTTGACACAGAATATCAGAAAAC
TAAACTGAATGATTGGGACTTCGTGGTGACGACTGACATTTCAGAAATGGGGGCCAATTTCAAAGCAGAT
AGAGTGATCGACCCAAGAAGATGTCTCAAACCAGTGATCCTGACAGATGGACCAGAGCGGGTGATTCTGG
CTGGACCAATGCCAGTCACCGCGGCGAGTGCTGCGCAAAGGAGAGGGAGAGTTGGCAGGAACCCACAAAA
AGAAAATGACCAGTACATATTCACGGGCCAGCCTCTCAACAATGATGAAGATCATGCTCACTGGACAGAA
GCAAAAATGCTGCTGGACAACATTAACACACCAGAAGGGATCATACCAGCTCTCTTTGAGCCAGAAAGGG
AGAAGTCAGCCGCCATAGACGGTGAGTATCGCCTGAAAGGTGAGTCCAGGAAGACTTTCGTGGAACTCAT
GAGGAGGGGTGACCTTCCAGTCTGGTTAGCCCATAAAGTAGCATCAGAAGGGATCAAATATACAGATAGA
AAATGGTGCTTTGATGGACAACGCAATAATCAAATTTTAGAAGAGAACATGGATGTGGAGATCTGGACAA
AGGAAGGAGAAAAGAAAAAATTGAGACCTAGGTGGCTTGACGCCCGCACCTATTCAGATCCCTTAGCACT
CAAGGAATTCAAGGACTTTGCGGCTGGCAGAAAGTCAATAGCCCTTGATCTTGTGACAGAAATAGGAAGA
GTGCCTTCACACCTAGCTCATAGAACGAGAAATGCTCTGGACAATCTGGTGATGCTGCATACGTCAGAAC
ATGGCGGTAAGGCCTACAGGCATGCGGTGGAGGAACTACCAGAGACAATGGAAACACTCCTACTCTTGGG
ACTCATGATCTTGTTGACAGGTGGGGCAATGCTTTTCTTAATATCAGGTAAAGGGATTGGAAAGACTTCA
ATAGGACTCATTTGTGTGATTGCTTCCAGCGGCATGTTGTGGATGGCCGAAATCCCACTCCAATGGATCG
CGTCGGCCATAGTCCTGGAGTTTTTTATGATGGTGTTGCTTATACCAGAACCAGAGAAGCAGAGAACCCC
CCAAGACAACCAACTCGCATATGTCGTGATAGGCATACTTACATTGGCTGCAATAATAGCAGCCAATGAA
ATGGGATTGTTGGAAACCACAAAGAGAGATTTAGGAATGTCTAAGGAGCCAGGTGTTGTTTCTCCAACCA
GTTATTTAGATGTGGACTTGCACCCAGCATCAGCCTGGACATTGTATGCTGTGGCCACTACAGTAATAAC
ACCAATGTTAAGACATACCATAGAGAATTCTACAGCAAATGTGTCCCTGGCAGCTATAGCCAACCAGGCA
GTGGTCCTGATGGGTTTGGACAAAGGATGGCCAATATCAAAAATGGACTTAGGAGTACCCCTGCTGGCAT
TGGGTTGCTATTCACAAGTGAACCCACTGACTCTAACAGCGGCAGTACTCTTGCTGATCACACATTATGC
TATTATAGGTCCAGGATTGCAGGCAAAAGCCACTCGTGAAGCTCAGAAAAGGACAGCTGCTGGAATAATG
AAGAATCCAACGGTGGATGGGATAATGACAATAGACCTAGATCCTGTAATATATGATTCAAAATTTGAAA
AGCAACTGGGACAGGTTATGCTCCTGGTTTTGTGTGCAGTTCAACTTTTGTTAATGAGAACATCATGGGC
CTTGTGTGAAGCTTTAACTCTAGCTACAGGACCAATAACAACACTCTGGGAAGGATCACCTGGGAAGTTT
TGGAACACCACGATAGCTGTTTCCATGGCGAACATTTTTAGAGGGAGCTATTTGGCAGGAGCTGGGCTTG
CTTTTTCTATTATGAAATCAGTTGGAACAGGGAAAAGAGGAACAGGCTCACAGGGTGAAACTTTAGGAGA
AAAATGGAAAAAGAAGTTAAATCAATTATCCCGGAAAGAGTTTGACCTTTACAAGAAATCTGGAATCACT
GAAGTGGATAGAACAGAAGCCAAAGAAGGGTTGAAAAGAGGAGAAATAACACATCATGCCGTGTCCAGAG
GTAGCGCAAAACTTCAATGGTTTGTGGAGAGAAACATGGTCATTCCCGAAGGAAGAGTTATAGACTTGGG
CTGTGGAAGAGGAGGCTGGTCATATTACTGTGCAGGACTGAAAAAAGTCACAGAAGTGCGAGGATACACA
AAAGGCGGTCCAGGACACGAAGAACCAGTACCTATGTCCACATATGGATGGAACATAGTCAAGTTAATGA
GTGGAAAGGATGTGTTTTATCTTCCACCTGAAAAGTGTGACACCCTGTTGTGTGACATTGGAGAATCTTC
ACCAAGCCCAACAGTGGAAGAAAGCAGAACTATAAGAGTTTTGAAGATGGTTGAACCATGGCTAAAGAAC
AACCAATTTTGTATTAAAGTATTGAACCCTTACATGCCAACTGTGATTGAGCACCTAGAAAGACTACAAA
GGAAACATGGAGGAATGCTTGTGAGAAATCCACTCTCACGAAACTCCACGCACGAAATGTACTGGATATC
TAATGGCACAGGTAACATTGTCGCTTCAGTCAACATGGTATCTAGACTGCTACTGAACAGGTTCACGATG
ACACACAGAAGACCCACCATTGAGAAAGATGTGGATTTAGGAGCAGGAACTCGACATGTTAATGCGGAAC
CAGAAACACCCAATATGGATGTCATTGGGGAAAGAATAAAAAGGATCAAGGAGGAGCATAATTCAACATG
GCACTATGATGACGAAAACCCCTACAAAACGTGGGCTTACCATGGATCTTATGAAGTCAAAGCCACAGGC
TCAGCCTCCTCCATGATAAATGGAGTCGTGAAACTCCTCACTAAACCATGGGATGTGGTGCCCATGGTGA
CACAGATGGCAATGACAGATACAACTCCATTTGGTCAGCAGAGAGTCTTTAAAGAGAAAGTGGACACCAG
GACACCCAGGTCCATGCCAGGAACAAGAAGGGTTATGGGGATCACAGCGGAGTGGCTCTGGAGAACCCTG
GGAAGGAACAAAAAACCCAGATTATGCACAAGGGAAGAGTTTACAAAAAAGGTCAGAACTAACGCAGCCA
TGGGAGCCGTTTTCACAGAGGAGAACCAATGGGACAGCGCGAAGGCTGCTGTTGAGGATGAGGACTTTTG
GAAACTTGTGGACAGAGAACGTGAACTCCACAAATTGGGCAAGTGTGGAAGCTGTGTTTACAACATGATG
GGCAAGAGAGAGAAGAAACTTGGAGAGTTTGGCAAAGCAAAAGGCAGTAGAGCTATATGGTACATGTGGT
TGGGAGCCAGGTACCTTGAGTTCGAAGCCCTTGGATTTTTAAATGAAGACCACTGGTTCTCGCGTGAGAA
CTCTTACAGTGGAGTGGAAGGAGAAGGACTGCACAAGCTAGGCTATATATTAAGGGACATTTCTAAGATA
CCCGGAGGAGCTATGTATGCTGATGACACAGCTGGTTGGGACACAAGAATAACAGAAGATGACCTGCACA
ATGAGGAAAAGATCACACAGCAAATGGACCCTGAACACAGGCAGCTAGCGAACGCTATATTTAAGCTCAC
ATACCAGAACAAAGTGGTCAAAGTTCAACGACCGACTCCAACAGGCACGGTAATGGACATCATATCTAGG
AAAGACCAAAGAGGCAGTGGACAGGTAGGAACTTATGGTCTGAATACATTCACCAACATGGAAGCCCAGT
TAATCAGACAAATGGAAGGAGAAGGTGTGCTGACAAAGGCAGACCTCGAGAACCCTCATCTGTCAGAGAA
GAAAATTACACAATGGTTGGAAACCAAAGGAGTGGAGAGGTTAAAAAGAATGGCCATTAGCGGGGATGAT
TGCGTAGTGAAACCAATCGATGACAGGTTCGCTAATGCCCTGCTCGCTCTGAACGATATGGGAAAGGTTC
GGAAAGACATACCTCAATGGCAGCCATCAAAGGGATGGCATGATTGGCAACAGGTTCCTTTCTGCTCCCA
CCACTTTCATGAATTGATCATGAAAGATGGAAGAAAGTTGGTAGTTCCCTGCAGACCCCAGGACGAACTA
ATAGGAAGAGCAAGAATCTCTCAAGGAGCGGGATGGAGCCTTAGAGAAACCGCATGTCTGGGGAAAGCCT
ACGCTCAAATGTGGAGTCTCATGTATTTTCACAGAAGAGACCTCAGACTAGCATCCAACGCCATATGTTC
AGCAGTACCAGTCCACTGGGTCCCCACAAGTAGAACGACATGGTCTATTCATGCTCACCATCAGTGGATG
ACCACAGAAGACATGCTTACTGTCTGGAACAGGGTGTGGATCGAGGACAATCCATGGATGGAAGACAAAA
CTCCAGTCACAACCTGGGAAAATGTTCCATATCTAGGGAAGAGAGAAGACCAATGGTGCGGATCACTTAT
CGGTCTCACTTCCAGAGCAACCTGGGCCCAGAACATACCCACAGCAATTCAACAGGTGAGAAGCCTTATA
GGCAATGAAGAGTTTCTGGACTATATGCCTTCAATGAAGAGATTTAGGAAGGAGGAGGAGTCGGAGGGAG
CCATTTGGTAAACGTAGGAAGTGAAAAAGAGGTTAACTGTCAGGCCATATTAAGCCACAGTACGGAAGAA
GCTGTGCTGCCTGTGAGCCCCGTCCAAGGACGTTAAAAGAAGAAGTCAGGCCCCAAAGCCACGGTTTGAG
CAAACCGTGCTGCCTGTAGCTCCGTCGTGGGGACGTAAAACCTGGGAGGCTGCAAACTGTGGAAGCTGTA
CGCACGGTGTAGCAGACTAGCGGTTAGAGGAGACCCCTCCCATGACACAACGCAGCAGCGGGGCCCGAGC
ACTGAGGGAAGCTGTACCTCCTTGCAAAGGACTAGAGGTTAGAGGAGACCCCCCGCAAATAAAAACAGCA
TATTGACGCTGGGAGAGACCAGAGATCCTGCTGTCTCCTCAGCATCATTCCAGGCACAGAACGCCAGAAA
ATGGAATG

>EU482787.1 Dengue virus 2 isolate DENV-2/VN/BID-V765/2003, complete genome
ACAAAGACAGATTCTTTGAGGGAGCTAAGCTCAACGTAGTTCTAACAGTTTTTTAATTAGAGAGCAGATC
TCTGATGAATAACCAACGGAAAAAGGCGAGAAGTACGCCTTTCAATATGCTGAAACGCGAGAGAAACCGC
GTGTCGACTGTGCAACAGCTGACAAAGAGATTCTCACTTGGAATGCTGCAAGGACGAGGACCATTAAAAC
TGTTTATGGCCCTTGTGGCGTTCCTTCGTTTCCTAACAATCCCACCAACAGCAGGGATACTGAAAAGATG
GGGAACGGTCAAAAAATCAAAAGCTATCAATGTTTTGAGAGGGTTCAGGAAAGAGATTGGAAGGATGCTG
AACATCTTGAACAGGAGACGCAGGACAGCAGGCGTGATTATTATGTTAATTCCAACAGCGATGGCGTTCC
ATTTAACCACACGAAATGGAGAACCACACATGATCGTTGGCAGACAAGAGAAAGGGAAAAGTCTTCTGTT
TAAAACAGAGGATGGTGTGAACATGTGTACCCTCATGGCCATTGACCTTGGTGAATTGTGTGAAGATACA
ATCACGTACAAGTGCCCCCTCCTCAGGCAGAATGAACCAGAAGACATAGATTGTTGGTGCAACTCCACGT
CCACATGGGTAACTTATGGGACGTGTACCACCACAGGAGAACACAGAAGAGAAAAAAGATCAGTGGCACT
CGTTCCACATGTGGGTATGGGACTGGAGACACGAACTGAAACATGGATGTCGTCAGAAGGGGCCTGGAAA
CACGCTCAGAGAATTGAAACCTGGATCCTGAGACATCCAGGCTTTACCATAATGGCAGCAATCCTGGCAT
ACACCGTAGGAACGACACATTTCCAAAGGGCCCTGATTTTCATCTTATTGGCAGCTGTCGCTCCTTCAAT
GACAATGCGTTGCATAGGAATATCAAATAGAGACTTTGTAGAAGGGGTTTCAGGAGGAAGCTGGGTTGAC
ATAGTCTTAGAACATGGAAGTTGTGTGACGACAATGGCAAAAAATAAACCAACACTGGATTTTGAACTGA
TAAAAACAGAAGCCAAACAACCTGCCACTCTAAGGAAGTACTGTATAGAGGCAAAGCTGACCAATACAAC
AACAGAATCTCGTTGCCCAACACAGGGGGAACCCAGTTTAAATGAAGAGCAGGACAAAAGGTTCGTCTGC
AAACACTCCATGGTAGACAGAGGATGGGGAAATGGATGTGGATTATTTGGAAAGGGAGGCATTGTGACCT
GTGCTATGTTCACATGTAAAAAGAACATGGAAGGAAAAATCGTGCAACCAGAAAATTTGGAATACACCAT
CGTGATAACACCTCACTCAGGAGAGGAGCACGCTGTAGGTAATGACACAGGAAAACATGGTAAGGAAATT
AAAATAACACCACAGAGTCCCATCACAGAAGCAGAACTGACAGGCTATGGCACAGTCACGATGGAGTGCT
CTCCGAGAACGGGCCTTGACTTCAATGAGATGGTGCTGCTGCAGATGGAAGATAAAGCTTGGCTGGTGCA
CAGGCAATGGTTCCTAGACCTGCCGTTACCATGGCTACCCGGAGCGGACACACAAGGATCAAATTGGATA
CAGAAAGAGACATTGGTCACTTTCAAAAATCCCCACGCGAAGAAGCAGGATGTCGTTGTTTTAGGATCTC
AAGAAGGGGCCATGCACACGGCACTCACAGGGGCCACAGAAATCCAGATGTCATCAGGAAACTTACTATT
CACAGGACATCTCAAATGCAGGCTGAGAATGGACAAACTACAGCTCAAAGGAATGTCATACTCTATGTGT
ACAGGAAAGTTTAAAATTGTGAAGGAAATAGCAGAAACACAACATGGAACAATAGTTATCAGAGTACAAT
ATGAAGGAGACGGCTCTCCATGTAAGATCCCTTTTGAAATAATGGATTTGGAAAAAAGACATGTCTTAGG
TCGCCTGATTACAGTTAATCCGATCGTAACAGAAAAAGATAGCCCAGTCAACATAGAAGCAGAACCTCCA
TTCGGAGACAGCTACATCATTATAGGAGTAGAGCCGGGACAATTGAAACTCAACTGGTTCAAGAAAGGAA
GTTCCATCGGACAAATGTTTGAGACAACAATGAGAGGAGCAAAGAGAATGGCCATTTTAGGTGACACAGC
CTGGGATTTTGGATCTCTGGGAGGAGTGTTTACATCTATAGGAAAGGCTCTCCACCAAGTTTTCGGAGCA
ATCTATGGGGCTGCCTTTAGTGGGGTTTCATGGACTATGAAAATCCTCATAGGAGTCATCATCACATGGA
TAGGAATGAATTCACGTAGCACCTCACTGTCTGTGTCACTAGTATTGGTGGGAGTCATAACACTGTACTT
GGGAGCTATGGTGCAGGCTGATAGTGGTTGCGTTGTGAGCTGGAAAAACAAAGAACTGAAATGTGGCAGC
GGGATCTTCATCACAGATAACGTGCACACGTGGACAGAACAATACAAGTTCCAACCAGAATCCCCTTCAA
AATTAGCTTCAGCCATCCAAAAAGCTCATGAAGAGGGCATTTGTGGAATCCGCTCAGTAACAAGATTGGA
GAATCTGATGTGGAAACAAATAACACCAGAATTGAATCACATTCTATCAGAAAATGAGGTAAAGTTGACC
ATTATGACAGGAGACATTAAAGGAATCATGCAGGCAGGAAAACGATCTCTGCGGCCCCAGCCCACTGAGC
TGAAGTATTCATGGAAAACATGGGGAAAGGCGAAAATGCTCTCCACAGAATCTCACAACCAGACCTTTCT
CATTGATGGCCCCGAAACAGCAGAATGCCCCAACACAAACAGAGCTTGGAACTCGCTGGAAGTTGAAGAC
TATGGTTTTGGAGTTTTCACCACCAATATATGGCTAAAATTGAGAGAAAAACAGGATGTGTTCTGTGACT
CAAAACTCATGTCAGCAGCCATAAAAGACAACAGAGCCGTCCATGCCGATATGGGCTATTGGATAGAAAG
TGCACTCAATGACACATGGAAGATGGAGAAGGCCTCTTTCATTGAAGTCAAAAGCTGCCACTGGCCAAAG
TCACACACCCTCTGGAGTAATGGAGTATTAGAAAGTGAGATGATAATTCCAAAAAGTTTTGCTGGGCCAG
TGTCACAACACAATTACAGACCAGGCTATTACACGCAAACAGCAGGACCTTGGCATCTAGGTAAGCTTGA
GATGGACTTTGATTTCTGCGAAGGAACTACAGTGGTGGTGACTGAGGACTGCGGAAATAGAGGACCATCT
TTAAGAACGACCACTGCCTCTGGAAAACTCATAACAGAATGGTGCTGCCGATCCTGCACATTACCACCTC
TAAGATACAGAGGTGAGGATGGATGCTGGTATGGGATGGAAATCAGACCATTAAAAGAGAAAGAAGAGAA
TTTGGTCAACTCCTTGGTCACAGCCGGACATGGGCAGATTGACAACTTTTCACTAGGAGTCTTGGGAATG
GCATTATTCCTGGAAGAAATGCTCAGGACACGAGTAGGAACGAAACATGCAATACTGCTAGTTACAGTTT
CTTTTGTGACATTGATTACTGGGAACATGTCCTTTAGAGATCTGGGAAGAGTGATGGTTATGGTGGGCGC
TGCCATGACGGATGACATAGGTATGGGAGTGACTTATCTTGCCCTACTGGCAGCTTTCAAAGTAAGACCA
ACTTTCGCAGCTGGACTACTACTGAGAAAGCTGACCTCCAAGGAATTAATGATGGCTACCATAGGAATCG
CACTCCTTTCTCAAAGCACCATACCAGAGACCATTCTTGAACTAACTGATGCGTTAGCCTTGGGCATGAT
GGTCCTTAAAATAGTGAGAAATATGGAAAAGTACCAATTGGCAGTGACTATCATGGCCATCTCGTGTGTC
CCAAATGCAGTGATATTGCAAAACGCATGGAAGGTGAGCTGCACAATATTGGCAGCGGTGTCCGTTTCTC
CACTGCTCTTAACATCCTCACAGCAGAAAGCGGATTGGATACCACTGGCATTGACGATAAAAGGTCTCAA
TCCAACAGCCATTTTTCTAACAACCCTTTCGAGAACTAGCAAGAAAAGGAGCTGGCCGCTAAATGAGGCC
ATCATGGCAGTCGGGATGGTTAGTATTTTAGCCAGTTCTCTCTTAAAGAATGACATTCCCATGACAGGTC
CATTAGTGGCTGGAGGGCTCCTTACTGTGTGTTACGTGCTCACTGGACGATCGGCCGATTTGGAACTGGA
GAGAGCCACCGATGTCAAATGGGAAGATCAGGCAGAAATATCAGGAAGCAGCCCAATCCTGTCAATAACA
ATAGCAGAAGATGGCAGCATGTCGATAAAAAATGAAGAGGAAGAACAAACACTGACTATACTTATCAGAA
CGGGACTGCTAGTGATCTCAGGACTCTTTCCAGTGTCAATACCAATTACGGCAGCAGCATGGTACCTGTG
GGAAGTGAAGAAACAACGGGCTGGAGTATTGTGGGACGTCCCTTCACCCCCACCCGTGGGAAAGGCCGAA
CTGGAAGATGGAGCCTATAGAATCAAGCAAAAAGGGATTCTTGGATACTCCCAGATTGGAGCTGGAGTTT
ACAAAGAAGGAACATTCCATACAATGTGGCACGTCACACGTGGCGCTGTTCTGATGCATAGAGGGAAGAG
GATTGAACCATCATGGGCGGACGTCAAGAAAGACCTAATATCATATGGAGGAGGCTGGAAGCTCGAAGGA
GAATGGAAGGAAGGAGAGGAGGTCCAAGTCCTGGCATTGGAACCTGGGAAGAATCCAAGAGCTGTCCAAA
CGAAACCTGGACTTTTCAAAACCAGCACCGGAACCATAGGCGCCGTATCTTTGGACTTTTCCCCTGGAAC
ATCAGGATCTCCAATTGTCGATAGAAAAGGAAAAGTTGTGGGTCTTTATGGCAATGGTGTTGTCACAAGG
AGTGGAGCATACGTGAGTGCTATAGCCCAGACCGAAAAAAGCATTGAAGACAATCCAGAGATCGAAGATG
ACATTTTCCGAAAGAAAAGATTGACTATCATGGACCTCCATCCAGGAGCGGGAAAGACAAAAAGATACCT
TCCAGCCATAGTTAGAGAGGCCATAAAACGTGGCTTGAGAACATTAATCCTGGCCCCCACTAGAGTTGTG
GCAGCTGAAATGGAGGAAGCCCTTAGAGGACTTCCAATAAGATACCAAACCCCAGCCATCAGAGCCGAGC
ACACCGGGCGGGAGATTGTGGACCTAATGTGTCATGCCACATTCACTATGAGGCTGCTATCACCAGTCAG
AGTGCCAAATTACAACCTGATCATCATGGATGAAGCTCACTTCACAGACCCAGCAAGTATAGCAGCTAGA
GGATACATTTCAACTCGAGTAGAGATGGGTGAAGCAGCTGGGATTTTCATGACAGCCACTCCTCCGGGAA
GTAGAGACCCATTTCCTCAGAGCAATGCACCGATCATGGATGAGGAAAGAGAAATCCCTGAGCGTTCGTG
GAACTCTGGACATGAATGGGTCACGGATTTTAAAGGGAAGACTGTTTGGTTCGTTCCAAGTATAAAAGCG
GGAAATGACATAGCAGCTTGTCTCAGGAAAAATGGAAAGAAAGTGATACAACTCAGTAGGAAGACCTTTG
ACTCTGAGTATGTTAAGACTAGGACCAATGATTGGGACTTTGTGGTCACAACCGACATTTCAGAAATGGG
TGCCAACTTCAAGGCTGAGAGGGTTATAGACCCTAGACGCTGCATGAAACCAGTTATACTAACAGATGGC
GAAGAGCGGGTGATCTTGGCAGGACCCATGCCAGTAACCCACTCTAGTGCAGCGCAAAGAAGAGGGAGAA
TAGGAAGAAATCCAAAAAATGAAAATGACCAGTACATATACATGGGGGAACCTCTGGAAAATGATGAAGA
CTGTGCACATTGGAAAGAAGCCAAAATGCTCCTAGACAACATCAACACACCTGAAGGAATCATTCCTAGT
ATGTTCGAACCAGAGCGTGAAAAGGTGGATGCCATTGATGGTGAATACCGCTTGAGAGGAGAAGCAAGGA
AGACCTTTGTGGACCTAATGAGAAGAGGGGACTTACCAGTCTGGCTGGCTTACAGAGTGGCAGCTGAAGG
CATCAACTACGCAGACAGAAGGTGGTGTTTTGATGGAGTTAAGAACAACCAAATACTAGAAGAAAACGTG
GAAGTGGAAATTTGGACAAAAGAAGGGGAAAGGAAGAAATTAAAACCCAGATGGTTGGATGCTAGGATCT
ATTCTGACCCACTGGCACTAAAAGAATTCAAGGAATTTGCGGCTGGAAGAAAGTCCTTGACCCTGAACCT
AATCACAGAAATGGGTAGACTTCCAACTTTCATGACCCAGAAGGCAAGAGACGCACTGGATAACCTAGCT
GTGCTGCATACGGCTGAGGCAGGTGGAAGGGCGTACAATCATGCTCTCAGTGAACTGCCGGAGACCCTGG
AGACACTACTTTTACTGACACTCCTGGCTACAGTCACGGGAGGAATTTTCTTATTCTTAATGAGCGGAAA
AGGTGTAGGGAAGATGACCCTGGGAATGTGCTGCATAATCACGGCTAGCATCCTCCTATGGTATGCACAG
ATACAACCACACTGGATAGCAGCTTCAATAATATTGGAGTTTTTTCTCATAGTTTTGCTCATTCCAGAAC
CAGAAAAACAGAGAACACCCCAAGATAACCAACTGACCTACGTTGTTATAGCCATCCTCACAGTGGTGGC
CGCAACCATGGCAAACGAGATGGGTTTCCTAGAAAAAACCAAGAAAGACCTCGGATTGGGAAGCATTGCA
ACCCAGGAACCTGAGAGCAACATCCTGGACATAGATCTACGTCCTGCGTCAGCATGGACGCTGTATGCCG
TGGCTACAACATTTGTCACACCAATGTTGAGACATAGCATTGAAAATTCCTCAGTGAATGTGTCCCTAAC
AGCCATTGCTAACCAAGCCACAGTGCTAATGGGTCTTGGGAAAGGATGGCCATTGTCAAAGATGGACATC
GGAGTTCCCCTTCTTGCCATTGGATGCTACTCACAAGTCAACCCCATAACTCTCACAGCAGCTCTTCTTT
TACTGGTAGCGCATTATGCCATTATAGGGCCAGGACTCCAAGCGAAAGCAACCAGAGAAGCTCAGAAAAG
AGCAGCAGCAGGCATCATGAAAAACCCAACAGTCGATGGAGTAACAGTGATTGACCTAGATCCAATACCC
TATGATCCAAAATTTGAAAAACAGCTAGGACAAGTAATGCTCCTGATTCTCTGCGTGACTCAAGTACTAA
TGATGAGGACTACATGGGCTTTGTGTGAGGCTCTAACCTTAGCGACCGGGCCCATCTCCACATTGTGGGA
AGGTAATCCAGGGAGATTTTGGAACACTACTATTGCAGTGTCAATGGCCAACATTTTTAGAGGGAGCTAC
TTGGCTGGAGCTGGACTTCTTTTTTCCATCATGAAGAACACAACAAATACAAGAAGAGGAACTGGCAACA
TAGGAGAGACGCTTGGAGAGAAATGGAAAAGCCGATTAAACGCACTGGGAAAAAGTGAATTTCAGATCTA
CAAGAAAAGTGGAATCCAGGAAGTGGATAGAACCTTAGCAAAAGAAGGCATCAAAAGAGGAGAAACGGAC
CACCACGCTGTGTCGCGAGGTTCAGCAAAACTGAGATGGTTCGTCGAGAGAAATATGGTCACACCAGAAG
GAAAAGTGGTGGACCTTGGTTGCGGCAGAGGGGGCTGGTCATACTATTGTGGGGGACTAAAGGATGTAAG
AGAAGTCAAAGGCCTGACAAAAGGAGGACCAGGACACGAAGAACCAATCCCCATGTCAACATATGGGTGG
AATCTAGTACGCCTGCAGAGTGGAGTTGATGTTTTCTTCACTCCGCCAGAAAAGTGTGATACATTGTTGT
GTGACATAGGGGAGTCGTCACCAAATCCCACGATAGAAGCAGGACGAACACTCAGAGTCCTTAGCTTGGT
GGAAAACTGGTTGAACAATGACACCCAATTTTGCATAAAGGTTCTCAACCCATATATGCCCTCAGTCATA
GAAAAAATGGAAACACTGCAAAGGAAATATGGAGGAGCCTTAGTGAGGAATCCACTCTCACGAAACTCCA
CACATGAGATGTACTGGGTATCCAATGCTACTGGGAACATAGTGTCATCAGTGAACATGATCTCAAGGAT
GCTGATTAACAGATTCACAATGAAACACAAGAAAGCCACCTACGAGCCAGATGTTGACTTAGGGAGCGGA
ACCCGCAACATTGGAATTGAAAGTGAGATACCAAATCTAGACATAATAGGAAAGAGAATAGAGAAAATAA
AACAAGAGCATGAAACATCATGGCACTATGACCAAGACCACCCATACAAAACATGGGCTTACCATGGCAG
CTATGAAACAAAACAAACTGGATCAGCATCATCCATGGTGAACGGAGTGGTCAGACTGCTGACAAAACCT
TGGGACGTCGTCCCTATGGTAACACAGATGGCAATGACAGACACGACTCCATTTGGACAACAGCGCGTTT
TCAAAGAGAAAGTGGACACGAGAACCCAAGAACCGAAGGAAGGCACAAAGAAACTGATGAAAATCACGGC
AGAGTGGCTTTGGAAAGAACTAGGAAAGAAAAAGACACCCAGGATGTGTACCAGAGAAGAATTCACAAGA
AAGGTGAGAAGCAATGCAGCCTTGGGGGCCATATTCACTGATGAGAACAAATGGAAGTCGGCACGCGAGG
CTGTTGAAGATAGCAGGTTTTGGGAGCTGGTTGACAAGGAAAGAAATCTCCATCTTGAAGGGAAGTGTGA
AACATGTGTGTACAACATGATGGGAAAGAGAGAAAAGAAACTAGGGGAGTTCGGTAAGGCAAAGGGTAGC
AGAGCCATATGGTACATGTGGCTTGGAGCACGCTTCTTGGAGTTTGAAGCCTTGGGATTCTTGAATGAAG
ATCACTGGTTCTCCAGAGAGAACTCCCTGAGTGGAGTGGAAGGAGAAGGGCTGCACAAGCTAGGCTACAT
TCTAAGAGATGTGAGCAAGAAGGAAGGAGGAGCAATGTACGCCGATGATACAGCAGGATGGGACACAAGA
ATCACACTAGAAGACTTAAAAAATGAAGAAATGGTGACAAACCACATGGAAGGAGAACACAAGAAACTAG
CCGAGGCCATTTTTAAATTAACGTACCAAAACAAGGTGGTGCGTGTGCAAAGACCAACACCAAGAGGCAC
AGTAATGGATATCATATCGAGGAGAGACCAAAGAGGCAGTGGGCAAGTCGGTACCTATGGCCTCAACACT
TTCACCAATATGGAAGCCCAATTAATTAGACAGATGGAGGGAGAAGGAGTTTTCAAAAGCATTCAGCGCC
TGACAGTCACAGAAGAAATCGCTGTACAGAACTGGTTAGCAAGAGTGGGGCGTGAAAGGCTATCAAGAAT
GGCCATCAGTGGAGATGATTGTGTTGTAAAACCTTTAGATGACAGATTTGCAAGTGCTTTAACAGCTCTG
AATGACATGGGAAAAGTCAGGAAAGACATACAACAATGGGAACCTTCAAGAGGATGGAACGATTGGACAC
AAGTGCCTTTCTGTTCACACCATTTTCATGAGTTAATCATGAAAGACGGTCGCGTGCTCGTAGTTCCATG
CAGAAACCAAGATGAACTGATTGGCAGGGCCCGAATTTCCCAGGGAGCTGGATGGTCTTTGAAGGAGACG
GCCTGTTTGGGGAAGTCCTACGCTCAAATGTGGAGTCTGATGTACTTCCACAGACGTGACCTCAGGCTGG
CGGCAAATGCTATTTGCTCGGCAGTCCCGTCACATTGGGTCCCAACAAGTCGAACAACCTGGTCTATACA
CGCCAAGCATGAATGGATGACGACGGAAGACATGCTGACAGTCTGGAACAGGGTGTGGATCCAAGAAAAC
CCTTGGATGGAAGACAAAACTCCAGTAGAGTCATGGGAGGAAGTCCCATATTTGGGGAAAAGAGAAGACC
AATGGTGCGGCTCATTGATTGGGCTAACAAGCAGGGCTACCTGGGCAAAGAACATCCAAACAGCAATAAA
TCAAGTCAGATCCCTTATAGGCAATGAGGAATACACAGATTACATGCCATCCATGAAGAGATTCAGAAGG
GAAGAGGAAGAGGCAGGTGTCCTGTGGTAGAAGGTAAAACTAACATAAAACAAGGCTAAAAGTCAGGTCG
GATTAAGCCATAGTACGGGAAAAACTATGCTACCTGTGAGCCCCGTCCGAGGACGTTGAAAGAAGTCAGG
CCATCACAAATGCCACAGCTTGAGCAAACTGTGCAGCCTGTAGCTCCACCTGAGAAGGTGTAAAAAATCT
GGGAGGCCACAAACCATGGAAGCTGTACGCATGGCGTAGTGGACTAGCGGTTAGAGGAGACCCCTCCCTT
ACAAATCGCAGCAATAACGGGGGCCCAAGGTGAGATGAAGCTGTAGTCTCACTGGAAGGACTAGAGGTTA
GAGGAGACCCCCCCAAAACAAAAAACAGCATATTGACGCTGGGAAAGACCAGAGATCCTGCTGTCTCCTC
AGCATCATTCCAGGCACAGAACGCCAGAAAATGGAATG

>KM403587.1 Dengue virus 1 isolate SGEHI(D1)09119Y13, complete genome
AGTTGTTAGTCTGTGTGGACCGACAAGAACAGTTTCGAATCGGAAGCTTGCTTAACGTAGTTCTAACAGT
TTTTTATTAGAGAGCAGATCTCTGATGAACAACCAACGGAAGAAGACGGGTCGACCGTCTTTCAATATGC
TGAAACGCGCGAGAAACCGCGTGTCAACTGGTTCACAGTTGGCGAAGAGATTCTCAAAAGGATTGCTCTC
AGGCCAAGGACCCATGAAAATGGTGATGGCTTTCATAGCATTCCTAAGATTTCTAGCCATACCCCCAACA
GCAGGAATTTTGGCCAGATGGAGCTCATTCAAGAAGAATGGAGCGATCAAAGTGTTACGGGGTTTCAAAA
AAGAGATCTCAAGCATGCTGAACATAATGAACAGGAGAAAAAGATCCGTGACCATGCTCCTCATGCTGCT
GCCCACAGCCCTGGCGTTCCATTTGACCACACGAGGGGGAGAGCCACACATGATAGTTAGCAAGCAGGAA
AGAGGAAAGTCACTCTTGTTTAAGACCTCTGCAGGTGTCAACATGTGCACCCTCATTGCAATGGATTTGG
GAGAGTTATGTGAGGATACAATGACCTACAAATGCCCCCGGATCACTGAAGCGGAACCAGATGATGTTGA
TTGCTGGTGCAATGCCACAGACACATGGGTGACCTATGGGACGTGTTCTCAGACTGGCGAACATCGACGG
GATAAACGTTCTGTCGCATTGGCCCCACACGTGGGGCTTGGTCTCGAAACAAGAACCGAAACGTGGATGT
CCTCTGAAGGCGCCTGGAGGCAGATACAAAAAGTGGAGACTTGGGCCTTGAGACACCCAGGATTCACGGT
GATAGCCCTTTTTTTAGCACATGCCATAGGAACATCCATTACCCAGAAAGGGATCATCTTCATTTTGCTG
ATGCTGGTGACACCATCAATGGCCATGCGATGCGTGGGAATAGGCAACAGAGACTTCGTTGAAGGACTGT
CAGGAGCAACATGGGTGGATGTGGTACTGGAGCATGGAAGCTGTGTCACCACCATGGCAAAGAATAAACC
AACATTGGACATTGAACTCTTGAAGACGGAGGTCACGAACCCTGCCGTCTTGCGCAAACTGTGCATTGAA
GCTAAAATATCAAACACCACCACCGATTCAAGATGTCCAACACAAGGAGAAGCTACACTGGTGGAAGAAC
AAGACGCGAACTTTGTGTGTCGACGAACATTCGTGGACAGAGGCTGGGGTAATGGTTGTGGACTATTCGG
GAAGGGAAGCTTACTAACGTGTGCTAAGTTTAAGTGTGTGACAAAACTTGAAGGAAAGATAGTTCAATAT
GAAAACTTAAAATATTCGGTGATAGTCACTGTCCACACTGGGGACCAGCACCAGGTAGGAAATGAGACTA
CAGAACATGGAACAATTGCAACCATAACACCTCAAGCTCCCACGTCGGAAATACAGCTGACTGACTACGG
AGCCCTTACATTGGACTGCTCACCTAGAACAGGGCTGGACTTTAATGAGATGGTGCTGTTGACAATGAAA
GAAAAATCATGGCTTGTCCACAAACAATGGTTTCTAGACTTACCATTGCCTTGGACCTCGGGGGCTTCAA
CATCTCAAGAGACTTGGAACAGACAAGATCTGCTGGTCACATTTAAGACAGCTCATGCAAAGAAGCAGGA
AGTAGTCGTACTGGGGTCACAAGAAGGAGCAATGCACACTGCGTTGACTGGGGCGACAGAAATCCAGACG
TCAGGAACGACGACAATCTTCGCAGGACACCTGAAATGTAGACTAAAAATGGGTAAACTGACTTTAAAAG
GGGTGTCATATGTGATGTGCACAGGCTCATTTAAGCTAGAGAAGGAAGTGGCTGAGACCCAGCATGGAAC
TGTCCTAGTGCAGGTTAAATATGAAGGAACAGATGCACCATGCAAGATTCCAATTTCAACCCAAGATGAG
AAAGGAGTGACCCAGAATGGGAGATTGATAACAGCCAATCCCATAGTTACTGACAAAGAAAAACCAGTCA
ACATTGAAACAGAACCACCCTTTGGTGAGAGCTACATCGTGATAGGGGCGGGTGAAAAAGCTTTGAAACT
AAGCTGGTTCAAGAAAGGAAGCAGCATAGGGAAAATGTTCGAAGCCACCGCCCGAGGAGCACGAAGGATG
GCTATCCTGGGAGACACAGCATGGGACTTCGGTTCCATAGGAGGGGTGTTCACATCTGTGGGAAAATTGG
TACACCAGGTTTTTGGAACCGCATATGGGGTCCTGTTCAGCGGTGTTTCTTGGACCATGAAAATAGGAAT
AGGGATTCTGCTGACATGGCTAGGATTGAATTCAAGGAGCACGTCACTCTCGATGACGTGCATTGCAGTT
GGCATGGTCACACTGTACCTAGGAGTCATGGTTCAAGCGGACTCGGGGTGTGTGATCAACTGGAAGGGCA
GAGAACTCAAGTGTGGAAGTGGCATCTTTGTCACTAATGAAGTCCACACTTGGACAGAGCAATACAAATT
TCAGGCTGACTCCCCAAAAAGACTATCAGCAGCCATTGGGAAGGCATGGGAGGAAGGCGTGTGTGGAATT
CGATCAGCCACACGTCTTGAGAACATCATGTGGAAGCAAATATCAAATGAATTGAACCACATTCTACTTG
AAAATGACATGAAATTCACAGTGGTTGTAGGAGACGCCAATGGAATCTTGACCCAAGGAAAAAAGATGAT
TAGGCCACAACCCATGGAACACAAATACTCATGGAAAAGCTGGGGAAAAGCCAAAATCATAGGAGCAGAT
ACACAGAATACTACCTTCATCATCGATGGCCCAGACACTCCAGAATGCCCCGATGACCAGAGAGCATGGA
ACATTTGGGAAGTTGAGGACTATGGGTTTGGAGTTTTCACGACAAACATATGGCTGAAATTGCGTGACTC
CTACACCCAAATGTGTGACCACCGGCTAATGTCAGCTGCCATCAAGGACAGCAAGGCAGTCCATGCTGAC
ATGGGGTACTGGATAGAAAGTGAAAAGAACGAGACCTGGAAGCTAGCGAGAGCCTCCTTCATAGAAGTGA
AGACATGCATCTGGCCAAGATCCCACACTCTATGGAGCAATGGAGTCTTGGAAAGTGAAATGATAATCCC
AAAGATATATGGAGGACCAATATCTCAGCACAACTACAGACCAGGGTATTTCACACAAACAGCAGGGCCA
TGGCACCTAGGCAAGTTGGAACTAGACTTTAATTTGTGTGAAGGCACCACAGTTGTTGTGGATGAACATT
GTGGAAATCGAGGTCCATCTCTTAGAACTACAACAGTCACAGGAAAGATAATCCATGAATGGTGCTGCAG
ATCCTGCACGCTACCCCCCTTACGCTTCAGAGGAGAAGACGGATGTTGGTATGGCATGGAAATCAGACCA
GTTAAGGAGAAGGAAGAGAATCTAGTCAGGTCAATGGTCTCTGCAGGGTCAGGAGAAGTGGACAGTTTTT
CATTGGGACTACTATGCGTATCAATAATGATTGAAGAAGTGATGAGATCCAGATGGAGTAGAAAGATGCT
GATGACTGGAACACTGGCTGTTTTCTTCCTTCTTATAATGGGACAACTGACATGGAATGATCTGATCAGG
TTATGCATCATGGTTGGAGCCAATGTCTCAGACAGAATGGGGATGGGAACAACGTACCTAGCTTTAATGG
CCACTTTTAAAATGAGACCGATGTTCGCTGTTGGGCTATTATTTCGCAGACTAACATCCAGAGAGGTGCT
CCTTCTCACAATTGGACTAAGCCTGGTGGCATCCGTGGAGCTACCAAATTCTTTAGAGGAGCTAGGGGAC
GGACTTGCGATGGGCATCATGATGTTAAAATTGTTGACTGATTTTCAGTCACACCAGTTGTGGACTACCT
TACTGTCTCTGACATTCATCAAAACAACTCTTTCACTGGATTATGCATGGAAGACAATGGCTATGGTATT
GTCAATCGTATCTCTCTTTCCTCTATGTCTATCCACGACCTCTCAAAAAACAACATGGCTTCCGGTGTTG
TTAGGATCCTTTGGATGTAAACCACTAACCATGTTTCTTATAACAGAAAACAAAATTTGGGGAAGGAAAA
GTTGGCCCCTCAATGAAGGAATTATGGCTGTTGGAATAGTCAGCATTTTACTAAGTTCACTCCTCAAAAA
TGACGTGCCACTAGCCGGCCCACTAATAGCTGGAGGCATGCTGATAGCATGTTACGTCATTTCCGGAAGC
TCAGCCGATTTATCATTGGAGAGAGCGGCTGAGGTCTCCTGGGAAGAAGAAGCAGAACACTCTGGTGCCT
CACACAACATACTAGTGGAGGTCCAAGATGATGGAACTATGAAAATAAAAGATGAAGAGAGAGATGACAC
GCTCACTATACTCCTCAAAGCAACTTTGTTGGCAGTTTCAGGGGTGTACCCAATGTCAATACCAGCAACC
CTTTTTGTGTGGTATTTTTGGCAGAAAAAGAAACAGAGATCAGGAGTCTTGTGGGACACACCCAGCCCTC
CAGAAGTAGAAAGAGCAGTTCTTGATGATGGTATCTATAGAATCTTGCAAAGAGGACTGTTGGGTAGGTC
CCAGGTAGGAGTGGGAGTTTTTCAAGACGGCGTGTTCCACACAATGTGGCATGTCACCAGGGGGGCTGTC
CTCATGTACCAAGGGAAGAGGCTGGAACCAAGTTGGGCCAGTGTCAAAAAAGACTTGATCTCATATGGAG
GAGGTTGGAGGTTTCAAGGATCATGGAACACGGGAGAAGAAGTACAGGTGATAGCTGTTGAACCAGGGAA
AAACCCAAAGAATGTACAGACAACGCCGGGCACCTTCAAGACCCCTGAAGGCGAAGTTGGAGCCATAGCC
CTAGATTTCAAACCTGGCACATCTGGATCTCCCATCGTGAACAGAGAGGGGAAAATAGTAGGTCTTTATG
GAAATGGAGTGGTGACAACAAGTGGAACCTACGTCAGTGCCATTGCCCAAGCTAAAGCGTCACAAGAAGG
GCCTCTACCAGAGATTGAGGACGAGGTGTTTAAGAAAAGAAACCTAACAATAATGGACCTACATCCAGGA
TCAGGAAAAACAAGAAGATATCTTCCAGCCATAGTCCGTGAGGCCATAAAAAGGAAACTGCGCACGCTAA
TCTTGGCTCCCACAAGAGTTGTCGCCTCTGAAATGGCAGAGGCGCTTAAAGGAATGCCAATAAGATATCA
GACAACAGCAGTAAAGAGTGAACACACAGGAAAGGAGATAGTCGATCTCATGTGCCACGCCACTTTCACC
ATGCGTCTCCTATCTCCAGTGAGAGTTCCCAATTACAACATGATTATCATGGATGAAGCACACTTTACCG
ATCCAGCCAGCATAGCGGCCAGAGGGTACATCTCAACCCGAGTGGGTATGGGTGAAGCAGCTGCGATCTT
TATGACAGCCACTCCCCCAGGATCGGTAGAGGCCTTTCCACAGAGCAATGCAGTTATCCAAGATGAGGAA
AGAGACATTCCTGAGAGATCATGGAACTCAGGCTACGACTGGATCACTGACTTCCCAGGAAAAACAGTCT
GGTTTGTTCCAAGCATCAAATCAGGAAATGACATTGCCAACTGCTTAAGAAAAAACGGGAAACGGGTGAT
CCAATTGAGCAGAAAAACCTTTGACACTGAATACCAGAAAACGAAAAACAATGATTGGGACTATGTTGTC
ACAACAGACATTTCCGAAATGGGAGCAAATTTCCGGGCCGATAGGGTAATAGACCCAAGGCGGTGCTTGA
AGCCGGTAATACTAAAAGATGGCCCAGAGCGCGTCATTCTGGCCGGACCAATGCCAGTGACCGCGGCCAG
TGCTGCCCAGAGGAGAGGAAGAATTGGAAGGAACCAAAACAAGGAAGGTGACCAGTATATTTACATGGGA
CAGCCTTTAAATAATGATGAGGACCACGCTCATTGGACAGAAGCAAAAATGCTCCTTGACAATATAAATA
CGCCAGAAGGGATTATCCCAGCCCTCTTTGAGCCAGAGAGAGAAAAGAGTGCAGCAATAGACGGGGAGTA
TAGACTGCGGGGAGAAGCAAGGAAAACGTTCGTGGAGCTAATGAGAAGAGGGGATCTACCAGTTTGGCTA
TCTTACAAAGTTGCCTCAGAAGGCTTCCAGTACTCCGACAGAAGATGGTGCTTTGACGGGGAAAGGAACA
ACCAGGTGTTGGAGGAGAACATGGACGTGGAGATCTGGACAAAAGAAGGAGAAAGAAAGAAATTGCGACC
TCGCTGGTTAGATGCCAGAACCTACTCTGATCCACTGGCCCTGCGCGAGTTTAAAGAGTTCGCAGCAGGA
AGAAGAAGTGTCTCAGGTGACCTAATATTAGAAATAGGGAAACTCCCACAGCATTTGACGCTAAGGGCCC
AGAATGCTTTGGACAACTTGGTCATGTTGCACAATTCCGAACAAGGGGGAAAAGCCTATAGACATGCTAT
GGAAGAACTACCAGACACCATAGAAACATTGATGCTACTAGCCTTGATAGCTGTGCTGACTGGTGGAGTT
ACGTTGTTTTTCCTATCAGGAAAAGGTCTAGGGAAAACATCCATTGGCCTACTTTGTGTAATGGCCTCAA
GTGTACTGTTATGGATGGCCAGTGTGGAGCCCCATTGGATAGCGGCCTCCATCATACTAGAGTTTTTTCT
GATGGTGCTGCTTATTCCAGAGCCAGACAGACAGCGTACTCCACAGGACAATCAACTAGCATATGTGGTG
ATAGGTTTGTTATTCATGATATTGACAGTGGCAGCCAATGAGATGGGATTACTGGAAACCACAAAGAAAG
ACCTGGGGATTGGCCATGTAGTCGCCGAAAACCACCACCATGCCACAATGCTAGACATAGACTTACATCC
AGCTTCAGCCTGGACCCTCTATGCAGTAGCCACAACAATTATCACTCCCATGATGAGACACACAATTGAA
AACACAACGGCAAACATTTCCCTGACAGCTATTGCAAATCAGGCGGCTATATTAATGGGACTTGACAAGG
GATGGCCAATATCGAAGATGGACATAGGAGTGCCACTTCTCGCCTTAGGGTGCTATTCCCAGGTGAACCC
ATTGACACTGACAGCGGCGGTGTTAATGTTAGTGGCTCATTATGCCATAATCGGACCTGGACTGCAAGCA
AAAGCTACCAGAGAAGCCCAAAAAAGGACTGCGGCCGGAATAATGAAAAATCCAACTGTAGACGGGATTG
TTGCAATAGATTTGGATCCTGTGGTTTATGATGCAAAATTTGAAAAACAGCTAGGCCAAATAATGTTACT
AATACTCTGCACATCACAGATTCTCTTGATGCGGACTACATGGGCCTTATGTGAATCTATCACACTGGCT
ACTGGACCCTTGACCACTCTCTGGGAGGGATCTCCTGGAAAATTCTGGAATACCACGATAGCAGTGTCCA
TGGCAAACATCTTCAGGGGAAGTTATTTAGCAGGGGCAGGTCTGGCCTTCTCATTAATGAAATCTTTAGG
AGGAGGTAGGAGAGGTACGGGAGCTCAAGGGGAAACATTGGGAGAAAAATGGAAAAGACAACTAAACCAA
CTGAGCAAGTCAGAATTTAACACTTACAAAAGGAGTGGAATTATGGAGGTGGACAGATCCGAAGCCAAGG
AGGGACTGAAAAGAGGAGAAACAACCAAACATGCAGTGTCGAGAGGAACAGCCAAACTTAGGTGGTTTGT
GGAGAGGAACCTTGTGAAACCGGAAGGGAAAGTGATAGACCTCGGTTGTGGAAGAGGTGGCTGGTCATAT
TACTGCGCTGGGCTGAAGAAGGTCACAGAAGTAAAGGGATACACAAAAGGAGGACCCGGTCATGAGGAAC
CTATCCCAATGGCGACTTATGGATGGAACATAGTGAAGCTACACTCTGGAAGGGATGTATTCTTTACACC
ACCTGAGAAATGTGACACCCTTTTGTGTGATATTGGTGAGTCCTCTCCGAATCCAACTATAGAAGAAGGA
AGAACGTTACGTGTTCTAAAGATGGTGGAACCATGGCTCAGAGGAAATCAGTTTTGCATAAAAATCCTAA
ATCCTTATATGCCAAGTGTGGTAGAAACTCTGGAGCAAATGCAAAGAAAACATGGAGGGATGCTAGTGCG
AAACCCACTCTCAAGAAATTCCACCCATGAAATGTACTGGGTTTCATGTGGAACAGGAAACATTGTGTCG
GCAGTGAACATGACATCCAGAATGCTGCTGAATCGGTTCACAATGGCTCACAGGAAGCCAACGTATGAAA
GAGACGTGGACTTGGGCGCTGGAACAAGACATGTGGCAGTGGAACCAGAGATAGCCAACCTAGACATTAT
TGGCCAGAGGATAGAGAACATAAAAAATGAACATAAGTCAACATGGCATTATGATGAGGACAATCCATAC
AAAACATGGGCCTATCATGGATCATATGAGGTCAAGCCATCAGGGTCAGCCTCATCCATGGTGAATGGCG
TGGTGAGATTGCTCACCAAGCCATGGGATGTTATCCCCATGGTCACACAAATAGCTATGACTGATACCAC
ACCCTTCGGACAACAGAGGGTTTTCAAAGAGAAAGTTGACACACGCACACCAAGACCAAAACGAGGCACA
GCACAAATTATGGAGGTGACAGCCAAGTGGTTGTGGGGATTCCTCTCTAGAAATAAAAAACCCAGAATCT
GCACAAGAGAGGAGTTCACAAGAAAAGTTAGGTCAAACGCAGCAATTGGAGCAGTGTTTGTTGATGAAAA
CCAATGGAACTCAGCAAAAGAAGCAGTGGAAGACGAAAGGTTTTGGGACCTCGTGCACAGAGAGAGGGAG
CTCCATAAACAGGGAAAATGTGCCACGTGTGTCTACAATATGATGGGTAAAAGAGAGAAAAAACTAGGAG
AGTTTGGAAAGGCAAAAGGAAGTCGTGCAATATGGTACATGTGGTTGGGAGCACGCTTTCTAGAATTTGA
AGCCCTTGGCTTCATGAATGAAGACCACTGGTTCAGTAGGGAGAATTCACTCAGTGGAGTGGAAGGAGAA
GGACTACATAAACTTGGATACATACTCAGAGACATATCAAAGATTCCAGGGGGAAATATGTATGCAGACG
ACACAGCTGGATGGGACACAAGAATAACAGAGGATGATCTTCAGAATGAGGCTAAAATCACCGACATCAT
GGAGCCTGAACATGCTCTACTGGCTACGTCAATCTTCAAGCTGACCTATCAAAATAAGGTGGTAAGGGTG
CAAAGACCAGCAAAAAGTGGAACCGTGATGGACGTCATATCCAGACGTGACCAGAGAGGAAGTGGACAGG
TCGGAACTTATGGCCTAAACACTTTCACCAACATGGAGGTCCAACTAATAAGACAAATGGAATCTGAAGG
AATCTTTTCACCCAGCGAATTGGAAAATTCAAATCTAGCTGAGAGAGTTCTCGACTGGTTGGAAAAACAT
GGCGTCGAAAGGTTGAAAAGAATGGCAATCAGCGGAGATGACTGTGTGGTGAAACCAACTGATGACAGGT
TCGCAACAGCTTTAACAGCCCTGAATGACATGGGAAAGGTGAGAAAAGACATACCGCAATGGGAACCTTC
AAAAGGATGGAATGACTGGCAGCAAGTGCCTTTCTGTTCACACCACTTCCACCAACTGATTATGAAGGAT
GGGAGGGAGATAGTGGTGCCATGCCGCAACCAAGATGAACTTGTGGGCAGGGCCAGAGTATCACAAGGCG
CCGGGTGGAGCCTGAGAGAAACTGCTTGCCTAGGCAAGTCATATGCACAAATGTGGCAGCTGATGTACTT
CCACAGGAGAGACCTGAGACTGGCGGCTAATGCTATCTGTTCAGCCGTTCCAGTTAATTGGGTCCCAACC
AGCCGCACCACCTGGTCGATCCATGCCCACCATCAATGGATGACAACAGAAGACATGTTGTCAGTATGGA
ATAGGGTTTGGATAGAGGAAAACCCATGGATGGAGGACAAAACTCATGTATCCAGCTGGGAAGATGTTCC
ATACTTAGGAAAAAGGGAAGATCAATGGTGTGGATCTCTGATAGGCTTAACAGCAAGAGCCACCTGGGCC
ACCAACATACAAGTGGCCATAAACCAAGTGAGAAGGCTTATTGGGAACGAGAATTATTTAGACTACATGA
CATCAATGAAGAGATTCAAGAATGAGAGTGATCCCGAAGGAGCCCTCTGGTAAGCCAACACACTCATGCA
ATAAAAACAAGAAGTCAGGCCGGTTTAAGCCATAGTACGGTAAGAGCTATGCTGCCTGTGAGCCCCGTCC
AAGGACGTAAAATGAAGTCAGGCCGAAAGCCACGGCTTGAGCAAACCGTGCTGCCTGTGGCTCCATCGTG
GGGATGTAAAAACCCGGGAGGCTGCAACCCATGGAAGCTGTACGCATGGGGTAGCAGACTAGTGGTTAGA
GGAGACCCCTCCCAAGATACAACGCAGCAGCGGGGCCCAACACCAGGGGAAGCTGTACCCTGGTGGTAAG
GACTAGAGGTTAGAGGAGACCCCCCGCACAACAATAAACAGCATATTGACGCTGGGAGAGACCAGAGATC
CTGCTGTCTCTACAGCATCATTCCAGGCACAGAACGCCAGAAAATGGAATGGTGCTGTTGAATCAACAGG
TTCT

>EU529693.1 Dengue virus 2 isolate DENV-2/US/BID-V1046/2004, complete genome
ACAAAGACAGATTCTTTGAGGGAGCTAAGCTCAACGTAGTTCTAACAGTTTTTTAATTAGAGAGCAGATC
TCTGATGAATAACCAACGGAAAAAGGCGAGAAGTACGCCTTTCAATATGCTGAAACGCGAGAGAAACCGC
GTGTCAACTGTGCAACAGCTGACAAAGAGATTCTCACTTGGAATGCTGCAAGGACGAGGACCATTAAAAC
TGTTCATGGCCCTTGTGGCGTTCCTTCGTTTCCTAACAATCCCACCAACAGCAGGGATACTGAAAAGATG
GGGAACGATCAAAAAATCAAAAGCTATTAATGTCTTGAGAGGGTTTAGGAAAGAGATTGGAAGGATGCTG
AACATCTTGAACAGGAGACGCAGGACAGCAGGCGTGATTATTATGTTGATTCCAACAGCAATGGCGTTCC
ATTTAACCACACGTAATGGAGAACCACACATGATCGTTGGTAGGCAAGAGAAAGGGAAAAGTCTTCTGTT
CAAAACAGAGGATGGGGTTAACATGTGCACCCTCATGGCCATAGACCTTGGTGAATTGTGTGAAGATACA
ATCACGTACAAGTGTCCCCTCCTCAGGCAAAATGAACCAGAAGACATAGATTGTTGGTGCAACTCTACGT
CCACATGGGTAACTTATGGAACATGTACCACCACAGGAGAACACAGAAGGGAAAAAAGATCAGTGGCACT
CGTTCCACATGTGGGCATGGGACTGGAGACACGAACTGAAACATGGATGTCATCAGAAGGGGCCTGGAAA
CACGTTCAGAGAATTGAAACCTGGATCTTGAGACATCCAGGCTTTACCACAATGGCAGCAATCCTGGCAT
ACACCATAGGAACGACACATTTCCAAAGGGCCCTGATCTTCATTTTACTGACAGCCGTCGCTCCTTCAAT
GACAATGCGTTGCATAGGAATATCAAATAGAGACTTCGTAGAAGGGGTTTCAGGAGGAAGTTGGGTTGAC
ATAGTCTTAGAACATGGAAGTTGTGTGACGACGATGGCAAAAAATAAACCAACATTGGATTTTGAACTGA
TAAAAACAGAAGCCAAACAACCTGCCACTCTAAGGAAGTACTGTATAGAAGCAAAGCTGACCAATACAAC
AACAGAATCTCGTTGCCCAACACAAGGGGAACCCAGTCTAAATGAAGAGCAGGACAAAAGGTTCATCTGC
AAACACTCCATGGTAGACAGAGGATGGGGAAATGGATGTGGATTATTTGGAAAAGGAGGCATTGTAACCT
GTGCTATGTTCACATGCAAAAAGAACATGGAAGGAAAAGTTGTGCTGCCAGAAAATCTGGAATACACCAT
CGTGATAACACCTCACTCAGGAGAAGAGCACGCTGTAGGCAATGACACAGGAAAACATGGCAAGGAAATT
AAAATAACACCACAGAGTTCCATCACAGAAGCAGAACTGACAGGCTATGGCACTGTCACGATGGAGTGCT
CTCCGAGAACGGGCCTCGACTTCAATGAGATGGTGCTGCTGCAGATGGAAGACAAAGCCTGGCTGGTGCA
CAGGCAATGGTTCCTAGACCTGCCGTTACCATGGCTACCCGGAGCGGACACACAAGGATCAAATTGGATA
CAGAAAGAGACGTTGGTCACTTTCAAAAATCCCCACGCGAAGAAACAGGATGTCGTTGTTTTAGGATCTC
AAGAAGGGGCCATGCACACGGCACTTACAGGGGCCACAGAAATCCAGATGTCATCAGGAAACTTACTGTT
CACAGGACATCTCAAGTGTAGGCTGAGAATGGACAAATTACAGCTTAAAGGAATGTCATACTCTATGTGT
ACAGGAAAGTTTAAAATTGTGAAGGAAATAGCAGAAACACAACATGGAACAATAGTTATCAGAGTACAAT
ATGAAGGGGACGGCTCTCCATGTAAGATTCCTTTTGAGATAATGGATTTGGAAAAAAGACACGTCCTAGG
TCGCCTGATTACAGTTAACCCAATCGTAACAGAAAAAGATAGCCCAGTCAACATAGAAGCAGAACCTCCA
TTCGGAGACAGCTACATCATCATAGGAGTAGAGCCGGGACAATTGAAACTCAATTGGTTCAAGAAGGGAA
GTTCCATTGGCCAAATGTTTGAGACAACAATGAGAGGAGCGAAGAGAATGGCCATTTTAGGTGACACAGC
CTGGGATTTTGGATCCCTGGGAGGAGTGTTTACATCTATAGGAAAGGCTCTCCACCAAGTTTTCGGAGCA
ATCTATGGGGCTGCTTTTAGTGGGGTCTCATGGACTATGAAAATCCTCATAGGAGTTATCATCACATGGA
TAGGAATGAATTCACGTAGCACCTCACTGTCTGTGTCACTAGTATTGGTGGGAATCGTGACACTGTACTT
GGGGGTTATGGTGCAGGCTGATACTGGTTGCGTTGTGAGCTGGAAAAATAAAGAACTGAAATGTGGCAGC
GGGATCTTCATTACAGATAACGTGCACACATGGACAGAACAATATAAGTTCCAACCAGAATCCCCTTCAA
AACTAGCTTCAGCTATCCAAAAAGCTCATGAAGAGGGCATTTGTGGAATCCGCTCAGTAACAAGATTGGA
GAATCTGATGTGGAAACAAATAACACCAGAATTGAATCACATTCTATCAGAAAATGAGGTAAAGTTGACC
ATTATGACAGGAGACATTAAAGGAATCATGCAGGCAGGAAAACGATCTTTGCGGCCCCAGCCCACTGAGC
TGAAGTACTCATGGAAAACATGGGGAAAGGCGAAAATGCTCTCCACAGAGTCTCACAATCAGACCTTTCT
TATTGATGGCCCTGAAACAGCAGAATGCCCCAACACAAACAGAGCTTGGAACTCGCTGGAAGTTGAAGAC
TATGGTTTTGGAGTTTTTTCCACCAATATATGGCTAAAACTGAGAGAAAAACAGGATGTATTTTGTGACT
CAAAACTTATGTCAGCGGCCATAAAAGACAACAGAGCCGTCCATGCCGATATGGGTTATTGGATAGAAAG
TGCACTCAATGACACATGGAAGATGGAGAAAGCCTCTTTCATTGAAATCAAAAGCTGCCACTGGCCAAAG
TCACACACCCTCTGGAGCAATGGAGTATTGGAAAGTGAGATGATAATCCCAAAAAATTTTGCCGGGCCAG
TGTCACAACACAACTACAGACCAGGCTACCACACACAAACAGCAGGACCTTGGCACCTAGGTAAGCTCGA
GATGGACTTCGATTTCTGCGAAGGAACCACAGTGGTGGTGACTGAGGACTGTGGAAATAGAGGACCCTCT
TTAAGAACGACCACTGCCTCTGGAAAACTCATAACAGAATGGTGCTGCCGATCCTGCACACTACCACCTC
TAAGATACAGAGGTGAGGATGGATGCTGGTACGGGATGGAAATCAGACCATTGAAAGAGAAAGAGGAGAA
TCTGGTCAACTCCTTGGTCACAGCCGGACATGGGCAGATTGATAACTTTTCATTAGGAGTCTTGGGAATG
GCTCTGTTCCTGGAAGAAATGCTCAGGACCCGAGTAGGAACGAAACATGCAATACTGCTAGTTGCAGTAT
CTTTCGTGACATTGATTACCGGGAACATGTCCTTTAGAGACCTGGGAAGAGTGATGGTCATGGTGGGCGC
TACCATGACGGATGACATAGGTATGGGAGTGACTTACCTTGCCCTACTAGCAGCCTTCAAAGTTAGACCA
ACTTTTGCAGCTGGACTACTCTTGAGAAAATTGACCTCCAAGGAACTAATGATGGCCACTATAGGAATCG
CACTCCTTTCCCAAAGCACCATACCAGAGACCATTCTTGAACTGACTGATGCGTTAGCCTTGGGCATGAT
GGTCCTCAAAATAGTGAGAAATATGGAAAAGTACCAATTGGCAGTGACTATCATGGCTATCTCGTGTGTC
CCAAATGCAGTGATATTGCAAAACGCATGGAAGGTGAGTTGCACAATATTGGCAGCGGTGTCCGTTTCTC
CATTGCTCTTAACATCCTCACAACAGAAAGCGGATTGGATACCATTGGCATTGACGATAAAAGGTCTCAA
TCCAACAGCCATCTTTCTAACAACTCTTTCGAGAACCAGCAAGAAAAGGAGCTGGCCGCTAAATGAAGCT
GTCATGGCAGTCGGGATGGTGAGCATTTTAGCCAGTTCTCTCCTAAAGAATGACATTCCTATGACAGGTC
CATTAGTGGCTGGAGGGCTTCTTACTGTGTGTTACGTGCTCACTGGACGATCGGCCGATTTGGAACTGGA
GAGAGCTGCCGATGTAAAATGGGAAGATCAGGCAGAAATATCAGGAAGCAGCCCAATCCTGTCAATAACA
ATATCAGAAGATGGCAGCATGTCGATAAAAAATGAAGAGGAAGAACATACACTGACCATACTAATCAGAA
CGGGATTACTGGTGATCTCAGGAGTCTTTCCAGTATCGATACCAATTACAGCAGCAGCATGGTACCTGTG
GGAAGTGAAAAAACAACGGGCTGGAGTGTTGTGGGACGTCCCTTCACCCCCACCAGTGGGAAAAGCCGAA
CTGGAAGATGGAGCCTATAGAATCAAGCAAAGAGGGATTTTTGGATATTCTCAGATTGGAGCCGGAGTTT
ACAAAGAAGGAACATTCCATACAATGTGGCACGTCACACGTGGTGCTGTTCTGATGCATAGAGGGAAGAG
GATTGAACCATCATGGGCAGACGTCAAGAAAGACCTAATATCATATGGAGGAGGCTGGAAGCTAGAAGGA
GAATGGAAAGAAGGAGAGGAAGTCCAAGTCTTAGCATTGGAACCTGGAAAAAATCCAAGAGCCGTCCAAA
CGAAACCTGGACTTTTCAAAACCAATACCGGAACCATAGGCGCCGTATCTCTGGACTTTTCCCCTGGAAC
GTCAGGATCTCCAATTGTCGACAGAAAAGGAAAAGTTGTGGGTCTTTACGGTAATGGTGTTGTTACAAGG
AGTGGAGCATATGTGAGTGCTATAGCCCAGACCGAAAAAAGCATTGAAGACAATCCAGAGATCGAAGATG
ACATTTTCCGAAAGAAAAGATTGACCATCATGGACCTCCATCCAGGAGCAGGAAAGACAAAAAGATACCT
TCCAGCCATAGTTAGAGAAGCCATAAAACGTGGCTTGAGAACATTAATCCTGGCTCCCACTAGAGTTGTG
GCAGCTGAAATGGAGGAAGCTCTTAGAGGACTTCCAATAAGATACCAAACCCCAGCCATCAGAGCCGAGC
ACACCGGGCGGGAGATCGTGGACCTAATGTGCCATGCCACATTTACTATGAGGCTGCTATCACCAGTCAG
AGTGCCAAATTACAACCTGATCATCATGGACGAAGCCCACTTCACAGACCCAGCAAGTATAGCAGCTAGA
GGATATATTTCAACTCGAGTAGAGATGGGTGAAGCAGCCGGGATTTTCATGACAGCCACTCCTCCGGGAA
GTAGAGACCCATTTCCTCAGAGCAATGCACCAATCATGGATGAGGAAAGAGAAATCCCTGAGCGCTCGTG
GAATTCAGGTCATGAATGGGTCACGGACTTCAAAGGGAAGACTGTTTGGTTTGTTCCAAGTATAAAAGCA
GGAAATGACATAGCAGCTTGTCTTAGAAAAAATGGAAAGAAAGTGATACAACTCAGTAGGAAGACTTTTG
ACTCTGAGTATGTTAAGACTAGAGCCAATGATTGGGACTTTGTGGTCACAACTGACATTTCAGAAATGGG
TGCCAACTTCAGGGCTGAGAGGGTTATAGACCCCAGACGTTGCATGAAACCAGTTATACTAACAGATGGC
GAAGAGCGGGTCATCTTGGCAGGACCTATGCCAGTGACCCACTCTAGTGCAGCGCAAAGAAGAGGGAGAA
TAGGAAGAAATCCAAAAAATGAAAATGACCAGTACATATACATGGGAGAACCTCTGGAAAATGATGAAGA
CTGTGCACATTGGAAAGAAGCCAAAATGCTCTTAGATAACATCAACACACCTGAAGGAATCATTCCTAGC
ATGTTCGAACCAGAGCGTGAAAAAGTGGATGCCATTGATGGTGAATACCGTCTGAGAGGAGAAGCAAGGA
AAACCTTTGTGGACCTAATGAGAAGAGGGGACTTACCAGTCTGGTTGGCCTACAGAGTGGCAGCTGAAGG
CATCAACTACGCAGACAGAAGGTGGTGTTTTGATGGAATTAAGAACAACCAAATACTGGAAGAAAACGTG
GAAGTGGAAATCTGGACAAAAGAAGGGGAAAGGAAGAAATTAAAACCCAGATGGTTGGATGCTAGGATCT
ACTCTGACCCACTGGCACTGAAAGAATTCAAGGAATTTGCAGCTGGAAGAAAATCTTTGACCCTGAACCT
AATCACAGAAATGGGCAGGCTTCCAACTTTTATGACTCAGAAGGCAAGAGACGCACTGGACAACTTAGCT
GTGCTGCATACGGCTGAGGTAGGTGGAAGGGCTTACAATCATGCTCTCAGTGAACTGCCGGAGACCCTGG
AGACACTGCTTTTACTGACACTCCTGGCCACAGTCACAGGAGGAATCTTCTTATTCTTAATGAGCGGAAA
AGGTATAGGGAAGATGACCCTGGGAATGTGTTGTATAATCACGGCTAGTATCCTCCTATGGTATGCACAG
ATACAACCACACTGGATAGCAGCTTCAATAATACTGGAGTTTTTCCTCATAGTTTTGCTCATTCCAGAAC
CAGAAAAACAGAGAACACCCCAAGACAACCAATTGACCTACGTAGTCATAGCCATCCTCACAGTGGTGGC
CGCAACCATGGCAAATGAGATGGGTTTCCTGGAAAAAACCAAGAAAGACCTCGGATTGGGAAGCATTACA
ACCCAGGAATCTGAGAGCAACATTCTGGACATAGATCTACGTCCTGCATCAGCATGGACGCTGTATGCCG
TGGCTACAACATTTGTCACACCAATGTTGAGACATAGCATTGAAAATTCCTCAGTGAATGTCTCCCTAAC
AGCCATTGCTAACCAAGCCACAGTGCTAATGGGTCTTGGGAGAGGATGGCCATTGTCAAAGATGGACATC
GGAGTTCCCCTCCTTGCCATTGGATGCTATTCACAAGTCAACCCTATAACTCTCACAGCAGCTCTTCTTC
TACTGGTAGCACATTATGCCATTATAGGGCCAGGACTTCAAGCAAAAGCAACCAGAGAAGCTCAGAAAAG
AACAGCAGCAGGCATCATGAAAAATCCAACAGTCGATGGAATAACAGTGATTGACCTAGAACCAATACCC
TATGATCCAAAATTTGAAAAGCAGTTAGGACAAGTAATGCTCCTGGTCCTCTGCGTGACTCAAGTATTAA
TGATGAGGACTACATGGGCTCTGTGTGAGGCTCTAACCTTAGCGACAGGGCCCATCTCCACACTGTGGGA
AGGAAATCCAGGGAGGTTCTGGAACACTACCATTGCAGTGTCAATGGCTAACATCTTTAGGGGGAGCTAC
TTGGCCGGAGCTGGACTCCTCTTTTCCATCATGAAGAACACAACAAATACAAGAAGAGGAACTGGCAACA
TAGGAGAGACACTTGGAGAAAAATGGAAAAGCCGATTAAACGCACTGGGAAAAAGTGAATTTCAGATCTA
CAAGAAAAGTGGAATCCAGGAAGTGGATAGAACCTTAGCAAAAGAAGGCATCAAAAGAGGGGAAACGGAC
CACCACGCTGTGTCGCGAGGCTCAGCAAAACTGAGATGGTTCGTCGAGAGAAACATGGTCACACCAGAAG
GGAAGGTGGTGGACCTCGGTTGCGGCAGAGGGGGCTGGTCATACTATTGTGGGGGACTAAAGAATGTAAG
AGAAGTCAAAGGCCTGACAAAAGGAGGACCAGGACATGAAGAACCCATCCCCATGTCAACATATGGGTGG
AATCTAGTGCGTCTGCAAAGTGGAGTTGACGTTTTCTTCACCCCGCCAGAAAAGTGTGACACATTGTTGT
GTGACATAGGGGAATCGTCACCAAATCCCACGATAGAAGCAGGACGAACACTTAGAGTCCTCAACTTAGT
GGAAAATTGGTTGAACAATAACACCCAATTTTGCGTAAAGGTTCTCAACCCATACATGCCCTCAGTCATA
GAAAAAATGGAAACACTACAAAGGAAATATGGAGGAGCCTTGGTGAGGAATCCACTCTCACGAAACTCCA
CACATGAGATGTACTGGGTATCCAATGCTACCGGGAACATAGTGTCATCAGTGAACATGATTTCAAGGAT
GTTGATTAACAGATTCACAATGAAACACAAGAAAGCCACTTACGAGCCAGATGTTGACCTAGGAAGCGGA
ACCCGCAACATTGGAATTGAAAATGAGATACCAAATCTAGACATAATAGGAAAGAGAATAGAGAAAATAA
AGCAAGAGCATGAAACATCATGGCACTATGACCAAGACCACCCATACAAAACGTGGGCTTACCATGGCAG
CTATGAAACAAAACAAACTGGATCAGCATCATCTATGGTGAACGGAGTTGTCAAACTGCTGACAAAACCT
TGGGACGTTGTCCCTATGGTGACACAGATGGCAATGACAGACACGACTCCATTTGGACAACAACGCGTTT
TCAAAGAGAAAGTGGATACGAGAACCCAAGAACCGAAGGAAGGCACAAAGAAACTGATGAGAATCACGGC
AGAGTGGCTTTGGAAAGAACTAGGAAAGAAAAAGACACCCAGGATGTGTACCAGAGAAGAATTTACAAGA
AAGGTGAGAAGCAATGCAGCCTTGGGGGCCATATTCACTGATGAGAACAAATGGAAATCGGCTCGTGAGG
CTGTTGAAGATAGTAGGTTTTGGGAGCTGGTTGACAGGGAAAGAAATCTTCATCTTGAAGGAAAGTGTGA
AACATGTGTGTACAACATGATGGGGAAAAGAGAGAAGAAACTAGGGGAGTTCGGCAAGGCAAAAGGTAGC
AGAGCCATATGGTACATGTGGCTTGGAGCACGTTTCTTAGAGTTTGAAGCCCTAGGATTCTTGAATGAAG
ATCACTGGTTCTCCAGAGGGAATTCCCTGAGTGGAGTGGAAGGAGAAGGGCTGCACAAGCTAGGCTACAT
TTTAAGAGATGTGAGCAAGAAGGAAGGGGGAGCAATGTACGCCGATGACACAGCAGGATGGGACACAAGA
ATCACACTAGAAGACTTAAAAAATGAAGAGATGGTAACAAACCACATGAAAGGAGAACACAAGAAACTAG
CCGAGGCCATATTCAAATTAACGTACCAAAACAAGGTGGTGCGTGTACAAAGACCAACACCAAGAGGCAC
AGTAATGGACATCATATCGAGAAAAGACCAAAGAGGCAGCGGGCAAGTCGGCACCTATGGCCTTAATACT
TTCACCAACATGGAAGCCCAATTAATTAGACAGATGGAGGGAGAAGGAATTTTTAAAAGCATTCAGCGCC
TGACAGTCACAGAAGAAATCGCTGTGCAGAACTGGTTAGCAAGAGTGGGGCGTGAAAGGCTATCAAGAAT
GGCCATCAGTGGAGATGATTGCGTTGTAAAACCTTTAGATGACAGATTTGCAAGTGCTTTAACAGCCCTA
AATGACATGGGAAAAGTTAGGAAAGATATACAACAATGGGAACCTTCAAGAGGATGGAACGATTGGACAC
AAGTGCCTTTCTGTTCACATCATTTCCATGAGCTAGTCATGAAAGATGGTCGCATGCTCGTGGTCCCATG
CAGAAACCAAGATGAACTGATTGGTAGAGCCCGAATTTCCCAGGGAGCCGGGTGGTCTTTGAAGGAGACG
GCCTGTTTGGGGAAGTCTTACGCCCAAATGTGGACCTTGATGTACTTCCACAGACGTGACCTCAGACTGG
CGGCGAATGCCATTTGCTCGGCAGTCCCGTCACATTGGGTTCCAACAAGTCGAACAACCTGGTCCATACA
CGCTAAGCATGAATGGATGACGACGGAAGACATGCTGGCAGTCTGGAACAGGGTGTGGATCCAAGAAAAC
CCGTGGATGGAAGACAAAACTCCAGTGGAATCATGGGAAGAAGTCCCATACTTAGGGAAAAGAGAAGACC
AATGGTGCGGCTCATTGATTGGGCTAACAAGCAGGGCCACCTGGGCAAAGAACATCCAAACAGCGATAAA
TCAAGTCAGATCCCTTATAGGCAATGAGGAATACACAGACTACATGCCATCCATGAAAAGATTCAGAAAG
GAAGAGGAAGAGGCAGGTGTCCTGTGGTAGAAGGCAAAACTAACATGAAACAAGGCTGAAAGTCAGGTCG
GATTAAGCCATAGTACGGAAAAAACTATGCTACCTGTGAGCCCCGTCCAAGGACGTTAAAAGAAGTCAGG
CCATCACGAATGCCACAGCTTGAGCAAACTGTGCAGCCTGTAGCTCCACCTGAGAAGGTGTAAAAAATCT
GGGAGGCCACAAACCATGGAAGCTGTACGCATGGCGTAGTGGACTAGCGGTTAGAGGAGACCCCTCCCTT
ACAGATCGCAGCAACAACGGGGGCCCAAGGTGAGATGAAGCTGTAGTCTCACTGGAAGGACTAGAGGTTA
GAGGAGACCCCCCCAAAACAAAAAACAGCATATTGACGCTGGGAAAGACCAGAGATCCTGCTGTCTCCT

>KM279521.1 Dengue virus 2 isolate DC391Y11, complete genome
AGTTGTTAGTCTATGTGGACCAACAAAGACAGATTCTTTGAGGAAGCTAAGCTTAACGTAGTTCTAACAG
TTTTTTAATTAGAGAGCAGATCTCTGATGAATAACCAACGGAAAAAGGCGAGAAATACGCCTTTCAATAT
GCTGAAACGCGAGAGAAACCGCGTGTCAACTGTGCAACAGCTGACAAAGAGATTCTCACTTGGAATGCTA
CAGGGACGAGGACCATTAAAACTGTTCATGGCCCTAGTGGCTTTCCTTCGTTTCCTAACAATCCCGCCAA
CAGCAGGGATATTAAAAAGATGGGGAACAATCAAAAAATCAAAAGCTATCAATGTCTTGAGAGGGTTCAG
GAAAGAGATTGGAAGGATGCTGAACATCTTGAACAGGAGACGCAGAACTGCAGGTATAATTATTATGATG
ATCCCAACAGTGATGGCGTTCCATTTAACCACACGCAACGGAGAACCACACATGATCGTTAGTAGACAAG
AGAAAGGGAAAAGTCTCCTGTTTAAAACAGAGAACGGTGTGAACATGTGTACCCTCATGGCCATGGACCT
TGGTGAACTGTGTGAAGACACAATCACTTATAATTGTCCTCTTCTCAGGCAGAATGAACCAGAAGACATA
GACTGTTGGTGCAACTCCACGTCTACATGGGTAACTTATGGGACATGCACCGCCACAGGAGAACACAGAA
GGGAAAAAAGATCAGTGGCACTCGTTCCACATGTGGGAATGGGACTGGAGACACGAACTGAAACATGGAT
GTCATCAGAAGGGGCCTGGAAACATGCCCAGAGAATTGAAACTTGGATCTTGAGACATCCAGGCTTCACC
ATAATGGCAGCAATCCTGGCATACACCATAGGAACAACATATTTCCAAAGAGTCCTGATTTTCATTTTAC
TGACAGCTGTCACTCCTTCAATGGCAATGCGTTGCATAGGAATATCAAATAGAGACTTTGTGGAAGGGGT
TTCAGGAGGAAGCTGGGTTGATATAGTCTTGGAACATGGAAGCTGTGTGACGACGATGGCGAAAAATAAA
CCAACGTTGGATTTTGAACTGATAAAAACAGAAGCCAAACATCTCGCCACTCTAAGGAAGTATTGTGTAG
AGGCAAAGCTGACCAACACAACAACAGCATCTCGCTGCCCAACACAAGGAGAACCTAGCCTAAACGAAGA
ACAGGACAAAAGATTCGTCTGCAAACACTCCATGGTAGACAGAGGATGGGGAAATGGATGCGGATTATTT
GGAAAGGGAGGCATCGTGACCTGTGCAATGTTCACATGCAAAAAGAACATGGAAGGAAAAGTCGTGCAAC
CAGAAAACTTGGAGTACACCATCGTGATAACACCTCACTCAGGGGAAGAGAATGCAGTCGGAAATGACAC
AGGAAAACATGGCAAGGAAATTAAAGTAACACCACAGAGTTCCATCACAGAAGCAGAACTAACAGGCTAC
GGCACTGTCACGATGGAATGCTCTCCGAGAACGGGCCTCGACTTCAATGAGATGGTGTTGCTGCAAATGG
AAAACAAGGCTTGGCTGGTGCACAGGCAATGGTTCTTAGACCTGCCGTTACCATGGCTGCCCGGAGCAGA
CACACAAGGATCAAATTGGATACAGAAGGAGACACTGGTCACTTTCAAAAATCCCCATGCAAAGAAACAG
GATGTTGTTGTTTTAGGTTCCCAAGAAGGGGCCATGCACACGGCACTCACAGGGGCCACGGAAATCCAGA
TGTCATCAGGAAACTTACTGTTCACAGGACATCTTAAGTGCAGGCTGAGAATGGACAAACTACAGCTCAA
AGGAATGTCATATTCCATGTGTACAGGAAAGTTCAAAGTTGTGAAGGAAATAGCAGAAACACAACATGGA
ACAATAGTTATTAGAGTACAATATGAAGGGGACGGTTCCCCGTGCAAGATCCCTTTTGAAATAATGGACT
TGGAAAAAAGGCATGTCTTAGGTCGCTTGATTACCGTCAACCCAATTGTCACAGAAAAAGACAGCACAGT
CAACATAGAAGCAGAACCTCCATTTGGAGACAGTTACATCATTATAGGAGTAGAACCAGGACAACTGAAG
CTCAGCTGGTTTAAGAAAGGAAGTTCTATTGGCCAAATGTTTGAGACAACAATGAGAGGAGCGAAGAGAA
TGGCCATTCTAGGTGACACAGCCTGGGATTTTGGATCCCTGGGAGGAGTGTTCACATCTATAGGAAAGGC
CCTCCACCAAGTCTTTGGAGCTATCTATGGGGCTGCCTTCAGTGGGGTTTCATGGACTATGAAAATCCTC
ATAGGAGTCGTCATCACATGGATAGGAATGAATTCACGCAGCACCTCACTGTCTGTGTCACTAGTATTAG
TGGGGGTCGTGACATTGTATTTGGGAGTTATGGTGCAGGCCGATAGTGGGTGCGTTGTCAGTTGGAAAAA
CAAAGAACTGAAATGTGGTAGTGGGATTTTTATCACAGACAACGTGCACACATGGACAGAACAATACAAA
TTCCAACCAGAATCCCCTTCAAAGCTGGCTTCAGCTATCCAGAAGGCTCATGAAGAAGGCATTTGTGGAA
TCCGCTCAGTAACAAGACTGGAGAATCTGATGTGGAAACAAATAACACCAGAATTGAATCACATTCTAAC
AGAAAATGAAGTAAAGTTGACTATCATGACAGGAGACATCAAAGGAATCATGCAGGCAGGAAAACGATCC
CTGCGGCCTCAACCCACTGAGCTGAAGTACTCCTGGAAGGCATGGGGCAAAGCGAAAATGCTTTCCACAG
AGCTTCATAACCACACCTTTCTCATTGATGGCCCCGAAACAGCAGAATGTCCCAACACAAACAGAGCTTG
GAACTCACTAGAAGTTGAAGACTATGGCTTTGGAGTATTCACCACTAACATATGGCTGAAATTGAAAGAA
AGGCAGGATGTGTTTTGTGACTCAAAACTCATGTCAGCAGCCATAAAGGACAATAGAGCCGTCCACGCCG
ATATGGGTTATTGGATAGAAAGCGCACTCAATGACACATGGAAGATTGAGAAAGCCTCTTTTATTGAAGT
TAAAAGCTGCCACTGGCCAAAGTCACACACTCTCTGGAGTAATGGAGTGCTGGAAAGTGAGATGATAATT
CCAAAGAATTTTGCAGGACCAGTTTCACAACACAATTACAGACCAGGCTACCACACACAAACGGCAGGAC
CCTGGCATCTAGGTAGGCTTGAGATGGACTTTGATTTCTGCGAAGGAACCACAGTGGTGGTGACTGAGGA
CTGTGGAAATAGAGGACCCTCCTTAAGAACAACTACTGCTTCTGGAAAACTCATAACAGAGTGGTGCTGC
CGATCTTGCACATTACCACCGCTAAGGTACAGAGGTGAGGATGGATGCTGGTATGGTATGGAAATCAGGC
CATTGAAAGAGAAAGAAGAGAACCTGGTCAACTCTTTGGTCACAGCCGGACATGGACAGATTGACAACTT
CTCACTAGGAGTCTTGGGAATGGCATTGTTCCTGGAAGAGATGCTCAGGACTCGAGTAGGAACGAAACAT
GCAATATTACTAGTTGCAGTCTCTTTCGTGACATTGATCACAGGGAACATGTCCTTTCGAGATTTGGGGA
GAGTGATGGTCATGGTGGGCGCTACTATGACGGATGACATAGGCATGGGCGTGACTTATCTTGCCCTATT
AGCAGCCTTTAAAGTCAGACCAACCTTTGCGGCTGGACTACTCTTAAGAAAGCTGACCTCCAAGGAATTG
ATGATGACCACCATAGGAATCGTACTCCTCTCTCAGAGTACCATACCAGAGAGCATACTTGAACTGACTG
ACGCGTTGGCTTTGGGGATGATGGTTCTCAAAATAGTGAGAAACATGGAAAAGTATCAGCTAGCAGTGAC
TATCATGGCAATCTTGTGCGTCCCAAATGCAGTGATATTGCAAAATGCATGGAAAGTGAGCTGCACAACA
CTGGCAGTGGTGTCCGTTTCCCCACTGCTTTTAACATCCTCACAGCAGAAAGCGGATTGGATACCACTGG
CGTTGACGATCAAAGGCCTCAATCCAACAGCCATTTTCTTAACAACTCTCTCAAGAACTAGCAAGAAAAG
GAGCTGGCCACTAAATGAGGCTATTATGGCAGTCGGGATGGTGAGCATTCTAGCTAGTTCTCTCTTAAAG
AATGATATTCCCATGACAGGACCATTAGTGGCTGGAGGGCTTCTCACTGTGTGTTACGTGCTCACTGGAA
GGTCGGCTGACTTGGAACTGGAAAGAGCTGCTGACGTAAGATGGGAAGAACAGGCAGAGATATCAGGAAG
TAGTCCAATTCTGTCGATAACAATATCGGAAGATGGTAGCATGTCGATAAAGAATGAAGAAGAAGAACAG
ACACTGACCATACTCATCAGAACAGGACTACTGGTGATATCAGGACTTTTTCCTGTGTCAATACCAATCA
CGGCAGCTGCATGGTACCTTTGGGAAGTGAAAAAACAACGAGCAGGAGTATTGTGGGATGTCCCTTCACC
CCCACCTGTGGGAAAGGCCGAACTGGAAGATGGAGCCTATAGAATCAAGCAGAAAGGGATCCTAGGATAC
TCACAGATTGGAGCCGGAGTTTACAAAGAAGGAACATTCCACACAATGTGGCATGTCACACGTGGTGCTG
TCCTAATGCATAAAGGGAAGAGAATTGAACCATCATGGGCGGACGTCAAGAAAGACCTAATATCGTATGG
AGGAGGCTGGAAGCTGGAAGGAGAATGGAAGGAAGGAGAAGAAGTCCAGGTCCTGGCATTAGAGCCTGGA
AAGAATCCAAGAGCCGTCCAAACAAAACCCGGTCTTTTTAAAACCAACACTGGAACCATAGGCGCCGTGT
CTCTGGACTTTTCTCCTGGAACGTCAGGATCTCCAATCGTCGATAAAAAAGGAAAAGTTGTGGGCCTTTA
TGGCAACGGTGTCGTCACAAGGAGTGGAACATATGTGAGTGCCATAGCCCAGACTGAAAAAAGCATCGAA
GACAATCCAGAGATTGAAGATGACATCTTTAGAAAGAAAAGATTGACCATCATGGACCTCCACCCAGGAG
CAGGAAAAACAAAGAGATACCTTCCAGCAATAGTCAGAGAAGCCATAAAACGAGGCTTGAGAACACTAAT
CCTGGCCCCCACTAGAGTTGTGGCGGCTGAAATGGAAGAAGCTCTCAGAGGACTTCCAATAAGATACCAA
ACCCCAGCTATCAGAGCTGAGCACACTGGGCGGGAGATTGTGGATCTAATGTGTCATGCCACATTTACCA
TGAGGCTATTATCACCAATTAGAGTGCCAAATTACAACCTGATCATCATGGATGAAGCCCATTTCACAGA
CCCAGCAAGCATAGCAGCTAGAGGATACATTTCAACTCGAGTAGAGATGGGTGAAGCAGCTGGGATTTTC
ATGACAGCCACCCCTCCTGGAAGCAGAGACCCATTTCCCCAGAGCAACGCACCAATCATGGATGAAGAAA
GAGAAATCCCTGAGCGTTCGTGGAACTCTGGACATGAGTGGGTTACGGATTTTAAAGGGAAGACTGTTTG
GTTTGTTCCAAGTATAAAAGCAGGGAATGATATAGCAGCTTGCCTGAGAAAGAATGGAAAGAAAGTGATA
CAACTCAGCAGGAAAACTTTTGATTCTGAATATATCAAGACTAGGACCAATGATTGGGACTTTGTGGTCA
CGACAGACATTTCAGAAATGGGTGCTAACTTCAAGGCTGAGAGGGTTATAGACCCCAGACGCTGCATGAA
ACCAGTCATATTAACAGACGGTGAAGAGCGGGTGATCTTGGCAGGACCCATGCCAGTGACCCATTCTAGT
GCAGCACAAAGAAGAGGGAGAGTAGGAAGAAATCCAAAAAATGAAAATGACCAGTACATATACATGGGGG
AACCTCTGGAAAATGATGAAGACTGTGCACACTGGAAAGAAGCTAAGATGCTCTTGGATAACATCAACAC
GCCTGAAGGAATCATTCCCAGCATGTTCGAACCAGAGCGTGAAAAGGTGGATGCCATTGATGGTGAATAC
CGCTTGAGAGGAGAAGCGAGGAAAACTTTTGTGGACCTAATGAGAAGAGGAGATTTACCAGTCTGGCTAG
CCTACAGAGTGGCGGCTGAAGGCATCAACTACGCAGACAGAAGATGGTGCTTTGATGGAGTCAAGAACAA
CCAAATCTTGGAAGAAAATGTGGAAGTAGAAATTTGGACAAAAGAAGGAGAAAGGAAGAAATTAAAACCC
AGATGGTTGGATGCTAGGATCTACTCTGACCCATTGGCGCTCAAAGAATTCAAGGAATTCGCAGCTGGAA
GAAAGTCCCTGACCCTGAATCTAATCACAGAGATGGGTAGACTCCCAACCTTCATGACCCAGAAAGCAAA
GAATGCACTCGACAACTTAGCAGTCCTGCATACGGCTGAAGCAGGCGGAAGGGCGTACAATCATGCTCTT
AGTGAACTGCCGGAGACTCTGGAGACATTGCTTTTACTGACACTTTTGGCCACAGTCACGGGCGGAATCT
TCCTGTTCTTGATGAGCGGAAAGGGTATAGGGAAGATGACCCTGGGAATGTGCTGCATAATCACGGCTAG
TATCCTCTTATGGTATGCACAAATACAGCCACACTGGATAGCAGCTTCAATAATACTGGAGTTTTTTCTC
ATAGTCTTGCTCATTCCAGAACCAGAAAAACAGAGAACACCCCAAGATAACCAGTTAACTTATGTTGTCA
TAGCCATCCTTACAGTAGTGGCCGCAACCATGGCAAACGAGATGGGTTTCCTGGAAAAAACAAAGAAAGA
TTTCGGATTGGGAAGCATTACAACCCAGCAACCTGAGAGTAACATCCTGGACATAGATCTACGTCCTGCA
TCAGCTTGGACTCTATATGCCGTGGCAACAACTTTCATCACACCAATGTTGAGGCATAGCATTGAAAACT
CCTCAGTGAATGTGTCCCTAACAGCCATTGCCAACCAAGCCACAGTGTTAATGGGTCTTGGGAAAGGATG
GCCATTGTCAAAAATGGACATCGGAGTTCCCCTTCTCGCTATCGGGTGCTATTCACAAGTCAACCCCATA
ACTCTCACTGCAGCCCTTCTCTTATTGGTAGCCCATTATGCCATCATAGGGCCAGGACTCCAAGCGAAAG
CAACTAGAGAGGCTCAGAAAAGAGCAGCAGCGGGCATCATGAAAAACCCAACTGTGGATGGAATGACAGT
GATTGACCTAGATCCAATACCCTATGATCCAAAGTTTGAAAAGCAGTTGGGACAAGTAATGCTCTTAGTC
CTCTGCGTGACTCAAGTATTGATGATGAGGACTACATGGGCTTTATGTGAAGCTCTAACCTTAGCAACCG
GGCCCATCTCTACACTGTGGGAAGGAAATCCAGGGAGATTTTGGAATACAACTATTGCAGTGTCAATGGC
TAACATTTTTAGAGGGAGTTACCTGGCCGGAGCCGGACTTCTCTTTTCTATCATGAAAAACACGGCCAAC
ACAAGAAGGGGAACTGGCAACACAGGAGAGACGCTTGGGGAGAAATGGAAAAACCGGTTGAATGCATTAG
GGAAGAGTGAATTCCAGATCTACAAGAAAAGTGGAATCCAGGAAGTGGACAGAACCTTAGCAAAAGAAGG
CATCAAAAGAGGAGAAACGGACCATCACGCTGTGTCGCGAGGCTCAGCGAAACTGAGATGGTTCGTCGAG
AGAAACCTGGTCACACCAGAAGGGAAAGTAGTGGACCTTGGCTGCGGCAGGGGGGGCTGGTCATACTATT
GTGGGGGACTAAAGAATGTAAAAGAAGTCAAAGGCCTAACAAAAGGAGGACCAGGACACGAAGAACCCAT
TCCCATGTCAACATATGGTTGGAATCTGGTGCGCCTTCAAAGTGGAGTTGATGTTTTTTTCACTCCGCCA
GAAAAGTGTGACACACTGCTGTGTGACATAGGGGAGTCGTCACCAAACCCCACGGTTGAGGCAGGACGAA
CACTCAGAGTTCTAAACTTAGTGGAAAATTGGCTGAACAACAACACCCAATTTTGCATAAAGGTTCTTAA
CCCATACATGCCCTCAGTTATAGAAAAAATGGAAGCACTACAAAGGAAATACGGAGGAGCTTTGGTGAGG
AATCCACTCTCACGAAATTCCACACACGAGATGTACTGGGTATCCAATGCTTCCGGGAATATAGTGTCAT
CAGTGAACATGATTTCAAGAATGTTGATTAACAGATTCACAATGAGACACAAGAAAGCCACATACGAGCC
AGATGTTGACCTCGGAAGTGGAACCCGCAACATCGGAATTGAAAGTGAGACACCAAATTTAGACATAATT
GGGAAAAGAATAGAAAAAATAAAACAAGAGCATGAAACATCATGGCACTATGACCAAGACCACCCATACA
AAACGTGGGCCTACCATGGCAGCTACGAAACAAAACAGACTGGATCAGCATCATCCATGGTGAACGGAGT
GGTTAGGCTGCTAACAAAACCTTGGGACGTCATCCCTATGGTGACACAGATGGCAATGACAGACACGACT
CCATTTGGACAACAGCGCGTTTTCAAAGAGAAAGTGGACACGAGAACCCAAGAACCGAAAGAAGGCACGA
AAAAACTAATGAAAATTACTGCAGAATGGCTCTGGAAAGAACTAGGAAAGAAAAAGACACCTAGGATGTG
CACCAGAGAAGAATTCACAAGAAAGGTGAGAAGCAATGCAGCTTTAGGTGCCATATTCACTGATGAGAAC
AAGTGGAAGTCGGCACGTGAGGCTGTTGAAGACAGTGGATTTTGGGAATTGGTTGACAAGGAAAGGAATC
TCCATCTTGAAGGAAAGTGTGAAACATGTGTGTATAACATGATGGGAAAGAGAGAGAAGAAGCTAGGGGA
GTTCGGCAAAGCAAAAGGCAGCAGAGCCATATGGTACATGTGGCTTGGAGCACGCTTCTTAGAGTTTGAA
GCTCTAGGATTCTTGAACGAAGATCACTGGTTTTCCAGAGAGAACTCCCTGAGTGGAGTGGAAGGAGAAG
GGCTACACAAGCTAGGCTACATCTTAAGAGACGTGAGTAAGAAAGAAGGAGGAGCAATGTATGCTGATGA
CACCGCAGGATGGGACACAAGAATCACACTAGAGGACTTAAAAAATGAAGAAATGGTGACAAACCACATG
GAAGGAGAACACAAGAAACTTGCTGAAGCCATTTTCAAATTAACGTACCAAAACAAGGTGGTGCGTGTGC
AAAGACCAACACCAAGAGGCACAGTAATGGACATTATATCGAGAAGAGACCAAAGAGGTAGTGGACAAGT
TGTCACCTACGGCCTCAATACTTTCACCAATATGGAAGCCCAACTGATCAGACAGATGGAGGGAGAAGGA
GTTTTCAAAAGCATCCAGCAACTGACAGTAAAAGAAGAAATTGCAGTGAAAAACTGGTTAATAAGAGTGG
GGCGTGAGAGGTTATCAAGAATGGCCATCAGTGGAGATGATTGTGTTGTGAAACCCTTAGACGACAGGTT
TGCAAGTGCTCTAACAGCTCTAAATGACATGGGAAAGGTTAGGAAAGACATACAACAATGGGAACCTTCA
AGAGGATGGAACGATTGGACACAAGTGCCCTTTTGTTCACACCATTTCCATGAGTTAATCATGAAGGACG
GTCGCGTGCTCGTAGTTCCATGCAGAAACCAAGATGAACTGATTGGCAGGGCCCGAATTTCCCAGGGAGC
CGGGTGGTCCTTGCGGGAAACAGCCTGTCTGGGGAAGTCCTACGCCCAAATGTGGAGCCTGATGTACTTC
CACAGACGTGACCTTAGGCTGGCGGCAAATGCCATTTGCTCGGCAGTCCCATCACATTGGATTCCAACAA
GTCGAACAACCTGGTCCATACACGCCACACATGAGTGGATGACAACAGAAGACATGTTGACAGTCTGGAA
CAGGGTGTGGATTCAAGAAAACCCATGGATGGAAGACAAAACTCCAGTAGAATCATGGGAGGAAATCCCG
TATTTGGGGAAAAGAGAAGACCAATGGTGCGGCTCATTGATTGGGCTAACAAGCAGGGCCACCTGGGCAA
AGAACATCCAAACAGCAATAAATCAAGTTAGATCCCTAATAGGCAATGAGGAATACACAGACTACATGCC
ATCTATGAAAAGATTCAGAAGAGAAGAGGAAGAGGCAGGAGTCTTGTGGTAGAGAGCAGGAACATCATGA
GACAAAGTCAGAAGTCAGGTCGGATTAAGCCATAGTACGGAAAAAACTATGCTACCTGTGAGCCCCGTCC
AAGGACGTTAAAAGAAGTCAGGCCACCATAAGTGCCATAGCTTGAGCAAACTATGCAGCCTGTAGCTCCA
CCTGAGAAGGTGTAAAAAATCTGGGAGGCCACAAACCATGGAAGCTGTACGCATGGCGTAGTGGACTAGC
GGTTAGAGGAGACCCCTCCCTTACAAATCGCAGCAACAATGGGGGCCCAAGGTGAGATGAAGCTGTAGTC
TCACTGGAAGGACTAGAGGTTAGAGGAGACCCCCCCGAAATAAAAAACAGCATATTGACGCTGGGAAAGA
CCAGAGATCCTGCTGTCTCCTCAGCATCATTCCAGGCACAGAACGCCAGAAAATGGAATGGTGCTGTTGA
ATCAACAGGTTCT

>EU660410.1 Dengue virus 3 isolate DENV-3/VN/BID-V1330/2006, complete genome
GACAAGAACAGTTTCGACTCGGAAGCTTGCTTAACGTAGTGCTGACAGTTTTTTATTAGAGAGCAGATCT
CTGATGAACAACCAACGAAAAAAGACGGGAAAACCGTCTATCAATATGCTGAAACGCGTGAGAAACCGTG
TGTCAACTGGATCACAGTTGGCGAAGAGATTCTCAAGAGGATTGCTGAACGGCCAAGGACCAATGAAATT
GGTTATGGCGTTCATAGCTTTCCTCAGATTTCTAGCCATTCCACCAACAGCAGGAGTCTTGGCTAGATGG
GGAACCTTCAAGAAGTCGGGGGCTATTAAGGTCCTAAAAGGCTTCAAGAAGGAGATTTCAAACATGCTGA
GCATAATCAACAAAAGGAAAAAGACATCGCTCTGCCTCATGATGATGTTACCAGCAACACTTGCTTTCCA
CCTGACTTCACGCGATGGAGAGCCGCGCATGATTGTGGGGAAGAATGAAAGAGGGAAATCCTTACTTTTT
AAGACAGCTTCTGGAATCAACATGTGCACACTCATAGCTATGGACTTGGGAGAGATGTGTGATGACACGG
TCACTTATAAATGCCCCCTCATTGCCGAAGTGGAACCTGAAGACATTGATTGCTGGTGCAACCTTACATC
GACATGGGTGACTTATGGAACGTGCAATCAAGCTGGGGAGCATAGACGCGACAAGAGATCAGTGGCGTTG
GCTCCCCATGTTGGCATGGGACTGGACACACGTACCCAAACCTGGATGTCGGCTGAAGGAGCTTGGAGAC
AAGTTGAAAAGGTAGAGACATGGGCTCTTAGGCACCCAGGTTTCACCATACTAGCTCTATTTCTTGCCCA
TTACATAGGCACTTCCCTGACCCAGAAAGTGGTTATTTTTATACTACTAATGCTGGTCACTCCATCCATG
ACAATGAGATGCGTGGGAGTAGGAAACAGAGATTTTGTGGAAGGTCTGTCAGGAGCTACGTGGGTTGATG
TGGTGCTTGAGCACGGTGGGTGTGTGACCACTATGGCTAGGAACAAGCCTACGCTGGACATAGAGCTTCA
GAAGACCGAGGCCACCCAACTGGCGACCCTAAGGAAGTTATGCATTGAGGGAAAAATTACCAACATAACA
ACTGACTCAAGGTGTCCTACCCAGGGGGAAGCGATTCTACCTGAGGAGCAGGACCAGAACTACGTATGTA
AGCACACATACGTGGATAGAGGTTGGGGAAACGGTTGTGGTTTGTTTGGAAAAGGAAGCTTGGTGACATG
CGCGAAATTTCAATGTCTAGAACCAATAGAGGGAAAAGTGGTGCAATATGAGAACCTTAAATACACTGTC
ATTATCACAGTGCACACAGGAGACCAACACCAAGTGGGAAATGACACGCAGGGAGTCACGGTTGAGATAA
CACCCCAGGCATCAACCGTTGAAGCCGTCTTGCCTGAGTATGGAACCCTTGGGCTAGAATGCTCACCACG
GACAGGCTTGGATTTCAATGAAATGATTTTATTGACAATGAAAAACAAAGCCTGGATGGTACATAGGCAA
TGGTTCTTTGACCTACCCCTACCATGGACATCAGGAGCTACAACAGAGACACCAACTTGGAACAGGAAAG
AGCTTCTTGTAACATTCAAAAATGCACATGCAAAAAAGCAAGAAGTGGTTGTCCTTGGATCGCAAGAGGG
AGCAATGCACACAGCGCTGACAGGAGCTACAGAGATTCAAAACTCAGGAGGTACAAGCATTTTTGCGGGG
CACTTGAAATGTAGACTTAAGATGGACAAATTGGAACTCAAGGGGATGAGCTATGCAATGTGCTTGAATA
CCTTTGTGTTGAAGAAAGAAGTCTCCGAAACGCAGCATGGGACAATACTCATTAAGGTCGAGTACAAAGG
GGAAGATGCACCTTGCAAGATTCCTTTCTCCACGGAGGATGGACAAGGGAAAGCCCACAATGGTAGATTG
ATCACAGCCAACCCAGTGGTGACCAAGAAGGAGGAGCCTGTCAACATTGAGGCTGAACCTCCTTTTGGGG
AAAGCAACATAGTGATTGGAATTGGAGACAAAGCCTTGAAAATTAACTGGTACAAGAAGGGAAGCTCAAT
TGGGAAGATGTTCGAGGCCACTGCCAGAGGTGCAAGGCGCATGGCCATCTTGGGAGACACAGCCTGGGAC
TTTGGTTCAGTGGGTGGTGTTCTAAATTCACTAGGGAAAATGGTGCACCAAATATTCGGAAGTGCTTACA
CAGCCCTGTTTAGTGGAGTCTCATGGATAATGAAAATTGGAATAGGTGTCCTCTTAACCTGGATAGGGTT
GAATTCAAAAAACACTTCCATGTCATTTTCATGCATTGTGATAGGAATTATCACACTCTATCTGGGAGCC
GTGGTACAAGCTGACATGGGGTGCGCCATAAACTGGAAAGGAAAAGAACTCAAATGTGGAAGTGGAATTT
TTGTCACTAATGAGGTCCACACCTGGACAGAGCAATACAAATTTCAAGCAGACTCCCCTAAAAGACTGGC
GACAGCCATCGCAGGCGCTTGGGAAAATGGAGTCTGTGGAATCAGGTCAACAACCAGAATGGAGAATCTA
TTGTGGAAGCAAATAGCCAATGAGCTGAACTACATATTATGGGAAAACAACATCAAATTAACGGTAGTTG
TGGGTGACATAATTGGGGTCTTAGAGCAAGGGAAAAGAACACTAACACCACAGCCCATGGAGCTAAAATA
TTCATGGAAAACATGGGGAAAGGCAAAAATAGTGACAGCTGAAACACAAAATTCCTCTTTCATAATAGAT
GGGCCAAACACACCGGAGTGTCCAAGTGCCTCAAGAGCATGGAATGTGTGGGAGGTGGAAGACTACGGGT
TTGGAGTCTTCACAACCAACATATGGCTGAAACTCCGAGAGGTGTACACCCAATCATGCGACCATAGGCT
AATGTCGGCAGCCATCAAAGATGAGAGGGCCGTGCATGCCGACATGGGCTATTGGATAGAAAGCCAAAAG
AATGGAAGTTGGAAGCTAGAAAAAGCATCCTTCATAGAGGTGAAAACCTGTACTTGGCCAAAATCACACA
CTCTTTGGAGCAATGGTGTACTAGAGAGTGACATGATCATCCCAAAGAGTCTAGCTGGTCCTATTTCACA
ACACAACCACAGGCCTGGGTACCACACCCAAACGGCAGGACCTTGGCACTTGGGAAAATTGGAGCTGGAC
TTTAACTATTGTGAAGGAACAACAGTAGTCATCACAGAAAACTGTGGGACAAGAGGCCCATCATTGAGAA
CAACAACAGTGTCAGGGAAGCTGATACACGAATGGTGTTGCCGCTCGTGCACACTTCCTCCCTTACGATA
CATGGGAGAGGACGGCTGCTGGTATGGCATGGAAATTAGACCTATTAATGAGAAAGAAGAGAACATGGTA
AAGTCTTTAGTCTCAGCAGGGAGTGGAAAGGTGGACAACTTCACAATGGGAGTCCTGTGTTTGGCAATCC
TCTTCGAAGAGGTGATGAGAGGAAAATTTGGGAAAAAACACATGATTGCAGGGGTTCTCTTCACGTTTGT
GCTCCTTCTCTCAGGGCAAATAACATGGAGAGATATGGCACACACATTCATAATGATTGGGTCCAACGCT
TCTGACAGGATGGGAATGGGCGTTACCTACTTAGCTTTAATTGCAACATTCAAAATCCAGCCATTCTTGG
CTTTGGGATTCTTCCTGAGGAAATTGACATCTAGAGAAAATTTGCTGTTGGGAGTTGGGTTGGCCATGGC
AACAACGTTACAACTGCCAGAGGACATTGAACAAATGGCGAATGGAATTGCTCTGGGGCTCATGACTCTA
AAACTGATAACACAATTTGAGACATATCAATTGTGGACAGCATTAGTCTCCTTAACGTGTTCAAACACAA
TTTTCACGCTGACTGTTGCCTGGAGAACAGCCACTTTGGTTCTGGCCGGAGTTTCGCTTTTGCCACTGTG
CCAGTCTTCGAGCATGAGGAAAACAGATTGGCTCCCAATGACTGTGGCAGCTATGGGAGTTCCACCCTTA
CCACTTTTTATCTTCAGCTTGAAGGACACACCAAAAAGGAGGAGCTGGCCACTGAATGAGGGAGTGATGG
CTGTTGGGCTTGTGAGCATTCTAGCTAGTTCTCTCCTTAGGAATGATGTGCCCATGGCTGGACCACTAGT
GGCCGGGGGCTTGTTGATAGCGTGCTATGTCATAACTGGCACGTCAGCAGACCTCACTGTAGAAAAGGCA
GCAGATGTAACATGGGAGGAAGAAGCTGAGCAAACAGGAGTGTCCCACAATTTGATGATCACAGTTGATG
ATGATGGAACAATGAGAATAAAGGATGATGAGACTGAGAACATTCTAACAGTGCTCTTAAAAACAGCATT
ACTAATAGTATCAGGCATCTTTCCATACTCCATACCTGCCACACTGTTGGTCTGGCATACTTGGCAAAAG
CAAACCCAAAGATCTGGCGTTCTATGGGACGTACCCAGCCCCCCAGAAACACAGAAAGCAGAACTGGAAG
AGGGGGTTTATAGGATCAAACAACAAGGAATTTTTGGGAAAACCCAAGTGGGGGTTGGAGTGCAGAAAGA
AGGAGTCTTCCACACCATGTGGCACGTCACAAGAGGGGCAGTATTGACGCACAATGGGAAAAGACTGGAA
CCAAACTGGGCCAGCGTGAAAAAAGATCTGATTTCATACGGAGGAGGATGGAGATTGAGCGCACAATGGC
AAAAGGGAGAGGAGGTGCAGGTTATTGCCGTAGAGCCTGGGAAGAACCCAAAAAACTTCCAAACCATGCC
GGGCATTTTTCAGACAACAACGGGGGAAATAGGAGCAATTGCACTAGACTTCAAGCCTGGAACTTCAGGA
TCTCCTATTATAAACAGAGAGGGAAAGGTAGTGGGACTGTATGGCAATGGAGTGGTTACGAAAAATGGTG
GCTACGTCAGTGGAATAGCGCAAACAAATGCAGAACCAGACGGACCGACACCGGAATTGGAAGAAGAAAT
GTTCAAAAAGCGAAATCTAACCATAATGGATCTTCACCCTGGGTCAGGAAAGACGCGGAAATATCTTCCA
GCCATCGTCAGAGAAGCAATCAAGAGACGTTTAAGAACTCTAATTTTGGCACCAACAAGAGTGGTTGCAG
CTGAGATGGAAGAAGCACTGAAAGGACTCCCAATAAGGTATCAAACAACTGCAACAAAATCTGAACACAC
AGGAAGGGAGATTGTTGATCTAATGTGCCACGCAACATTCACAATGCGCTTGCTATCACCAGTCAGGGTT
CCAAATTACAATTTGATAATAATGGATGAGGCCCATTTCACAGATCCAGCCAGCATAGCGGCTAGAGGGT
ACATATCAACTCGTGTAGGAATGGGAGAGGCAGCTGCAATTTTCATGACAGCAACACCCCCTGGAACTGC
TGAAGCCTTTCCCCAGAGCAACGCTCCAATTCAAGATGAAGAAAGGGATATTCCGGAACGCTCATGGAAT
TCAGGCAATGAATGGATTACCGACTTTGTTGGAAAGACGGTGTGGTTTGTACCTAGCATCAAAGCTGGAA
ATGACATAGCAAACTGCCTGCGGAAAAATGGGAAAAAGGTTATCCAACTTAGTAGAAAGACTTTTGATAC
AGAATATCAAAAGACCAGACTGAATGATTGGGACTTCGTGGTGACAACAGACATTTCAGAAATGGGAGCC
AACTTTAAAGCAGATAGAGTGATTGACCCAAGAAGATGTCTCAAGCCAGTAATTTTGACAGATGGACCCG
AGCGAGTGATCCTGGCTGGACCAATGCCAGTCACCGCAGCGAGCGCTGCGCAAAGGAGAGGGAGAGTTGG
CAGGAACCCACAAAAGGAAAATGACCAGTACATATTCACGGGCCAGCCTCTCAACAATGACGAAGACCAT
GCTCACTGGACAGAAGCAAAAATGCTGCTAGACAACATCAACACACCAGAAGGGATCATACCAGCTCTCT
TTGAACCAGAGAGGGAGAAGTCAGCCGCTATAGACGGTGAATACCGCCTGAAGGGTGAGTCCAGGAAGAC
CTTCGTGGAACTCATGAGGAGGGGAGACCTCCCAGTTTGGCTAGCCCATAAAGTAGCCTCAGAAGGGATC
AAATACACAGATAGAAAATGGTGCTTTGATGGAGAACGCAATAATCAAATTTTAGAGGAGAACATGGATG
TGGAAATCTGGACAAAGGAAGGAGAAAGGAAAAAATTGAGACCTAGGTGGCTTGATGCCCGCACTTATTC
AGATCCCTTAGCACTCAAGGAATTCAAGGATTTTGCAGCTGGCAGAAAGTCAATCGCCCTTGATCTTGTG
ACAGAAATAGGAAGAGTGCCTTCACACTTAGCCTACAGAACGAGAAACGCCCTGGACAACTTGGTGATGC
TGCACACGTCAGAACATGGCGGTAGGGCCTACAGGCATGCAGTGGAGGAACTACCAGAAACAATGGAAAC
ACTCCTACTCTTGGGACTCATGATCTTATTAACAGGTGGAGCAATGCTTTTCCTGATATCAGGTAAAGGG
ATTGGAAAGACTTCAATAGGACTCATTTGTGTTATTGTTTCCAGTGGCATGTTATGGATGGCTGATGTCC
CACTTCAATGGATCGCGTCGGCTATAGTCCTGGAATTTTTCATGATGGTGTTGCTCATACCAGAACCAGA
AAAACAAAGAACTCCCCAAGACAACCAACTCGCATATGTCGTGATAGGCATACTAACACTGGCTGCGATA
GTAGCAGCTAATGAAATGGGATTATTGGAAACTACAAAGAGAGACTTAGGAATGTCTAAAGAACCAGGTG
TTGTTTCTCCAACTAGCTATTTAGATGTAGACTTGCACCCAGCATCAGCCTGGACACTGTACGCCGTGGC
CACAACAGTAATAACACCAATGTTGAGACATACCATAGAGAATTCCACAGCAAATGTATCCCTGGCAGCC
ATAGCCAACCAGGCAGTGGTCCTGATGGGTTTAGACAAAGGATGGCCAATATCGAAAATGGACCTAGGCG
CACCGCTACTGGCACTGGGCTGCTATTCACAAGTGAACCCACTGACTCTCACAGCGGCAGTACTTCTGCT
AGTTACACATTATGCCATTATAGGTCCAGGATTGCAGGCTAAAGCCACTCGTGAAGCTCAAAAAAGAACA
GCTGCTGGAATAATGAAGAATCCAACGGTGGATGGGATAATGACAATAGACCTAGATCCTGTAATATACG
ATTCAAAATTCGAAAAGCAACTAGGACAGGTCATGCTCCTGGTTCTGTGTGCAGTTCAACTCTTGTTAAT
GAGAACATCATGGGCATTGTGTGAAGCTCTAACCCTAGCCACAGGACCAATAACAACACTCTGGGAAGGA
TCACCTGGAAAGTTTTGGAACACCACGATAGCTGTTTCCATGGCTAACATCTTTAGAGGGAGCTACTTGG
CAGGAGCTGGGCTTGCTTTTTCTATCATGAAATCAGTTGGAACAGGAAGGAGAGGAACGGGGTCACAAGG
CGAAACCTTAGGAGAAAAGTGGAAAAAGAAATTAAATCAGTTATCCCGGAAAGAGTTTGACCTTTACAAG
AAATCTGGAATCACTGAAGTGGATAGAACAGAAGCCAAAGAAGGGTTGAAAAGAGGAGAAACAACACACC
ATGCCGTGTCCAGAGGCAGCGCAAAACTTCAATGGTTCGTGGAGAGGAACATGGTCATTCCCGAAGGAAG
AGTCATAGATTTAGGCTGTGGAAGAGGAGGCTGGTCATATTACTGCGCAGGACTGAAAAAAGTTACAGAA
GTGCGAGGATACACAAAAGGTGGCCCAGGACACGAAGAACCAGTACCTATGTCCACATACGGATGGAACA
TAGTCAAGCTAATGAGTGGAAAGGACGTGTTTTATCTTCCACCTGAGAAGTGTGACACCTTATTGTGTGA
CATTGGAGAATCTTCACCAAGCCCAACAGTGGAAGAAAGCAGAACTATAAGAGTCTTGAAGATGGTTGAG
CCATGGCTGAAAAACAACCAGTTTTGTATTAAAGTATTAAACCCTTACATGCCAACTGTGATTGAGCACC
TAGAAAGATTACAAAGAAAATATGGAGGAATGCTTGTGAGAAACCCACTCTCACGAAACTCCACGCATGA
AATGTACTGGATATCCAATGGTACCGGCAACATCGTCTCTTCAGTCAACATGGTATCCAGATTGCTACTG
AACAGATTTACGATGACACACAGGAGACCCACCATAGAGAAAGATGTGGATTTGGGAGCAGGAACTCGAC
ATGTCAATGCGGAACCAGAAACACCCAACATGGACGTCATTGGAGAAAGAATAAAAAGGATCAAGGAGGA
GCATAGTTCAACATGGCACTATGATGATGAAAATCCTTACAAAACGTGGGCTTACCATGGATCCTATGAA
GTCAAGGCCACAGGCTCAGCCTCCTCCATGATAAATGGAGTCGTGAAACTCCTCACAAAACCATGGGATG
TGGTTCCCATGGTGACACAGATGGCAATGACAGATACAACTCCATTTGGGCAGCAAAGAGTTTTCAAAGA
GAAAGTGGACACCAGGACACCCAGGCCCATGCCAGGAACAAGAAAGGTTATGGAGATTACAGCGGAATGG
CTTTGGAGAACCCTGGGAAGGAACAAAAAACCCAGATTGTGCACAAGGGAAGAGTTCACAAAAAAGGTCA
GAACCAACGCGGCTATGGGAGCTGTTTTCACAGAGGAGAACCAATGGGATAGCGCGAGAGCTGCTGTTGA
GGACGAGGAATTCTGGAAACTTGTGGACAGAGAACGTGAACTCCACAAATTAGGCAAGTGTGGAAGCTGC
GTCTACAATATGATGGGCAAGAGAGAGAAGAAACTTGGAGAGTTTGGCAAAGCAAAAGGCAGTAGAGCCA
TATGGTACATGTGGTTGGGAGCCAGGTACCTTGAGTTCGAAGCACTCGGATTTTTAAATGAAGACCACTG
GTTCTCGCGTGAAAACTCTTACAGTGGAGTAGAAGGAGAAGGACTGCACAAGCTGGGATACATTTTAAGA
GACATTTCTAAGATACCCGGAGGAGCCATGTATGCCGATGACACAGCTGGTTGGGACACAAGAATAACAG
AAGATGACCTGCACAATGAGGAAAAAATCACACAGCAAATGGACCCTGAACACAGACAATTAGCGAACGC
CATATTTAAGCTCACATACCAAAACAAAGTGGTCAAAGTTCAACGACCAACTCCAAAAGGCACGGTAATG
GACATCATATCTAGAAAAGACCAAAGAGGCAGTGGACAGGTGGGGACTTATGGTCTGAACACATTCACCA
ACATGGAAGCCCAGTTGGTCAGACAGATGGAAGGAGAAGGCGTGTTGTCGAAGGCAGACCTCGAGAACCC
TCATCTGCTAGAGAAGAAAATCACACAATGGTTGGAAACCAAAGGAGTGGAGAGATTAAAAAGAATGGCC
ATCAGCGGAGATGATTGCGTGGTGAAACCGATTGATGACAGGTTTGCCAATGCCCTGCTTGCCCTGAACG
ACATGGGAAAGGTTAGGAAGGACATACCTCAATGGCAGCCATCAAAGGGGTGGCACGATTGGCAACAGGT
CCCTTTCTGCTCCCACCACTTTCATGAACTGATCATGAAAGATGGAAGAAAGTTGGTGGTTCCCTGCAGA
CCCCAGGACGAACTAATAGGAAGGGCGAGAATTTCTCAAGGAGCAGGATGGAGCCTTAAAGAAACTGCAT
GTCTAGGGAAAGCCTACGCTCAAATGTGGAGTCTCATGTATTTTCACAGAAGAGATCTTAGACTAGCATC
CAACGCCATTTGTTCAGCAGTACCAGTCCATTGGATCCCCATAAGCAGAACGACATGGTCTATTCACGCT
CACCATCAGTGGATGACCACAGAAGACATGCTAACTGTCTGGAACAGGGTGTGGATAGAGGACAATCCAT
GGATGGAAGACAAAACTCCAGTCACAACTTGGGAAGATGTTCCATACCTAGGGAAGAGAGAAGATCAATG
GTGCGGATCACTCATTGGTCTCACTTCCAGAGCAACCTGGGCCCAGAACATACTCACGGCAATCCAACAG
GTGAGAAGCCTTATAGGCGATGAAGAATTTCTGGACTACATGCCTTCGATGAAGAGATTCAGGAAGGAGG
AGGAGTCAGAGGGAGCCATCTGGTAAACAAAGGAAGGTAAACTGTCAGGCCACCTTAAGCCACAGTACGG
AACAAGCTGTGCAGCCTGTGAGCCCCGTCCAAGGACGTTAAAAGAAGAAGTCAGGCCCAAAAGCCACGGT
TTGAGCAAACCGTGCTGCCTGTAGCTCCGTCGTGGGGACGTAAAGCCTGGGAGGCTGCAAACCGTGGAAG
CTGTACGCACGGTGTAGCAGACTAGCGGTTAGAGGAGACCCCTCCCATGACACGACGCAGCAGCGGGGCC
CGAGCACTGAGGGAAGCTGTACCTCCTTGCAAAGGACTAGAGGTTAGAGGAGACCCCCCGCAAATAAAAA
CAGCATATTGACGCTGGGAGAGACCAGAGATCCTGCTGTCTCCTCAGCATCATTCCAGGCACAGAACGCC
AGAAAATGGAATG

>EU081190.1 Dengue virus type 3 strain D3/SG/05K863DK1/2005, complete genome
AGTTGTTAGTCTACGTGGACCGACAAGAACAGTTTCGATTCGGAAGCTTGCTTAACGTAGTGCTGACAGT
TTTTTATTAGAGAGCGGATCTCTGATGAACAACCAACGGAAGAAGACGGGAAAACCGTCTATCAATATGC
TGAAACGCGTGAGAAACCGTGTGTCAACTGGATCACAGTTGGCGAAGAGATTCTCAAAAGAACTGCTGAA
CGGCCAGGGACCAATGAAATTGGTTATGGCGTTCATAGCTTTCCTCAGATTTCTAGCCATTCCACCAACA
GCAGGAGTCTTGGCTAGATGGGGAACCTTCAAGAAGTCGGGGGCCATCAAGGTCCTGAAAGGCTTCAAGA
AGGAGATCTCAAACATGCTGAGCATAATCAACAAACGAAAAAAGACATCGCTCTGTCTCATGATGATATT
GCCAGCAGCACTTGCTTTCCACTTGACTTCACGAGATGGAGAGCCGCGCATGATTGTGGGGAAGAATGAA
AGAGGAAAATCCCTACTTTTCAAGACAGCTTCTGGAATCAACATGTGCACACTCATAGCCATGGATCTGG
GAGAGATGTGTGATGACACGGTCACTTACAAATGCCCCCACATTACCGAAGTGGAACCTGAAGACATTGA
CTGCTGGTGCAACCTTACATCAACATGGGTGACTTATGGAACGTGCAATCAAGCTGGAGAGCATAGACGC
GACAAGAGATCAGTAGCGTTAGCTCCCCATGTCGGCATGGGACTGGACACACGCACCCAAACCTGGATGT
CGGCTGAAGGAGCTTGGAGACAAGTCGAGAAGGTAGAGACATGGGCCCTTAGGCACCCAGGGTTCACCAT
ACTAGCCCTATTTCTCGCCCATTACATAGGCACTTCCCTGACCCAGAAGGTGGTTATTTTCATACTATTA
ATGTTGGTCACCCCATCCATGACAATGAGATGTGTGGGAGTAGGAAACAGAGATTTTGTGGAAGGGCTAT
CAGGAGCTACGTGGGTTGACGTGGTGCTCGAGCACGGGGGGTGTGTGACTACCATGGCTAAGAACAAGCC
CACGCTGGATATAGAGCTTCAGAAGACCGAGGCCACCCAACTGGCGACCCTAAGGAAGCTATGCATTGAG
GGGAAAATTACCAACATAACAACTGACTCAAGATGTCCTACCCAAGGGGAAGCAGTTTTGCCTGAGGAGC
AGGACCAGAACTACGTGTGTAAGCATACCTACGTAGACAGAGGCTGGGGGAACGGTTGTGGTTTGTTTGG
CAAAGGAAGCTTGGTAACATGTGCGAAATTTCAATGCCTGGAACCAATAGAGGGAAAAGTGGTGCAATAT
GAGAACCTCAAATACACCGTCATCATTACAGTGCACACAGGAGACCAACATCAGGTGGGAAATGAAACGC
AAGGAGTCACGGCTGAGATAACACCTCAGGCATCAACCACTGAAGCCATCTTGCCTGAATATGGAACCCT
TGGGCTAGAATGCTCACCACGGACAGGTTTGGATTTTAATGAAATGATCTTACTAACAATGAAGAACAAA
GCATGGATGGTACATAGACAATGGTTCTTTGACCTACCTCTACCATGGGCATCAGGAGCTACAACAGAAA
CACCAACCTGGAACAGGAAGGAGCTTCTTGTGACATTCAAAAACGCACATGCGAAAAAACAAGAAGTAGT
TGTCCTTGGATCGCAAGAGGGAGCAATGCATACCGCACTGACAGGAGCTACAGAAATCCAAAACTCAGGA
GGCACAAGCATTTTCGCGGGGCACTTAAAATGTAGACTTAAGATGGACAAATTGGAACTCAAGGGGATGA
GCTATGCAATGTGCACGAATACCTTTGTGTTGAAGAAAGAAGTCTCAGAAACGCAGCACGGGACAATACT
CATTAAGGTTGAGTACAAAGGGGAAGATGCACCTTGCAAGATTCCCTTTTCCACAGAGGATGGACAAGGG
AAAGCTCACAATGGCAGACTGATCACAGCCAACCCTGTGGTGACTAAGAAGGAGGAGCCTGTCAATATTG
AGGCTGAACCTCCTTTTGGGGAAAGCAATATAGTAATTGGAATTGGAGACAACGCCTTGAAAATCAACTG
GTACAAGAAGGGGAGCTCGATTGGGAAGATGTTTGAGGCCACTGCCAGGGGCGCAAGGCGCATGGCCATC
TTGGGAGACACAGCTTGGGACTTTGGATCAGTAGGTGGTGTTCTGAACTCATTAGGCAAAATGGTGCACC
AAATATTTGGAAGTGCCTACACAGCCCTGTTCAGTGGAGTCTCTTGGGTGATGAAAATTGGAATAGGTGT
CCTCTTGACTTGGATAGGGTTGAATTCAAAGAACACATCCATGTCATTTTCATGCATTGCGATAGGAATC
ATTACACTCTATCTGGGAGCTGTGGTACAAGCTGACATGGGTTGTGTCATAAACTGGAAGGGCAAAGAAC
TCAAATGTGGGAGCGGAATTTTCGTCACCAATGAGGTCCATACCTGGACAGAGCAATACAAATTCCAAGC
AGATTCCCCAAAAAGATTGGCAACAGCCATTGCAGGCGCTTGGGAGAATGGAGTGTGTGGAATTAGGTCA
ACAACCAGAATGGAGAATCTCTTGTGGAAGCAAATAGCCAATGAACTGAACTACATATTATGGGAAAACA
ATATCAAATTAACGGTAGTTGTGGGCGATACAATTGGGGTCTTAGAGCAAGGGAAAAGAACACTAACACC
ACAACCCATGGAGCTAAAATACTCATGGAAAACGTGGGGAAAGGCAAAAATAGTGACAGCTGAAACACAA
AATTCCTCTTTCATAATAGACGGGCCAAACACACCGGAGTGTCCAAGTGCCTCAAGAGCATGGAATGTGT
GGGAGGTGGAAGATTACGGGTTCGGAGTCTTCACAACCAACATATGGCTGAAACTCCGAGAGGTGTACAC
CCAACTATGTGACCATAGGCTAATGTCGGCAGCTGTCAAGGATGAGAGGGCCGTGCATGCCGACATGGGC
TACTGGATAGAAAGCCAAAAGAATGGAAGTTGGAAGCTAGAAAAAGCATCCCTCATAGAGGTGAAAACCT
GCACATGGCCAAAATCACACACTCTCTGGAGTAATGGTGTGCTAGAGAGTGACATGATCATCCCAAAGAG
TCTAGCTGGACCTATCTCACAACACAACTACAGGCCCGGGTACCACACCCAAACGGCAGGACCCTGGCAC
TTAGGAAAATTGGAGCTGGACTTCAACTACTGTGAAGGAACAACAGTTGTCATCACAGAAAGCTGTGGGA
CAAGAGGCCCATCATTGAGAACAACAACAGTGTCAGGGAAGTTGATACACGAATGGTGTTGCCGCTCGTG
CACACTTCCCCCCCTGCGATACATGGGAGAAGACGGCTGCTGGTATGGCATGGAAATCAGACCCATCAGT
GAGAAAGAAGAGAACATGGTAAAGTCTTTAGTCTCAGCGGGAAGTGGAAAGGTGGACAACTTCACAATGG
GAGTCTTGTGTTTGGCAATCCTCTTTGAAGAGGTGATGAGAGGAAAATTTGGGAAGAAACACATGATTGC
AGGGGTTTTCTTTACGTTTGTGCTCCTTCTCTCAGGGCAAATAACATGGAGAGACATGGCGCACACACTA
ATAATGATCGGGTCCAACGCCTCTGACAGGATGGGAATGGGCGTCACCTACCTAGCTCTAATTGCAACAT
TCAAAATCCAGCCATTCTTGGCTTTGGGATTTTTCCTAAGAAAGCTGACATCTAGAGAAAATTTATTGTT
AGGAGTTGGGTTGGCCATGGCAACAACGTTACAACTGCCAGAGGACATTGAACAAATGGCAAATGGAATC
GCTCTGGGGCTCATGGCTCTTAAACTGATAACACAATTTGAAACATACCAATTGTGGACGGCATTGGTCT
CCTTAACGTGTTCAAACACAATTTTTACGTTGACTGTTGCCTGGAGAACAGCCACTCTGATTTTGGCCGG
AGTTTCGCTTTTACCAGTGTGCCAGTCTTCAAGCATGAGGAAAACAGATTGGCTCCCAATGACAGTGGCA
GCTATGGGAGTTCCACCCCTTCCACTTTTTATTTTTAGCTTGAAAGACACACTTAAAAGGAGAAGCTGGC
CACTGAATGAAGGAGTGATGGCTGTTGGGCTTGTGAGCATTCTGGCCAGTTCTCTCCTTAGAAATGACGT
ACCCATGGCTGGACCATTAGTGGCCGGGGGCTTGCTGATAGCGTGCTACGTTATAACTGGCACGTCAGCG
GACCTCACTGTAGAAAAAGCAGCAGATGTAACATGGGAGGAAGAGGCTGAGCAGACAGGAGTGTCCCACA
ACTTAATGATCACAGTTGATGATGATGGAACAATGAGAATAAAAGATGATGAGACTGAGAACATCCTAAC
AGTGCTTTTAAAAACAGCATTACTAATAGTATCAGGCATTTTTCCATACTCCATACCCGCAACATTGTTG
GTCTGGCACACTTGGCAAAAACAAACCCAAAGATCCGGCGTTTTATGGGATGTACCCAGCCCCCCAGAGA
CACAGAAAGCAGAACTGGAAGAAGGGGTTTATAGGATCAAACAGCAAGGAATTTTTGGGAAAACCCAAGT
AGGGGTTGGAGTACAGAAAGAAGGAGTCTTCCACACCATGTGGCACGTCACAAGAGGGGCAGTGTTGACA
CATAATGGGAAAAGACTGGAACCAAACTGGGCTAGTGTGAAAAAAGATCTGATTTCATATGGAGGAGGAT
GGAGACTGAGCGCACAATGGCAGAAGGGGGAGGAGGTGCAGGTTATTGCCGTAGAGCCAGGGAAGAACCC
AAAGAACTTTCAAACCATGCCAGGCACTTTTCAGACTACTACAGGGGAAATAGGAGCAATTGCACTGGAT
TTCAAGCCTGGGACTTCAGGATCTCCTATCATAAATAGAGAGGGAAAGGTAGTGGGACTGTATGGCAATG
GAGTGGTTACAAAGAATGGTGGCTATGTCAGCGGAATAGCGCAAACAAATGCAGAACCAGATGGACCGAC
ACCAGAGTTAGAAGAAGAGATGTTCAAAAAGCGAAACCTGACCATAATGGATCTTCATCCTGGGTCAGGA
AAGACACGGAAATACCTTCCAGCTATTGTCAGAGAGGCAATCAAGAGACGTTTAAGAACCTTAATTTTGG
CACCGACAAGGGTGGTTGCAGCTGAGATGGAAGAAGCATTGAAAGGGCTCCCAATAAGGTACCAAACAAC
AGCAACAAAATCTGAACACACAGGAAGAGAGATTGTTGATCTAATGTGCCACGCAACGTTCACAATGCGT
TTGCTGTCACCAGTTAGGGTCCCAAATTACAACTTGATAATAATGGATGAGGCCCATTTCACAGACCCAG
CCAGCATAGCGGCTAGAGGGTACATATCAACTCGTGTTGGAATGGGAGAAGCAGCCGCAATCTTCATGAC
AGCAACACCCCCTGGAACAGCTGATGCCTTTCCTCAGAGCAATGCTCCAATCCAAGATGAAGAAAGGGAC
ATACCAGAACGCTCATGGAATTCAGGCAATGAATGGATTACCGACTTCGCTGGGAAAACGGTGTGGTTTG
TCCCTAGCATTAAAGCCGGAAATGACATAGCAAACTGCTTGCGGAAAAACGGGAAAAAGGTCATTCAACT
TAGTAGGAAGACTTTTGACACAGAATATCAGAAGACTAAACTGAATGATTGGGACTTTGTGGTGACAACT
GACATTTCAGAAATGGGGGCCAATTTCAAAGCAGATAGAGTGATCGACCCAAGAAGATGTCTCAAACCAG
TGATCTTGACAGATGGACCAGAGCGGGTGATCCTGGCTGGACCAATGCCAGTCACCGCGGCGAGTGCTGC
GCAAAGGAGAGGGAGAGTTGGCAGGAACCCACAAAAAGAAAATGACCAGTACATATTCACGGGCCAGCCT
CTCAACAATGATGAAGACCATGCTCACTGGACAGAAGCAAAAATGCTGCTGGACAACATCAACACACCAG
AAGGGATAATACCAGCTCTCTTTGAACCAGAAAGGGAGAAGTCAGCCGCCATAGACGGTGAGTATCGCCT
GAAGGGTGAGTCCAGGAAGACTTTCGTGGAACTCATGAGGAGGGGTGACCTTCCAGTTTGGTTAGCCCAT
AAAGTAGCATCAGAAGGAATCAAATACACAGATAGAAAATGGTGCTTTGATGGGCAACGCAATAATCAAA
TTTTAGAGGAGAACATGGATGTGGAAATCTGGACAAAGGAAGGAGAAAAGAAAAAATTGAGACCTAGGTG
GCTTGATGCCCGCACTTATTCAGATCCATTAGCACTCAAGGAATTCAAGGACTTTGCGGCTGGCAGAAAG
TCAATCGCCCTTGATCTTGTGACAGAAATAGGAAGAGTGCCTTCACATCTAGCCCACAGAACAAGAAACG
CTCTGGATAATCTGGTGATGCTGCATACGTCAGAACATGGCGGTAGGGCTTACAGGCATGCGGTGGAGGA
ACTACCAGAAACAATGGAAACACTCCTACTCTTGGGACTTATGATCTTGTTGACAGGTGGAGCAATGCTT
TTCTTGATATCAGGTAAAGGGATTGGAAAGACTTCAATAGGACTCATTTGTGTAATCGCTTCCAGCGGCA
TGTTGTGGATGGCCGAAGTTCCACTCCAATGGATCGCGTCGGCTATAGTCCTGGAGTTTTTTATGATGGT
GTTGCTCATACCAGAACCAGAAAAGCAGAGAACCCCCCAAGACAACCAACTCGCATATGTCGTGATAGGC
ATACTTACATTGGCTGCAATAATAGCAGCCAATGAAATGGGACTGCTGGAAACCACAAAGAGAGACTTAG
GAATGTCTAAGGAGCCAGGTGTTGTTTCTCCAACCAGCTATTTGGATGTGGACTTGCACCCAGCATCAGC
CTGGACATTGTACGCCGTGGCCACTACAGTAATAACACCAATGTTAAGACATACCATAGAGAACTCTACA
GCAAATGTGTCCCTGGCAGCTATAGCCAACCAGGCAGTGGTCCTGATGGGTTTGGACAAAGGATGGCCAA
TATCAAAAATGGACTTAGGCGTGCCACTACTGGCACTGGGTTGCTATTCACAAGTGAACCCACTGACTCT
AACTGCGGCAGTACTTTTGCTAATCACACATTATGCTATCATAGGTCCAGGATTGCAAGCAAAAGCCACC
CGTGAAGCTCAGAAAAGGACAGCTGCTGGAATAATGAAGAATCCAACAGTGGATGGGATAATGACAATAG
ACCTAGATCCTGTGATATATGATTCAAAATTTGAAAAACAACTGGGACAGGTTATGCTCCTGGTTTTGTG
CGCAGTCCAACTCTTGCTAATGAGAACATCATGGGCCTTGTGTGAAGCTTTAACTCTAGCTACAGGACCA
ATAACAACACTCTGGGAAGGATCACCTGGTAAGTTCTGGAACACCACGATAGCTGTTTCCATGGCGAACA
TTTTTAGAGGGAGCTATTTAGCAGGAGCTGGGCTTGCTTTTTCTATTATGAAATCAGTTGGAACAGGAAA
AAGAGGAACAGGCTCACAAGGTGAAACTTTAGGAGAAAAATGGAAAAAGAAATTAAATCAATTATCCCGG
AAAGAGTTTGACCTTTACAAGAAATCTGGAATCACTGAAGTAGATAGAACAGAAGCCAAAGAAGGGCTGA
AAAGAGGAGAGACAACACATCATGCCGTGTCCCGAGGTAGCGCAAAACTCCAATGGTTTGTGGAAAGAAA
CATGGTCATTCCCGAAGGAAGAGTCATAGACTTGGGCTGTGGAAGAGGAGGCTGGTCATATTACTGTGCA
GGACTGAAAAAAGTCACAGAAGTGCGAGGATACACAAAAGGCGGTCCAGGACACGAAGAACCAGTACCTA
TGTCTACATATGGATGGAACATAGTTAAGTTAATGAGTGGAAAGGATGTGTTCTATCTCCCACCTGAAAA
GTGTGATACCCTGTTGTGTGACATTGGAGAATCTTCACCAAGCCCAACAGTGGAAGAGAGCAGAACTATA
AGAGTTTTGAAGATGGTTGAACCATGGCTAAAAAACAACCAGTTTTGCATTAAAGTTTTGAACCCTTACA
TGCCAACTGTGATTGAGCACCTAGAAAGACTACAAAGGAAACATGGAGGAATGCTTGTGAGAAATCCACT
TTCACGAAACTCCACGCACGAAATGTACTGGATATCTAATGGCACAGGTAACATTGTCTCTTCAGTCAAC
ATGGTGTCTAGATTGCTACTGAACAGGTTCACGATGACACACAGGAGACCCACCATAGAGAAAGATGTGG
ATTTAGGAGCAGGAACTCGACATGTTAATGCGGAACCAGAAACACCCAACATGGATGTCATTGGGGAGAG
AATAAAAAGGATCAAGGAGGAGCATAATTCAACATGGCACTATGATGACGAAAACCCCTACAAAACGTGG
GCTTACCATGGATCGTATGAAGTCAAAGCCACAGGCTCAGCCTCCTCCATGATAAATGGAGTCGTGAAAC
TCCTCACCAAACCATGGGATGTGGTGCCCATGGTGACACAGATGGCAATGACAGACACAACTCCATTTGG
CCAGCAGAGAGTCTTTAAAGAGAAAGTGGACACCAGGACGCCCAGGCCCATGCCAGGGACAAGAAAGGTT
ATGGAGATCACAGCGGAGTGGCTCTGGAGAACCCTGGGAAGGAACAAAAGACCCAGATTATGCACAAGGG
AAGAGTTTACAAAAAAGGTCAGAACTAACGCAGCCATGGGCGCCGTTTTCACAGAGGAGAACCAATGGGA
CAGTGCGAAAGCTGCTGTTGAGGATGAAGAATTTTGGAAACTTGTGGACAGAGAACGTGAACTCCACAAA
TTGGGCAAATGTGGAAGCTGCGTTTATAACATGATGGGCAAGAGAGAGAAAAAACTTGGAGAGTTTGGCA
AAGCAAAAGGCAGTAGAGCTATATGGTACATGTGGTTGGGAGCCAGGTACCTTGAGTTCGAAGCCCTTGG
ATTCTTAAATGAAGACCACTGGTTCTCGCGTGAAAACTCTTACAGTGGAGTAGAAGGAGAAGGACTGCAC
AAGCTAGGCTACATATTAAGGGACATTTCCAAGATACCCGGAGGAGCCATGTATGCTGATGACACAGCTG
GTTGGGACACAAGAATAACAGAAGATGACCTGCACAATGAGGAAAAGATCATACAGCAAATGGACCCTGA
ACACAGACAGTTAGCGAACGCTATATTCAAGCTCACATACCAAAACAAAGTGGTCAAAGTTCAACGACCG
ACTCCAACGGGCACGGTAATGGACATTATATCTAGGAAAGACCAAAGGGGCAGTGGACAAGTGGGAACTT
ATGGCCTTAATACATTCACCAACATGGAAGCCCAGTTAGTCAGACAAATGGAAGGAGAAGGTGTGCTGAC
AAAGGCAGACCTCGAGAACCCTCATCTGCTAGAGAAGAAAATTACACAATGGTTGGAAACCAAAGGAGTG
GAGAGGTTAAAAAGAATGGCCATTAGCGGGGATGATTGCGTGGTGAAACCAATCGATGACAGGTTCGCTA
ATGCCCTGCTTGCTCTGAACGATATGGGAAAGGTTCGGAAAGACATACCTCAATGGCAGCCATCAAAGGG
ATGGCATGATTGGCAACAGGTTCCTTTCTGCTCCCACCACTTTCATGAATTGATCATGAAAGATGGAAGA
AAGTTGGTGGTTCCCTGCAGACCCCAGGACGAACTAATAGGAAGAGCAAGAATCTCTCAAGGAGCGGGAT
GGAGCCTTAGAGAAACTGCATGTCTGGGGAAAGCCTACGCCCAAATGTGGAGTCTCATGTATTTTCACAG
AAGAGATCTCAGATTAGCATCCAACGCCATATGTTCAGCAGTACCAGTCCACTGGGTTCCCACAAGTAGA
ACGACATGGTCTATTCATGCTCACCATCAGTGGATGACTACAGAAGACATGCTTACTGTTTGGAACAGGG
TGTGGATAGAGGAAAATCCATGGATGGAAGACAAAACTCCAGTTACAACCTGGGAAAATGTTCCATATCT
AGGGAAGAGAGAAGACCAATGGTGTGGATCACTTATTGGTCTCACTTCCAGAGCAACCTGGGCCCAGAAC
ATACCCACAGCAATTCAACAGGTGAGAAGCCTTATAGGCAATGAAGAGTTCCTGGACTACATGCCTTCAA
TGAAGAGATTCAGGAAGGAAGAGGAGTTGGAGGGAGCCATTTGGTAAATGTAGGAAGTGAAAAAGAGGCT
AACTGTCAGGCCACCTTAAGCCACAGTACGGAAGAAGCTGTGCTGCCTGTGAGCCCCGTCCAAGGACGTT
AAAAGAAGAAGTCAGGCCCCAAAGCCACGGTTTGAGCAAACCGTGCTGCCTGTAGCTCCGTCGTGGGGAC
GTAAAACCTGGGAGGCTGCAAGCTGTGGAAGCTGTACGCACGGTGTAGCAGACTAGCGGTTAGAGGAGAC
CCCTCCCATGACACAACGCAGCAGCGGGGCCCGAGCACTGAGGGAAGCTGTACCTCCTTGCAAAGGACTA
GAGGTTAGAGGAGACCCCCCGCAAATAAAAACAGCATATTGACGCTGGGAGAGACCAGAGATCCTGCTGT
CTCCTCAGCATCATTCCAGGCACAGAACGCCAGAAAATGGAATGGTGCTGTTGAATCAACAGGTTC

>EU569714.1 Dengue virus 2 isolate DENV-2/US/BID-V1396/1997, complete genome
ACAAAGACAGATTCTCTTAGGGAGCTAAGCTCAACGTAGTTCTAACAGTTTTTTAATTAGAGAGCAGATC
TCTGATGAATAACCAACGAAAAAAGGCGAGAAGTACGCCTTTCAATATGCTGAAACGCGAGAGAAACCGC
GTGTCAACTGTGCAACAGCTGACAAAGAGATTCTCACTTGGAATGCTGCAAGGACGAGGACCATTAAAAC
TGTTCATGGCCCTTGTGGCGTTCCTTCGTTTCCTAACAATCCCACCAACAGCAGGGATACTGAAAAGATG
GGGAACGATCAAAAAATCAAAAGCTATCAATGTTTTGAGAGGGTTCAGGAAAGAGATTGGAAGGATGCTG
AACATCTTGAACAGGAGACGCAGGACAGCAGGCGTGATTATTATGTTGATTCCAACAGCAATGGCGTTCC
ATTTAACCACACGTAATGGAGAACCACACATGATCGTTGGTAGGCAAGAGAAAGGGAAAAGTCTTCTGTT
CAAAACAGAGGATGGTGTTAACATGTGCACCCTCATGGCCATAGACCTTGGTGAATTGTGTGAAGATACA
ATCACGTACAAGTGTCCCCTCCTCAGGCAAAATGAACCAGAAGACATAGATTGTTGGTGCAACTCTACGT
CCACATGGGTAACTTATGGGACATGTACCACCACAGGAGAACACAGAAGAGAAAAAAGATCAGTGGCACT
CGTTCCGCATGTGGGCATGGGACTGGAGACACGAACTGAAACATGGATGTCATCAGAAGGGGCCTGGAAA
CATGTTCAGAGAATTGAAACCTGGATCTTGAGACATCCAGGCTTTACCATAATGGCAGCAATCCTGGCAT
ACACCATAGGAACGACACATTTCCAAAGGGCCTTGATTTTCATCTTACTGACAGCCGTCGCTCCTTCAAT
GACAATGCGTTGCATAGGAATATCAAATAGAGACTTCGTAGAAGGGGTTTCAGGAGGAAGTTGGGTTGAC
ATAGTCTTAGAACATGGAAGTTGTGTGACGACGATGGCAAAAAATAAACCAACATTGGATTTTGAACTGA
TAAAAACAGAAGCCAAACAACCTGCCACTCTAAGGAAGTACTGTATAGAAGCAAAGCTGACCAATACAAC
AACAGAATCTCGTTGCCCAACACAAGGGGAACCCAGTCTAAATGAAGAGCAGGACAAAAGGTTCATCTGC
AAACACTCCATGGTAGACAGAGGATGGGGAAATGGATGTGGATTATTTGGAAAAGGAGGCATTGTGACCT
GTGCTATGTTCACATGCAAAAAGAACATGGAAGGAAAAGTCGTGCTGCCAGAAAATCTGGAATACACCAT
CGTGATAACACCTCACTCAGGAGAAGAGCACGCTGTAGGTAATGACACAGGAAAACATGGCAAGGAAATT
AAAATAACACCACAGAGTTCCATCACAGAAGCAGAACTGACAGGCTATGGCACTGTCACGATGGAGTGCT
CTCCGAGAACGGGCCTCGACTTCAATGAGATGGTGCTGCTGCAGATGGAAGACAAAGCCTGGCTGGTGCA
CAGGCAATGGTTCCTAGACCTGCCGTTACCATGGCTACCCGGAGCGGACACACAAGGATCAAATTGGATA
CAGAAAGAGACATTGGTCACTTTCAAGAATCCCCACGCGAAGAAACAAGATGTCGTTGTTTTAGGATCTC
AAGAAGGGGCCATGCACACGGCACTTACAGGGGCCACAGAAATCCAGATGTCATCAGGAAACTTACTGTT
CACAGGACATCTCAAGTGTAGGCTGAGAATGGACAAACTACAGCTCAAAGGAATGTCATACTCTATGTGT
ACAGGAAAGTTCAAAATTGTGAAGGAAATAGCAGAAACACAACATGGAACAATAGTTATCAGAGTACAAT
ATGAAGGGGACGGCTCTCCATGTAAGATCCCTTTTGAGATAATGGATTTGGAAAAAAGACACGTCTTAGG
TCGCCTGATTACAGTTAACCCAATCGTAACAGAAAAAGATAGCCCAGTCAACATAGAAGCAGAACCTCCA
TTCGGAGACAGCTACATCATCATAGGAGTAGAGCCGGGACAATTGAAACTCAATTGGTTCAAGAAGGGAA
GTTCCATTGGCCAAATGTTTGAGACAACAATGAGAGGAGCGAAGAGAATGGCCATTTTAGGTGACACAGC
CTGGGATTTTGGATCCCTGGGAGGAGTGTTTACATCTATAGGAAAGGCTCTTCACCAAGTTTTCGGAGCA
ATCTATGGGGCTGCTTTTAGTGGGGTCTCATGGACTATGAAAATCCTCATAGGAGTCATCATCACATGGA
TAGGAATGAATTCACGTAGCACCTCACTGTCTGTGTCACTAGTATTGGTGGGAGTCGTGACACTGTACTT
GGGAGTTATGGTGCAGGCTGATAGCGGTTGCGTTGTGAGCTGGAAAAATAAAGAACTGAAATGTGGCAGC
GGGATCTTCATTACAGATAACGTGCACACATGGACAGAACAATATAAGTTCCAACCAGAATCCCCTTCAA
AACTAGCTTCAGCTATCCAAAAAGCTCATGAAGAGGGCATTTGTGGAATCCGCTCAGTAACAAGATTGGA
GAATCTGATGTGGAAACAAATAACACCAGAATTGAACCACATTCTATCAGAAAATGAGGTAAAGTTGACC
ATTATGACAGGAGACATTAAAGGAATCATGCAGGCAGGAAAACGATCTTTGCGGCCCCAGCCCACTGAGC
TGAAGTACTCATGGAAAACATGGGGAAAGGCGAAAATGCTCTCCACAGAGTCTCACAATCAGACCTTTCT
TATTGATGGCCCTGAAACAGCAGAATGCCCCAACACAAACAGAGCTTGGAACTCACTGGAAGTTGAAGAC
TATGGTTTTGGAGTTTTTTCCACCAATATATGGCTAAAACTGAGAGAAAAACAGGATGTATTTTGTGACT
CAAAACTCATGTCAGCGGCCATAAAAGACAACAGAGCCGTCCATGCCGATATGGGTTATTGGATAGAAAG
TGCACTCAATGACACATGGAAGATGGAGAAAGCCTCTTTCATTGAAGTCAAAAGCTGCCACTGGCCAAAG
TCACACACCCTCTGGAGCAATGGAGTATTGGAAAGTGAGATGATAATCCCAAAAAATTTTGCCGGGCCAG
TGTCACAACACAACTACAGACCAGGCTACCATACACAAACAGCAGGACCTTGGCATCTAGGTAAGCTCGA
GATGGACTTCGATTTCTGCGAAGGAACCACAGTGGTGGTGACTGAGGACTGTGGAAATAGAGGACCCTCT
TTAAGAACGACTACTGCCTCTGGAAAACTCATAACAGAATGGTGCTGCCGATCCTGCACACTACCACCTC
TAAGATACAGAGGTGAGGATGGATGCTGGTACGGGATGGAAATCAGACCATTGAAAGAGAAAGAGGAGAA
TTTGGTCAACTCCTTGGTCACAGCCGGACATGGGCAGATTGACAACTTCTCACTAGGAGTCTTGGGAATG
GCTCTGTTCCTGGAAGAAATGCTCAGGACCCGAGTAGGAACGAAACATGTAATACTGCTAGTTGCAGTAT
CTTTCGTGACATTGATTACCGGGAACATGTCCTTTAGAGACCTGGGAAGAGTGATGGTTATGGTGGGCGC
TACCATGACAGATGACATAGGTATGGGAGTGACTTACCTTGCCCTACTAGCAGCTTTCAAAGTTAGACCA
ACTTTTGCAGCTGGACTACTCTTGAGAAAACTGACCTCCAAGGAACTAATGATGGCCACCATAGGAATCG
CACTTCTTTCCCAAAGCACCATACCAGAGACCATTCTTGAACTGACTGATGCGTTAGCCTTGGGCATGAT
GGTCCTCAAAATAGTGAGAAATATGGAAAAGTACCAATTGGCAGTGACTATCATGGCTATCTCGTGTGTC
CCAAATGCAGTGATATTGCAAAACGCATGGAAGGTGAGTTGCACAATATTGGCAGTGGTGTCCGTTTCTC
CATTGCTCTTAACATCCTCACAGCAGAAAGCGGATTGGATACCACTGGCATTGACGATAAAAGGTCTCAA
TCCAACAGCCATCTTTCTAACAACTCTTTCGAGAACCAGCAAGAAAAGGAGCTGGCCGCTAAATGAAGCT
GTCATGGCAGTCGGGATGGTGAGCATTTTAGCCAGTTCTCTCCTAAAGAATGACATTCCCATGACAGGTC
CATTAGTGGCTGGAGGGCTTCTTACTGTGTGTTACGTGCTTACTGGACGATCGGCCGATTTGGAACTGGA
GAGAGCTGCCGATGTAAAATGGGAAGACCAGGCAGAAATATCAGGAAGCAGCCCAATCCTGTCAATAACA
ATATCAGAAGATGGCAGCATGTCGATAAAAAATGAAGAGGAAGAACAAACACTGACCATACTCATCAGAA
CGGGATTGCTGGTGATCTCAGGAGTCTTTCCAGTATCGATACCAATCACGGCAGCAGCATGGTACCTGTG
GGAAGTGAAAAAACAACGGGCTGGAGTATTGTGGGACGTCCCTTCACCCCCACCAGTGGGAAAAGCCGAA
CTGGAAGATGGAGCCTATAGAATCAAGCAAAGAGGGATTTTTGGATATTCTCAGATTGGAGCCGGAGTTT
ACAAAGAAGGAACATTCCATACAATGTGGCACGTCACGCGTGGTGCTGTTCTGATGCATAGAGGGAAGAG
GATTGAACCATCATGGGCAGATGTCAAGAAAGACCTAATATCATATGGAGGAGGCTGGAAGCTAGAAGGA
GAATGGAAAGAAGGAGAGGAAGTCCAAGTCCTGGCATTGGAACCTGGAAAAAATCCAAGAGCCGTCCAAA
CGAAACCTGGACTTTTCAAAACCAATACCGGAACCATAGGCGCCGTATCTCTGGACTTTTCCCCTGGAAC
GTCAGGATCTCCAATTGTCGACAGAAAAGGAAAAGTTGTGGGTCTTTACGGTAATGGTGTTGTTACAAGG
AGTGGAGCATATGTGAGTGCTATAGCCCAGACCGAAAAAAGCATTGAAGACAATCCAGAGATCGAAGATG
ACATTTTCCGAAAGAAAAGATTGACCATCATGGACCTCCATCCAGGAGCAGGAAAGACAAAAAGATACCT
TCCAGCTATAGTTAGAGAAGCCATAAAACGTGGCTTGAGAACATTAATCCTGGCTCCCACTAGAGTTGTG
GCAGCTGAAATGGAGGAAGCTCTTAGAGGACTTCCAATAAGATACCAAACCCCAGCCATCAGAGCCGAGC
ACACCGGGCGGGAGATCGTGGACCTAATGTGTCATGCCACATTTACTATGAGGCTGCTATCACCAGTCAG
AGTGCCAAATTACAACCTGATCATCATGGACGAAGCCCACTTCACAGACCCAGCAAGTATAGCAGCTAGA
GGATATATTTCAACTCGAGTAGAGATGGGTGAAGCAGCCGGGATTTTCATGACAGCCACTCCTCCGGGAA
GTAGAGACCCATTTCCTCAGAGCAATGCACCAATCATGGATGAGGAAAGAGAAATCCCTGAGCGCTCGTG
GAATTCAGGTCATGAATGGGTCACGGATTTCAAAGGGAAGACTGTTTGGTTTGTTCCAAGTATAAAAGCA
GGAAATGACATAGCAGCTTGTCTTAGGAAAAATGGAAAGAAAGTGATACAACTCAGTAGGAAGACTTTTG
ACTCTGAGTATGTTAAGACTAGAGCCAATGATTGGGACTTTGTGGTCACAACTGACATTTCAGAAATGGG
TGCCAACTTCAGGGCTGAGAGGGTTATAGACCCCAGACGTTGCATGAAACCAGTTATACTAACAGATGGC
GAAGAGCGGGTGATCTTGGCAGGACCTATGCCAGTGACCCACTCTAGTGCAGCGCAAAGAAGAGGGAGAA
TAGGAAGAAATCCAAAAAATGAAAATGACCAGTACATATACATGGGAGAACCTCTGGAAAATGATGAAGA
CTGTGCACATTGGAAAGAAGCTAAAATGCTCTTAGATAACATCAACACACCTGAAGGAATCATTCCTAGT
ATGTTCGAACCAGAGCGTGAAAAGGTGGATGCCATTGATGGTGAATACCGTTTGAGAGGAGAAGCAAGGA
AAACCTTTGTGGACCTAATGAGAAGAGGGGACTTACCAGTCTGGTTGGCCTACAGAGTGGCAGCTGAAGG
CATCAACTACGCAGACAGAAGGTGGTGTTTTGATGGAATTAAGAACAACCAAATACTGGAAGAAAACGTG
GAAGTGGAAATCTGGACAAAAGAAGGGGAAAGGAAGAAATTAAAACCCAGATGGTTGGATGCTAGGATCT
ATTCTGACCCACTGGCACTGAAAGAATTCAAGGAATTTGCAGCTGGAAGAAAATCTTTGACCCTGAACCT
AATCACAGAAATGGGTAGGCTTCCAACTTTCATGACTCAGAAGGCAAGAGACGCACTGGACAACTTAGCT
GTGCTGCATACGGCTGAGGTAGGTGGAAGGGCGTACAATCATGCTCTCAGTGAACTGCCGGAGACCCTGG
AGACACTGCTTTTACTGACACTCCTGGCCGCAGTCACAGGAGGAATCTTCCTATTCTTAATGAGCGGAAA
AGGTATAGGGAAGATGACCCTGGGAATGTGTTGTATAATCACGGCTAGTATCCTCCTATGGTATGCACAG
ATACAACCACACTGGATAGCAGCTTCAATAATACTGGAGTTTTTCCTCATAGTTTTGCTCATTCCAGAAC
CAGAAAAACAGAGAACACCCCAAGACAACCAATTGACCTACGTAGTCATAGCCATCCTCACAGTGGTGGC
CGCAACCATGGCAAATGAGATGGGTTTCCTGGAAAAAACCAAGAAAGACCTCGGATTGGGAAGCATTATA
ACCCAGGAATCTGAGAGCAACATCCTGGACATAGATCTACGTCCTGCATCAGCATGGACGCTGTATGCCG
TGGCTACAACATTTGTCACACCAATGTTGAGACATAGCATTGAAAATTCCTCAGTGAATGTCTCCCTAAC
AGCCATTGCTAACCAAGCCACAGTGCTAATGGGTCTTGGGAGAGGATGGCCATTGTCAAAGATGGACATC
GGAGTTCCCCTCCTTGCCATTGGATGCTATTCACAAGTCAACCCTATAACTCTCACAGCAGCCCTTCTTT
TACTGGTAGCACATTATGCCATTATAGGGCCAGGACTTCAAGCAAAAGCAACCAGAGAAGCTCAGAAAAG
AGCAGCAGCAGGCATCATGAAAAACCCAACAGTCGATGGAATAACAGTGATTGACCTAGAACCAATACCC
TATGATCCAAAATTTGAAAAGCAGTTAGGACAAGTAATGCTCCTAGTCCTCTGCGTGACTCAAGTATTAA
TGATGAGGACTACATGGGCTCTGTGTGAGGCTCTAACCTTAGCGACCGGGCCCATCTCCACACTGTGGGA
AGGAAATCCAGGGAGGTTTTGGAACACTACCATTGCAGTATCAATGGCTAACATCTTTAGGGGGAGCTAC
TTGGCCGGAGCTGGACTCCTCTTTTCCATCATGAAGAACACAACAAACACAAGAAGAGGAACTGGCAACA
TAGGAGAGACACTTGGAGAAAAATGGAAAAGCCGATTAAACGCACTGGGAAAAAGTGAATTTCAGATCTA
CAAGAAAAGTGGAATCCAAGAAGTGGATAGAACCTTAGCAAAAGAAGGCATCAAAAGAGGAGAAACGGAC
CACCACGCTGTGTCGCGAGGCTCAGCAAAACTGAGATGGTTCGTCGAGAGAAATATGGTCACACCAGAAG
GGAAGGTGGTGGACCTCGGTTGCGGCAGAGGGGGCTGGTCATACTATTGTGGGGGACTAAAGAATGTAAG
AGAAGTCAAAGGCCTGACAAAAGGAGGACCAGGACACGAAGAACCCATTCCCATGTCAACATATGGGTGG
AATCTAGTGCGTCTGCAAAGTGGAGTTGACGTTTTCTTCACCCCGCCAGAAAAGTGTGATACATTGTTGT
GTGACATAGGGGAGTCGTCACCAAATCCCACGATAGAAGCAGGACGAACACTCAGAGTCCTCAACTTAGT
GGAAAATTGGTTGAACAATAACACCCAATTTTGCATAAAGGTTCTCAACCCATATATGCCCTCAGTCATA
GAAAAAATGGAAACACTACAAAGGAAATATGGAGGAGCCTTGGTGAGGAATCCACTCTCACGAAACTCCA
CACATGAGATGTACTGGGTATCCAATGCTACCGGGAACATAGTGTCATCAGTGAACATGATTTCAAGGAT
GTTGATTAACAGATTCACAATGAAACACAAGAAAGCCACTTACGAGCCAGATGTTGACCTAGGAAGCGGA
ACCCGCAACATTGGAATTGAAAATGAGATACCAAATCTAGACATAATAGGAAAGAGAATAGAGAAAATAA
AGCAAGAGCATGAAACATCATGGCACTATGACCAAGACCACCCATACAAAACGTGGGCTTACCATGGCAG
CTATGAAACAAAACAAACTGGATCAGCATCATCTATGGTGAACGGAGTTGTCAGACTGCTGACAAAACCT
TGGGACGTCGTCCCTATGGTGACACAGATGGCAATGACAGACACGACTCCATTTGGACAACAACGCGTTT
TCAAAGAGAAAGTGGACACGAGAACCCAAGAACCGAAGGAAGGCACAAAGAAACTGATGAGAATTACGGC
AGAGTGGCTTTGGAAAGAACTAGGGAAGAAAAAGACACCTAGGATGTGTACCAGAGAAGAATTTACAAGA
AAGGTGAGAAGCAATGCAGCCTTGGGGGCCATATTCACTGATGAGAACAAATGGAAATCGGCTCGTGAGG
CTGTTGAAGATAGTAGGTTTTGGGAGCTGGTTGACAGGGAAAGAAATCTCCATCTTGAAGGAAAGTGTGA
AACATGTGTGTACAACATGATGGGGAAAAGAGAGAAGAAACTAGGGGAGTTCGGCAAGGCAAAAGGTAGC
AGAGCCATATGGTACATGTGGCTTGGAGCACGCTTCTTAGAGTTTGAAGCCCTAGGATTCCTGAATGAAG
ATCACTGGTTCTCCAGAGGGAACTCCCTGAGTGGAGTGGAAGGAGAAGGGCTGCACAAGCTAGGCTACAT
TTTAAGAGACGTGAGCAAGAAGGAAGGGGGAGCAATGTACGCCGATGATACAGCAGGATGGGACACAAGA
ATCACACTAGAAGACTTAAAAAATGAAGAAATGGTAACAAACCACATGAAAGGAGAACACAAGAAACTAG
CCGAGGCCATATTCAAATTAACGTACCAAAACAAGGTGGTGCGTGTGCAAAGACCAACACCAAGAGGCAC
AGTAATGGACATCATATCGAGAAAAGACCAAAGAGGCAGCGGGCAAGTCGGCACCTATGGCCTTAATACT
TTCACCAACATGGAAGCCCAATTAATTAGACAGATGGAGGGAGAAGGAATTTTTAAAAGCATTCAGCACC
TGACAGTCACAGAAGAAATCGCTGTACAGAACTGGTTAGCAAGAGTGGGGCGTGAAAGGCTATCAAGAAT
GGCCATCAGTGGAGATGATTGCGTTGTAAAACCTTTAGATGACAGATTTGCAAGTGCTTTAACAGCTCTA
AATGACATGGGAAAAGTTAGGAAAGATATACAACAATGGGAACCTTCAAGAGGATGGAACGATTGGACAC
AAGTGCCTTTCTGTTCACACCATTTTCATGAGTTAGTCATGAAAGATGGTCGCGTGCTCGTGGTCCCATG
CAGAAACCAAGATGAACTGATTGGTAGAGCCCGAATTTCCCAGGGAGCCGGGTGGTCTTTGAAGGAGACG
GCCTGTTTGGGGAAGTCTTACGCCCAAATGTGGACCCTGATGTACTTCCACAGACGTGACCTCAGACTGG
CGGCAAATGCCATTTGCTCGGCAGTCCCGTCACATTGGGTTCCAACAAGTCGAACAACCTGGTCCATACA
CGCTAAGCATGAATGGATGACGACGGAAGACATGCTGGCAGTCTGGAACAGGGTGTGGATCCAAGAAAAC
CCGTGGATGGAAGACAAAACTCCAGTGGAATCATGGGAAGAAGTCCCATACTTAGGAAAAAGAGAAGACC
AATGGTGCGGCTCATTGATTGGGCTAACAAGCAGGGCCACCTGGGCAAAGAACATCCAAACAGCGATAAA
TCAAGTCAGATCCCTTATAGGCAATGAGGAATACACAGACTACATGCCATCCATGAAGAGATTCAGAAAG
GAAGAGGAAGAGGCAGGTGTCCTGTGGTAGAAGGCAAAACTAACATGAAACAAGGCTGAAAGTCAGGTCG
GATTAAGCCATAGTACGGAAAAAACTATGCTACCTGTGAGCCCCGTCCAAGGACGTTAAAAGAAGTCAGG
CCATCACAAATGCCACAGCTTGAGTAAACTGTGCAGCCTGTAGCTCCACCTGAGAAGGTGTAAAAAATCT
GGGAGGCCACAAACCATGGAAGCTGTACGCATGGCGTAGTGGACTAGCGGTTAGAGGAGACCCCTCCCTT
ACAAATCGCAGCAACAACGGGGGCCCAAGGTGAGATGAAGCTGTAGTCTCACTGGAAGGACTAGAGGTTA
GAGGAGACCCCCCCAAAACAAAAAACAGCATATTGACGCTGGGAAAGACCAGAGATCCTGCTGTCTCCTC
AGCATCATTCCAGGCACAGAACGCCAGAAAATGGAATG

>KJ189303.1 Dengue virus 1 isolate DENV-1/CO/BID-V7291/1998, complete genome
TGGACCGACAAGAACAGTTTCGAATCGGAAGCTTGCTTAACGTAGTTCTAACAGTTTTTTATTAGAGAGC
AGATCTCTGATGAACAACCAACGAAAAAAGACGGGTCGACCGTCTTTCAATATGCTGAAACGCGCGAGAA
ACCGCGTGTCAACTGGTTCACAGTTGGCGAAGAGATTCTCAAAAGGATTGCTTTCAGGCCAAGGACCCAT
GAAATTGGTGATGGCTTTCATAGCATTTCTAAGATTTCTAGCCATACCCCCAACAGCAGGAATTTTGGCT
AGATGGAGCTCATTCAAGAAGAATGGAGCGATCAAAGTGTTACGGGGTTTCAAAAAAGAGATCTCAAGCA
TGTTGAACATAATGAACAGGAGGAAAAGATCCGTGACCATGCTCCTCATGCTGCTGCCCACAGCCCTGGC
GTTCCATTTGACCACACGAGGAGGAGAGCCACACATGATAGTTAGTAAGCAGGAAAGAGGAAAGTCACTC
TTGTTTAAGACCTCTGCAGGTGTCAATATGTGCACTCTCATTGCGATGGACTTGGGAGAGTTATGTGAGG
ACACAATGACCTACAAATGCCCCCGGATCACTGAGGCGGAACCAGATGACGTTGACTGCTGGTGCAATGC
CACAGACACATGGGTGACCTATGGGACGTGTTCTCAAACCGGCGAACACCGACGAGACAAACGTTCCGTG
GCACTGGCCCCACACGTGGGACTTGGTCTAGAAACAAGAACCGAAACATGGATGTCCTCTGAAGGCGCCT
GGAAACAAATACAAAGAGTGGAGACCTGGGCTTTGAGACACCCAGGATTCACGGTGATAGCCCTTTTTTT
AGCACATGTTATAGGAACATCCATCACTCAGAAAGGGATCATTTTCATCTTGCTGATGCTGGTGACACCA
TCAATGGCCATGCGATGCGTGGGAATAGGCAACAGAGACTTCGTTGAAGGACTGTCAGGAGCAACGTGGG
TGGACGTGGTATTGGAGCATGGAAGCTGCGTCACCACCATGGCAAAAAATAAACCAACATTGGACATTGA
ACTCTTGAAGACGGAGGTCACGAACCCTGCCGTCTTGCGCAAACTGTGCATTGAAGCTAAAATATCAAAC
ACCACCACCGATTCAAGATGTCCAACACAAGGAGAGGCTACACTGGTGGAGGAACAAGACGCGAACTTTG
TGTGTCGCCGAACGTTTGTGGACAGAGGCTGGGGTAATGGCTGCGGACTATTCGGAAAGGGAAGTCTATT
GACGTGTGCCAAGTTCAAGTGTGTGACAAAACTAGAAGGAAAGATAGTTCAATATGAAAACTTAAAATAT
TCAGTGATAGTCACTGTCCACACTGGGGACCAGCACCAGGTGGGAAACGAGACCACAGAACATGGAACAA
TTGCAACCATAACACCTCAAGCTCCTACGTCGGAAATACAGCTGACCGACTACGGAGCCCTCACATTGGA
CTGCTCACCTAGAACAGGGCTGGACTTTAACGAGATGGTGCTATTGACAATGAAAGAAAAATCATGGCTT
GTCCACAAACAATGGTTTCTAGACTTACCACTGCCATGGACTTCGGGGGCTTCAACATCCCAAGAGACCT
GGAACAGACAAGATTTGCTGGTCACATTCAAGACAGCTCATGCAAAGAAACAGGAAGTAGTCGTACTGGG
ATCACAGGAAGGAGCAATGCACACTGCGTTGACTGGGGCGACAGAAATCCAGACGTCAGGAACGACAACA
ATTTTCGCAGGACACCTGAAATGCAGACTAAAAATGGATAAACTGACTTTAAAGGGGATGTCATATGTGA
TGTGCACAGGCTCATTTAAGCTAGAGAAGGAAGTGGCTGAGACCCAGCATGGAACTGTTCTAGTGCAGGT
CAAATACGAAGGAACAGACGCGCCATGCAAGATCCCCTTCTCGACCCAAGATGAGAAAGGAGTGACCCAG
AATGGGAGATTGATAACAGCCAATCCCATAGTTACTGACAAAGAAAAACCAGTCAACATTGAGACAGAAC
CACCTTTTGGTGAGAGCTACATCGTGGTAGGGGCAGGTGAAAAAGCTTTGAAACTAAGCTGGTTCAAGAA
AGGAAGCAGCATAGGGAAAATGTTCGAAGCAACCGCCCGAGGAGCACGAAGGATGGCTATCCTGGGGGAC
ACCGCATGGGACTTCGGTTCTATAGGAGGAGTGTTTACATCTGTGGGAAAATTGGTACATCAGGTTTTTG
GAACCGCATATGGGGTTCTGTTCAGCGGTGTTTCTTGGACCATGAAAATAGGAATAGGGATTCTGTTGAC
ATGGTTGGGATTAAATTCAAGGAGCACGTCACTTTCGATGACGTGCATTGCAGTTGGCATGGTCACACTG
TATCTAGGAGTCATGGTTCAAGCGGACTCGGGATGTGTAATTAACTGGAAGGGCAGAGAACTTAAATGTG
GAAGTGGCATTTTTGTCACTAATGAAGTCCACACTTGGACAGAGCAATACAAATTCCAGGCTGACTCCCC
AAAAAGACTGTCAGCAGCCATTGGAAAGGCATGGGAGGAGGGCGTGTGTGGAATTCGATCAGCCACGCGT
CTTGAGAACATCATGTGGAAGCAAATATCAAATGAATTGAACCACATTCTACTTGAAAATGACATGAAAT
TCACAGTGGTTGTAGGAGATGCTAACGGAATTTTGGCCCAAGGAAAAAAAATGATTAGGCCACAACCCAT
GGAACACAAATACTCATGGAAAAGCTGGGGAAAAGCTAAAATCATAGGAGCAGACACACAAAATACCACC
TTCATCATCGACGGCCCAGACACCCCAGAATGTCCCGATGGCCAAAGAGCATGGAACATTTGGGAAGTTG
AGGACTATGGGTTTGGAATTTTCACGACAAACATATGGCTGAAATTGCGTGACTCCTACACCCAAATGTG
TGACCACCGGCTAATGTCAGCTGCCATCAAGGACAGCAAGGCAGTCCATGCTGACATGGGGTACTGGATA
GAAAGTGAAAAGAACGAAACCTGGAAGCTGGCGAGAGCCTCCTTCATAGAAGTCAAGACATGCACCTGGC
CGAAATCTCACACTCTATGGAGCAATGGAGTTTTGGAAAGTGAAATGATAATCCCAAAGATATATGGAGG
ACCAATATCTCAGCACAACTACAGACCAGGGTATTTCACACAAACAGCAGGGCCATGGCACCTAGGTAAG
TTGGAACTGGATTTTGACTTGTGTGAAGGCACCACAGTTGTTGTGGATGAACATTGTGGAAATCGAGGTC
CATCTCTCAGAACTACAACAGTCACAGGAAAGATAATCCATGAATGGTGTTGCAGATCCTGCACGTTACC
CCCCTTACGTTTCAGAGGAGAAGACGGATGTTGGTATGGCATGGAAATCAGACCAGTAAAGGAGAAGGAG
GAGAATCTAGTTAGGTCAATGGTCTCTGCTGGGTCAGGAGAAGTGGACAGTTTTTCATTAGGAATATTAT
GCGTATCAATAATGATTGAAGAAGTGATGAGATCCAGATGGAGTAGAAAGATGCTGATGACTGGAACACT
GGCTGTTTTCCTCCTTCTTATAATGGGACAACTGACATGGAATGATCTGACTAGGTTATGCATCATGGTT
GGAGCTAATGCTTCAGACAGGATGGGGATGGGAACAACGTACCTAGCCTTGATGGCTACTTTCAAAATGA
GACCAATGTTCGCTGTTGGGCTATTATTCCGCAGACTAACATCCAGAGAAGTTCTTCTCCTCACGATTGG
ATTAAGCCTGGTGGCATCCGTGGAGCTACCAAATTCTTTGGAGGAGCTGGGGGATGGACTTGCAATGGGT
ATCATGATGTTAAAATTGTTGACTGAATTTCAGCCACACCAGTTATGGACCACCTTACTGTCTCTGACAT
TTGTCAAAACAACTCTCTCATTGGATTATGCATGGAAAACAACGGCTATGGTACTGTCTATCGTATCTCT
CTTTCCTTTATGCCTGTCTACGACCTCCCAAAAAACAACATGGCTTCCGGTGCTGTTAGGATCTTTTGGA
TGCAAACCATTAACCATGTTTCTTATAACAGAAAACAAAATCTGGGGAAGGAAAAGTTGGCCCCTCAATG
AAGGAATTATGGCTATTGGAATAGTTAGCATTCTACTAAGTTCACTCCTCAAAAATGATGTGCCGTTGGC
CGGCCCACTAATAGCTGGAGGCATGCTAATAGCATGTTATGTCATATCCGGAAGCTCAGCCGATCTATCA
TTGGAGAAGGCGGCTGAGGTGTCCTGGGAACAAGAAGCAGAACACTCCGGTGCCTCACACAACATATTAG
TAGAGGTTCAAGATGATGGAACTATGAAAATAAAAGATGAAGAGAGGGATGACACACTCACTATACTCCT
TAAAGCAACTTTGCTGGCAGTCTCAGGAGTGTACCCAATGTCAATACCAGCAACTCTTTTTGTGTGGTAT
TTTTGGCAGAAAAAGAAACAGAGATCAGGAGTGTTATGGGACACACCCAGCCCTCCGGAAGTGGAAAGAG
CAGTTCTTGATGATGGCATCTACAGAATCTTGCAAAGAGGACTGTTGGGCAGGTCCCAAGTAGGAGTGGG
AGTCTTCCAAGACGGCGTGTTCCACACAATGTGGCACGTCACCAGGGGAGCTGTCCTTATGTACCAAGGG
AAGAGGCTGGAACCAAGCTGGGCCAGTGTCAAAAAGGACTTGATCTCATATGGAGGAGGTTGGAGGTTTC
AAGGATCATGGAACACGGGAGAAGAAGTGCAGGTGATAGCTGTTGAACCAGGAAAAAACCCCAAAAATGT
ACAGACAACGCCGGGTACCTTCAAGACTCCTGAAGGCGAAGTTGGAGCCATAGCTCTAGATTTCAAACCC
GGCACATCTGGATCTCCCATTGTGAACAGAGAGGGAAAAATAGTGGGTCTTTATGGAAATGGAGTGGTGA
CAACAAGTGGGACCTACGTCAGTGCCATTGCCCAAGCTAAAGCATCACAGGAAGGGCCTCTACCAGAGAT
TGAGGACGAGGTGTTTAAGAAAAGAAACTTAACAATAATGGACCTGCACCCAGGATCAGGAAAAACAAGA
AGATATCTTCCAGCCATAGTCCGTGAGGCCATAAAAAGGAAACTGCGTACGTTAATCTTGGCTCCCACAA
GAGTCGTCGCCTCTGAAATGGCAGAGGCACTCAAGGGAATGCCAATAAGATATCAGACAACAGCAGTCAA
AAGTGAACACACAGGAAGGGAGATAGTTGACCTCATGTGCCACGCCACTTTTACCATGCGTCTCTTATCC
CCAGTGAGAGTTCCCAACTACAACATGATTATTATGGATGAAGCACATTTTACCGATCCAGCCAGCATAG
CGGCCAGAGGGTACATCTCAACCCGAGTGGGTATGGGTGAAGCAGCTGCGATCTTTATGACAGCCACTCC
CCCAGGATCGGTGGAGGCCTTTCCACAGAGCAATGCAGTTATCCAAGATGAGGAAAGAGACATTCCTGAG
AGATCATGGAACTCAGGCTACGACTGGATTACTGATTTTCCAGGTAAAACAGTCTGGTTTGTTCCAAGCA
TTAAATCAGGAAATGACATTGCCAACTGTTTAAGAAAGAACGGAAAACGGGTAATCCAATTGAGCAGAAA
AACCTTTGACACTGAGTACCAGAAAACAAAAAACAATGACTGGGACTATGTTGTCACAACAGACATTTCC
GAAATGGGGGCAAATTTCCGGGCCGACAGGGTAATAGACCCAAGGCGGTGCTTGAAACCGGTAATACTAA
AAGATGGTCCAGAGCGTGTCATTCTAGCCGGACCGATGCCAGTGACTGTGGCCAGTGCTGCCCAGAGAAG
AGGAAGAATTGGAAGGAACCAAAACAAGGAAGGTGATCAGTATGTTTATATGGGACAGCCTTTAAATAAT
GATGAGGATCATGCTCATTGGACAGAAGCAAAAATGCTCCTTGACAATATAAACACACCAGAAGGGATCA
TCCCAGCCCTCTTTGAGCCAGAGAGAGAAAAGAGTGCAGCAGTAGACGGGGAGTACAGACTGCGGGGAGA
AGCAAGGAAAACGTTCGTGGAGCTCATGAGAAGAGGAGATCTACCAGTTTGGCTATCCTACAAAGTAGCC
TCAGAAGGTTTCCAGTACTCTGACAGAAGGTGGTGCTTTGATGGGGAAAGGAACAATCAGGTGTTGGAGG
AGAACATGGACGTGGAGATCTGGACAAAGGAAGGAGAAAGAAAGAAATTGCGACCTCGCTGGTTGGATGC
CAGAACATACTCTGATCCACTGGCTCTGCGCGAGTTTAAAGAGTTTGCAGCAGGAAGAAGAAGTGTCTCA
GGTGACCTAATATTGGAAATAGGAAAACTTCCACAACATTTGACGCTAAGAGCCCAGAATGCTCTGGACA
ACTTGGTCATGTTGCACAATTCTGAACAAGGAGGAAAAGCCTACAGACATGCTATGGAGGAACTACCAGA
CACCATAGAAACATTGATGCTTCTAGCTTTGATAGCTGTGTTGACTGGTGGAGTGACGCTATTCTTCCTA
TCAGGAAAAGGTCTAGGGAAAACATCTATTGGCTTGCTCTGTGTGACGGCCTCAAGCGCACTGTTATGGA
TGGCCAGTGTGGAGCCCCATTGGATAGCGGCCTCCATCATACTAGAGTTCTTCTTGATGGTGCTGCTCAT
TCCAGAGCCAGATAGACAGCGCACTCCACAGGACAACCAGCTAGCATATGTGGTGATAGGTTTGTTATTC
ATGATACTGACAGTGGCAGCCAATGAGATGGGATTATTGGAAACCACAAAGAAAGACCTGGGGATTGGCT
ATGTAGCCGCCGAAAACCACCAACATGCTACAATGCTGGACGTAGACCTACGCCCAGCTTCAGCCTGGAC
CCTCTATGCAGTAGCCACAACAGTTATCACTCCCATGATGAGACACACAATTGAAAATACAACGGCAAAC
ATTTCCCTGACAGCCATTGCAAATCAGGCAGCTATATTGATGGGACTTGACAAGGGATGGCCAATATCGA
AGATGGACATAGGAGTTCCACTTCTCGCCTTAGGGTGCTATTCCCAGGTGAACCCATTGACACTGACAGC
GGCGGTGTTGATGTTAGTGGCTCATTATGCCATAATTGGACCAGGACTGCAAGCAAAGGCCACTAGAGAA
GCTCAAAAAAGGACAGCAGCCGGAATAATGAAAAATCCAACCGTAGACGGGATTGTTGCAATAGACTTGG
ATCCTGTGGTTTATGATGCAAAATTTGAAAAACAGCTGGGCCAAATAATGTTACTGATACTTTGTACGTC
ACAGATCCTCTTGATGCGGACCACATGGGCCTTGTGTGAATCCATCACACTGGCTACTGGACCCCTGACC
ACTCTCTGGGAGGGATCTCCAGGAAAATTCTGGAATACCACGATAGCAGTGTCCATGGCAAACATCTTCA
GGGGAAGTTATCTAGCAGGAGCAGGTCTGGCTTTTTCATTAATGAAATCTTTAGGAGGAGGTAGGAGAGG
TACGGGAGCTCAAGGGGAAACACTGGGAGAGAAATGGAAAAGACAGTTAAACCAACTGAGCAAGTCAGAA
TTCAACACCTACAAAAGGAGTGGGATTATGGAGGTGGACAGATCCGAAGCCAAAGAGGGACTGAAAAGAG
GAGAAACAACCAAACATGCAGTGTCGAGAGGAACAGCCAAACTGAGGTGGTTTGTGGAGAGGAACCTCGT
GAAACCAGAAGGAAAAGTCATAGACCTCGGTTGTGGAAGAGGTGGCTGGTCATATTATTGTGCTGGGCTG
AAGAAAGTTACTGAAGTGAAGGGATACACAAAAGGAGGACCTGGACATGAGGAACCTATCCCAATGGCGA
CCTATGGATGGAACCTAGTAAAGCTACACTCTGGAAAAGATGTATTTTTTATGCCACCTGAGAAATGTGA
CACCCTTCTATGTGATATTGGTGAGTCCTCTCCGAATCCAACTATAGAAGAAGGAAGAACGTTACGTGTT
CTAAAAATGGTGGAACCATGGCTCAGAGGAAACCAATTCTGCATAAAAATCCTAAATCCTTACATGCCAA
GTGTGGTAGAAACTCTGGAGCAAATGCAAAGAAAACATGGAGGGATGCTAGTGCGAAACCCACTCTCAAG
AAATTCTACCCATGAAATGTATTGGGTTTCATGTGGAACAGGAAACATTGTGTCGGCAGTGAACATGACA
TCCAGAATGTTACTGAACCGATTCACAATGGCTCACAGGAAGCCAACATATGAAAGAGACGTGGACTTAG
GCGCTGGAACAAGACATGTGGCAGTGGAACCAGAGGTAGCCAACCTAGATATTATTGGCCAGAGGATAGA
GAATATAAAAAATGAACACAAGTCAACATGGCATTATGATGAGGACAATCCATACAAAACATGGGCCTAT
CATGGATCATATGAGGTCAAGCCATCAGGATCAGCCTCATCTATGGTGAATGGAGTGGTGAGATTGCTCA
CAAAACCATGGGATGTTATCCCCATGGTCACACAAATAGCTATGACTGATACCACACCCTTTGGACAACA
GAGAGTGTTTAAAGAGAAAGTTGACACGCGCACACCAAGAGCAAAACGAGGCACAACACAAATTATGGAG
GTGACGGCCAAGTGGTTGTGGGGTTTCCTTTCCAGAAACAAAAAACCCAGAATCTGCACAAGAGAGGAGT
TCACAAGAAAGGTTAGGTCAAACGCGGCAATAGGAGCAGTGTTCGTTGATGAAAACCAATGGAACTCAGC
AAAAGAAGCAGTGGAAGACGAAAGGTTTTGGGATCTCGTGCACAGAGAGAGGGAGCTTCATAAACAGGGA
AAATGTGCCACGTGTGTCTACAACATGATGGGGAAGAGAGAGAAAAAATTAGGAGAGTTTGGAAAGGCAA
AAGGAAGTCGTGCAATATGGTACATGTGGCTGGGAGCACGCTTTCTGGAGTTCGAAGCCCTTGGTTTCAT
GAATGAAGATCACTGGTTTAGTAGAGAGAATTCACTCAGCGGAGTGGAAGGAGAAGGACTGCACAAACTT
GGATACATACTCAGAGACATATCAAAGATTCCGGGGGGAAATATGTATGCAGATGATACAGCCGGATGGG
ACACAAGAATAACAGAGGATGATCTTCAGAATGAGGCTAAAATCACTGACATCATGGAGCCTGAACATGC
TCTATTGGCTACGTCAATTTTTAAGTTGACTTATCAAAACAAGGTGGTGAGGGTGCAAAGACCAGCAAAA
AATGGAACCGTGATGGATGTTATATCCAGACGTGACCAGAGAGGAAGTGGACAGGTCGGAACTTATGGCT
TAAATACTTTCACCAATATGGAGGTCCAACTAATAAGACAAATGGAGTCTGAAGGAATCTTTTTACCCAG
CGAATTGGAAACCCCCAACCTAGCTGAGAGAGTTCTTGACTGGTTGGAAAAACATGGCGCCGAAAGGCTG
AAACGAATGGCAATCAGCGGAGATGATTGCGTGGTGAAACCAATTGACGACAGGTTCGCAACAGCCTTAA
CAGCTCTGAATGACATGGGAAAAGTAAGAAAAGACATACCGCAGTGGGAGCCTTCAAAAGGATGGAATGA
TTGGCAGCAAGTGCCTTTCTGTTCACACCATTTCCACCAGCTGATCATGAAGGATGGGAGGGAAATAGTG
GTGCCATGCCGCAACCAAGATGAACTTGTGGGCAGGGCTAGAGTATCACAAGGCGCCGGATGGAGCCTGA
GAGAAACTGCTTGCCTAGGCAAGTCATATGCACAAATGTGGCAGCTGATGTACTTCCACAGGAGAGACCT
GAGACTAGCGGCTAACGCTATCTGTTCAGCCGTCCCAGTTGAATGGGTCCCAACCAGCCGCACAACCTGG
TCAATCCATGCCCACCACCAATGGATGACAACAGAAGACATGTTATCAGTGTGGAATAGGGTTTGGATAG
AGGAAAACCCATGGATGGAGGACAAAACTCATGTATCCAGTTGGGAAGAAGTTCCATACCTAGGGAAAAG
GGAAGATCAATGGTGTGGATCCCTGATAGGCTTGACAGCGAGGGCCACCTGGGCCACCAACATACAAGTA
GCCATAAACCAAGTGAGAAGGCTCATCGGGAATGAGAATTATCTAGATTACATGACATCAATGAAGAGAT
TCAAGAATGAGAGTGATCCCGAAGGAGCACTCTGGTAAGTCAACACACTCATGAAATAAAGGAAAATAGA
GGATCAAACAAACTAAGAAGTCAGGCCAGATTAAGCCATAGTACGGAAAGAGCTATGCTGCCTGTGAGCC
CCGTCCAAGGACGTAAAATGAAGTCAGGCCGAAAGCCACGGATTGAGCAAGCCGTGCTGCCTGTGGCTCC
ATCGTGGGGATGTAA

>GU131859.1 Dengue virus 3 isolate DENV-3/BR/BID-V3464/2006, complete genome
GACAAGAACAGTTTCGACTCGGAAGCTTGCTTAACGTAGTGCTAACAGTTTTTTATTAGAGAGCAGATCT
CTGATGAACAACCAACGGAAGAAGACGGGAAAACCGTCTATCAATATGCTGAAACGCGTGAGAAACCGTG
TGTCAACTGGATCACAGTTGGCGAAGAGATTCTCAAAAGGACTGCTGAACGGCCAGGGACCAATGAAATT
GGTTATGGCGTTCATAGCTTTCCTCAGATTTCTAGCCATTCCACCAACAGCAGGAGTCTTGGCTAGATGG
GGAACCTTCAAGAAGTCGGGGGCCATTAAGGTCCTGAAGGGCTTCAAGAAGGAGATCTCAAACATGCTGA
GCATAATCAACAAACGGAAAAAGACATCGCTCTGTCTCGTGATGATATTGCCAGCAGCACTTGCTTTCCA
CTTGACTTCACGAGATGGAGAGCCGCGCATGATTGTGGGGAAGAATGAAAGAGGAAAATCCCTACTTTTT
AAGACAGCCTCTGGAATCAACATGTGCACACTCATAGCCATGGACTTGGGAGAGATGTGTGATGACACGG
TCACTTACAAATGCCCCCACATTACCGAAGTGGAACCTGAAGACATTGACTGCTGGTGCAACCTTACATC
AACATGGGTGACTTACGGAACGTGCAATCAAGCCGGAGAGCGTAGACGCGACAAGAGATCAGTGGCGTTA
GCTCCCCATGTCGGCATGGGACTAGACACACGCACCCAAACCTGGATGTCGGCTGAAGGAGCTTGGAGGC
AAGTCGAGAAGGTAGAGACATGGGCCCTTAGGCACCCAGGGTTCACCATATTAGCCCTATTTCTTGCCCA
TTACATAGGCACATCCTTGACCCAGAAGGTGGTTATTTTTATACTACTAATGCTGGTCACCCCATCCATG
ACAATGAGATGTGTGGGAGTAGGAAACAGAGATTTTGTAGAAGGTCTATCAGGAGCTACGTGGGTTGACG
TGGTGCTCGAGCACGGGGGGTGTGTGACTACCATGGCTAAGAACAAGCCAACGTTGGATATAGAGCTTCA
GAAGACCGAGGCCACCCAATTGGCGACCCTAAGGAAACTATGCATTGAGGGGAAAATTACCAACATAACA
ACTGACTCAAGATGTCCTACCCAAGGGGAAGCGGTTTTGCCTGAGGAGCAGGACCAGAACTACGTGTGTA
AGCATACATACGTAGACAGAGGCTGGGGGAACGGATGTGGTTTGTTTGGCAAGGGAAGCTTGGTAACATG
TGCGAAATTTCAATGCTTGGAACCAATAGAGGGAAAAGTGGTGCAGTATGAGAACCTCAAATACACCGTC
ATCATCACAGTGCACACAGGAGATCAACACCAGGTGGGAAATGAAACGCAGGGAGTCACGGCTGAGATAA
CACCTCAGGCATCAACCACTGAAGCCATCTTGCCTGAATATGGAACCCTTGGGCTAGAATGCTCACCACG
GACAGGTTTGGATTTCAATGAAATGATCTTGCTAACAATGAAGAACAAAGCATGGATGGTACATAGACAA
TGGTTTTTTGACCTACCTCTACCATGGACATCAGGAGCTACAACGGAAACACCAACCTGGAACAGGAAGG
AGCTTCTTGTGACATTTAAAAACGCACATGCGAAGAAACAAGAAGTGGTTGTCCTTGGATCGCAAGAGGG
AGCAATGCATACCGCATTAACAGGAGCCACAGAAATCCAAAACTCAGGAGGCACAAGTATTTTTGCAGGG
CATTTAAAATGTAGACTTAAGATGGACAAATTGGAACTCAAGGGGATGAGCTATGCAATGTGCACGAATA
CCTTTGTGTTGAAGAAAGAAGTCTCAGAAACGCAGCATGGGACAATACTCATTAAGGTCGAGTACAGAGG
GGAAGATGCACCTTGCAAGATTCCTTTCTCCACAGAGGATGGACAAGGGAAAGCTCACAATGGCAGACTG
ATTACAGCCAACCCAGTGGTGACTAAGAAGGAGGAGCCTGTCAATATCGAGGCTGAACCTCCTTTTGGGG
AAAGTAATATAGTGATTGGAATTGGAGACAACGCCTTGAAAATCAACTGGTATAAGAAAGGAAGCTCTAT
TGGGAAGATGTTCGAGGCCACTGCCAGAGGTGCAAGGCGCATGGCCATCTTGGGAGACACAGCTTGGGAC
TTTGGATCAGTGGGTGGTGTTCTGAACTCATTAGGCAAAATGGTGCACCAAATATTCGGAAGTGCTTACA
CAGCCCTATTCAGTGGAGTCTCTTGGGTAATGAAAATCGGAATAGGAATTCTCTTGACTTGGATAGGGTT
GAATTCAAAAAACACATCCATGTCATTTTCATGCATTGCGATAGGAATCATTACACTCTATCTGGGAGCT
GTGGTGCAAGCTGACATGGGATGTGTTATAAACTGGAAAGGCAAAGAACTCAAATGTGGAAGTGGAATCT
TCGTCACCAACGAGGTCCATACCTGGACAGAGCAATACAAATTCCAAGCAGACTCCCCAAAAAGATTGGC
GACAGCCATTGCAGGCGCCTGGGAGAATGGAGTGTGCGGAATTAGGTCAACAACCAGAATGGAGAATCTC
CTGTGGAAGCAAATAGCCAATGAACTGAACTACATATTGTGGGAAAACAACATCAAATTAACGGTAGTTG
TGGGCGATATAATTGGGGTCTTAGAGCAAGGAAAAAGAACACTAACACCACAACCCATGGAGCTAAAATA
CTCATGGAAAACGTGGGGAAAGGCAAAAATAGTGACAGCTGAAACACAAAATTCCTCTTTCATAATAGAC
GGGCCGAACACACCGGAGTGTCCAAGTGCCTCAAGAGCATGGAATGTGTGGGAGGTGGAAGATTACGGGT
TCGGAGTTTTCACAACCAACATATGGCTGAAACTCCGAGAGGTGTACACCCAACTATGTGACCATAGGCT
AATGTCGGCAGCTGTCAAGGATGAGAGGGCCGTACATGCCGACATGGGCTATTGGATAGAAAGCCAAAAG
AATGGAAGTTGGAAGCTAGAAAAAGCATCCCTCATAGAGGTGAAAACCTGCACATGGCCAAAATCACATA
CCCTTTGGAGTAATGGTGTGCTAGAGAGTGATATGATCATCCCAAAGAGTCTAGCTGGTCCTATTTCGCA
ACACAACCACAGGCCCGGGTACCACACCCAGACGGCGGGACCCTGGCATTTAGGAAAATTAGAGCTGGAC
TTCAACTATTGTGAAGGAACAACAGTTGTCATCACAGAAAACTGTGGGACAAGAGGCCCATCATTGAGAA
CAACAACAGTGTCAGGGAAGTTAATACACGAATGGTGTTGCCGTTCGTGCACACTTCCTCCCCTGCGATA
CATGGGAGAAGACGGTTGCTGGTATGGCATGGAAATTAGACCCATCAGTGAGAAAGAAGAGAACATGGTA
AAGTCTTTAGTCTCAGCGGGAAGTGGAAAGGTGGACAACTTCACAATGGGTGTCTTGTGTTTGGCAATCC
TCTTTGAAGAGGTGATGAGAGGAAAATTTGGGAAGAAACACATGATTGCGGGGGTGTTCTTCACGTTTGT
GCTCCTTCTCTCAGGGCAAATAACATGGAGAGACATGACGCACACACTAATAATGATTGGGTCCAACGCA
TCTGACAGAATGGGAATGGGCGTTACCTACCTAGCTTTAATTGCAACATTTAAAATCCAGCCATTCTTGG
CTTTAGGATTTTTCCTAAGAAAACTGACATCCAGAGAAAATTTATTGTTAGGAGTTGGGCTGGCTATGGC
AACAACGTTACAACTGCCAGAGGACATTGAACAAATGGCAAATGGAATCGCTCTGGGGCTCATGGCTCTT
AAACTGATAACACAATTTGAAACATACCAATTATGGACAGCATTAATCTCCTTAACGTGTTCAAATACAA
TGTTTACGTTGACTGTTGCCTGGAGAACAGCCACCCTGATTTTGGCCGGAGTTTCGCTTTTACCAGTGTG
CCAGTCTTCGAGCATGAGGAAAACAGACTGGCTTCCAATGGCAGTGGCAGCTATGGGAGTTCCACCTCTA
CCACTTTTTATTTTTAGCTTGAAAGACACACTCAAAAGGAGAAGCTGGCCACTGAATGAAGGGGTGATGG
CTGTTGGGCTTGTGAGCATTCTGGCCAGTTCTCTCCTTAGAAATGATGTACCCATGGCTGGACCATTGGT
GGCCGGGGGCTTGCTGATAGCGTGCTACGTCATAACTGGCACGTCAGCAGACCTCACCGTAGAAAAAGCA
GCAGATATAACATGGGAGGAAGAGGCTGAGCAAACAGGAGTGTCCCACAACTTAATGATCACAGTTGATG
ATGATGGAACAATGAGAATAAAAGATGATGAGACTGAGAATATCCTAACAGTGCTTTTGAAAACAGCATT
ACTAATAGTATCAGGAGTCTTTCCATACTCCATACCCGCAACATTGCTGGTCTGGCATACTTGGCAAAAG
CAAACACAAAGATCCGGCGTTCTATGGGACGTACCCAGCCCCCCAGAGACACAGAAAGCAGAACTGGAAG
AAGGGGTCTATAGGATCAAACAGCAAGGAATTTTTGGGAAAACCCAAGTAGGGGTTGGAGTACAGAAAGA
AGGAGTCTTCCACACCATGTGGCACGTTACAAGAGGGGCAGTGTTGACATATAATGGGAAAAGACTGGAA
CCAAACTGGGCTAGCGTGAAAAAAGATCTGATTTCATACGGAGGAGGATGGAGATTGAGCGCACAATGGC
AAAAGGGGGAGGAGGTGCAGGTTATTGCCGTAGAGCCTGGGAAGAACCCAAAGAACTTTCAAACCACGCC
AGGCACTTTTCAGACTACAACAGGGGAAATAGGAGCAATTGCACTGGATTTCAAGCCTGGAACTTCAGGA
TCTCCCATCATAAACAGAGAGGGAAAGGTAGTGGGACTGTATGGCAATGGAGTGGTTACAAAGAATGGTG
GCTACGTCAGCGGAATAGCGCAAACGAATGCAGAACCAGATGGACCAACACCAGAATTGGAAGAAGAGAT
GTTCAAAAAGCGAAATCTAACCATAATGGATCTTCATCCTGGGTCAGGAAAGACACGGAAATACCTTCCA
GCTATTATCAGAGAGGCAATCAAGAGACGTTTAAGAACTCTAATTTTGGCACCGACAAGGGTGGTTGCAG
CTGAGATGGAAGAAGCATTGAAAGGGCTCCCAATAAGGTACCAAACAACAGCAACAAAATCTGAACACAC
AGGAAGAGAGATTGTTGATCTAATGTGCCACGCAACGTTCACAATGCGTCTGCTGTCACCAGTTAGGGTT
CCAAACTATAACTTGATAATAATGGATGAAGCCCATTTCACAGACCCAGCCAGTATAGCGGCTAGAGGGT
ACATATCGACTCGTGTTGGAATGGGAGAGGCAGCTGCAATTTTCATGACAGCAACGCCCCCTGGAACAGC
TGATGCCTTTCCCCAGAGCAACGCTCCAATTCAAGATGAAGAAAGGGACATACCAGAACGCTCATGGAAT
TCAGGCAATGAATGGATAACCGACTTCGCTGGGAAAACGGTGTGGTTTGTCCCCAGCATTAAAGCCGGAA
ATGACATAGCAAACTGCTTGCGAAAAAACGGGAAAAAGGTCATTCAACTTAGTAGGAAGACTTTTGACAC
AGAATATCAGAAAACTAAACTGAATGATTGGGACTTCGTGGTGACAACTGACATTTCAGAAATGGGGGCC
AATTTCAAAGCAGATAGAGTGATCGACCCAAGAAGATGTCTCAAACCAGTGATCCTGACAGATGGACCAG
AGCGGGTGATCCTGGCTGGACCAATGCCAGTCACCGCGGCGAGTGCTGCGCAAAGGAGAGGGAGAGTTGG
CAGGAACCCACAAAAAGAAAATGACCAGTACATATTCACGGGCCAGCCTCTCAACAATGATGAAGACCAT
GCTCACTGGACAGAAGCAAAAATGCTGCTGGACAACATTAACACACCAGAAGGGATCATACCAGCTCTCT
TTGAGCCAGAAAGGGAGAAGTCAGCCGCCATAGACGGTGAGTATCGCTTGAAAGGTGAGTCCAGGAAGAC
TTTCGTGGAACTCATGAGGAGGGGTGACCTTCCAGTCTGGTTAGCCCATAAAGTAGCATCAGAAGGGATC
AAATATACAGATAGAAAATGGTGCTTTGATGGACAACGTAATAATCAAATTTTAGAGGAGAACATGGATG
TGGAAATCTGGACAAAGGAAGGAGAAAAGAAAAAATTGAGACCTAGGTGGCTTGATGCCCGCACTTATTC
AGATCCCTTAGCACTCAAGGAATTCAAGGACTTTGCGGCTGGCAGAAAGTCAATCGCCCTTGATCTTGTG
ACAGAAATAGGAAGAGTGCCTTCACACCTAGCCCATAGAACGAGAAACGCTCTGGACAATCTGGTGATGC
TGCACACGTCAGAACATGGCGGTAGGGCCTACAGGCATGCGGTGGAGGAACTACCAGAGACAATGGAAAC
ACTCCTACTCTTGGGACTCATGATCTTGTTGACAGGTGGAGCAATGCTTTTCTTAATATCAGGTAAAGGG
ATTGGAAAGACTTCAATAGGACTCATTTGTGTAATTGCTTCCAGCGGCATGTTGTGGATGGCCGAAATCC
CACTCCAATGGATCGCGTCGGCTATAGTCCTGGAGTTTTTTATGATGGTGTTGCTTATACCAGAACCAGA
AAAACAGAGAACCCCCCAAGACAACCAACTCGCATATGTCGTGATAGGCATACTCACATTGGCTGCAATA
ATAGCAGCTAATGAAATGGGATTGTTGGAAACTACAAAGAGAGATTTAGGAATGTCTAAGGAGCCAGGTG
TTGTCTCTCCAACCAGCTATTTAGATGTGGACTTGCACCCAGCATCAGCCTGGACATTGTATGCCGTGGC
CACTACAGTAATAACACCAATGTTAAGACATACCATAGAGAATTCTACAGCAAATGTGTCTCTGGCAGCT
ATAGCCAACCAGGCAGTGGTCCTGATGGGTTTGGACAAAGGATGGCCAATATCAAAAATGGACTTAGGAG
TACCCCTACTGGCATTGGGTTGCTATTCACAAGTGAACCCACTGACTCTAACAGCGGCAGTACTCTTGCT
GATCACACATTATGCTATCATAGGTCCAGGATTGCAGGCAAAAGCCACTCGTGAAGCTCAGAAAAGGACA
GCTGCTGGAATAATGAAGAATCCAACGGTGGATGGGATAATGACAATAGACCTAGATCCTGTAATATATG
ATTCAAAATTTGAAAAGCAACTGGGACAGGTTATGCTCCTGGTTTTGTGTGCAGTTCAACTCTTGTTAAT
GAGAACATCATGGGCCTTGTGTGAAGCTTTAACTCTAGCTACAGGACCAATAACAACACTCTGGGAAGGA
TCACCTGGGAAGTTTTGGAACACCACGATAGCTGTTTCCATGGCGAACATTTTTAGAGGGAGTTATTTAG
CAGGAGCTGGGCTTGCTTTTTCTATTATGAAATCAGTTGGAACAGGAAAAAGAGGAACAGGCTCACAAGG
TGAAACTTTAGGAGAAAAATGGAAAAAGAAATTAAACCAATTATCCCGGAAAGAGTTTGACCTTTACAAG
AAATCTGGAATCACTGAAGTGGATAGAACAGAAGCCAAAGAAGGGTTGAAAAGAGGAGAAATAACACATC
ATGCCGTGTCCAGAGGTAGCGCAAAACTTCAATGGTTTGTGGAGAGAAACATGGTCATTCCTGAAGGAAG
AGTCATAGACTTGGGCTGTGGAAGAGGAGGCTGGTCATATTACTGTGCAGGACTGAAAAAAGTCACAGAA
GTGCGAGGATACACAAAAGGTGGTCCAGGACACGAAGAACCAGTACCTATGTCCACATATGGATGGAACA
TAGTTAAGTTAATGAGTGGAAAGGATGTGTTTTATCTTCCACCTGAAAAGTGTGACACCCTGTTGTGTGA
CATTGGAGAATCTTCACCAAGCCCAACAGTGGAAGAAAGCAGGACTATAAGAGTTTTGAAGATGGTTGAA
CCATGGCTAAAAAACAACCAATTTTGCATTAAAGTATTGAACCCTTACATGCCAACTGTGATTGAGCACC
TAGAAAGACTACAAAGGAAACATGGAGGAATGCTTGTGAGAAATCCACTTTCACGAAACTCCACGCACGA
AATGTACTGGATATCTAATGGCACAGGTAACATTGTCGCTTCAGTCAATATGGTATCTAGACTGCTACTG
AACAGGTTCACGATGACACACAGAAGACCCACCATTGAGAAAGATGTGGATTTAGGAGCAGGAACTCGAC
ATGTTAATGCGGAACCAGAAACACCCAACATGGATGTCATTGGGGAAAGAATAAAAAGGATCAAGGAGGA
GCATAATTCAACATGGCACTATGATGACGAAAATCCCTACAAAACGTGGGCTTACCATGGATCTTATGAA
GTCAAAGCCACAGGCTCAGCCTCCTCCATGATAAATGGAGTCGTGAAACTCCTCACTAAACCATGGGATG
TGGTGCCCATGGTGACACAGATGGCAATGACAGATACAACTCCTTTTGGCCAGCAGAGAGTTTTTAAAGA
GAAAGTGGACACCAGGACACCCAGGTCCATGCCAGGAACAAGAAGGGTGATGGAGATCACAGCGGAGTGG
CTCTGGAGAACCCTGGGAAGGAACAAAAAACCCAGGCTATGCACAAGGGAAGAGTTCACAAAAAAGGTCA
GAACTAACGCAGCCATGGGCGCCGTTTTCACAGAGGAGAACCAATGGGACAGCGCGAAAGCTGCTGTTGA
GGATGAAGATTTTTGGAAACTTGTGGACAGAGAACGTGAACTCCACAAACTGGGCAAGTGTGGAAGCTGT
GTTTACAACATGATGGGCAAGAGAGAGAAGAAACTTGGAGAGTTTGGCAAAGCAAAAGGCAGTAGAGCTA
TATGGTACATGTGGTTGGGAGCCAGGTACCTTGAGTTCGAAGCCCTTGGATTCTTAAATGAAGACCACTG
GTTCTCGCGTGAGAACTCTTACAGTGGAGTGGAAGGAGAAGGACTGCACAAGCTAGGCTATATATTAAGG
GACATTTCCAAGATACCCGGAGGAGCTATGTATGCTGATGACACAGCTGGTTGGGACACAAGAATAACAG
AAGATGACCTGCACAATGAGGAAAAGATCACACAGCAAATGGACCCTGAACACAGGCAGTTAGCGAACGC
TATATTTAAGCTCACATACCAAAACAAAGTGGTCAAAGTTCAACGACCGACTCCAACAGGCACGGTAATG
GACATCATATCTAGGAAAGACCAAAGAGGCAGTGGACAGGTAGGAACTTATGGTCTGAATACATTCACCA
ACATGGAAGCCCAGTTAATCAGACAAATGGAAGGAGAAGGTGTGCTGTCAAAGGCAGACCTCGAGAACCC
TCATCTGCCAGAGAAGAAAATTACACAATGGTTGGAAACCAAAGGAGTGGAGAGGTTGAAAAGAATGGCC
ATTAGCGGGGATGATTGCGTAGTGAAACCAATCGATGACAGGTTCGCTAATGCCCTGCTCGCTCTGAACG
ATATGGGAAAGGTTCGGAAAGACATACCTCAATGGCAGCCATCAAAAGGATGGCATGATTGGCAACAGGT
TCCTTTCTGCTCCCACCACTTTCATGAATTGATCATGAAAGATGGAAGAAAGTTGGTGGTTCCCTGCAGA
CCCCAGGACGAGCTAATAGGAAGAGCAAGAATCTCTCAAGGAGCGGGATGGAGCCTTAGAGAAACCGCAT
GTCTGGGGAAAGCCTACGCTCAAATGTGGAGTCTCATGTATTTTCACAGAAGAGACCTCAGACTAGCATC
CAACGCCATATGTTCAGCAGTACCAGTCCACTGGGTCCCCACAAGTAGAACGACATGGTCTATTCATGCT
CACCATCAGTGGATGACCACAGAAGACATGCTTACTGTCTGGAACAGGGTGTGGATCGAGGACAATCCAT
GGATGGAAGACAAAACTCCAGTCACAACCTGGGAAAATGTTCCATATCTAGGGAAGAGAGAAGACCAATG
GTGCGGATCACTTATTGGTCTCACTTCCAGAGCAACCTGGGCCCAGAACATACCCACAGCAATTCAACAG
GTGAGAAGCCTTATAGGCAATGAAGAGTTTCTGGACTACATGCCTTCAATGAAGAGATTTAGGAAGGAGG
AGGAGTCGGAGGGAGCCATTTGGTAAACGTAGGAAGTGAAAAAGAGGTTAACTGTCAGGCCACATTAAGC
CACAGTACGGAAGAAGCTGTGCTGCCTGTGAGCCCCGTCCAAGGACGTTAAAAGAAGAAGTCAGGCCCCA
AAGCCACGGTTTGAGCAAACCGTGCTGCCTGTAGCTCCGTCGTGGGGACGTAAAACCTGGGAGGCTGCAA
ACTGTGGAAGCTGTACGCACAGTGTAGCAGACTAGCGGTTAGAGGAGACCCCTCCCATGACACAACGCAG
CAGCGGGGCCCGAGCACTGAGGGAA

>FJ024480.1 Dengue virus 1 isolate DENV-1/NI/BID-V657/2005, complete genome
ACAAGAACAGTTTCGAATCGGAAGCTTGCTTAACGTAGTTCTAACAGTTTTTTATTAGAGAGCAGATCTC
TGATGAACAACCAACGGAAAAAGACGGGTCGACCGTCTTTCAATATGCTGAAACGCGCGAGAAACCGCGT
GTCAACTGGTTCACAGTTGGCGAAGAGATTCTCAAAAGGATTGCTTTCAGGCCAAGGACCCATGAAATTG
GTGATGGCTTTCATAGCATTTCTAAGATTTCTAGCCATACCCCCAACAGCAGGAATTTTGGCTAGATGGA
GCTCATTCAAGAAGAATGGAGCGATCAAAGTGTTACGAGGTTTCAAAAAAGAGATCTCAAGCATGTTGAA
CATAATGAACAGGAGGAAAAGATCCGTGACCATGCTTCTCATGCTGCTGCCCACAGCCCTGGCATTCCAT
TTGACCACACGAGGGGGAGAGCCACACATGATAGTTAGTAAGCAGGAAAGAGGAAAATCACTCTTGTTTA
AGACCTCTGCAGGTGTCAATATGTGCACTCTCATTGCGATGGACTTGGGAGAGTTATGTGAGGACACAAT
GACCTACAAATGCCCCCAGATCACTGAGGCGGAACCAGATGACGTTGACTGCTGGTGTAACGCCACAGAC
ACATGGGTGACCTATGGGACGTGTTCTCAAACCGGCGAACACCGACGAGACAAACGTTCCGTGGCACTGG
CCCCACACGTGGGACTTGGTCTAGAAACAAGAACCGAAACATGGATGTCCTCTGAAGGCGCCTGGAAACA
AATACAAAGAGTGGAGACTTGGGCTTTGAGACACCCAGGATTCACGGTGATAGCCCTTTTTTTAGCACAT
GCCATAGGAACATCCATCACTCAGAAAGGGATCATTTTCATTTTGCTGATGCTGGTGACACCATCAATGG
CCATGCGATGCGTGGGAATAGGCAACAGAGACTTCGTTGAAGGACTGTCAGGAGCAACGTGGGTGGACGT
GGTATTGGAGCATGGAAGCTGCGTCACTACCATGGCAAAAAATAAACCAACCTTGGACATTGAACTCTTG
AAGACGGAGGTCACGAACCCTGCCATCTTGCGCAAACTGTGCATTGAAGCTAAAATATCAAACACCACCA
CCGATTCAAGATGTCCAACACAAGGAGAGGCTACATTGGTGGAAGAACAAGACGCGAACTTTGTGTGTCG
CCGAACGTTTGTGGACAGAGGCTGGGGTAATGGCTGTGGACTATTCGGAAAGGGAAGCCTATTGACGTGT
GCCAAATTCAAGTGTGTGACAAAACTAGAAGGAAAGATAGTTCAATATGAAAACTTAAAATATTCAGTGA
TAGTCACTGTCCACACTGGGGACCAGCACCAGGTGGGAAACGAGACTACAGAACATGGAACAATTGCGAC
CATAACACCTCAAGCTCCTACGTCGGAAATACAGCTGACCGACTACGGAGCCCTCACATTGGACTGCTCA
CCTAGAACAGGGCTGGATTTTAATGAGATGGTGCTATTGACAATGAAAGAAAAATCATGGCTTGTCCACA
AACAATGGTTTCTAGACTTACCACTGCCTTGGACTTCGGGGGCTTCAACATCCCAAGAGACCTGGAACAG
ACAAGATTTGCTGGTCACATTCAAGACAGCTCATGCAAAGAAACAGGAAGTAGTCGTACTGGGATCACAG
GAAGGAGCAATGCACACTGCGTTGACTGGGGCGACAGAAATCCAGACGTCAGGAACGACAACAATCTTTG
CAGGACATCTGAAATGCAGACTAAAAATGGATAAACTGACTTTGAAAGGGACGTCATATGTGATGTGCAC
AGGCTCATTTAAGCTAGAGAAGGAAGTGGCTGAGACCCAGCATGGAACTGTTCTAGTGCAGGTCAAATAC
GAAGGAACAGACGCGCCATGCAAGATCCCCTTTTCGACCCAAGATGAGAAAGGAGTGACCCAGAATGGGA
GATTGATAACAGCCAATCCCATAGTCACTGACAAAGAAAAACCAGTCAACATTGAGACAGAACCACCTTT
TGGTGAGAGCTACATCGTGGTAGGGGCAGGTGAAAAAGCTTTAAAACTAAGCTGGTTCAAGAAAGGAAGC
AGCATAGGGAAAATGTTCGAAGCAACCGCCCGAGGAGCACGAAGGATGGCTATTCTGGGAGACACCGCAT
GGGACTTTGGCTCCATAGGAGGAGTGTTCACATCTGTGGGAAAATTGGTACACCAGGTTTTTGGAACCGC
ATATGGGGTTCTGTTCAGCGGTGTTTCTTGGACTATGAAAATAGGAATAGGGATTCTGCTGACATGGTTG
GGATTAAATTCAAGGAGCACGTCACTTTCGATGACGTGCATTGCAGTTGGCATGGTTACACTATACCTAG
GAGTCATGGTTCAAGCGGACTCGGGATGTGTAATCAACTGGAAGGGCAGAGAACTCAAATGTGGAAGTGG
CATTTTTGTCACTAATGAAGTCCACACTTGGACAGAGCAATACAAATTCCAGGCTGACTCCCCAAAACGA
CTGTCAGCAGCCATTGGAAAGGCATGGGAGGAGGGCGTGTGTGGAATTCGATCAGCCACGCGTCTTGAGA
ACATCATGTGGAAGCAAATATCAAATGAATTGAACCACATTCTACTTGAAAATGACATGAAATTCACAGT
GGTTGTAGGAGATGCTAATGGAATTTTGGCCCAAGGAAAAAAAATGATTAGGCCACAACCCATGGAACAC
AAATACTCATGGAAAAGCTGGGGAAAAGCTAAAATCATAGGAGCAGACATACAAAATACCACCTTCATCA
TCGACGGCCCAGATACCCCAGAATGCCCCGATAACCAAAGAGCGTGGAACATTTGGGAAGTTGAGGACTA
TGGGTTTGGAATTTTCACGACAAACATATGGTTGAAATTGCGTGACTCCTACACCCAAATGTGTGACCAC
CGGCTAATGTCAGCTGCCATCAAGGACAGCAAGGCAGTCCATGCTGACATGGGGTACTGGATAGAAAGTG
AAAAGAACGAAACCTGGAAGCTGGCGAGAGCCTCCTTCATAGAAGTCAAGACATGCACCTGGCCGAAATC
TCACACTCTATGGAGCAATGGAGTTTTGGAAAGTGAAATGATAATCCCAAAGATATATGGAGGACCAATA
TCTCAGCACAACTATAGACCAGGGTATTTCACACAAACAGCAGGGCCATGGCACCTAGGCAAGTTGGAAT
TGGATTTTGACTTGTGTGAAGGTACCACAGTCGTTGTGGATGAACATTGTGGAAATCGAGGTCCTTCTCT
CAGAACTACAACAGTCACAGGAAAGATAATCCATGAATGGTGTTGCAGATCCTGCACGTTACCCCCCTTA
CGTTTCAGAGGAGAAGACGGATGTTGGTATGGCATGGAAATCAGACCAGTAAAGGAGAAGGAGGAGAATC
TAGTTAGGTCAATGGTCTCTGCAGGGTCAGGAGAAGTGGACAGTTTCTCATTAGGAATACTATGCGCATC
AATAATGATTGAAGAAGTGATGAGATCCAGATGGAGTAGAAAGATGCTGATGACTGGAACACTGGCTGTT
TTCCTCCTTCTTATAATGGGACAACTGACATGGAATGATCTGATTAGGTTATGCATCATGGTTGGAGCTA
ATGCTTCAGACAGGATGGGGATGGGAACAACGTACCTAGCCTTGATGGCTACTTTCAAAATGAGACCAAT
GTTCGCTGTTGGGCTATTATTTCGCAGACTAACATCCAGAGAAGTTCTTCTTCTCACGATTGGATTAAGC
TTGATGGCATCCGTGGAGCTACCAAATTCTTTGGAGGAGCTAGGGGATGGGCTTGCAATGGGTATCATGA
TGTTAAAATTATTGACTGAATTTCAGCCACACCAGTTATGGACCACCTTACTGTCTCTAACATTCATCAA
AACAACTCTTTCATTGGATTATGCATGGAAAACAACGGCTATGGCACTGTCAATCGTGTCTCTCTTTCCT
TTATGCCTGTCTACGACCTCCCAAAAAACAACATGGCTTCCGGTGCTGTTAGGATCTTTTGGATGCAAAC
CGTTAACTATGTTTCTTATAACAGAAAATAAAATCTGGGGAAGGAAAAGTTGGCCCCTCAATGAAGGAAT
TATGGCTATTGGAATAGTTAGCATTCTACTAAGTTCACTCCTCAAAAATGATGTGCCGTTGGCCGGCCCA
CTAATAGCTGGAGGCATGCTAATAGCATGTTATGTCATATCCGGAAGCTCAGCCGATTTATCATTGGAGA
AAGCGGCTGAGGTGTCCTGGGAACAAGAGGCAGAACACTCCGGTACCTCACACAACATATTAGTAGAGGT
CCAAGATGATGGAACTATGAAAATAAAAGATGAAGAGAGGGATGACACACTCACTATACTCCTTAAAGCA
ACTTTGCTGGCAGTCTCAGGAGTGTACCCAATGTCAATACCAGCAACTCTTTTTGTGTGGTACTTTTGGC
AGAAAAAGAAACAGAGATCAGGAGTGTTATGGGACACACCCAGTCCTCCGGAAGTGGAAAGAGCAGTTCT
TGATGATGGCATCTATAGAATCTTGCAAAGAGGACTGTTGGGCAGGTCCCAAGTAGGAGTGGGAGTTTTC
CAAGACGGCGTGTTCCACACAATGTGGCACGTCACCAGGGGAGCTGTCCTTATGTACCAAGGGAAGAGGC
TGGAACCAAGCTGGGCCAGTGTCAAAAAGGATTTGATCTCATATGGAGGAGGTTGGAGGTTTCAAGGATC
ATGGAACACGGGAGAAGAAGTGCAGGTGATAGCTGTTGAACCAGGAAAAAACCCCAAAAATGTACAGACA
ACGCCGGGTACCTTCAAGACTCCTGAAGGTGAAGTTGGAGCCATAGCTCTAGATTTTAAACCCGGCACAT
CTGGATCTCCCATCGTGAACAGAGAGGGAAAAATAGTAGGTCTTTATGGAAATGGAGTGGTGACAACAAG
TGGAACCTACGTCAGTGCCATTGCCCAAGCTAAAGCATCACAGGAAGGGCCTCTACCAGAGATTGAGGAC
GAGGTGTTTAAGAAAAGAAACTTAACAATAATGGACCTGCATCCAGGATCAGGAAAAACAAGAAGATATC
TTCCAGCCATAGTCCGTGAGGCCATAAAAAGGAAACTGCGTACGTTAATCTTGGCTCCCACAAGAGTTGT
CGCCTCTGAAATGGCAGAGGCGCTCAAGGGAATGCCAATAAGATATCAGACAACAGCAGTGAAGAGTGAA
CACACAGGAAGGGAGATAGTTGACCTCATGTGCCACGCCACTTTTACCATGCGTCTCTTATCCCCAGTGA
GAGTTCCCAATTACAACATGATTATCATGGATGAAGCACATTTTACCGATCCAGCCAGCATAGCGGCCAG
AGGGTACATCTCAACCCGAGTGGGTATGGGTGAAGCAGCTGCGATCTTTATGACAGCCACTCCCCCAGGA
TCGGTGGAGGCCTTTCCACAGAGCAATGCAGTTATCCAAGATGAGGAAAGAGACATTCCTGAGAGATCAT
GGAACTCGGGCTACGACTGGATCACTGATTTTCCAGGTAAAACAGTCTGGTTTGTCCCAAGTATTAAATC
AGGAAATGACATTGCTAACTGTTTAAGAAAGAACGGAAAACGGGTAATCCAATTGAGCAGAAAAACCTTT
GACACTGAGTACCAGAAAACAAAAAACAATGACTGGGACTATGTTGTCACAACAGACATTTCCGAAATGG
GGGCAAATTTCCGGGCCGACAGGGTAATAGACCCAAGGCGGTGCTTGAAACCGGTAATACTAAAAGATGG
TCCAGAGCGTGTCATTCTAGCCGGACCGATGCCAGTGACTGTGGCCAGTGCTGCCCAGAGGAGAGGAAGA
ATTGGAAGGAACCAAAACAAGGAAGGTGATCAGTATGTTTACATGGGACAGCCTTTAAATAATGATGAGG
ATCACGCTCATTGGACAGAAGCAAAAATGCTCCTCGACAATATAAACACACCAGAAGGGATCATCCCAGC
CCTCTTTGAGCCAGAGAGAGAAAAGAGTGCAGCAATAGACGGGGAGTACAGACTGCGGGGAGAAGCAAGG
AAAACGTTCGTGGAGCTCATGAGAAGAGGAGATCTACCAGTTTGGCTGTCCTATAAAGTAGCCTCAGAAG
GTTTCCAGTACTCCGACAGAAGGTGGTGCTTTGATGGGGAAAGGAACAACCAGGTGTTAGAGGAGAACAT
GGACGTGGAGATCTGGACAAAGGAAGGAGAAAGAAAGAAATTGCGACCCCGCTGGTTGGATGCCAGAACA
TACTCTGATCCATTGGCCCTGCGCGAGTTTAAAGAGTTTGCAGCAGGAAGAAGAAGTGTCTCAGGTGACC
TAATATTGGAAATAGGGAAACTTCCACAACATTTGACGCTAAGAGCCCAGAATGCTCTGGACAACTTGGT
CATGTTGCACAATTCCGAACAAGGAGGAAAAGCCTATAGACATGCCATGGAGGAACTACCAGACACCATA
GAAACATTGATGCTTCTAGCTTTGATAGCTGTGTTGACTGGTGGAGTGACGCTGTTCTTCCTATCAGGAA
AAGGTCTAGGGAAAACATCCATCGGCCTGCTCTGTGTGACGGCCTCAAGCGCACTGTTGTGGATGGCCAG
TGTGGAGCCCCATTGGATAGCAGCCTCCATCATACTAGAGTTCTTTTTGATGGTGCTGCTCATTCCAGAG
CCAGACAGACAGCGCACTCCACAGGACAACCAGCTAGCATATGTGGTGATAGGTTTGTTATTCATGATAC
TGACAGTGGCAGCCAATGAGATGGGATTATTGGAAACCACAAAGAAAGACCTGGGGATTGGCCATGTAGC
CGCCGAAAACCACCAACATGCTACAATGCTGGACGTAGACCTACGTCCAGCTTCAGCCTGGACTCTCTAT
GCAGTAGCCACAACAGTTATCACTCCCATGATGAGACACACAATTGAAAATACAACGGCAAACATTTCCC
TGACAGCCATTGCAAATCAGGCAGCTATATTGATGGGACTTGACAAGGGATGGCCAATATCGAAGATGGA
CATAGGAGTTCCACTTCTCGCCTTAGGGTGCTATTCCCAGGTGAACCCATTGACACTGACAGCGGCGGTG
TTGATGTTAGTGGCTCATTATGCCATAATTGGACCAGGACTGCAAGCAAAGGCCACTAGAGAAGCTCAAA
AAAGGACAGCGGCCGGAATAATGAAAAATCCAACCGTAGACGGGATTGTTGCAATAGACTTGGATCCTGT
GGTTTATGATGCAAAATTTGAAAAACAGCTAGGCCAAATAATGTTACTGATACTTTGTACATCACAGATC
CTCTTGATGCGGACCACATGGGCCTTGTGTGAATCCATCACACTGGCTACTGGACCCCTGACCACTCTCT
GGGAGGGATCTCCAGGAAAATTCTGGAATACCACGATAGCAGTGTCCATGGCAAACATCTTCAGGGGAAG
TTATCTAGCAGGAGCAGGTCTGGCTTTCTCATTAATGAAATCTTTAGGAGGAGGTAGGAGAGGTACGGGA
GCTCAAGGGGAAACACTGGGAGAGAAATGGAAAAGACAGTTAAACCAACTGAGCAAGTCAGAATTCAACA
CCTACAAAAGGAGTGGAATTATGGAGGTGGACAGATCCGAAGCCAAAGAGGGATTGAAAAGAGGAGAAAC
AACCAAACATGCAGTGTCGAGAGGAACAGCCAAACTGAGGTGGTTTGTGGAGAGGAACCTCGTGAAACCA
GAAGGGAAAGTCATAGACCTCGGTTGTGGAAGAGGTGGCTGGTCATATTATTGTGCTGGGCTGAAGAAAG
TCACTGAAGTGAAGGGATACACAAAAGGAGGACCTGGACATGAGGAACCTATCCCAATGGCGACCTATGG
ATGGAACCTAGTAAAGCTACACTCTGGAAAAGATGTATTTTTTATGCCACCTGAGAAATGTGACACCCTT
CTGTGTGATATTGGTGAGTCCTCTCCGAATCCAACTATAGAAGAAGGAAGAACGTTACGTGTTTTAAAAA
TGGTGGAACCATGGCTAAGAGGAAACCAATTCTGCATAAAAATCCTAAATCCTTACATGCCAAGTGTGGT
AGAAACTCTGGAGCAAATGCAAAGAAAACATGGAGGGATGCTAGTGCGAAACCCACTCTCAAGAAATTCC
ACCCATGAAATGTACTGGGTTTCATGTGGAACAGGAAACATTGTGTCGGCAGTGAACATGACATCCAGAA
TGTTACTGAATCGATTCACAATGGCTCACAGGAAGCCAACATATGAAAGAGACGTGGACTTAGGCGCTGG
AACAAGACATGTGGCAGTGGAACCAGAGGTAGCCAACCTAGATATCATTGGCCAGAGGATAGAGAATATA
AAAAATGAACACAAGTCAACATGGCACTATGATGAGGACAATCCATACAAAACATGGGCCTATCACGGAT
CATATGAGGTCAAGCCATCAGGATCAGCCTCATCTATGGTGAATGGAGTGGTGAAATTGCTCACAAAACC
ATGGGATGTTATCCCCATGGTCACACAAATAGCTATGACCGATACCACACCCTTTGGACAACAGAGAGTG
TTTAAAGAGAAAGTTGACACGCGCACACCAAGAGCAAAACGAGGCACAACACAAATTATGGAGGTGACAG
CCAAGTGGTTATGGGGTTTCCTTTCCAGAAACAAAAAACCCAGAATCTGCACAAGAGAGGAGTTCACAAG
AAAGGTTAGGTCAAACGCAGCAATAGGAGCAGTGTTCGTTGATGAAAACCAATGGAACTCAGCAAAAGAA
GCAGTGGAAGACGAAAGGTTTTGGGATCTCGTGCACAGAGAGAGGGAGCTTCATAAACAGGGAAAATGTG
CCACGTGTGTCTACAACATGATGGGGAAGAGAGAGAAAAAACTAGGAGAGTTTGGAAAGGCAAAAGGAAG
TCGTGCAATATGGTACATGTGGCTGGGAGCACGCTTTCTGGAGTTCGAAGCCCTTGGTTTCATGAATGAA
GATCACTGGTTTAGCAGAGAGAATTCACTCAGTGGAGTGGAAGGAGAAGGACTGCACAAACTTGGATACA
TACTCAGAGACATATCAAAGATTCCGGGGGGAAATATGTATGCAGATGATACAGCCGGTTGGGACACAAG
AATAACAGAGGATGATCTCCAGAATGAGGCTAAAATCACTGACATCATGGAGCCTGAACATGCTCTATTG
GCTACGTCAATTTTTAAGCTGACTTATCAAAACAAAGTGGTGAGGGTGCAAAGACCAGCAAAAAACGGAA
CCGTGATGGATGTTATATCCAGACGTGACCAGAGAGGAAGTGGACAGGTCGGAACTTATGGCTTAAATAC
TTTCACTAATATGGAGGTCCAACTAATAAGACAAATGGAGTCTGAAGGAATCTTTTTACCCAGCGAATTG
GAAACCCCCAATCTAGCTGAGAGAGTTCTTGACTGGTTGGAAAAACATGGCGCCGAAAGGCTGAAAAGAA
TGGCAATCAGCGGAGATGATTGCGTGGTGAAACCAATTGACGACAGGTTCGCTACAGCCTTAACAGCCCT
GAATGACATGGGAAAAGTAAGAAAAGACATACCGCAGTGGGAACCTTCAAAAGGATGGAATGATTGGCAG
CAAGTGCCTTTCTGTTCACACCATTTCCACCAGTTGATCATGAAGGATGGGAGGGAAATAGTGGTGCCAT
GCCGCAACCAAGATGAACTTGTGGGCAGGGCTAGAGTATCACAAGGCGCTGGATGGAGCCTGAGAGAAAC
TGCTTGCCTAGGCAAGTCATATGCACAAATGTGGCAGCTGATGTACTTCCACAGGAGAGACCTGAGACTG
GCGGCTAACGCTATCTGTTCAGCCGTCCCAGTTGATTGGGTCCCAACCAGCCGCACAACCTGGTCAATCC
ATGCCCACCACCAATGGATGACAACAGAAGACATGTTATCAGTGTGGAATAGGGTTTGGATAGAGGAAAA
CCCATGGATGGAGGACAAAACTCATGTATCCAGTTGGGAAGAAGTTCCATACCTAGGGAAAAGGGAAGAT
CAATGGTGTGGATCCCTGATAGGCTTGACAGCGAGGGCCACCTGGGCCACTAACATACAAGTGGCCATAA
ACCAAGTGAGAAGGCTCATCGGGAATGAGAATTATCTAGATTATATGACATCAATGAAGAGATTCAAGAA
TGAGAGTGATCCCGAAGGGGCACTCTGGTGAGTCAACATACTCATGAAGTAAAGGAAAATAGAAGATCAA
ACAAAGTAAGAAGTCAGGCCAGATTAAGCCATAGTACGGAAAGAGCTATGCTGCCTGTGAGCCCCGTCCA
AGGACGTAAAATGAAGTCAGGCCGAAAGCCACGGACTGAGCAAGCCGTGCTGCCTGTGGCTCCATCGTGG
GGATGTAAAAACCCGGGAGGCTGCGACCCATGGAAGCTGTACGCATGGGGTAGCAGACTAGTGGTTAGAG
GAGACCCCTCCCTAGACATAACGCAGCAGCGGGGCCCAACACCAGGGGAAGCTGTACCTTGGTGGTAAGG
ACTAGAGGTTAGAGGAGACCCCCCGCACAACAACAAACAGCATATTGACGCTGGGAGAGACCAGAGATCC
TGCTGTCTCTACAGCATCATTCCAGGCACAGAACGCCAGAAAATGGAATG

>EU482627.1 Dengue virus 2 isolate DENV-2/NI/BID-V1235/2007, complete genome
ACAAAGACAGATTCTTTGAGGGAGCTAAGCTCAACGTAGTTCTAACAGTTTTTTAATTAGAGAGCAGATC
TCTGATGAATAACCAACGAAAAAAGGCGAGAAGTACGCCTTTCAATATGCTGAAACGCGAGAGAAACCGC
GTGTCAACTGTGCAACAGCTGACAAAGAGATTCTCACTTGGAATGCTGCAAGGACGCGGACCATTAAAAC
TGTTCATGGCCCTTGTGGCGTTCCTTCGTTTCCTAACAATCCCACCAACAGCAGGGATACTAAAAAGATG
GGGAACGATCAAAAAATCAAAAGCTATCAATGTTTTGAGAGGGTTCAGGAAAGAGATTGGAAGGATGCTG
AACATCTTGAACAGGAGACGCAGGACAGCAGGCGTGATTGTGATGTTGATTCCAACAGCGATGGCGTTCC
ATTTAACCACACGCAATGGAGAACCACACATGATCGTTGGTAGGCAGGAAAAAGGGAAAAGTCTTCTGTT
CAAAACAGAGGATGGTGTTAACATGTGTACCCTCATGGCCATAGACCTTGGTGAATTGTGTGAAGATACA
ATCACGTACAAGTGTCCTCTCCTCAGACAAAATGAACCAGAAGACATAGATTGTTGGTGCAACTCTACGT
CCACATGGGTAACTTATGGGACATGTACCACCACAGGAGAACACAGAAGAGAAAAAAGATCAGTGGCGCT
CGTTCCACATGTGGGTATGGGACTGGAGACACGAACTGAGACATGGATGTCATCAGAAGGGGCCTGGAAA
CATGTTCAGAGAATTGAAACCTGGATCTTGAGACATCCAGGCTTTACCATAATGGCAGCAATCCTGGCAT
ACACCATAGGAACGACACATTTCCAAAGGGCCTTGATTTTCATCTTACTGACAGCTGTCGCTCCTTCAAT
GACAATGCGCTGCATAGGAATATCAAATAGAGACTTCGTAGAAGGGGTTTCAGGAGGAAGCTGGGTTGAC
ATAGTCTTAGAACATGGAAGTTGTGTGACGACGATGGCAAAAAACAAACCAACATTGGATTTTGAACTGA
TAAAAACAGAAGCCAAACAACCTGCCACTCTAAGGAAGTACTGTATAGAAGCAAAGCTGACCAACACAAC
AACAGAATCACGTTGCCCAACACAAGGGGAACCCAGTCTAAATGAAGAGCAGGACAAAAGGTTCATCTGC
AAACACTCCATGGTAGACAGAGGATGGGGAAATGGATGTGGATTATTTGGAAAGGGAGGCATTGTGACCT
GTGCTATGTTTACATGCAAAAAGAACATGGAAGGAAAAGTCGTGCAGCCAGAAAACTTGGAGTACACTAT
CGTGATAACACCTCACTCAGGAGAAGAGCACGCTGTAGGTAATGACACAGGAAAGCATGGCAAAGAAATC
AAAATAACACCACAGAGTTCCATCACAGAAGCAGAACTGACAGGCTATGGCACCGTCACGATGGAGTGCT
CTCCGAGAACGGGCCTCGACTTCAATGAGATGGTGCTGCTGCAGATGGAAGACAAAGCTTGGCTGGTGCA
CAGGCAATGGTTTCTAGACCTGCCGTTACCATGGCTACCCGGAGCGGACACACAAGGATCAAATTGGATA
CAGAAAGAGACATTGGTCACTTTCAAAAATCCCCACGCGAAGAAACAGGATGTCGTTGTTTTAGGGTCTC
AAGAAGGGGCCATGCACACGGCACTCACAGGGGCCACAGAAATCCAGATGTCATCAGGGAACTTACTGTT
CACAGGACATCTCAAGTGCAGGCTGAGAATGGACAAACTACAGCTCAAAGGAATGTCATACTCTATGTGT
ACAGGAAAGTTTAAAATTGTGAAGGAAATAGCAGAAACACAACATGGAACAATAGTTATCAGAGTACAAT
ATGAAGGGGACGGTTCTCCATGTAAGATCCCTTTTGAGATAACAGATTTGGAAAAAAGACACGTCTTAGG
TCGCTTGATTACAGTTAACCCAATCGTAACAGAAAAAGATAGCCCAGTCAACATAGAAGCAGAACCTCCA
TTCGGAGACAGCTACATCATCATAGGAGTAGAGCCGGGACAATTGAAACTCAATTGGTTTAAGAAGGGAA
GTTCCATCGGCCAAATGTTTGAGACAACAATGAGAGGAGCAAAGAGAATGGCCATTTTAGGTGACACAGC
CTGGGACTTTGGATCCCTGGGAGGAGTGTTTACATCTATAGGAAAGGCTCTCCACCAAGTTTTCGGAGCA
ATCTATGGGGCTGCTTTTAGTGGGGTCTCATGGACTATGAAAATCCTCATAGGAGTCATCATCACATGGA
TAGGAATGAATTCACGTAGCACCTCACTGTCTGTGTCGCTAGTGTTGGTGGGCGTCGTGACACTGTACCT
GGGAGCTGTGGTGCAAGCTGATAGTGGTTGCGTTGTGAGCTGGAAAAATAAAGAACTGAAATGTGGCAGT
GGGATCTTCATTACAGATAACGTACACACATGGACAGAACAATATAAGTTCCAACCAGAATCCCCTTCAA
AACTAGCTTCAGCTATCCAAAAAGCTCATGAAGAGGGCATTTGTGGAATCCGCTCAGTAACAAGATTGGA
GAATCTGATGTGGAAACAAATAACACCAGAATTGAATCATATTCTATCAGAAAATGAGGTAAAGTTGACC
ATTATGACAGGAGACATTAAAGGAATCATGCAGGCAGGAAAACGATCTTTGCGGCCCCAGCCCACTGAGC
TGAAGTACTCATGGAAAACATGGGGAAAGGCGAAAATGCTCTCCACAGAGTCTCACAATCAGACCTTTCT
TATTGATGGCCCTGAAACAGCAGAATGCCCCAACACAAACAGAGCTTGGAACTCGCTGGAAGTTGAAGAC
TATGGTTTTGGAGTTTTCACCACCAATATATGGCTGAAATTGAGAGAAAAACAGGATGTATTTTGTGACT
CAAAACTCATGTCAGCGGCCATCAAAGACAACAGAGCCGTTCATGCCGATATGGGTTATTGGATAGAAAG
TGCACTCAATGACACATGGAAGATGGAGAAAGCCTCCTTCATTGAAGTTAAAAGCTGCCACTGGCCAAAG
TCACACACCCTTTGGAGCAATGGAGTATTAGAAAGTGAGATGATAATCCCAAAAAATTTTGCCGGGCCAG
TGTCACAACACAACTACAGACCAGGCTACCACACACAAACAGCAGGACCTTGGCACCTAGGTAAGCTTGA
GATGGACTTTGATTTCTGCGAAGGAACTACAGTGGTGGTAACTGAGGACTGTGGAAATAGAGGACCCTCT
TTAAGAACGACCACTGCCTCTGGAAAACTCATAACAGAATGGTGCTGCCGATCCTGCACACTACCACCTC
TAAGATACAGAGGTGAGGATGGATGCTGGTACGGGATGGAAATTAGACCATTGAAAGAGAAAGAGGAGAA
TTTGGTCAACTCCTTGGTCACAGCCGGACATGGGCAGATTGACAACTTTTCACTAGGAGTCTTGGGAATG
GCACTGTTTCTGGAAGAAATGCTCAGGACCCGAATAGGAACGAAACATGCAATACTGCTAGTTGCAGTAT
CTTTTGTGACACTGATAACTGGGAACATGTCTTTTAGAGACCTGGGAAGAGTGATGGTTATGGTGGGCGC
TACCATGACGGATGACATAGGTATGGGAGTGACTTATCTTGCCCTACTAGCAGCTTTTAAAGTTAGACCA
ACTTTTGCAGCTGGACTACTCTTGAGAAAACTGACTTCCAAGGAATTGATGATGGCCACCATAGGAATAG
CACTCCTTTCCCAAAGCACCATACCAGAGACCATTCTTGAACTGACTGATGCGTTAGCCTTGGGCATGAT
GGTCCTCAAAATAGTGAGAAATATGGAAAAATACCAATTGGCAGTGACTATCATGGCTATTTCGTGTGTC
CCAAATGCAGTGATACTGCAAAACGCATGGAAGGTGAGTTGCACAATATTGGCAGCGGTGTCCGTTTCAC
CACTGCTCTTAACATCCTCACAGCAGAAAGCGGATTGGATACCACTGGCATTGACAATAAAAGGTCTCAA
TCCAACAGCCATTTTTCTAACAACTCTTTCGAGAACCAGCAAGAAAAGGAGCTGGCCGCTAAATGAAGCT
ATCATGGCAGTCGGGATGGTGAGCATTTTAGCCAGTTCTCTCCTAAAGAATGATATTCCCATGACAGGTC
CATTAGTGGCTGGAGGGCTCCTTACCGTATGTTACGTGCTCACTGGACGATCGGCCGATTTGGAACTGGA
GAGAGCTGCTGATGTAAAATGGGAAGATCAGGCAGAAATATCAGGAAGCAGCCCAATCCTGTCAATAACA
ATATCAGAAGATGGCAGCATGTCGATAAAAAATGAAGAGGAAGAACAAACACTGACCATACTTATCAGAA
CGGGATTGTTGGTGATCTCAGGAGTCTTTCCAGTATCGATACCAATTACGGCAGCAGCATGGTACCTGTG
GGAAGTGAAGAAACAACGGGCTGGAGTATTGTGGGACGTCCCTTCACCCCCACCAGTGGAAAAAGCCGAA
CTGGAGGATGGAGCCTACAGAATCAAGCAAAGAGGGATTCTTGGATATTCTCAGATAGGAGCTGGAGTTT
ACAAAGAAGGAACATTCCATACAATGTGGCACGTCACACGTGGTGCTGTTCTGATGCATAGAGGGAAGAG
GATTGAACCATCATGGGCAGATGTCAAGAAAGACCTAATATCATATGGAGGAGGCTGGAAGCTAGAAGGA
GAATGGAAGGAAGGAGAGGAAGTCCAAGTCCTGGCATTGGAACCTGGAAAAAATCCAAGAGCCGTTCAAA
CGAAACCTGGAATTTTCAAAACCAACACCGGAACCATAGGCGCCGTATCTCTGGACTTTTCCCCTGGAAC
GTCAGGATCTCCAATTGTCGACAGAAAAGGAAAAGTTGTGGGTCTTTACGGCAATGGTGTTGTCACAAGG
AGTGGAGCATATGTAAGTGCTATAGCCCAGACCGAAAAAAGCATTGAAGACAATCCAGAGATCGAAGATG
ACATTTTCCGAAAGAAAAGATTGACCATCATGGACCTCCATCCAGGAGCAGGAAAGACAAAAAGATACCT
TCCAGCCATAGTTAGAGAAGCCATAAAACGTGGCTTGAGAACATTGATCCTGGCTCCCACTAGAGTAGTG
GCAGCTGAAATGGAAGAAGCTCTTAGAGGACTTCCAATAAGATACCAAACCCCAGCCATCAAAACCGAGC
ATACCGGGCGGGAGATCGTGGACCTAATGTGTCATGCCACATTTACTATGAGGTTGCTATCACCAGTCAG
AGTGCCAAATTACAACCTGATCATCATGGACGAAGCCCACTTCACAGACCCAGCAAGTATAGCAGCTAGA
GGATACATCTCAACTCGAGTAGAGATGGGTGAAGCAGCCGGGATTTTCATGACAGCCACTCCTCCGGGAA
GTAGAGACCCATTTCCTCAGAGCAATGCACCAATCATGGATGAGGAAAGAGAAATCCCTGAGCGTTCGTG
GAATTCAGGACACGAATGGGTCACGGATTTTAAGGGGAAGACTGTTTGGTTTGTTCCAAGTATAAAAGCA
GGAAATGATATAGCAGCTTGTCTTAGGAAAAATGGAAAGAAAGTGATACAACTCAGTAGGAAGACTTTTG
ACTCTGAGTATGTTAAGACTAGAGCCAATGATTGGGACTTTGTGGTCACAACTGACATTTCAGAAATGGG
CGCCAACTTCAAGGCTGAAAGGGTTATAGACCCCAGACGTTGCATGAAACCAGTTATACTAACAGATGGC
GAAGAGCGGGTGATCTTGGCAGGACCTATGCCAGTGACCCACTCTAGCGCAGCGCAAAGAAGAGGGAGAA
TAGGAAGAAATCCAAAAAATGAAAATGACCAGTACATATACATGGGGGAACCCCTTGAAAATGATGAAGA
CTGTGCACATTGGAAAGAAGCTAAAATGCTCCTGGATAACATCAATACACCCGAAGGAATCATTCCTAGT
ATGTTCGAACCGGAGCGTGAAAAAGTGGATGCCATTGATGGTGAATACCGTTTGAGAGGGGAAGCAAGGA
AAACCTTTGTGGACCTAATGAGAAGAGGGGACTTACCAGTCTGGTTGGCCTACAAAGTGGCAGCTGAAGG
CATCAATTACGCAGACAGAAAGTGGTGTTTTGATGGAATTAAGAACAACCAAATACTGGAAGAAAATATG
GAAGTGGAAATCTGGACAAAAGAAGGGGAAAGGAAAAAATTAAAACCCAGATGGTTGGATGCTAGGATCT
ATTCTGACCCACTGGCACTAAAAGAATTCAAGGAATTTGCAGCTGGAAGAAAATCTTTGACCCTGAACCT
AATCACAGAAATGGGTAGGCTTCCAACTTTCATGACTCAGAAAGCAAGAAACGCACTGGACAACTTGGCT
GTGCTGCATACGGCTGAGGCAGGTGGAAGGGCGTACAATCATGCTCTCAGTGAACTGCCGGAGACCCTGG
AGACACTGCTTCTACTGACACTCCTGGCAACAGTCACAGGAGGAATCTTCTTATTCTTAATGAGTGGAAA
AGGTATAGGGAAGATGACCCTGGGAATGTGTTGCATAATCACGGCTAGTATCCTCCTATGGTATGCACAG
ATACAACCACACTGGATAGCAGCTTCAATAATACTGGAGTTTTTTCTCATAGTTTTGCTCATTCCAGAAC
CAGAAAAACAGAGAACACCCCAAGACAACCAATTGACCTACGTTGTCATAGCCATCCTCACAGTGGTGGC
CGCAACCATGGCAAACGAGATGGGTTTCCTGGAAAAAACCAAGAAAGACCTCGGACTGGGAAGCATTACA
ACCCAGGAATCTGAGAGCAATATCCTGGACATAGATCTACGCCCTGCATCAGCATGGACGCTGTATGCCG
TGGCTACAACATTTGTCACACCAATGTTGAGACATAGCATTGAAAATTCCTCAGTGAATGTCTCCCTAAC
AGCCATCGCTAACCAAGCTACAGTGCTAATGGGTCTTGGGAAAGGATGGCCATTGTCAAAGATGGACATT
GGAGTTCCCCTCCTTGCCATTGGATGCTATTCACAAGTCAACCCTATAACTCTCACAGCAGCTCTTCTTC
TATTGGTAGCACATTATGCCATTATAGGGCCAGGACTTCAAGCAAAAGCAACCAGAGAAGCTCAGAAAAG
AGCAGCAGCAGGCATCATGAAAAACCCAACAGTCGATGGAATAACAGTGATTGACCTAGAACCAATACCC
TATGATCCAAAATTTGAAAAGCAGTTAGGACAAGTAATGCTCCTAATCCTCTGCGTGACTCAAGTATTAA
TGATGAGGACTACATGGGCTTTGTGTGAGGCTCTAACCCTAGCGACCGGGCCCATCTCCACACTGTGGGA
AGGAAATCCAGGGAGGTTTTGGAATACTACCATTGCAGTGTCAATGGCCAACATCTTTAGGGGGAGCTAC
TTGGCCGGAGCTGGACTTCTCTTTTCCATCATGAAAAACACAACAAGCACAAGAAGAGGAACTGGCAACA
TAGGAGAGACACTTGGAGAAAAATGGAAAAGTCGATTAAACGCACTGGGGAAAAGTGAATTTCAAATCTA
CAAGAAAAGTGGAATCCAGGAAGTGGATAGAACCCTAGCAAAAGAAGGTATAAAAAGAGGAGAAACGGAC
CACCATGCTGTGTCGCGAGGTTCAGCAAAATTGAGATGGTTCGTCGAGAGAAATATGGTCACACCGGAAG
GGAAGGTGGTGGATCTCGGTTGCGGCAGAGGGGGCTGGTCATACTATTGTGGGGGACTAAAGAATGTAAG
AGAAGTCAAAGGCCTAACAAAAGGAGGACCAGGACATGAAGAACCCATCCCCATGTCAACATATGGGTGG
AATCTAGTGCGTCTGCAAAGTGGAGTTGACGTTTTCTTCACCCCGCCGGAAAAGTGTGACACATTGCTGT
GTGACATAGGGGAGTCGTCACCAAATCCCACGATAGAAGCAGGACGAACACTCAGAGTCCTCAACTTAGT
GGAAAATTGGTTGAACAATAACACCCAATTTTGCATAAAGGTCCTCAATCCATATATGCCTTCAGTCATA
GAAAAAATGGAAGCATTACAAAGGCAATATGGAGGAGCCTTAGTGAGGAATCCACTCTCACGAAACTCCA
CGCATGAAATGTACTGGGTATCTAATGCCACCGGGAACATAGTGTCATCAGTGAACATGATTTCAAGGAT
GTTGATTAACAGATTCACAATGAAACACAAGAAAGCCACTTACGAGCCAGATGTTGACCTAGGAAGTGGA
ACCCGCAACATTGGAATTGAAAGTGAGATACCAAATCTAGACATAATAGGAAAGAGAATAGAGAAAATAA
AACAAGAGCATGAAATATCATGGCACTATGATCAAGACCACCCATACAAAACGTGGGCTTACCATGGCAG
CTATGAAACAAAACAAACTGGATCAGCATCATCTATGGTGAACGGAGTGGTCAGATTGCTGACAAAACCT
TGGGACGTCGTCCCTATGGTGACACAGATGGCAATGACAGACACGACTCCATTTGGACAACAGCGCGTTT
TCAAAGAGAAAGTAGACACGAGAACCCAAGAACCGAAGGAAGGCACAAAGAAACTAATGAAAATTACGGC
AGAGTGGCTTTGGAAAGAACTAGGAAAGAAAAAGACACCCAGGATGTGTACCAGAGAAGAATTCACAAAA
AAAGTGAGAAGCAACGCAGCCTTGGGGGCCATATTCACTGATGAGAACAAATGGAAATCGGCACGTGAGG
CTGTTGAAGATGGTAGGTTTTGGGAGCTGGTTGACAGGGAAAGAAATCTCCATCTTGAAGGAAAGTGTGA
AACATGTGTGTACAACATGATGGGAAAAAGAGAGAAGAAACTAGGGGAGTTCGGCAAGGCAAAAGGTAGC
AGAGCCATATGGTACATGTGGCTTGGAGCACGCTTCTTAGAGTTTGAAGCCCTAGGATTCTTGAATGAAG
ATCACTGGTTCTCCAGAGGGAACTCCCTGAGTGGAGTGGAAGGAGAAGGGCTGCACAGGCTAGGCTACAT
TTTAAGAGACGTGGGCAAGAAGGAAGGGGGAGCAATGTACGCCGATGATACAGCAGGATGGGACACAAGA
ATCACACTAGAAGACTTAAAAAATGAAGAAATGGTAACAAACCACATGAAAGGAGAACACAAGAAACTAG
CCGAGGCCATATTCAAATTAACGTACCAAAACAAGGTGGTGCGTGTGCAAAGACCAACACCAAGAGGCAC
AGTAATGGATATCATATCGAGAAGAGACCAAAGAGGCAGTGGGCAAGTTGGCACCTATGGCCTTAACACT
TTCACCAATATGGAAGCCCAATTAATTAGACAGATGGAGGGAGAAGGAATCTTTAAAAGCATTCAGCACC
TGACAGCCACAGAAGAAATCGCTGTACAGAACTGGTTAGCAAGAGTGGGGCGTGAAAGGCTATCAAGAAT
GGCAATCAGTGGAGATGATTGTGTTGTAAAACCTATAGATGACAGATTTGCAAGTGCTTTAACAGCTCTA
AATGACATGGGAAAAGTTAGAAAAGATATACAACAATGGGAACCTTCAAGAGGATGGAACGATTGGACAC
AAGTGCCTTTCTGTTCACACCATTTCCATGAGTTAGTCATGAAAGATGGTCGCGTGCTCGTAGTCCCATG
CAGAAACCAAGATGAACTGATTGGTAGAGCCCGAATTTCCCAGGGAGCTGGGTGGTCTTTGAAGGAGACG
GCCTGTTTGGGGAAGTCTTACGCCCAAATGTGGACCCTGATGTACTTCCACAGACGTGACCTCAGACTGG
CGGCAAATGCCATTTGCTCGGCAGTCCCGTCACATTGGGTTCCAACAAGTCGAACAACCTGGTCCATACA
CGCTAAGCATGAATGGATGACGACGGAAGACATGCTGGCAGTCTGGAACAGGGTGTGGATCCAAGAAAAC
CCGTGGATGGAAGATAAAACTCCAGTGGAATCATGGGAAGAAGTCCCATACTTGGGAAAAAGAGAAGACC
AATGGTGCGGCTCATTGATTGGGCTAACAAGCAGGGCTACCTGGGCAAAGAACATCCAAACAGCAATAAA
TCAAGTCAGATCCCTCATAGGCAATGAGGAATACACAGACTACATGCCATCCATGAAGAGATTCAGAAGG
GAAGAGGAAGAGGCAGGTGTTCTGTGGTAGAAGGCAAAACTAACACGAAACAAGGCTAAAAGTCAGGTCG
GATTAAGCCATAGTACGGAAAAAACTATGCTACCTGTGAGCCCCGTCCAAGGACGTTAAAAGAAGTCAGG
CCATCACAAAATGCCACGGCTTGAGTAAACCGTGCAGCCTGTAGCTCCACCTGAGGAGGTGTAAAAAACC
TGGGAGGCCACAAACCATGGAAGCTGTACGCATGGCGTAGTGGACTAGCGGTTAGAGGAGACCCCTCCCT
TACAAATCGCAGCAAACAACGGGGGCCCAAGGTGAGATGAAGCTGTAATCTCACTGGAAGGACTAGAGGT
TAGAGGAGACCCCCCCAAAACAAAAAACAGCATATTGACGCTGGGAAAGACCAGAGATCCTGCTGTCTCC
TCAGCATCATTCCAGGCACAGAACGCCAGAAAATGGAATG

>JN819423.1 Dengue virus 1 isolate DENV-1/KH/BID-V1982/2001, complete genome
ACAAGAACAGTTTCGAATCGGAAGCTTGCTTAACGTAGTTCTAACAGTTTTTTATTAGAGAGCAGATCTC
TGATGAACAACCAACGAAAAAAGACGGCTCGACCGTCTTTCAATATGCTGAAACGCGCGAGAAACCGCGT
GTCAACTGTTTCACAGTTGGCGAAGAGATTCTCAAAAGGATTGCTCTCAGGCCAAGGACCCATGAAATTG
GTGATGGCTTTCATAGCATTCCTAAGATTTCTAGCCATACCCCCAACAGCAGGAATTTTGGCTAGATGGG
GCTCATTCAAGAAGAATGGAGCGATCAAAGTGCTTCGGGGTTTCAAGAAAGAGATCTCAAACATGTTGAA
TATAATGAATAGAAGGAAAAGATCTGTGACCATGCTCCTTATGCTGATGCCTACAGCCTTGGCGTTCCAT
TTGACTACACGAGGAGGAGAGCCGCACATGATAGTTAGCAAGCAGGAAAGAGGAAAGTCACTTTTGTTCA
AGACCTCAGCAGGTGTCAACATGTGCACCCTTATAGCGATGGACTTGGGAGAGTTATGTGAGGACACATT
GACTTACAAATGTCCTCGAATTACTGAGGTGGAACCAGATGACGTTGATTGTTGGTGCAATACCACAGAC
ACATGGGTGACCTATGGAACATGTTCCCAAACTGGCGAGCACCGACGAGACAAGCGTTCCGTCGCACTGG
CCCCACACGTGGGACTTGGTTTAGAAACAAGAGCCGAAACGTGGATGTCCTCCGAAGGCGCTTGGAAACA
GATACAAAGAGTGGAGACTTGGGCCCTGAGACACCCAGGATTCACGGTGATAGCCCTTTTTCTAGCACAT
GCCATAGGAACATCCATCACCCAGAAAGGGATTATTTTCATTTTGTTAATGCTGGTAACACCTTCCATGG
CCATGCGATGCGTGGGAATAGGCAGCAGGGACTTCGTGGAAGGACTGTCAGGAGCAACTTGGGTAGATGT
GGTACTGGAACATGGAAGTTGCGTCACCACCATGGCAAAAGACAAACCAACATTGGACATTGAACTCTTG
AAGACGGAAGTCACAAACCCTGCCGTCCTGCGCAAACTGTGCATTGAAGCTAAAATATCAAACACCACCA
CCGACTCAAGATGTCCAACACAAGGAGAAGCCACATTGGTGGAAGAACAAGACGCGAACTTTGTGTGCCG
ACGAACGTTTGTGGACAGAGGCTGGGGCAATGGCTGTGGGCTCTTCGGAAAAGGAAGCCTGATAACGTGT
GCTAAGTTCAAGTGTGTGACAAAACTGGAAGGAAAGATAGTTCAATATGAAAACTTGAAATATTCAGTAA
TAGTCACCGTCCACACTGGAGACCAGCACCAGGTGGGAAATGAAAGCACAGAACATGGGACAACTGCAAC
TATAACACCTCAAGCTCCTACGTCGGAAATACAGCTGACCGACTACGGAGCTCTTACATTGGATTGCTCA
CCTAGAACAGGACTAGACTTTAATGAAATGGTGTTGTTGACAATGAAAGAAAAATCATGGCTAGTCCACA
AACAATGGTTTCTAGACCTACCACTGCCCTGGACCTCGGGAGCTTCAACATCACAAGAGACTTGGAACAG
ACAAGATTTGCTGGTGACATTTAAGACAGCTCATGCAAAGAAGCAGGAAGTAGTCGTACTAGGATCACAA
GAAGGAGCAATGCACACTGCGTTGACCGGAGCGACAGAAATCCAAACGTCTGGAACGACAACAATTTTTG
CAGGACACCTGAAATGTAGACTAAAGATGGACAAACTGACTCTAAAAGGGATGTCATATGTGATGTGCAC
AGGCTCATTCAAGCTAGAGAAAGAAGTGGCTGAGACCCAGCATGGAACCGTTCTAGTGCAGATTAAATAC
GAAGGAACAGATGCACCATGCAAGATCCCTTTTTCGACCCAAGATGGAAAAGGAGTAACCCAGAATGGGA
GATTGATAACAGCTAACCCCATAGTCACTGACAAAGAAAAACCAGTCAACATTGAGGCAGAACCGCCTTT
TGGTGAGAGTTACATCGTGATAGGAGCAGGTGAAAAAGCTTTGAAACTAAGCTGGTTCAAGAAAGGAAGC
AGCATAGGGAAAATGTTTGAGGCAACCGCCAGAGGAGCACGAAGGATGGCCATACTGGGAGACACCGCAT
GGGACTTTGGTTCTGTAGGAGGAGTGTTCACGTCTGTTGGAAAACTAGTACACCAGATTTTTGGAACTGC
ATATGGAGTTTTGTTCAGCGGTGTTTCCTGGACCATGAAAATAGGAATAGGGGTTCTGCTGACATGGCTA
GGATTAAACTCAAGGAGCACGTCCCTTTCGATGACGTGCATTGCAGTTGGTCTAGTAACACTATACCTAG
GAGTCATGGTTCAGGCGGATTCAGGATGTGTAATTAATTGGAAGGGTAGAGAACTCAAATGTGGAAGTGG
CATTTTTGTCACCAATGAAGTTCACACTTGGACAGAGCAATACAAATTTCAAGCTGACTCCCCAAAGAGA
CTATCAGCAGCCATCGGGAAGGCATGGGAGGAGGGTGTGTGTGGAATTCGATCAGCCACCCGTCTCGAGA
ATGTCATGTGGAGGCAAATATCAAATGAACTGAACCACATCTTACTTGAAAATGACATGAAATTCACAGT
AGTTGTAGGAGATGTTGTTGGGATCTTGGCTCAAGGAAAAAAGATGATTAGGCCACAACCCATGGAACAC
AAATACTCGTGGAAAAGCTGGGGAAAAGCTAAAATCATAGGGGCAGATGTACAGAACACCACCTTCATCA
TCGACGGCCCAAACACCTCAGAATGCCCTGATGATCAAAGAGCATGGAACATTTGGGAAGTTGAGGACTA
TGGATTTGGAATTTTCACGACAAACATATGGCTGAAATTGCGTGACTCCTACACCCAAGTGTGTGACCAC
CGACTAATGTCAGCTGCCATCAAGGACAGCAGGGCAGTTCACGCTGATATGGGGTACTGGATAGAAAGTG
AAAAGAACGAGACCTGGAAGCTGGCAAGAGCCTCTTTCATAGAAGTTAAAACATGTATCTGGCCAAAATC
CCACACCCTATGGAGCAATGGAGTTCTGGAAAGTGAAATGATAATTCCAAAGATCTATGGAGGACCAATA
TCTCAGCACAATTACAGACCAGGATATTTCACACAAACGGCAGGGCCGTGGCACCTAGGCAAGTTGGAAC
TGGATTTTGATTTGTGTGAGGGTACCACAGTTGTTGTGGATGAACATTGTGGAAACCGAGGACCATCTCT
TAGAACCACAACAGTCACAGGAAAGATAATTCATGAATGGTGTTGCAGATCTTGCACGCTACCACCCTTA
CGTTTCAAAGGAGAAGATGGGTGTTGGTACGGTATGGAAATCAGACCAGTCAAGGAAAAGGAAGAGAATC
TAGTCAAATCAATGGTCTCTGCAGGGTCAGGGGAAGTGGACAGCTTTTCACTAGGACTGTTATGCATATC
AATAATGATCGAAGAGGTGATGAGATCCAGATGGAGTAGAAAAATGCTGATGACTGGAACACTGGCTGTG
TTCTTCCTTCTCATAATGGGACAATTGACATGGAATGATCTGATCAGGTTATGCATCATGGTTGGAGCCA
ACGCTTCCGACAGGATGGGGATGGGAACGACGTACCTAGCTTTGATGGCCACTTTTAAAATGAGACCAAT
GTTTGCTGTCGGGCTATTATTCCGCAGACTAACATCCAGAGAAGTTCTTCTTCTAACAATTGGATTGAGT
CTAGTGGCATCTGTGGAGTTACCAAATTCCTTGGAGGAGCTGGGGGATGGACTTGCAATGGGCATTATGA
TTTTAAAATTATTGACTGACTTTCAGTCATATCAGCTGTGGGCTACCTTGCTGTCCTTGACATTTATCAA
AACAACGTTTTCCTTGCACTATGCATGGAAGACAATGGCTATGGTACTGTCAATTGTATCTCTCCTCCCC
TTATGCCTGTCCACGACCTCCCAAAAAACAACATGGCTTCCGGTGCTATTGGGATCTCTTGGATGCAAAC
CACTAACCATGTTTCTTATAGCAGAAAACAAAATCTGGGGAAGGAAAAGTTGGCCCCTCAATGAAGGAAT
CATGGCTGTTGGCATAGTCAGCATCCTACTAAGTTCACTCCTCAAAAATGATGTGCCGCTAGCTGGGCCA
CTAATAGCTGGAGGCATGCTAATAGCATGTTATGTTATATCAGGAAGCTCAGCCGACCTATCACTAGAGA
AAGCGGCTGAGGTCTCCTGGGAAGAAGAAGCAGAACACTCTGGTGCCTCACACAACATATTAGTGGAGGT
CCAAGATGATGGAACCATGAAGATAAAGGATGAAGAGAGAGATGACACGCTAACCATTCTCCTTAAAGCA
ACTCTGTTAGCAGTTTCAGGGGTGTACCCATTATCAATACCAGCGACCCTTTTTGTGTGGTACTTTTGGC
AGAAAAAGAAACAGAGATCTGGAGTGTTATGGGACACACCTAGCCCTCCAGAAGTGGAAAGAGCAGTTCT
TGATGATGGTATCTATAGAATTATGCAGAGAGGACTGTTGGGCAGGTCCCAAGTGGGGGTAGGAGTTTTT
CAAGAAAACGTGTTCCACACAATGTGGCATGTCACCAGGGGAGCTGTACTCATGTATCAAGGGAAGAGAC
TGGAACCGAGTTGGGCCAGTGTCAAAAAAGACCTGATCTCATATGGAGGAGGTTGGAGGCTTCAAGGATC
CTGGAACACGGGAGAAGAAGTGCAGGTGATTGCTGTTGAACCAGGGAAGAACCCCAAAAATGTACAAACA
GCGCCGGGCACCTTCAAGACCCCTGAAGGTGAAGTTGGAGCCATTGCCCTAGATTTCAAACCCGGCACAT
CTGGATCTCCTATCGTGAACAGAGAAGGGAAAATAGTAGGTCTTTATGGAAATGGAGTAGTGACAACAAG
TGGAACCTACGTCAGTGCCATAGCTCAAGCCAAAGCATCACAAGAAGGGCCTCTACCAGAGATTGAAGAC
GAGGTGTTTAGGAAAAGAAACTTAACAATAATGGACCTACATCCAGGATCGGGAAAAACAAGAAGATATC
TTCCAGCCATAGTCCGTGAGGCCATAAAAAGGAAGCTGCGCACACTAATTTTGGCTCCCACAAGGGTTGT
CGCTTCCGAAATGGCAGAGGCGCTCAAGGGGATGCCAATAAGGTACCAAACAACAGCAGTGAAGAGTGAA
CATACAGGAAGAGAGATAGTTGACCTTATGTGTCACGCCACTTTCACCATGCGTCTCCTGTCTCCTGTGA
GAGTTCCCAATTACAACATGATTATCATGGATGAAGCACATTTCACCGATCCATCCAGCATAGCGGCCAG
AGGATACATCTCAACCCGAGTGGGCATGGGAGAAGCAGCTGCGATCTTCATGACAGCCACTCCCCCAGGA
TCAGTGGAGGCCTTTCCACAGAGCAATGCAGTTATCCAAGATGAGGAAAGAGACATTCCTGAGAGATCAT
GGAACTCAGGCTATGAGTGGATCACTGACTTCCCAGGTAAAACAGTTTGGTTTGTTCCAAGCATCAAATC
AGGAAATGACATTGCCAACTGCCTAAGAAAGAATGGGAAACGGGTGATTCAATTGAGCAGGAAAACCTTT
GATACAGAGTACCAAAAAACAAAAAATAACGACTGGGACTACGTCGTCACAACAGACATCTCCGAAATGG
GAGCAAACTTCCGGGCCGACAGGGTGATAGACCCAAGACGGTGTCTGAAACCGGTAATACTAAAAGATGG
TCCAGAGCGTGTTATCTTAGCAGGACCGATGCCAGTGACTGTGGCCAGTGCCGCCCAGAGGAGAGGAAGA
ATTGGAAGGAACCACAATAAGGAAGGTGATCAGTACATCTACATGGGACAGCCTTTAAACAACGATGAAG
ATCACGCCCACTGGACAGAAGCAAAAATGCTCCTTGATAATATAAACACACCAGAAGGGATTATCCCAGC
CCTCTTCGAACCGGAGAGAGAAAAGAGTGCAGCAATAGACGGGGAATACAGACTGCGGGGTGAAGCAAGG
AAAACGTTTGTGGAGCTCATGAGAAGAGGAGATCTACCTGTCTGGCTATCCTACAAAGTTGCCTCAGAAG
GCTTCCAGTACTCCGACAGAAGATGGTGCTTTGACGGGGAAAGGAACAACCAGGTGTTGGAGGAGAACAT
GGACGTGGAGATCTGGACAAAAGAAGGAGAAAGAAAGAAACTACGACCTCGCTGGCTGGATGCCAGAACA
TACTCAGACCCACTGGCCCTGCGCGAGTTCAAAGAGTTTGCAGCAGGAAGAAGAAGCGTCTCAGGTGATT
TAATATTAGAAATAGGGAAACTTCCACAACACTTGACGCAAAGGGCCCAGAATGCCTTGGACAACCTGGT
CATGTTGCACAACTCCGAACAAGGAGGAAGAGCCTATAGACATGCAATGGAAGAACTGCCAGAGACTATA
GAAACGTTGATGCTCCTAGCTTTGATAGCTGTGTTAACTGGTGGAGTGACGCTGTTCTTCCTATCAGGAA
GGGGCCTAGGGAAAACATCTATCGGCCTACTCTGCGTGATGGCTTCAAGCGCACTGCTATGGATGGCCAG
TGTGGAGCCCCATTGGATAGCGGCCTCCATCATACTGGAGTTCTTCCTGATGGTGCTGCTTATTCCAGAG
CCAGACAGACAACGCACTCCGCAAGACAACCAGCTGGCATATGTGGTGATAGGTTTGTTATTCATGATAC
TGACAGTAGCAGCCAATGAGATGGGACTACTGGAAACCACAAAGAAAGACTTAGGGATTGGCCATGTGGC
TGTTGAAAATCACCACCATGCCACAATGCTGGACGTAGACTTACATCCAGCTTCAGCCTGGACCCTCTAT
GCAGTGGCCACAACAATTATCACTCCCATGATGAGGCACACAATCGAAAACACAACGGCAAACATTTCCC
TGACAGCTATTGCAAACCAGGCAGCTATATTGATGGGACTCGACAAAGGATGGCCAATATCGAAGATGGA
CATAGGAGTTCCACTTCTCGCCTTGGGGTGCTATTCCCAAGTGAATCCACTGACGCTGACAGCGGCGGTA
TTGATGCTAGTGGCTCATTACGCCATAATTGGACCTGGACTGCAAGCAAAAGCTACTAGAGAAGCTCAAA
AAAGGACAGCGGCCGGAATAATGAAAAATCCAACCGTTGATGGAATTGTTGCAATAGATTTGGACCCTGT
GGTTTATGATGCAAAATTTGAGAAACAACTAGGCCAAATAATGTTGTTGATACTATGCACATCACAGATC
CTCTTGATGCGGACTACATGGGCCTTGTGCGAATCCATCACACTGGCCACTGGACCTCTGACCACGCTTT
GGGAGGGGTCTCCAGGAAAATTCTGGAACACCACGATAGCGGTTTCCATGGCAAACATTTTCAGAGGAAG
TTATCTAGCAGGAGCAGGTCTGGCCTTCTCATTAATGAAATCTCTAGGAGGAGGTAGGAGAGGCACGGGA
GCCCAAGGGGAAACACTGGGAGAGAAATGGAAAAGACAGCTGAACCAACTGAGCAAGTCAGAATTCAACA
CTTACAAAAGGAGTGGGATAATGGAAGTGGACAGATCCGAAGCCAAAGAGGGACTAAGAAGAGGAGAAAC
AACCAAACATGCAGTGTCGAGAGGAACCGCCAAACTGAGGTGGTTTGTGGAGAGGAACCTTGTGAAACCA
GAAGGGAAAGTCATAGACCTCGGTTGTGGAAGAGGTGGCTGGTCATACTATTGCGCTGGGCTAAAGAAAG
TCACAGAAGTGAAGGGATATACAAAAGGAGGACCTGGACATGAGGAACCAATCCCAATGGCGACCTATGG
ATGGAACCTAGTAAAGCTGCACTCCGGGAAAGACGTATTCTTTATACCACCTGAGAAATGTGACACCCTT
TTGTGTGATATTGGTGAATCCTCTCCAAACCCAACTATAGAGGAAGGAAGAACGTTACGCGTCCTAAAGA
TGGTGGAACCATGGCTCAGAGGAAACCAATTCTGCATAAAGATTCTGAATCCCTACATGCCAAGTGTGGT
GGAAACTCTGGAGCAAATGCAAAGAAAACATGGAGGAATGCTAGTGCGAAATCCACTTTCAAGAAATTCT
ACTCATGAAATGTATTGGGTTTCATGTGGAACAGGAAACATTGTGTCAGCAGTAAACATGACATCTAGAA
TGTTGCTAAATCGATTCACAATGGCTCATAGGAAACCAACATACGAAAGAGACGTGGACCTAGGTGCTGG
AACAAGACATGTGGCAGTGGAACCAGAGGTAGCCAACCTGGATATCATTGGCCAGAGGATAGAGAACATA
AAACATGAACATAAGTCAACATGGCATTATGATGAGGACAATCCATATAAAACATGGGCCTATCATGGAT
CATATGAGGTCAAGCCATCAGGATCAGCCTCATCCATGGTCAATGGCGTGGTGAAACTGCTCACCAAACC
ATGGGATGTCATCCCTATGGTCACACAAATAGCCATGACTGACACTACACCCTTTGGACAACAGAGGGTG
TTTAAAGAGAAAGTTGACACACGCACACCAAAAGCAAAACGAGGCACTGCACAAATCATGGAGGTGACAG
CCAGGTGGTTATGGGGCTTTCTTTCCAGAAACAAAAAACCAAGAATTTGTACAAGAGAGGAGTTCACAAG
AAAAGTTAGGTCAAACGCAGCCATTGGAGCAGTATTCGTTGATGAAAATCAATGGAACTCAGCAAAAGAA
GCAGTGGAAGATGAGCGGTTCTGGGACCTTGTGCACAGAGAGAGGGAGCTTCACAAACAGGGAAAATGCG
CCACGTGTGTTTACAACATGATGGGGAAAAGAGAGAAAAAACTAGGAGAGTTCGGAAAGGCAAAAGGAAG
TCGTGCAATATGGTACATGTGGCTGGGAGCACGCTTTCTAGAGTTCGAAGCTCTTGGTTTCATGAACGAA
GATCACTGGTTCAGCAGAGAGAATTCACTCAGCGGAGTGGAAGGAGAAGGACTCCACAAACTCGGATACA
TACTCAGAGACATATCAAAGATTCCTGGGGGAAATATGTATGCAGATGACACAGCCGGATGGGATACAAG
GATAACAGAGGATGACCTTCAGAATGAGGCCAAAATTACTGACATCATGGAGCCCGAACACGCCCTACTG
GCTACGTCAATCTTCAAGCTGACCTACCAAAATAAGGTGGTAAGGGTACAGAGACCAGCAAAAAATGGAA
CCGTGATGGATGTCATATCCAGACGTGACCAGAGAGGAAGTGGCCAGGTCGGAACTTATGGCTTAAACAC
TTTCACCAACATGGAAGCCCAGCTAATAAGACAAATGGAGTCTGAGGGAATCTTTTCACCCAGCGAGTTG
GAGACCCCAAATTTAGCCGAGAGAGTTCTCGACTGGCTGGAAAAATATGGCGTCGAAAGGCTGAAAAGAA
TGGCAATCAGCGGAGATGACTGCGTGGTGAAACCAATTGATGACAGGTTTGCAACAGCCTTAACAGCTCT
GAATGATATGGGAAAAGTAAGAAAAGATATACCACAATGGGAACCTTCAAAAGGATGGAATGATTGGCAA
CAAGTGCCTTTTTGTTCACACCACTTCCACCAGCTGATTATGAAGGATGGGAGGGAAATAGTGGTGCCAT
GCCGCAACCAAGATGAACTTGTGGGTAGGGCTAGAGTATCACAAGGTGCTGGATGGAGCCTGAGAGAAAC
TGCATGCCTAGGCAAGTCATATGCACAAATGTGGCAACTGATGTACTTCCACAGGAGAGACCTGAGACTA
GCCGCTAATGCTATCTGTTCAGCCGTTCCAGTTGATTGGGTCCCAACCAGCCGCACCACCTGGTCGATCC
ATGCCCATCAGCAATGGATGACAACAGAAGACATGTTGTCAGTGTGGAATAGGGTTTGGATAGAGGAAAA
CCCATGGATGGAGGACAAAACCCATATATCCAGTTGGGGAGATGTTCCATATTTAGGGAAAAGGGAAGAT
CAGTGGTGTGGATCCCTGATAGGCTTAACAGCAAGGGCCACCTGGGCCACCAACATACAAGTGGCCATAA
ACCAAGTGAGAAGACTAATTGGGAATGAAAACTACTTAGATTACATGACATCAATGAAGAGATTCAAGAA
CGAGAGTGATCCCGAAGGGGCACTCTGGTGAGTCAACACATTTACAAAATAAAGGAAAACAAGAAATCAA
ACAAGGCAAGAAGTCAGGCCGGATTAAGCCATAGTACGGTAAGAGCTATGCTGCCTGTGAGCCCCGTCTA
AGGACGTAAAATGAAGTCAGGCCGAAAGCCACGGTTTGAGCAAACCGTGCTGCCTGTAGCTCCATCGTGG
GGATGTAAAAACCTGGGAGGCTGCAACCCATGGAAGCTGTACGCATGGCGTAGTGGACTAGCGGTTAGAG
GAGACCCCTCCCTTACAAATCGCAGCAACAATGGGGGCCCAACGCGAGATGAAGCTGTAATCTCGCTGGA
AGGACTAGAGGTTAGAGGAGACCCCCCCGTAACTAAAACAGCATATTGACGCTGGGAAAGACCAGAGATC
CTGCTGTCTCTACAGCATCATTCCAGGCACAGAACGCCAG

>LC121816.1 Dengue virus 2 genomic RNA, complete sequence, strain: D2/Hu/NIID01/2016
ACAAAGACAGATTCTTTGAGGGAGCTAAGCTTAACGTAGTTCTAACAGTTTTTTAATTAGAGAGCAGATC
TCTGATGAACAACCAACGGAAAAAGGCGAGAAATACGCCTTTCAATATGCTGAAACGCGAGAGAAACCGC
GTGTCGACTGTGCAACAGTTGACAAAGAGATTCTCACTTGGAATGCTGCAGGGACGAGGACCATTGAAAC
TGTTCATGGCCCTGGTGGCATTCCTTCGTTTCCTAACAATCCCACCAACAGCAGGGATACTGAAAAGATG
GGGAACGATCAAAAAGTCAAAGGCAATCAATGTCTTGAGAGGCTTTAGGAAAGAGATTGGAAGGATGCTG
AATATCTTGAATAGGAGACGCAGAACTGTAGGCATGATCATCATGCTGATTCCAACAGCAATGGCGTTCC
ATTTAACCACACGCAATGGAGAACCACACATGATCGTCAGCAGACAAGAGAAAGGGAAAAGTCTCTTGTT
TAAAACAGAGGATGGTGTGAACATGTGTACCCTCATGGCCATGGACCTTGGTGAACTGTGTGAAGACACA
GTCACTTATAACTGTCCTCTTCTCAGGCAGAATGAACCAGAAGACATAGACTGCTGGTGCAACTCCACGT
CCACATGGGTAACTTATGGGACATGCACTGCCACAGGAGAACACAGAAGGGAAAAAAGATCAGTGGCACT
CGTCCCACATGTGGGAATGGGATTGGAGACACGAACTGAAACATGGATGTCATCAGAAGGGGCCTGGAAA
CACGCCCAGAGGATTGAAACCTGGATCTTGAGACATCCAGGTTTTACCATAATGGCAGCAATCTTGGCAC
ACACCATAGGAACAACATATTTCCAAAGAGTCTTGATTTTCATCTTACTGACAGCTGTCGCTCCTTCAAT
GACAATGCGCTGCATAGGAATATCAAACAGAGACTTTGTGGAAGGGGTTTCAGGAGGAAGCTGGGTTGAC
ATAGTCTTAGAACATGGAAGCTGTGTGACAACGATGGCAAAAAACAAACCAACATTGGACTTTGAGCTGA
TAAAAACAGAAGCCAAGCAACCTGCCACTCTAAGGAAGTACTGTATAGAGGCAAAGCTGACCAACACAAC
AACAGCATCTCGATGCCCAACACAAGGGGAACCCAGTCTAAACGAAGAGCAGGACAAAAGGTTTGTCTGC
AAACATTCCATGGTAGACAGAGGATGGGGAAATGGATGTGGATTATTTGGAAAAGGAGGCATCGTGACCT
GTGCCATGTTCACATGCAAAAAAAACATGGAAGGGAAAATCGTGCAACCAGAAAACCTGGAATACACCAT
TGTGATAACACCTCACTCAGGGGAAGAGAATGCAGTTGGAAATGACACAGGAAAACATGGCAAGGAAGTC
AAAGTAACACCACAGAGTTCTATTACAGAAGCAGAACTGACAGGCTATGGCACCGTCACGATGGAGTGCT
CTCCGAGAACGGGCCTTGACTTCAATGAGATGGTGTTGCTGCAAATGGAAAACAAAGCTTGGTTGGTGCA
CAGGCAATGGTTCTTAGACCTGCCGTTACCATGGCTGCCCGGAGCGGACACACAAGGATCAAATTGGATA
CAGAAGGAGACATTGGTCACCTTCAAAAATCCCCATGCAAAGAAACAGGATGTTGTTGTTTTAGGATCTC
AAGAAGGGGCTATGCATACAGCACTTACAGGGGCCACGGAAATCCAAATGTCATCAGGAAACCTACTGTT
CACAGGACATCTCAAGTGCAGGCTGAGAATGGACAAACTACAGCTCAAAGGAATGTCATACTCTATGTGT
ACAGGAAAGTTTAAAGTTGTAAAGGAAATAGCAGAAACACAACATGGAACAATAGTTATCAGAGTACAAT
ATGAAGGGGATGGTTCTCCATGTAAAATCCCTTTTGAGATAATGGACCTGGAAAAAAGACATGTCTTAGG
TCGCCTGATTACAGTCAACCCAATTGTCACAGAAAGAGACAGCCCAGTCAACATAGAAGCAGAACCTCCA
TTTGGAGACAGCTACATCATTATAGGAGTAGAACCGGGACAACTGAAGCTCAGCTGGTTTAAGAAAGGAA
GCTCAATCGGCCAAATGTTCGAGACAACAATGAGAGGAGCGAAGAGAATGGCCATTTTAGGTGACACAGC
CTGGGATTTTGGATCCCTGGGAGGAGTGTTCACATCTATAGGAAAGGCCCTCCACCAGGTTTTTGGAGCA
ATCTATGGGGCTGCCTTCAGCGGGGTCTCATGGACCATGAAAATCCTCATAGGAGTTGTCATCACATGGA
TAGGAATGAATTCACGCAGCACCTCACTGTCTGTGTCGTTAGTATTAGTGGGAGTTGTTACATTGTATTT
GGGAGTCATGGTGCAGGCTGATAGTGGTTGTGTTGTGAGTTGGAAAAACAAAGAACTGAAATGTGGCAGC
GGGATCTTTATCACAGACAATGTACACACATGGACAGAACAATACAAATTCCAACCAGAATCCCCCTCAA
AGCTGGCTTCAGCCATTCAAAAAGCTTATGAAGAGGGCATTTGTGGAATCCGCTCAGTAACAAGACTGGA
GAATCTAATGTGGAAACAAATAACTCCAGAACTGAACCACATTCTATCAGAAAATGAGGTAAAGTTGACT
ATCATGACAGGAGACATCAAAGGAATCATGCAGGCAGGAAAGCGGTCCCTGCGGCCTCAGCCCACTGAGC
TGAAGTATTCATGGAAAACATGGGGCAAAGCGAAAATGCTCTCCACAGAGCACCATAACCAGACCCTTCT
CATTGATGGCCCCGAAACAGCAGAATGTCCCAACACAAACAGAGCTTGGAACTCACTAGAAGTTGAAGAC
TATGGCTTTGGGGTATTCACCACCAATATATGGCTGAAGTTGAAAGAAAGGCAGGATGTGTTTTGTGACT
CAAAACTCATGTCGGCAGCCATAAAAGACAACAGAGCCGTCCATGCCGATATGGGTTATTGGATAGAAAG
CGCGCTTAATGACACATGGAAGATAGAAAAAGCCTCCTTCATCGAAGTTAAAAGCTGCCACTGGCCAAAA
TCACACACTCTCTGGAGTAATGGAGTGCTAGAAAGTGAGATGATAATTCCAAAGAATTTTGCTGGACCAG
TATCACAACACAATTACAGACCAGGCTATCACACACAAACGGCAGGACCCTGGCATCTAGGCAAGCTTGA
GATGGACTTTGATTTTTGTGAAGGAACCACAGTGGTGGTGACTGAGGACTGTGGAAATAGAGGACCCTCT
CTAAGAACAACTACCGCTTCTGGAAAACTCATAACAGAATGGTGTTGCCGATCCTGCACATTACCACCGC
TAAGATACAGAGGCGAGGATGGATGTTGGTACGGAATGGAAATCAGACCATTGAAAGAGAAAGAAGAGAA
CCTGGTCAACTCTTTGGTCACAGCCGGACACGGACAGATTGACAACTTCTCGTTAGGAGTCTTGGGAATG
GCATTGTTCCTGGAAGAAATGCTCAGGACCCGAGTAGGAACAAAACATGCATTATTACTAGTTGCAGTTT
CTTTCATGACATTAATCACAGGGAATATGTCTTTCCGAGACCTGGGGAGAGTGATGGTTATGGTGGGGGC
TGCTATGACGGACGACATAGGCATGGGCGTGACTTATCTTGCCTTATTAGCAGCCTTCAAAGTTAGACCA
ACTTTTGCAGCTGGACTACTTTTAAGAAAGCTGACCTCCAAGGAATTGATGATGACCACCATAGGAATTG
TACTTCTCTCCCAGAGCACCATACCAGAGACTATACTTGAACTGACTGATGCGTTGGCCTTAGGCATGAT
GATTCTCAAAATAGTGAGAAATATGGAGAAGTATCAATTAGCAGTGACTATCATGGCTATTTTATGTGTT
CCAAATGCAGTGATACTACAAAATGCATGGAAAGTGAGCTGCACAATACTGGCAGTGGTGTCCGTTACCC
CACTGCTCTTAACATCCTCACGGCAGAAAGCGGACTGGATACCATTGGCATTGACGATCAAGGGTCTCAA
TCCAACAGCCATTTTCTTAACAACCCTTTCAAGAACCAACAAGAAAAGGAGTTGGCCACTAAATGAGGCT
ATCATGGCAGTCGGGATGGTGAGCATTTTAGCCAGTTCTCTCCTGAAGAATGACATTCCCATGACAGGAC
CACTAGTGGCTGGAGGGCTTCTCACTGTGTGTTACGTGCTCACTGGAAGATCGGCTGATTTGGAACTGGA
GAGAGCCGCTGACGTAAGATGGGAAGATCAAGCAGAGATATCGGGAAGTAGTCCAATTCTGTCAATAACA
ATATCGGAAGATGGCAGCATGTCAATAAAAAATGAAGAAGAAGAACAAACACTGACCATCCTCATTAGAA
CAGGATTGCTGGTGATATCAGGACTTTTTCCCGTATCAATACCAATTACGGCAGCAGCATGGTACCTGTG
GGAAGTGAAGAAACAACGGGCTGGAGTGTTGTGGGATGTTCCTTCACCCCCACCCGTGGGAAAGGCCGAA
TTGGAAGATGGAGCCTATAGAATCAAGCAGAAAGGGATTCTTGGATACTCCCAGATCGGAGCTGGAGTCT
ACAAAGAAGGAACATTCCACACAATGTGGCACGTCACACGTGGTGCTGTTCTAATGCACAAAGGGAAGAG
GATTGAACCATCATGGGCGGATGTCAGGAAAGACCTAATATCGTATGGAGGAGGCTGGAAGCTAGAAGGA
GAATGGAAGGAAGGAGAAGAAGTCCAGGTTTTGGCATTGGAGCCTGGAAAGAATCCAAGAGCCGTCCAAA
CAAAACCCGGTCTTTTTAAGACTGACACCGGAACCATAGGCGCCGTATCTCTAGACTTTTCTCCTGGAAC
GTCAGGATCTCCAATCGTCGACAAAAAAGGAAAAGTCGTGGGTCTTTATGGTAATGGAGTTGTCACTAGA
AGTGGAACATATGTGAGCGCCATAGCCCAGACTGAAAAAAGCATTGAAGACAACCCAGAGATTGAAGATG
ACATCTTTCGGAAAAGAAGATTGACCATTATGGACCTCCACCCAGGAGCGGGAAAGACGAAAAGATACCT
TCCAGCAATAGTCAGAGAGGCCATAAAACGAGGCTTGAGAACATTAATCCTGGCCCCTACTAGAGTCGTG
GCAGCTGAAATGGAGGAAGCTCTTAGAGGACTTCCAATAAGATACCAAACCCCAGCCATTAGAGCTGAGC
ACACTGGGCGAGAAATCGTGGATTTAATGTGTCATGCCACATTTACCATGAGGCTGCTGTCGCCAGTTAG
AGTGCCAAATTACAACCTGATCATTATGGATGAAGCCCATTTCACAGACCCAGCGAGCATAGCAGCTAGA
GGATACATTTCAACTCGAGTAGAGATGGGTGAAGCAGCTGGGATTTTTATGACAGCCACTCCTCCGGGAA
GCAGAGACCCATTTCCTCAGAGCAACGCACCAATCATGGATGAGGAAAGGGAAATCCCTGAACGTTCGTG
GAATTCTGGACATGAATGGGTTACGGATTTTAAAGGGAAGACTGTTTGGTTTGTTCCGAGTATAAAAGCA
GGAAATGATATAGCAGCTTGTCTGAGAAAAAATGGAAAGAAAGTGATACAACTCAGTAGGAAGACCTTTG
ATTCTGAATACATCAAGACTAGGACCAATGATTGGGACTTTGTGGTCACGACTGACATTTCAGAAATGGG
TGCTAACTTCAAGGCTGAAAGGGTTATAGACCCCAGGCGCTGCATGAAGCCAGTCATACTAACAGACGGT
GAAGAGAGGGTGATCTTGGCAGGACCCATGCCAGTAACCCACTCTAGTGCAGCACAAAGAAGAGGGAGAA
TAGGAAGGAATCCAAAAAATGAAAATGACCAATACATATACATGGGGGAACCTCTGGAAAATGATGAAGA
CTGTGCACACTGGAAAGAAGCTAAGATGCTTCTAGACAACATCAACACGCCTGAAGGAATCATCCCCAGC
ATGTTTGAACCAGAGCGTGAGAAGGTGGATGCCATTGATGGTGAGTACCGCTTAAGAGGAGAAGCCAGGA
AAACCTTTGTGGACCTAATGAGAAGAGGAGACCTACCAGTCTGGCTGGCCTACAGAGTGGCAGCCGAAGG
CATTAACTATGCAGACAGAAGGTGGTGTTTTGATGGAGTCAAGAACAACCAAATCTTGGAAGAAAATGTG
GAAGTGGAAATCTGGACAAAAGAAGGAGAAAGGAAGAAATTGAAACCCAGGTGGTTGGATGCTAGGATCT
ATTCTGACCCGCTGGCGCTCAAAGAATTCAAAGAGTTTGCAGCCGGAAGAAAATCCCTGACCCTGAATCT
AATCACAGAAATGGGTAGGCTTCCAACTTTTATGACCCAGAAAGCAAGGAATGCACTGGACAACTTAGCA
GTCCTGCACACAGCTGAAGCAGGCGGAAGAGCATACAACCATGCTCTCAGTGAACTGCCGGAGACCCTGG
AGACATTGCTTTTGCTGACACTTTTGGCTACAGTCACGGGCGGAATCTTTCTATTTTTGATGAGCGGAAA
AGGTATAGGGAAAATGACTCTGGGAATGTGCTGCATAATCACGGCCAGTATTCTCCTATGGTACGCACAG
ATACAGCCACACTGGATAGCAGCTTCAATAATACTGGAGTTTTTTCTCATAGTTTTGCTCATTCCAGAAC
CAGAAAAGCAGAGAACACCCCAAGACAACCAATTAACTTACGTTGTCATAGCCATCCTCACAGTGGTGGC
CGCAACCATGGCAAACGAGATGGGTTTTCTGGAAAAAACGAAGAAAGATTTCGGATTGGGAAGCATTGCA
ACCCAGCAGCCCGAGAGCAACATCCTGGACATAGATCTACGCCCTGCATCAGCATGGACCCTGTATGCCG
TGGCCACAACATTTATCACACCAATGCTGAGACATAGTATTGAAAATTCCTCAGTGAATGTGTCTCTAAC
AGCCATTGCCAACCAAGCCACAGTACTAATGGGTCTTGGGAAAGGATGGCCATTGTCAAAAATGGATATT
GGAGTTCCTCTTCTCGCTATTGGGTGCTATTCACAAGTCAACCCCATAACTCTTACAGCAGCCCTTCTTT
TATTGGTAGCACATTATGCTATCATAGGGCCAGGACTCCAAGCGAAAGCAACCAGAGAAGCGCAGAAAAG
AGCAGCAGCAGGCATCATGAAAAACCCAACTGTGGATGGAATAACAGTGATTGACCTAGACCCAATACCC
TATGATCCAAAATTTGAGAAACAGCTGGGACAAGTGATGCTCCTAGTCCTCTGCGTGACTCAAGTACTGA
TGATGAGGACTACATGGGCTTTGTGTGAGGCTCTAACCTTAGCGACCGGGCCCATTTCCACATTGTGGGA
AGGAAATCCAGGGAGATTTTGGAATACAACTATTGCAGTGTCAATGGCTAACATTTTTAGAGGAAGTTAC
TTGGCTGGAGCTGGACTTCTCTTTTCCATCATGAAGAACACAACCAACACAAGAAGGGGAACTGGCAACA
CAGGAGAGACGCTTGGAGAGAAATGGAAAAACCGATTGAACGCATTAGGGAAGAGTGAATTCCAGACTTA
CAAGAAAAGCGGAATCCAGGAAGTGGATAGAACCTTGGCAAAAGAGGGCATCAAAAGAGGAGAAACAGAC
CATCACGCTGTGTCGCGAGGCTCAGCAAAGCTGAGATGGTTCGTCGAGAGAAACCTGGTCACACCAGAAG
GGAAAGTAGTGGACCTCGGTTGCGGCAGAGGGGGCTGGTCATACTATTGTGGGGGCCTAAAGAATGTAAG
AGAAGTCAAAGGCCTAACAAAAGGAGGGCCAGGACATGAAGAACCTATTCCCATGTCAACATATGGGTGG
AATCTAGTGCGTCTTCAAAGTGGAGTTGACGTTTTCTTTACCCCGCCAGAAAAATGTGATACATTGTTGT
GCGACATAGGGGAGTCGTCACCAAATCCCACGGTTGAAGCAGGACGAACACTCAGAGTCCTAAACTTGGT
GGAAAATTGGCTGAACAACAACACCCAATTTTGCATAAAGGTTCTCAACCCATACATGCCCTCAGTCATA
GAGAAAATGGAAGCGCTGCAAAGGAAATACGGAGGGGCTTTGGTGAGGAATCCACTCTCAAGAAATTCCA
CACATGAGATGTATTGGGTATCCAATGCTTCCGGGAACATAGTGTCATCAGTGAACATGATTTCAAGGAT
GTTGATCAACAGATTCACAATGAGACATAAGAAGGCCACATACGAGCCAGATGTTGACCTCGGAAGCGGA
ACCCGCAACATCGGAATTGAAAGTGAGACACCAAACCTAGACATAATTGGAAAAAGAATAGAAAAAATAA
GACAAGAGCATGAAACATCATGGCACTATGATCAAGACCACCCATATAAAACGTGGGCCTACCATGGCAG
CTACGAAACAAAACAGACTGGATCAGCATCATCCATGGTGAATGGAGTGGTTAGACTGCTGACAAAACCT
TGGGACGTCATCCCCATGGTGACACAGATGGCAATGACAGACACGACCCCATTTGGACAACAGCGTGTTT
TTAAAGAGAAAGTGGACACGAGAACCCAAGAACCAAAAGAAGGCACGAAGAAACTAATGAAAATCACAGC
CAAATGGCTCTGGAAGGAATTAGGGAAGAAAAAGACACCTAGGATGTGCACTAGAGAAGAATTCACAAGA
AAGGTGAGAAGCAACGCAGCCCTAGGTGCCATATTCACTGATGAGAACAAGTGGAAGTCTGCACGTGAGG
CTGTTGAAGACAGTAGATTTTGGGAACTGGTTGACAAGGAAAGGAATCTCCATCTTGAAGGAAAGTGTGA
AACATGTGTGTACAATATGATGGGAAAGAGAGAGAAGAAACTAGGGGAGTTCGGCAAAGCAAAAGGCAGT
AGAGCCATATGGTACATGTGGCTTGGAGCACGCTTCTTGGAGTTTGAAGCCCTAGGATTCTTGAATGAAG
ATCATTGGTTTTCTAGAGAGAACTCTTTGAGTGGAGTGGAAGGAGAAGGGCTGCACAAGCTGGGTTACAT
CCTAAGAGATGTGAGCAAGAAAGAAGGAGGAGCAATGTACGCCGATGACACTGCAGGATGGGACACAAGA
ATCACACTAGAGGACTTAAAAAATGAAGAAATGGTGACAAACCACATGGAAGGAGAACACAAGAAACTTG
CTGAGGCCATCTTCAAATTAACGTACCAAAACAAGGTGGTGCGTGTGCAAAGACCGACACCAAGAGGCAC
AGTAATGGATATTATATCAAGAAGAGACCAAAGAGGAAGTGGACAAGTTGGCACCTATGGCCTCAACACT
TTCACCAATATGGGAGCCCAATTAATCAGACAGATGGAGGGAGAAGGAGTCTTTAAAAGCATCCAGCACC
TGACAGCTACAGAAGAAATCGCAGTGCAAGACTGGTTAGCAAGAGTGGGGCGTGAGAGGTTATCAAGAAT
GGCTATCAGTGGAGATGATTGTGTTGTGAAACCCTTAGATGACAGGTTTGCAAGTGCTTTAACGGCTCTA
AATGACATGGGAAAGGTTAGGAAAGATATACAACAATGGGAACCTTCAAGAGGATGGAACGATTGGACAC
AGGTGCCTTTCTGTTCACACCATTTCCATGAGTTAATCATGAAAGATGGTCGTGTACTCGTTGTTCCATG
TAGAAACCAAGATGAACTGATTGGCAGAGCCCGAATTTCCCAGGGAGCCGGGTGGTCTTTGCGGGAGACG
GCCTGTCTGGGAAAGTCTTACGCCCAAATGTGGAGCCTGATGTACTTTCACAGACGTGACCTCAGACTGG
CGGCAAACGCTATTTGCTCGGCAGTCCCATCACACTGGGTTCCAACAAGTCGAACAACCTGGTCCATACA
TGCCAAACATGAATGGATGACAACAGAAGACATGCTGACGGTCTGGAACAGGGTGTGGATTCAAGAAAAC
CCATGGATGGAAGACAAAACTCCAGTGGAATCATGGGAGGAAATCCCATACTTGGGAAAAAGAGAAGACC
AATGGTGCGGCTCATTGATAGGGCTAACAAGCAGGGCTACCTGGGCAAAGAACATCCAAACAGCAATAAA
CCAAGTCAGATCCTTAATAGGCAATGAGGAGTACACAGACTATATGCCATCCATGAAAAGATTCAGAAGA
GAAGAGGAAGAGGCAGGGGTCTTGTGGTAGAAGGCAGAATTAACATGAGATAAGATTAGAAGTCAGGTCG
GATTAAGCCATAGTACGGGAAAAACTATGCTACCTGTGAGCCCCGTCCAAGGACGTTAAAAGAAGTCAGG
CCACTACAAGTGCCATAACTTGAGCAAACTATGCAGCCTGTAGCTCCACCTGGGAAGGTGTAAAAAATCT
GGGAGGCCACAAACCATGGAAGCTGTACGCATGGCGTAGTGGACTAGCGGTTAGAGGAGACCCCTCCCCT
GCAAATCGCAGCAACAATGGGGGCCCAAGGTGAGATGAAGCTGTAGTCTCACTGGAAGGACTAGAGGTTA
GAGGAGACCCCCCCGAAACAAAAAACAGCATATTGACGCTGGGAAAGACCAGAGATCCTGCTGTCTCCTC
AGCATCATTCCAGGCACAGAACGCCAGAAAATGGAATGGTGTTGT

>JF937624.1 Dengue virus 3 isolate DENV-3/NI/BID-V5489/2010, complete genome
GGACCGACAAGAACAGTTTCGACTCGGAAGCTTGCTTAACGTAGTGCTAACAGTTTTTTATTAGAGAGCA
GATCTCTGATGAACAACCAACGGAAGAAGACGGGAAAACCGTCTATCAATATGCTGAAACGCGTGAGAAA
CCGTGTGTCAACTGGATCACAGTTGGCGAAGAGATTCTCAAAAGGATTGCTAAACGGCCAGGGACCAATG
AAATTGGTTATGGCGTTCATAGCTTTCCTCAGATTTCTAGCCATTCCACCAACAGCAGGAGTCTTGGCTA
GATGGGGAACCTTCAAGAAGTCGGGGGCCATCAAGGTCCTGAAAGGCTTCAAGAAGGAGATCTCAAACAT
GCTGAGTATAATCAACAAACGGAAAAAGACATCGCTCTGTCTCATGATGATATTGCCAGCAGCACTTGCT
TTCCACTTGACCTCACGAGATGGAGAGCCGCGCATGATTGTGGGGAAGAATGAAAGAGGAAAATCCCTAC
TTTTTAAGACGGCCTCTGGAATCAACATGTGCACACTCATAGCCATGGACTTGGGAGAGATGTGTGATGA
CACGGTCACTTACAAATGCCCCCACATCACCGAAGTGGAACCTGAAGACATTGACTGCTGGTGTAACCTC
ACATCAACATGGGTGACTTATGGAACGTGCAATCAAGCTGGAGAGCATAGACGCGACAAGAGATCAGTGG
CGTTAGCTCCCCATGTCGGCATGGGACTAGACACACGCACCCAAACCTGGATGTCGGCTGAAGGAGCTTG
GAGGCAAGTCGAGAAGGTAGAGACATGGGCCCTTAGGCACCCAGGGTTCACCATACTAGCCCTATTTCTT
GCCCATTACATAGGCACATCCTTGACCCAGAAGGTGGTTATTTTTATACTACTAATGCTGGTCACCCCAT
CCATGACAATGAGATGTGTGGGAGTAGGAAACAGAGATTTTGTGGAAGGTCTATCAGGAGCTACGTGGGT
TGACGTGGTGCTCGAGCACGGGGGGTGTGTGACTACCATGGCTAAGAACAAGCCAACGTTGGATATAGAG
CTTCAGAAGACCGAGGCCACCCAATTGGCGACCCTAAGGAAGCTATGCATTGAGGGGAAAATTACTAACA
TAACAACTGACTCAAGATGTCCTACCCAAGGGGAAGCGACTTTGCCTGAGGAGCAGGACCAAAACTACGT
GTGTAAGCATACATACGTAGACAGAGGCTGGGGGAACGGATGTGGTTTGTTTGGCAAGGGAAGCTTGGTA
ACATGTGCGAAATTTCAATGCCTAGAACCAATAGAGGGAAAAGTGGTGCAATATGAGAACCTCAAATACA
CCGTCATCATTACAGTGCACACAGGAGATCAACACCAGGTGGGAAATGAAACGCAGGGAGTCACGGCTGA
GATAACACCTCAGGCATCAACCACTGAAGCCATCTTGCCTGAATATGGAACCCTTGGGCTAGAATGCTCA
CCACGGACAGGTTTGGATTTCAATGAAATGATCTTGCTAACAATGAAGAACAAAGCATGGATGGTACATA
GACAATGGTTTTTTGACCTACCTTTACCATGGACATCAGGAGCTACAACGGAGACACCAACCTGGAACAG
AAAGGAGCTTCTTGTGACATTCAAAAACGCACATGCGAAGAAACAAGAAGTAGTTGTCCTTGGATCGCAA
GAGGGAGCAATGCATACCGCACTGACAGGAGCCACAGAAATCCAAAACTCAGGAGGCACAAGTATTTTTG
CGGGGCACTTAAAATGCAGACTTAAGATGGACAAATTGGAACTCAAGGGGATGAGTTATGCAATGTGCAC
GAATACCTTTGTGTTGAAGAAAGAAGTCTCAGAAACGCAGCATGGGACAATACTCATTAAGGTCGAGTAC
AAAGGGGAAGATGTGCCTTGCAAGATTCCTTTCTCCACAGAGGATGGACAAGGGAAAGCTCACAATGGCA
GACTGATTACAGCCAACCCAGTGGTGACCAAGAAGGAGGAGCCTGTCAATATTGAGGCTGAACCTCCTTT
TGGGGAAAGCAACATAGTGATTGGAATTGGAGACAACGCCTTGAAAATCAACTGGTATAAGAAGGGAAGC
TCTATTGGGAAGATGTTCGAGGCCACTGCCAGAGGTGCAAGGCGCATGGCCATCTTGGGAGACACAGCTT
GGGACTTTGGATCAGTGGGTGGCGTTCTGAACTCATTAGGCAAAATGGTGCACCAAATATTCGGAAGTGC
TTACACAGCCCTATTCAGTGGAGTCTCTTGGGTAATGAAAATTGGAATAGGAGTTCTCTTGACTTGGATA
GGGTTGAACTCAAAAAACACATCCATGTCATTTTCATGCATTGCGATAGGAATCATTACACTCTATCTGG
GAGCTGTGGTGCAAGCTGACATGGGGTGTGTTATAAACTGGAAAGGCAAAGAACTCAAATGTGGAAGTGG
AATCTTCGTCACCAACGAGGTCCATACCTGGACAGAACAATACAAATTCCAAGCAGACTCCCCAAAAAGA
TTGGCGACAGCCATTGCAGGCGCTTGGGAGAATGGAGTGTGCGGAATTAGGTCAACAACCAGAATGGAGA
ATCTCCTGTGGAAGCAAATAGCCAATGAACTGAACTACATATTGTGGGAAAACAATATCAAACTAACGGT
AGTTGTGGGTGATATAATTGGGGTCTTAGAGCAAGGAAAAAGAACACTAACACCACAACCCATGGAGCTA
AAGTACTCATGGAAAACGTGGGGAAAGGCAAAAATAGTGACAGCTGAAACACAAAATTCCTCTTTCATAA
TAGACGGGCCAAACACACCGGAGTGTCCAAGTGTCTCAAGAGCATGGAATGTGTGGGAGGTGGAAGATTA
CGGGTTCGGAGTCTTCACAACCAACATATGGCTGAAACTCCGAGAGGTGTACACCCAACTATGTGACCAT
AGGCTAATGTCGGCAGCCGTCAAGGATGAGAGGGCCGTACATGCCGACATGGGCTATTGGATAGAAAGCC
AAAAGAATGGAAGTTGGAAGCTGGAAAAAGCATCCCTCATAGAGGTGAAAACCTGCACATGGCCAAAATC
ACATACCCTTTGGAGTAATGGTGTGCTAGAGAGTGACATGATCATCCCAAAGAGTCTAGCTGGTCCTATT
TCGCAACACAACCACAGGCCCGGGTACCACACCCAGACGGCGGGACCATGGCATTTAGGAAAATTAGAGC
TGGACTTCAACTATTGTGAAGGAACAACGGTTGTCATTACAGAAAACTGTGGGACAAGAGGCCCATCATT
AAGAACAACAACAGTGTCAGGGAAGTTAATACACGAATGGTGTTGCCGCTCGTGCACACTTCCTCCCTTG
CGATACATGGGAGAAGACGGTTGCTGGTATGGCATGGAAATCAGACCCATCAGTGAGAAAGAAGAGAACA
TGGTAAAGTCTTTAGTCTCAGCGGGAAGTGGAAAGGTGGACAACTTCACAATGGGTGTCTTGTGCTTGGC
AATCCTCTTTGAAGAGGTGATGAGAGGAAAATTTGGGAAGAAACACATGATTGCGGGGGTTTTCTTCACG
TTTGTGCTCCTTCTCTCAGGGCAAATAACATGGAGAGACATGGCGCACACACTAATAATGATTGGGTCCA
ACGCATCTGACAGGATGGGAATGGGCGTTACCTACCTAGCTTTAATTGCAACATTTAAAATTCAGCCATT
CTTGGCTTTGGGATTTTTCCTAAGAAAACTGACATCCAGAGAAAATTTATTGTTAGGAGTTGGGCTGGCT
ATGGCAACAACGTTACAACTGCCAGAGGACATTGAACAAATGGCAAATGGAATCGCTCTGGGGCTCATGG
CTCTTAAACTGATAACACAATTTGAAACATACCAATTATGGACAGCATTAATCTCCTTAACGTGTTCAAA
TACGATTTTTACGTTGACTGTTGCCTGGAGAACAGCCACCCTGATTTTGGCCGGAGTTTCGCTTTTACCA
GTGTGCCAGTCTTCGAGCATGAGGAAAACAGACTGGCTTCCAATGGCAGTGGCAGCTATGGGAGTTCCAC
CTCTACCACTTTTCATTTTTGGCTTGAAAGACACACTCAAAAGGAGAAGCTGGCCACTGAATGAAGGGGT
GATGGCTGTTGGGCTTGTGAGCATTCTGGCCAGTTCTCTCCTTAGAAATGATGTACCCATGGCTGGACCA
TTAGTGGCCGGGGGCTTGCTGATAGCGTGCTACGTCATAACTGGCACGTCAGCAGACCTCACCGTAGAAA
AAGCAGCAGATATAACATGGGAGGAAGAGGCTGAGCAAACAGGAGTGTCCCACAACTTAATGATCACAGT
TGATGATGATGGAACAATGAGAATAAAAGATGATGAGACTGAGAATATCCTAACAGTGCTTTTAAAAACA
GCATTACTAATAGTATCAGGAATCTTTCCATACTCCATACCCGCAACATTGCTGGTCTGGCATACTTGGC
AAAAGCAAACCCAAAGATCCGGCGTTCTATGGGACGTACCCAGCCCCCCAGAGACACAGAAAGCAGAACT
GGAAGAAGGGGTCTATAGGATCAAACAGCAAGGAATTTTTGGGAAAACCCAAGTAGGAGTTGGAGTACAG
AAAGAAGGAGTCTTCCACACCATGTGGCACGTTACAAGAGGGGCAGTGTTGACATACAATGGGAAAAGAC
TGGAACCAAACTGGGCTAGCGTAAAAAAAGATCTGATTTCATACGGAGGAGGATGGAGATTGAGCGCACA
ATGGCAAAAGGGGGAGGAGGTGCAGGTTATTGCCGTAGAGCCTGGGAAGAACCCAAAGAACTTTCAAACC
ATGCCAGGCACTTTTCAGACTATAACAGGGGAAATAGGAGCAATTGCACTGGATTTCAAGCCTGGAACTT
CAGGATCTCCTATCATAAACAGAGAGGGAAAGGTAGTGGGACTGTATGGTAATGGAGTGGTTACAAAGAA
TGGTGGCTACGTCAGCGGAATAGCGCAAACGAACGCAGAACCAGATGGACCGACACCAGAATTGGAAGAA
GAGATGTTCAAAAAGCGAAATCTAACCATAATGGATCTTCATCCTGGGTCAGGAAAGACACGGAAATACC
TTCCAGCTATTGTTAGAGAGGCAATCAAGAGACGTTTAAGAACTCTAATTTTGGCACCGACAAGGGTGGT
TGCAGCTGAGATGGAAGAAGCATTGAAAGGGCTCCCAATAAGGTACCAAACAACAGCAACAAAATCTGAA
CACACAGGAAGAGAGATTGTTGATCTAATGTGCCACGCAACGTTCACAATGCGTCTGCTGTCACCAGTTA
GGGTCCCAAACTATAACTTGATAATAATGGATGAAGCCCATTTCACAGACCCAGCCAGTATAGCGGCTAG
AGGGTACATATCGACTCGTGTTGGAATGGGAGAGGCAGCCGCAATTTTCATGACAGCAACGCCCCCTGGA
ACAGCTGACGCCTTTCCTCAGAGCAACGCTCCAATTCAAGATGAAGAAAGGGACATACCAGAACGCTCAT
GGAATTCAGGCAATGAATGGATAACCGACTTCGCTGGGAAAACGGTGTGGTTTGTCCCCAGCATTAAGGC
CGGAAATGACATAGCAAACTGCTTGCGAAAAAACGGGAAAAAGGTCATTCAACTTAGTAGGAAGACTTTT
GACACAGAATATCAGAAAACTAAACTGAATGATTGGGACTTCGTGGTGACAACTGACATTTCAGAAATGG
GGGCCAATTTCAAAGCTGATAGAGTGATCGACCCAAGAAGATGTCTCAAACCAGTGATCCTGACAGATGG
ACCAGAGCGAGTGATCCTGGCTGGACCAATGCCAGTCACCGCGGCGAGTGCTGCGCAAAGGAGAGGGAGA
GTTGGCAGGAACCCACAAAAAGAAAATGACCAATACATATTCACGGGCCAGCCTCTCAACAATGATGAAG
ACCATGCTCACTGGACAGAAGCAAAAATGCTGCTGGACAACATTAATACACCAGAAGGGATCATACCAGC
TCTCTTTGAGCCAGAAAGGGAGAAGTCAGCCGCCATAGACGGTGAGTATCGCCTGAAAGGTGAGTCCAGG
AAGACTTTCGTGGAACTCATGAGGAGGGGTGACCTTCCAGTCTGGTTAGCCCATAAAGTAGCATCAGAAG
GGATCAAATATACAGATAGAAAATGGTGCTTTGATGGACAACGTAATAATCAAATTTTAGAGGAGAACAT
GGATGTGGAAATCTGGACAAAGGAAGGAGAAAAGAAAAAACTGAGACCTAGGTGGCTTGATGCCCGCACT
TATTCAGATCCCTTAGCACTCAAGGAATTCAAGGAATTTGCGGCTGGCAGAAAGTCAATCGCCCTTGATC
TTGTGACAGAAATAGGAAGAGTGCCTTCACACCTAGCCCATAGAACGAGAAACGCTCTGGACAATCTGGT
GATGCTGCATACGTCAGAACATGGCGGTAGGGCCTACAGGCATGCGGTGGAGGAACTACCAGAGACAATG
GAAACACTCCTACTCTTGGGACTCATGATCTTGTTGACAGGTGGAGCAATGCTTTTCTTAATATCAGGTA
AAGGGATTGGAAAGACTTCAATAGGACTCATTTGTGTAATTGCTTCCAGCGGCATGTTGTGGATGGCCGA
AATCCCACTCCAGTGGATCGCGTCGGCAATAGTCCTGGAGTTTTTTATGATGGTGTTGCTTATACCAGAA
CCAGAAAAGCAGAGAACCCCCCAAGACAACCAACTCGCATATGTTGTGATAGGCATACTTACACTGGCTG
CAATAATAGCAGCCAATGAAATGGGATTGCTAGAAACTACAAAGAGAGATTTAGGAATGTCTAAGGAGCC
AGGTGTTGTCTCTCCAACCAGCTATTTAGATGTGGACTTGCATCCAGCATCAGCCTGGACATTGTACGCC
GTGGCCACTACAGTAATAACACCAATGTTAAGACATACCATAGAGAATTCTACAGCAAATGTATCTCTGG
CAGCTATAGCCAACCAGGCAGTGGTCCTGATGGGTCTGGACAAAGGATGGCCAATATCAAAAATGGACTT
AGGAGTACCCCTACTGGCATTGGGTTGCTATTCACAAGTGAACCCACTAACTCTAACAGCGGCAGTACTC
TTGCTGATCACACATTATGCTATTATAGGTCCAGGATTGCAGGCAAAAGCCACTCGTGAAGCTCAGAAAA
GGACAGCTGCTGGAATAATGAAGAATCCAACGGTGGATGGGATAATGACAATAGACCTAGATCCTGTAAT
ATATGATTCAAAATTTGAAAAGCAACTGGGACAGGTTATGCTCCTGGTTTTGTGTGCAGTCCAACTTCTG
TTAATGAGAACATCATGGGCCTTGTGTGAAGCTTTAACTCTAGCCACAGGACCAATAACAACACTCTGGG
AAGGATCACCTGGGAAGTTTTGGAACACCACGATAGCTGTTTCCATGGCGAACATTTTTAGAGGGAGCTA
TTTAGCAGGAGCTGGGCTTGCTTTTTCCATTATGAAATCAGTAGGAACAGGAAAAAGAGGAACAGGCTCA
CAAGGTGAAACTTTAGGAGAAAAATGGAAAAAGAAGTTAAATCAATTATCCCGGAAAGACTTTGACCTTT
ACAAGAAATCTGGAATCACTGAAGTGGATAGAACAGAAGCCAAAGAAGGGTTGAAAAGAGGAGAAATAAC
ACATCATGCCGTGTCCAGAGGTAGCGCAAAACTTCAATGGTTTGTGGAGAGAAACATGGTCATTCCCGAA
GGAAGAGTCATAGACTTGGGCTGTGGAAGAGGAGGCTGGTCATATTACTGTGCAGGACTGAAAAAAGTCA
CAGAAGTGCGAGGATACACAAAAGGAGGTCCAGGACATGAAGAACCAGTACCTATGTCCACATATGGATG
GAACATAGTTAAGTTAATGAGTGGAAAGGATGTGTTTTATCTTCCACCTGAAAAGTGTGACACCCTGTTG
TGTGACATTGGAGAATCTTCACCAAGCCCAACAGTGGAAGAAAGCAGAACTATAAGAGTTTTGAAGATGG
TTGAACCATGGCTAAAGAACAACCAATTTTGCATTAAAGTATTGAACCCTTACATGCCAACTGTGATTGA
GCACCTAGAAAGACTACAAAGGAAACATGGAGGAATGCTTGTGAGAAATCCACTTTCACGAAACTCCACG
CACGAAATGTACTGGATATCCAATGGCACAGGTAACATCGTCGCTTCAGTCAATATGGTATCCAGACTGC
TACTGAACAGGTTCACGATGACACACAGAAGACCTACCATTGAGAAAGATGTGGATTTAGGAGCAGGAAC
TCGACATGTTAATGCGGAACCAGAAACACCCAATATGGATGTCATTGGGGAAAGAATAAAAAGGATCAAG
GAGGAGCATAACTCAACATGGCACTATGATGACGAAAACCCCTACAAAACGTGGGCTTACCATGGATCTT
ATGAAGTCAAAGCCACAGGCTCAGCCTCCTCCATGATAAATGGAGTCGTGAAACTCCTCACTAAACCATG
GGATGTGGTGCCCATGGTGACACAGATGGCAATGACAGACACAACTCCATTTGGCCAGCAGAGAGTCTTT
AAAGAGAAAGTGGACACCAGGACACCCAGGTCCATGCCAGGAACAAGAAGGATCATGGGGATCACAGCGG
AGTGGCTCTGGAGAACCCTGGGAAGGAACAAAAAACCTAGGTTATGCACAAGGGAAGAATTTACAAAGAA
GGTCAGGACTAACGCAGCCATGGGCGCTGTTTTCACAGAGGAGAACCAATGGGACAGCGCGAAAGCTGCT
GTTGAGGATGAGGATTTTTGGAAACTTGTGGACAGAGAACGTGAACTCCACAAATTGGGCAAGTGTGGAA
GCTGTGTTTACAACATGATGGGCAAGAGAGAGAAGAAACTTGGAGAGTTTGGCAAAGCAAAAGGCAGTAG
AGCTATATGGTACATGTGGTTGGGAGCCAGGTACCTTGAGTTCGAAGCCCTTGGATTCTTAAATGAAGAC
CACTGGTTCTCGCGTGAGAACTCTTACAGTGGAGTGGAAGGAGAAGGACTGCACAAGCTAGGCTATATAT
TAAGGGACATTTCCAAGATACCCGGAGGAGCCATGTATGCTGATGACACAGCTGGTTGGGACACAAGAAT
AACAGAAGATGACCTGCACAATGAGGAAAAGATCACACAGCAAATGGACCCTGAACACAGGCAGCTAGCG
AACGCTATATTTAAGCTCACATACCAAAACAAAGTGGTCAAAGTTCAACGACCGACTCCAACAGGCACGG
TAATGGACATCATATCTAGGAAAGACCAAAGAGGCAGTGGACAGGTAGGAACTTATGGTCTGAATACATT
CACCAACATGGAAGCCCAGTTAATCAGACAAATGGAAGGAGAAGGTGTGCTGTCAAAGGCAGACCTCGAG
AACCCTCATCTGCCAGAGAAGAAAATTACACAATGGTTGGAAACCAAAGGAGTGGAGAGGTTAAAAAGAA
TGGCCATTAGCGGGGATGATTGCGTAGTGAAACCAATCGATGACAGGTTCGCTAATGCCCTGCTCGCTCT
GAACGATATGGGAAAGGTTCGGAAAGACATACCTCAATGGCAGCCATCAAAGGGATGGCATGATTGGCAA
CAGGTTCCTTTCTGCTCCCACCACTTTCATGAATTGATCATGAAAGATGGAAGAAAGTTGGTGGTTCCCT
GCAGACCCCAGGACGAACTAATAGGAAGAGCAAGAATCTCTCAAGGAGCGGGATGGAGCCTTAAAGAAAC
CGCATGTCTGGGGAAAGCCTACGCTCAAATGTGGAGTCTCATGTATTTTCACAGAAGAGACCTCAGACTA
GCATCCAACGCCATATGTTCAGCAGTACCAGTCCACTGGGTCCCCACAAGTAGAACGACATGGTCTATTC
ATGCTCACCATCAGTGGATGACCACAGAAGACATGCTTACTGTCTGGAACAGGGTGTGGATCGAGGACAA
TCCATGGATGGAAGACAAAACTCCAGTCACAACCTGGGAAAATGTTCCATATCTAGGGAAGAGAGAAGAC
CAATGGTGCGGATCACTTATTGGTCTCACTTCCAGAGCAACCTGGGCCCAGAACATACCCACAGCAATTC
AACAGGTGAGAAGCCTTATAGGCAATGAAGAGTTTCTGGACTACATGCCTTCAATGAAGAGATTTAGGAA
GGAGGAGGAGTCGGAGGGAGCCATTTGGTAAACGTAGGAAGCTAACTGTCAGGCCACATTAAGCCACAGT
ACGGAAGAAGCTGTGCTGCCTGTGAGCCCCGTCCAAGGACGTTAAAAGAAGAAGTCAGGCCCCAAAGCCA
CGGTTTGAGCAAACCGTGCTGCCTGTAGCTCCGTCGTGGGGACGTAAAACCTGGGAGGCTGCAAACTGTG
GAAGCTGTACGCACAGTGTAGCAGACTAGCGGTTAGAGGAGACCCCTCCCATGACACAACGCAGCAGCGG
GGCCCGAGCACTGAGGGAAGCTGTACCTCCTTGCAAAGGACTAGAGGTTAGAGGAGACCCCCCGCAAATA
AAAACAGCATATTGACGCTGGGAGAGACCAGAGATCCTGCTGTCTCCTCAGCATCATTCCAGGCACAGAA
CGCCAGAAAATGGAATGGTGCTGTTGAATCAACAGGTTCTT

>GQ868594.1 Dengue virus 4 isolate DENV-4/PH/BID-V3361/1956, complete genome
CAGTTCGGAAGCTTGCTTAACACAGTTCTAACAGTTTGTTTAGATAGAGAGCAGATCTCTGGAAAAATGA
ACCAACGAAAAAAGGTGGTTAGACCACCTTTCAATATGCTGAAACGCGAGAGAAACCGCGTATCAACCCC
TCAAGGGTTGGTGAAGAGATTCTCAACCGGACTTTTTTCCGGGAAAGGACCCTTACGGATGGTGCTAGCA
TTCATCACGTTTTTGCGAGTCCTTTCCATCCCACCAACAGCAGGGATTCTGAAAAGATGGGGACAGTTGA
AGAAAAACAAGGCCATCAAAATACTGACTGGATTCAGGAAGGAGATAGGCCGCATGCTGAACATCTTGAA
TGGAAGAAAAAGGTCAACAATGACATTGCTGTGCTTGATTCCCACCGTAATGGCGTTTCACTTGTCAACA
AGAGATGGCGAACCCCTTATGATAGTGGCAAAACACGAAAGGGGGAGACCTCTCTTGTTTAAGACAACAG
AGGGAATCAACAAATGCACTCTTATTGCCATGGACCTGGGTGAAATGTGTGAGGACACCGTCACGTATGA
ATGCCCTCTACTGGTCAATACCGAACCTGAGGACATTGATTGCTGGTGCAATCTCACGTCTGCCTGGGTC
ATGTATGGGACATGCACTCAGAGTGGGGAACGGAGACGGGAGAAGCGCTCAGTAGCCCTAACACCACATT
CAGGAATGGGATTGGAGACAAGGGCTGAGACATGGATGTCATCGGAAGGGGCTTGGAAACATGCTCAGAG
GGTAGAGAGTTGGATACTCAGAAACCCAGGATTCGCTCTCTTGGCAGGATTTATGGCCTATATGATTGGG
CAAACAGGAATCCAGCGAACAGTCTTCTTTGTTCTAATGATGCTGGTCGCCCCATCCTACGGAATGCGAT
GCGTGGGAGTGGGGAACAGAGACTTTGTGGAAGGAGTCTCAGGTGGAGCATGGGTCGATTTGGTGCTAGA
ACATGGAGGATGTGTCACAACCATGGCCCAGGGAAAACCAACCTTGGATTTTGAACTGATCAAGACAACA
GCCAAGGAAGTGGCTCTGTTAAGAACCTATTGCATTGAAGCCTCGATATCAAACATAACCACGGCAACAA
GATGTCCAACGCAAGGAGAACCTTATCTCAAAGAGGAACAAGATCAACAGTACATTTGCCGGAGAGATGT
GGTAGACAGAGGGTGGGGCAATGGCTGTGGCTTGTTTGGGAAAGGAGGAGTTGTGACATGTGCGAAGTTT
TCATGCTCGGGGAAGATAACAGGCAATTTGGTCCAAATTGAGAACCTTGAATACACAGTAGTTGTAACAG
TCCACAATGGAGACACCCATGCAGTAGGAAATGACATACCCAACCATGGAGTGACAGCCACGATAACCCC
CAGGTCACCATCGGTAGAAGTTAAATTACCGGATTATGGAGAATTAACACTCGATTGTGAACCCAGGTCC
GGAATTGATTTTAATGAGATGATTCTGATGAAAATGAAAAAGAAAACGTGGCTTGTGCACAAGCAATGGT
TTTTGGATCTACCTCTACCATGGGCAGCAGGAGCAGACACATCAGAAGTTCATTGGAATTACAAAGAGAG
AATGGTGACATTCAAGGTTCCTCATGCCAAGAGACAGGATGTGATAGTGCTAGGATCTCAGGAAGGAGCC
ATGCATTCTGCCCTCACCGGAGCTACAGAAGTGGATTCCGGTGATGGAAACCACATGTTTGCAGGACATC
TGAAATGCAAAGTTCGCATGGAGAAATTGAGAATTAAGGGAATGTCATACACGATGTGCTCAGGAAAGTT
CTCAATTGACAAAGAGATGGCAGAAACACAGCATGGGACAACAGTGGTAAAAGTCAAGTATGAGGGTGCT
GGAGCTCCATGTAAAGTTCCCATAGAGATAAGAGATGTGAACAAGGAAAAAGTGGTAGGGCGCATCATCT
CATCTACCCCTTTTGCTGAGTATACCAACAGTGTAACCAACATAGAATTAGAACCCCCCTTTGGGGACAG
CTACATAGTAATAGGTGTTGGAGACAGTGCATTAACACTCCATTGGTTCAGGAAAGGGAGTTCCATTGGC
AAGATGCTTGAGTCCACATACAGAGGCGCAAAGCGAATGGCCATTCTAGGTGAAACAGCCTGGGATTTTG
GTTCTGTTGGTGGACTGCTCACATCATTGGGAAAGGCTGTACACCAGGTTTTTGGTAGTGTGTATACAAC
TATGTTTGGAGGAGTCTCATGGATGGTTAGAATCCTAATTGGGTTCTTAGTGTTGTGGATTGGCACGAAT
TCGAGAAACACCTCAATGGCAATGACGTGCATAGCTGTTGGAGGAATCACTCTGTTTCTGGGTTTCACAG
TTCACGCAGACACGGGTTGTGCGGTGTCATGGAGTGGGAAAGAATTGAAATGTGGAAGCGGAATCTTTGT
AATTGACAACGTGCACACTTGGACAGAACAGTACAAATTTCAACCAGAGTCTCCAGCGAGACTAGCGTCC
GCAATATTGAATGCCCACAAAGATGGGGTCTGTGGAATTAGATCAACCACGAGGCTGGAAAACATCATGT
GGAAGCAAATAACCAACGAGTTGAACTATGTTCTCTGGGAAGGAGGACATGACCTCACTGTAGTGGCTGG
GGATGTGAAAGGGGTGCTGTCCAAAGGCAAGAGAGCACTCGCACCCCCAGTGAATGATCTGAAATATTCA
TGGAAGACATGGGGAAAAGCAAAGATCTTTACTCCAGAAGCAAAAAATAGCACATTTCTAATAGACGGAC
CAGACACCTCCGAATGCCCCAATGAACGAAGAGCATGGAATTTTCTTGAGGTAGAAGACTATGGATTTGG
CATGTTTACGACCAACATATGGATGAAATTTCGAGAAGGAAGTTCAGAAGTGTGTGACCACAGGTTGATG
TCGGCGGCAATCAAAGACCAGAAAGCTGTGCATGCTGACATGGGCTATTGGATAGAGAGCTCAAAAAACC
AGACCTGGCAGATAGAGAAAGCATCTCTCATTGAAGTGAAAACATGTCTGTGGCCCAAGACCCACACATT
GTGGAGCAATGGAGTGCTAGAGAGCCAGATGCTCATCCCAAAAGCATATGCAGGCCCTTTTTCACAGCAC
AATTACCGCCAGGGCTATGCCACGCAGACCGTGGGCCCATGGCACTTGGGCAAATTGGAGATAGACTTTG
GAGAATGCCCCGGAACAACAGTCACTATTCAAGAGGATTGTGACCATAGAGGCCCATCTTTGAGGACCAC
TACTGCATCTGGAAAATTGGTCACGCAGTGGTGCTGCCGCTCCTGCACGATGCCTCCCTTAAGGTTTTTG
GGAGAGGATGGATGCTGGTATGGGATGGAAATTAGGCCCTTGAGTGAAAAAGAAGAGAACATGGTCAAAT
CACAGGTATCGGCCGGACAGGGTACATCAGAAACTTTTTCTATGGGGCTGTTATGCCTGACTTTGTTTGT
GGAAGAATGCTTGAGGAGAAGAGTCACCAGGAAACACATGATATTGGTTGTGGTGACCACCCTTTGTGCC
ATCATCCTAGGAGGTCTCACATGGATGGACTTACTACGAGCTCTTATCATGTTAGGGGACACCATGTCTG
GTAGAATGGGAGGACAGATTCACTTAGCCATCATGGCAGTGTTCAAGATGTCACCAGGATACGTGCTGGG
TATATTTTTAAGGAAACTCACTTCAAGAGAGACAGCACTAATGGTGATAGGAATGGCCATGACAACGGTG
CTTTCAATTCCACATGACCTTATGGAATTCATTGATGGAATATCACTGGGGTTAATCTTATTAAAAATGG
TAACACATTTTGACAACACTCAAGTGGGAACCTTAGCTCTTTCCTTGACTTTCATAAGATCAACAATGCC
ATTGGTCATGGCTTGGAGGACCATAATGGCTGTGTTGTTTGTGGTCACACTCATTCCTTTATGCAGGACA
AGCTGTCTTCAAAAGCAGTCACATTGGGTAGAAATAACAGCACTCATCCTGGGAGCCCAGGCTCTGCCAG
TGTACCTAATGACTCTCATGAAAGGAGCTTCAAAGAGATCTTGGCCCCTTAACGAGGGTATAATGGCTGT
GGGTTTGGTCAGTCTCTTGGGAAGCGCCCTCCTAAAGAATGATGTCCCTTTAGCTGGCCCAATGGTGGCA
GGAGGCTTACTTCTGGCAGCCTATGTGATGAGTGGTAGCTCAGCAGACCTGTCACTAGAGAAGGCCGCCA
ATGTGCAGTGGGATGAGATGGCAGACATAACAGGCTCAAGCCCAATCATAGAAGTGAAGCAGGATGAAGA
TGGCTCTTTCTCCATACGGGACATCGAGGAAACCAATATGATAACCCTCTTAGTGAAACTGGCACTGATA
ACAGTGTCAGGTCTCTACCCCTTGGCAATTCCAGTCACAATGACCCTATGGTACATGTGGCAAGTGAAAA
CACAAAGATCAGGAGCCCTGTGGGACGTCCCCTCACCTGCTGCCGCTCAGAAAGCCACACTGACTGAAGG
AGTGTACAGGATCATGCAAAGAGGGTTGTTTGGGAAAACTCAGGTTGGAGTAGGGATACACATGGAAGGT
GTATTTCACACAATGTGGCATGTAACAAGAGGATCAGTGATCTGCCATGAGACTGGGAGACTGGAGCCAT
CTTGGGCTGACGTCAGGAACGACATGATATCATACGGTGGGGGATGGAGGCTCGGAGACAAATGGGACAA
AGAAGAAGATGTTCAGGTTCTAGCTATAGAACCAGGAAAAAATCCGAAACATGTCCAAACGAAGCCCGGC
CTTTTCAAAACCCTAACTGGAGAAATTGGAGCAGTGACATTGGACTTCAAACCCGGAACATCCGGTTCTC
CCATCATTAACAGGAAAGGAAAAGTTATCGGACTCTACGGAAATGGAGTAGTCACTAAATCAGGTGATTA
CGTCAGTGCTATAACGCAAGCCGAAAGAACTGGTGAGCCAGATTATGAAGTGGATGAGGACATTTTTCGA
AAGAAAAGATTAACTATAATGGACTTACACCCCGGAGCCGGAAAGACAAAAAGAATTCTCCCATCAATAG
TCAGAGAAGCCTTAAAAAGGAGGCTGCGAACCTTGATTTTGGCTCCCACGAGAGTGGTGGCGGCCGAGAT
GGAAGAGGCCCTACGTGGACTGCCAATCCGTTATCAGACCCCAGCTGTGAAATCAGAACACACAGGAAGA
GAGATCGTAGACCTCATGTGTCATGCAACCTTCACAACAAGACTTTTATCATCAACCAGGGTTCCAAATT
ACAACCTCATAGTGATGGATGAAGCACATTTCACAGACCCTTCTAGTGTCGCGGCTAGAGGATACATCTC
AACCAGGGTGGAAATGGGAGAGGCAGCAGCCATCTTTATGACTGCAACCCCTCCTGGAGCGACAGATCCC
TTCCCCCAGAGCAACAGCCCAATAGAAGACATCGAGAGAGAAATTCCAGAAAGGTCATGGAACACAGGGT
TCGACTGGATAACCGACTACCAAGGGAAAACTGTGTGGTTTGTTCCCAGCATAAAAGCTGGAAATGACAT
TGCAAATTGCTTGAGAAAGTCGGGAAAGAAGGTGATCCAATTGAGTAGAAAAACCTTTGACACAGAGTAT
CCAAAAACGAAACTTACGGACTGGGATTTTGTGGTTACCACAGACATATCAGAAATGGGGGCCAATTTTA
GAGCTGGGAGAGTGATAGACCCCAGGAGATGCCTCAAGCCAGTTATCTCAACTGACGGGCCAGAGAGAGT
TATTTTGGCAGGTCCCATTCCAGTGACTCCAGCAAGCGCTGCTCAGAGAAGAGGGCGAATAGGTAGGAAC
CCAGCACAAGAAGATGACCAATATGTCTTCTCCGGAGACCCACTAAAAAATGATGAAGATCATGCCCACT
GGACAGAAGCAAAGATGCTGCTTGATAATATCTACACCCCGGAAGGGATCATTCCAACATTGTTTGGTCC
GGAAAGAGAAAAAAATCAAGCCATTGATGGAGAGTTCCGCCTCAGAGGGGAACAAAGGAAGACTTTTGTA
GAATTAATGAGGAGAGGAGACCTTCCGGTGTGGCTGAGCTACAAGGTAGCTTCTGCTGGTATCTCTTACA
AAGACCGGGAATGGTGCTTCACAGGGGAAAGGAATAACCAAATTCTAGAAGAAAACATGGAGGTTGAAAT
TTGGACTAGAGAGGGAGAGAAGAAAAAACTCAGGCCAAAATGGTTAGATGCACGTGTTTACGCTGACCCC
ATGGCTTTGAAGGATTTCAAGGAGTTTGCCAGTGGAAGAAAGAGCATAACCCTCGACATCCTAACAGAGA
TTGCCAGTTTGCCAACTTACCTTTCCTCTAGGGCTAAGCTCGCCCTTGACAACATAGTCATGCTCCACAC
AACAGAAAGAGGAGGGAAGGCCTACCAACATGCCCTGAACGAACTCCCGGAGTCACTAGAAACACTCATG
CTTGTAGCTTTACTGGGTGCTATGACAGCAGGCATCTTCTTGTTTTTCATGCAAGGAAAAGGAATAGGGA
AACTGTCAATGGGTTTGATAGCCATTGCGGTAGCTAGTGGCTTGCTCTGGGTAGCAGAAATCCAGCCCCA
GTGGATAGCGGCCTCAATCATACTAGAGTTCTTTCTCATGGTGTTGTTGATACCAGAACCAGAAAAACAA
AGGACCCCACAAGACAATCAATTGATCTACGTCATATTGACCATTCTCACCATTATTGGTCTCATAGCAG
CCAACGAGATGGGGCTGATTGAAAAAACAAAAACGGATTTTGGGTTTTACCAGGTAAAAACAGAAACCAC
CATCCTCGATGTGGATTTGAGACCAGCCTCAGCATGGACGCTCTATGCAGTAGCCACCACTATTCTGACT
CCCATGCTGAGACACACCATAGAAAACACGTCTGCAAACCTATCTCTAGCGGCCATTGCTAACCAAGCAG
CTGTCCTAATGGGGCTTGGAAAAGGATGGCCGCTCCACAGAATGGACCTCGGTGTGCCGCTGTTGGCAAT
GGGATGCTATTCTCAAGTGAACCCAACGACCTTGATAGCATCCTTAGTCATGCTTTTAGTCCATTACGCA
ATAATAGGTCCAGGACTGCAGGCAAAAGCCACAAGAGAGGCTCAGAAAAGGACAGCAGCTGGGATCATGA
AGAACCCCACTGTGGACGGGATAACAGTAATAGATCTAGAACCAATATCCTATGACCCAAAATTTGAAAA
GCAATTAGGGCAAGTCATGCTACTAGTCTTGTGTGCTGGACAGCTACTCTTGATGAGAACAACATGGGCT
TTCTGTGAAGTCTTGACTTTGGCCACAGGACCAGTCTTGACCCTGTGGGAGGGCAACCCGGGAAGGTTTT
GGAACACGACTATAGCCGTGTCCACTGCCAATATTTTCAGGGGAAGCTACTTGGCGGGAGCTGGACTGGC
CTTTTCGCTCATAAAGAATGCACAAACCCCCAGGAGGGGAACTGGGACCACAGGAGAGACACTGGGAGAG
AAGTGGAAGAGACAGCTAAACTCACTAGATAGGAAGGAGTTTGAAGAGTACAAAAGAAGTGGAATACTAG
AAGTGGACAGGACTGAAGCCAAGTCTGCCTTGAAAGATGGATCTAAAATCAAGCATGCAGTGTCCAGAGG
GTCCAGCAAGATTAGATGGATTGTTGAAAGAGGGATGGTAAAACCAAAAGGGAAAGTTGTGGATCTTGGT
TGCGGGAGAGGAGGATGGTCGTACTACATGGCGACACTCAAGAACGTGACCGAGGTGAAAGGGTACACAA
AAGGAGGTCCAGGACATGAAGAACCGATTCCCATGGCTACCTATGGCTGGAACTTGGTCAAACTCCATTC
AGGGGTTGACGTGTTCTACAAACCCACTGAGCAAGTGGATACCCTGCTCTGTGATATTGGGGAGTCATCT
TCTAATCCGACGATAGAGGAAGGAAGAACATTAAGAGTTTTGAAGATGGTGGAACCATGGCTCTCTTCAA
AACCTGAATTCTGCATCAAAGTCCTTAATCCCTACATGCCAACAGTCATAGAAGAGCTGGAGAAACTGCA
GAGAAAACATGGTGGAAGTCTTGTCAGATGCCCGCTATCTAGGAATTCCACTCACGAGATGTATTGGGTG
TCAGGTGTGTCGGGAAACATCGTGAGCTCTGTAAACACAACATCAAAGATGTTGTTGAACAGATTTACCA
CAAGGCATAGAAAACCCACTTATGAGAAGGACGTAGACCTTGGAGCAGGAACGAGAAGTGTCTCCACTGA
AACAGAAAAACCGGACATGACAATCATTGGGAGAAGGCTTCAGCGACTGCAAGAAGAGCACAAAGAAACT
TGGCACTATGATCAGGAAAACCCATACAGAACCTGGGCGTATCATGGAAGCTATGAAGCTCCTTCGACAG
GCTCAGCATCCTCCATGGTGAACGGGGTAGTAAAATTGCTGACAAAACCCTGGGACGTGATTCCAATGGT
GACCCAGTTGGCTATGACAGACACAACCCCTTTTGGGCAACAGAGAGTGTTTAAAGAGAAGGTGGACACC
AGAACACCACAACCAAAACCCGGCACACGAATGGTTATGACCACGACAGCCAACTGGCTGTGGGCTCTCC
TCGGGAAGAAGAAAAATCCCAGACTGTGCACAAGGGAAGAGTTCATCTCAAAAGTTAGGTCAAACGCAGC
CATAGGCGCAGTCTTTCAGGAAGAACAGGGATGGACATCAGCCAGTGAAGCTGTGAATGACAGCCGATTT
TGGGAACTGGTTGACAAAGAAAGGGCTCTGCACCAGGAAGGGAAATGTGAATCGTGTGTCTACAACATGA
TGGGAAAACGTGAGAAAAAGTTAGGAGAGTTTGGTAGAGCCAAGGGAAGCCGAGCAATCTGGTACATGTG
GCTGGGAGCGCGGTTTCTGGAATTTGAAGCCCTGGGTTTTTTGAATGAAGATCACTGGTTTGGCAGAGAA
AACTCATGGAGTGGAGTGGAAGGGGAAGGTCTGCATAGATTGGGATATATCCTGGAGGACATAGACAAGA
AGGATGGAGACCTGATATATGCTGATGACACAGCTGGTTGGGACACAAGAATCACTGAAGATGACCTTCT
AAATGAAGAACTGATCACGGAACAGATGGCCCCTCACCATAAGATCCTAGCCAAAGCCATTTTCAAACTA
ACTTATCAAAACAAAGTGGTGAAAGTCCTCAGACCCACACCGAAAGGAGCGGTGATGGATATCATATCCA
GGAAAGACCAAAGAGGTAGTGGACAGGTTGGAACATATGGTTTGAACACATTCACCAACATGGAAGTACA
ACTCATCCGCCAAATGGAAGCTGAAGGAGTCATCACACAAGATGACATGCATAACCCAAAAGGGTTGAAA
GAAAGAGTTGAGAAATGGCTGAAAGAGTGTGGTGTCGACAGGTTAAAGAGGATGGCAATCAGTGGAGACG
ATTGTGTGGTGAAGCCTCTGGATGAGAGGTTCAGCACTTCCCTCCTCTTTTTGAACGACATGGGAAAGGT
GAGGAAAGACATTCCGCAGTGGGAACCATCTAAGGGATGGAAAAACTGGCAAGAGGTTCCTTTTTGCTCC
CACCACTTTCACAAGATCTTCATGAAGGATGGCCGCTCACTAGTTGTTCCATGTAGAAACCAGGATGAAC
TGATAGGGAGAGCCAGAATCTCGCAAGGGGCTGGATGGAGTTTAAGAGAAACAGCCTGCCTGGGCAAAGC
TTACGCCCAGATGTGGTCGCTCATGTACTTTCATAGAAGGGACCTGCGTTTAGCCTCCATGGCGATATGC
TCAGCAGTTCCAACAGAATGGTTTCCAACAAGCAGAACAACATGGTCAATCCACGCCCATCATCAGTGGA
TGACCACTGAAGATATGCTCAAAGTGTGGAACAGAGTGTGGATAGAAGACAACCCTAATATGACTGACAA
GACTCCAGTTCATTCGTGGGAAGACATACCTTACCTAGGAAAAAGAGAAGATTTGTGGTGTGGATCCTTG
ATTGGACTTTCTTCCAGGGCCACCTGGGCGAAGAACATTCACACAGCCATAACCCAGGTCAGGAACCTGA
TCGGGAAAGAGGAGTATGTGGATTACATGCCAGTCATGAAAAGATACAGCGCTCCTTTCGAGAGTGAAGG
AGTTCTGTAATTACCAACAACAAACACCAAAGCAAAAAATTTTTGAGGCTATTGAAGTCAGGCCACTTGT
GCCACGGCTTGAGCAAACCGTGCTGCCTGTAGCTCCGCCAATAACGGGAGGCGTTAAATTCCCAGGGAGG
CCATGCGCCACGGAAGCTGTACGCGTGGCATATTGGACTAGCGGTTAGAGGAGACCCCTCCCATCACTAA
CAAAACGCAGCAAAAGGGGGGCCCGAAGCCAGGAGGAAGCTGTACTCCTGGTGGAAGGACTAGAGGTTAG
AGGAGACCCCCCCAACACAAAAACAGCATATTGACGCTGGGAAAGACCAGAGATCCTGCTGTCTCTGCAA
CATCAATCCAGGCACAGAGCGCCGCGAGATGGATTGG

>JQ045661.1 Dengue virus 1 isolate DENV1/Vietnam/10dx-231-801-3000mg-48hrs polyprotein gene, complete cds
ACAAGAACAGTTTCGAATCGGAAGCTTGCTTAACGTAGTTCTAACAGTTTTTTATTAGAGAGCAGATCTC
TGATGAACAACCAACGGAAAAAGACGGCTCGACCGTCTTTCAATATGCTGAAACGCGCGAGAAACCGCGT
GTCAACTGTTCCACAGTTGGCGAAGAGATTCTCAAAAGGATTGCTTTCAGGCCAAGGACCCATGAAATTG
GTGATGGCTTTCATAGCATTCCTAAGATTTCTAGCCATACCCCCAACAGCAGGAATTTTGGCTAGATGGG
GCTCATTCAAGAAGAGTGGAGCGATCAAAGTGCTACGGGGTTTCAAGAAAGAAATCTCAAACATGTTGAA
TATAATGAATAGAAGGAAAAGATCTGTGACCATGCTCCTTATGCTGATGCCTACAGCCTTGGCGTTCCAT
TTGACTACGCGAGGGGGAGAGCCGCACATGATAGTCAGCAAGCAGGAAAGAGGAAAGTCACTCTTGTTTA
AGACCTCAGCAGGTGTCAACATGTGCACCCTTATAGCGATGGATTTGGGAGAGTTATGTGAGGACACGAT
GACTTACAAATGCCCTCGAATCACTGAAACTGAACCAGATGACGTTGATTGTTGGTGTAATGCCACAGAC
ACATGGGTGACCTATGGAACATGTTCCCAAACTGGCGAGCACCGACGAGACAAACGTTCCGTCGCACTGG
CCCCACACGTAGGACTTGGTTTGGAAACAAGAACCGAAACGTGGATGTCCTCTGAAGGCGCTTGGAAACA
GATACAAAGAGTGGAGACTTGGGCCTTGAGACACCCAGGATTCACGGTGATAGCTCTTTTTCTAGCACAT
GCCATAGGAACATCCATCACCCAGAAAGGGATTATTTTCATTTTGTTAATGCTGGTAACACCTTCCATGG
CCATGCGATGCGTGGGAATAGGCAGCAGGGACTTCGTGGAAGGACTGTCAGGAGCAACTTGGGTAGATGT
GGTACTGGAACATGGAAGTTGCGTCACCACCATGGCAAAAGACAAACCAACATTGGATATTGAACTCTTG
AAGACGGAAGTCACAAACCCTGCCGTCCTGCGCAAACTGTGCATTGAAGCTAAAATATCAAACACCACCA
CCGACTCAAGATGTCCAACACAAGGAGAAGCCACACTAGTGGAAGAACAAGACGCGAACTTTGTGTGTCG
ACGAACGTTTGTGGACAGAGGCTGGGGCAATGGCTGTGGGCTCTTCGGAAAAGGAAGCCTAATAACGTGT
GCTAAGTTCAAGTGTGTGACAAAACTGGAAGGAAAGATAGTTCAATATGAGAACTTGAAATATTCAGTAA
TAGTCACCGTTCACACTGGAGACCAGCACCAAGTGGGAAATGAAAGCACAGAACATGGGACAACTGCAAC
TATAACACCTCAAGCTCCTACGACGGAAATACAGCTGACCGACTACGGAGCTCTTACATTGGATTGTTCA
CCTAGAACAGGACTAGACTTCAATGAAATGGTGTTGTTGACAATGAAAGAAAAATCATGGCTAGTCCACA
AACAATGGTTTTTAGACCTACCACTGCCTTGGACCTCGGGAGCTTCAACATCACAAGAGACTTGGAACAG
ACAAGATCTGCTGGTGACATTTAAGACAGCTCATGCAAAGAAGCAGGAAGTAGTCGTACTAGGATCACAA
GAAGGAGCAATGCACACTGCGTTGACCGGAGCGACAGAAATCCAAACGTCTGGAACGACAACAATTTTTG
CAGGACACTTGAAATGCAGACTAAAGATGGACAAACTGACTCTAAAAGGGATGTCATATGTGATGTGCAC
AGGCTCATTCAAGCTAGAGAAAGAATTGGCTGAGACCCAGCATGGAACCGTTCTAGTACAGATTAAATAC
GAAGGAACAGATGCACCATGCAAGATCCCTTTTTCGACCCAAGATGAAAAAGGAGTAACCCAGAATGGGA
GATTGATAACAGCTAACCCCATAGTTACTGACAAAGAAAAACCAGTCAACATTGAGGCAGAACCGCCCTT
TGGTGAGAGTTACATCGTAATAGGAGCAGGTGAAAAAGCTTTGAAACTAAGCTGGTTCAAGAAAGGAAGC
AGCATAGGGAAAATGTTTGAGGCAACTGCCAGAGGAGCACGAAGGATGGCCATACTGGGAGACACCGCAT
GGGACTTTGGTTCTATAGGAGGAGTGTTCACGTCTGTTGGAAAATTAGTACACCAGATTTTTGGAACTGC
ATATGGAGTTTTGTTCAGCGGTGTTTCCTGGACCATGAAAATAGGAATAGGGGTTCTCCTGACATGGCTG
GGACTAAACTCAAGGAGCACGTCCCTTTCGATGACGTGCATTGCAGTTGGCCTAGTAACACTATACCTAG
GAGTCATGGTTCAGGCGGATTCAGGATGTGTAATAAATTGGAAAGGTAGAGAACTCAAATGTGGAAGTGG
CATTTTTGTCACCAATGAAGTTCACACTTGGACAGAGCAATACAAATTTCAAGCTGACTCCCCAAAGAGA
CTATCAGCAGCCATCGGGAAGGCATGGGAGGAGGGTGTGTGTGGAATTCGATCAGCAACTCGTCTCGAGA
ACATCATGTGGAAGCAAATATCAAATGAACTGAATCACATCCTACTTGAAAATGATATGAAATTCACAGT
GGTTGTAGGAGATGTTGCTGGGATCTTGGCTCAAGGAAAGAAAATGATTAGGCCACAACCCATGGAACAC
AAATATTCGTGGAAAAGCTGGGGAAAGGCTAAAATCATAGGGGCAGATGTACAGAACACCACCTTCATCA
TCGATGGCCCAAACACCCCAGAATGCCCTGATGACCAAAGAGCATGGAACATTTGGGAAGTTGAGGACTA
TGGATTTGGAATTTTCACGACAAACATATGGCTGAAATTGCGTGATTCCTACACTCAAGTGTGTGACCAC
CGGCTAATGTCAGCTGCCATCAAGGACAGCAAGGCAGTTCACGCTGACATGGGGTACTGGATAGAAAGTG
AAAAGAACGAGACCTGGAAGCTGGCAAGAGCCTCTTTCATAGAAGTTAAAACATGTACCTGGCCAAAATC
CCACACTCTATGGAGCAATGGAGTTCTGGAAAGTGAAATGATAATTCCAAAGATCTATGGAGGACCAATA
TCTCAGCACAACTACAGACCAGGATATTTTACACAAACAGCAGGGCCGTGGCACCTAGGCAAGTTGGAAC
TGGATTTTGATTTGTGTGAGGGTACCACAGTTGTTGTGGATGAACATTGTGGAAATCGAGGACCATCTCT
TAGGACCACAACAGTCACAGGGAAGATAATTCATGAATGGTGCTGCAGATCTTGCACGCTACCACCCTTA
CGTTTCAGAGGAGAAGATGGGTGCTGGTACGGTATGGAAATCAGACCAGTCAAGGAAAAGGAAGAAAATC
TAGTCAAATCAATGGTCTCTGCAGGGTCAGGGGAAGTGGACAGTTTTTCACTAGGACTGCTATGCATATC
AATAATGATCGAGGAGGTGATGAGATCCAGATGGAGTAGAAAAATGCTGATGACTGGTACACTGGCTGTG
TTCTTCCTTCTCATAGTGGGACAATTGACATGGAACGATCTGATCAGATTATGCATCATGATTGGAGCCA
ACGCTTCCGACAGGATGGGGATGGGAACGACGTACCTAGCCCTGATGGCCACCTTTAAAATGAGACCGAT
GTTTGCTGTAGGGCTATTATTTCGCAGACTAACATCCAGAGAAGTTCTTCTTCTAACAATTGGATTGAGT
CTAGTGGCATCTGTGGAGTTACCAAATTCCTTGGAGGAGCTGGGGGATGGACTCGCAATGGGCATTATGA
TTTTAAAATTATTGACTGATTTTCAATCACATCAGCTGTGGGCCACCTTGCTGTCCTTGACATTTATCAA
AACAACGTTTTCCTTGCACTACGCATGGAAGACAATGGCTATGGTACTGTCAGTTGTATCTCTCTTCCCT
TTATGCCTGTCCACGACCTCCCAAAAAACTACATGGCTTCCGGTGTTATTGGGATCCCTTGGATGCAAAC
CACTAACCATGTTTCTTATAGCAGAAAACAAAATCTGGGGAAGGAGAAGTTGGCCCCTCAATGAAGGAAT
CATGGCTGTTGGAATAGTCAGCATCCTACTAAGTTCACTCCTCAAAAATGATGTACCGCTAGCTGGGCCA
CTAATAGCTGGAGGCATGCTAATAGCATGTTATGTTATATCTGGAAGCTCAGCCGACCTATCATTAGAGA
AAGCGGCTGAGGTCTCCTGGGAAGAAGAAGCAGAACACTCTGGTGCCTCACACAACATATTAGTGGAAGT
CCAAGATGATGGAACCATGAAGATAAAGGATGAAGAGAGAGATGACACGCTAACCATTCTCCTTAAAGCA
ACTCTGTTAGCAGTTTCAGGGGTGTACCCATTATCAATACCAGCGACCCTTTTCGTGTGGTACTTTTGGC
AGAAAAAGAAACAGAGATCTGGAGTGTTATGGGACACACCCAGCCCTCCAGAAGTGGAAAGAGCAGTTCT
TGATGATGGTATCTATAGAATTATGCAGAGAGGACTGTTGGGCAGGTCCCAAGTAGGGGTAGGAGTTTTC
CAAGAAAACGTGTTCCACACAATGTGGCATGTCACCAGGGGAGCTGTACTCATGTATCAAGGGAAGAGAT
TGGAACCGAGCTGGGCCAGTGTCAAAAAAGACCTGATCTCATATGGAGGAGGTTGGAGGCTTCAAGGATC
CTGGAACACAGGAGAAGAAGTGCAGGTGATTGCTGTTGAACCAGGGAAAAACCCCAAAAATGTACAAACA
GCGCCGGGCACCTTTAAGACCCCTGAAGGTGAAGTTGGAGCCATTGCCCTAGACTTTAAACCTGGCACAT
CTGGATCTCCCATCGTGAACAGAGAAGGAAAAATAGTAGGTCTTTATGGAAATGGAGTAGTGACAACAAG
TGGAACCTACGTCAGTGCCATAGCTCAAGCCAAAGCATCACAAGAAGGGCCCCTACCAGAGATTGAAGAC
GAGGTGTTTAGGAAAAGAAACTTAACAATAATGGACCTACATCCAGGATCGGGGAAAACAAGAAGATATC
TTCCAGCCATAGTCCGTGAGGCCATAAAAAGGAAGCTGCGCACACTAATTCTGGCTCCCACAAGGGTTGT
CGCTTCCGAAATGGCAGAGGCGCTCAAGGGAATGCCAATAAGGTACCAAACAACAGCAGTGAAGAGTGAA
CACACAGGAAAAGAGATAGTTGACCTCATGTGTCACGCCACTTTCACCATGCGCCTCCTGTCTCCCGTAA
GAGTTCCCAATTACAACATGATCATCATGGATGAAGCACATTTCACCGATCCATCCAGTATAGCGGCCAG
AGGGTACATCTCAACCCGAGTGGGCATGGGTGAAGCAGCTGCAATTTTCATGACAGCCACTCCCCCAGGA
TCAGTGGAGGCCTTTCCACAGAGCAATGCAGTTATCCAAGATGAGGAAAGAGACATTCCTGAGAGATCAT
GGAACTCAGGCTATGAGTGGATCACTGACTTCCCAGGTAAAACAGTTTGGTTTGTTCCAAGCATTAAATC
AGGAAATGACATTGCCAACTGCTTAAGAAAGAATGGGAAACGGGTGATTCAATTGAGCAGGAAAACCTTT
GATACAGAGTACCAAAAAACAAAAAACAACGACTGGGACTACGTCGTCACAACAGACATCTCCGAAATGG
GAGCAAATTTCCGAGCCGACAGGGTGATAGACCCAAGACGGTGTCTGAAACCGGTAATACTAAAAGATGG
TCCAGAGCGTGTCATTTTAGCAGGACCAATGCCAGTGACTGTGGCCAGTGCCGCCCAGAGGAGAGGAAGA
ATTGGAAGGAACCATAATAAAGAAGGTGATCAGTACATCTACATGGGACAGCCTTTAAACAACGATGAAG
ATCACGCTCACTGGACGGAAGCAAAAATGCTCCTTGATAATATAAACACACCAGAAGGGATTATCCCAGC
CCTCTTCGAGCCAGAGAGAGAAAAGAGTGCAGCAATAGACGGGGAATACAGACTGCGGGGTGAAGCAAGG
AAAACGTTTGTGGAGCTCATGAGAAGAGGAGATCTACCTGTCTGGCTATCCTACAAAGTTGCCTCAGAAG
GCTTCCAGTACTCTGACAGAAGATGGTGCTTTGACGGGGAAAGGAACAACCAGGTGTTGGAGGAGAACAT
GGACGTGGAGATCTGGACAAAAGAAGGAGAAAGAAAGAAACTACGACCCCGCTGGCTGGATGCCAGAACA
TACTCAGACCCACTAGCCCTGCGCGAGTTTAAAGAGTTTGCAGCAGGGAGAAGAAGCGTCTCAGGTGATT
TAATATTAGAAATAGGGAAGCTTCCACAACACTTGACGCAAAGGGCCCAGAATGCCTTGGACAACCTGGT
TATGTTGCACAACTCCGAACAAGGAGGAAGAGCCTATAGACATGCAATGGAAGAACTGCCAGACACCATA
GAAACGTTGATGCTCCTAGCTTTGATAGCTGTGTTAACTGGTGGAGTGACACTGTTCTTCCTATCAGGAA
GGGGCCTAGGGAAAACATCTATTGGCCTACTCTGCGTAATGGCTTCAAGCGTACTGCTATGGATGGCCAG
TGTGGAGCCCCATTGGATAGCGGCCTCCATCATACTGGAGTTCTTCCTGATGGTGCTGCTTATTCCAGAG
CCAGACAGACAACGCACTCCGCAGGACAACCAGCTGGCATATGTGGTGATAGGTTTGTTATTCATGATAC
TGACAGTAGCAGCCAATGAGATGGGACTGCTGGAAACCACAAAGAAAGACTTAGGGATTGGCCATGTGGC
TGTTGAAAATCACCACCATGCCGCAATGCTGGACGTAGACTTACACCCAGCTTCAGCCTGGACCCTCTAT
GCAGTGGCCACAACAATTATCACTCCCATGATGAGGCACACAATCGAAAACACAACGGCAAACATTTCCC
TGACAGCCATTGCAAACCAGGCAGCTATATTGATGGGACTTGACAAAGGATGGCCAATATCGAAGATGGA
CATAGGAGTTCCACTTCTCGCCTTGGGGTGCTATTCTCAGGTGAATCCACTGACGCTGACAGCGGCAGTA
TTGATGCTAGTGGCTCATTATGCCATAATTGGACCTGGACTGCAAGCAAAAGCTACTAGAGAAGCTCAAA
AAAGGACAGCGGCCGGAATAATGAAAAATCCAACCGTTGATGGAATTGTTGCAATAGATTTGGACCCTGT
GGTTTATGATGCAAAATTTGAAAAACAACTAGGCCAAATAATGTTGTTGATACTATGCACATCACAGATC
CTCTTGATGCGGACTACATGGGCCTTGTGCGAGTCCATCACACTGGCCACTGGACCTCTGACCACGCTTT
GGGAGGGATCTCCAGGAAAATTTTGGAACACCACGATAGCGGTTTCCATGGCAAACATTTTCAGAGGAAG
TTATCTAGCAGGAGCAGGTCTGGCCTTCTCATTAATGAAATCTCTAGGAGGAGGTAGGAGAGGCACGGGA
GCCCAAGGGGAAACACTGGGAGAGAAATGGAAAAGACAGCTGAACCAACTGAGCAAGTCAGAATTTAACA
CCTATAAAAGGAGTGGGATTATGGAAGTGGACAGATCCGAAGCCAAAGAAGGATTGAAAAGAGGAGAAAC
AACCAAATATGCAGTGTCGAGAGGAACCGCTAAACTGAGGTGGTTTGTGGAGAGGAACCTTGTGAAACCA
GAAGGGAAAGTCATAGACCTCGGTTGTGGAAGAGGTGGCTGGTCATACTATTGCGCTGGGCTGAAGAAAG
TCACAGAAGTGAAGGGATATACAAAAGGAGGACCTGGACATGAGGAACCAATCCCAATGGCGACCTATGG
ATGGAACCTAGTAAAGCTGCACTCTGGGAAAGACGTATTCTTTATACCACCTGAGAAATGTGACACCCTT
TTGTGTGATATTGGTGAGTCCTCTCCAAACCCAACTATAGAGGAAGGAAGAACGCTACGCGTCCTAAAGA
TGGTGGAACCATGGCTCAGAGGAAACCAATTTTGCATAAAAATTCTGAATCCCTACATGCCAAGTGTGGT
GGAAACTCTGGAGCAAATGCAAAGAAAACATGGAGGAATGCTAGTGCGAAATCCACTTTCAAGAAATTCT
ACTCATGAAATGTATTGGGTTTCATGTGGAACAGGAAACATTGTGTCAGCAGTAAACATGACATCTAGAA
TGTTGCTAAATCGATTCACAATGGCTCACAGGAAACCAACATATGAAAGAGACGTGGACCTAGGCGCCGG
AACAAGACATGTGGCAGTGGAACCAGAGGTAGCCAACCTAGATATCATTGGCCAGAGGATAGAGAACATA
AAACATGAACATAAGTCAACATGGCATTATGATGAGGATAATCCATATAAAACATGGGCCTATCATGGAT
CATATGAGGTCAAGCCATCAGGATCAGCCTCATCCATGGTCAATGGCGTGGTGAAACTGCTCACCAAACC
ATGGGATGTCATCCCTATGGTCACACAAATAGCCATGACTGACACTACACCCTTTGGACAACAGAGGGTG
TTTAAAGAGAAAGTTGACACACGCACACCAAAAGCAAAACGGGGCACAGCACAAATCATGGAGGTGACAG
CCAAGTGGTTATGGGGTTTTCTTTCTAGAAACAAGAAACCAAGAATTTGCACAAGAGAGGAGTTCACAAG
AAAAGTTAGGTCAAACGCAGCCATTGGAGCAGTGTTCGTTGATGAAAATCAGTGGAACTCAGCAAAAGAA
GCAGTGGAAGATGAGCGGTTCTGGGACCTTGTGCATAGAGAGAGGGAGCTTCACAAACAGGGAAAATGTG
CTACGTGTGTTTACAACATGATGGGGAAGAGAGAGAAAAAGCTAGGAGAGTTCGGAAAGGCAAAAGGAAG
TCGTGCAATATGGTACATGTGGTTGGGAGCACGCTTTCTAGAGTTTGAAGCTCTTGGTTTCATGAACGAA
GATCACTGGTTCAGCAGAGAGAATTCACTCAGCGGAGTGGAAGGAGAAGGACTCCACAAACTTGGATATA
TACTCAGAGACATATCAAAGATTCCAGGGGGAAACATGTATGCAGATGACACAGCCGGATGGGATACAAG
GATAACAGAGGATGACCTTCAGAATGAGGCCAGAATTACTGACATCATGGAACCCGAACATGCCCTACTG
GCTAAGTCAATCTTCAAGTTAACCTACCAAAATAAGGTGGTAAGGGTACAGAGACCAGCAAAAAATGGAA
CCGTGATGGATGTCATATCCAGACGTGACCAGAGAGGAAGTGGTCAGGTCGGAACTTATGGCTTAAACAC
TTTCACCAACATGGAAGCCCAGCTGATAAGACAAATGGAGTCTGAGGGAATCTTTTCACCCAGCGAATTA
GAGACCCCAAATTTAGCCGAGAGAGTTCTCGACTGGCTGGAAAAGTATGGCGTTGAAAGGCTGAAAAGAA
TGGCAATCAGCGGAGATGACTGCGTAGTGAAACCAATTGATGATAGGTTTGCAACAGCCTTGACAGCTCT
GAATGATATGGGAAAAGTAAGAAAAGATATACCACAATGGGAACCTTCAAAAGGATGGAATGATTGGCAA
CAAGTGCCTTTTTGTTCACACCACTTCCACCAGCTGATTATGAAGGATGGGAGGGAAATAGTGGTGCCAT
GCCGCAACCAAGATGAACTTGTGGGTAGGGCTAGAGTATCACAAGGTGCTGGATGGAGCCTGAGAGAAAC
TGCATGCCTAGGCAAGTCATATGCACAAATGTGGCAGCTGATGTACTTCCACAGGAGAGACCTGAGACTA
GCCGCTAATGCTATCTGTTCAGCCGTTCCAGTTGATTGGATCCCAACCAGCCGTACCACCTGGTCGATCC
ATGCCCATCACCAATGGATGACAACAGAAGACATGCTGTCAGTGTGGAATAGGGTTTGGATAGAGGAAAA
CCCATGGATGGAGGACAAAACCCACATATCCAGTTGGGGAGATGTTCCATATTTAGGAAAAAGGGAAGAC
CAATGGTGTGGATCCCTGATAGGCTTAACAGCAAGGGCCACTTGGGCCACCAACATACAAGTGGCCATAA
ACCAAGTGAGAAGACTAATTGGGAATGAGAATTATCTAGATTACATGACATCAATGAAGAGATTCAAGAA
CGAGAGTGATCCCGAAGGGGCACTCTGGTGAGTCAACACATTTACAAAATAAAGGAAAATAAGAAATCAA
ACAAGGCAAGAAGTCAGGCCGGATTAAGCCATAGTACGGTAAGAGCTATGCTGCCTGTGAGCCCCGTCTA
AGGACGTAAAATGAAGTCAGGCCGAAAGCCACGGCTTGAGCAAACCGTGCTGCCTGTAGCTCCATCGTGG
GGATGTAAAAACCTGGGAGGCTGCAACCCATGGAAGCTGTACGCATGGGGTAGCAGACTAGTGGTTAGAG
GAGACCCCTCCCGAAACATAACGCAGCAGCGGGGCCCAACACCAGGGGAAGCTGTACCCTGGTGGTAAGG
ACTAGAGGTTAGAGGAGACCCCCCGCATAACAATAAACAGCATATTGACGCTGGGAGAGACCAGAGATCC
TGCTGTCTCTACAGCATCATTCCAGGCAAGAA

>KU509254.1 Dengue virus 1 strain DENV1-10429, complete genome
GACCGACAAGAACAGTTTCGAATCGGAAGCTTGCTTAACGTAGTTCTAACAGTTTTTTATTAGAGAGCAG
ATCTCTGATGAACAACCAACGGAAAAAGACGGGTCGACCGTCTTTCAATATGCTGAAACGCGCGAGAAAC
CGCGTGTCAACTGGTTCACAGTTGGCGAAGAGATTCTCAAAAGGATTGCTCTCAGGCCAAGGACCCATGA
AATTGGTGATGGCTTTCATAGCATTTCTAAGATTTCTAGCCATACCCCCAACAGCAGGAATTTTGGCTAG
ATGGAGCTCATTCAAGAAGAATGGAGCGATCAAAGTGTTACGGGGTTTCAAAAAAGAGATCTCAAGCATG
TTGAACATAATGAACAGGAGGAAAAGATCCGTGACCATGCTCCTCATGCTGCTGCCCACAGCCCTGGCGT
TCCATTTGACTACACGAGGGGGAGAGCCGCCCATGATAGTTAGTAAGCAGGAAAGAGGAAAATCACTCTT
GTTTAAGACCTCTGCAGGTGTCAATATGTGCACTCTCATTGCGATGGACTTGGGAGAGTTATGTGAGGAC
ACAATGACCTACAAATGCCCCCGGATTACTGAGGCGGAACCAGATGACGTTGACTGCTGGTGCAACGCCA
CAGACACATGGGTGACCTATGGGACGTGTTCTCAAACCGGCGAACACCGACGAGACAAACGTTCCGTGGC
ATTGGCCCCACACGTGGGACTTGGTCTAGAAACAAGAACCGAAACATGGATGTCCTCTGAAGGCGCCTGG
AAACAAATACAAAGAGTGGAGACCTGGGCTTTGAGACACCCAGGATTCACGGTGATAGCCCTTTTTTTAG
CACATGCTATAGGAACATCCATCACTCAGAAAGGGATCATTTTCATCTTGCTGATGCTGGTGACACCATC
AATGGCCATGCGATGCGTGGGAATAGGCAACAGAGACTTCGTTGAAGGACTGTCAGGAGCAACGTGGGTG
GACGTGGTATTGGAGCATGGAAGCTGCGTCACCACCATGGCAAAAAATAAACCAACATTGGACATTGAAC
TCTTGAAGACGGAGGTCACAAATCCTGCCGTCTTGCGCAAACTGTGCATTGAAGCTAAAATATCAAACAC
CACCACCGATTCAAGATGTCCAACACAAGGAGAGGCTACACTGGTGGAAGAACAAGACGCGAACTTTGTG
TGTCGCCGAACGTTTGTGGACAGAGGCTGGGGTAACGGCTGCGGACTATTCGGAAAGGGAAGTCTATTGA
CGTGTGCCAAGTTCAAGTGTGTGACAAAACTAGAAGGAAAGATAGTTCAATATGAGAACTTAAAATATTC
AGTGATAGTTACCGTCCACACTGGGGACCAGCATCAGGTGGGGAACGAGACCACAGAACATGGAACAATT
GCAACCATAACACCTCAAGCTCCTACGTCGGAAATACAGCTGACCGACTACGGAGCCCTTACATTGGACT
GCTCACCTAGAACAGGGCTGGACTTTAATGAGATGGTGCTATTGACAATGAAAGAAAAATCATGGCTTGT
CCACAAACAATGGTTTCTAGACTTACCACTGCCATGGACTTCGGGGGCTTCAACATCCCAAGAGACCTGG
AACAGACAAGATTTGCTGGTCACATTCAAGACAGCTCATGCAAAGAAACAGGAAGTAGTCGTACTGGGAT
CACAGGAAGGAGCAATGCACACTGCGTTGACTGGGGCGACAGAAATCCAGACGTCAGGAACGACAACAAT
CTTCGCAGGACACCTGAAATGCAGACTAAAAATGGACAAACTGACTTTAAAGGGGATGTCATATGTGATG
TGCACAGGCTCATTCAAGCTAGAGAAGGAAGTGGCTGAGACCCAGCATGGAACTGTTCTAGTGCAGGTCA
AATACGAAGGAACAGACGCGCCATGCAAGATCCCCTTCTCGACTCAAGATGAGAAAGGAGTGACCCAGAA
TGGGAGATTGATAACAGCCAATCCCATAGTTACTGACAAAGAAAAACCAGTCAACATTGAGACAGAACCA
CCTTTTGGTGAGAGTTACATCGTGGTAGGGGCAGGCGAAAAAGCTTTGAAACTAAGCTGGTTCAAGAAAG
GAAGCAGCATAGGGAAAATGTTCGAAGCAACCGCCCGAGGAGCACGAAGGATGGCTATCCTGGGAGACAC
CGCATGGGACTTCGGTTCTATAGGAGGAGTGTTTACATCTGTGGGAAAATTGGTACACCAGGATTTTGGA
ACCGCATATGGAGTTCTGTTCAGCGGTGTTTCTTGGACCATGAAAATAGGAATAGGGATTCTGTTGACAT
GGTTGGGATTAAATTCAAGGAGCACGTCACTTTCGATGACGTGCATTGCAGTTGGCATGGTCACACTGTA
CCTAGGAGTCATGGTTCAAGCGGACTCGGGATGTGTGATCAACTGGAAGGGCAGAGAACTTAAATGTGGA
AGTGGCATTTTTGTCACTAATGAAGTCCACACTTGGACAGAGCAATACAAATTCCAGGCTGACTCCCCAA
AAAGACTGTCAGCAGCCATTGGAAAGGCATGGGAGGAGGGAGTGTGCGGAATTCGATCAGCCACGCGTCT
TGAGAACATTATGTGGAAGCAAATATCAAATGAATTGAACCACATTCTACTTGAAAATGATATGAAATTC
ACAGTGGTTGTAGGAGATGTTGCTGGGATCTTGGCCCAAGGGAAAAAGATGATTAGGCCACAACCCATGG
AACACAAATACTCATGGAAAAGCTGGGGAAAAGCTAAAATCATAGGGGCAGATGTTCAGAACACCACCTT
CATCATCGACGGCCCAGACACCCCAGAATGTCCCGATGGCCAAAGAGCATGGAACATTTGGGAAGTTGAG
GACTATGGGTTTGGAATTTTCACGACAAACATATGGCTGAAATTGCGTGACTCCTACACCCAAATGTGTG
ACCACCGGCTAATGTCAGCTGCCATCAAGGACAGCAAGGCAGTTCATGCTGACATGGGGTACTGGATAGA
AAGTGAAAAGAACGAAACCTGGAAGCTGGCGAGAGCCTCCTTCATAGAAGTCAAGACATGCACCTGGCCA
AAATCTCACACTCTATGGAGCAATGGAGTTTTGGAAAGTGAAATGATAATCCCAAAGATATATGGAGGAC
CAATATCTCAGCACAACTACAGGCCAGGTTATTTCACACAAACAGCAGGGCCATGGCACCTAGGTAAGTT
GGAACTGGATTTTGACTTGTGTGAAGGCACCACAGTTGTTGTGGATGAACATTGTGGAAATCGAGGTCCA
TCTCTTAGAACTACAACAGTCACAGGAAAGATAATCCATGAATGGTGTTGCAGATCCTGCACGTTACCCC
CCTTACGTTTCAGAGGAGAAGACGGATGTTGGTATGGCATGGAAATCAGACCAGTAAAGGAGAAGGAGGA
GAATCTAGTTAGGTCAATGGTCTCTGCAGGGTCAGGAGAAGTGGACAGTTTTTCATTAGGAATACTATGC
GTATCAATAATGATTGAAGAAGTGATGAGATCCAGATGGAGTAGAAAGATGCTGATGACAGGAACACTGG
CTGTTTTCCTCCTTCTTATAATGGGACAACTGACATGGAATGATCTGATTAGGTTATGCATTATGGTTGG
AGCTAATGCTTCAGACAGGATGGGGATGGGAACAACGCACCTAGCCTTGATGGCTACTTTCAAAATGAGA
CCAATGTTCGCTGTTGGGCTATTATTCCGCAGATTAACATCCAGAGAAGTTCTTCTCCTCACGATTGGAT
TAAGCCTGATGGCATCCATGGAGCTACCAAATTCTTTGGAGGAGCTAGGGGATGGACTTGCAATGGGTAT
CATGATGTTAAAATTGTTGACTGAATTTCAGCCACACCAGTTATGGACCACCTTACTGTCTTTGACATTT
GTCAAAACAACTCTCTCATTGGATTATGCATGGAAAACAACGGCTATGATACTGTCTATCGTATCTCTCT
TTCCTTTATGCCTGTCCACGACCTCCCAAAAAACAACATGGCTTCCGGTGCTGTTAGGATCTTTTGGATG
CAAACCATTAACCATGTTTCTTATAACAGAAAACAAAATCTGGGGAAGGAAAAGTTGGCCCCTCAATGAA
GGAATTATGGCTATTGGAATAGTCAGCATTCTACTAAGTTCACTCCTCAAAAATGATGTGCCGTTGGCCG
GCCCACTAATAGCTGGAGGCATGCTAATAGCATGTTATGTCATATCCGGAAGCTCAGCTGATTTATCATT
GGAGAAAGCGGCTGAAGTATCCTGGGAACAAGAAGCAGAACACTCCGGTGCCTCACACAACATATTAGTA
GAGGTCCAAGATGATGGAACTATGAAAATAAAAGATGAAGAGAGGGATGACACACTCACCATACTCCTTA
AAGCAACTTTGCTGGCAGTCTCAGGGGTGTACCTATTATCAATACCAGCGACACTTTTTGTGTCGTACTT
TTGGCAGAAAAACAAACAGAGATCTGGAGTGCTATGGGACACCCCTAGCCCTCCAAAATTGGAAAGAGCA
GTTCTTGATGATGGCATCTATAGAATCTTGCAAAGAGGACTGTTGGGCAGGTCCCAAGTAGGAGTGGGAG
TCTTCCAAGACGGCGTGTTCCACACAATGTGGCACGTCACCAGGGGAGCTGTCCTTATGTACCAAGGGAA
GAGGCTGGAACCAAGCTGGGCCAGTGTCAAAAAGGACTTGATTTCATATGGAGGAGGCTGGAGATTTCAA
GGATCATGGAACACGGGAGAAGAAGTGCAGGTGATAGCTGTTGAACCAGGAAAAAACCCCAAAAATGTAC
AGACAACGCCGGGTACCTTCAAGACTCCTGAAGGCGAAGTTGGAGCCATAGCTCTAGATTTCAAACCCGG
CACATCTGGATCTCCCATTGTGAACAGAGAGGGAAAAATAGTGGGTCTTTATGGAAATGGAGTGGTGACA
ACAAGTGGAACCTACGTCAGTGCCATTGCCCAAGCTAAAGCATCACAGGAAGGGCCTCTACCAGAGATTG
AGGACGAGGTGTTTAAGAAAAGAAACTTAACAATAATGGACCTGCACCCAGGATCAGGAAAAACAAGAAG
ATATCTTCCAGCCATAGTCCGTGAGGCCATAAAAAGGAAGCTGCGCACACTAATTTTGGCTCCCACAAGG
GTTGTTGCTTCTGAAATGGCAGAGGCACTCAAGGGAATGCCAATAAGATACCAGACAACAGCAGTGAAGA
GTGAACACACAGGAAAAGAGATAGTTGACCTCATGTGCCACGCTACTTTTACCATGCGTCTCTTATCCCC
AGTGAGAGTTCCCAATTACAACATGATTATTATGGATGAAGCACATTTTACCGATCCAGCCAGCATAGCG
GCCAGAGGGTACATCTCAACCCGAGTGGGTATGGGTGAAGCAGCTGCGATCTTTATGACAGCCACTCCCC
CAGGATCGGTAGAGGCCTTTCCACAGAGCAATGCAGTTATCCAAGATGAGGAAAGAGACATTCCTGAGAG
ATCATGGAACTCAGGCTACGACTGGATCACCGACTTTCCAGGTAAAACAGTCTGGTTTGTTCCAAGCATT
AAATCAGGAAATGACATTGCCAACTGTTTAAGAAAGAACGGAAAACGGGTAATCCAACTGAGCAGAAAAA
CCTTTGACACTGAGTACCAGAAAACAAAAAACAATGACTGGGACTATGTTGTCACAACAGACATTTCCGA
AATGGGGGCAAATTTCCGGGCCGACAGGGTAATAGACCCAAGGCGGTGCTTGAAACCGGTAATACTAAAA
GATGGTCCAGAGCGTGTCATTCTAGCCGGACCGATGCCAGTGACTGTGGCCAGTGCTGCCCAGAGAAGAG
GAAGAATTGGAAGGAACCAAAACAAGGAAGGTGATCAGTATGTTTACATGGGACAGCCTTTAAATAATGA
TGAGGATCACGCTCATTGGACAGAAGCAAAAATGCTCCTTGACAATATAAACACACCAGAAGGGATTATC
CCAGCCCTCTTTGAGCCAGAGAGAGAAAAGAGTGCAGCAATAGACGGGGAGTACAGACTGCGGGGAGAAG
CAAGGAAAACGTTCGTGGAGCTCATGAGAAGAGGAGATCTACCAGTTTGGCTATCCTACAAAGTAGCCTC
AGAAGGTTTCCAGTACTCCGACAGAAGGTGGTGCTTTGATGGGGAAAGGAACAACCAGGTGTTGGAGGAG
AACATGGACGTGGAGATCTGGACAAAGGAAGGAGAAAGAAAGAAATTGCGGCCTCGCTGGTTGGATGCCA
GAACATACTCTGATCCACTGGCTCTGCGCGAGTTTAAAGAGTTTGCAGCAGGAAGAAGAAGTGTCTCAGG
TGACCTAATATTGGAAATAGGGAAACTTCCACAACATTTGACGCTAAGAGCCCAGAATGCTCTGGACAAC
TTGGTCATGTTGCACAATTCCGAACAAGGAGGAAAAGCCTACAGACACGCTATGGAGGAACTACCAGACA
CCATAGAAACATTGATGCTTCTAGCTTTGATAGCTGTGTTGACTGGTGGAGTGACGCTATTCTTCCTATC
AGGAAAAGGTTTGGGGAAAACATCTATTGGCTTGCTCTGTGTGACGGCCTCAAGCGCACTGTTATGGATG
GCCAGTGTGGAGCCCCATTGGATAGCGGCCTCCATCATACTAGAGTTCTTTTTGATGGTGCTGCTCATTC
CAGAGCCAGACAGACAGCGCACTCCACAGGACAACCAGCTAGCATATGTGGTGATAGGTTTGTTATTCAT
GATACTGACAGTGGCAGCCAATGAGATGGGATTATTGGAAACCACAAAGAAAGACCTGGGGATTGGCTAT
GTAGCTGCCGAAAACCACCAACACGCTACAATGCTGGACGTAGACCTACGCCCAGCTTCAGCCTGGACCC
TCTATGCAGTAGCCACAACAGTTATCACTCCCATGATGAGACATACAATTGAAAATACAACGGCAAACAT
TTCCCTGACAGCCATTGCAAATCAGGCAGCTATATTGATGGGACTTGACAAGGGATGGCCAATATCGAAG
ATGGACATAGGAGTTCCAATTCTCGCCTTAGGGTGCTATTCCCAGGTGAACCCATTGACACTGACAGCGG
CGGTGTTGATGTTAGTGGCTCATTATGCCATAATTGGACCAGGACTGCAAGCAAAGGCCACTAGAGAAGC
TCAAAAAAGGACAGCGGCCGGAATAATGAAAAATCCAACCGTAGACGGGATTGTTGCAATAGACTTAGAT
CCTGTGGTTTATGATGCAAAATTTGAAAAACAGCTAGGCCAAATAATGTTACTGATACTTTGTACATCAC
AGATCCTCTTGATGCGGACCACATGGGCCTTGTGTGAATCCATTACACTGGCTACTGGACCCCTGACCAC
TCTCTGGGAGGGATCTCCGGGAAAATTCTGGAATACCACGATAGCAGTGTCCATGGCAAACATCTTCAGG
GGAAGTTATCTAGCAGGAGCAGGCCTGGCTTTTTCATTAATGAAATCTTTAGGAGGAGGTAGGAGAGGCA
CGGGAGCTCAAGGGGAAACACTGGGAGAGAAATGGAAAAGACAGTTAAACCAACTGAGCAAGTCAGAATT
CAACACCTACAAAAGGAGTGGGATTATGGAGGTGGACAGATCCGAAGCCAAAGAGGGACTGAAAAGAGGA
GAAACAACCAAACATGCAGTGTCGAGAGGGACAGCCAAACTGAGGTGGTTTGTGGAGAGGAACCTCGTGA
AACCAGAAGGAAAAGTCATAGACCTCGGTTGTGGAAGAGGTGGCTGGTCATACTATTGTGCTGGGCTGAA
GAGAGTTACTGAAGTGAAGGGATACACAAAAGGAGGACCTGGACATGAGGAACCTATCCCAATGGCGACC
TATGGATGGAACCTAGTAAAGCTACACTCTGGAAAAGATGTATTTTTTATGCCACCTGAGAAATGTGACA
CCCTTCTGTGTGATATTGGTGAGTCCTCTCCGAATCCAACTATAGAAGAAGGAAAAACGTTACGTGTTCT
AAAAATGGTGGAACCATGGCTCAAAGGAAACCAATTCTGCATAAAAATCCTAAATCCTTACATGCCAAAT
GTGGTAGAAACTCTGGAGCAAATGCAAAGAAAACATGGAGGGATGCTAGTGCGAAACCCACTCTCAAGAA
ATTCTACCCATGAAATGTATTGGGTTTCATGTGGAACAGGAAACATTGTGTCGGCAGTGAACATGACATC
CAGAATGTTACTGAACCGATTCACAATGGCTCACAGGAAGCCAACATATGAAAGAGACGTGGACTTAGGC
GCTGGAACAAGACATGTGGCAGTGGAACCAGAGGTAGCCAACCTAGATATCATTGGCCAGAGGATAGAGA
ATATAAAAAATGAACACAAGTCAACATGGCATTATGATGAGGACAATCCATACAAAACATGGGCCTATCA
TGGATCATATGAGGTCAAGCCATCAGGATCAGCCTCATCTATGGTGAATGGAGTGGTGAGATTGCTCACA
AAACCATGGGATGTTATCCCCATGGTCACACAAATAGCTATGACTGATACCACACCCTTTGGACAACAGA
GAGTGTTTAAAGAGAAAGTTGACACGCGCACACCAAGAGCAAAACGAGGCACAACACAAATTATGGAGGT
GACAGCCAAGTGGTTATGGGGTTTCCTTTCCAGAAACAAAAAGCCCAGAATCTGCACAAGAGAGGAGTTC
ACAAGAAAAGTTAGGTCAAACGCGGCAATAGGAGCAGTGTTCGTTGATGAAAACCAATGGAACTCGGCAA
AAGAAGCAGTGGAAGACGAAAGGTTTTGGGACCTCGTGCACAGAGAGAGGGAGCTTCATAAACAGGGAAA
ATGTGCCACGTGTGTCTACAACATGATGGGGAAGAGAGAGAAAAAATTAGGAGAGTTTGGAAAGGCAAAA
GGAAGTCGTGCAATATGGTACATGTGGCTGGGAGCACGCTTTCTGGAGTTCGAAGCCCTTGGTTTCATGA
ATGAAGATCACTGGTTTAGTAGAGAGAATTCACTCAGTGGAGTGGAAGGAGAAGGACTGCACAAACTTGG
ATACATACTCAGAGACATATCAAAGATTCCAGGGGGAAATATGTATGCAGATGATACAGCCGGATGGGAC
ACAAGAATAACAGAGGATGATCTTCAGAATGAGGCTAAAATCACTGAGATCATGGAGCCTGAACATGCTC
TATTGGCTACGTCAATTTTCAAGCTGACCTATCAAAACAAGGTGGTGAGGGTGCAAAGACCAGCAAAAAA
TGGAACCGTGATGGATGTTATATCCAGACGTGACCAGAGAGGAAGTGGACAGGTCGGAACTTATGGCTTA
AACACTTTCACCAATATGGAGGTCCAACTAATAAGACAAATGGAGTCTGAAGGAATCTTTTTACCCAGCG
AATTGGAAACTCCCAACCTAGCTGAGAGAGTTCTTGACTGGTTGGAAAAACATGGCGCCGAAAGGCTGAA
ACGAATGGCAATCAGCGGAGATGATTGCGTGGTGAAACCAATTGACGACAGGTTCGCAACAGCCTTAACA
GCTCTGAATGACATGGGAAAAGTAAGAAAAGACATACCGCAGTGGGAGCCTTCAAAAGGATGGAATGATT
GGCAGCAAGTGCCTTTCTGTTCACACCATTTCCACCAGCTGATCATGAAGGATGGGAGGGAAATAGTGGT
GCCATGCCGCAATCAAGATGAACTTGTGGGCAGGGCCAGAGTATCGCAAGGCGCCGGATGGAGCCTGAGA
GAAACTGCTTGCCTAGGCAAGTCATATGCACAAATGTGGCAGCTGATGTACTTCCACAGGAGAGACCTGA
GACTAGCGGCTAACGCCATCTGTTCAGCCGTCCCAGTTGATTGGGTCCCAACCAGCCGCACAACCTGGTC
AATCCATGCCCACCACCAATGGATGACAACAGAAGACATGTTATCAGTGTGGAATAGGGTTTGGATAGAG
GAAAACCCATGGATGGAGGACAAAACTCATGTATCCAGTTGGGAAGAAGTTCCATACCTAGGGAAAAGGG
AAGATCAATGGTGTGGATCCCTGATAGGCTTGACAGCGAGGGCCACCTGGGCCACCAACATACAAGTAGC
CATAAACCAAGTGAGAAGGCTCATCGGGAATGAGAATTATCTAGATTACATGACATCAATGAAGAGATTC
AAGAATGAGAGTGATCCTGAAGGAGCACTCTGGTAAGTCAACACACTCATGAAATAAAGGAAAATAGAAG
ATCAAACAAAGTAAGAAGTCAGGCCAGATTAAGCCATAGTACGGAAAGAGCTATGCTGCCTGTGAGCCCC
GTCCAAGGACGTAAAATGAAGTCAGGCCGAAAGCCACGGATTGAGCAAGCCGTGCTGCCTGTGGCTCCAT
CGTGGGGATGTAAAAACCCGGGAGGCTGCAACCCATGGAAGCTGTACGCATGGGGTAGCAGACTAGTGGT
TAGAGGAGACCCCTCCCTAGACATAACGCAGCAGCGGGGCCCAACACCAGGGGAAGCTGTACCTTGGTG

>AY722802.1 Dengue virus type 1 strain D1.Myanmar.23819/96 polyprotein gene, complete cds
AGTTGTTAGTCTACGTGGACCGACAAGAACAGTTTCGAATCGGAAGCTCGCTTAACGTAGTTCTAACAGT
TTTTTATTAGAGAGCAGATCTCTGATGAACAACCAACGGAAGAAGACGGGTCGACCGTCTTTCAATATGC
TGAAACGCGCGAGAAACCGCGTGTCAACTGGTTCACAGTTGGCGAAGAGATTCTCAAAAGGATTGCTCTC
AGGCCAAGGACCCATGAAATTGGTGATGGCTTTCATAGCATTCCTAAGATTTCTAGCCATACCCCCAACA
GCAGGAATTTTGGCTAGATGGAGCTCATTCAAGAAGAACGGAGCGATCAAAGTGTTACGGGGTTTCAAAA
AAGAGATCTCAAGCATGCTGAACATAATGAACAGGAGGAAAAGATCAGTGACCATGCTTCTTATGCTGTT
GCCCACAGCCCTGGCATTCCATTTGACCACACGAGGGGGAGAGCCACATATGGTAGTTAGCAAGCAGGAA
AGAGGAAAGTCACTCTTGTTTAAGACCTCTGCAGGTGTCAACATGTGCACCCTCATTGCGATGGATTTGG
GAGAGCTATGTGAGGATACAATGACCTACAAATGCCCCCGGATCACTGAGGCGGAACCAGATGACGTTGA
CTGCTGGTGCAATGCCACAGACACATGGGTGACCTACGGAACGTGTTCTCAAACTGGCGGACACCGACGA
GATAAACGTTCTGTCGCACTGGCCCCACACGTGGGACTGGGTCTAGAAACAAGAACTGAAACATGGATGT
CTTCTGAAGGCGCCTGGAAACAAATACAAAAAGTGGAGACTTGGGCCCTGAGACACCCAGGATTTACGGT
GATAGCCCTTTTTCTAGCACATGCCATAGGAACATCCATCACCCAGAAAGGGATTATTTTCATTCTGCTG
ATGCTGGTGACACCATCAATGGCCATGCGATGCGTGGGAATAGGCAACAGAGACTTTGTTGAAGGACTGT
CAGGAGCAACATGGGTGGATGTGGTACTGGAGCATGGAAGCTGCGTCACCACCATGGCAAAAAATAAACC
AACATTGGACATTGAACTCTTGAAGACGGAAGTCACGAACCCTGCTGTCTTGCGCAAACTGTGCATTGAA
GCTAAAATATCAAATACCACCACCGATTCAAGATGTCCAACACAAGGAGAAGCTACACTGGTGGAAGAAC
AAGACGCGAACTTTGTGTGTCGACGAACGTTCGTGGACAGAGGCTGGGGTAATGGCTGTGGACTATTCGG
AAAAGGAAGCCTACTAACGTGTGCCAAGTTCAAGTGTGTGACAAAACTGAAAGGAAAGATAGTTCAATAC
GAAAACTTGAAATATTCAGTGATAGTCACTGTCCACACTGGGGACCAGCACCAAGTGGGAAATGAGACCA
CAGAACATGGAACAATTGCAACCATAACACCTCAAGCTCCCACGTCGGAAATACAGCTGACCGACTACGG
AGCCCTCACATTGGACTGCTCACCTAGAACAGGGCTGGACTTTAATGAGATGGTGCTGCTGACAATGAAA
GAAAAATCGTGGCTTGTCCACAAACAATGGTTTCTAGACTTACCATTGCCTTGGACCTCGGGGGCTTCGA
CATCTCAAGAGACTTGGAACAGACAAGATTTACTGGTCACATTTAAGACAGCTCATGCAAAGAAGCAGGA
AGTGGTCGTGCTGGGATCACAAGAAGGAGCAATGCACACTGCGCTGACTGGGGCGACGGAAATCCAGACG
TCAGGAACGACAACAATTTTTGCAGGGCACCTGAAATGCAGACTAAAAATGGATAAACTCACTCTAAAAG
GGATGTCATATGTGATGTGCACAGGCTCATTTAAGTTAGAGAAGGAAGTGGCTGAGACCCAGCATGGAAC
CGTCTTAGTGCAGGTTAAATACGAAGGAGCAGACGCACCATGCAAGATACCCTTTTCGACCCAAGATGAG
AAAGGAGTGACCCAGAATGGGAGATTGATAACAGCCAATCCCATAGTTACTGACAAAGAAAAACCAGTCA
ACATTGAGACAGAACCACCTTTTGGTGAGAGCTACATCGTGATAGGGGCAGGTGAAAAAGCTTTGAAACT
AAGCTGGTTCAAGAAAGGAAGCAGCATAGGGAAAATGTTCGAAGCTACCGCCCGAGGAGCACGAAGGATG
GCCATCCTGGGAGACACCGCATGGGACTTCGGTTCTATAGGAGGAGTGTTCACATCTGTGGGAAAATTGG
TACACCAGGTCTTTGGAGCCGCATATGGGGTTTTGTTCAGCGGTGTTTCTTGGACCATGAAAATAGGAAT
AGGGATTCTGCTGACATGGCTGGGAATAAATTCAAGGAGCACGTCACTTTCGATGACGTGCATTGCAGTT
GGCATGGTCACACTGTACCTAGGAGTCACGGTCCAAGCGGACTCGGGGTGTGTAATCAATTGGAAGGGCA
GAGAACTCAAATGTGGAAGTGGCATTTTTGTCACTAATGAAGTCCACACTTGGACAGAGCAATATAAATT
CCAGGCTGACTCCCCAAAAAGACTGTCAGCAGCCATTGGGAAGGCATGGGAGGAGGGCGTGTGTGGAATT
CGATCAGCCACACGTCTTGAGAACATTATGTGGAAGCAAATATCAAATGAATTGAACCACATTCTACTTG
AAAATGACATGAAGTTCACAGTGGTTGTAGGAGATGCCAATGGAATTTTGACCCAAGGGAAAAAAATGAT
TAGGCCGCAGCCCATGGAACACAAATACTCATGGAAAAGCTGGGGAAAAGCCAAAATTATAGGAGCAGAC
ATACAGAATACCACTTTCATCATCGATGGCCCAGACACTCCAGAATGCCCCGATGACCAAAGAGCATGGA
ACATTTGGGAAGTCGAGGACTATGGGTTTGGAATTTTCACGACAAACATATGGCTGAAATTGCGTGACTC
CTACACCCAAATGTGTGACCACCGGCTAATGTCAGCTGCCATCAAGGACAGCAAGGCAGTCCATGCTGAC
ATGGGGTATTGGATAGAAAGTGAAAAGAACGAGACCTGGAAGCTAGCGAGAGCCTCTTTCATAGAAGTTA
AGACATGCATCTGGCCACGATCTCACACTCTATGGAGTAATGGAGTTTTGGAAAGTGAAATGATAATCCC
AAAGATATATGGAGGACCAACATCTCAGCACAACTACAGACCAGGGTATTTCACACAAACAGCAGGGCCA
TGGCACCTAGGCAAGTTGGAATTAGATTTTGATCTGTGTGAAGGCACCACAGTTGTTGTGGATGAACATT
GTGGAAATCGAGGTCCATCTCTTAGAACTACAACAGTCACAGGAAAGATAATCCATGAATGGTGTTGCAG
ATCCTGCACATTACCCCCCTTACGCTTCAAAGGAGAAGACGGATGTTGGTACGGCATGGAAATCAGACCA
GTTAAGGAGAAGGAAGAGAACCTAGTTAGGTCAATGGTCTCTGCAGGGTCAGGAGAAGTGGACAGTTTTT
CATTGGGACTACTATGCGTGTCAATAATGATTGAAGAAGTGATGAGATCCAGATGGAGTAGAAAGATGCT
GATGACTGGAACACTGGCTGTTTTCTTCCTTCTCATAATGGGGCAACTGACATGGAATGATCTGATCAGG
GTATGCATCATGGTTGGAGCCAATGTTTCAGACAGGATGGGGATGGGAACAACGTACCTAGCCTTGATGG
CCACTTTCAAAATGAGACCAATGTTCGCTGTTGGGCTATTATTTCGCAGACTAACATCCAGAGAAGTTCT
TCTTCTTACAATCGGATTAAGCCTGGTGGCATCCGTGGAGCTACCAAATTCTCTAGAGGAGCTAGGGGAT
GGACTTGCAATGGGCATTATGATGTTAAAATTATTGACTGATTTTCAGTCACACCAGTTATGGACTACCT
TACTGTCTCTGACATTTATCAAAACAACCCTTTCATTGGATTACGCATGGAAGACAATGGCTATGGTACT
GTCAATCATATCTCTCTTTCCCTTATGTCTATCTACGACCTCTCAAAAAACAACATGGCTTCCGGTGCTG
TTAGGATCTTTTGGATGCAAACCACTAACCATGTTTCTTATAACAGAAAACAAAATCTGGGGAAGGAAAA
GTTGGCCCCTTAATGAAGGAATTATGGCTGTTGGAATAGTCAGCATTCTACTAAGTTCACTCCTTAAAAA
TGATGTGCCACTAGCTGGCCCACTAATAGCTGGAGGCATGCTAATAGCATGTTATGTCATATCCGGAAGC
TCAGCCGATTTGTCACTGGAAAAAGCTGCTGAGGTCTCCTGGGAAGAAGAAGCAGAACACTCTGGTGCCT
CACACAACATATTGGTAGAGGTCCAAGATGATGGAACCATGAAAATAAAAGATGAAGAGAGAGATGACAC
GCTCACAATACTCCTCAAAGCAACTCTGCTGGCAGTCTCAGGGGTGTACCCAATGTCAATTCCAGCGACC
CTTTTTGTGTGGTATTTTTGGCAGAAAAAGAAACAGAGATCAGGAGTGTTGTGGGACACACCCAGCCCTC
CAGAAGTGGAAAGAGCAGTTCTTGATGATGGTATCTACAGAATCTTGCAAAGAGGACTGTTGGGTAGGTC
CCAAGTAGGAGTGGGAGTTTTCCAAGACGGCGTGTTCCACACGATGTGGCACGTCACTAGGGGAGCTGTC
CTCATGTACCAAGGGAAGAGGCTGGAACCAAGTTGGGCCAGTGTCAAAAAAGACTTGATCTCATATGGAG
GAGGCTGGAGGTTTCAAGGATCATGGAACACGGGAGAAGAAGTGCAGGTGATAGCTGTTGAACCAGGGAA
AAACCCCAAAAATGTACAGACAACGCCGGGTACCTTCAAGACCCCTGAAGGCGAAGTTGGAGCCATAGCC
CTAGACTTCAAACCCGGCACATCTGGATCTCCCATCGTGAACAGAGAGGGAAAAATAGTAGGTCTTTATG
GAAATGGAGTAGTGACAACGAGTGGAACCTACGTCAGTGCTATTGCCCAAGCTAAAGCATCACAAGAAGG
GCCTCTACCAGAAATTGAGGACGAGGTGTTCAGGAAAAGAAACTTAACAATAATGGACCTGCATCCAGGA
TCAGGAAAAACAAGAAGATATCTTCCAGCCATAGTCCGTGAGGCCATAAAAAGGAAACTGCGCACGCTAA
TCTTGGCCCCCACAAGAGTTGTCGCCTCTGAAATGGCAGAGGCGCTTAAGGGAATGCCAATAAGATATCA
AACAACAGCAGTAAAGAGTGAACACACAGGAAGGGAGATAGTTGACCTCATGTGCCACGCCACTTTCACC
ATGCGTCTCCTATCTCCAGTGAGAGTTCCCAATTACAACATGATTATCATGGATGAAGCACATTTTACCG
ATCCAGCCAGCATAGCGGCCAGAGGGTACATCTCAACCCGAGTGGGTATGGGTGAAGCAGCTGCGATCTT
TATGACAGCCACCCCCCCAGGATCGGTGGAGGCCTTTCCACAGAGCAATGCAGTTATCCAAGATGAGGAA
AGAGACATTCCTGAGAGATCATGGAACTCAGGCTACGACTGGATCACTGATTTTCCAGGTAAAACAGTCT
GGTTTGTCCCAAGCATCAAATCAGGAAATGACATTGCCAACTGTTTAAGAAAGAACGGGAAACGGGTGAT
CCAATTGAGCAGAAAAACTTTTGACACTGAGTACCAGAAAACAAAAAACAATGACTGGGACTATGTTGTC
ACAACAGACATTTCCGAAATGGGAGCAAATTTCCGGGCCGACAGGGTAATAGACCCAAGGCGGTGTTTGA
AACCGGTAATACTAAAAGATGGTCCAGAGCGCGTTATCCTAGCCGGACCGATGCCAGTGACTGTGGCCAG
TGCTGCCCAGAGGAGAGGAAGAATTGGAAGGAACCAAAACAAGGAAGGTGATCAGTATGTTTACATGGGA
CAGCCTTTAAACAATGATGAGGACCACGCTCATTGGACAGAAGCAAAAATGCTCCTTGACAATATAAACA
CACCAGAAGGGATTATCCCAGCCCTCTTTGAGCCAGAGAGGGAAAAGAGTGCAGCAATAGACGGGGAGTA
CAGACTACGGGGAGAAGCAAGGAAAACGTTCGTGGAGCTCATGAGGAGAGGAGATCTACCAGTTTGGCTA
TCCTACAAAGTTGCCTCAGAAGGCTTCCAGTATTCCGACAGAAGGTGGTGCTTTGATGGGGAAAGGAACA
ACCAAGTGCTGGAGGAGAACATGGACGTGGAGATCTGGACAAAGGAAGGAGAAAGAAAGAAACTACGACC
TCGCTGGTTGGATGCCAGAACATACTCTGATCCACTGGCCCTTCGCGAGTTCAAAGAGTTTGCAGCAGGA
AGAAGAAGTGTCTCAGGTGACCTAATATTAGAAATAGGGAAACTTCCACAACATTTGACGCTAAAGGCCC
AGAATGCTTTGGATAACTTGGTCATGTTGCATAATTCCGAACAAGGAGGAAAAGCCTATAGACATGCAAT
GGAAGAACTACCAGACACCATAGAAACATTGATGCTCCTAGCTTTGATAGCTGTGCTGACTGGTGGAGTG
ACGCTGTTCTTCCTATCAGGAAAAGGTCTAGGGAAAACATCCATTGGCCTACTCTGTGTGATGGCCTCAA
GCGTACTGTTATGGATGGCCAGTGTGGAGCCCCATTGGATAGCGGCCTCCATCATATTAGAGTTCTTTTT
GATGGTGCTGCTCATTCCAGAGCCAGACAGACAGCGCACTCCACAGGACAACCAGTTAGCATATGTGGTG
ATAGGTTTGTTATTCATGATACTGACAGTGGCAGCCAATGAGATGGGATTACTGGAAACCACAAAGAAAG
ACCTGGGGATCGGCCATGTGGTTGCCGAAAACCACCACCATGCTACAATGCTGGACATAGACCTACATCC
AGCCTCAGCCTGGACCCTTTATGCAGTAGCCACAACAATTATCACTCCCATGATGAGACACACAATTGAA
AACACAACGGCAAACATTTCTCTGACAGCTATTGCAAATCAGGCGGCTATACTGATGGGACTTGACAAGG
GATGGCCAATATCGAAGATGGACATAGGAGTTCCACTTCTCGCCTTAGGGTGCTATTCCCAGGTGAACCC
ATTGACACTGACAGCAGCGGTGTTGATGCTAGTGGCTCATTATGCCATAATCGGACCTGGACTGCAAGCA
AAAGCCACTAGAGAAGCTCAAAAAAGGACAGCGGCCGGAATAATGAAAAATCCAACCGTAGACGGAATTG
TCGCAATAGACTTGGACCCTGTGGTTTACGATGCAAAATTTGAAAAACAGCTAGGCCAAATAATGTTACT
GATACTTTGCACATCACAGATTCTCTTGATGCGGACTACATGGGCCTTATGTGAATCCATCACACTGGCT
ACTGGACCCCTGACCACTCTCTGGGAGGGATCTCCAGGAAAATTCTGGAATACCACGATAGCAGTGTCCA
TGGCAAACATCTTCAGAGGAAGTTACCTAGCAGGAGCAGGTCTGGCCTTCTCATTAATGAAATCTTTAGG
AGGAGGGAGGAGAGGTACGGGAGCTCAAGGGGAAACACTGGGAGAAAAATGGAAAAGACAGCTAAACCAA
CTGAGCAAGTCAGAATTTAACACCTACAAAAGGAGTGGGATTATGGAGGTGGATAGATCCGAAGCCAAGG
AGGGACTAAAAAGAGGAGAAACAACCAAACATGCAGTGTCGAGAGGAACAGCCAAACTGAGGTGGTTTGT
GGAGAGGAACCTCGTGAAACCAGAAGGGAAAGTCATAGACCTCGGTTGTGGAAGAGGTGGCTGGTCATAT
TATTGCGCCGGGCTGAAGAAGGTCACAGAAGTGAAGGGATACACAAAAGGAGGACCTGGACATGAGGAAC
CTATTCCAATGGCAACATATGGATGGAACCTAGTAAAGCTACACTCTGGAAAAGATGTGTTCTTCACACC
ACCTGAGAAATGTGATACCCTTTTGTGTGATATTGGTGAGTCCTCTCCGAATCCAACTATAGAAGAAGGA
AGAACGTTACGTGTTCTGAAGATGGTGGAACCATGGCTCAGAGGAAACCAATTTTGCATAAAAATCCTAA
ATCCTTACATGCCAAGTGTGGTAGAGACTCTGGAGCAAATGCAAAGAAAACATGGAGGGATGCTAGTGCG
AAACCCACTCTCAAGAAATTCCACCCATGAAATGTACTGGGTTTCATGTGGAACAGGAAACATTGTGTCG
GCAGTGAACATGACATCCAGAATGTTGCTGAACCGATTCACAATGGCCCACAGGAAGCCAACATATGAAA
GAGATGTGGACCTAGGCGCTGGAACAAGACATGTGACAGTGGAACCAGAGGTAGCCAACCTGGATATCAT
TGGCCAGAGGATAGAGAATATAAAAAATGAACATAAGTCAACATGGCATTATGATGAGGACAATCCATAC
AAAACATGGGCCTATCATGGATCATATGAGGTCAAGCCATCAGGATCAGCCTCTTCCATGGTGAATGGCG
TGGTGAGACTGCTCACCAAACCATGGGATGTCATCCCCATGGTCACACAAATAGCTATGACTGACACCAC
ACCCTTCGGACAACAAAGGGTGTTTAAAGAGAAAGTTGACACGCGCACACCAAGAGCAAAACGAGGCACA
GCACAAATCATGGAAGTGACAGCCAAGTGGTTATGGGGTTTCCTTTCTAGAAAGAAAAAACCCAGAATCT
GCACAAGAGAGGAGTTCACAAGAAAAGTTAGGTCAAATGCGGCTATTGGAGCAGTATTTGTTGATGAAAA
CCAATGGAACTCAGCAAAAGAAGCAGTGGAAGACGAAAGGTTCTGGGATCTTGTGCACAGAGAGAGGGAG
CTTCATAAACAGGGAAAATGTGCCACGTGCGTCTACAACATGATGGGAAAAAGAGAGAAAAAGTTGGGAG
AGTTTGGAAAAGCAAAAGGAAGTCGTGCAATATGGTATATGTGGCTGGGAGCACGCTTTCTAGAGTTCGA
AGCCCTTGGCTTCATGAATGAAGATCACTGGTTCAGTAGAGAGAATTCACTCAGTGGAGTGGAAGGAGAA
GGACTGCACAAACTTGGATACATACTCAGAGACATATCAAAGATTCCAGGGGGAAATATGTATGCAGATG
ACACAGCTGGATGGGACACAAGAATAACAGAGGACGATCTTCAGAATGAGGCTAAAATCACTGACATCAT
GGAACCTGAACATGCTCTATTGGCTACGTCAATCTTTAAGCTGACCTACCAAAATAAGGTGGTAAGGGTG
CAAAGACCAGCAAAAAGTGGAACCGTGATGGATGTCATATCTAGACGTGACCAGAGAGGAAGCGGACAGG
TCGGAACTTATGGCTTAAATACTTTCACCAACATGGAGGTCCAACTAATAAGACAAATGGAATCTGAGGG
AATCTTTTCACCCAGCGAATTGGAAACCCCTAATCTAGCAGAGAGAGTTCTCGACTGGTTGGAAAAACAT
GGCGTCGAAAGGTTGAAAAGGATGGCAATCAGCGGAGATGACTGCGTGGTGAAACCACTTGATGATAGGT
TCGCAACAGCCTTAACAGCTCTGAATGACATGGGAAAAGTAAGAAAAGACATACCGCAATGGGAACCTTC
AAAAGGATGGAATGACTGGCAGCAAGTGCCTTTCTGCTCACACCATTTCCACCAACTGATCATGAAGGAT
GGGAGGGAGATAGTGGTGCCATGCCGCAACCAAGATGAACTTGTGGGCAGGGCCAGAGTATCACAAGGCG
CCGGATGGAGCCTGAGAGAAACCGCTTGCCTAGGCAAGTCATATGCACAAATGTGGCAGCTGATGTACTT
CCACAGGAGAGACCTGAGACTAGCGGCTAATGCTATCTGTTCAGCCGTCCCAGTTGATTGGGTTCCAACC
AGCCGCACTACCTGGTCAATCCATGCCCACCATCAATGGATGACAACAGAAGACATGTTATCAGTGTGGA
ATAGGGTTTGGATAGAGGAAAACCCATGGATGGAAGACAAAACTCATGTGCCCAGTTGGGAGGATGTTCC
TTACTTGGGAAAAAGGGAAGATCAATGGTGTGGATCCTTGATAGGCTTGACAGCAAGGGCCACCTGGGCC
ACCAACATACAAGTAGCCATAAACCAAGTGAGAAGGCTCATCGGGAATGAGAATTATCTAGATTACATGA
CATCAATGAAGAGATTCAAGAATGAGAGTGATCCCGAAGGGGCACTCTGGTAAGTCAACACACTCATGAA
ATAAAAGAAAATGGAAAATCAAACAAAGCAAGAAGTCAGGCCGGTTTAAGCCATAGTACGGTAAAAGCTA
TGCTGCCTGTGAGCCCCGTCCAAGGACGTAAAATGAAGTCAGGCCGAAAGCCACGGCTTGAGCAAACCGT
GCTGCCTGTGGCTCCATCGTGGGGATGTAAAAACCCGGGAGGCTGTAACCCATGGAAGCTGTACGCATGG
GGTAGCAGACTAGTGGTTAGAGGAGACCCCTCCCAAGACATAACGCAGCAGCGGGGCCCAACACCAGGGG
AAGCTGTACCCTGGTGGTAAGGACTAGAGGTTAGAGGAGACCCC

>GU131919.1 Dengue virus 1 isolate DENV-1/IPC/BID-V3912/2008, complete genome
ACAAGAACAGTTTCGAATCGGAAGCTTGCTTAACGTAGTTCTAACAGTTTTTTATTAGAGAGCAGATCTC
TGATGAACAACCAACGAAAAAAGACGGCTCGACCGTCTTTCAATATGCTGAAACGCGCGAGAAACCGCGT
GTCAACTGTTTCACAGTTGGCGAAGAGATTCTCAAAAGGATTGCTCTCAGGCCAAGGACCCATGAAATTG
GTGATGGCTTTCATAGCATTCCTAAGATTTCTAGCCATACCCCCAACAGCAGGAATTTTGGCTAGATGGG
GTTCATTCAAGAAGAGTGGAGCGATCAAAGTGCTACGGGGTTTCAAGAAAGAAATCTCAAACATGTTGAA
TATAGTGAATAGAAGGAAAAGATCTGTGACCATGCTCCTTATGCTGATGCCTACAGCCTTGGCGTTCCAT
TTGACTACACGAGGGGGAGAGCCGCACATGATAGTCAGCAAGCAGGAAAGAGGAAAATCACTCTTGTTTA
AGACCTCAGCAGGTGTCAACATGTGCACCCTTATAGCGATGGATTTGGGAGAGTTATGTGAGGACACAAT
GACTTACAAATGCCCTCGAATCACTGAAGCTGAACCAGATGACGTTGATTGTTGGTGTAATGCCACAGAC
ACATGGGTGACCTATGGAACATGTTCCCAAACTGGCGAGCACCGACGAGACAAACGTTCCGTCGCACTGG
CCCCACACGTGGGACTTGGTTTGGAAACAAGAACCGAAACGTGGATGTCCTCTGAAGGCGCTTGGAAACA
GATACAAAGAGTGGAGACTTGGGCCCTGAGACACCCAGGATTCACGGTGATAGCCCTTTTTCTAGCACAT
GCCATAGGAACATCCATCACTCAGAAAGGGATTATTTTCATTTTGTTAATGCTGGTAACACCATCCATGG
CCATGCGATGCGTGGGAATAGGCAGCAGGGACTTCGTGGAAGGACTGTCAGGAGCAACCTGGGTAGATGT
GGTACTGGAACATGGAAGTTGCGTTACCACTATGGCAAAAGACAAACCAACATTGGACATTGAACTCTTG
AAGACGGAAGTCACAAACCCTGCCATCCTGCGCAAACTGTGCATTGAAGCTAAAATATCAAACACCACCA
CCGACTCAAGATGTCCAACACAAGGAGAAGCCACACTGGTGGAAGAACAAGACGCGAACTTTGTGTGTCG
ACGAACGTTTGTGGACAGAGGCTGGGGCAATGGCTGTGGGCTCTTCGGAAAAGGAAGCCTAATAACGTGT
GCTAAGTTCAAGTGTGTGACAAAACTGGAAGGAAAGATAGTTCAATATGAAAACTTGAAATATTCAGTAA
TAGTCACCGTTCACACCGGAGACCAGCATCAGGTGGGAAATGAAAGCACAGAACATGGGACAACTGCAAC
TATAACACCTCAAGCTCCTACGACGGAAATACAGCTGACTGACTACGGAGCTCTTACATTGGATTGTTCA
CCTAGAACAGGACTAGACTTTAATGAAATGGTGTTGTTGACAATGAAAGAAAAATCATGGCTAGTCCACA
AACAATGGTTTCTAGACCTACCACTGCCTTGGACCTCGGGAGCTTCAACATCACAAGAGACTTGGAACAG
ACAAGATTTGCTGGTGACATTTAAGACAGCCCATGCAAAGAAGCAGGAAGTAGTCGTACTAGGATCACAA
GAAGGAGCAATGCACACTGCGTTGACCGGAGCAACAGAAATCCAAACGTCTGGAACGACAACAATTTTTG
CAGGACACTTGAAATGCAGACTAAAGATGGACAAACTGACTCTAAAAGGGATGTCATATGTGATGTGCAC
AGGCTCATTCAAGCTAGAGAAAGAAGTGGCTGAGACCCAGCATGGAACCGTCCTAGTGCAGATTAAATAT
GAAGGAACAGATGCACCATGCAAGATCCCTTTTTTGACCCAAGATGAAAAAGGAGTAACCCAGAATGGGA
GATTGATAACAGCTAACCCTATAGTTACTGACAAAGAAAAACCAGTCAACATTGAGGCAGAACCGCCTTT
TGGTGAGAGTTACATCGTAATAGGAGCAGGTGAAAAAGCTTTGAAACTAAGCTGGTTTAAGAAAGGAAGC
AGCATAGGGAAAATGTTTGAGGCAACTGCCAGAGGAGCACGAAGGATGGCCATACTGGGAGACACCGCAT
GGGACTTTGGTTCTATAGGAGGAGTGTTCACGTCTGTTGGAAAATTAATACACCAGATTTTTGGAACTGC
ATATGGAGTTTTGTTCAGCGGTGTTTCCTGGACCATGAAAATAGGAATAGGGGTTCTGCTGACATGGCTA
GGATTAAACTCAAGGAGCACGTCCCTTTCGATGACGTGCATTGCAGTTGGCCTAGTAACACTATACCTAG
GAGTCATGGTTCAGGCGGATTCAGGATGTGTAATTAATTGGAAAGGTAGAGAACTCAAATGTGGAAGTGG
CATTTTTGTCACCAATGAAGTTCACACTTGGACAGAGCAATACAAATTTCAAGCTGACTCCCCAAAGAGA
CTATCAGCAGCCATCGGGAAGGCATGGGAGGAGGGTGTGTGTGGAATTCGATCAGCAACTCGTCTCGAGA
ACATCATGTGGAAGCAAATATCAAATGAACTGAATCACATCTTACTTGAAAATGATATGAAATTCACAGT
GGTTGTAGGAGATGTTGCTGGGATCTTGGCTCAAGGAAAGAAAATGATTAGGCCACAACCCATGGAATAC
AAATACTCGTGGAAAAGCTGGGGAAAGGCTAAAATCATAGGGGCAGATGTACAGAACACCACCTTTATCA
TCGACGGCCCAAACACCCCAGAATGCCCTGATGACCAAAGAGCATGGAACATTTGGGAAGTTGAGGACTA
TGGATTTGGAATTTTCACGACAAACATATGGCTGAAATTGCGTGATTCCTATACCCAAGTGTGTGACCAC
CGGCTAATGTCAGCTGCCATCAAGGACAGCAAGGCAGTTCACGCTGACATGGGGTACTGGATAGAAAGTG
AAAAGAACGAGACCTGGAAGCTGGCAAGAGCTTCTTTCATAGAAGTTAAAACATGTATCTGGCCAAAATC
CCACACTCTATGGAGCAATGGAGTTCTGGAAAGTGAAATGATAATTCCAAAGATCTATGGAGGACCAATA
TCTCAGCACAACTACAGACCAGGATATTTCACACAAACAGCAGGGCCGTGGCACCTAGGCAAGTTGGAAC
TGGATTTTGATTTGTGTGAGGGTACCACAGTTGTTGTGGATGAACATTGTGGAAATCGAGGACCATCTCT
TAGGACCACAACAGTCACAGGAAAGATAATTCATGAATGGTGTTGCAGATCTTGCACGCTACCACCCTTA
CGTTTCAGAGGAGAAGATGGGTGCTGGTACGGTATGGAAATCAGACCAGTCAAGGAAAAGGAAGAAAATC
TAGTCAAATCAATGGTCTCTGCAGGGTCAGGGGAAGTGGACAGCTTTTCACTAGGACTGCTATGCATATC
AATAATGATCGAAGAGGTGATGAGATCCAGATGGAGTAGAAAAATGCTGATGACTGGAACACTGGCTGTG
TTCCTCCTTCTCATAATGGGACAATTGACATGGAATGATCTGATCAGATTATGCATCATGGTTGGAGCCA
ACGCTTGCGACAGGATGGGGATGGGAACGACGTACCTAGCTCTGATGGCCACTTTTAAAATGAGACCGAT
GTTTGCTGTAGGGCTATTATTTCGCAGACTAACATCCAGAGAAGTTCTTCTTCTAACAATTGGATTGAGT
CTAGTGGCATCTGTGGAGTTACCAAATTCCTTGGAGGAGCTGGGGGATGGACTTGCAATGGGCATTATGA
TTTTAAAATTATTGACTGACTTTCAATCATATCAGCTGTGGGCCACCTTGCTGTCCTTGACATTTATCAA
AACAACGTTTTCCTTGCACTATGCATGGAAGACAATGGCTATGGTACTGTCGATTGTATCTCTCTTCCCC
TTATGCCTGTCCACGACCTCCCAAAAAACAACATGGCTTCCGGTGCTATTGGGATCCCTTGGATGCAAAC
CACTAACCATGTTTCTTATAGCAGAAAACAAAATCTGGGGAAGGAGAAGTTGGCCCCTCAATGAAGGAAT
CATGGCTGTTGGAATAGTCAGCATCCTACTAAGTTCACTTCTCAAAAATGATGTGCCGCTAGCTGGGCCG
CTAATAGCTGGAGGCATGCTAATAGCATGTTATGTTATATCTGGAAGCTCAGCCGACCTATCACTAGAGA
AAGCGGCTGAGGTCTCCTGGGAAGAAGAAGCAGAACACTCTGGTGCCTCACACAACATATTAGTGGAGGT
CCAAGATGATGGAACCATGAAGATAAAGGATGAAGAGAGAGATGACACGCTAACCATTCTCCTTAAAGCA
ACTCTGCTGGCAGTTTCAGGGGTGTACCCATTATCAATACCAGCGACCCTTTTCGTGTGGTACTTTTGGC
AGAAAAAGAAACAGAGATCTGGAGTGTTATGGGACACACCCAGCCCTCCAGAAGTGGAAAGAGCAGTTCT
TGATGATGGTATCTATAGAATTATGCAGAGAGGACTGTTGGGCAGGTCCCAAGTAGGGGTAGGAGTTTTC
CAAGAAAACGTGTTCCACACAATGTGGCATGTCACCAGGGGAGCTGTACTCATGTATCAAGGGAAGAGAC
TGGAACCGAGCTGGGCCAGTGTCAAAAAAGACCTGATCTCATATGGAGGAGGTTGGAGGCTTCAAGGATC
CTGGAACACAGGAGAAGAAGTGCAGGTGATTGCTGTTGAACCAGGGAAAAACCCCAAAAATGTACAAACA
GCGCCGGGCACCTTTAAGACCCCTGAAGGTGAAGTTGGAGCCATTGCCCTAGATTTTAAACCCGGCACAT
CTGGATCTCCCATCGTGAACAGAGAAGGAAAAATAGTAGGTCTTTATGGAAATGGAGTAGTGACAACAAG
TGGAACCTACGTCAGTGCCATAGCTCAAGCCAAAGCATCACAAGAAGGGCCCCTACCAGAGATTGAAGAC
GAGGTGTTTAGGAAAAGAAACTTAACAATAATGGACCTACATCCAGGATCGGGGAAAACAAGAAGATACC
TTCCAGCCATAGTCCGTGAGGCTATAAAAAGGAAGTTGCGTACACTAATTCTGGCTCCCACAAGGGTTGT
CGCTTCCGAAATGGCAGAGGCGCTCAAGGGAATGCCAATAAGGTACCAAACAACAGCAGTGAAGAGTGAA
CACACAGGAAAAGAGATAGTTGACCTCATGTGTCACGCCACTTTCACCATGCGCCTCCTGTCTCCCGTGA
GAGTTCCCAATTACAACATGATTATCATGGATGAAGCACATTTCACCGATCCATCCAGTATAGCGGCCAG
AGGGTACATCTCAACCCGAGTGGGCATGGGTGAAGCAGCTGCAATCTTCATGACAGCCACTCCCCCAGGA
TCAGTGGAGGCCTTTCCACAGAGCAACGCAGTAATCCAAGATGAGGAAAGAGACATTCCTGAGAGATCAT
GGAACTCAGGCTATGAGTGGATCACTGACTTCCCAGGTAAAACAGTTTGGTTTGTTCCAAGCATTAAATC
AGGAAATGACATAGCCAACTGCTTAAGAAAGAATGGGAAACGGGTGATTCAATTGAGCAGGAAAACCTTT
GATACAGAGTACCAAAAAACAAAAAACAACGACTGGGACTACGTCGTCACAACAGACATCTCCGAAATGG
GAGCAAATTTCCGAGCCGACAGGGTGATAGACCCAAGACGGTGTCTGAAACCGGTAATACTAAAAGATGG
TCCAGAGCGTGTCATTTTAGCAGGACCAATGCCAGTGACTGTGGCCAGTGCCGCCCAGAGGAGAGGAAGA
ATTGGAAGGAACCACAATAAGGAAGGTGATCAGTACATCTACATGGGACAGCCTTTAAACAACGATGAAG
ATCACGCTCACTGGACAGAAGCAAAAATGCTCCTTGATAATATAAACACACCAGAAGGGATTATCCCAGC
CCTCTTCGAGCCGGAGAGAGAAAAGAGTGCAGCAATAGACGGGGAATACAGACTGCGGGGTGAGGCAAGG
AAAACGTTTGTGGAGCTCATGAGAAGAGGAGATCTACCTGTCTGGCTATCTTACAAAGTTGCCTCAGAAG
GCTTCCAGTACTCTGACAGAAGATGGTGCTTTGACGGGGAAAGGAACAACCAGGTATTGGAGGAGAACAT
GGACGTGGAGATCTGGACAAAAGAGGGAGAAAGAAAGAAACTACGACCCCGCTGGCTGGATGCCAGAACA
TACTCAGACCCACTAGCCCTGCGCGAGTTTAAAGAGTTTGCAGCAGGGAGAAGAAGCGTCTCAGGTGATC
TAATATTGGAAATAGGGAAACTTCCACAACACTTGACGCAAAGGGCCCAGAATGCCTTGGACAACCTGGT
TATGTTGCACAACTCCGAACAAGGAGGAAGAGCCTACAGACATGCAATGGAAGAACTGCCAGACACCATA
GAAACGTTGATGCTCCTAGCTTTGATAGCTGTGTTAACTGGTGGAGTGACACTGTTCTTCCTATCAGGAA
GGGGCCTAGGGAAAACATCTATTGGCCTACTCTGCGTAATGGCTTCAAGCGTACTGCTATGGATGGCCAG
TGTGGAGCCCCATTGGATAGCGGCCTCCATCATACTGGAGTTCTTCCTGATGGTGCTGCTTATTCCAGAG
CCAGACAGACAACGCACTCCGCAGGACAATCAGCTGGCATATGTGGTGATAGGTTTGTTATTCATGATAC
TGACAGTAGCAGCCAATGAGATGGGACTGCTGGAAACCACAAAGAAAGACTTAGGGATTGGCCATGTGGC
TGTTGGAAATCACCACCATGCCGCAATGCTGGACGTAGACTTACATCCAGCTTCAGCCTGGACCCTCTAT
GCAGTGGCCACAACAATTATCACTCCCATGATGAGGCACACAATCGAAAACACAACGGCAAACATTTCCC
TGACAGCCATTGCAAACCAGGCAGCTATATTGATGGGACTTGACAAAGGATGGCCAATATCGAAGATGGA
CATAGGAGTTCCACTTCTCGCCTTGGGGTGCTATTCCCAGGTGAATCCACTGACGCTGACAGCGGCGGTA
TTGATGCTAGTGGCTCATTACGCCATAATTGGACCTGGACTGCAAGCAAAAGCTACTAGAGAAGCTCAAA
AAAGGACAGCGGCCGGAATAATGAAAAATCCAACCGTTGATGGGATTGTTGCAATAGATTTGGACCCTGT
GGTTTATGATGCAAAATTTGAGAAACAACTAGGCCAAATAATGTTGTTGATACTATGCACATCACAGATC
CTCTTGATGCGGACTACATGGGCCTTGTGCGAATCCATCACACTGGCCACTGGACCTCTGACCACGCTTT
GGGAGGGATCTCCAGGAAAATTTTGGAACACCACGATAGCGGTTTCCATGGCAAACATTTTCAGAGGAAG
TTATCTAGCAGGAGCAGGTCTGGCCTTCTCATTAATGAAATCTCTAGGAGGAGGTAGGAGAGGCACGGGA
GCCCAAGGGGAAACACTGGGAGAGAAATGGAAAAGACAGCTGAACCAACTGAGCAAGTCAGAATTTAACA
CCTATAAAAGGAGTGGGATTATGGAAGTGGACAGATCCGAAGCCAAAGAGGGATTGAAAAGAGGAGAAAC
AACCAAACATGCAGTGTCGAGAGGAACCGCTAAACTGAGATGGTTTGTGGAGAGGAACCTTGTGAAACCA
GAAGGGAAAGTCATAGACCTCGGTTGTGGAAGAGGTGGCTGGTCATACTATTGCGCTGGGCTGAAGAAAG
[truncated: 1,779,390 more chars]
