# Supplementary material for: VADR: validation and annotation of virus sequence submissions to GenBank
Source: BMC Bioinformatics. 2020 May 24;21:211. doi: 10.1186/s12859-020-3537-3 (PMC7245624; doi:10.1186/s12859-020-3537-3)
Supplement: Supplementary file 1 — Additional file 1 Sequence files, scripts, and instructions for reproducing Norovirus and Dengue virus tests reported in the article. This is a gzipped tarball that can be unpacked with the command ’tar xf vadr-1.0-paper-supplementary-material.tar.gz’, and includes two README files with instructions on reproducing the tests and reported results. [file 12859_2020_3537_MOESM1_ESM.tar › vadr-1.0-paper-supplementary-material/seq-files/nc.fa]

>HV321704.1 JP 2011078358-A/159: Methods for detecting Norovirus
GTGAATGAAGATGGCGTCTAACGACGCTTCCGCTGCCGCTGCTGCTAACAGCAACAACGACACCGCAAAA
TCTTCAAGTGACGGAGTGCTTTCTAGCATGGCTGTCACTTTTAAACGAGCCCTCGGGGCGCGGCATAAAC
AGCCTCCCCCGAGGGACATACCACAAAGACCTCCACGACCACCCACCCCGGAACTTGCCAAAAAGATCCC
TCCTCCCCCACCCAACGGGGAGGATGAACTAGTGGTTTCTTACAGCGCCAAAGATGGCGTTTCCGGTTTG
CCTGAGCTTACCACTGTCTGGCAGCCGGATGAAACCAACACGGCGTTCAGTGTTCCCCCACTCAACCAGA
GGGAGAATAGGGACGCCAAGGAGCCGCTAACCGGAACAATCCTGGAAATGTGGGACGGGGAGATCTATCA
TTACGGTCTGTATGTGGAACGAGGCCTTGTACTTGGTGTGCACAAACCACCAGCTGCCATCAGCCTCGCC
AAGGTTGAGCTAGCACCACTCTCTCTGTTTTGGAGACCAGTGTATACACCACAGTATCTCATCTCCCCAG
ACACTCTCAGGAGACTGCATGGAGAGTCGTTCCCCTACACAGCCTTTGACAACAACTGCTATGCCTTCTG
TTGTTGGGTCCTGGATCTAAACGACTCGTGGTTGTGCAGGAGAATGATCCAGAGGACAACTGGTTTCTTC
AGACCTTACCAAGACTGGAACAGGAAACCCCTCCCCACCATGGATGACTCCAAATTGAAGAAGGTAGCCA
ACATATTCTTGTGTGCGCTATCTTCGCTATTCACTAGGCCCATCAAAGACATAATAGGAAAGGTGAGACC
GCTTAACATCCTTAACATCTTGGCCTCGTGTGATTGGACTTTTGCAGGCATAGTGGAATCTTTGATCCTC
TTGGCAGAGCTCTTTGGAGTTTTCTGGACACCCCCAGATGTGTCTGCGATGATCGCCCCCTTACTAGGTG
ACTACGAACTGCAGGGGCCCGAGGACCTTGCAGTGGAACTCGTTCCAGTAGTGATGGGGGGGATTGGTTT
GGTGCTAGGATTCACTAAAGAGAAGATCGGAAAAATGTTGTCATCTGCTGCATCCACCTTAAGGGCTTGT
AAAGACCTTGGTGCATACGGATTGGAAATCCTAAAATTGGTCATGAAGTGGTTCTTCCCAAAGAAAGAGG
AAGCAAATGAGTTGGCTATGGTGAGGTCCATCGAGGATGCGGTGCTGGACCTCGAAGCAATTGAGAACAA
TCACATGACTGCCCTCCTCAAAGACAAAGACAGCTTGGCAACCTACATGAGAACCCTTGACCTCGAGGAG
GAGAAGGCCAGGAAGCTTTCAACCAAGTCTGCTTCACCTGACATCGTGGGCACAATCAACGCTCTCCTGG
CGAGAATCGCCGCTGCACGTTCCCTGGTGCATCGGGCGAAAGAGGAACTCTCCAGCAGACCAAGACCTGT
TGTTGTTATGATATCAGGCAGGCCAGGGATAGGGAAAACTCACCTTGCTAGGGAACTGGCCAAGAAAATC
GCAGCTTCGCTTACAGGGGACCAGCGTGTGGGTCTCATCCCTCGCAATGGCGTTGATCACTGGGATGCAT
ATAAGGGGGAAAGAGTCGTCCTGTGGGACGATTATGGAATGAGTAATCCCATCCACGACGCCCTCAGGTT
ACAGGAACTTGGTGACACCTGCCCCCTCACGCTAAACTGTGACAGGATTGAGAACAAAGGAAAGGTCTTT
GACAGTGATGCCATAATCATCACCACTAACCTGGCCAACCCAGCACCATTGGACTATGTCAACTTTGAAG
CATGCTCGAGGCGCATCGACTTCCTCGTGTACGCAGAAGCCCCTGAGGTCGAGAAGGCAAAGCGTGATTT
CCCAGGTCAACCTGACATGTGGAAGAATGCATTCAGTTCTGACTTCTCGCACATAAAACTGACGCTGGCT
CCGCAAGGTGGCTTCGACAAGAACGGAAACACCCCACCCGGGAAAGGCGTCATGAAAACCCTCACCACTG
GTTCCCTCATCGCCCGAGCATCAGGGCTACTCCATGAGAGGTTAGATGAGTATGAGCTGCAGGGCCCAAC
CCCCACCACCTTTAACTTTGACCGCAACAAGGTGCTTGCGTTCAGACAGCTTGCTGCCGAAAACAAGTAC
GGGTTGTTGGACACAATGAGAGTTGGAAAACAGCTCAAGGATGTCAAGACCATGCCAGAGCTCAAACAAG
CGCTCAAAAATGTCGCAATCAAGAATTGTCAGATAGTGTATGGTGGCTGCACTTACAGGCTTGAGTCTGA
TGGCAAGGGTGATGTGAAGGTTGACAGAGTTCAGAACGCCACTGTACAGACCAACAATGAGCTTGCCGGC
GCCCTACATCATCTTAGGTGTGCCAGAATCAGATATTATGTCAAGTGTGTCCAGGAGGCCCTGTATTCCA
TCATCCAAATTGCTGGAGCTGCATTTGTAACCACGCGCATTGTCAAGCGCATGAACATACAAGACCTCTG
GTCCAAGCCACAGGTGGAGGACACAGAGGAGACCGCTAGCAAAGATGGGTGCCCAAAACCCAAGGATGAT
GACGAGTTCGTTGTCTCATCCGATGACATCAAAACCGAGGGCAAGAAAGGGAAGAACAAGTCTGGCCGTG
GTAAGAAGCACACAGCATTCTCAAGCAAAGGTCTCAGTGATGAAGAGTACGATGAGTACAAAAGAATCAG
AGAAGAAAGGAACGGCAAATACTCCATAGAAGAATACCTTCAGGACAGAGATAAGTATTATGAGGAGGTG
GCCATCGCCAGGGCGACCGAAGAGGACTTCTGTGAAGAAGAAGAGGCCAAGATCCGACAAAGGATTTTCA
GGCCAACAAGGAAACAACGCAAAGAGGAGAGGGCCTCTCTCGGTTTGGTCACAGGCTCTGAAATCAGGAA
GAGGAACCCAGACGACTTCAAGCCTAAAGGAAAGCTGTGGGCTGATGATGACAGGAGTGTTGACTACAAT
GAGAGACTCAATTTTGAAGCCCCACCAAGCATCTGGTCGAGGATAGTCAATTTTGGTTCGGGTTGGGGCT
TTTGGGTTTCCCCCAGCCTGTTCATAACATCAACTCATGTCATACCCCAGGGCGCACAGGAGTTCTTTGG
TGTTCCCATCAAACAAATTCAGATACACAAATCGGGAGAATTCTGTCGTTTGAGGTTTCCAAAACCAATC
AGAACTGACGTGACAGGCATGATCTTAGAAGAAGGTGCACCCGAAGGGACCGTGGTCACACTACTCATTA
AGAGGCCAACTGGAGAACTCATGCCCTTGGCAGCCAGAATGGGAACCCATGCAACCATGAAGATTCAAGG
GCGCACTGTTGGAGGTCAAATGGGCATGCTCCTAACAGGATCCAACGCCAAGAGTATGGACCTGGGCACC
ACACCAGGTGACTGTGGCTGTCCCTACATTTACAAGAGGGGGAATGACTATGTAGTCATTGGAGTCCACA
CAGCTGCCGCCCGTGGAGGAAACACTGTCATATGTGCCACCCAAGGGAGCGAGGGAGAAGCCACACTTGA
GGGCGGTGACAGCAAGGGGACCTACTGCGGTGCACCAATCTTAGGTCCAGGAAGTGCCCCAAAGCTCAGC
ACCAAGACTAAATTCTGGAGATCATCCACGGCACCACTCCCACCTGGTACCTATGAGCCAGCCTACCTCG
GCGGCAAGGACCCCAGAGTTAAGGGTGGCCCTTCATTGCAACAAGTTATGAGGGACCAGCTGAAACCATT
CACTGAACCCAGGGGTAAACCACCAAAACCAAGTGTGTTAGAAGCTGCCAAGAAAACCATCGTCAATGTC
CTTGAACAAACAATTGATCCACCTCAAAAATGGTCATTTGCGCAGGCATGCGCATCCCTTGACAAGACCA
CTTCCAGTGGTCACCCGCACCACATGCGGAAAAACGACTGCTGGAACGGGGAATCCTTTACAGGCAAATT
GGCAGACCAGGCTTCCAAGGCCAACCTGATGTTCGAGGAGGGAAAGAACATGACCCCAGTTTACACGGGT
GCGCTTAAGGACGAGCTAGTCAAGACTGATAAAATTTATGGCAAGATCAAAAAGAGGCTTCTCTGGGGTT
CGGACCTGGCGACCATGATCCGGTGCGCTCGAGCATTCGGGGGCCTGATGGAGGAACTCAAAGCACATTG
TGTCACACTACCTGTCAGAGTGGGTATGAATATGAATGAGGATGGTCCTATCATCTTTGAGAGACACTCC
AGATATAAATATCATTATGATGCTGATTACTCCCGGTGGGACTCAACACAACAAAGAGCCGTGTTAGCAG
CGGCTTTAGAAATCATGGTCAAGTTCTCCCCAGAGCCGCATCTGGCCCAAAAGGTTGCAGAAGACCTTCT
TTCTCCCAGCGTGATGGACGTGGGTGATTTCAAAATAACAATCAATGAGGGTCTCCCCTCCGGGGTGCCC
TGCACCTCCCAATGGAATTCCATCGCCCACTGGCTCCTCACTCTATGTGCACTCTCTGAGGTTACAAACC
TGTCCCCTGACATTATCCAGGCCAATTCTCTCTTTTCTTTCTACGGTGATGATGAAATTGTGAGCACAGA
CATAAAATTGGACCCAGAAAAGCTGACAGCCAAACTCAAGGAATACGGGTTGAAACCGACCCGCCCTGAC
AAGACTGAGGGACCCCTTGTTATCTCTGAAGACCTGAATGGCCTAACCTTCCTGCGGAGGACCGTGACCC
GCGACCCAGCAGGCTGGTTTGGAAAGTTGGAACAGAGTTCAATACTCAGACAAATGTATTGGACTAGGGG
CCCCAACCATGAAGACCCATCTGAAACAATGATACCACACTCCCAGAGGCCCATACAATTGATGTCTTTG
CTGGGTGAGGCTGCACTCCACGGCCCAGCATTCTACAGCAAAATCAGCAAACTGGTCATCGCAGAGTTGA
AGGAAGGTGGCATGGATTTTTACGTGCCAAGACAAGAGCCAATGTTCAGATGGATGAGATTCTCGGATCT
GAGCACGTGGGAGGGCGATCGCAATCTGGCTCCCAGTTTTGTGAATGAAGATGGCGTCGAATGACGCCAG
CCCATCTGATGGGTCCACAGCCAACCTCGTCCCAGAGGTCAACAATGAGGTTATGGCTTTGGAGCCCGTT
GTTGGTGCCGCCATTGCGGCACCTGTAGCGGGCCAACAAAATGTAATTGACCCCTGGATTAGGACTAATT
TTGTACAAGCCCCTGGTGGAGAGTTCACAGTATCCCCTAGAAACGCTCCAGGTGAAATACTATGGAGCGC
GCCCTTAGGCCCTGATCTGAATCCATACCTTTCTCACCTGGCCAGAATGTACAATGGTTATGCAGGTGGT
TTTGAAGTGCAGGTAATCCTCGCGGGGAACGCGTTCACCGCCGGGAAAATCATCTTTGCAGCAGTCCCAC
CAAATTTCCCAACTGAAGGCTTGAGCCCCAGCCAGGTCACTATGTTCCCCCACATAATAGTAGATGTTAG
GCAATTGGAACCTGTGTTGATCCCCTTACCTGATGTTAGGAATAATTTCTACCATTACAATCAATCAAAC
GACTCCACCATTAAATTGATAGCAATGCTGTACACACCACTTAGGGCTAATAATGCTGGGGATGATGTCT
TCACAGTCTCTTGTCGAGTCCTCACGAGGCCATCCCCCGATTTTGATTTTATATTTCTGGTGCCACCCAC
AGTTGAGTCAAGAACCAAACCATTCACCGTCCCAATTTTAACTGTTGAGGAAATGACCAATTCAAGATTC
CCCATTCCTTTGGAAAAATTGTTCACGGGTCCCAGCAGTGCCTTTGTCGTCCAACCACAAAATGGCAGGT
GCACGACTGATGGCGTGCTCTTAGGCACTACCCAGCTGTCCCCCGTCAACATCTGCACCTTCAGAGGCGA
TGTCATCCACATTCCAGGTACTCGTACTTACAGAATGAATTTGGCTTCTCAAAATTGGAACAATTATGAC
CCAACAGAAGAAATCCCAGCCCCTCTGGGAACCCCAGATTTCGTGGGAAAGATCCAAGGCATGCTCACCC
AAACCACAAAGGGAGACGGCTCGACCCGCGGTCACAAAGCTACAGTGAGCACTGGGAGTGTTGACTTTAC
TCCAAAGCTGGGCAGCGTTCAGTTCGCCACTGATACAGACAATGATTTTGAAACTGGCCAAAACACAAGG
TTCACCCCAGTCGGTGTCATCCAGGATGGTAGTAGTGCCCACAGAAATGAACCCCAACAATGGGTACTCC
CAGATTACTCAGGTAGAACTGTTCACAATGTACACCTAGCCCCTGCCGTAGCCCCCACTTTTCCAGGTGA
GCAACTTCTTTTCTTCAGATCTACTATGCCCGGATGCAGTGGGTATCCCAATATGGATTTGGATTGTCTA
CTCCCCCAGGAATGGGTGCAGCACTTCTACCAAGAGGCAGCCCCATCACAATCTGATGTGGCTTTGCTGA
GATTTGTGAATCCAGACACAGGTAGGGTTCTGTTTGAGTGCAAGCTTCATAAAGCAGGCTATGTCACAGT
GGCTCACACTGGCCAGCATGATTTGGTTATCCCCCCCAATGGCTACTTTAGATTTGATTCCTGGGTCAAC
CAGTTCTACACACTTGCCCCCATGGGAAATGGAGCGGGGCGTAGACGTGCATTATAATGGCTGGAGCTTT
CTTTGCTGGATTGGCATCTGATGTCCTTGGCTCTGGACTTGGTTCCCTGATCAATGCTGGGGCTGGGGCC
ATCAACCAAAAAGTTGAATTTGAAAATAACAGAAAATTGCAACAAGCTTCCTTCGAATTTAGCAGCAATC
TACAACAAGCTTCCTTTCAACATGACAAAGAGATGCTCCAAGCACAAATTGAGGCCACTAAAAAGTTACA
GCAGGGTATGATGAAAGTCAAACAGGCAATGCTCCTAGAGGGTGGATTCTCTGAAACAGATGCGGCCCGT
GGGGCAATCAACGCCCCAATGACAAAGGCTTTGGACTGGAGCGGAACAAGGTACTGGGCTCCTGATGCTA
GAACTACAACATACAATGCAGGCCGTTTTTCCACCCCTCAACCTTCGGGGGCACTGCCAGGAAGAACTAA
TCCCAGGGCTACTGTCCCCGCTCGGGGCTCCCCCAGCACACCTTCTAACACCTCTACTGTTACTTCTGTC
TATTCAGATCAAACTATTTCAACGAGACTTGGTTCTACAGCTGGTTCTGGCACCAGAGTCTCGAGCCTCC
CGTCAACTGCAAGGACTAGGAGCTGGGTTGAGGATCAAAGCAGGAATTTGTCACCTTTCATGAGGGGGGC
TCACAACATATCGTTCGTCACCCCACCATCTAGTAGATCCTCTAGCCAAGGCACAGTCTCAACCGTGCCC
AAAGAAGTTTTGGACTCCTGGACTGGCGCTTTCAACACGCGCAGGCAGCCTCTCTTCGCTCACATTCGTA
AGCGAGGGGAGTCACGGGTGTAATGTGAAAAGACAAAATTGATTATCTTCCTTTTCTTTAGTGTCTTTT

>KC792553.1 Murine norovirus 3 clone P6, complete genome
GTGAAATGAGGATGGCAACGCCATCTTCTGCGTCCTCTGTGCGCAACACAGAGAAACGCAAAAACAAAAA
GGCTTCATCTAAGGCTAGCGTCTCCTTTGGAGCACCTAGCCTTCTCTCTTCGGAGAGTGAAGATGAAGTT
AACTACATGACCCCTCCTGAGCAGGAAGCTCAGCCCGGCACCCTTGCGGCCCTCCATGCCGACGGGCCGC
ACGCCGGGCTCCCCGTGACGCGAAGTGATGCACGCGTGCTGATCTTCAATGAGTGGGAGGAGAGGAAGAA
GTCCGAGCCGTGGCTACGGCTGGACATGTCTGATAAGGCCATCTTCCGCCGCTTCCCCCATCTGCGGCCC
AAGGAAGATAAGCCTGACGCGCCCTCCCTTGTGGAGGACGCTATGGATGCAAGGGAGCCCGTGATCGGGT
CTATCCTTGAGCAGGATGACCACAAGTTCTACCACTATTCTGTCTACATCGGCAACGGCCAGGTGATGGG
TGTCAACAATCCTGGCGCCGCCGTCTGCCAGGCTGTGATTGATGTGGAGAAACTCCACCTGTGGTGGAGA
CCAGTCTGGGAGCCCCGCCAACCTCTCGACCCGGCTGAGTTGAGGAAGTGCGTTGGCATGACTGTCCCTT
ACGTGGCAACTACTGTTAACTGCTACCAGGTTTGCTGCTGGATTGTTGGGATCAAGGACACCTGGCTGAA
GAGGGCGAAGATTTCCAGAGACTCGCCCTTCTACAGCCCTGTTCAGGACTGGAACATTGATCCCCAGGAA
CCCTTCATCCCCTCCAAGCTTAGGATGGTCTCTGATGGTATCCTGGTGGTCCTTTCAACGGTGATTGGTC
GGCCGATCAAGAACCTGCTGGCATCTGTGAAGCCGCTCAACATCCTCAACATCGTGTTGAGCTGTGATTG
GACTTTCTCGGGGATAGTCAACGCCCTGATTCTCCTTGCTGAGCTCTTTGACATCTTTTGGACCCCCCCC
GATGTCACCAACTGGATGATCTCCATTTTTGGGGAGTGGCAGGCCGAAGGGCCCTTCGACCTTGCTCTGG
ATGTTGTGCCCACCCTCCTTGGCGGGATTGGCATGGCCTTCGGTCTGACATCTGAGACCATTGGGCGCAA
GCTTGCCTCCACCAACTCGGCCCTCAAGGCCGCCCAGGAGATGGGCAAGTTTGCGATTGAGGTTTTCAAA
CAAATCATGGCATGGATCTGGCCCTCTGAGGACCCGGTGCCCGCTCTGCTTTCCAACATGGAGCAGGCTG
TCATCAAGAACGAGTGCCAGCTTGAGAACCAACTCACGACCATGTTGCGGGACCGCAACGCTGGAGCTGA
GTTCTTGAAGGCACTCGACGAAGAAGAGCAAGAGGTCCGAAAAATTGCAGCCAAGTGTGGAAACTCTGCC
ACCACGGGCACAACCAACGCCCTGTTGGCCAGGATTAGCATGGCTCGCGCAGCCTTTGAGAAGGCTCGCG
CTGAGCAGACTTCCCGGGTTCGCCCCGTAGTGATTATGGTCTCTGGCAGGCCCGGGATCGGGAAAACTTG
TTTTTGCCAGAACCTAGCAAAGAGAATTGCTGCCTCCCTCGGGGATGAGACCTCAGTCGGCATCATACCG
CGCGCCGACGTGGACCACTGGGATGCCTACAAGGGCGCCAGGGTGGTCCTCTGGGATGATTTTGGCATGG
ACAATGTGGTGAAGGATGCACTGCGGCTGCAGATGCTTGCTGACACATGCCCCGTCACGCTCAACTGTGA
CAGGATTGAGAACAAGGGGAAGATGTTTGATTCTCAAGTTATCATCATCACCACGAACCAGCAGACCCCA
GTGCCTTTGGATTATGTCAACCTTGAGGCGGTCTGCCGCCGCATAGACTTCCTGGTCTATGCCGAGAGCC
CCGTGGTCGACGCTGCCCGAGCCAGGTCACCGGGCGACGTGGCCGCTGTCAAGGCCGCTATGAGGCCAGA
CTACAGCCATATCAATTTCATCTTGGCACCGCAGGGTGGCTTTGACCGGCAGGGCAACACCCCCTACGGC
AAGGGCGTCACTAAGATCATCGGCGCCACCGCGCTCTGTGCAAGGGCGGTCGCTCTTGTCCATGAGCGTC
ATGATGATTTTGGCCTCCAGAACAAAGTCTATGATTTTGATGCTGGCAAGGTTACCGCCTTCAAGACCAT
GGCGGCTGATGCCGGCATCCCCTGGTACAAGATGGCAGCGATTGGCTACAAGGCCATGGGCTGCACCTGC
GTGGAGGAAGCCATGAACCTACTCAAGGACTATGAGGTGGCCCCGTGCCAGGTGATCTACAACGGAGCCA
CCTACAATGTCAGCTGCATCAAGGGGGCGCCCATGGTTGAGAAAGTCAAGGAGCCTGAGCTGCCCAAAAC
CCTAGTCAATTGTGTCAGGAGGATCAAGGAGGCCCGCCTCCGCTGCTATTGCAGGATGGCCACAGATGTC
ATCACCTCCATCCTGCAGGCGGCTGGGACAGCCTTCTCTATCTACCACCAGATTGAAAAGAAAACCAGAC
CCTCTTTCTACTGGGACCATGGCTACACCTACCGTGATGGCCCGGGTGCCTTTGACCTCTTTGAGGACGA
CAATGATGGATGGTACCATTCTGAGAGCAAGAAGGGTAAGAACAAGAAGGGCCGAGGGCGGCCCGGTGTC
TTCAAATCCCGTGGGCTCACGGATGAGGAGTACGATGAGTTCAAGAAGCGCCGCGAGTCCAAGGGCGGCA
AGTACTCCATTGATGATTACCTCGCTGACCGCGAGAGGGAAGAGGAACTCCAGGAGCGTGATGAGGAGGA
GGCCATCTTCGGGGATGGCTTTGGCCTGAAGGCCACACGCCGCTCCCGCAAAGCAGAGAGGGCCAGGCTT
GGCCTAGTCTCGGGTGGTGACATCCGCGCCCGCAAGCCAATTGACTGGAATGTGGTTGGCCCCTCCTGGG
CTGATGATGACCGCCAAGTTGACTACGGTGAGAAGATCAGCTTCGAGGCCCCAGTCTCCATTTGGTCCCG
CGTCGTACAGTTCGGCACGGGATGGGGCTTTTGGGTTAGCGGCCATGTGTTCATCACCGCTAAACATGTG
GCGCCACCCAAGGGCACCGAGGTGTTCGGGCGCAAGCCCGAGGAATTCACCGTCACCTCCAGTGGGGACT
TCCTGAAATACCACTTCACCAGTGCCGTCAGGCCTGACATTCCTGCCATGGTTCTTGAGAATGGCTGCCA
GGAGGGCGTTGTTGCCTCGGTCCTCGTTAAGAGGGCCTCTGGTGAGATGCTCGCCCTGGCGGTCAGGATG
GGCTCGCAGGCAGCCATCAAGATCGGCAACGCTGTGGTGCACGGACAGACTGGCATGCTTCTGACTGGTT
CCAATGCCAAAGCCCAAGACCTCGGGACCATCCCGGGCGATTGTGGTTGCCCCTATGTCTACAAGAAAGG
AAACACCTGGGTTGTGATTGGGGTGCACGTGGCGGCCACTAGATCGGGCAACACCGTGATCGCCGCCACT
CATGGAGAGCCCACCCTTGAGGCTCTGGAGTTCCAGGGACCTCCCATGCTCCCTCGCCCCTCCGGCACCT
ATGCAGGTCTCCCCATTGCCGACTACGGTGATGCCCCTCCCCTGAGTACTAAGACCATGTTCTGGCGCAC
CTCGCCAGAGAAGCTCCCCCCCGGGGCTTGGGAGCCAGCTTACCTGGGCTCCAAGGATGAGAGAGTGGAC
GGCCCCTCCCTGCAACAGGTCATGCGGGACCAGCTCAAGCCCTACTCAGAGCCGCGTGGCTTACTCCCCC
CCCAGGAGATTTTGGATGCGGTTTGTGATGCCATCGAGAACCGCCTTGAGAACACCCTTGAACCGCAGAA
GCCCTGGACATTTAAGAAGGCCTGCGAGAGTCTGGATAAGAACACCAGCAGTGGGTATCCTTACCATAAG
CAAAAGAGCAGGGACTGGACAGGGACTGCCTTCATTGGTGAGCTCGGTGATCAAGCCACCCATGCCAACA
ACATGTATGAGATGGGTAAGTCCATGCGGCCCGTTTACACGGCTGCCCTCAAGGATGAGTTGGTTAAACC
AGACAAGATCTACAAGAAGATAAAGAAAAGGCTTCTGTGGGGCTCTGACCTTGGCACCATGATTCGCGCT
GCTCGCGCTTTTGGCCCCTTCTGTGATGCTTTGAAGGAGACTTGTGTTCTCAACCCTGTCAGAGTGGGCA
TGTCAATGAACGAGGATGGGCCCTTCATCTTCGCGAGACACGCCAACTTCAGGTACCACATGGATGCAGA
CTACACCAGATGGGACTCCACTCAGCAGAGGGCCATCTTGAAGCGCGCTGGTGATATCATGGTGCGCCTC
TCCCCCGAGCCAGAACTGGCCCGGGTGGTAATGGATGACCTCCTGGCCCCCTCGCTGCTGGACGTTGGCG
ACTACAAGATCGTCGTCGAAGAAGGACTTCCGTCTGGTTGCCCCTGCACCACACAGCTGAATAGTTTGGC
CCACTGGATTTTGACCCTCTGCGCAATGGTTGAAGTGACCCGAGTTGACCCTGACATTGTGATGCAAGAG
TCTGAATTTTCTTTCTATGGTGATGACGAGGTGGTCTCGACCAACCTCGAATTGGACATGACCAAGTACA
CCATGGCTCTGAAGCGGTACGGTCTCCTCCCGACTCGTGCGGACAAGGAGGAGGGGCCCCTGGAGCGTCG
TCAGACGCTGCAGGGCATCTCCTTCCTACGCCGCGCGATAGTCGGTGACCAGTTTGGCTGGTACGGTCGC
CTCGATCGTGCTAGCATTGACCGCCAGCTTCTCTGGACTAAAGGACCCAACCATCAGAACCCCTTTGAGA
CTCTTCCCGGACACGCCCAGAGACCCTCCCAATTGATGGCCCTGCTCGGTGAGGCTGCCATGCATGGTGA
AAAGTATTACAGGACTGTTGCTTCCCGGGTCTCCAAGGAAGCAGCCCAGAGTGGGATAGAAATGGTGGTC
CCACGCCACCGGTCTGTTCTGCGCTGGGTGCGCTTTGGAACAATGGATGCTGAGACCCCGCAGGAACGCT
CAGCAGTCTTTGTGAATGAGGATGAGTGATGGCGCAGCGCCAAAAGCCAACGGCTCTGAAGCCAGCGGCC
AGGATCTTGTTCCTACCGCCGTTGAACAGGCCGTCCCCATTCAGCCCGTGGCTGGCGCGGCTCTTGCCGC
CCCCGCCGCCGGGCAAATCAACCAGATTGACCCATGGATCTTCCAAAATTTTGTCCAATGCCCCCTTGGT
GAGTTTTCCATTTCACCCCGAAACACCCCAGGTGAAATACTGTTTGATTTGGCCCTCGGACCGGGGCTCA
ACCCCTACCTCGCCCACCTCTCAGCCATGTACACCGGCTGGGTTGGGAACATGGAGGTTCAGCTGGTCCT
CGCCGGCAATGCCTTTACTGCTGGCAAGGTGGTTGTTGCCCTTGTACCACCCTATTTTCCCAAAGGGTCA
CTCACCACTGCTCAGATCACATGCTTCCCACATGTCATGTGTGATGTGCGCACCCTGGAGCCCATTCAAC
TTCCCCTTCTTGACGTGCGTCGAGTTCTTTGGCATGCTACCCAGGATCAGGAGGAATCTATGCGCCTGGT
TTGCATGTTGTACACGCCACTCCGCACAAACAGCCCGGGTGATGAGTCTTTTGTGGTCTCTGGCCGCCTT
CTTTCTAAGCCGGCGGCTGATTTCAACTTTGTATACCTGACCCCCCCCATCGAGAGGACCATCTACCGAA
TGGTCGACCTGCCCGTGTTGCAGCCGCGGCTGTGCACGCACGCTCGTTGGCCAGCCCCGGTCTATGGCCT
CTTGGTTGACCCGTCCCTCCCGTCCAACCCCCAATGGCAGAATGGAAGAGTGCACGTTGATGGAACCCTT
CTTGGCACAACACCTGTCTCTGGTTCCTGGGTTTCCTGCTTTGCAGCAGAAGCCGCCTACGAGTTCCAGT
CTGGGATTGGTCAGGTGGCGACCTTCACCATGATTGAGCAGGACGGGTCTGCCTACGTCCCTGGTGACAG
GGCGGCCCCCCTTGGCTACCCCGATTACTCCGGGCAACTGGAGATTGAGGTGCAGACTGAGACCACCAAA
GCAGGTGACAAGCTGAAAGTGACCACCTTTGAGATGATCCTTGGTCCCACTACCAACGCGGACCAGGCTC
CCTACCAGGGTAGAGCGTATGCGAGCTTAACGGCTGCAGCCTCACTCGACCTGGTAGACGGGAGGGTTAG
GGCGGTCCCCCGCTCTATCTACTCCTTCCAGGACGTGCTCCCAGAGTACAATGATGGTCTTTTGGTCCCC
CTTGCCCCACCCCTGGGTCCCTTCCTTCCCGGTGAGGTCTTGTTGAGGTTCCGAACCTACATGCGCCAGC
TTGACACCGCTGACGCCGCAGCGCAGCCGATTGACTGTGCCTTGCCCCAGGAGTTCGTCTCTTGGTTCGC
AAGCAACAGCTTCACGGTCCAGTCGGACGCGCTCCTGGTTAGGTACCGGAACACCTTGACCGGCCAGCTC
CTGTTCGAGGCTAAGCTCTATAGTGAAGGCTATATTGCTGTGTCTTATTCAGGATCTGGCCCCCTCACTT
TTCCCGCCGACGGCATCTTCGAGGTCGTTAGTTGGGTCCCCCGCCTCTTTCAATTGGCCTCTGTGGGAAG
CTTGGCAACAGGCCGAACACTCAAACAATAATGGCTGGTGCTCTTTTCGGAGCGATTGGAGGTGGCCTGA
TGGGCATAATTGGCAATTCCATCTCAACAGTTCAGAACCTTCAGGCAAATAAACAATTGGCTGCACAACA
ATTTGGCTACAATTCCTCTTTGCTTGCAACGCAAATTCAGGCCCAGAAGGATCTCACACTGATGGGGCAG
CAATTCAACCAGCAGCTCCAAGCCAACTCTTTCAAGCACGACCTTGAGATGCTTGGCGCCCAGGTGCAAG
CCCAGGCGCAGGCTCAGGAGAACGCCATCAACATCAAATCGGCGCAACTCCAGGCCGCAGGCTTCTCAAA
GTCTGACGCCATACGCCTGGCCTCAGGGCAGCAACCGACGAGGGCCGTCGACTGGTCGGGGACGCGGTAT
TACACCGCTAACCAGCCGGTTACGGGCTTCTCGGGTGGCTTCACCCCAAGTTACACTGCAGGTAGGCAAA
TGGCAGTCCGCCCTGTGGACACATCCCCTCTGCCGGTCTCGGGTGGGCGCATGCCGTCCCTTCGTGGAGG
TTCCTGGTTTCCGCGTGATTACACGCCGCAGACTCAAGGCACCTACACGAACGGTCGGTTTGTGTCCTTC
CCAAAGATCGGGAGTAGCAGGGCATAGGTTGGAAGAGAAATCTTTCTGTGAAAATGATTTCTGCTTACTG
CTCTTTTCTTTTAGTAGTATTTAGATGCATTTT

>KC782764.1 Murine norovirus 1 clone CW3 subclone P6, complete genome
GTGAAATGAGGATGGCAACGCCATCTTCTGCGCCCTCTGTGCGCAACACAGAGAAACGCAAAAACAAGAA
GGCTTCGTCTAAAGCTAGTGTCTCCTTTGGAGCACCTAGCCCCCTCTCTTCGGAGAGCGAAGACGAAATT
AATTACATGACCCCTCCTGAGCAGGAAGCTCAGCCCGGCGCCCTTGCGGCCCTTCATGCGGAAGGGCCGC
TTGCCGGGCTCCCCGTGACGCGTAGTGATGCACGCGTGCTGATCTTCAATGAGTGGGAGGAGAGGAAGAA
GTCTGATCCGTGGCTACGGCTGGACATGTCTGATAAGGCTATCTTCCGCCGTTACCCCCATCTGCGGCCT
AAGGAGGATAGGCCTGACGCGCCCTCCCATGCGGAGGACGCTATGGATGCCAAGGAGCCTGTGATCGGCT
CTATCTTGGAGCAGGATGATCACAAGTTTTACCATTACTCTGTCTACATCGGTGGCGGCCTTGTGATGGG
GGTCAACAACCCCAGTGCTGCGGTCTGCCAGGCAACGATTGATGTGGAGAAGCTACACCTCTGGTGGCGG
CCTGTCTGGGAGCCCCGCCATCCCCTTGACTCGGCTGAGTTGAGGAAGTGCGTGGGCATGACTGTCCCCT
ACGTGGCCACCACCGTCAACTGTTATCAGGTCTGCTGCTGGATTGTTGGCATCAAGGACACCTGGCTGAA
GAGGGCGAAGATCTCTAGAGATCTGCCCTTCTACAGCCCCGTCCAGGACTGGAACGTCGACCCCCAGGAG
CCCTTCATTCCATCCAAGCTCAGGATGGTCTCGGATGGCATCCTGGTGGCCTTGTCGGCAGTGATTGGCC
GGCCAATTAAGAACCTACTGGCCTCAGTTAAGCCGCTCAACATTCTCAACATCGTGCTGAGCTGTGATTG
GACCTTTTCGGGCATTGTCAATGCCCTGATCTTGCTTGCTGAGCTCTTTGACATCTTTTGGACCCCCCCT
GATGTGACCAACTGGATGATCTCTATCTTCGGGGAATGGCAGGCCGAAGGGCCCTTCGACCTTGCTCTTG
ACGTGGTGCCCACCCTGTTGGGCGGGATCGGGATGGCTTTTGGCCTCACCTCTGAGACCATCGGGCGCAA
GCTCGCTTCCACCAACTCGGCTCTCAAGGCCGCCCAAGAGATGGGCAAGTTCGCCATAGAGGTCTTCAAG
CAAATTATGGCCTGGATCTGGCCCTCTGAGGACCCAGTGCCAGCCCTCTTATCCAACATGGAGCAGGCCA
TCATTAAGAATGAGTGTCAACTGGAGAACCAACTCACGGCCATGTTGCGGGATCGCAACGCAGGGGCTGA
ATTCCTAAGGTCCCTTGATGAGGAGGAGCAGGAAGTCCGCAAGATCGCAGCTAAGTGCGGCAACTCGGCC
ACCACTGGAACCACCAACGCTCTGCTGGCCAGGATCAGCATGGCCCGCGCGGCCTTTGAGAAAGCTCGCG
CTGAACAGACCTCCCGAGTCCGCCCTGTGGTGATCATGGTCTCAGGCAGGCCCGGGATCGGGAAAACCTG
CTTTTGCCAAAACCTAGCCAAGAGGATTGCTGCGTCCCTGGGTGATGAGACCTCTGTTGGCATCATACCA
CGCGCTGATGTCGACCACTGGGATGCTTACAAGGGAGCCAGAGTGGTTCTCTGGGATGATTTCGGCATGG
ACAACGTGGTGAAGGATGCACTGAGGCTTCAGATGCTTGCCGACACGTGCCCAGTGACACTCAATTGTGA
CAGGATTGAGAACAAGGGAAAGATGTTTGACTCTCAGGTCATTATCATCACCACAAATCAACAAACCCCC
GTGCCCCTGGACTATGTCAACCTGGAGGCGGTCTGCCGCCGCATAGATTTCCTGGTTTATGCTGAGAGCC
CTGTTGTTGATGATGCTCGGGCCAGAGCCCCTGGCGATGTGAATGCAGTGAAAGCTGCCATGAGGCCCGA
TTACAGCCACATCAATTTCATCTTGGCACCGCAGGGCGGCTTTGACCGTCAGGGAAACACCCCCTACGGT
AAGGGCGTCACCAAGATCATTGGCGCCACTGCTCTTTGCGCGAGAGCGGTTGCTCTTGTCCATGAGCGCC
ATGATGATTTCGGCCTCCAGAACAAGGTCTATGACTTTGATGCCGGCAAGATCACCGCCTTCAAAGCCAT
GGCGGCTGACGCCGGCATTCCATGGTACAAAATGGCAGCTATTGGGTGCAAAGCAATGGGGTGCACCTGT
GTAGAGGAGGCCATGCATTTACTTAAGGATTATGAGGTGGCTCCCTGTCAGGTGATCTACAATGGTGCCA
CCTATAATGTGAGCTGCATCAAGGGTGCCCCAATGGTTGAAAAGGTCAAGGAGCCTGAATTGCCCAAAAC
ACTTGTCAACTGTGTCAGAAGGATAAAGGAGGCCCGCCTCCGCTGCTACTGTAGGATGGCTGCTGACGTC
ATCACGTCCATTCTGCAGGCGGCCGGCACGGCCTTCTCTATTTACCACCAGATTGAGAAGAGGTCTAGAC
CATCCTTTTATTGGGATCATGGATACACCTACCGTGACGGACCTGGATCCTTTGACATCTTTGAGGATGA
CGATGATGGGTGGTACCACTCTGAGGGAAAGAAGGGCAAGAACAAGAAGGGCCGGGGGCGACCCGGAGTC
TTCAGAACCCGTGGGCTCACGGATGAGGAGTACGATGAATTCAAGAAGCGCCGCGAGTCTAGGGGCGGCA
AGTACTCCATTGATGATTACCTCGCTGACCGCGAGCGAGAAGAAGAACTCCTGGAGCGGGACGAGGAGGA
GGCTATCTTCGGGGATGGCTTCGGGTTGAAGGCCACCCGCCGTTCCCGCAAGGCAGAGAGAGCCAAACTG
GGCCTGGTTTCTGGTGGCGACATCCGCGCCCGCAAGCCGATCGACTGGAATGTGGTTGGCCCCTCCTGGG
CTGACGATGACCGCCAGGTCGACTACGGCGAGAAGATCAACTTTGAGGCCCCAGTCTCCATCTGGTCCCG
TGTTGTGCAGTTCGGCACGGGGTGGGGCTTTTGGGTGAGCGGCCACGTCTTCATCACCGCCAAGCATGTG
GCGCCCCCCAAGGGCACGGAGATCTTTGGGCGCAAGCCCGGGGACTTCACTGTCACTTCCAGCGGGGACT
TCTTGAAGTACTACTTCACCAGCGCCGTCAGGCCTGACATTCCCGCCATGGTCCTGGAGAATGGGTGCCA
GGAGGGCGTCGTCGCCTCGGTCCTTGTCAAGAGAGCCTCCGGCGAGATGCTTGCCCTGGCTGTCAGGATG
GGTTCACAGGCCGCCATCAAGATTGGTAGTGCCGTTGTGCATGGGCAAACTGGCATGCTCCTGACTGGCT
CTAATGCCAAGGCCCAGGACCTCGGGACCATCCCGGGCGACTGTGGCTGTCCCTATGTTTATAAGAAGGG
TAACACCTGGGTTGTGATTGGGGTGCACGTGGCGGCCACTAGGTCTGGTAACACAGTCATTGCCGCCACT
CACGGAGAACCCACACTTGAGGCTCTGGAGTTCCAGGGACCCCCCATGCTTCCCCGCCCCTCAGGCACCT
ATGCAGGCCTCCCCATCGCCGATTACGGCGACGCTCCCCCCTTGAGCACCAAGACCATGTTCTGGCGTAC
CTCGCCAGAGAAGCTTCCCCCTGGGGCTTGGGAGCCAGCCTATCTCGGCTCTAAAGATGAGAGGGTGGAC
GGTCCTTCCCTTCAGCAGGTCATGCGAGATCAGCTTAAGCCCTATTCAGAACCACGCGGTCTGCTTCCCC
CTCAAGAAATCCTTGATGCAGTCTGCGATGCCATTGAGAACCGCCTTGAGAACACCCTTGAACCACAGAA
GCCCTGGACATTTAAGAAGGCTTGTGAGAGCTTGGACAAGAACACCAGTAGCGGGTATCCCTATCACAAG
CAGAAGAGCAAGGACTGGACGGGGAGCGCTTTTATTGGCGATCTTGGTGACCAGGCCACCCACGCCAACA
ACATGTATGAGATGGGTAAATCCATGCGACCCATTTATACAGCTGCCCTCAAGGATGAACTGGTTAAGCC
AGACAAGATCTACGGGAAGATAAAGAAGAGGCTTCTCTGGGGCTCTGACCTTGGCACCATGATTCGCGCT
GCCCGTGCTTTTGGCCCTTTCTGTGATGCTCTGAAAGAAACCTGCATTTTCAACCCCATCAGAGTGGGCA
TGTCGATGAACGAAGATGGCCCCTTCATCTTCGCAAGACACGCCAATTTCAGGTACCACATGGATGCTGA
CTATACCAGGTGGGACTCCACCCAACAGAGAGCCATCCTAAAGCGCGCTGGCGACATCATGGTGCGCCTC
TCCCCTGAGCCAGACTTGGCTCGGGTTGTCATGGATGATCTCCTGGCCCCCTCGCTGTTGGACGTCGGCG
ACTATAAGATCGTTGTCGAGGAGGGGCTCCCATCCGGCTGCCCTTGCACCACACAGCTGAATAGTTTGGC
TCACTGGATTTTGACCCTTTGTGCAATGGTTGAGGTAACCCGAGTTGACCCTGACATTGTGATGCAAGAA
TCTGAGTTCTCCTTCTATGGTGATGACGAGGTGGTTTCGACCAACCTCGAGTTGGATATGGTTAAGTACA
CCATGGCTTTGAGGCGGTACGGTCTCCTCCCGACTCGCGCGGACAAGGAGGAGGGACCTCTGGAGCGTCG
CCAGACGCTGCAGGGCATCTCCTTCCTGCGCCGTGCGATAGTTGGTGACCAGTTTGGGTGGTACGGTCGT
CTTGATCGTGCCAGCATCGACCGCCAGCTCCTCTGGACTAAAGGACCTAACCACCAGAACCCCTTTGAGA
CTCTCCCTGGACATGCTCAGAGACCCTCCCAACTAATGGCCCTGCTCGGTGAGGCTGCCATGCATGGTGA
AAAGTATTACAGGACTGTGGCTTCCCGTGTCTCCAAGGAGGCCGCCCAAAGTGGGATAGAAATGGTAGTC
CCACGCCACCGATCTGTTCTGCGCTGGGTGCGCTTTGGAACAATGGATGCTGAGACCCCGCAGGAACGCT
CAGCAGTCTTTGTGAATGAGGATGAGTGATGGCGCAGCGCCAAAAGCCAATGGCTCTGAGGCCAGCGGCC
AGGATCTTGTTCCTGCCGCCGTTGAACAGGCCGTCCCCATTCAACCCGTGGCTGGCGCGGCTCTTGCCGC
CCCCGCCGCCGGGCAAATTAACCAAATTGACCCCTGGATCTTCCAAAATTTTGTCCAGTGCCCCCTTGGT
GAGTTTTCCATTTCGCCTCGAAACACCCCAGGTGAAATACTGTTTGATTTGGCCCTCGGGCCAGGGCTTA
ACCCCTACCTTGCCCACCTCTCAGCCATGTACACCGGCTGGGTTGGGAACATGGAGGTTCAGCTGGTCCT
CGCCGGCAATGCCTTTACTGCTGGCAAGGTGGTTGTTGCCCTTGTACCACCCTATTTTCCCAAGGGGTCA
CTCACCACTGCCCAGATCACATGCTTTCCACATGTCATGTGTGATGTGCGCACCCTGGAGCCCATTCAAC
TCCCTCTTCTTGATGTGCGTCGAGTCCTTTGGCATGCTACCCAGGATCAAGAGGAATCTATGCGCCTGGT
TTGCATGCTGTACACGCCACTCCGCACAAACAGCCCGGGTGATGAGTCTTTTGTGGTCTCTGGCCGCCTT
CTTTCTAAGCCGGCGGCTGATTTCAATTTTGTCTACCTAACTCCCCCCATAGAGAGAACCATCTACCGGA
TGGTCGACTTGCCCGTGATACAGCCGCGGCTGTGCACGCACGCACGTTGGCCTGCCCCGGTCTATGGTCT
CTTGGTGGACCCATCCCTCCCCTCAAATCCCCAGTGGCAGAATGGAAGGGTGCACGTTGATGGGACCCTG
CTTGGTACCACCCCAATCTCCGGTTCATGGGTGTCCTGCTTTGCGGCGGAGGCTGCCTATAAGTTCCAAT
CGGGCATCGGTGAGGTGGCGACATTCACCCTGATTGAGCAGGATGGATCTGCCTACGTCCCCGGTGACAG
GGCAGCACCACTCGGTTACCCCGATTTCTCTGGGCAACTGGAGATCGAGGTCCAGACCGAGACCACCAAG
ACTGGAGACAAGCTCAAGGTCACCACTTTTGAGATGATTCTTGGCCCAACGACCAACGCGGACCAGGCCC
CCTACCAGGGCAGGGTGTTCGCCAGCGTCACTGCTGCGGCCTCTCTTGACTTGGTGGATGGCAGGGTTCG
TGCGGTCCCAAGATCCATCTACGGTTTTCAGGACACCATCCCTGAATACAACGATGGGCTACTGGTTCCC
CTTGCCCCCCCAATTGGTCCCTTTCTCCCCGGCGAGGTCCTCCTGAGGTTCCGGACCTACATGCGTCAGA
TCGACACCGCTGACGCCGCAGCAGAGGCGATAGACTGTGCACTCCCCCAGGAGTTTGTCTCCTGGTTCGC
GTCTAACGCGTTCACCGTGCAGTCCGAGGCCCTGCTCCTTAGATACAGGAACACCCTGACTGGGCAACTG
CTGTTCGAGTGCAAGCTCTACAACGAAGGTTACATCGCCTTGTCTTATTCCGGCTCAGGACCCCTCACCT
TCCCGACCGATGGCATCTTTGAGGTCGTCAGTTGGGTTCCTCGCCTTTACCAATTGGCCTCTGTGGGAAG
TTTGGCAACAGGCCGAATGCTCAAACAATAATGGCTGGTGCTCTTTTTGGAGCGATTGGAGGTGGCCTGA
TGGGCATAATTGGCAATTCCATCTCAAATGTTCAAAACCTTCAGGCAAACAAACAATTGGCAGCTCAGCA
ATTTGGTTATAATTCTTCCCTGCTTGCAACGCAAATTCAAGCCCAGAAGGATCTCACTCTGATGGGGCAG
CAATTCAACCAGCAGCTCCAAACCAACTCTTTCAAGCACGACTTGGAAATGCTTGGCGCTCAGGTGCAAG
CCCAGGCGCAGGCCCAGGAGAACGCCATCAATATCAAAACGGCGCAGCTCCAGGCCGCAGGCTTTTCAAA
GACGGATGCCGCACGCCTTGCCTTGGGGCAGCAGCCCACGAGGGCCGTGGATTGGTTTGGGACGCGGTAC
TACACCGCTAACCAGCCAGTCACGGGCTTCTCGGGTGGCTTTACCCCAACCTACACTCCAGGTAGGCAAG
TGACATCCCGCCCTGTGGACACATCCCCTCTACCGATCTCGGGTGGACGCTTGCCCTCCCTTCGTGGAGG
TTCCTGGTCCCCGCGCGACCATACGCCGGCGACTCAAGGCACCTACACGAACGGACGGTTCGTGTCTCTC
CCTAAGATCGGGAGTAGCAGGGCATAGGTTGGAAGAGAAACCTTTTGTGAAAATGATTTCTGCTTACTGC
TTTCTTTTCTTTGTGGTAGTTAGATGCATTTT

>HM748973.2 Norovirus Hu/GII.4/Turramurra/NSW892U/2009/AUS, complete genome
GTGAATGAAGATGGCGTCTAACGACGCTTCCGCTGCCGCTGTTGCTAATAGCAACAACGACACCGTAAAA
TCTTCAAGTGACGGAGTGCTTTCTAGCATGGCTGTCACTTTCAAACGAGCCCTCGGGGCGCGGCCTAAAC
AGCCTCCCCCGAGGGAAATACCACAAAGACCCCCACGACCACCTACTCCAGAACTGGTCAAAAATATCCC
CCCCCCCCCACCCAACGGAGAGGATGACATAGTGGTTTCTTATAGTGTCAAAGATGGTGTCTCTGGTTTG
CCTGATCTTTCCACCGTCAGGCAACCGGAAGAATCTAATACGGCTTTCAGTGTCCCTCCACTCAATCAGA
GGGAGAATAGAGATGCTAAGGAGCCACTGACTGGAACAATTTTGGAAATGTGGGATGGAGAAATCTATCA
TTATGGCCTGTATGTAGAGCGAGGTCTTGTGCTAGGTGTGCACAAACCACCAGCTGCCATCAGCCTCGCT
AGGGTCGAACTAACACCACTCTCCTTGTACTGGAGACCTGTGTATACTCCCCAGTACCTCATCTCCCCAG
ACGCTCTCAAGAAACTACACGGAGAGACGTTCCCCTACACAGCCTTTGACAACAACTGCTATGCCTTTTG
CTGTTGGGTCCTGGACTTAAACGACTCGTGGCTGAGTAGGAGAATGATCCAGAGAACAACTGGCTTCTTC
AGACCCTACCAAGATTGGAATAGGAAACCCCTCCCCACTATGGATGACTCCAAGTTAAAGAAGGTAGCTA
ACATATTCCTGTGTGCACTGTCTTCACTATTCACCAGGCCTATAAAAGATATAATAGGGAAGCTAAGGCC
TCTTAACATCCTCAACATCTTGGCCTCATGTGATTGGACTTTTGCAGGCATAGTGGAGTCCTTGATACTC
TTGGCAGAACTCTTTGGAGTTTTCTGGACACCCCCAGATGTGTCTGCGATGATTGCCCCCTTACTCGGTG
ACTACGAGCTGCAGGGACCTGAGGACCTTGCGGTGGAGCTCGTCCCTGTAGTGATGGGGGGAATTGGTTT
GGTGCTAGGATTCACCAAAGAGAAGATTGGAAAAATGTTGTCATCTGCTGCATCCACCTTGAGAGCTTGT
AAAGATCTCGGTGCATACGGGCTGGAGATCCTAAAGTTGGTCATGAAGTGGTTCTTCCCGAAGAAAGAGG
AAGCAAATGAACTGGCTATAGTGAGATCCATCGAGGATGCAGTCCTAGATCTCGAAGCAATTGAAAACAA
CCATATGACCACCTTGCTCAAAGACAAAGACAGTCTGGCAACCTACATGAGAACCCTTGACCTTGAGGAG
GAGAAAGCCAGGAAACTCTCAACCAAGTCTGCTTCACCTGACATTGTGGGCACAATCAACGCCCTTCTGG
CGAGAATCGCTGCTGCACGTTCTCTGGTGCATCGAGCGAAGGAGGAACTTTCTAGCAGACCAAGACCTGT
AGTGTTGATGATATCAGGCAGGCCAGGAATAGGGAAGACCCACCTTGCCAGGGAAGTGGCTAAGAGAATC
GCAGCCTCCCTTACAGGAGACCAGCGTGTAGGCCTCGTCCCACGCAATGGCGTCGACCATTGGGATGCGT
ACAAGGGGGAGAGGGTCGTTCTATGGGACGACTATGGAATGAGCAATCCCATCCACGATGCCCTCAGATT
GCAAGAACTCGCTGACACTTGTCCCCTCACCCTAAACTGTGACAGGATTGAGAACAAAGGAAAGGTCTTT
GACAGCGATGTCATCATTATCACCACTAATCTGGCCAACCCAGCACCACTGGACTACGTCAACTTTGAAG
CTTGCTCGAGGCGCATCGACTTCCTCGTGTATGCAGAAGCCCCTGAGGTCGAAAAGGCGAAGCGTGACTT
CCCAGGCCAACCCGACATGTGGAAGAACGCCTTCAGTTCTGATTTCTCACACATAAAACTAACATTGGCT
CCACAGGGTGGTTTCGACAAGAACGGGAATACCCCACACGGGAAGGGCGTCATGAAGACTCTCACCACCG
GCTCCCTTATTGCCCGGGCGTCAGGGCTACTCCATGAGAGGCTAGATGAATTTGAACTACAGGGCCCAAC
TCTTACCACCTTCAACTTTGATCGCAATAAAGTGCTTGCCTTTAGACAACTTGCTGCTGAAAACAAATAT
GGGTTGATGGACACAATGAAAATTGGGAGGCAGCTCAAGGATGTCAGAACAATGCCAGAGCTCAAGCAAG
CACTCAAGAATATTTCAATCAAGAAGTGCCAGATAGTGTATAGTGGTAGCACCTACACACTTGAGTCTGA
TGGCAAGGGCAATGTGAAGGTTGACAGAGTTCAAAGCGCCTCTGTGCAGACCAACAATGAGCTGGCTGGC
GCCCTACACCATCTAAGGTGCGCCAGAATAAGATACTATGTCAGGTGTGTCCAGGAGGCCCTGTATTCCA
TCATCCAGATTGCTGGGGCTGCATTTGTCACCACGCGCATCGTCAAGCGCATGAACATACAAAACCTATG
GTCTAAGCCACAAGTGGAAAATACAGAGGAGACTACCAGCAAGGACGGGTGTCCAAAACCCAAAGATGAT
GAGGAGTTCGTCATTTCATCCGACGACATCAAAGCTGAGGGCAAGAAAGGGAAAAACAAGACTGGCCGCG
GCAAGAAGCACACAGCCTTCTCAAGCAAGGGTCTCAGTGATGAAGAGTACGATGAGTACAAGAGGATTAG
AGAAGAGAGGAATGGTAAGTACTCCATAGAAGAGTACCTTCAGGACAGAGACAGATACTATGAGGAGGTG
GCCATTGCCAGGGCGACTGAGGAAGACTTCTGTGAAGAGGAGGAGGCCAAGATCCGGCAAAGGATCTTCA
GGCCAACAAGGAAACAACGCAAGGAGGAAAGAGCTTCTCTTGGTTTAGTCACAGGTTCTGAAATTAGGAA
AAGAAATCCAGATGATTTCAAACCCAAGGGGAAACTGTGGGCTGACGATGACAGAAGTGTGGACTATAAT
GAGAAACTCAGTTTTGAAGCCCCACCAAGCATCTGGTCGAGGATAGTCAACTTTGGTTCAGGTTGGGGAT
TCTGGGTTTCCCCCAGTTTGTTCATAACATCAACACATGTCATACCCCAGGGAGCAAAGGAGTTCTTTGG
AGTCCCCATCAAGCAAATTCAGGTACATAAGTCAGGCGAATTCTGTCGCTTGAGATTCCCAAAACCAATC
AGGACTGATGTGACGGGCATGATCTTAGAAGAAGGTGCACCCGAGGGCACCGTGGTTACATTACTCATCA
AAAGGTCCACTGGAGAACTCATGCCCCTAGCAGCTAGGATGGGGACCCATGCAACCATGAGAATCCAAGG
ACGCACTGTTGGAGGTCAAATGGGCATGCTTCTGACAGGATCCAACGCCAAGAGCATGGATCTGGGTACC
ACACCAGGTGATTGTGGTTGTCCCTACATCTACAAGAGAGGAAATGACTATGTGGTCATTGGAGTCCACA
CGGCTGCCGCTCGTGGAGGCAACACTGTCATATGTGCCACCCAGGGGAGCGAGGGAGAGGCTACACTTGA
AGGTGGTGACAATAAAGGGACATACTGTGGTGCACCAATCCTAGGCCCAGGAAGTGCCCCAAAACTTAGC
ACCAAGACCAAATTCTGGAGATCGTCCACAGCACCACTCCCACCTGGCACCTATGAACCAGCCTATCTTG
GTGGTAAGGACCCCAGAGTCAAGGGTGGACCTTCACTGCAGCAGGTCATGAGGGATCAGCTGAAGCCTTT
CACAGAGCCCAGGGGCAAGCCACCAAAGCCAAGTGTGTTGGAAGCTGCTAAGAAAACCATCATCAATGTC
CTTGAGCAAACAATTGATCCACCTGAGAAATGGTCGTTCGCACAAGCTTGCGCGTCCCTTGACAAGACCA
CCTCCAGTGGCCACCCGCATCACATGCGGAAAAACGACTGCTGGAACGGGGAGTCCTTCACAGGCAAGCT
TGCAGACCAGGCTTCCAAGGCCAACCTGATGTTTGAAGAGGGGAAGAACATGACGCCAGTCTATACAGCT
GCGCTTAAGGATGAATTAGTTAAAACTGACAAAATTTATGGCAAGATCAAGAAGAGGCTTCTCTGGGGCT
CGGATTTGGCGACCATGATCCGGTGTGCTCGAGCATTCGGAGGCCTAATGGATGAACTCAAAGCGCACTG
TGTCACACTTCCCATTAGAGTTGGTATGAATATGAATGAGGATGGCCCCATCATCTTCGAGAGACACTCC
AGGTACACATACCACTATGATGCTGATTACTCTCGATGGGATTCAACACAACAGAGAGCCGTGTTGGCAG
CAGCTCTAGAAATCATGGTTAAGTTCTCCCCAGAACCACATCTGGCCCAGGTAGTCGCAGAAGACCTTCT
TTCTCCTAGCGTGGTGGACGTGGGTGACTTCACAATATCAATTAACGAGGGTCTTCCTTCTGGGGTGCCC
TGCACCTCCCAATGGAACTCCATCGCCCACTGGCTTCTCACCCTCTGTGCGCTCTCTGAAGTTACAAACT
TGTCTCCTGACACCATACAAGCTAATTCCCTCTTCTCTTTTTATGGTGATGATGAAATTGTTAGCACAGA
CATAAAATTGGACCCAGAAAAGTTGACAGCAAAGCTCAGGGAATATGGGTTAAAGCCAACCCGCCCCGAC
AAAACTGAAGGACCCCTTGCCATCTCTGAAGACTTGAATGGCCTGACTTTCCTGCGGAGAACTGTGACCC
GCGACCCAGCTGGTTGGTTTGGAAAACTGGAGCAGAGTTCAATACTCAGGCAAATGTACTGGACTAGGGG
TTCCAACCATGAAGACCCATCTGAAACAATGATTCCACACTCCCAAAGACCCATACAACTGATGTCCCTA
CTGGGGGAGGCCGCACTCCACGGCCCAGCATTCTACAGCAAAATCAGCAAGTTAGTCATTGCAGAGCTAA
AAGAAGGTGGCATGGATTTTTACGTGCCCAGACAAGAGCCAATGTTCAGATGGATGAGATTCTCAGATCT
GAGCACGTGGGAGGGCGATCGCAATCTGGCTCCCAGTTTTGTGAATGAAGATGGCGTCGAGTGACGCCAA
CCCATCTGATGGGTCCACAGCCAACCTCGTCCCAGAGGTCAACAATGAGGTTATGGCTTTGGAGCCCGTT
GTTGGCGCCGCTATTGCGGCACCTGTAGCGGGCCAACAAAATGTAATTGACCCCTGGATTAGAAATAATT
TTGTACAAGCTCCTGGTGGAGAGTTCACAGTATCCCCTAGAAACGCTCCAGGTGAAATACTATGGAGCGC
GCCCTTAGGCCCTGATTTGAATCCCTACCTTTCCCATTTGGCCAGAATGTACAATGGTTATGCAGGTGGT
TTTGAAGTGCAGGTAATCCTCGCGGGGAACGCGTTCACCGCCGGAAAAATCATATTTGCAGCAGTCCCAC
CAAATTTCCCAACTGAAGGCTTGAGCCCCAGCCAGGTCACTATGTTTCCCCATATAATAGTAGATGTTAG
GCAATTGGAACCTGTGTTGATCCCCTTACCCGATGTTAGGAATAATTTCTATCACTACAATCAATCAAAT
GACCCCACCATCAAATTGATAGCAATGTTGTATACACCACTTAGGGCTAATAATGCTGGGGACGATGTCT
TCACAGTTTCTTGTCGGGTTCTCACGAGACCATCCCCCGATTTTGATTTTATATTTTTAGTGCCACCCAC
AGTTGAGTCAAGAACTAAACCATTCTCTGTCCCAATTTTAACTGTTGAGGAGATGACCAATTCAAGATTC
CCCATTCCTTTGGAAAAGCTGTTCACGGGTCCCAGCAGTGCCTTTGTTGTTCAACCACAAAACGGCAGGT
GCACGACTGATGGCGTGCTCCTAGGTACCACCCAACTGTCTCCTGTCAACATCTGCACCTTCAGAGGGGA
CGTCACCCATATTACAGGCAGTCGTAATTACACAATGAATTTGGCTACTCAAAACTGGAACAGTTATGAC
CCAACAGAAGAAATCCCAGCCCCTCTAGGAACTCCAGATTTCGTGGGGAAGATTCAAGGTGTGCTCACCC
AAACCACAAGGGCAGATGGCTCGACCCGCGGCCACAAAGCTACAGTGTACACTGGGAGCGCCGATTTTGC
TCCAAAACTGGGTAGAGTTCAATTTGCCACTGACACAGACAATGATTTTGATGCTAACCAAAACACAAAA
TTCACCCCAGTCGGTGTCATCCAGGATGGTGATACTGCCCACCGAAATGAGCCCCAACAATGGGTGCTCC
CAAGTTACTCAGGCAGAAATAGTCACAATGTGCACCTGGCCCCCGCTGTAGCCCCCACTTTTCCGGGTGA
GCAACTCCTCTTCTTCAGATCCACTATGCCCGGATGCAGCGGGTACCCTAACATGGATTTGGACTGTCTG
CTCCCTCAGGAATGGGTACAGTATTTCTATCAAGAGGCAGCCCCAGCACAATCTGATGTGGCTCTGCTAA
GATTTGTGAATCCAGACACAGGTAGGGTTTTGTTTGAGTGTAAGCTTCATAAATCAGGCTATGTTACAGT
GGCTCACACCGGCCAACATGATTTGGTTATCCCCCCCAATGGTTATTTTAGATTTGATTCCTGGGTCAAC
CAGTTCTACACACTTGCCCCCATGGGAAATGGAACGGGGCGTAGACGTGCTTTATAATGGCTGGAGCTTT
CTTTGCTGGATTGGCATCTGACGTCCTTGGCTCCGGACTTGGTTCTCTGATCAATGCCGGGGCTGGGGCC
ATCAATCAAAAAGTTGAATTTGAAAATAACAGAAAATTGCAACAAGCTTCCTTCCAATTCAGCAGCAATC
TACAACAGGCTTCCTTTCAACATGATAAAGAGATGCTCCAAGCACAAATTGAGGCCACCAAAAAGTTGCA
ACAGGAAATGATGAGAGTTAAACAGGCAATGCTCCTAGAGGGTGGATTCTCTGAGACAGATGCAGCCCGT
GGGGCAATCAACGCCCCCATGACAAAGGTTTTGGACTGGAGTGGGACTAGGTACTGGGCTCCCGATGCTA
GAACTACAACATACAATGCAGGCCACTTTTCCACCCCTCAACCCTCGGGGGCACTGCCAGGAAGAGCTAA
TTTTAGGGCTGCTGTCCCCGCTCGGGGCTCCTCTAGCATACCTTCTAACTCTTCTACTACTACTTCTGTG
TATTCAAATCAAACCACTTCAACGAGACTTGGTTCTACAGCTGGTTCTGGTACCAGTGTCTCGAGCCTCC
CGTCAACTGCAAGGACTAGGAGCTGGGTTGAGGATCAAAATAGGAATTTGTCACCTTTCATGAGGGGGGC
CCACAACATATCGTTTGTCACCCCACCATCTAGCAGATCCTCTAGCCAAGGCACAGTCTCAACCGTGCCC
AAAGAAGTTTTGGACTCCTGGACTGGCGCTTTCAATACGCGCAGGCAGCCTCTCTTCGCTCACATTCGTA
AGCGAGGGGAGTCACGGGTGTAATGTGAAAAGACAAAATTGATTATCTTTCTTTCTTTTTAGTGTCTTTT

>HM748972.2 Norovirus Hu/GII.4/Teralba/NSW881Z/2009/AUS, complete genome
GTGAATGAAGATGGCCTCTAACGACGCTTCCGCTGCCGCTGTTGCTAACAGCAACAACGACACCGCAAAA
TCTTCAAGTGACGGAGTGCTTTCTAGCATGGCTGTCACTTTTAAACGAGCCCTCGGGGCGCGGCCTAAAC
AGCCTCCCCCGAGGGAAAAACCACAAAGACCCCCACGACCACCTACTCCAGAACTGGTTAAAAATATTCC
CCCTCCCCCACCCAACGGAGAGGATGAAATAGTGGTTTCTTATAGTGTCAAAGATGGTGTTTCCGGCTTG
CCTGACCTTTCCACCGTCAGGCAACCGGAAGAATCTAACACGGCCTTCAGTGTCCCTCCACTCAATCAGA
GGGAGAATAGAGATGCTAAGGAACCACTTACTGGAACAATTCTGGAAATGTGGGACGGGGAAATCTACCA
TTATGGCCTGTATGTGGAGCGAGGTCTTGTACTAGGTGTGCACAAACCACCAGCTGCCATCAGCCTCGCT
AGGGTTGAGTTAGCACCACTCTCCTTGTACTGGAGACCTGTGTACACTCCTCAGTACCTCATCTCTCCAG
ACACTCTCAAGAAATTATCCGGAGAAACGTTCCCCTACACAGCCTTTGACAACAACTGTTATGCCTTTTG
TTGCTGGGTCCTGGACCTAAATGACTCGTGGCTGAGCAGGAGAATGATCCAGAGAACAACTGGTTTTTTC
AGGCCCTACCAAGACTGGAATAGGAAACCCCTTCCCACTATGGATGACTCCAAAATAAAGAAGGTAGCTA
ACATATTCCTGTGTGCTCTGTCCTCGCTGTTCACCAGACCCATAAAAGATATAATAGGGAAGATAAGGCC
TCTTAACATCCTCAACATCTTAGTCTCATGTGATTGGACCTTTGCAGGTATAGTGGAGTCCCTGATACTC
TTGGCAGAACTCTTTGGAGTTTTCTGGACACCCCCAGATGTGTCTGCGATGATTGCCCCCTTACTTGGTG
ACTACGAGCTACAAGGACCTGAGGACCTTGCAGTTGAGCTCGTCCCCGTGGTGATGGGGGGAATTGGTTT
GGTGCTAGGATTCACCAAAGAGAAGATTGGGAAAATGTTGTCATCTGCTGCGTCCACCTTGAGAGCTTGT
AAAGACCTTGGTGCTTATGGGCTAGAGATCCTAAAGTTGGTCATGAAGTGGTTCTTCCCGAAGAAGGAAG
AGGCAAATGGGCTGGCTATAGTGAGGTCTATCGAGGATGCAGTCCTGGATCTCGAGGCAATTGAAAACAA
CCATATGACCACCTTGCTCAAAGACAAAGACAGTCTGGCAACCTATATGAGAACACTTGACCTTGAGGAG
GAGAAAGCCAGGAAACTCTCAACCAAGTCTGCCTCACCCGACATCGTGGGCACAATCAACGCCCTCCTGG
CGAGAATCGCTGCCGCACGTTCTCTGGTGCACCGAGCGAAGGAGGAGCTTTCCAGCAGACCAAGACCTGT
GGTGTTGATGATATCAGGCAGGCCAGGAATAGGGAAGACCCACCTCGCTAGGGAAGTGGCTAAGAGAATC
GCAGCCTCCCTTACAGGAGACCAGCGTGTGGGCCTCATCCCACGCAATGGCGTCGACCATTGGGATGCGT
ACAAGGGGGAGAGGGTCGTCCTATGGGACGATTATGGAATGAGCAACCCTATTCACGATGCCCTCAGGCT
GCAAGAACTCGCTGACACTTGCCCCCTCACTCTAAACTGTGACAGGATCGAAAATAAAGGAAAGGTCTTT
GACAGCGATGTCATCATTATCACCACTAATCTGGCCAACCCAGCGCCACTGGACTATGTCAACTTTGAAG
CATGCTCGAGGCGCATCGACTTCCTCGTGTATGCAGAAGCCCCTGAAGTCGAAAAGGCGAAGCGTGACTT
CCCAGGCCAGCCTGACATGTGGAAGAACGCTTTCAGTTCTGATTTCTCACACATAAAACTAGCACTGGCC
CCACAGGGTGGTTTCGACAAGAACGGGAACACCCCACACGGAAAGGGCGTTATGAAGACTCTCACCACTG
GCTCCCTTATTGCCCGGGCATCAGGGCTACTCCATGAGAGGTTAGATGAATTTGAACTGCAGGGCCCAGC
TCTCACCACCTTCAATTTCGATCGCAATAAGGTGCTTGCCTTTAGACAGCTTGCTGCTGAAAATAAATAT
GGATTGATGGACACAATGAGAGTTGGGAAACAGCTCAAGGATGTCAGAACCATGCCAGAACTCAAACAAG
CACTCAAGAATGTCTCAATCAAGAAGTGCCAAATAGTGTATAGTGGTTGCACCTACATACTTGAGTCTGA
TGGCAAGGGCAATGTGAAAGTTGACAGAATCCAAAGCGCCGCCGTGCAGACCAACAATGAGCTGGCTGGT
GCCCTGCACCATTTGAGGTGCGCCAGAATCAGATACTATGTCAAGTGTGTCCAGGAGGCCCTGTATTCCA
TCATTCAAATTGCTGGGGCTGCATTTGTCACCACGCGCATTGCCAAGCGCATGAACATACAAGACCTATG
GTCCAAGCCACAAGTGGAAAACACAGAGGAGACTACCAGCAAGGACGGGTGCCCAAAACCTAAGGACGAT
GAGGAGTTTGTCATTTCATCCGACGACATCAAAACTGAGGGCAAGAAAGGGAAGAACAAGACTGGCCGCG
GCAAGAAGCACACAGCATTTTCAAGCAAAGGCCTCAGTGATGAAGAGTACGATGAGTACAAGAGGATTAG
AGAAGAAAGGAATGGCAAGTACTCCATAGAAGAGTACCTTCAGGACAGGGACAAATACTATGAGGAGGTG
GCCATTGCCAGGGCGACTGAGGAAGACTTCTGTGAAGAGGAGGAGGCCAAGATCCGGCAAAGGATCTTTA
GGCCAACAAGGAAACAACGCAAGGAGGAAAGAGCCTCTCTCGGTCTGGTCACAGGCTCTGAAATTAGGAA
AAGAAACCCAGATGACTTCAAACCCAAAGGGAAATTGTGGGCTGACGATGACAGGAGTGTGGACTACAAT
GAGAAACTCAGTTTTGAGGCCCCACCAAGCATCTGGTCGAGAATAGTCAACTTTGGTTCAGGCTGGGGAT
TTTGGGTCTCCCCCAGTCTGTTCATAACATCAACCCATGTCATACCCCAGGGCGCAAAGGAGTTCTTTGG
AGTCCCCATCAAACAAATACAGGTACACAAGTCGGGCGAGTTCTGTCGCTTGAGATTCCCAAAACCAATC
AGGACTGATGTGACGGGCATGATCTTAGAAGAAGGCGCACCTGAGGGCACCGTGGTCACACTACTCATCA
AAAGGTCCACTGGGGAACTCATGCCCCTAGCAGCTAGGATGGGGACCCATGCGACCATGAAGATCCAAGG
GCGCACTGTTGGAGGCCAGATGGGCATGCTTCTGACAGGATCCAACGCCAAGAGCATGGACCTGGGTACT
ACACCAGGTGATTGTGGCTGCCCCTATATCTACAAGAGAGGTAATGACTATGTGGTCATTGGGGTCCACA
CGGCTGCCGCACGTGGGGGGAACACTGTCATATGTGCCACCCAGGGGAGTGAAGGAGAGGCTACACTTGA
AGGTGGTGACAACAAGGGGACATACTGTGGTGCACCAATCCTAGGCCCGGGGAGTGCCCCAACACTTAGC
ACCAAGACCAAATTCTGGAGATCGTCCACAGCATCACTCCCACCTGGCACCTATGAACCAGCCTATCTTG
GTGGCAAGGACCCTAGGGTCAAGGGTGGTCCTTCACTGCAGCAAGTCATGAGGGAACAGTTGAAGCCATT
CACAGAGCCCAGGGGCAAGCCACCAAAACCAAGTGTGTTAGAAGCTGCCAAGAAGACCATCATCAATGTC
CTTGAGCAAACAATTGATCCACCTGAGAAATGGTCGTTCACACAAGCTTGCGCGTCCCTTGACAAGACCA
CTTCCAGTGGTCATCCGCACCACATGCGGAAAAACGACTGCTGGAACGGGGAGTCCTTCACAGGCAAGCT
GGCAGACCAGGCTTCCAAGGCCAACCTGATGTTTGAAGAAGGGAAGAACATGACCCCAGTCTACACAGCT
GCGCTCAAGGATGAGTTAGTTAAAACTGACAAAATTTATGGTAAGATCAAGAAGAGGCTTCTCTGGGGCT
CGGACTTGGCGACCATGATCCGGTGTGCTCGAGCATTCGGAGGCCTAATGGATGAACTCAAAGCACACTG
TGTCACACTTCCCATTAGAGTTGGCATGAATATGAATGAGGATGGCCCCATCATCTTCGAGAGGCATTCC
AGGTACACATATCACTATGATGCTGATTACTCTCGATGGGATTCAACACAACAGAGAGCCGTGTTGGCAG
CAGCTCTAGAAATCATGGTTAAATTCTCCCCAGAACCACACTTGGCTCAGGTAGTCGCGGAGGACCTTCT
TTCTCCTAGCGTGGTGGACGTGGGCGACTTCACAATATCAATCAACGAGGGTCTTCCCTCTGGGGTGCCC
TGCACCTCCCAATGGAACTCCATCGCCCACTGGCTTCTCACTCTCTGTGCGCTCTCTGAAGTCACAAACC
TGTCCCCTGACACCATACAGGCTAACTCCCTCTTCTCTTTTTATGGTGATGATGAAATTGTTAGCACAGA
CATAAAATTGGACCCAGAAAAATTGACAGCAAAGCTCAGAGAATATGGGTTAAAACCAACCCGCCCTGAC
AAAACTGAAGGACCCCTTGTCATCTCTGAAGACCTGAATGGCCTAACTTTCCTGCGGAGAACTGTGACCC
GCGACCCAGCTGGTTGGTTTGGAAAACTGGAGCAGAGTTCAATACTCAGGCAAATGTACTGGACTAGGGG
TCCCAACCATGGAGACCCATCTGAAACAATGATTCCACACTCCCAAAGACCCATACAATTGATGTCCCTA
CTGGGGGAGGCCGCTCTCCACGGCCCAGCATTTTACAGCAAAATCAGCAAATTGGTCATTGCAGAGCTAA
AAGAAGGTGGCATGGATTTTTACGTGCCCAGACAAGAGCCAATGTTCAGATGGATGAGATTCTCAGATCT
GAGCACGTGGGAGGGCGATCGCAATCTGGCTCCCAGTTTTGTGAATGAAGATGGCGTCGAGTGACGCCAA
CCCATCTGATGGGTCCACAGCCAACCTTGTCCCAGAGGTCAACAATGAAGTTATGGCTTTGGAGCCCGTA
GTTGGTGCCGCCATTGCGGCACCTGTAGCGGGCCAACAAAATGTAATTGACCCCTGGATTAGAAACAATT
TTGTACAAGCCCCTGGTGGAGAGTTTACAGTATCCCCTAGAAACGCTCCAGGTGAAATACTATGGAGCGC
GCCCTTAGGCCCTGATTTGAATCCCTACCTTTCCCATTTGGCCAGAATGTACAATGGTTATGCAGGTGGT
TTTGAAGTGCAGGTAATCCTCGCGGGGAACGCGTTCACCGCCGGGAAAATCATATTTGCAGCAGTCCCAC
CAAATTTCCCAACTGAAGGTTTGAGCCCCAGCCAGGTCACTATGTTCCCCCACATAATAGTGGATGTTAG
GCAATTGGAACCTGTGTTGATTCCCTTACCCGATGTTAGGAATAATTTCTACCATTATAATCAATCAAAT
GACCCCACCATCAAATTGATAGCAATGTTGTACACACCACTTAGGGCTAATAATGCCGGGGACGATGTCT
TCACAGTTTCTTGTCGAGTTCTCACGAGACCATCCCCCGATTTTGATTTCATATTTTTGGTGCCACCCAC
AGTTGAATCAAGAACTAAACCATTCTCTGTCCCAGTTTTAACTGTTGAGGAGATGACCAATTCAAGGTTC
CCCATTCCTTTGGAAAAGTTGTTCACGGGCCCCAGTAGTGCCTTTGTTGTTCAACCACAAAACGGCAGGT
GCACGACTGATGGCGTGCTCCTAGGTACTACCCAACTGTCTCCCGTCAACATCTGCACCTTCAGAGGGGA
TGTCACCCATATTCCAGGCAGTCGTAACTACACAATGAATTTGGCCTCCCAAAATTGGAACAGTTACGAT
CCAACAGAAGAAATCCCAGCCCCTCTAGGAACTCCAGATTTCGTGGGGAAGATTCAAGGTGTGCTCACCC
AAACCACAAGGACAAATGGCTCGACCCGCGGCCACAAAGCTACAGTGTACACTGGGAGCGCCGACTTTTC
TCCAAAACTGGGTAGAGTTCAATTTGCCACTGACACAGACAATGATTTTGAAACTAACCAAAACACAAAG
TTCACCCCAGTCGGTGTTATCCAGGATGGTAGTACCACCCCCCGAAATGAACCCCAACAATGGGTGCTCC
CAAGTTACTCAGGCAGAAACATTCATAATGTGCACCTGGCCCCCGCTGTAGCCCCCACTTTCCCGGGCGA
GCAGCTCCTCTTCTTCAGATCTACTATGCCCGGATGCAGCGGGTACCCCAACATGGACTTGGACTGTCTG
CTCCCCCAGGAATGGGTGCAGTATTTCTACCAGGAGGCAGCCCCAGCACAATCTGATGTGGCTCTGCTAA
GATTTGTGAATCCGGACACAGGTAGGGTTTTGTTTGAGTGTAAGCTTCATAAATCAGGCTATGTTACAGT
GGCTCACACTGGCCAACATGATTTGGTTATCCCCCCCAATGGTTATTTTAGATTTGATTCCTGGGTCAAC
CAGTTCTACACACTTGCCCCCATGGGAAATGGGACGGGGCGTAGACGTGCATTATAATGGCTGGAGCTTT
CTTTGCTGGATTGGCATCTGACGTCCTTGGCTCTGGACTTGGTTCCCTAATCAATGCTGGGGCTGGGGCC
ATCAACCAAAAAGTTGAATTTGAAAATAACAGAAAATTGCAACAAGCTTCCTTCCAATTTAGTAGCAATC
TACAACAGGCTTCCTTTCAACATGACAAAGAGATGCTCCAAGCACAAATTGAGGCCACCAAAAAGTTGCA
ACAGGAAATGATGAGAGTTAAACAAGCAATGCTCCTAGAGGGTGGATTCTTTGAGACAGATGCAGCCCGT
GGGGCAATCAACGCCCCCATGACAAAAACTTTGGACTGGAGCGGGACAAGGTACTGGGCTCCCGATGCTA
GGACTACAACATATAATGCAGGCCGCTTTTCCACCCCCCAGCCCTCGGGGACACTACCAGGAAGAGCTAA
TCTTAGGGCTACTGTCCCCGCCCGGGGTTCCTCCAGCACGTCCTCTAACTCTTCTATTGCTACTTCTGTG
TATTCAAATCAAACCACCTCAACGAGACTTGGTTCTACAGCTGGTTCTGGTACCAGTGTCTCGAGCCTCC
CGTCAACTGCAAGGACTAGGAGCTGGGTTGAGGATCAAAATAGGAATTTGTCACCTTTCATGAGGGGGGC
CCATAACATCTCGTTTGTCACCCCACCATCTAGCAGATCCTCTAGCCAAGGCACAGTCTCAACCGTGCCC
AAAGAAGTTTTGGACTCCTGGACTGGCGCTTTCAACACGCGCAGGCAGCCTCTCTTCGCTCACATTCGCA
AGCGAGGGGAGTCACGGGTGTAATGTGAAAAGACAAAATTGATTATCTTTCTTTTCTTTAGTGTCTTTT

>HM748971.2 Norovirus Hu/GII.4/Beecroft/NSW305P/2009/AUS, complete genome
GTGAATGAAGATGGCCTCTAACGACGCTTCCGCTGCCGCTGTTGCTAACAGCAACAACGACACCGCAAAA
TCTTCAAGTGACAAAATGTTTTCTAGCATGGCTGCCACTTTTAAACGAACCCTCGGGGCGCGGCCTAAAC
AGCCCCCCCCGAGGGAAATACCACAAAGACCCCCACGACCACCTACTCCAGAACTGGTCAAAAAGATCCC
TCCTCCCCCGCCCAACGGGGAGGACGAAGTAGTGGTTTCTTATAGTGCCAAAAATGGCGTTTCCGGTTTA
CCTGAGCTTTCCACCGTCAGGCAACCGGAAGAAACCAACACGGCCTTCAGCGTCCCTCCACTCAATCAGA
GGGAGAATAGGGATGCTAAGGAACCACTGACTGGAACAATTCTGGAAATGTGGGATGGAGAGATCTACCA
TTATGGCCTGTATGTTGAGCGAGGTCTTGTGCTGGGTGTGCACAAACCACCAGCTGCCATTAGCCTCGCC
AAGGTCGAACTAACACCACTCTCTTTGTTCTGGAGACCTGTGTACACCCCTCAGTACCTCATCTCTCCAG
ACACTCTCAAGAAATTACACGGAGAAACATTTCCCTACACAGCCTTCGACAACAATTGCTATGCCTTTTG
TTGCTGGGTCCTGGATCTAAACGACTCGTGGCTGAGTAGGAGAATGATCCAAAGAACAACTGGCTTCTTC
AGACCCTACCAAGATTGGAATAGGAAACCCCTCCCCACTATGGATGATTCTAAGTTAAAGAAGGTAGCTA
ACATATTCCTGTGCACCCTGTCTTCGCTATTCACCAGGCCCATAAAAGACATAATAGGGAAGTTAAGGCC
TCTCAACATCATCAACATCCTGGCTTCATGTGATTGGACTTTCGCAGGCATAGTGGAGTCCTTGATACTC
TTGGCAGAGCTCTTTGGAGTCTTCTGGACACCCCCAGATGTGTCTGCGATGATTGCCCCCTTACTCGGTG
ATTTCGAGTTACAAGGACCTGAGGACCTTGTAGTAGAGCTCGTCCCTGTAGTAATGGGGGGAATTGGTTT
GGTGCTAGGATTCACCAAAGAGAAGATTGGAAAAATGTTGTCATCTGCTGCATCTACCCTGAGAGCTTGT
AAAGATCTTGGTGCGTATGGGCTAGAGATCCTAAAGTTAGTCATGAAGTGGTTCTTCCCGAAGAAAGAGG
AAGCAAATGAACTGGCTATGGTGAGATCCATCGAGGATGCAGTACTGGACCTTGAGGCAATTGAAAACAA
CCATATGACCACCCTGCTCAAAGATAAAGACAGCCTGGCAACCTATATGAGAACCCTTGACCTCGAGGAA
GAGAAGGCCAGAAAACTCTCAACCAAGTCTGCTTCACCTGACATCGTGGGCACAATCAACGCCCTTCTGG
CGAGAATCGCCGCTGCACGCTCCCTGGTGCACCGAGCGAAGGAGGAGCTTTCCAGCAGACCAAGACCTGT
AGTCTTGATGATATCAGGCAGACCAGGAATAGGGAAGACCCACCTTGCTAGGGAAGTGGCTAAGAGAATC
GCAGCCTCCCTCACAGGAGACCAGCGTGTAGGCCTCATCCCACGCAATGGCGTCGACCACTGGGACGCGT
ACAAGGGGGAGAGGGTCGTCCTATGGGACGACTATGGAATGAGCAATCCCATCCACGACGCCCTCAGGCT
ACAAGAACTCGCTGACACTTGCCCCCTCACTCTAAATTGTGACAGGATTGAGAATAAAGGAAAGGTCTTT
GACAGCGATGTCATCATTATCACTACTAACCTGGCCAACCCAGCTCCACTGGACTATGTCAACTTTGAAG
CGTGCTCGAGGCGCATCGATTTCCTCGTGTATGCAGAAGCCCCCGAGGTCGAAAAAGCGAAGCGTGACTT
CCCGGGCCAACCTGACATGTGGAAAAACGCTTTTAGTCCTGATTTCTCACACATAAAATTGGCATTGGCT
CCACAAGGTGGCTTTGACAAGAACGGGAACACCCCACACGGGAAGGGCGTTATGAAGACTCTTACCACTG
GCTCTCTCATTGCCCGGGCATCAGGGCTGCTCCATGAGAGACTGGATGAGTTTGAACTACAGGGCCCAGC
TCTTACCACCTTCAACTTTGACCGCAACAAAGTGCTCGCCTTCAGGCAGCTTGCTGCTGAAAACAAATAC
GGGTTGATGGACACAATGAAGGTTGGGAGGCAGCTCAAGGATGTCAAAACCATGCCAGAACTTAAACAAG
CACTCAAGAATATCTCAATCAAGAAGTGCCAGATTGTGTATAGTGGTTGCACCTACACACTTGAGTCTGA
TGGCAAGGGCAATGTGAAAGTTGACAGGGTTCAGAGCACCTCCGTTCAGACCAACAATGAGCTGGCTGGC
GCCCTGCACCATCTAAGGTGCGCTAGAATCAGGTACTATGTCAAGTGTGTCCAGGAGGCCCTGTATTCTA
TCATCCAGATTGCTGGGGCTGCATTTGTCACCACGCGCATCATCAAGCGTGTTAACATCCAAGACTTATG
GTCCAAGCCACAAGTGGAAAACACAGAGGAGGCCACCAACAAGGACGGGTGCCCAAAACCCAAAGATAAT
GAGGAGTTCGTCATTTCATCTGACGACATTAAAGCTGAGGGTAAGAAGGGGAAGAACAAGACTGGCCGTG
GCAAGAAGCACACAGCCTTCTCAAGTAAAGGTCTCAGTGATGAAGAGTATGATGAGTACAAGAGAATTAG
AGAGGAAAGGAATGGCAAGTACTCCATAGAAGAGTACCTTCAGGACAGGGACAGATACTATGAGGAGGTG
GCCATTGCTAGGGCGACCGAGGAAGACTTCTGTGAAGAGGAGGAGGCCAAGATCCGGCAAAGGATCTTCA
GACCAACAAGGAAACAACGCAAGGAAGAAAGAGCTTCTCTCGGTTTAGTCACAGGTTCTGAAATTAGGAA
AAGGAACCCAGAAGACTTCAAGCCTAAGGGGAAACTATGGGCTGACGATGACAGAAGTGTGGACTACAAT
GAAAAACTCAGCTTTGAGGCCCCACCAAGCATCTGGTCAAGGATAGTCAACTTTGGCTCAGGTTGGGGCT
TCTGGGTCTCCCCCAGCCTGTTCATAACATCAACCCACGTCATACCCCAGGGCGCAAAGGAGTTCTTTGG
AGTCCCCATCAAACAAATTCAGGTACACAAGTCAGGCGAATTTTGTCGCTTGAGGTTCCCAAAACCAATC
AGGACTGATGTGACTGGCATGATCTTGGAAGAAGGTGCACCCGAAGGCACCGTGGTCACACTACTCATCA
AAAGGTCTACTGGAGAACTCATGCCCCTAGCAGCTAGAATGGGGACCCATGCAACCATGAAAATTCAGGG
GCGCACTGTTGGAGGTCAGATGGGCATGCTTCTGACAGGATCCAACGCCAAAAGCATGGATCTAGGCACC
ACACCAGGTGATTGCGGCTGTCCCTACATCTACAAGAGAGGAAATGACTATGTGGTCATTGGAGTCCACA
CGGCTGCCGCTCGTGGGGGAAACACTGTCATATGTGCCACCCAGGGGGGTGAAGGGGAAGCTACACTTGA
AGGTGGTGACAGTAAGGGAACATACTGTGGTGCACCAATCCTAGGCCCAGGGAGTGCCCCAAAACTTAGC
ACCAAAACCAAATTCTGGAGATCATCCACAGCACCACTCCCACCTGGCACCTATGAACCAGCCTACCTTG
GTGGCAAGGACCCCAGAGTCAAGGATGGCCCCTCGTTGCAGCAAGTCATGAGGGACCAGCTGAAACCATT
TACAGAGCCTAGGGGTAAGCCACCAAAGCCAAGCGTGTTAGAAGCTGCCAAGAAAACCATCATCAATGTC
CTTGAACAAACAATTGACCCACCTGAGAAGTGGTCGTTCGCACAAGCTTGCGCGTCCCTTGACAAGACCA
CTTCTAGCGGCCATCCGCACCACATGCGGAAAAACGACTGCTGGAACGGGGAGTCCTTCACGGGTAAGCT
AGCAGACCAGGCTTCCAAGGCCAATCTGATGTTTGAAGAAGGGAAGAACATGACCCCAGTCTACACAGGT
GCACTTAAGGATGAATTAGTCAAAACTGACAAAATTTATGGTAAGATCAAGAAGAGGCTTCTCTGGGGCT
CGGATTTAGCAACCATGATCCGGTGTGCTCGAGCATTCGGAGGCTTAATGGATGAGCTCAAAGCACACTG
TGTCACACTTCCTATCAGAGTTGGTATGAATATGAATGAGGATGGCCCCATCATCTTCGAGAAGCATTCC
AGGTACAGATACCACTATGATGCTGATTACTCTCGGTGGGATTCAACACAACAGAGAGCCGTGCTGGCAG
CCGCTCTAGAAATCATGGTTAAATTCTCCTCAGAACCACATTTGGCTCAGGTAGTAGCAGAAGACCTTCT
TTCTCCTAGCGTGGTGGATGTAGGTGACTTCACAATATCAATCAACGAGGGTCTTCCCTCTGGGGTGCCC
TGCACCTCCCAATGGAACTCCATCGCCCACTGGCTTCTCACTCTCTGTGCACTCTCCGAAGTTACAAATT
TGTCCCCAGACATCATACAGGCTAATTCTCTCTTCTCCTTCTATGGTGATGATGAAATTGTTAGTACAGA
CATAAAATTAGACCCAGAGAAGTTGACAGCAAAGCTTAAGGAATACGGGTTGAAACCAACCCGCCCTGAT
AAAACTGAAGGACCTCTTGTTATTTCTGAAGACTTAGATGGTTTGACTTTCCTGCGGAGAACTGTGACCC
GCGACCCAGCTGGTTGGTTTGGAAAACTGGAGCAGAGCTCAATACTCAGGCAAATGTACTGGACTAGGGG
CCCCAACCATGAAGATCCATCTGAATCAATGATTCCACACTCTCAAAGACCCATACAATTGATGTCCTTA
CTGGGAGAGGCCGCACTCCACGGCCCAACATTCTACAGTAAAATCAGCAAATTGGTTATTGCAGAGCTAA
AAGAAGGTGGTATGGATTTTTACGTGCCCAGGCAAGAGCCAATGTTCAGATGGATGAGATTCTCAGATCT
GAGCACGTGGGAGGGCGATCGCAATCTGGCTCCCAGTTTTGTGAATGAAGATGGCGTCGAATGACGCCAG
CCCATCTGATGGGTCCGCAGCCAACCTCGTCCCAGAGGTCAACAATGAGGTTATGGCTTTGGAGCCCGTT
GTCGGTGCCGCTATTGCGGCGCCTGTAGCGGGCCAACAAAATGTAATTGACCCCTGGATTAGAAACAATT
TTGTACAAGCCCCTGGTGGAGAGTTCACAGTGTCCCCCAGAAACGCTCCAGGTGAAATATTATGGAGCGC
GCCCTTAGGCCCTGATCTGAATCCCTACCTATCTCATTTGGCCAGAATGTATAATGGTTATGCAGGTGGC
TTTGAAGTGCAGGTGATCCTCGCGGGGAACGCGTTCACCGCCGGAAAAATTATATTTGCAGCAGTCCCAC
CAAATTTTCCAACTGAAGGCTTGAGTCCCAGCCAGGTCACTATGTTCCCCCACATAATAGTGGATGTTAG
GCAATTGGAACCTGTGTTGATCCCCTTACCTGATGTTAGGAATAACTTCTATCACTATAATCAGTCAAAT
GATTCTACCATTAAATTGATAGCAATGCTGTATACACCACTTAGGGCTAATAACGCTGGGGAAGATGTCT
TCACAGTCTCTTGTCGAGTTCTCACGAGGCCATCCCCTGATTTTGATTTTATATTTTTGGTGCCACCTAC
AGTTGAGTCAAGAACTAAACCATTTACTGTCCCAATCTTAACTGTTGAAGAAATGACCAACTCAAGATTC
CCCATTCCTTTGGAAAAATTGTTCACGGGTCCCAGCAGTGCCTTTGTTGTTCAACCACAAAATGGCAGAT
GCACTACTGATGGCGTGCTCTTAGGCACCACCCAACTGTCTCCTGTCAACATCTGCACCTTCAGAGGGGA
TGTCACCCACATTGCAGGTTCTCGTAATTACACAATGAATTTGGCTTCTCTAAATTGGAACAATTATGAC
CCAACAGAAGAAATTCCAGCCCCTCTAGGAACTCCAGATTTCGTGGGAAAGATCCAAGGTGTGCTCACCC
AAACCACAAAGGGAGATGGCTCGACCCGTGGCCATAAAGCTACAGTTTATACTGGGAGTGCCCCCTTTAC
TCCAAAGCTGGGCAGTGTTCAATTCAGTACTGATACAGAAAATGATTTTGAAACTCACCAAAACACAAAA
TTCACCCCAGTCGGCGTCATCCAGGATGGTGGCACCACCCACCGAAATGAACCCCAACAATGGGCGCTCC
CAAGTTATTCAGGTAGAAATGTCCAGAATGTACACCTAGCCCCTGCTGTAGCCCCCACTTTTCCGGGTGA
ACAACTTCTTTTCTTTAGGTCCACTATGCCCGGATGCAGCGGGTACCCCAACATGGATTTGGATTGCCTA
CTCCCCCAGGAGTGGGTGCAGCACTTCTACCAAGAGGCAGCTCCAGCACAATCTGATGTGGCTCTATTGA
GATTTGTGAATCCAGACACGGGTAGGGTCCTGTTTGAGTGTAAACTTCATAAATCAGGCTATGTCACAGT
GGCTCACACCGGCCAGCATGATTTGGTCATCCCCCCCAATGGTTATTTTAGGTTTGATTCCTGGGTTAAT
CAATTCTACACGCTTGCCCCCATGGGAAATGGAACGGGGCGTAGACGTGCTTTATAATGGCTGGAGCTTT
CTTTGCTGGATTGGCATCTGATGTCCTTAGCTCTGGACTTGGCTCCCTAATCAATGCTGGGGCTGGGGCT
ATCAACCAAAAGATTGATTTTGAAAATAACAGAAAATTGCAGCAAGCTTCCTTCCAGTTTAGCAGTAATC
TACAACAGGCTTCCTTTCAACATGATAAAGAGATGCTCCAAGCACAAATTGAGGCCACTAAAAAGTTGCA
ACAGGAAATGATGAAGGTCAAACAGGCAATGCTTTTAGAAGGTGGATTCTTTGAAACAGATGCAGCCCGT
GGGGCAATCAACGCCCCTATGACAAAGGCTTTGGACTGGAGCGGAACAAGGTACTGGGCCCCTGATGCTA
GGACTACAACATACAATGCAGGCCGCTTTTCCACCCTTCAACCTTCGGGGGCACTGCCAGGAAGAATCAG
TCCCAGGACTCCTACTCCCGCTCGGGGCTCCCCCAGTATATCTTCTAATGCTTCTACTGCTACTTCTATA
TATTCAAATCAAACTGTTTCAACGAGACTTGGTTCTACAGCTGGTTCTGGCACCAATGTCTCGAGTCTCC
CGTCAACTGCAAGGACTAGGAGTTGGGTTGAGGATCAAAACAGGGATTTGTCACCTTTCATGAGGGGGGC
TCACAACATATCGTTTGTCACCCCACCATCTAGCAGATCCTCTAGCCAAGGCACAGTCTCAACCGTGCCT
AAAGAAGTTTTGGACTCCTGGGCTGGCGCTTTCAACACGCGCAGGCAGCCTCTCTTCGCTCACATTCGTA
GGCGAGGGGAGTCACGGGTGTAATGTGAAAAGACAAAATTGATTATCTTTCCTTTTCTTTAGTGTCTTTT

>JQ237823.1 Murine norovirus GV/CR6/2005/USA clone STL1, complete genome
GTGAAATGAGGATGGCAACGCCATCTTCTGCGTCCTCTGTGCGCAACACAGAGAAACGCAAAAATAAAAA
GGCTTCATCTAAGGCTAGTGTCTCCTTTGGAGCACCTAGCTTACTCTCTTCGGAGAGTGAAGATGAAGTT
AATTACATGACCCCTCCTGAGCAGGAAGCTCAGCCCGGCGCCCTCGCGGCCCTCCATGCGGACGGGCCGC
ATGCCGGGCTCCCTGTGACCCGAAGTGATGCACGCGTGCTGATCTTCAATGATTGGGAGGAGAGGAAGAG
GTCCGAGCCGTGGCTACGGCTGGACATGTCTGACAAGGCTATCTTCCGCCGCTACCCCCACCTGCGGCCT
AAGGAAGATAAAGCCGATGCGCCCTCCCATGCGGAGGACGCCATGGATGCAAGGGAGCCCATAATTGGGT
CCATTCTTGAGCAGGATGATCATAAGTTCTACCATTACTCTGTCTACATTGGTAACGGCCAGGTGATGGG
CGTCAACAATCCCGGCGCCGCCGTTTGCCAGGCTGTGATTGATGTGGAGAAGCTCCACCTGTGGTGGAGG
CCAGTGTGGGAGCCCCGTCAACCCCTCGACCCGGCTGAGTTGAGGAAGTGCGTTGGCATGACCGTTCCCT
ATGTGGCGACCACCGTCAATTGCTACCAGGTCTGCTGCTGGATTGTTGGGATTAAGGACACCTGGCCGAA
GAGGGCGAAGATCTCTAGGGATTCGCCCTTCTACAGTCCTGTCCAGGACTGGAACATCGACCCCCAGGAT
CCTTTCATCCCTTCCAAGCTCAGGATGGTTTCTGATGGCATCTTGGTGGCTCTTGCAACGGTGATTGGTC
GGCCGATCAAGAACCTGCTGGCATCTGTGAAGCCTCTCAACATCCTTAACATCGTGTTGAGCTGTGACTG
GACTTTCTCGGGCATTGTCAACGCCCTGATTCTCCTTGCTGAACTCTTCGACATCTTCTGGACCCCCCCT
GATGTTACCAATTGGATGATCTCCATCTTTGGAGAGTGGCAGGCTGAGGGTCCCTTTGACCTCGCCCTGG
ATGTCGTGCCCACTCTTCTTGGTGGGATTGGCATGGCATTTGGCCTGACATCTGAGACCATTGGGCGTAA
GCTCGCCTCCACCAACTCGGCCCTCAAGGCCGCCCAGGAGATGGGAAAGTTTGCAATTGAGGTCTTCAAG
CAAATCATGGCATGGATTTGGCCCTCCGAAGACCCTGTTCCTGCCCTGCTCTCCAACATGGAGCAAGCTG
TCATCAAGAATGAGTGCCAACTTGAGAATCAACTCACGGCCATGCTGCGGGATCGCAACGCTGGAGCTGA
GTTCCTGAAAGCACTTGATGAAGAAGAGCAGGAGGTCCGCAAGATTGCTGCCAAGTGCGGGAACTCTGCC
ACCACGGGCACGACCAACGCTCTGCTAGCTAGGATCAGCATGGCGCGCGCAGCCTTCGAGAAGGCCCGCG
CTGAGCAGACATCTCGGGTTCGACCCGTCGTGATCATGGTCTCTGGCAGGCCCGGGATCGGGAAAACTTG
TTTTTGCCAGAACCTGGCAAAGAGGATTGCTGCCTCCCTTGGGGATGAGACCTCAGTCGGCATCATACCG
CGTGCCGATGTGGACCACTGGGACGCCTACAAGGGCGCCAGAGTTGTTCTTTGGGACGACTTTGGCATGG
ACAATGTGGTGAAGGATGCACTGCGGCTGCAGATGCTCGCTGACACCTGCCCCGTCACGCTCAACTGTGA
CAGAATTGAGAACAAGGGAAAGATGTTTGACTCTCAAGTCATCATCATCACTACCAATCAGCAAACCCCA
GTACCCCTGGACTATGTTAACTTGGAGGCAGTTTGCCGCCGCATAGACTTCTTGGTTTATGCTGAGAGCC
CTGTGGTTGACGCCGCTCGAGCCAGATCACCCGGCGACGTGACCGCCGTCAAGGCCGCCATGAGGCCAGA
CTACAGCCATATCAATTTTATTCTGGCACCGCAGGGTGGCTTTGATCGGCAGGGCAACACCCCCTACGGC
AAGGGCGTCACTAAGATCATTGGCGCCACCGCGCTCTGCGCAAGGGCAGTCGCCCTTGTCCACGAGCGCC
ATGATGACTTCGGCCTCCAAAGCAAGACCTATGACTTTGATGCTGGTAAAGTGACTGCCTTCAAGGCTAT
GGCAGCTGATGCTGGAATCCCCTGGTACAAGATGGCAGCGATTGGCTGTAAGGCCATGAGCTGCACCTGT
GTGGAGGAAGCCATGAACTTGCTCAAGGGCTATGAGGTGGCCCCGTGCCAGGTGGTCTACAATGGAGCCA
CCTACAATGTCAGCTGCATCAAGGGTGCTCCCATGGTCGAGAGGGTCAAGGAGCCCGAGCTACCCAAAAC
ACTAGTCAATTGTGTTAGGAGGATCAAGGAGGCTCGCCTCCGCTGCTACTGCAGAATGGCCACAGATGTC
ATCACCTCCATCCTGCAGGCGGCTGGGACAGCTTTCTCCATCTACCATCAGATTGAGAAGAAAACTCGGC
CCTCCTTCTACTGGGACCACGGTTACACCTACCGAGACGGCCCGGGTGCCTTCGATCTCTTTGAGGATGA
CAACGACGGATGGTACCACTCTGAAGGCAAGAAAGGCAGGAACAAGAGAGGCCGTGGGCGGCCCGGAGTT
TTCAAGTCCCGTGGGCTCACGGACGAGGAATATGATGAATTCAAGAAACGCCGCGAGTCCAAGGGCGGCA
AGTACTCCATTGATGATTACCTCGCTGACCGTGAGCGAGAAGAGGAGCTCCAGGAGCGTGATGAAGAGGA
GGCCATCTTTGGGGACGGTTTTGGTCTGAAGGCCACACGCCGTTCCCGTAAAGCGGAGAGGGCCAAGCTT
AGCCTAGTCTCGGGGGGTGACATCCGCGCCCGAAGACCAATTGACTGGAATGTGGTCGGCCCCTCTTGGG
CTGACGATGACCGCCAGGTCGACTATGGTGAGAAGATCAACTTTGAGGCTCCAGTCTCAATCTGGACCCG
TGTTGTGCAATTTGGCACGGGGTGGGGCTTCTGGGTCAGCGGCCACGTCTTCATCACTGCCAAGCATGTG
GCCCCACCCAAGGGCACAGAGGTGTTTGGGCGCAAGCCTGGAGACTTCACCGTCACTTCCAGTGGAGACT
TCCTAAAATATCATTTTACCAATGCTGTTAGGCCTGACATCCCCGCCATGGTCTTGGAAAACGGCTGCCA
GGAGGGCGTCGTCGCCTCAGTCCTCGTCAAGAGGGCCTCCGGTGAGATGCTCGCTTTGGCAGTCAGGATG
GGCTCGCAAGCTGCCATCAAGATCGGCAGCGCTGTGGTGCACGGGCAGACCGGTATGCTCTTAACCGGTT
CCAATGCTAAGGCCCAAGATCTCGGGACCATCCCGGGTGATTGTGGTTGCCCCTATGTCTACAAGAAGGG
GAACACCTGGGTGGTGATTGGAGTGCACGTGGCGGCCACCAGGTCTGGTAACACAGTTATCGCCGCCACC
CATGGAGAGCCCACACTTGAGGCCCTGGAGTTTCAGGGTCCCCCCATGCTCCCTCGCCCTTCTGGCACCT
ATGCAGGCCTTCCTATCGCCGACTACGGCGACGCCCCCCCTTTGAGCACCAAGACCATGTTCTGGCGCAC
CTCACCAGAGAAGCTTCCTCCTGGAGCTTGGGAGCCTGCCTACCTCGGCTCTAAGGACGAGAGAGTCGAC
GGGCCTTCTCTGCAGCAGGTTATGCGGGATCAGCTTAAACCCTATTCAGAGTCACGCGGCTTGCTGCCCC
CTCAGGAGATCTTGGACGCGGTTTGTGATGCCATCGAGAACCGCCTTGAGAACACCCTTGAGCCACAAAA
GCCCTGGACGTTCAAGAAGGCCTGTGAGAGCCTGGATAAGAACACCAGCAGTGGGTACCCCTACCATAAG
CAGAAAAGCAAGGATTGGACAGGGACCGCCTTCGTCGGTGAGCTTGGTGACCAGGCCACCCATGCCAACA
ACATGTATGAGATGGGCAAGTCCATGCGGCCCGTCTACACAGCTGCCCTCAAGGATGAGCTAGTCAAGCC
AGATAAGATCTACAAGAAGATAAAGAAGAGGCTCCTTTGGGGTTCTGACCTCGGCACCATGATCCGTGCC
GCCCGTGCTTTTGGCCCCTTTTGTGAAGCTTTGAAGGAGACTTGCATTTTTAATCCCATCAGAGTGGGCA
TGTCAATGAATGAGGATGGACCCTTCATCTTCGCGAGGCATGCCAATTTCAGGTACCACATGGATGCAGA
CTATACCAGATGGGACTCCACCCAGCAAAGGGCCATTCTGAAGCGCGCTGGTGATATCATGGTGCGCCTC
TCCCCTGAGCCAGAGCTGGCTCGGGTGGTGATGGATGATCTCTTGGCCCCTTCATTGCTAGATGTCGGCG
ACTACAAGATCGTCGTCGAGGAGGGACTCCCGTCTGGTTGCCCTTGCACCACACAGCTAAATAGTATGGC
CCATTGGATTTTGACCCTCTGCGCGATGGTGGAGGTGACCCGGATTGACCCTGACATCGTGATGCAAGAG
TCTGAATTTTCCTTCTATGGTGATGATGAGGTGGTCTCAACCAACCTTGAATTGGACATGACCAAGTACA
CCATGGCCCTGAAGCGGTATGGTCTTCTCCCGACGCGTGCGGACAAGGAGGAGGGACCCCTGGAGCGCCG
TCAGACGCTGCAGGGCATCTCCTTCTTGCGCCGTGCGATAATCGGTGATCAGTTTGGCTGGTATGGCCGT
CTTGACCGTGCCAGCATTGACCGTCAGCTTCTTTGGACTAAAGGACCCAACCATCAGAATCCCTTTGAGA
CTCTCCCAGGACATGCTCAGAGACCCTCCCAATTGATGGCCCTGCTCGGTGAGGCTGCCATGCATGGTGA
AAAGTATTACAGGACTGTGGCTTCCCGGGTCTCCAAGGAGGCCGCCCATAGTGGGATAGAAATGGTGGTC
CCACGCCACCGATCTGTTCTGCGCTGGGTGCGCTTTGGAACAATGGATGCTGAGACCCCGCAGGAACGCT
CAGCAGTCTTTGTGAATGAGGATGAGTGATGGCGCAGCGCCAAAAGCCAACGGCTCTGAAGCCAGCGGCC
AAGATCTTGTTCCTACCGCCGTTGAACAGGCCGTCCCCATTCAGCCCGTGGCTGGTGCGGCTCTTGCCGC
CCCCGCCGCCGGGCAAATCAACCAAATTGACCCCTGGATCTTCCAAAATTTTGTCCAATGCCCCCTTGGT
GAGTTTTCCATTTCGCCTCGAAACACCCCAGGTGAAATACTCTTTGATTTGGCCCTCGGGCCAGGGCTCA
ACCCCTACCTTGCCCACCTCTCAGCCATGTACACCGGCTGGGTTGGGAACATGGAGGTTCAGCTGGTCCT
CGCCGGCAATGCCTTTACTGCTGGCAAGGTGGTTGTTGCCCTTGTACCACCCTATTTCCCCAAAGGGTCA
CTCACCACCGCCCAGATCACATGCTTCCCACACGTCATGTGTGATGTGCGTACCCTGGAGCCCATTCAAT
TGCCTCTTCTTGACGTGCGTCGAGTTCTTTGGCATGCTACCCAGGATCAGGAGGAATCTATGCGCCTGGT
CTGCATGCTGTACACGCCACTCCGCACAAACAGCCCGGGTGATGAGTCTTTTGTGGTCTCTGGCCGCCTT
CTTTCTAAGCCGGCACCTGATTTCAACTTTGTATACCTGACCCCCCCTATCGAGAGAACTATTTACCGGA
TGGTTGACTTGCCCGTGTTGCAGCCGCGGCTGTGCACGCACGCTCGTTGGCCGGCCCCGGTCTATGGCCT
CTTGGTAGACCCATCCCTCCCATCCAATCCCCAGTGGCAGAATGGTAGAGTGCAAGTTGATGGGACTCTT
CTTGGTACAACGCCTGTGTCTGGTTCATGGGTTTCCTGCTTTGCAGCTGAGGCTGCCTACGAGTTCCAAG
CTGGGACTGGTGAGGTGGTGACCTTCACCATGATTGAGCAGGACGGATCCGCCTATGTCCCCGGTGACAG
GGCGGCCCCCCTTGGGTACCCCGACTTCTCTGGGCAACTGGAGATCGAGGTGCAGACTGAGACCACCAAA
ACAGGCGACAAGCTCAGGGTGACCACCTTCGAGATGATCCTTGGCCCCACCACCAACGTGGACCAGGCCC
CCTACCAGGGCAGAGCGTACGCGAGCTTAACAGCTGCAGCCTCGCTTGACCTGGTGGATGGGAGAGTTAG
GGCGGTCCCACGCTCCATCTATTCTTTCCAGGATGAGCTCCCAGAGTATAATGATGGTGTTTTGGTTCCC
CTTGCCCCACCCCTAGGCCCCTTTCTTCCTGGTGAGGTTTTGTTGAGGTTTCGTACCTACATGCGCCAGC
TTGACACCGCTGACGCCGCAGCGCAGCCGATCGACTGTGCCTTGCCCCAGGAGTTTATCTCCTGGTTTGC
AAGCAACAACTTCACGGTCCAGTCGGACGCGCTCCTGGTTAGGTACCGGAATACCTTGACTGGCCAGCTC
CTGTTTGAGGCTAAGCTTTATAGTGAAGGCTACATTGCTGTGTCTTACTCAGGGTCTGGCCCCCTCACTT
TCCCCACTGACGGCTTCTTTGAGGTTGTCAGCTGGGTCCCCCGCCTCTTTCAATTGGCCTCCGTGGGAAG
CTTGGTAACAGGCCGAACACTCAAACAATAATGGCTGGCGCACTCTTTGGTGCGATTGGAGGTGGCCTGA
TGGGCATAATTGGCAATTCCATCTCAACAGTCCAGAATCTTCAGGCAAATAAACAATTGGCTGCACAGCA
ATTTGGCTATAATTCCTCTCTGCTTGCAACGCAAATTCAGGCCCAGAAGGATCTCACACTGATGGGGCAG
CAGTTCAACCAGCAGCTCCAAGCCAACTCTTTCAAGCATGACCTTGAGATGCTTGGCGCCCAGGTGCAAG
CCCAGGCGCAGGCCCAGGAGAACGCTATCAACATCAGGTCGGCGCAGCTCCAGGCCGCAGGCTTTTCAAA
GTCCGACGCCATTCGCTTGGCCTCGGGGCAGCAACCGACGAGGGCCGTTGACTGGTCTGGGACGCGGTAT
TACGCCGCTAACCAGCCGGTTACGGGCTTCTCGGGTGGCTTCACCCCAAGTTACACTCCAGGTAGGCAAA
TGGCAGTCCGCCCTGTGGACACATCCCCTCTACCGGTCTCGGGTGGACGCATGCCGTCCCTTCGTGGAGG
TTCCTGGTCTCCGCGTGATTACACGCCGCAGACCCAAGGCACCTACACGAACGGGCGGTTTGTGTCCTTC
CCAAAGATCGGGAGTAGCAGGGCATAGGTTGGAAGAGAAACCTTTCTGTGAAAATGATTTCTGCTTACTG
CTCTTTTCTTTTGGTAGTATTTAGATGCATTTT

>AY502023.1 Norovirus genogroup 2 strain Hu/NoV/Farmington Hills/2002/USA nonstructural polyprotein, capsid protein, and minor structural protein genes, complete cds
GTGAATGAAGATGGCGTCTAACGACGCTTCCGCTGCCGCTGTTGCTAACAGCAACAACGACACCGCAAAA
TCTTCAAGTGACGGAGTGCTTTCTAGCATGGCTGTCACTTTTAAACGAGCCCTCGGGGCGCGGTCTAAAC
AGCCCCCCCCGAGGGAAACACCACAAAGACCCCCACGACCACCTACTCCAGAACTGGTCAAAAAGATCCC
TCCTCCCCCGCCCAACGGAGAGGATGAAATAGTGATTTCTTATAGTGTCAAAGATGGCGTTTCCGGTTTG
CCTGAGCTTTCCACCGTTAGGCAACCGGAAGAAGCTAATACGGCCTTCAGTGTCCCCCCGCTCAATCAGA
GGGAGAATAGGGATGCTAAGGAGCCACTGACTGGAACAATTCTGGAAATGTGGGATGGGGAAATCTACCA
CTACGGCCTGTATGTGGAGCGAGGTCTTGTACTAGGCGTGCACAAACCACCAGCTGCCATTAGCCTCGCC
AAGGTCGAACTAACACCACTCTCCTTGTTCTGGAGACCTGTGTATACTCCTCAGTACCTCATCTCTCCAG
ACACTCTCAAGAAATTACACGGAGAAACGTTCCCTTACACAGCCTTTGACAACAATTGCTATGCCTTTTG
CTGCTGGGTCCTGGACCTAAACGACTCGTGGCTGAGTAGGAGAATGATCCAGAGAACAACTGGCTTCTTC
AGACCCTACCAAGATTGGAATAGGAAACCCCTCCCCACTGTGGATGATTCCAAGTTAAAGAAGGTAGCTA
ATATATTCCTGTGTGCTCTGTCTTCGCTGTTCACCAGGCCCATAAAAGACATAATAGGGAAGCTAAAGCC
TCTTAACATCCTCAACATCTTGGCCTCATGTGATTGGACTTTCGCAGGCATAGTGGAGTCCATGATACTC
CTGGCAGAGCTCTTTGGAGTTTTCTGGACACCCCCAGATGTGTCTGCGATGATTGCCCCCTTACTCGGTG
ACTACGAGTTACAAGGACCCGAGGACCTTGCAGTGGAGCTCGTCCCTGTAGTGATGGGGGGAATTGGTTT
GGTGCTGGGATTCACCAAAGAGAAGATTGGAAAAATGTTGTCATCTGCTGCGTCCACCTTGAGAGCTTGC
AAAGATCTTGGTGCATATGGGCTAGAGATCCTAAAGTTGGTCATGAAGTGGTTCTTCCCGAAGAAAGAGG
AAGCAAATGAACTGGCTATGGTGAGATCCATCGAGGATGCAGTGCTGGACCTCGAGGCAATTGAAAACAA
CCATATGACCACCTTGCTCAAAGACAAAGACAGTCTGGCAACCTACATGAGAACCCTTGACCTTGAGGAG
GAGAAAGCCAGAAAACTCTCAACCAAGTCTGCTTCACCTGACATCGTGGGCACAATCAACGCCCTTCTGG
CGAGAATCGCTGCTGCACGTTCCCTGGTGCATCGAGCGAAGGAGGAGCTTTCCAGCAGACCAAGACCTGT
AGTCTTGATGATATCAGGCAGACCAGGAATAGGGAAGACCCACCTTGCTAGGGAAGTGGCTAAGAGAATC
GCAGCCTCCCTCACAGGAGACCAGCGTGTAGGCCTCATCCCACGCAATGGCGTCGATCACTGGGATGCGT
ACAAGGGGGAGAGGGTCGTCCTATGGGACGACTATGGAATGAGCAATCCCATCCACGACGCCCTCAGGTT
GCAAGAACTCGCTGACACTTGCCCCCTCACTCTAAACTGTGACAGGATTGAGAATAAAGGAAAGGTCTTT
GACAGCGATGTCATCATTATCACTACTAACCTGGCCAACCCAGCACCACTGGACTATGTCAACTTTGAAG
CATGCTCGAGGCGCATCGATTTCCTCGTGTATGCAGAAGCCCCTGAAGTCGAAAAGGCGAAGCGTGACTT
CCCAGGCCAACCTGACATGTGGAAGAACGCCTTTAGTTCTGATTTTTCACACATAAAACTAGCACTGGCT
CCACAGGGTGGCTTCGATAAAAACGGGAACACCCCGCACGGGAAGGGCGTCATGAAGACTCTCACCACTG
GCTCCCTTATTGCCCGGGCATCAGGGCTACTCCATGAGAGGCTAGATGAGTTTGAACTACAGGGCCCAGC
TCTCACCACTTTCAACTTTGATCGCAACAAAGTGCTTGCCTTTAGGCAACTTGCTGCTGAAAACAAATAT
GGGTTGATGGACACAATGAGAGTTGGGAGGCAGCTCAAGGATGTCAGAACCATGCCAGAGCTTAAACAAG
CACTCAAGAATATCTCAATCAAGAAGTGCCAGATAGTGTACAGTGGTTGCACCTACACACTTGAGTCTGA
CGGCAAGGGCAATGTGAAAGTTGACAGAGTTCAGAGCACCTCCGTGCAGACCAGCAATGAGCTGACTGGC
GCCCTGCACCACCTAAGGTGTGCCAGAATCAGGTACTATGTCAGGTGTGTCCAGGAGGCCCTGTATTCCA
TCATCCAGATTGCTGGGGCTGCATTTGTCACCACGCGCATCGTCAAGCGCATGAACATACAAGACCTATG
GTCCAAGCCACAAGTGGAAAACACAGAGGAGGTTACCAACAAGGACGGGTGCCCAAAACCCAAAGATGAT
GAGGAGTTCGTCATTTCATCCGACGACATTAAAACTGAGGGTAAGAAAGGGAAGAACAAGACTGGTCGCG
GCAAGAAGCACACAGCCTTCTCAAGCAAAGGTCTCAGTGATGAAGAGTATGATGAGTACAAGAGGATTAG
AGAAGAGAGGAATGGCAAGTATTCCATAGAAGAGTACCTCCAGGACAGGGACAAATACTATGAGGAGGTG
GCCATTGCCAGGGCGACCGAGGAAGACTTCTGTGAAGAGGAGGAGGCCAAGATCCGGCAAAGGATCTTTA
GGCCAACAAGAAAACAACGCAAGGAGGAAAGAGCTTCTCTCGGTTTAGTCACAGGTTCTGAAATTAGGAA
AAGAAACCCAGATGATTTCAAGCCCAAGGGGAAACTGTGGGCTGACGATGACAGAAGTGTGGACTACAAT
GAGAAACTCAGCTTTGAGGCCCCACCAAGCATCTGGTCGAGGATAGTCAACTTTGGTTCAGGTTGGGGCT
TCTGGGTCTCCCCCAGTCTGTTCATAACATCAACCCATGTCATACCCCAGGGCGCAAAGGAGTTCTTTGG
AGTCCCCATCAAACAAATTCAGGTACACAAATCAGGCGAATTCTGTCGCTTGAGATTCCCAAAACCAATC
AGGACTGATGTGACGGGTATGATCTTAGAAGAAGGTGCGCCCGAAGGCACCGTGGTCACACTACTCATAA
AAAGGTCTACAGGAGAACTCATGCCCCTAGCAGCTAGAATGGGGACCCATGCAACCATGAAAATTCAAGG
GCGCACTGTTGGAGGTCAGATGGGCATGCTTCTGACAGGATCTAACGCCAAAAGCATGGACCTAGGCACC
ACACCAGGTGATTGCGGCTGTCCCTACATCTACAAGAGAGGAAATGACTATGTGGTCATTGGAGTCCACA
CGGCTGCCGCTCGTGGGGGAAACACTGTCATATGTGCCACCCAGGGGAGTGAGGGGGAGGCTACACTTGA
AGGTGGTGACAGTAAGGGAACATACTGTGGTGCACCAATCCTAGGCCCAGGGAGTGCCCCAAAACTTAGC
ACCAAGACCAAATTCTGGAGATCGTCCACAGCACCACTCCCACCTGGCACCTATGAACCAGCCTATCTTG
GTGGCAAGGACCCCAGGGTCAAGGGTGGCCCTTCATTGCAGCAAGTCATGAGGGATCAGTTGAAACCATT
TACAGAGCCCAGGGGAAAGCCACCAAAGCCAAATGTGTTAGAAGCTGCCAAGAAAACCATCATCAATGTC
CTTGAGCAAACAATTGATCCACCTGAGAAATGGTCATTCGCACAAGCTTGCGCGTCCCTCGACAAGACCA
CTTCCAGTGGCCATCCGCACCACATGCGGAAAAACGACTGCTGGAACGGGGAATCCTTCACAGGCAAGCT
GGCAGATCAGGCTTCCAAGGCCAACCTGATGTTCGAAGAAGGGAAGAACATGACCCCAGTCTACACAGGT
GCGCTTAAGGATGAATTGGTCAAAACTGACAAAATTTATGGTAAGATCAAGAAGAGGCTTCTCTGGGGCT
CGGATTTAGCGACCATGATCCGATGTGCTCGAGCATTCGGAGGCCTAATGGATGAACTCAAAGCACACTG
TGTTACACTTCCTATCAGAGTTGGTATGAATATGAATGAGGATGGCCCCATCATATTCGAGAGGCATTCC
AGGTACAGATATCACTATGATGCTGATTACTCTCGGTGGGATTCAACACAACAGAGAGCTGTGTTGGCAG
CAGCTCTAGAAATCATGGTTAAATTCTCCTCAGAACCACATTTGGCTCAGGTAGTCGCAGAAGACCTTCT
TTCTCCTAGCGTGGTGGATGTGGGTGACTTCACAATATCAATCAACGAGGGTCTCCCCTCTGGGGTGCCC
TGCACCTCCCAATGGAACTCCATCGCCCACTGGCTTCTCACTCTCTGTGCGCTCTCTGAAGTTACAAATC
TGTCCCCTGACATCATACAGGCTAATTCCCTCTTCTCCTTTTATGGTGATGACGAAATCGTTAGCACAGA
CATAAAATTGGACCCAGAGAAGTTGACAGCAAAGCTCAGGGAATATGGGCTGAAACCAACCCGCCCTGAC
AAAACTGAAGGGCCCCTTGTTATCTCTGAAGACTTAAATGGTCTGACTTTCCTGCGGAGAACTGTGACCC
GCGACCCAGCTGGTTGGTTTGGAAAACTGGAGCAGAGTTCAATACTCAGGCAAATGTACTGGACTAGGGG
CCCCAACCATGAAGACCCATCTGAAACAATGATTCCACACTCCCAAAGACCCATACAGTTGATGTCCTTA
CTGGGAGAGGCCGCACTCCACGGCCCAGCATTCTACAGCAAAATCAGCAAGTTAGTCATTGCAGAGCTAA
AAGAAGGTGGCATGGATTTTTACGTGCCCAGGCAAGAGCCAATGTTCAGATGGATGAGATTCTCAGATCT
GAGCACGTGGGAGGGCGATCGCAATCTGGCTCCCAGTTTTGTGAATGAAGATGGCGTCGAATGACGCCAA
CCCATCTGATGGGTCCACAGCCAACCTCGTCCCAGAGGTCAACAATGAGGTTATGGCTTTGGAGCCCGTT
GTTGGTGCCGCTATTGCGGCACCTGTAGCGGGCCAACAAAATGTAATTGACCCCTGGATTAGAAATAATT
TTGTACAAGCCCCTGGTGGAGAGTTTACAGTATCCCCTAGAAACGCTCCAGGTGAAATACTATGGAGCGC
GCCCTTGGGCCCTGATCTGAATCCCTACCTTTCTCATTTGGCCAGAATGTACAATGGCTATGCAGGTGGC
TTTGAAGTGCAGGTAATCCTTGCGGGGAATGCGTTCACCGCCGGGAAAATCATATTTGCAGCAGTCCCAC
CAAATTTCCCAACTGAAGGCTTGAGCCCCAGCCAGGTCACTATGTTCCCCCATATAATAGTAGATGTTAG
GCAACTGGAACCTGTGTTGATCCCCTTACCTGATGTTAGGAACAATTTCTATCACTACAACCAATTAAAT
GACCCCACCATTAAATTGATAGCAATGCTGTACACACCACTTAGGGCTAATAATGCTGGGGAAGATGTCT
TCACAGTCTCTTGTCGAGTCCTCACGAGGCCATCCCCCGATTTTGATTTCATATTTTTGGTGCCACCCAC
AGTTGAGTCAAGAACTAAACCATTCACCGTCCCAATTTTAACTGTTGAGGAAATGACCAATTCAAGATTC
CCCATTCCTTTGGAAAAGTTGTTCACGGGTCCTAGCGGTGCCTTTGTTGTTCAACCACAAAATGGCAGGT
GCACGACTGATGGCGTGCTCTTAGGCACTACCCAACTGTCTCCTGTCAACATCTGCACCTTCAGAGGGGA
TGTCACCCACATTGCAGGTACTCATAATTACACAATGAATTTGGCTTCTCAAAATTGGAACAATTATGAC
CCAACAGAAGAAATCCCAGCCCCTCTGGGGACCCCAGATTTCGTGGGAAGGATCCAAGGCATGCTCACCC
AAACTACAAGGGGGGATGGCTCTACCCGCGGCCACAAAGCTACAGTGAGCACTGGGGATGTCCACTTCAC
TCCAAAGCTGGGCAGTATTCAGTTCAACACTGATACAAACAATGATTTTGAAACTGGCCAAAACACGAAA
TTCACCCCAGTCGGTGTTGTCCAGGATGGTAATGGTACCCACCAAAATGAACCCCAACAATGGGTGCTCC
CAAGCTACTCAGGTAGAACTGGTCATAATGTACACCTAGCCCCCGCCGTAGCCCCCACTTTTCCGGGTGA
GCAACTTCTTTTCTTCAGGTCCACTATGCCCGGATGCAGCGGGTACCCCAACATGAATTTGGATTGTCTA
CTCCCCCAGGAATGGGTGCAGCACTTCTACCAAGAGGCAGCTCCAGCACAATCTGATGTGGCTCTGCTAA
GATTTGTGAATCCAGACACAGGTAGGGTTCTATTTGAGTGCAAGCTTCATAAATCAGGCTATGTCACAGT
GGCTCACACTGGCCAGCATGATTTGGTTATCCCCCCCAATGGCTACTTTAGATTTGATTCCTGGGTCAAC
CAATTCTACACACTTGCCCCCATGGGAAATGGGACGGGGCGTAGACGTGCACTATAATGGCTGGAGCTTT
CTTCGCCGGGCTGGCATCTGATGTCCTTGGCTCTGGACTTGGTTCCCTAATCAGTGCTGGGGCTGGGGCC
ATCAACCAAAAAGTTGAATTTGAAAATAACAGAAAATTGCAACAAGCTTCCTTCCAATTTAGTAGCAATC
TACAACAGGCTTCCTTTCAACATGATAAAGAGATGCTCCAAGCACAAATTGAGGCCACTAAAAAGTTGCA
ACAGGGTATGATGGAAGTTAAACGGGCAATGCTCCTAGAGGGTGGATTCTCTGAAACAGATGCATCCCGT
GGGGCAATCAACGCCCCCATGACAAAGGCTTTGGACTGGAGCGGAACAAGGTACTGGGCTCCTGACGCTA
GGACTACAACATACAATGCAGGCCGCTTTTCCACCCCTCAACCCTCGGGGGCACTGCCAGGAAGGACCAA
TCCCAGGGCTGCTGTCCCCGCTCGGGGCTTCTCCAGTGTACCTTCTAATACTTCTACTGCTACTTCTGTG
TATTCAAATCAAACTGTTTCAACGAGACTTGGTTCTACAGCTGGTTCTGGCACCAGTGTCTCGAGTCTCC
CGTCAACTGCAAGGACTAGGAGCTGGATTGAGGATCAAAACAGGAATTTGTCACCTTTCATGAGGGGAGC
TCACAACATATCGTTTGTCACCCCACCATCTAGTAGATCCTCTAGCCAAGGCACAGTCTCAACCGTGCCT
AAAGAAGTTTTGGACTCCTGGACTGGCGCTTTCAACACGCGCAGGCAGCCTCTCTTCGCTCACATTCGTA
AGCGAGGGGAGTCACGGGCGTAATGTGAAAAGACAAAATTGATTATCTTCCCTTTCTTTAGTGTCTTTT

>AY502020.1 Norovirus genogroup 2 strain Hu/NoV/CS-G12002/USA nonstructural polyprotein, capsid protein, and minor structural protein genes, complete cds
GTGAATGAAGATGGCGTCTAACGACGCTTCCGCTGCCGCTGTTGCTAACAGCAACAACGACACCGCAAAA
TCTTCAAGTGACGGAGTGCTTTCTAGCATGGCTGTCACTTTTAAACGAGCCCTCGGGGCGCGGTCTAAAC
AGCCCCCCCCGAGGGAAACACCACAAAGACCCCCACGACCACCTACTCCAGAACTGGTCAAAAAGATCCC
TCCTCCCCCGCCCAACGGAGAGGATGAAGTAGTGATTTCTTATAGTGTCAAAGATGGCGTTTCCGGTTTG
CCTGAGCTTTCCACCGTTAGGCAACCGGAAGAAGCTAATACGGCCTTCAGTGTCCCCCCGCTCAATCAGA
GGGAGAATAGGGATGCTAAGGAGCCACTGACTGGAACAATTCTGGAAATGTGGGATGGGGAAATCTACCA
TTACGGCCTGTATGTGGATCGAGGTCTTGTACTAGGCGTGCACAAACCACCAGCTGCCATTAGCCTCGCC
AAGGTCGAACTAACACCACTCTCCTTGTTCTGGAGACCTGTGTATACTCCTCAGTACCTCATCTCTCCAG
ACACTCTCAAGAAATTACACGGAGAAACGTTCCCTTACACAGCCTTTGACAACAACTGCTATGCCTTTTG
CTGCTGGGTCCTGGACCTAAACGACTCGTGGCTGAGTAGGAGAATGATCCAGAGAACAACTGGCTTCTTC
AGACCCTACCAAGATTGGAATAGGAAACCCCTACCCACTGTGGATGATTCCAAGTTAAAGAAGGTAGCTA
ATATATTCCTGTGTGCTCTGTCTTCGCTGTTTACTAGGCCCATAAAAGACATAATAGGGAAGCTAAAGCC
TCTTAACATCCTCAACATCTTGGCCTCATGTGATTGGACTTTCGCAGGCATAGTGGAGTCCTTGATACTC
CTGGCAGAGCTCTTTGGAGTTTTCTGGACACCCCCAGATGTGTCTGCGATGATTGCCCCCTTACTCGGTG
ACTACGAGTTACAAGGACCCGAGGACCTTGCAGTGGAGCTCGTCCCTGTAGTGATGGGGGGAATTGGTTT
GGTGCTGGGATTCACCAAAGAGAAGATTGGAAAAATGTTGTCATCTGCTGCGTCCACCTTGAGAGCTTGC
AAAGATCTTGGTGCATATGGGTTAGAGATCCTAAAGTTGGTCATGAAGTGGTTCTTCCCGAAGAAAGAGG
AATCAAATGAACTGGCTATGGTGAGATCCATCGAGGATGCAGTGCTGGACCTCGAGGCAATTGAAAACAA
CCATATGACCACCTTGCTCAAAGACAAAGACAGTCTGGCAACCTACATGAGAACCCTTGACCTTGAGGAG
GAGAAAGCCAGAAAACTCTCAACCAAGTCTGCCTCACCTGACATCGTGGGCACAATCAACGCCCTTCTGG
CGAGAATCGCTGCTGCACGTTCCCTGGTGCATCGAGCGAAGGAGGAGCTTTCCAGCAGACCAAGACCTGT
AGTCTTGATGATATCAGGCAGACCAGGAATAGGGAAGACCCACCTTGCTAGGGAAGTGGCTAAGAGAATC
GCAGCCTCCCTCACAGGAGACCAGCGTGTAGGCCTCATCCCACGCAATGGCGTCGATCACTGGGATGCGT
ACAAGGGGGAGAGGGTCGTCCTATGGGACGACTATGGAATGAGCAATCCCATCCACGACGCCCTCAGGTT
GCAAGAACTCGCTGACACTTGCCCCCTCACTCTAAACTGTGACAGGATTGAGAATAAAGGAAAGGTCTTT
GACAGCGATGTCATCATTATCACTACTAACCTGGCCAACCCAGCACCACTGGACTATGTCAACTTTGAAG
CATGCTCGAGGCGCATCGATTTCCTCGTGTATGCAGAAGCCCCTGAAGTCGAAAAGGCGAAGCGTGACTT
CCCAGGCCAACCTGACATGTGGAAGAACGCCTTTAGTTCTGATTTTTCACACATAAAACTAGCACTGGCT
CCACAGGGTGGCTTCGATAAAAACGGGAACACCCCACACGGGAAGGGCGTCATGAAGACTCTCACCACTG
GCTCCCTTATTGCCCGGGCATCAGGGCTACTCCATGAGAGGCTGGATGAGTTTGAACTACAGGGCCCAGC
TCTCACCACCTTCAACTTTGATCGCAACAAAGTGCTTGCCTTTAGGCAACTTGCTGCTGAAAACAAATAT
GGGTTGATGGACACAATGAGAGTTGGGAGGCAGCTCAAGGATGTCAGAACCATGCCAGAGCTTAAACAAG
CACTCAAGAATATCTCAATCAAGAAGTGCCAGATAGTGTACAGTGGTTGCACCTACACACTTGAGTCTGA
CGGCAAGGGCAATGTGAAAGTTGACAGAGTTCAGAGCACCTCCGTGCAGACCAGCAATGAGCTGACTGGC
GCCCTGCACCACCTAAGGTGTGCCAGAATCAGGTACTATGTCAGGTGTGTCCAGGAGGCCCTGTATTCCA
TCATCCAGATTGCTGGGGCTGCATTTGTCACCACGCGCATCGTCAAGCGCATGAACATACAAGACCTATG
GTCCAAGCCACAAGTGGAAAACACAGAGGAGGTTACCAACAAGGACGGGTGCCCAAAACCCAAAGATGAT
GAGGAGTTCGTCATTTCATCCGACGACATTAAAACTGAGGGTAAGAAAGGGAAGAACAAGACTGGTCGCG
GCAAGAAGCACACAGCCTTCTCAAGCAAAGGTCTCAGTGATGAAGAGTATGATGAGTACAAGAGGATTAG
AGAAGAGAGGAATGGCAAGTATTCCATAGAAGAGTACCTCCAGGACAGGGACAAATACTATGAGGAGGTG
GCCATTGCCAGGGCGACCGAGGAAGACTTCTGTGAAGAGGAGGAGGCCAAGATCCGGCAAAGGATCTTTA
GGCCAACAAGAAAACAACGCAAGGAGGAAAGAGCTTCTCTCGGTTTAGTCACAGGTTCTGAAATTAGGAA
AAGAAACCCAGATGATTTCAAGCCCAAGGGGAAACTGTGGGCTGACGATGACAGAAGTGTGGACTACAAT
GAGAAACTCAGCTTTGAGGCCCCACCAAGCATCTGGTCGAGGATAGTCAACTTTGGTTCAGGTTGGGGCT
TCTGGGTCTCCCCCAGTCTGTTCATAACATCAACCCATGTCATACCCCAGGGCGCAAAGGAGTTCTTTGG
AGTCCCCATCAAACAAATTCAGGTGCACAAATCAGGCGAATTCTGTCGCTTGAGATTCCCAAAACCAATC
AGGACTGATGTGACGGGTATGATCTTAGAAGAAGGTGCGCCCGAAGGCACCGTGGTCACACTACTCATAA
AAAGGTCTACAGGAGAACTCATGCCCCTAGCAGCTAGAATGGGGACCCATGCAACCATGAAAATTCAAGG
GCGCACTGTTGGAGGCCAGATGGGCATGCTTCTGACAGGATCTAATGCCAAAAGCATGGACCTAGGCACC
ACACCAGGTGATTGCGGCTGTCCCTACATCTACAAGAGAGGAAATGACTATGTGGTCATTGGAGTCCACA
CGGCTGCCGCTCGTGGGGGAAACACTGTCATATGTGCCACCCAGGGGAGTGAGGGGGAGGCTACACTTGA
AGGTGGTGACAGTAAGGGAACATACTGTGGTGCACCAATCCTAGGCCCGGGGAGTGCCCCAAAACTTAGC
ACCAAGACCAAATTCTGGAGATCGTCCACAGCACCACTCCCACCTGGCACCTATGAACCAGCCTATCTTG
GTGGCAAGGACCCCAGGGTCAAGGGTGGCCCTTCATTGCAGCAAGTCATGAGGGATCAGTTGAAACCATT
TACAGAGCCCAGGGGAAAGCCACCAAAGCCAAATGTGTTAGAAGCTGCCAAGAAAACCATCATCAATGTC
CTTGAGCAAACAATTGATCCACCTGAGAAATGGTCATTCGCACAAGCTTGCGCGTCCCTCGACAAGACCA
CTTCCAGTGGCCATCCGCACCACATGCGGAAAAACGACTGCTGGAACGGGGAATCCTTCACAGGCAAGCT
GGCAGATCAGGCTTCCAAGGCCAACCTGATGTTCGAAGAAGGGAAGAACATGACCCCAGTCTACACAGGT
GCGCTTAAGGATGAATTGGTCAAAACTGACAAAATTTATGGTAAGATCAAGAAGAGGCTTCTCTGGGGCT
CGGATTTAGCGACCATGATCCGATGTGCTCGAGCATTCGGAGGCCTAATGGATGAACTCAAAGCACACTG
TGTTACACTTCCTATCAGAGTTGGTATGAATATGAATGAGGATGGCCCCATCATATTCGAGAGGCATTCC
AGGTACAGATATCACTATGATGCTGATTACTCTCGGTGGGATTCAACACAACAGAGAGCTGTGTTGGCAG
CAGCTCTAGAAATCATGGTTAAATTCTCCTCAGAACCACATTTGGCTCAGGTAGTCGCAGAAGACCTTCT
TTCTCCTAGCGTGGTGGATGTGGGTGACTTCACAATATCAATCAACGAGGGTCTCCCCTCTGGGGTACCC
TGCACCTCTCAATGGAACTCCATCGCCCACTGGCTTCTCACTCTCTGTGCGCTCTCTGAAGTCTCAAATC
TGTCCCCTGACATCATACAGGCTAATTCCCTCTTCTCCTTTTATGGTGATGATGAAATCGTTAGCACAGA
CATAAAATTGGACCCAGAGAAGTTGACAGCAAAGCTCAGGGAATATGGGCTGAAACCAACCCGCCCTGAC
AAAACTGAAGGGCCCCTTGTTATCTCTGAAGACTTAAATGGTCTGACTTTCCTGCGGAGAACTGTGACCC
GCGACCCAGCTGGTTGGTTTGGAAAACTGGAGCAGAGTTCAATACTCAGGCAAATGTACTGGACTAGAGG
CCCCAACCATGAAGACCCATCTGAAACAATGATTCCACACTCCCAAAGACCCATACAGTTGATGTCCTTA
CTGGGAGAGGCCGCACTCCACGGCCCAGCATTCTACAGCAAAATCAGCAAGTTAGTCATTGCAGAGCTAA
AAGAAGGTGGCATGGATTTTTACGTGCCCAGGCAAGAGCCAATGTTCAGATGGATGAGATTCTCAGATCT
GAGCACGTGGGAGGGCGATCGCAATCTGGCTCCCAGTTTTGTGAATGAAGATGGCGTCGAATGACGCCAA
CCCATCTGATGGGTCCACAGCCAACCTCGTCCCAGAGGTCAACAATGAGGTTATGGCTTTGGAGCCCGTT
GTTGGTGCCGCTATTGCGGCACCTGTAGCGGGCCAACAAAATGTAATTGACCCCTGGATTAGAAATAATT
TTGTACAAGCCCCTGGTGGAGAGTTTACAGTGTCACCTAGAAACGCTCCAGGTGAAATACTATGGAGCGC
GCCCTTGGGCCCTGATCTGAATCCCTACCTTTCTCATTTGGCCAGAATGTACAATGGCTATGCAGGTGGC
TTTGAAGTGCAGGTAATCCTTGCGGGGAATGCGTTCACCGCCGGGAAAATCATATTTGCAGCAGTCCCAC
CAAATTTCCCAACTGAAGGCTTGAGCCCCAGCCAGGTCACTATGTTCCCCCATATAATAGTAGATGTTAG
GCAACTGGAACCTGTGTTGATCCCCTTACCTGATGTTAGGAACAATTTCTATCACTACAACCAATCAAAT
GACCCCACCATTAAATTGATAGCAATGCTGTACACACCACTTAGGGCTAATAATGCTGGGGAAGATGTCT
TCACAGTCTCTTGTCGAGTCCTCACGAGGCCATCCCCCGATTTTGATTTCATATTTTTGGTGCCACCCAC
AGTTGAGTCAAGAACTAAACCATTCACCGTCCCAATTTTAACTGTTGAGGAAATGACCAATTCAAGATTC
CCCATTCCTTTGGAAAAGTTGTTCACGGGTCCTAGCGGTGCCTTTGTTGTTCAACCACAAAATGGCAGGT
GCACGACTGATGGCGTGCTCTTAGGCACTACCCAACTGTCTCCTGTCAACATCTGCACCTTCAGAGGGGA
TGTCACCCACATTGCAGGTACTCATAATTACACAATGAATTTGGCTTCTCAAAATTGGAACAATTATGAC
CCAACAGAAGAAATCCCAGCCCCTCTGGGGACCCCAGATTTCGTGGGAAGGATCCAAGGCATGCTCACCC
AAACTACAAGGGGGGATGGCTCTACCCGCGGCCACAAAGCTACAGTGAGCACTGGGGATGTCCACTTCAC
TCCAAAGCTGGGCAGTATTCAGTTCAACACTGATACAAACAATGATTTTGAAACTGGCCAAAACACGAAA
TTCACCCCAGTCGGTGTTGTCCAGGATGGTAATGGTACCCACCAAAATGAACCTCAACAATGGGTGCTCC
CAAGCTACTCAGGTAGAACTGGTCATAATGTACACCTAGCCCCCGCCGTAGCCCCCACTTTTCCGGGTGA
GCAACTTCTTTTCTTCAGGTCCACTATGCCCGGATGCAGCGGGTACCCCAACATGAATTTGGATTGTCTA
CTCCCCCAGGAATGGGTGCAGCACTTCTACCAAGAGGCAGCTCCAGCACAATCTGATGTGGCTCTGCTAA
GATTTGTGAATCCAGACACAGGTAGGGTTCTATTCGAGTGCAAGCTTCATAAATCAGGCTATGTCACAGT
GGCTCACACTGGCCAGCATGATTTGGTTATCCCCCCCAATGGCTACTTTAGATTTGATTCTTGGGTCAAC
CAATTCTACACACTTGCCCCCATGGGAAATGGGACGGGGCGTAGACGTGCATTATAATGGCTGGAGCTTT
CTTCGCCGGGCTGGCATCTGATGTCCTTGGCTCTGGACTTGGTTCCCTAATCAGTGCTGGGGCTGGGGCC
ATCAACCAAAAAGTTGAATTTGAAAATAACAGAAAATTGCAACAAGCTTCCTTCCAATTTAGTAGCAATC
TACAACAGGCTTCCTTTCAACATGATAAAGAGATGCTCCAAGCACAAATTGAGGCCACTAAAAAGTTGCA
ACAGGGTATGATGGAAGTTAAACGGGCAATGCTCCTAGAGGGTGGATTCTCTGAGACAGATGCATCCCGT
GGGGCAATCAACGCCCCCATGACAAAGGCTTTGGACTGGAGCGGAACAAGGTACTGGGCTCCTGATGCTA
GGACTACAACATACAATGCAGGCCGCTTTTCCACCCCTCAACCCTCGGGGGCATTGCCAGGAAGGACCAA
TCCCAGGGCTACTACCCCCGCTCGGGGCTCCTCCAGTGCACCTTCTAATACTTCTACTGCTACTTCTGTG
TATTCAAATCAAACTGTTTCAACGAGACTTGGTTCTACAGCTGGTTCTGGCACCAGTGTCTCGAGTCTCC
CGTCAACTGCAAGGACTAGGAGCTGGGTTGAGGATCAAAACAGGAATTTGTCACCTTTCATGAGGGGAGC
TCACAACATATCGTTTGTCACCCCACCATCTAGTAGATCCTCTAGCCAAGGCACAGTCTCAACCGTGCCT
AAAGAAGTTTTGGACTCCTGGACTGGCGCTTTCAACACGCGCAGGCAGCCTCTCTTCGCTCACATTCGTA
AGCGAGGGGAGTCACGGGCGTAATGTGAAAAGACAAAATTGATTATCTTTCCTTTCTTTAGTGTCTTTT

>DQ658413.1 Norovirus Hu/GII.4/MD-2004/2004/US, complete genome
GTGAATGAAGATGGCGTCTAACGACGCTTCCGCTGCCGCTGTTGCTTACAGCAACGACGACACCGCAAAA
TCTTCAAGTGACGGAGTGCTTTCTAGCATGGCTGTCACTTTTAAACGAGCCCTCGGGGCGCGGTCTAAAC
AGCCCCCCCCGAGGGAAACACCACAGAGACCCCCACGACCACCTACTCCAGAACTGGTCAAAAAGATCCC
TCCTCCCCCGCCCAACGGAGAGGATGAAATAGTGGTTTCTTATAGTGTCAAAGATGGCGTTTCCGGTTTG
CCTGAGCTTTCCACCGTTAGGCAACCGGAAGAAGCTAACACGGCCTTCAGTGTCCCCCCGCTCTATCAGA
GGGAGAATAGGGATGCTAAGGAGCCACTGACTGGAACAATTCTGGAAATGTGGGATGGGGAAATCTACCA
TTACGGCCTGTATGTGGAGCGAGGTCTTGTACTAGGCGTGCACAAACCACCAGCTGCCATTAGCCTCGCC
AAGGTCGAACTAACACCACTCTCCTTGTTCTGGAGACCTGTGTATACTCCTCAATATCTCATCTCTCCAG
ACACTCTCAAGAAATTACACGGAGAAACGTTCCCTTACACAGCCTTTGACAACAATTGCTATGCCTTTTG
TTGCTGGGTCCTGGACCTAAACGACTCGTGGCTGAGTAGGAGAATGATCCAGAGAACAACTGGCTTCTTC
AGACCCTACCAAGATTGGAATAGGAAACCCCTCCCCACTGTAGATGATTCCAAGTTAAAGAAGGTAGCTA
ATATATTCCTGTGTGCTCTGTCCTCGCTGTTCACCAGGCCCATAAAAGACATAATAGGGAAGCTGAAGCC
TCTTAATATCCTCAACATCTTGGCCTCGTGTGATTGGACTTTCGCAGGCATAGTGGAGTCCTTGATACTC
CTGGCAGAGCTCTTTGGAGTTTTCTGGACACCCCCAGATGTGTCTGCGATGATTGCCCCCTTACTCGGTG
ACTACGAGTTACAGGGACCCGAGGACCTTGCAGTGGAGCTCGTCCCTGTAGTGATGGGGGGAATTGGTTT
GGTGCTGGGATTCACCAAAGAGAAGATTGGAAAAATGTTGTCATCTGCTGCGTCCACCTTGAGAGCTTGC
AAAGATCTTGGTGCATATGGGCTAGAGATCCTAAAGTTGGTCATGAAGTGGTTCTTCCCGAAGAAAGAGG
AAGCAAATGAACTGGCTATGGTGAGATCCATCGAGGATGCAGTGCTGGACCTCGAGGCAATTGAAAACAA
CCATATGACCACCTTGCTCAAAGACAAAGACAGTCTGGCAACCTACATGAGAACCCTTGACCTTGAGGAG
GAGAAAGCCAGAAAACTCTCAACCAAGTCTGCTTCACCTGACATCGTGGGCACAATCAACGCCCTTCTGG
CGAGAATCGCTGCCGCACGTTCCCTGGTGCATCGAGCGAAGGAGGAGCTTTCCAGCAGACCAAGACCTGT
AGTCTTGATGATATCAGGCAGACCAGGAATAGGGAAGACCCACCTTGCTAGGGAAGTGGCTAAGAGAATA
GCAGCCTCCCTCACAGGAGACCAGCGTGTAGGCCTCATCCCACGCAATGGCGTCGATCACTGGGATGCGT
ACAAGGGGGAGAGGGTCGTCCTATGGGACGACTATGGAATGAGCAATCCCATCCACGACGCCCTCAGGTT
GCAAGAACTCGCTGACACTTGCCCCCTCACTCTAAACTGTGACAGGATTGAGAATAAAGGAAAGGTCTTT
GACAGCGATGTCATCATTATCACTACTAACCTGGCCAACCCAGCACCACTGGACTATGTCAACTTTGAAG
CATGCTCGAGGCGCATCGATTTCCTCGTGTATGCAGAAGCCCCTGAAGTCGAAAAGGCGAAGCGTGACTT
CCCAGGCCAACCTGACATGTGGAAGAACGCCTTTAGTTCTGATTTTTCACACATAAAACTAGCACTGGCT
CCACAGGGTGGCTTCGATAAAAATGGGAACACCCCGCACGGGAAGGGCGTCATGAAGACTCTCACCACTG
GCTCCCTTATTGCCCGGGCATCAGGGCTACTCCATGAGAGGCTAGATGAGTTTGAACTGCAGGGCCCAGC
TCTCACCACCTTCAACTTTGATCGCAACAAAGTGCTTGCCTTTAGGCAGCTTGCTGCTGAAAACAAATAT
GGGTTGATGGACACAATGAGAGTTGGGAGGCAGCTCAAGGATGTCAGAACCATGCCAGAGCTTAAACAAG
CACTCAAGAATATCTCAATCAAGAAGTGCCAGATAGTGTACAGTGGTTGCACCTACACACTTGAGTCTGA
CGGCAAGGGCAATGTGAAGGTTGACAGAGTTCAGAGCACCTCCGTGCAGACCAGCAATGAGCTGACTGGC
GCCCTGCACCACCTAAGGTGTGCCAGAATCAGGTACTATGTCAGGTGTGTCCAGGAGGCCCTGTATTCCA
TCATCCAGATTGCTGGGGCTGCATTTGTCACCACGCGCATCGTCAAGCGCATGAACATACAAGACCTATG
GTCCAAGCCACAAGTGGAAAACACAGAGGAGGTTACCAACAAGGACGGGTGCCCAAAACCCAAAGATGAT
GAGGAGTTCGTCATTTCATCCGACGACATCAAAACTGAGGGTAAGAAAGGGAAGAACAAGACTGGTCGCG
GCAAGAAGCACACAGCCTTCTCAAGCAAAGGTCTCAGTGATGAAGAGTATGATGAGTACAAGAGGATTAG
AGAAGAGAGGAATGGCAAGTACTCCATAGAAGAGTACCTCCAGGACAGGGACAAATACTATGAGGAGGTG
GCCATTGCCAGGGCGACCGAGGAAGACTTCTGTGAAGAGGAGGAGGCCAAGATCCGGCAAAGGATCTTTA
GACCAACAAGAAAACAACGCAAGGAGGAAAGAGCTTCTCTCGGTTTAGTCACAGGTTCTGAAATTAGGAA
AAGAAACCCAGATGATTTCAAGCCCAAGGGGAAACTGTGGGCTGACGATGACAGAAGTGTGGACTACAAT
GAGAAACTCAGCTTTGAGGCCCCACCAAGCATCTGGTCGAGGATAGTCAACTTTGGTTCAGGTTGGGGCT
TCTGGGTCTCCCCCAGTCTGTTCATAACATCAACCCATGTCATACCCCAGGGCGCAAAGGAGTTCTTTGG
AGTTCCCATCAAACAAATTCAGGTACACAAATCAGGCGAATTCTGTCGCTTAAGATTCCCAAAACCAATC
AGGACTGATGTGACGGGTATGATCTTAGAAGAAGGTGCGCCCGAAGGCACCGTGGTCACACTACTCATAA
AAAGGCCTACAGGAGAACTCATGCCCCTAGCAGCTAGAATGGGGACCCATGCAACCATGAAAATCCAAGG
GCGCACTGTTGGAGGCCAGATGGGCATGCTTCTGACAGGATCTAACGCCAAAAGCATGGACCTAGGCACC
ACACCAGGTGATTGCGGCTGTCCCTACATCTACAAGAGAGGAAATGACTATGTGGTCATTGGAGTCCACA
CGGCTGCCGCTCGTGGGGGAAACACTGTCATATGTGCCACCCAGGGGAGTGAGGGGGAGGCTACACTTGA
AGGTGGTGACAGTAAGGGAACATACTGTGGTGCACCAATCCTAGGCCCAGGGAGTGCCCCAAAACTTAGC
ACCAAGACCAAATTCTGGAGATCGTCCACAGCACCACTCCCACCTGGCACCTATGAACCAGCCTATCTTG
GTGGCAAGGACCCCAGAGTCAAGGGTGGCCCTTCATTGCAGCAAGTCATGAGGGATCAGTTGAAACCATT
CACAGAGCCCAGGGGAAAACCACCAAAGCCAAACGTGTTAGAAGCTGCCAAGAAAACCATCATCAATGTC
CTTGAGCAAACAATTGATCCACCTGAGAAATGGTCATTCGCACAAGCTTGCGCGTCCCTCGACAAGACCA
CTTCCAGTGGCCATCCGTACCACATGCGGAAAAACGACTGCTGGAACGGGGAATCCTTCACAGGCAAGCT
GGCAGATCAGGCTTCCAAGGCCAACCTGATGTTCGAAGAAGGGAAAAACATGACCCCAGTCTACACAGGT
GCGCTTAAGGATGAATTGGTCAAAACTGACAAAATTTATGGTAAGATCAAGAAGAGGCTTCTCTGGGGCT
CGGATTTAGCGACCATGATCCGATGTGCTCGAGCATTCGGAGGCCTAATGGATGAACTCAAAGCACACTG
TGTTACACTTCCTATCAGAGTTGGTATGAATATGAATGAGGATGGCCCTATCATATTCGAGAGGCATTCC
AGGTACAGATATCACTATGATGCTGATTACTCTCGATGGGATTCAACACAACAGAGAGCTGTGTTGGCAG
CAGCTCTAGAAATCATGGTCAAATTCTCCTCAGAACCACATTTGGCTCAGGTGGTCGCAGAAGACCTTCT
TTCTCCTAGCGTGGTGGATGTGGGTGACTTCACAATATCAATCAACGAGGGTCTCCCCTCTGGGGTGCCC
TGCACCTCCCAATGGAACTCCATCGCCCACTGGCTTCTCACTCTCTGTGCGCTCTCTGAAGTTACAAATC
TGTCCCCTGACATCATACAGGCTAATTCCCTCTTCTCCTTTTATGGTGATGATGAAATCGTCAGCACAGA
CATAAAATTGGACCCAGAGAAGTTGACAGCAAAGCTCAGGGAATATGGGCTGAAACCAACCCGCCCTGAC
AAAACTGAAGGGCCCCTTGTTATCTCTGAAGACTTAAATGGTCTGACTTTCCTGCGGAGAACTGTGACCC
GCGACCCAGCTGGTTGGTTTGGAAAACTGGAGCAGAGTTCAATACTCAGGCAAATGTACTGGACTAGGGG
CCCCAACCATGAAGACCCATCTGAAACAATGATTCCACACTCCCAAAGACCCATACAGTTGATGTCCTTG
CTGGGAGAGGCCGCACTCCACGGCCCAGCATTCTACAGCAAAATCAGCAAGTTAGTCATTGCAGAGCTAA
AAGAAGGTGGCATGGATTTTTACGTGCCCAGGCAAGAGCCAATGTTCAGATGGATGAGATTCTCAGATCT
GAGCACGTGGGAGGGCGATCGCAATCTGGCTCCCAGTTTTGTGAATGAAGATGGCGTCGAATGACGCCAA
CCCATCTGATGGGTCCACAGCCAACCTCGTCCCAGAGGTCAACAATGAGGTTATGGCTTTGGAGCCCGTT
GTTGGTGCCGCTATTGCGGCACCTGTAGCGGGCCAACAAAATGTAATTGACCCCTGGATTAGAAATAATT
TTGTACAAGCCCCTGGTGGAGAGTTTACAGTATCCCCTAGAAACGCTCCAGGTGAAATACTATGGAGCGC
GCCCTTGGGCCCTGATCTGAATCCCTACCTTTCTCACTTGGCCAGAATGTACAATGGTTATGCAGGTGGC
TTTGAAGTGCAGGTAATCCTTGCGGGGAATGCGTTCACCGCCGGGAAAATCATATTTGCAGCAGTCCCAC
CAAATTTCCCAACTGAAGGCTTGAGCCCCAGCCAAGTTACTATGTTCCCCCATATAATAGTAGATGTTAG
GCAACTGGAACCTGTGTTGATCCCCTTACCTGATGTTAGGAACAATTTCTATCACTACAACCAATCAAAT
GACCCCACCATTAAATTGATAGCAATGCTGTACACACCACTTAGGGCTAATAATGCTGGGGAAGATGTCT
TCACAGTCTCTTGTCGAGTCCTCACGAGGCCATCCCCCGATTTTGATTTCATATTTTTGGTGCCACCCAC
AGTTGAGTCAAGAACTAAACCATTCACCGTCCCAATTTTAACTGTTGAGGAAATGACCAATTCAAGATTC
CCCATTCCTTTGGAAAAGTTGTTCACGGGTCCTAGCGGTGCCTTTGTTGTTCAACCACAAAATGGCAGGT
GCACGACTGATGGCGTGCTCTTAGGTACTACCCAACTGTCTCCTGTCAACATCTGCACCTTCAGAGGGGA
TGTCACCCACATTGCAGACACTCATAATTACACAATGAATTTGGCTTCTCAAAATTGGAACAATTATGAC
CCAACAGAAGAAATCCCAGCCCCTCTGGGGACCCCAGATTTCGTGGGAAAGATCCAAGGCATGCTCACCC
AAACTACAAGGGGGGATGGCTCTACCCGCGGCCACAAAGCCACAGTGAGCACTGGGGATGTCCATTTCAC
TCCAAAGCTGGGCAGTATTCAGTTCAACACTGATACAAACAATGATTTTGAAACTGGCCAAAACACGAAA
TTCACCCCAGTCGGTGTTGTCCAGGATGGTAATGGTACCCACCAGAATGAACCCCAACAATGGGTGCTCC
CAAGCTACTCAGGTAGAACTGGTCATAATGTACACCTAGCCCCCGCCGTAGCCCCCACTTTTCCGGGTGA
GCAACTTCTTTTCTTCAGGTCCACTATGCCCGGATGCAGCGGGTACCCCAACATGAATTTGGATTGTCTA
CTCCCCCAGGAATGGGTGCAACACTTCTACCAAGAGGCAGCTCCAGCACAATCTGATGTGGCTCTGCTAA
GATTTGTGAATCCAGACACAGGTAGGGTTCTATTTGAGTGCAAGCTTCATAAATCAGGCTATGTCACAGT
GGCTCACACTGGCCAGCATGATTTGGTTATCCCCCCCAATGGCTACTTTAGATTTGATTCCTGGGTCAAC
CAATTCTACACACTTGCCCCCATGGGAAATGGGACGGGGCGTAGACGTGCATTATAATGGCTGGAGCTTT
CTTTGCCGGGCTGGCATCTGATGTCCTTGGCTCTGGACTTGGTTCCCTAATCAGTGCTGGGGCTGGGGCC
ATCAACCAAAAAGTTGAATTTGAAAATAACAGAAAATTGCAACAAGCTTCCTTCCAATTTAGTAGCAATC
TACAACAAGCTTCCTTCCAACATGACAAAGAGATGCTCCAAGCACAAATTGAGGCCACTAAAAAGTTGCA
ACAGGGTATGATGGAAGTTAAACGGGCAATGCTCCTAGAGGGTGGATTCTCTGAAACAGATGCATCCCGT
GGGGCAATCAACGCCCCCATGACAAAGGCTTTGGACTGGAGCGGAACAAGGTACTGGGCTCCTGATGCTA
GGACTACAACATACAATGCAGGCCGCTTTTCCACCCCTCAACCCTTGGGGGCACTACCAGGAAGGACCAA
TCCCAGGGCTACTGTCCCCGCTCGGGGCTTCTCCAGTGTACCTTCTAATGCTTCTACTGCTACTTCTGTG
TATTCAAATCAAACTGTTTCAACGAGACTTGGTTCTACAGCTGGTTCTGGCACCAGTGTCTCGAGTCTCC
CGTCAACTGCAAGGACTAGGAGCTGGATTGAGGATCAAAACAGGAATTTGTCACCTTTCATGAGGGGAGC
TCACAACATATCGTTTGTCACCCCACCATCTAGTAGATCCTCTAGCCAAGGCACAGTCTCAACCGTGCCT
AAAGAAGTTTTGGACTCCTGGACTGGCGCTTTCAACACGCGCAGGCAGCCTCTCTTCGCCCACATTCGTA
AGCGAGGGGAGTCACGGGCATAATGTGAAAAGACAAAATTGATTTTCTTTCTCTTCTTTAGTGTCTTT

>MF140697.1 Norovirus GII strain Norovirus/GII/Hu/NL/2014/GII.P4-GII.4/Rotterdam/E1300283_p9_d176 ORF1 gene, partial cds; and ORF2 and ORF3 genes, complete cds
CGTCTAACGACGCTTCCGCTGCCGCTGTTGCTAACAGCACCAACGACACCGCAAAATCTTCAAGTGACGG
AGTGCTTTCTAGCATGGCTGTCACTTTTAAACGAGCCCTCGGGGCGCGGCCTAAACAGCCTCCCCCGAGG
GAAATACCACAAAGGCCCCCACGACCACCTACTCCAGAACTGGTCAAAAGTATTCCCCCTCCCCCACCCA
ACGGAGAGGATGAAATAGTGGTTTCTTACAGTGTTAAGGATGGTGTTTCCGGCTTGCCTGACCTTTCCAC
CGTTAGGCAACCGGAAGAATCTAACACGGCCTTCAGCGTCCCTCCACTCAATCAGAGGGAGAGCAGAGAT
GCTAAGGAGCCACTTACTGGAACAATTCTGGAAATGTGGGACGGGGAAATCTACCATTATGGCCTGTATG
TGGAGCGAGGTCTTGTACTAGGCGTGCACAAACCACCAGCTGCCATCAGCCTCGCTAAGGTTGAGCTAGC
ACCACTCTCTTTGTACTGGAGACCTGTGTATACTCCTCAGTACCTCATCTCTCCGGATACTCTCAAGAAA
TTGTCCGGAGAAACGTTCCCCTACACAGCCTTTGACAACAACTGTTATGCCTTTTGTTGCTGGGTCCTGG
ACCTAAATGACTCATGGCTGAACAGGAGAATGATCCAGAGAACAACTGGTTTCTTTAGGCCCTATCAAGA
CTGGAATAGGAAACCCCTTCCTACTATAGATGACTCCAAAATAAAGAAGGTAGCTAACATATTCCTGTGT
GCTCTGTCCTCGCTGTTCACCAGACCCATAAAAGATATAATAGGGAAGATAAGGCCTCTTAACATCCTCA
ACATCTTAGCCTCATGTGATTGGACTTTTGCAGGCATAGTGGAGTCCCTGATACTCTTGGCAGAACTCTT
TGGAGTTTTCTGGACACCCCCAGATGTGTCTGCTATGATTGCTCCCTTACTCGGTGACTATGAGCTACAA
GGACCTGAGGACCTTGCAGTGGAGCTCGTCCCCGTAGTGATGGGGGGAATTGGTTTGGTGCTAGGATTCA
CCAAAGAGAAGATTGGGAAAATGTTGTCATCTGCCGCGTCCACCTTGAGAGCTTGTAAAGACCTTGGTGC
ATACGGGCTAGAGATCCTGAAGTTGGTCATGAAGTGGTTCTTTCCGAAGAAGGAGGAGGCAAATGAACTG
GCTATGGTGAGGTCTATCGAGGATGCAGTTCTAGATCTCGAGGCAATTGAAAACAACCATATGACTACCT
TGCTCAAAGACAAAGACAGTCTGGCAACCTACATGAGAACACTTGACCTTGAGGAGGAGAAAGCCAGGAA
ACTCTCAACCAAGTCTGCCTCACCCGACATCGTGGGCACAATCAACGCCCTCCTGGCGAGAATCGCTGCC
GCACGTTCTCTGGTGCATCGAGCGAAGGAGGAGCTTTCCAGCAGACCAAGACCTGTGGTGTTGATGATAT
CAGGCAGGCCGGGGATAGGGAAGACCTACCTCGCTAGGGAAGTGGCTAAAAAGATCGCAGCCTCCCTTAC
AGGAGATCAGCGTGTGGGCCTCATCCCACGCAATGGCGTCGACCATTGGGACGCGTACAAGGGAGAGAGA
GTCGTCCTATGGGACGATTATGGAATGAGCAACCCCATTCACGACGCCCTCAGGCTGCAAGAACTCGCTG
ACACTTGCCCCCTCACTCTGAACTGTGACAGGATTGAAAATAAAGGAAAGGTCTTTGACAGCGATGTCAT
CATTATCACCACTAATCTGGCCAACCCAGCACCACTAGACTATGTCAACTTTGAGGCATGCTCGAGGCGC
ATCGACTTCCTCGTGTATGCAGAAGCCCCTGAAGTCGAGAAGGCGAAGCGTGACTTCCCAGGCCAGCCTG
ACATGTGGAAGAACGCTTTCAGCTCTGATTTCTCACACATAAGACTAGCACTGGCCCCACAGGGTGGTTT
CGACAAGAACGGGAACACCCCGCATGGGAAGGGCGTCATGAAGACTCTCACCACTGGCTCCCTTATTGCC
CGAGCATCAGGGCTACTCCATGAGAGGTTAGATGAATTTGAACTACAGGGCCCAGCTCTCACCACCTTCA
ATTTTGACCGCAACAAAGTGCTTGCCTTCAGACAGCTTGCTGCTGAGAATAAATATGGATTGATGGACAC
AATGAGGGTTGGGAAACAGCTCAAGGATGTCAAAACCATGCCTGAACTCAAACAAGCACTCAAGAATGTC
TCAATCAAGAAGTGCCAAATAGTATATAGTGGTTGTACCTACATACTTGAGTCTGATGGCAAGGGCAATG
TGAAAGTTGACAGAATCCAAAACACCACCGTGCAGATCAACAATGAGCTGGCAGGTGCTCTGCACCATTT
GAGGAGCGCCAGAATCAGATACTATGTCAAGTGTGTCCAGGAGGCCCTATATTCCATCATTCAAATTGCT
GGGGCTGCATTTGTCACCACGCGCATTGCCAAGCGCATGAACATACAAAACCTATGGTCCAAACCACAAG
TGGAAAACACAGAGGAGACTACCAGCAATGACGGGTGCCCAAAACCTAAGGATGATGAGGAGTTTGTCAT
TTCATCTGACGACATCAAAACTGAGGGCAAGAAAGGGAAAAACAAGACTGGCCGCGGCAAGAAGCACACA
GCATTTTCAAGCAAAGGCCTCAGTGATGAAGAGTACGATGAGTACAAGAGGATTAGAGAAGAAAGGAATG
GCAAGTACTCCATAGAAGAATACCTTCAGGACAGGGACAAATACTATGAGGAGGTGGCCATTGCCAGGGC
GACTGAGGAAGACTTCTGTGAAGAGGAGGAGGCCAAGATCCGTCAAAGGATCTTTAGGCCAACAAGGAAA
CAACGCAAGGAGGAAAGAGCTTCTCTCGGTCTAGTCACAGGTTCTGAAATCAGGAAAAGAAACCCAGATG
ACTTCAAACCCAAGGGGAAATTGTGGGCTGACGATGACAGGAGTGTGGACTACAATGAGAAACTCAGTTT
TGAGGCCCCACCAAGCATCTGGTCAAGAATAGTCAACTTTGGTTCAGGCTGGGGATTCTGGGTCTCCCCC
AGTCTTTTCATAACATCAACCCATGTCATACCCCAGGGCGCAAAGGAGTTCTTTGGAGTCCCCATCAAAC
AAATACAGGTACACAAATCAGGCGAGTTCTGTCGCTTGAGATTCCCAAAACCAATCAGGACTGATGTGAC
AGGCATGATCTTGGAAGAAGGCGCACCTGAGGGTACCGTGGTCACACTACTCATCAAAAGGTCCACTGGG
GAACTCATGCCCCTAGCAGCTAGAATGGGGACCCATGCGACCATGAGGATCCAAGGGCGCACTGTTGGAG
GCCAGATGGGCATGCTTCTGACAGGGTCCAACGCCAAGAGCATGGACATGGGTACTACACCAGGTGATTG
CGGCTGTCCCTATATTTACAAGAGAGGCAATGACTATGTGGTCATTGGAGTCCACACGGCTGCCGCACGT
GGAGGGAACACTGTCATATGTGCCACCCAGGGGAGTGAAGGAGAGGCTACACTTGAAGGTGGTGACAACA
AGGGAACATATTGTGGTGCACCAATCCTAGGCCCAGGGAGTGCCCCAACTCTTAGCACCAAGACCAAATT
CTGGAGATCATCTACAGCGTCACTCCCACCTGGCACCTATGAACCAGCCTATCTTGGTGGCAAGGACCCC
AGAGTCAAGGGTGGCCCTTCACTACAGCAAGTCATGAGGGAGCAGTTGAAACCATTCACAGAGCCAAGGG
GCAAACCACCAAAACCAAGTGTATTAGAAGCTGCCAAGAAGACCATCATCAATGTCCTTGAGCAAACAAT
TGATCCACCTGAGAAATGGTCGTTCGCACAAGCTTGCGCGTCCCTTGACAAGACCACTTCCAGCGGTTAT
CCGCACCATGTGCGGAAAAACGACTGCTGGAACGGGGAGTCCTTCACAGGCAAGCTGGCAGACCAGGCTT
CCAAGGCCAACCTGATGTTTGAAGAAGGGAAAAACATGACCCCAGTCTACACAGCTGCACTCAAGGATGA
GTTAGTTAAAACTGACAAAATTTATGGTAAGATCAAAAAGAGGCTTCTCTGGGGCTCGGACCTGGCGACC
ATGATTCGGTGTGCTCGAGCATTCGGAGGCCTAATGGATGAACTCAAAGCACACTGTGTCACACTTCCCA
TTAGAGTTGGCATGAACATGAATGAGGATGGCCCCATCATCTTCGAGAGGCATTCTAGGTACACATATCA
CTATGATGCTGATTACTCTCGATGGGATTCAACACAACAGAGAGCCGTGTTGGCAGCAGCTCTCGAAATC
ATGGTTAAATTCTCCCCAGAACCACATTTGGCTCAGGTAGTCGCAGAAGACCTTCTTTCTCCTAGCGTGG
TGGACGTGGGCGACTTCACAATATCAATCAACGAGGGTCTTCCCTCTGGGGTGCCCTGCACCTCCCAATG
GAACTCCATCGCCCACTGGCTCCTCACTCTCTGTGCGCTCTCTGAAGTCACAAACCTATCCCCTGACACC
ATACAGGCTAATTCCCTCTTCTCTTTTTATGGTGATGATGAAATTGTTAGCACAGACATAAAATTGGACC
CAGAGAAATTGACAGCAAAGCTCAGAGAATACGGGTTAAAACCAACCCGCCCTGACAAAACTGAAGGACC
CCTTGTCATCACTGAAGACCTGAATGGCCTAACTTTCCTGCGGAGAACTGTGACCCGCGACCCAGCTGGT
TGGTTTGGAAAACTGGAGCAGAGTTCAATACTCAGGCAAATGTACTGGACTAGGGGTCCCAATCATGGAG
ACCCATCTGAAACAATGATTCCACACTCCCAAAGACCCATACAATTGATGTCCCTACTGGGGGAGGCCGC
TCTCCACGGCCCAGCCTTTTACAGCAAAATCAGCAAGTTGGTCATTGCAGAGCTAAAAGAAGGTGGCATG
GATTTTTACGTGCCCAGACAAGAGCCAATGTTCAGATGGATGAGATTCTCAGATCTGAGCACGTGGGAGG
GCGATCGCAATCTGGCTCCCAGTTTTGTGAATGAAGATGGCGTCGAGTGACGCCAACCCATCTGATGGGT
CCGCAGCCAACCTCGTCCCAGAGGTCAACAATGAGGTTATGGCTTTGGAGCCCGTAGTTGGTGCCGCCAT
TGCGGCACCTGTAGCGGGCCAACAAAATGTAATTGACCCCTGGATTAGAAATAATTTTGTACAAGCCCCT
GGTGGAGAGTTTACAGTATCCCCTAGAAACGCTCCAGGTGAAATACTATGGAGCGCGCCCTTAGGCCCTG
ATCTGAACCCCTACCTTTCCCATTTGGCCAGAATGTACAATGGTTATGCAGGTGGCTTTGAAGTGCAGGT
AATCCTCGCGGGGAACGCGTTCACCGCCGGAAAAATCATATTTGCAGCAGTCCCACCAAATTTCCCAACT
GAAGGTTTGAGCCCCAGCCAGGTCACTATGTTTCCCCATATAATAGTAGATGTTAGGCAATTGGAACCTG
TGTTGATTCCCTTACCCGATGTTAGGAATAATTTCTACCATTATAATCAGTCAAATGACTCCACCATTAA
ATTGATAGCAATGTTGTATACACCACTTAGGGCTAATAATGCTGGGGACGATGTCTTTACAGTTTCTTGT
CGAGTCCTCACGAGACCATCCCCCGATTTTGATTTTATATTTTTGGTGCCACCCACAGTTGAATCAAGAA
CTAAACCATTCTCTGTCCCAGTTCTAACTGTTGAAGAGATGACCAATTCAAGGTTCCCCATCCCTTTGGA
AAAGTTGTTCACAGGCCCCAGTAGTGACATCGTAGTTCAACCACAAAATGGCAGGTGCACGACTGATGGC
GTGCTCCTAGGTACTACCCAATTGTCCTCTGTCAACATCTGCACCTTCAGAGGGGATGTCACCCAAGTTG
GAAAATCTGACAGATACACAATGAATTTGGCCTCCCTAAATTGGAACAGTTACGACCCAACAGAAGATAC
CCCAGCCCCTCTAGGAACTCCAGATTTCGTGGGGAAGATTCAAGGTGTGCTCACCCAAACCACAACTCCA
GGTGGCTCGACCCGTGCCCACAAGGCCACAGTGCGCACTGGGATCGCCGATTTTTCTCCAAAACTGGGTA
AAGTTCAATTTGACACTGACACACATAATGATCTTGACACCAACCAGCACACAAAGTTCACCCCAGTCGG
CGTTGTCCAGGAAGGTGATGACTCCCACCAGAAAGAACCCATACAATGGCAGCTCCCAAGCTACTCAGGC
AGAGGCATTCATAATGTGCACCTGGCCCCCGCTGTAGCCCCTACTTTTCCGGGCGAGCAGCTCCTCTTCT
TCAGATCTACTATGCCCGGATGCGGCGGGTACCCCAACATGAATTTGGACTGTCTACTCCCTCAGGAATG
GGTGCAGTACTTCTACCAGGAGGCAGCCCCAGCACAATCTGATGTAGCTCTGTTAAGATTTGTGAATCCA
GACACAGGTAGGGTTTTATTTGAGTGCAAGCTTCATAAATCAGGCTATGTTACAGTGGCTTACACTGGCA
AACATGATTTGGTTATCCCCCCTAATGGTTATTTTAGATTTGATTCCTGGGTCAACCAGTTCTACACTCT
TGCCCCCATGGGAAATGGAACGGGGCGTAGACGTGCACAATAATGGCTGGAGCTTTCTTTGCTGGATTGG
CATCTGATGTCCTTGGCTCTGGACTTGGTTCCCTAATCAATGCTGGGGCTGGGGTCATCAACCAAAAAGT
TGATTTTGAAAATAACAGAAAATTACAACAAGATTCCTTCCAATTTAGTAGCAATCTTCAACAAGCTTCC
TTTCAACATGACAAAGAGATGCTCCAAGCACAAATTGAGGCCACCAAAAAGTTGCAACAGGAAATGATGA
GAGTCAAACAAGCAATGCTCCTAGAGGGTGGATTCTCTGAGACAGATGCAGCCCGTGGGGCAATCAACGC
CCCCATGACAAAAGTTTTGGACTGGAATGGAACAAGGTACTGGGCTCCCGATGCTAGGACTACAACATAC
AATGCAGGCCGCTTTTCCACCCCTCAACCCTCGGGGGCACCACCAGGAAGGGCTAATCTTAGGGCTGCTG
CCCCCGCCCGGGGCTCCTCTAGCATGTCTTCTAAATCTTCTATTGCTTCTTCTGTGTATTCAAATCAAAC
CACTTCAACGAGACTTGGTTCTACAGCTGGTTCTGGTACCAGTGTCTCGAGCCTCCCGTCAACTGCAAGG
ACTAGGAGCTGGGTTGAGGATCAAAATAGGAATTTGTCACCTTTCATGAGGGGGGCCCACAACATCTCGT
TTGTCACCCCACCATCTAGCAGATCCTCTAGCCAAGGCACAGTCTCAACCGTGCCCAAAGAAATTTTGGA
CTCCTGGACTGGCGCTTTCAACACGCGCAGGCAGCCTCTCTTCGCTCACGTTCGTAGGCGAGGGGAGTCA
CGGGTGTAAAGTGAAAAGACAAAATTGATTATCTTTCTTTTCTTTAGTGTCTTTT

>MF140696.1 Norovirus GII strain Norovirus/GII/Hu/NL/2013/GII.P4-GII.4/Rotterdam/E1300282_p9_d121 ORF1 gene, partial cds; and ORF2 and ORF3 genes, complete cds
TCTAACGACGCTTCCGCTGCCGCTGTTGCTAACAGCAACAACGACACCGCAAAATCTTCAAGTGACGGAG
TGCTTTCTAGCATGGCTGTCACTTTTAAACGAGCCCTCGGGGCGCGGCCTAAACAGCCTCCCCCGAGGGA
AATACCACAAAGGCCCCCACGACCACCCACTCCAGAACTGGTCAAAAGTATTCCCCCTCCCCCACCCAAC
GGAGAGGATGAAATAGTGGTTTCTTACAGTGTTAAGGATGGTGTTTCCGGCTTGCCTGACCTTTCCACCG
TTAGGCAACCGGAAGAATCTAACACAGCCTTCAGTGTCCCTCCACTCAATCAGAGGGAGAGTAGAGATGC
TAAGGAGCCACTTACTGGGACAATTCTGGAAATGTGGGACGGGGAAATCTACCATTATGGCCTGTATGTG
GAGCGAGGTCTTGTACTAGGCGTGCACAAACCACCAGCTGCCATCAGCCTCGCTAAGGTTGAGCTAGCAC
CACTCTCCTTGTACTGGAGACCTGTGTATACTCCTCAGTACCTCATCTCTCCAGACACTCTCAAGAAATT
ATCCGGAGAAACGTTCCCCTACACAGCCTTTGACAACAACTGTTATGCCTTTTGTTGCTGGGTCCTGGAC
CTAAATGACTCATGGCTGAACAGGAGAATGATCCAGAGAACAACTGGTTTCTTTAGGCCCTATCAAGACT
GGAATAGGAAACCCCTTCCTACTATAGATGACTCCAAAATAAAGAAGGTAGCTAACATATTCCTGTGTGC
TCTGTCCTCGCTGTTCACCAGACCCATAAAAGATATAATAGGGAAGATAAGGCCTCTTAACATCCTCAAC
ATCTTAGCCTCATGTGATTGGACTTTTGCAGGCATAGTGGAGTCCCTGATACTCTTGGCAGAACTCTTTG
GAGTTTTCTGGACACCCCCAGATGTGTCTGCTATGATTGCTCCCTTACTCGGTGACTATGAGCTGCAAGG
ACCTGAGGACCTTGCAGTGGAGCTCGTCCCCGTAGTGATGGGGGGAATTGGTTTGGTGCTAGGATTCACC
AAAGAGAAGATTGGGAAAATGTTGTCATCTGCCGCGTCCACCTTGAGAGCTTGTAAAGACCTTGGTGCAT
ATGGGCTAGAGATCCTGAAGTTGGTCATGAAGTGGTTCTTTCCGAAGAAGGAGGAGGCAAATGAGCTGGC
TATGGTGAGATCTATCGAGGATGCAGTTCTAGATCTCGAGGCAATTGAAAACAACCATATGACTACCTTG
CTCAAAGACAAAGACAGTCTGGCAACCTATATGAGAACACTTGACCTTGAGGAGGAGAAAGCCAGGAAAC
TCTCAACCAAGTCTGCCTCACCCGACATCGTGGGCACAATCAACGCCCTCCTGGCGAGAATCGCTGCCGC
ACGTTCTCTGGTGCATCGAGCGAAGGAGGAGCTTTCCAGCAGACCAAGACCTGTGGTGTTGATGATATCA
GGCAGGCCGGGGATAGGGAAGACCCACCTCGCTAGGGAAGTGGCTAAGAAGATCGCAGCCTCCCTTACAG
GAGACCAGCGTGTGGGCCTCATCCCACGCAATGGCGTCGACCATTGGGATGCGTACAAGGGAGAGAGAGT
CGTCCTATGGGACGATTATGGAATGAGCAACCCCATTCACGACGCCCTCAGGCTGCAAGAACTCGCTGAC
ACTTGCCCCCTCACTCTAAACTGTGACAGGATTGAAAATAAAGGAAAGGTCTTTGACAGCGATGTCATCA
TTATCACCACTAATTTGGCCAACCCAGCACCACTAGACTATGTCAACTTTGAAGCATGCTCGAGGCGCAT
CGACTTCCTCGTGTATGCAGAAGCCCCTGAAGTCGAGAAGGCGAAGCGTGACTTCCCAGGCCAGCCTGAC
ATGTGGAAGAACGCTTTCAGTCCTGATTTCTCACACATAAGACTAGCACTGGCCCCACAGGGTGGTTTCG
ACAAGAACGGGAACACCCCGCATGGAAAGGGCGTCATGAAGACTCTCACCACTGGCTCCCTTATTGCCCG
AGCGTCAGGGCTACTCCATGAGAGGTTAGATGAATTTGAACTACAGGGCCCAGCTCTCACCACCTTCAAT
TTTGACCGCAACAAAGTGCTTGCCTTCAGACAGCTTGCTGCTGAGAATAAATATGGATTGATGGACACAA
TGAGGGTTGGGAAACAGCTCAAGGATGTCAAAACCATGCCTGAACTCAAACAAGCACTCAAGAATGTCTC
AATCAAGAAGTGCCAAATAGTATATAGTGGTTGCACCTACATACTTGAGTCTGATGGCAAGGGCAATGTG
AAAGTTGACAGAATCCAAAACACCACCGTGCAGATCAACAATGAGCTGGCTGGTGCTCTGCACCATTTGA
GGAGCGCCAGAATCAGATACTATGTCAAGTGTGTCCAGGAGGCCCTATATTCCATCATTCAAATTGCTGG
GGCTGCATTTGTCACCACGCGCATTGCCAAGCGCATGAACATACAAAACCTATGGTCCAAACCACAAGTG
GAAAACACAGAGGAGACTACCAACAATGACGGGTGCCCAAAACCTAAGGATGATGAGGAGTTTGTCATCT
CATCTGACGACATCAAAACTGAGGGCAAGAAAGGGAAAAACAAGACTGGTCGCGGCAAGAAGCACACAGC
ATTTTCAAGCAAAGGCCTCAGTGATGAAGAGTACGATGAGTACAAGAGGATTAGAGAAGAAAGGAATGGT
AAGTACTCCATAGAAGAATACCTTCAGGACAGGGACAAATACTATGAGGAGGTGGCCATTGCCAGGGCGA
CTGAGGAAGACTTCTGTGAAGAGGAGGAGGCCAAGATCCGTCAAAGGATCTTTAGGCCAACAAGGAAACA
ACGCAAGGAGGAAAGAGCTTCTCTCGGTCTGGTCACAGGTTCTGAAATTAGGAAAAGAAACCCAGATGAC
TTCAAACCCAAGGGGAAACTGTGGGCTGACGATGACAGGAGTGTGGACTACAATGAGAAACTCAGTTTTG
AGGCCCCACCAAGCATCTGGTCAAGAATAGTCAACTTTGGTTCAGGCTGGGGATTCTGGGTCTCCCCCAG
TCTTTTCATAACATCAACCCATGTCATACCCCAGGGCGCAAAGGAGTTCTTTGGAGTCCCCATCAAACAA
ATACAGGTACACAAATCAGGCGAGTTCTGTCGCTTGAGATTCCCAAAACCAATCAGGACTGATGTGACAG
GCATGATCTTGGAAGAAGGCGCACCTGAGGGTACTGTGGTCACACTACTCATTAAAAGGTCCACTGGGGA
ACTCATGCCCCTAGCAGCTAGAATGGGGACCCATGCGACCATGAAGATCCAAGGGCGCACTGTTGGAGGC
CAGATGGGCATGCTCCTGACAGGGTCCAACGCCAAGAGCATGGACATGGGTACTACACCAGGTGATTGCG
GCTGTCCCTATATTTACAAGAGAGGCAATGACTATGTGGTCATTGGAGTCCACACGGCTGCCGCACGTGG
AGGGAACACTGTCATATGTGCCACTCAGGGGAGTGAAGGAGAGGCTACACTTGAAGGTGGTGACAACAAG
GGAACATATTGTGGTGCACCAATCCTAGGCCCAGGGAGTGCCCCAACTCTTAGCACCAAGACCAAATTCT
GGAGATCATCTACAGCGTCACTCCCACCTGGCACCTATGAACCAGCCTATCTTGGTGGCAAGGACCCCAG
AGTCAAGGGTGGCCCTTCACTACAGCAAGTCATGAGGGAGCAGTTGAAACCATTCACAGAGCCAAGGGGC
AAACCACCAAAACCAAGTGTATTAGAAGCTGCCAAGAAGACCATCATCAATGTCCTTGAGCAAACAATTG
ACCCACCTGAGAAATGGTCGTTCGCACAAGCTTGCGCGTCCCTTGACAAGACCACTTCCAGCGGTTATCC
GCACCATGTGCGGAAAAACGACTGCTGGAACGGGGAGTCCTTCACAGGCAAGCTGGCAGACCAGGCTTCC
AAGGCCAACCTGATGTTTGAAGAAGGGAAAAACATGACCCCAGTCTACACAGCTGCACTCAAGGATGAGT
TAGTTAAAACTGACAAAATTTATGGTAAGATCAAGAAGAGGCTTCTCTGGGGCTCGGACTTGGCGACCAT
GATCCGGTGTGCTCGGGCATTCGGAGGCCTAATGGATGAACTCAAAGCACACTGTGTCACACTTCCCATT
AGAGTTGGCATGAACATGAATGAGGATGGCCCCATCATCTTCGAGAGGCATTCTAGGTACACATATCACT
ATGATGCTGATTACTCTCGATGGGATTCAACACAACAGAGAGCCGTGTTGGCAGCAGCTCTCGAAATCAT
GGTTAAATTCTCTCCAGAACCACATTTGGCCCAGGTAGTCGCAGAAGACCTTCTTTCTCCTAGCGTGGTG
GACGTGGGCGACTTCACAATATCAATCAACGAGGGTCTTCCCTCTGGGGTGCCTTGCACCTCTCAATGGA
ACTCCATCGCCCACTGGCTTCTCACTCTCTGTGCGCTCTCTGAAGTCACAAACCTATCCCCTGACACAAT
ACAGGCTAATTCCCTCTTCTCTTTTTATGGTGATGATGAAATTGTTAGCACAGACATAAAATTGGACCCA
GAGAAATTGACAGCAAAGCTCAGAGAATATGGGTTAAAACCGACCCGCCCTGACAAAACTGAAGGACCCC
TTGTCATCACTGAAGACCTGAATGGCCTAACTTTCCTGCGGAGAACTGTGACCCGCGACCCAGCTGGTTG
GTTTGGAAAACTGGAGCAGAGTTCAATACTCAGGCAAATGTACTGGACTAGGGGTCCCAACCATGGAGAC
CCATCTGAAACAATGATTCCACACTCCCAAAGACCCATACAATTGATGTCCCTACTGGGGGAGGCCGCTC
TCCACGGCCCAGCCTTTTACAGCAAAATCAGCAAGTTGGTCATTGCAGAGCTAAAAGAAGGTGGCATGGA
TTTTTACGTGCCCAGACAAGAGCCAATGTTCAGATGGATGAGATTCTCAGATCTGAGCACGTGGGAGGGC
GATCGCAATCTGGCTCCCAGTTTTGTGAATGAAGATGGCGTCGAGTGACGCCAACCCATCTGATGGGTCC
ACAGCCAACCTCGTCCCAGAGGTCAACAATGAGGTTATGGCTTTGGAGCCCGTAGTTGGTGCCGCCATTG
CGGCACCTGTAGCGGGCCAACAAAATGTAATTGACCCCTGGATTAGAAATAATTTTGTACAAGCCCCTGG
TGGAGAGTTTACAGTATCCCCTAGAAACGCTCCAGGTGAAATACTATGGAGCGCGCCCTTAGGCCCTGAT
CTGAACCCCTACCTTTCCCATTTGGCCAGAATGTACAATGGTTATGCAGGTGGTTTTGAAGTGCAGGTAA
TCCTCGCGGGGAACGCGTTCACCGCCGGGAAAATCATATTTGCAGCAGTCCCACCAAATTTCCCAACTGA
AGGTTTGAGCCCCAGTCAAGTCACTATGTTTCCCCATATAATAGTGGATGTTAGGCAATTGGAACCTGTG
TTGATTCCCTTACCCGATGTTAGGAATAATTTCTACCATTATAATCAATCAAATGACTCCACCATTAAAT
TGATAGCAATGTTGTATACACCACTTAGGGCTAATAATGCTGGGGACGATGTCTTCACAGTCTCTTGTCG
AGTCCTCACGAGACCATCCCCCGATTTTGATTTTATATTTTTGGTGCCACCTACAGTTGAATCAAGAACT
AAACCATTCTCTGTCCCAGTTCTAACTGTTGAAGAGATGACCAATTCAAGGTTCCCCATCCCTTTGGAAA
AGTTGTTCACAGGCCCCAGTAGTGACATCGTAGTTCAACCACAAAATGGCAGGTGCACGACTGATGGCGT
GCTCCTAGGTACTACCCAATTGTCCTCTGTCAACATCTGCACCTTCAGAGGGGATGTCACCCAAGTTGGA
AAATCTAACAGATACACAATGAATTTGGCCTCCCCAAATTGGAACAGTTACGATCCAACAGAAGATACCC
CAGCCCCTCTAGGAACTCCAGATTTCGTGGGGAAGATTCAAGGTATGCTCACCCAAACCACAATCCCAGG
TGGCTCGACCCGCGCCCACAAGGCCACAGTGCGCACTGGGATCGCCGACTTTTCTCCGAAACTGGGTAAA
ATTCAATTTGACACTGACACAAGTCATGATCTTGACACCAACCAGAACACAAAGTTCACCCCAGTCGGCG
TTGTCCAGGAAGGTGATGATTCCCACCAGAAAGAACCCACACAATGGGAGCTCCCAAGCTATTCAGGCAG
AGGCACTCATAATGTACACCTGGCCCCCGCTGTAGCCCCTACTTTCCCGGGCGAGCAGCTCCTCTTCTTC
AGATCTACTATGCCCGGATGTGGCGGGTACCCCAACATGAATTTGGACTGTCTACTCCCTCAGGAATGGG
TGCAGTACTTCTACCAGGAGGCAGCCCCAGCACAATCTGATGTAGCTCTGTTGAGATTTGTGAATCCAGA
TACAGGTAGGGTTTTATTTGAATGTAAGCTTCATAAATCAGGCTATGTTACAGTGGCTTACACTGGCAAA
CATGATTTGGTTATCCCCCCTAATGGTTATTTTAGATTTGATTCCTGGGTCAACCAGTTCTACACTCTTG
CCCCCATGGGAAATGGAACGGGGCGTAGACGTGCATTATAATGGCTGGAGCTTTCTTTGCTGGATTGGCA
TCTGATGTCCTTGGCTCTGGACTTGGTTCCCTAATCAATGCTGGGGCTGGGGTCATCAACCAAAAAGTTG
ATTTTGAAAATAATAGAAAATTACAACAAGATTCCTTCCAATTTAGTAGCAATCTCCAACAAGCTTCCTT
TCAACATGACAAAGAGATGCTCCAAGCACAAATTGAGGCCACCAAAAAGTTGCAACAGGAAATGATGAGA
GTTAAACAAGCAATGCTCCTAGAGGGTGGATTCTCTGAGACAGATGCAGCCCGTGGGGCAATCAACGCCC
CCATGACAAAAGTTTTGGACTGGAATGGAACAAGGTACTGGGCTCCCGATGCCAGGACTACAACATACAA
TGCAGGCCGCTTTTCCACCCCTCAACCCTCGGGGGCACCACCAGGAAGGGCTAATCTTAGGGCTGCTGCC
CCCGCCCGGGGCTCCTCTAGTATGTCTTCTAAATCTTCTATTGCTTCTTCTGTGTATTCAAATCAAACCA
CCTCAACGAGACTTGGTTCTACAGCTGGTTCTGGTACCAGTGTCTCGAGCCTCCCGTCAACTGCAAGGAC
TAGGAGCTGGGTTGAGGATCAAAATAGGAATTTGTCACCTTTCATGAGGGGGGCCCACAACATCTCGTTT
GTCACCCCACCATCTAGCAGATCCTCTAGCCAAGGCACAGTCTCAACCGTGCCCAAAGAAATTTTGGACT
CCTGGACTGGCGCTTTCAACACGCGCAGGCAGCCTCTCTTCGCTCACATTCGTAAGCGAGGGGAGTCACG
GGTGTAATG

>MF140695.1 Norovirus GII strain Norovirus/GII/Hu/NL/2013/GII.P4-GII.4/Rotterdam/E1300281_p9_d58 ORF1 gene, partial cds; and ORF2 and ORF3 genes, complete cds
TCTAACGACGCTTCCGCTGCCGCTGTTGCTAACAGCAACAACGACACCGCAAAATCTTCAAGTGACGGAG
TGCTTTCTAGCATGGCTGTCACTTTTAAACGAGCCCTCGGGGCGCGGCCTAAACAGCCTCCCCCGAGGGA
AATACCACAAAGGCCCCCACGACCACCTACTCCAGAACTGGTCAAAAGTATTCCCCCTCCCCCACCCAAC
GGAGAGGATGAAATAGTGGTTTCTTACAGTGTTAAGGATGGTGTTTCCGGCTTGCCTGACCTTTCCACCG
TTAGGCAACCGGAAGAATCTAACACGGCCTTCAGTGTCCCTCCACTCAATCAGAGGGAGAGTAGAGATGC
TAAGGAGCCACTTACTGGAACAATTCTGGAAATGTGGGACGGGGAAATCTACCATTATGGCCTGTATGTG
GAGCGAGGTCTTGTACTAGGCGTGCACAAACCACCAGCTGCCATCAGCCTCGCTAAGGTTGAGCTAGCAC
CACTCTCCTTGTACTGGAGACCTGTGTATACTCCTCAGTACCTCATCTCTCCAGACACTCTCAAGAAATT
ATCCGGAGAAACGTTCCCCTACACAGCCTTTGACAACAACTGTTATGCCTTTTGTTGCTGGGTCCTGGAC
CTAAATGACTCATGGCTGAACAGGAGAATGATCCAGAGAACAACTGGTTTCTTTAGGCCCTATCAAGACT
GGAATAGGAAACCCCTTCCTACTATAGATGACTCCAAAATAAAGAAGGTAGCTAACATATTCCTGTGTGC
TCTGTCCTCGCTGTTCACCAGACCCATAAAAGATATAATAGGGAAGATAAGGCCTCTTAACATCCTCAAC
ATCTTAGCCTCATGTGATTGGACTTTTGCAGGCATAGTGGAGTCCCTGATACTCTTGGCAGAACTCTTTG
GAGTTTTCTGGACACCCCCAGATGTGTCTGCTATGATTGCTCCCTTACTCGGTGACTATGAGCTACAAGG
ACCTGAGGACCTTGCAGTGGAGCTCGTCCCCGTAGTGATGGGGGGAATTGGTTTGGTGCTAGGATTCACC
AAAGAGAAGATTGGGAAAATGTTGTCATCTGCCGCGTCCACCTTGAGAGCTTGTAAAGACCTTGGTGCAT
ATGGGCTAGAGATCCTGAAGTTGGTCATGAAGTGGTTCTTTCCGAAGAAGGAGGAGGCAAATGAGCTGGC
TATGGTGAGGTCTATCGAGGATGCAGTTCTAGATCTCGAGGCAATTGAAAACAACCATATGACTACCTTG
CTCAAAGACAAAGACAGTCTGGCAACCTATATGAGAACACTTGACCTTGAGGAGGAGAAAGCCAGGAAAC
TCTCAACCAAGTCTGCCTCACCCGACATCGTGGGCACAATCAACGCCCTCCTGGCGAGAATCGCTGCCGC
ACGTTCTCTGGTGCATCGAGCGAAGGAGGAGCTTTCCAGCAGACCAAGACCTGTGGTGTTGATGATATCA
GGCAGGCCGGGGATAGGGAAGACCCACCTCGCTAGGGAAGTGGCTAAGAAGATCGCAGCCTCCCTTACAG
GAGACCAGCGTGTGGGCCTCATCCCACGCAATGGCGTCGACCATTGGGATGCGTACAAGGGAGAGAGAGT
CGTCCTATGGGACGATTATGGAATGAGCAACCCCATTCACGACGCCCTCAGGCTGCAAGAACTCGCTGAC
ACTTGCCCCCTCACTCTAAACTGTGACAGGATTGAAAATAAAGGAAAGGTCTTTGACAGCGATGTCATCA
TTATCACCACTAATCTGGCCAACCCAGCACCACTAGACTATGTCAACTTTGAAGCATGCTCGAGGCGCAT
CGACTTCCTCGTGTATGCAGAAGCCCCTGAAGTCGAGAAGGCGAAGCGTGACTTCCCAGGCCAGCCTGAC
ATGTGGAAGAACGCTTTCAGTTCTGATTTCTCACACATAAGACTAGCACTGGCCCCACAGGGTGGTTTCG
ACAAGAACGGGAACACCCCGCATGGAAAGGGCGTCATGAAGACTCTCACCACTGGCTCCCTTATTGCCCG
AGCGTCAGGGCTACTCCATGAGAGGTTAGATGAATTTGAACTACAGGGCCCAGCTCTCACCACCTTCAAT
TTTGACCGCAACAAAGTGCTTGCCTTCAGACAGCTTGCTGCTGAGAATAAATATGGATTGATGGACACAA
TGAGGGTTGGGAAACAGCTCAAGGATGTCAAAACCATGCCTGAACTCAAACAAGCACTCAAGAATGTCTC
AATCAAGAAGTGCCAAATAGTATATAGTGGTTGCACCTACATACTTGAGTCTGATGGCAAGGGCAATGTG
AAAGTTGACAGAATCCAAAACACCACCGTGCAGATCAACAATGAGCTGGCTGGTGCTCTGCACCATTTGA
GGAGCGCCAGAATCAGATACTATGTCAAGTGTGTCCAGGAGGCCCTATATTCCATCATTCAAATTGCTGG
GGCTGCATTTGTCACCACGCGCATTGCCAAGCGCATGAACATACAAAACCTATGGTCCAAACCACAAGTG
GAAAACACAGAGGAGACTACCAGCAATGACGGGTGCCCAAAACCTAAGGATGATGAGGAGTTTGTCATTT
CATCTGACGACATCAAAACTGAGGGCAAGAAAGGGAAAAACAAGACTGGTCGCGGCAAGAAGCACACAGC
ATTTTCAAGCAAAGGCCTCAGTGATGAAGAGTACGATGAGTACAAGAGGATTAGAGAAGAAAGGAATGGT
AAGTACTCCATAGAAGAATACCTTCAGGACAGGGACAAATACTATGAGGAGGTGGCCATTGCCAGGGCGA
CTGAGGAAGACTTCTGTGAAGAGGAGGAGGCCAAGATCCGTCAAAGGATCTTTAGGCCAACAAGGAAACA
ACGCAAGGAGGAAAGAGCTTCTCTCGGTCTGGTCACAGGTTCTGAAATTAGGAAAAGAAACCCAGATGAC
TTCAAACCCAAGGGGAAATTGTGGGCTGACGATGACAGGAGTGTGGACTACAATGAGAAACTCAGTTTTG
AGGCCCCACCAAGCATCTGGTCAAGAATAGTCAACTTTGGTTCAGGCTGGGGATTCTGGGTCTCCCCCAG
TCTTTTCATAACATCAACCCATGTCATACCCCAGGGCGCAAAGGAGTTCTTTGGAGTCCCCATCAAACAA
ATACAGGTACACAAATCAGGCGAGTTCTGTCGCTTGAGATTCCCAAAACCAATCAGGACTGATGTGACAG
GCATGATCTTGGAAGAAGGCGCACCTGAGGGTACCGTGGTCACACTACTCATCAAAAGGTCCACTGGGGA
ACTCATGCCCCTAGCAGCTAGAATGGGGACCCATGCGACCATGAAGATCCAAGGGCGCACTGTTGGAGGC
CAGATGGGCATGCTCCTGACAGGGTCCAACGCCAAGAGCATGGACATGGGTACTACACCAGGTGATTGCG
GCTGTCCCTATATTTACAAGAGAGGCAATGACTATGTGGTCATTGGAGTCCACACGGCTGCCGCACGTGG
AGGGAACACTGTCATATGTGCCACCCAGGGGAGTGAAGGAGAGGCTACACTTGAAGGTGGTGACAACAAG
GGAACATATTGTGGTGCACCAATCCTAGGCCCAGGGAGTGCCCCAACTCTTAGCACCAAGACCAAATTCT
GGAGATCATCTACAGCGTCACTCCCACCTGGCACCTATGAACCAGCCTATCTTGGTGGCAAGGACCCCAG
AGTCAAGGGTGGCCCTTCACTACAGCAAGTCATGAGGGAGCAGTTGAAACCATTCACAGAGCCAAGGGGC
AAACCACCAAAACCAAGTGTATTAGAAGCTGCCAAGAAGACCATCATCAATGTCCTTGAGCAAACAATTG
ATCCACCTGAGAAATGGTCGTTCGCACAAGCTTGCGCGTCCCTTGACAAGACCACTTCCAGCGGTTATCC
GCACCATGTGCGGAAAAACGACTGCTGGAACGGGGAGTCCTTCACAGGCAAGCTGGCAGACCAGGCTTCC
AAGGCCAACCTGATGTTTGAAGAAGGGAAAAACATGACCCCAGTCTACACAGCTGCACTCAAGGATGAGT
TAGTTAAAACTGACAAAATTTATGGTAAGATCAAGAAGAGGCTTCTCTGGGGCTCGGACTTGGCGACCAT
GATCCGGTGTGCTCGGGCATTCGGAGGCCTAATGGATGAACTCAAAGCACACTGTGTCACACTTCCCATT
AGAGTTGGCATGAACATGAATGAGGATGGCCCCATCATCTTCGAGAGGCATTCTAGGTACACATATCACT
ATGATGCTGATTACTCTCGATGGGATTCAACACAACAGAGAGCCGTGTTGGCAGCAGCTCTCGAAATCAT
GGTTAAATTCTCCCCAGAACCACATTTGGCCCAGGTAGTCGCAGAAGACCTTCTTTCTCCTAGCGTGGTG
GACGTGGGCGACTTCACAATATCAATCAACGAGGGTCTTCCCTCTGGGGTGCCTTGCACCTCCCAATGGA
ACTCCATCGCCCACTGGCTTCTCACTCTCTGTGCGCTCTCTGAAGTCACAAACCTATCCCCTGACACAAT
ACAGGCTAATTCCCTCTTCTCTTTTTATGGTGATGATGAAATTGTTAGCACAGACATAAAATTGGACCCA
GAGAAATTGACAGCAAAGCTCAGAGAATATGGGTTAAAACCGACCCGCCCTGACAAAACTGAAGGACCCC
TTGTCATCACTGAAGACCTGAATGGCCTAACTTTCCTGCGGAGAACTGTGACCCGCGACCCAGCTGGTTG
GTTTGGAAAACTGGAGCAGAGTTCAATACTCAGGCAAATGTACTGGACTAGGGGTCCCAACCATGGAGAC
CCATCTGAAACAATGATTCCACACTCCCAAAGACCCATACAATTGATGTCCCTACTGGGGGAGGCCGCTC
TCCACGGCCCAGCCTTTTACAGCAAAATCAGCAAGTTGGTCATTGCAGAGCTAAAAGAAGGTGGCATGGA
TTTTTACGTGCCCAGACAAGAGCCAATGTTCAGATGGATGAGATTCTCAGATCTGAGCACGTGGGAGGGC
GATCGCAATCTGGCTCCCAGTTTTGTGAATGAAGATGGCGTCGAGTGACGCCAACCCATCTGATGGGTCC
ACAGCCAACCTCGTCCCAGAGGTCAACAATGAGGTTATGGCTTTGGAGCCCGTAGTTGGTGCCGCCATTG
CGGCACCTGTAGCGGGCCAACAAAATGTAATTGACCCCTGGATTAGAAATAATTTTGTACAAGCCCCTGG
TGGAGAGTTTACAGTATCCCCTAGAAACGCTCCAGGTGAAATACTATGGAGCGCGCCCTTAGGCCCTGAT
CTGAACCCCTACCTTTCCCATTTGGCCAGAATGTACAATGGTTATGCAGGTGGTTTTGAAGTGCAGGTAA
TCCTCGCGGGGAACGCGTTCACCGCCGGGAAAATCATATTTGCAGCAGTCCCACCAAATTTCCCAACTGA
AGGTTTGAGCCCCAGCCAGGTCACTATGTTTCCCCATATAATAGTAGATGTTAGGCAATTGGAACCTGTG
TTGATTCCCTTACCCGATGTTAGGAATAATTTCTACCATTATAATCAATCAAATGACTCCACCATTAAAT
TGATAGCAATGTTGTATACACCACTTAGGGCTAATAATGCTGGGGACGATGTCTTCACAGTCTCTTGTCG
AGTCCTCACGAGACCATCCCCCGATTTTGATTTTATATTTTTGGTGCCACCTACAGTTGAATCAAGAACT
AAACCATTCTCTGTCCCAGTTCTAACTGTTGAAGAGATGACCAATTCAAGGTTCCCCATCCCTTTGGAAA
AGTTGTTCACAGGCCCCAGTAGTGACATCGTAGTTCAACCACAAAATGGCAGGTGCACGACTGATGGCGT
GCTCCTAGGTACTACCCAATTGTCCTCTGTCAACATCTGCACCTTCAGAGGGGATGTCACCCAAGTTGGA
AAAACTAACAGATACACAATGAATTTGGCCTCCCCAAATTGGAACAGTTACGATCCAACAGAAGATACCC
CAGCCCCTCTAGGAACTCCAGATTTCGTGGGGAAGATTCAAGGTGTGCTCACCCAAACCACAATTCCAGG
TGGCTCGACCCGCGCCCACAAGGCCACAGTGCGCACTGGGAGCGCCGATTTTTCTCCAAAACTGGGTAAA
ATTCAATTTGACACTGACACAAGTAATGATCTTGACACCAACCAGAACACAAAGTTCACCCCAGTCGGCG
TTGTCCAGGAAGGTGATGATTCCCACCAGAAAGAACCCATACAATGGGAGCTCCCAAGCTATTCAGGCAG
AGGCACTCATAATGTACACCTGGCCCCCGCTGTAGCCCCTACTTTCCCGGGCGAGCAGCTCCTCTTCTTC
AGATCTACTATGCCCGGATGCGGCGGGTACCCCAACATGAATTTGGACTGTCTACTCCCTCAGGAATGGG
TGCAGTACTTCTACCAGGAGGCAGCCCCAGCACAATCTGATGTAGCTCTGTTAAGATTTGTGAATCCAGA
CACAGGTAGGGTTTTATTTGAATGTAAGCTTCATAAATCAGGCTATGTTACAGTGGCTTACACTGGCAAA
CATGATTTGGTTATCCCCCCTAATGGTTATTTTAGATTTGATTCCTGGGTCAACCAGTTCTACACTCTTG
CCCCCATGGGAAATGGAACGGGGCGTAGACGTGCATTATAATGGCTGGAGCTTTCTTTGCTGGATTGGCA
TCTGATGTCCTTGGCTCTGGACTTGGTTCCCTAATCAATGCTGGGGCTGGGGTCATCAACCAAAAAGTTG
ATTTTGAAAATAATAGAAAATTACAACAAGATTCCTTCCAATTTAGTAGCAATCTCCAACAAGCTTCCTT
TCAACATGACAAAGAGATGCTCCAAGCACAAATTGAGGCCACCAAAAAGTTGCAACAGGAAATGATGAGA
GTTAAACAAGCAATGCTCCTAGAGGGTGGATTCTCTGAGACAGATGCAGCCCGTGGGGCAATCAACGCCC
CCATGACAAAAGTTTTGGACTGGAATGGAACAAGGTACTGGGCTCCCGATGCCAGGACTACAACATACAA
TGCAGGCCGCTTTTCCACCCCTCAACCCTCGGGGGCACCACCAGGAAGGGCTAATCTTAGGGCTGCTGCC
CCCGCCCGGGGCTCCTCTAGCATGTCTTCTAAATCTTCTATTGCTTCTTCTGTGTATTCAAATCAAACCA
CCTCAACGAGACTTGGTTCTACAGCTGGTTCTGGTACCAGTGTCTCGAGCCTCCCGTCAACTGCAAGGAC
TAGGAGCTGGGTTGAGGATCAAAATAGGAATTTGTCACCTTTCATGAGGGGGGCCCACAACATCTCGTTT
GTCACCCCACCATCTAGCAGATCCTCTAGCCAAGGCACAGTCTCAACCGTGCCCAAAGAAATTTTGGACT
CCTGGACTGGCGCTTTCAACACGCGCAGGCAGCCTCTCTTCGCTCACATTCGTAAGCGAGGGGAGTCACG
GGTGTAATGTGAAAAGACAAAATTGATTATCTTTCTTTTCTTTAGTGTCT

>MF140694.1 Norovirus GII strain Norovirus/GII/Hu/NL/2013/GII.P4-GII.4/Rotterdam/E1300280_p9_d0 ORF1 gene, partial cds; and ORF2 and ORF3 genes, complete cds
CGTCTAACGACGCTTCCGCTGCCGCTGTTGCTAACAGCAACAACGACACCGCAAAATCTTCAAGTGACGG
AGTGCTTTCTAGCATGGCTGTCACTTTTAAACGAGCCCTCGGGGCGCGGCCTAAACAGCCTCCCCCGAGG
GAAATACCACAAAGGCCCCCACGACCACCTACTCCAGAACTGGTCAAAAGTATTCCCCCTCCCCCACCCA
ACGGAGAGGATGAAATAGTGGTTTCTTACAGTGTTAAGGATGGTGTTTCCGGCTTGCCTGACCTTTCCAC
CGTTAGGCAACCGGAAGAATCTAACACGGCCTTCAGTGTCCCTCCACTCAATCAGAGGGAGAGTAGAGAT
GCTAAGGAGCCACTTACTGGAACAATTCTGGAAATGTGGGACGGGGAAATCTACCATTATGGCCTGTATG
TGGAGCGAGGTCTTGTACTAGGCGTGCACAAACCACCAGCTGCCATCAGCCTCGCTAAGGTTGAGCTAGC
ACCACTCTCCTTGTACTGGAGACCTGTGTATACTCCTCAGTACCTCATCTCTCCAGACACTCTCAAGAAA
TTATCCGGAGAAACGTTCCCCTACACAGCCTTTGACAACAACTGTTATGCCTTTTGTTGCTGGGTCCTGG
ACCTAAATGACTCATGGCTGAACAGGAGAATGATCCAGAGAACAACTGGTTTCTTTAGGCCCTATCAAGA
CTGGAATAGGAAACCCCTTCCTACTATAGATGACTCCAAAATAAAGAAGGTAGCTAACATATTCCTGTGT
GCTCTGTCCTCGCTGTTCACCAGACCCATAAAAGATATAATAGGGAAGATAAGGCCTCTTAACATCCTCA
ACATCTTAGCCTCATGTGATTGGACTTTTGCAGGCATAGTGGAGTCCCTGATACTCTTGGCAGAACTCTT
TGGAGTTTTCTGGACACCCCCAGATGTGTCTGCTATGATTGCTCCCTTACTCGGTGACTATGAGCTACAA
GGACCTGAGGACCTTGCAGTGGAGCTCGTCCCCGTAGTGATGGGGGGAATTGGTTTGGTGCTAGGATTCA
CCAAAGAGAAGATTGGGAAAATGTTGTCATCTGCCGCGTCCACCTTGAGAGCTTGTAAAGACCTTGGTGC
ATATGGGCTAGAGATCCTGAAGTTGGTCATGAAGTGGTTCTTTCCGAAGAAGGAGGAGGCAAATGAGCTG
GCTATGGTGAGGTCTATCGAGGATGCAGTTCTAGATCTCGAGGCAATTGAAAACAACCATATGACTACCT
TGCTCAAAGACAAAGACAGTCTGGCAACCTATATGAGAACACTTGACCTTGAGGAGGAGAAAGCCAGGAA
ACTCTCAACCAAGTCTGCCTCACCCGACATCGTGGGCACAATCAACGCCCTCCTGGCGAGAATCGCTGCC
GCACGTTCTCTGGTGCATCGAGCGAAGGAGGAGCTTTCCAGCAGACCAAGACCTGTGGTGTTGATGATAT
CAGGCAGGCCGGGGATAGGGAAGACCCACCTCGCTAGGGAAGTGGCTAAGAAGATCGCAGCCTCCCTTAC
AGGAGACCAGCGTGTGGGCCTCATCCCACGCAATGGCGTCGACCATTGGGATGCGTACAAGGGAGAGAGA
GTCGTCCTATGGGACGATTATGGAATGAGCAACCCCATTCACGACGCCCTCAGGCTGCAAGAACTCGCTG
ACACTTGCCCCCTCACTCTAAACTGTGACAGGATTGAAAATAAAGGAAAGGTCTTTGACAGCGATGTCAT
CATTATCACCACTAATCTGGCCAACCCAGCACCACTAGACTATGTCAACTTTGAAGCATGCTCGAGGCGC
ATCGACTTCCTCGTGTATGCAGAAGCCCCTGAAGTCGAGAAGGCGAAGCGTGACTTCCCAGGCCAGCCTG
ACATGTGGAAGAACGCTTTCAGTTCTGATTTCTCACACATAAGACTAGCACTGGCCCCACAGGGTGGTTT
CGACAAGAACGGGAACACCCCGCATGGAAAGGGCGTCATGAAGACTCTCACCACTGGCTCCCTTATTGCC
CGAGCGTCAGGGCTACTCCATGAGAGGTTAGATGAATTTGAACTACAGGGCCCAGCTCTCACCACCTTCA
ATTTTGACCGCAACAAAGTGCTTGCCTTCAGACAGCTTGCTGCTGAGAATAAATATGGATTGATGGACAC
AATGAGGGTTGGGAAACAGCTCAAGGATGTCAAAACCATGCCTGAACTCAAACAAGCACTCAAGAATGTC
TCAATCAAGAAGTGCCAAATAGTATATAGTGGTTGCACCTACATACTTGAGTCTGATGGCAAGGGCAATG
TGAAAGTTGACAGAATCCAAAACACCACCGTGCAGATCAACAATGAGCTGGCTGGTGCTCTGCACCATTT
GAGGAGCGCCAGAATCAGATACTATGTCAAGTGTGTCCAGGAGGCCCTATATTCCATCATTCAAATTGCT
GGGGCTGCATTTGTCACCACGCGCATTGCCAAGCGCATGAACATACAAAACCTATGGTCCAAACCACAAG
TGGAAAACACAGAGGAGACTACCAGCAATGACGGGTGCCCAAAACCTAAGGATGATGAGGAGTTTGTCAT
TTCATCTGACGACATCAAAACTGAGGGCAAGAAAGGGAAAAACAAGACTGGTCGCGGCAAGAAGCACACA
GCATTTTCAAGCAAAGGCCTCAGTGATGAAGAGTACGATGAGTACAAGAGGATTAGAGAAGAAAGGAATG
GTAAGTACTCCATAGAAGAATACCTTCAGGACAGGGACAAATACTATGAGGAGGTGGCCATTGCCAGGGC
GACTGAGGAAGACTTCTGTGAAGAGGAGGAGGCCAAGATCCGTCAAAGGATCTTTAGGCCAACAAGGAAA
CAACGCAAGGAGGAAAGAGCTTCTCTCGGTCTGGTCACAGGTTCTGAAATTAGGAAAAGAAACCCAGATG
ACTTCAAACCCAAGGGGAAATTGTGGGCTGACGATGACAGGAGTGTGGACTACAATGAGAAACTCAGTTT
TGAGGCCCCACCAAGCATCTGGTCAAGAATAGTCAACTTTGGTTCAGGCTGGGGATTCTGGGTCTCCCCC
AGTCTTTTCATAACATCAACCCATGTCATACCCCAGGGCGCAAAGGAGTTCTTTGGAGTCCCCATCAAAC
AAATACAGGTACACAAATCAGGCGAGTTCTGTCGCTTGAGATTCCCAAAACCAATCAGGACTGATGTGAC
AGGCATGATCTTGGAAGAAGGCGCACCTGAGGGTACCGTGGTCACACTACTCATCAAAAGGTCCACTGGG
GAACTCATGCCCCTAGCAGCTAGAATGGGGACCCATGCGACCATGAAGATCCAAGGGCGCACTGTTGGAG
GCCAGATGGGCATGCTCCTGACAGGGTCCAACGCCAAGAGCATGGACATGGGTACTACACCAGGTGATTG
CGGCTGTCCCTATATTTACAAGAGAGGCAATGACTATGTGGTCATTGGAGTCCACACGGCTGCCGCACGT
GGAGGGAACACTGTCATATGTGCCACTCAGGGGAGTGAAGGAGAGGCTACACTTGAAGGTGGTGACAACA
AGGGAACATATTGTGGTGCACCAATCCTAGGCCCAGGGAGTGCCCCAACTCTTAGCACCAAGACCAAATT
CTGGAGATCATCTACAGCGTCACTCCCACCTGGCACCTATGAACCAGCCTATCTTGGTGGCAAGGACCCC
AGAGTCAAGGGTGGCCCTTCACTACAGCAAGTCATGAGGGAGCAGTTGAAACCATTCACAGAGCCAAGGG
GCAAACCACCAAAACCAAGTGTATTAGAAGCTGCCAAGAAGACCATCATCAATGTCCTTGAGCAAACAAT
TGACCCACCTGAGAAATGGTCGTTCGCACAAGCTTGCGCGTCCCTTGACAAGACCACTTCCAGCGGTTAT
CCGCACCATGTGCGGAAAAACGACTGCTGGAACGGGGAGTCCTTCACAGGCAAGCTGGCAGACCAGGCTT
CCAAGGCCAACCTGATGTTTGAAGAAGGGAAAAACATGACCCCAGTCTACACAGCTGCACTCAAGGATGA
GTTAGTTAAAACTGACAAAATTTATGGTAAGATCAAGAAGAGGCTTCTCTGGGGCTCGGACTTGGCGACC
ATGATCCGGTGTGCTCGGGCATTCGGAGGCCTAATGGATGAACTCAAAGCACACTGTGTCACACTTCCCA
TTAGAGTTGGCATGAACATGAATGAGGATGGCCCCATCATCTTCGAGAGGCATTCTAGGTACACATATCA
CTATGATGCTGATTACTCTCGATGGGATTCAACACAACAGAGAGCCGTGTTGGCAGCAGCTCTCGAAATC
ATGGTTAAATTCTCTCCAGAACCACATTTGGCCCAGGTAGTCGCAGAAGACCTTCTTTCTCCTAGCGTGG
TGGACGTGGGCGACTTCACAATATCAATCAACGAGGGTCTTCCCTCTGGGGTGCCTTGCACCTCCCAATG
GAACTCCATCGCCCACTGGCTTCTCACTCTCTGTGCGCTCTCTGAAGTCACAAACCTATCCCCTGACACA
ATACAGGCTAATTCCCTCTTCTCTTTTTATGGTGATGATGAAATTGTTAGCACAGACATAAAATTGGACC
CAGAGAAATTGACAGCAAAGCTCAGAGAATATGGGTTAAAACCGACCCGCCCTGACAAAACTGAAGGACC
CCTTGTCATCACTGAAGACCTGAATGGCCTAACTTTCCTGCGGAGAACTGTGACCCGCGACCCAGCTGGT
TGGTTTGGAAAACTGGAGCAGAGTTCAATACTCAGGCAAATGTACTGGACTAGGGGTCCCAACCATGGAG
ACCCATCTGAAACAATGATTCCACACTCCCAAAGACCCATACAATTGATGTCCCTACTGGGGGAGGCCGC
TCTCCACGGCCCAGCCTTTTACAGCAAAATCAGCAAGTTGGTCATTGCAGAGCTAAAAGAAGGTGGCATG
GATTTTTACGTGCCCAGACAAGAGCCAATGTTCAGATGGATGAGATTCTCAGATCTGAGCACGTGGGAGG
GCGATCGCAATCTGGCTCCCAGTTTTGTGAATGAAGATGGCGTCGAGTGACGCCAACCCATCTGATGGGT
CCACAGCCAACCTCGTCCCAGAGGTCAACAATGAGGTTATGGCTTTGGAGCCCGTAGTTGGTGCCGCCAT
TGCGGCACCTGTAGCGGGCCAACAAAATGTAATTGACCCCTGGATTAGAAATAATTTTGTACAAGCCCCT
GGTGGAGAGTTTACAGTATCCCCTAGAAACGCTCCAGGTGAAATACTATGGAGCGCGCCCTTAGGCCCTG
ATCTGAACCCCTACCTTTCCCATTTGGCCAGAATGTACAATGGTTATGCAGGTGGTTTTGAAGTGCAGGT
AATCCTCGCGGGGAACGCGTTCACCGCCGGGAAAATCATATTTGCAGCAGTCCCACCAAATTTCCCAACT
GAAGGTTTGAGCCCCAGTCAAGTCACTATGTTTCCCCATATAATAGTGGATGTTAGGCAATTGGAACCTG
TGTTGATTCCCTTACCCGATGTTAGGAATAATTTCTACCATTATAATCAATCAAATGACTCCACCATTAA
ATTGATAGCAATGTTGTATACACCACTTAGGGCTAATAATGCTGGGGACGATGTCTTCACAGTCTCTTGT
CGAGTCCTCACGAGACCATCCCCCGATTTTGATTTTATATTTTTGGTGCCACCTACAGTTGAATCAAGAA
CTAAACCATTCTCTGTCCCAGTTCTAACTGTTGAAGAGATGACCAATTCAAGGTTCCCCATCCCTTTGGA
AAAGTTGTTCACAGGCCCCAGTAGTGACATCGTAGTTCAACCACAAAATGGCAGGTGCACGACTGATGGC
GTGCTCCTAGGTACTACCCAATTGTCCTCTGTCAACATCTGCACCTTCAGAGGGGATGTCACCCAAGTTG
GAAAAACTAACAGATACACAATGAATTTGGCCTCCCCAAATTGGAACAGTTACGATCCAACAGAAGATAC
CCCAGCCCCTCTAGGAACTCCAGATTTCGTGGGGAAGATTCAAGGTGTGCTCACCCAAACCACAATTCCA
GGTGGCTCGACCCGCGCCCACAAGGCCACAGTGCGCACTGGGAGCGCCGACTTTTCTCCGAAACTGGGTA
AAATTCAATTTGACACTGACACAAGTAATGATCTTGACACCAACCAGAACACAAAGTTCACCCCAGTCGG
CGTTGTCCAGGAAGGTGATGATACCCACCAGAAAGAACCCATACAATGGGAGCTCCCAAGCTATTCAGGC
AGAGGCACTCATAATGTACACCTGGCCCCCGCTGTAGCCCCTACTTTCCCGGGCGAGCAGCTCCTCTTCT
TCAGATCTACTATGCCCGGATGTGGCGGGTACCCCAACATGAATTTGGACTGTCTACTCCCTCAGGAATG
GGTGCAGTACTTCTACCAGGAGGCAGCCCCAGCACAATCTGATGTAGCTCTGTTAAGATTTGTGAATCCA
GACACAGGTAGGGTTTTATTTGAATGTAAGCTTCATAAATCAGGCTATGTTACAGTGGCTTACACTGGCA
AACATGATTTGGTTATCCCCCCTAATGGTTATTTTAGATTTGATTCCTGGGTCAACCAGTTCTACACTCT
TGCCCCCATGGGAAATGGAACGGGGCGTAGACGTGCATTATAATGGCTGGAGCTTTCTTTGCTGGATTGG
CATCTGATGTCCTTGGCTCTGGACTTGGTTCCCTAATCAATGCTGGGGCTGGGGTCATCAACCAAAAAGT
TGATTTTGAAAATAATAGAAAATTACAACAAGATTCCTTCCAATTTAGTAGCAATCTCCAACAAGCTTCC
TTTCAACATGACAAAGAGATGCTCCAAGCACAAATTGAGGCCACCAAAAAGTTGCAACAGGAAATGATGA
GAGTTAAACAAGCAATGCTCCTAGAGGGTGGATTCTCTGAGACAGATGCAGCCCGTGGGGCAATCAACGC
CCCCATGACAAAAGTTTTGGACTGGAATGGAACAAGGTACTGGGCTCCCGATGCTAGGACTACAACATAC
AATGCAGGCCGCTTTTCCACCCCTCAACCCTCGGGGGCACCACCAGGAAGGGCTAATCTTAGGGCTGCTG
CCCCCGCCCGGGGCTCCTCTAGCATGTCTTCTAAATCTTCTATTGCTTCTTCTGTGTATTCAAATCAAAC
CACCTCAACGAGACTTGGTTCTACAGCTGGTTCTGGTACCAGTGTCTCGAGCCTCCCGTCAACTGCAAGG
ACTAGGAGCTGGGTTGAGGATCAAAATAGGAATTTGTCACCTTTCATGAGGGGGGCCCACAACATCTCGT
TTGTCACCCCACCATCTAGCAGATCCTCTAGCCAAGGCACAGTCTCAACCGTGCCCAAAGAAATTTTGGA
CTCCTGGACTGGCGCTTTCAACACGCGCAGGCAGCCTCTCTTCGCTCACATTCGTAAGCGAGGGGAGTCA
CGGGTGTAATGTGAAAAGACAAAATTGATTATCTTTCTTTTCTTTAGTGTCTTTT

>MF140693.1 Norovirus GII strain Norovirus/GII/Hu/NL/2011/GII.P4-GII.4/Rotterdam/E7800020_p8_d340 ORF1 gene, partial cds; and ORF2 and ORF3 genes, complete cds
TCTAACGACGCTTCCGCTGCCGCTGTTGCTAACAGCAACAACGACATCGCAAAATCTTCGAGTGACGGAG
TGCTTTCTAGCATGGCTGTCACTTTTAAACGAGCCCTCGGGGCGCGGCCTAAACAGCCTCCCCCGAGGGA
AAAACCACAAAGACCCCCACGACCACCTACTCCAGAACTGGTCAAAAATATTCCCCCTCCCCCACCCAAC
GGAGAGGATGAAATAGTGGTTTCTTATAGTGTCAAGGATGGTGTTTCCGGCTTGCCTGAACTTTCCACCG
TCAGGCAACCGGAAGAATCTAACACGGCCTTCAGTGTCCCTCCACTTAATCAGAGGGAGAATAGAGATGC
TAAGGAGCCACTCACTGGAACAATTCTGGAAATGTGGGACGGGGAAATCTACCATTATGGCCTGTATGTG
GAGCAAGGCCTTGTACTAGGTGTGCACAAACCACCAGCTGCCATCAGTCTCGCTAAGGTTGAGCTAGCAC
CACTCTCCTTGTACTGGAGACCTGTGTACACTCCTCAGTACCTCATCTCTCCAGACACTCTCAAGAAATT
ATCCGGAGAAACGTTCCCCTACACAGCCTTTGACAACAACTGCTATGCCTTTTGTTGCTGGGTCATGGAC
CTAAATGACTCGTGGCTGAGCAGGAGAATGATCCAGAGAACAACTGGTTTCTTCAGGCCCTACCAAGACT
GGAATAGGAAACCCCTTCCCACTATGGATGACTCCAAAATAAAGAAGGTAGCTAACGTATTCCTGTGTGC
TCTGTCCTCGCTGTTCACCAGACCCATAAAAGATATAATAGGGAGGATAAGGCCTCTTAACATCCTCAAC
ATCTTAGCCTCATGTGATTGGACTTTTGCAGGCATAGTGGAGTCCCTGATACTCTTGGCAGAACTCTTTG
GAGTTTTCTGGACACCCCCAGATGTGTCTGCGATGATTGCCCCCTTGCTTGGTGACTACGAGCTACAAGG
ACCTGAGGACCTTGCAGTGGAGCTCGTCCCCGTAGTGATGGGGGGAATTGGTTTGGTGCTAGGATTCACC
AAAGAGAAGATTGGGAAAATGTTGTCATCTGCTGCGTCCACCTTGAGAGCTTGTAAAGACCTTGGTGCAT
ATGGGCTAGAGATCCTAAAGTTGGTCATGAAGTGGTTCTTCCCGAAGAAGGAGGAGGCAAATGAGCTGGC
TATAGTGAGGTCTATTGAGGACGCAGTCCTAGATCTCGAGGCAATTGAAAACAACCATATGACCGCCTTG
CTCAAAGACAAAGACAGTCTGGCAACCTATATGAGAACACTTGACCTTGAGGAGGAGAAAGCCAGGAAAC
TCTCAACCAAGTCTGCCTCACCCGACATCGTGGGCACAATCAACGCCCTCCTGGCGAGAATCGCTGCCGC
ACGTTCTCTGGTGCATCGAGCGAAGGAGGAGCTTTCCAGCAGACCAAGACCTGTGGTGTTGATGATATCA
GGCAGGCCAGGAATAGGGAAGACCCACCTCGCTAGGGAAGTGGCTAAGAGAATCGCAGCCTCCCTTACAG
GAGACCAGCGTGTGGGCCTCATCCCACGCAATGGCGTCGACCATTGGGATGCATACAAGGGAGAGAGGGT
CGTCCTATGGGACGATTATGGAATGAGCAACCCTATCCACGATGCCCTCAGGCTGCAAGAACTCGCTGAC
ACTTGCTCCCTCACTCTAAACTGTGACAGGATTGAAAATAAAGGAAAGGTCTTTGACAGCGATGTCATCA
TTATCACCACTAATCTGGCCAACCCAGCACCACTGGACTATGTCAACTTTGAAGCATGCTCGAGGCGCAT
CGACTTCCTCGTGTATGCAGAAGCCCCTGAAGTCGAAAAGGCGAAGCGTGACTTCCCAGGCCAACCTGAC
ATGTGGAAGAACGCTTTCAGTTCTGATTTCTCACACATAAAACTGACACTGGCCCCACAGGGTGGTTTCG
ACAAGAACGGGAACACCCCGCACGGAAAGGGCGTCATGAAGACTCTCACCACTGGCTCCCTTATTGCCCG
GGCATCAGGGCTACTCCATGAGAGGTTAGATGAATTTGAACTACAGGGCCCAGCTCTCACCACCTTCAAT
TTCGATCGCAATAAAGTGCTTGCCTTTAGACAGCTTGCTGCTGAAAATAAATATGGATTGATGGACACAA
TGAGGGTTGGGAAACAGCTCAAGGATGTCAAAACCATGCCAGAACTCAAACAAGCACTCAAGAATGTCTC
AATCAAGAAGTGCCAAATAGTGTATAGTGGTTGCACCTACATACTTGAGTCTGATGGCAAGGGCAATGTG
AAAGTTGACAGAATCCAAAGCGCCGCCGTGCAGATCAACAATGAGCTGGCTGGTGCCCTGCACCATTTGA
GGAGCGCCAGAATCAGATACTATGTCAAGTGTGTCCAGGAGGCCCTGTATTCCATCATTCAAATTGCTGG
GGTTGCATTTGTCACCACGCGCATTGCCAAGCGCATGAACATACAAAACCTATGGTCCAAGCCACAAGTG
GAAAACACAGAGGAGACTGCCAGCAAGGACGGGTGCCCAAAACCTAGGGATGATGAGGAGTTCGTCATTT
CATCCGACGACATCAAAACTGAGGGTAAGAAAGGGAAGAACAAGACTGGCCGCGGCAAGAAGCACACAGC
ATTTTCAAGCAAAGGCCTCAGTGATGAAGAGTACGATGAGTACAAGAGAATTAGAGAAGAAAGGAATGGC
AAGTACTCCATAGAAGAGTACCTTCAGGACAGGGACAAATACTATGAGGAGGTGGCCATTGCCAGGGCGA
CTGAGGAAGACTTCTGTGAAGAGGAGGAGGCCAAGATCCGGCAGAGGATTTTTAGGCCAACAAGGAAACA
ACGCAAGGAGGAAAGAGCCTCTCTCGGCCTGGTCACAGGCTCTGAAATTAGGAAAAGAAACCCAGATGAT
TTCAAACCCAAGGGGAAATTGTGGGCTGACGATGACAGGAATGTGGATTACAATGAGAAACTCAGTTTTG
AGGCCCCACCAAGCATCTGGTCAAGAATAGTCAACTTTGGTTCAGGCTGGGGATTCTGGGTCTCCCCCAG
TCTGTTCATAACATCAACCCATGTCATACCCCAGGGCGCAAAGGAGTTCTTTGGAGTCCCCATCAAACAA
ATACAGGTACACAAGTCAGGCGAGTTCTGTCGCTTGAGATTCCCAAAACCAATCAGGACTGATGTGACGG
GCATGATCTTAGAAGAAGGCGCACCTGAGGGCACCGTGGTCACACTACTCATCAAAAGGTCCACTGGGGA
ACTCATGCCCCTAGCAGCTAGGATGGGGACCCATGCGACCATGAAGATCCAAGGGCGCACTGTTGGAGGC
CAGATGGGCATGCTTCTGACAGGATCCAACGCCAAGAGCATGGACCTGGGTACTACACCAGGTGATTGTG
GCTGCCCCTATATCTACAAGAGAGGTAATGACTATGTGGTCATTGGAGTCCACACGGCTGCCGCACGTGG
GGGAAACACTGTCATATGTGCCACCCAGGGGAGTGAAGGAGAGGCTACACTTGAAGGTGGTGACAACAAG
GGGACATACTGTGGTGCACCAATCCTAGGCCCAGGGAGTGCCCCAACTCTTAGCACCAAGACCAAATTCT
GGAGATCGTCTACAGCACCACTCCCACCTGGCACCTATGAACCAGCCTATCTTGGTGGCAAGGACCCTAG
AGTCAAGGGTGGCCCTTCACTACAGCAAGTCATGAGGGAACAGTTGAAGCCATTCACAGAGCCAAGGGGC
AAGCCACCAAAACCAAGTGTATTAGAAGCTGCCAAGAAGACCATCATCAACGTCCTTGAGCAAACAATTG
ATCCACCTGAGAAATGGTCGTTCGCACAAGCTTGCGCGTCCCTTGACAAGACCACTTCCAGTGGTCATCC
GCACCACGTGCGGAAAAACGACTGCTGGAACGGAGAGTCCTTCACAGGCAAGCTGGCAGACCAGGCTTCC
AAGGCCAACCTGATGTTTGAAGAAGGGAAGAACATGACCCCAGTCTACACAGCTGCGCTCAAGGATGAGT
TAGTTAAAACTGACAAAATTTATGGTAAGATCAAGAAGAGGCTTCTCTGGGGCTCGGACTTGGCGACCAT
GATCCGGTGTGCTCGAGCATTCGGAGGCCTAATGGATGAATTCAAAGCACACTGTGTCACGCTTCCTATT
AGAGTTGGCATGAACATGAATGAGGATGGCCCCATCATCTTCGAGAGGCATTCCAGGTACACATATCACT
ATGATGCTGATTACTCTCGATGGGATTCAACACAACAGAGAGCCGTGTTGGCAGCAGCTCTCGAAATCAT
GGTTAAATTCTCCCCAGAACCACATTTGGCTCAGGTAGTCGCGGAAGACCTTCTTTCTCCTAGCGTGGTG
GACGTGGGCGACTTCACAATATCAATCAACGAGGGTCTTCCCTCTGGGGTGCCCTGCACCTCCCAATGGA
ACTCCATCGCCCACTGGCTTCTCACTCTCTGTGCACTCTCCGAAGTCACAAACCTATCTCCTGACATCAT
ACAGGCTAACTCCCTCTTCTCTTTTTATGGTGATGATGAAATTGTTAGCACAGACATAAAATTGGACCCA
GAGAAATTGACAGCAAAGCTCAGAGAATATGGGTTAAAACCAACCCGCCCTGACAAAACTGAAGGACCCC
TTGTCATCTCTGAAGACCTGAATGGCCTAACTTTCCTGCGGAGAACTGTAACCCGCGACCCAGCTGGTTG
GTTTGGAAAACTGGAGCAGAGTTCAATACTCAGGCAAATGTACTGGACTAGGGGTCCCAATCATGGAGAC
CCATCTGAAACAATGATTCCACACTCCCAAAGACCCATACAATTGATGTCCCTACTGGGGGAGGCCGCTC
TCCACGGCCCAGCCTTTTATAGCAAAATCAGCAAGTTGGTCATTGCAGAGCTAAAAGAGGGTGGCATGGA
TTTTTACGTGCCCAGACAAGAGCCAATGTTCAGATGGATGAGATTCTCAGATCTGAGCACGTGGGAGGGC
GATCGCAATCTGGCTCCCAGTTTTGTGAATGAAGATGGCGTCGAGTGACGCCAACCCATCTGATGGGTCC
ACAGCCAACCTCGTCCCAGAGGTCAACAATGAGGTTATGGCTTTGGAGCCCGTAGTTGGTGCCGCTATTG
CGGCACCTGTAGCGGGCCAACAAAATGTAATTGACCCCTGGATTAGAAACAATTTTGTACAAGCCCCTGG
TGGAGAGTTTACAGTATCCCCTAGAAACGCTCCAGGTGAAATATTATGGAGCGCGCCCTTAGGCCCTGAT
CTGAATCCCTACCTTTCTCATTTGGCCAGAATGTACAATGGTTATGCAGGTGGTTTTGAAGTGCAGGTAC
TCCTCGCGGGGAACGCGTTCACCGCCGGGAAAATCATATTTGCAGCAGTCCCACCAAATTTCCCAACTGA
AGGTTTGAGCCCCAGCCAGATCACTATGTTCCCCCATATGATAGTAGATGTTAGGCAATTAGAACCTGTG
TTGATCCCCTTACCCGATGTTAGGAATAATTTTTACCATTATAATCAATCAAATGACTCCACTATCAAAT
TGATAGCAATGCTGTATACACCACTTAGGGCCAATAATGCTGGGGACGATGTCTTCACAGTTTCTTGTCG
AGTTCTCACGAGACCATCCCCCGATTTTGATTTCATATTTTTGGTGCCACCCACAGTTGAATCAAGAACT
AAACCATTCTCTGTCCCAATTTTAACTGTTGAGGAGATGACCAATTCAAGGTTCCCCATTCCTTTGGAAA
AGTTGTTCACGGGCCCCAGTAGTGCCTTTGTTGTTCAACCACAAAATGGCAGGTGCACGACTGATGGCGT
GCTCCTAGGTACTACCCAACTGTCCCCTGTAAACATCTGCACCTTCAGAGGGGATGTCACCCACACTTCA
GGCAGTCATAACTACACAATGAATTTGGCCTCCCAAAATTGGAACAGTTACGATCCAACAGAAGAAATCC
CAGCCCCTCTAGGGACTCCAGACTTCGTGGGGAAGATTCAAGGTGTGCTCACCCAAACCACAAGGACAGA
TGGCTCGACCCGCGGCCACAAAGCTACAGTGTACACTGGGGCCGCCGACTTCTCTCCAAAACTGGGTAGA
GTTCAATTTGCCACTGACACAAACAATGATTTTGATACTAACCAAAACACAAAGTTCACCCCAATCGGTG
TCATCCAGGAAGGTGATACCCCCCACCGAAATGAACCTCAACAATGGGTGCTCCCAAGTTACTCAGGCAG
AAACATTCATAATGTACACCTGGCCCCCGCTGTAGCCCCCACTTTCCCGGGCGAGCAGCTCCTCTTTTTC
AGATCTACTATGCCCGGATGCAGCGGGTACCCCAACATGGATTTGGACTGTCTGCTCCCCCAGGAATGGG
TGCAGTACTTCTACCAGGAGGCAGCCCCAGCGCAATCTGATGTGGCTCTGTTGAGATTTGTGAATCCAGA
CACAGGTAGGGTTTTGTTTGAGTGTAAGCTCCATAAATCAGGCTATGTTACAGTGGCTCACACTGGCCAA
CATGATTTGGTTATCCCCCCCAATGGTTATTTTAGATTTGATTCCTGGGTCAACCAGTTCTACACACTTG
CCCCCATGGGAAATGGGACGGGGCGTAGACGTGCACTATAATGGCTGGAGCTTTCTTTGCTGGATTGGCA
TCTGACGTCCTTGGCTCTGGACTTGGTTCCCTAATCAATGCTGGGGCTGGGGCCATCAACCAAAAAGTTG
AATTTGAAAATAATAGAAAATTGCAACAAGCTTCCTTCCAATTTAGTAGCAATCTACAACAAGCTTCCTT
TCAACATGACAAGGAGATGCTCCAAGCACAAATTGAGGCCACCAAAAAGTTGCAACAGGAAATGATGAGA
GTTAAACAAGCAATGCTCCTAGAGGGCGGATTCTCTGAGGTAGATGCAGCCCGTGGGGCAATCAACGCCC
CCATGACAAAAACTTTGGACTGGAGTGGGACAAGGTACTGGGCTCCCGATGCTAGGACTACAACATATAA
TGCAGGCCGCTTTTCCACCCCTCAACCCTCGGGGGCACTACCAGGAAGAGCTAATCTTAGGGCTACTGCC
CCCGCCCGGGGTTCCTCCAGCATGTCTTCTAACTCTTCTATTGCTACTTCTGTGTATTCAAATCAAACCA
CTTCAACGAGACTTGGTTCTACAGCTGGTTCTGGTACCAGTGTCTCGAGCCTCCCGTCAACTGCAAGGAC
TAGGAGCTGGGTTGAGGATCAAAATAGGAATTTGTCACCTTTCATGAGGGGGGCCCATAACATCTCGTTT
GTCACCCCACCATCTAGCAGATCATCTAGCCAAGGCACAGTCTCAACCGTGCCCAAAGAAGTTTTGGACT
CCTGGACTGGCGCTTTCAACACGCGCAGGCAGCCTCTCTTCGCTCACATTCGCAAGCGAGGGGAGTCACG
GGTGTAATGTGAAAAGACAAAATTGATTATCTTTCTTTTCTTTAGTGTCTTTT

>MF140692.1 Norovirus GII strain Norovirus/GII/Hu/NL/2013/GII.P4-GII.4/Rotterdam/E1300330_p8_d269 ORF1 gene, partial cds; ORF2 gene, complete cds; and ORF3 gene, partial cds
CGACGCTTCCGCTGCCGCTGTTGCTAACAGCAACAACGACATCGCAAAATCTTCGAGTGACGGAGTGCTT
TCTAGCATGGCTGTCACTTTTAAACGAGCCCTCGGGGCGCGGCCTAAACAGCCTCCCCCGAGGGAAAAAC
CACAAAGACCCCCACGACCACCTACTCCAGAACTGGTCAAAAATATTCCCCCTCCCCCACCCAACGGAGA
GGATGAAATAGTGGTTTCTTATAGTGTCAAGGATGGTGTTTCCGGCTTGCCTGAACTTTCCACCGTCAGG
CAACCGGAAGAATCTAACACGGCCTTCAGTGTCCCTCCACTTAATCAGAGGGAGAATAGAGATGCTAAGG
AGCCACTCACTGGAACAATTCTGGAAATGTGGGACGGGGAAATCTACCATTATGGCCTGTATGTGGAGCA
AGGCCTTGTACTAGGTGTGCACAAACCACCAGCTGCCATCAGCCTCGCTAAGGTTGAGCTAGCACCACTC
TCCTTGTACTGGAGACCTGTGTACACTCCTCAGTACCTCATCTCTCCAGACACTCTCAAGAAATTATCCG
GAGAAACGTTCCCCTACACAGCCTTTGACAACAACTGCTATGCCTTTTGTTGCTGGGTCATGGACCTAAA
TGACTCGTGGCTGAGCAGGAGAATGATCCAGAGAACAACTGGTTTCTTCAGGCCCTACCAAGACTGGAAT
AGGAAACCCCTTCCCACTATGGATGACTCCAAAATAAAGAAGGTAGCTAACGTATTCCTGTGTGCTCTGT
CCTCGCTGTTCACCAGACCCATAAAAGATATAATAGGGAGGATAAGGCCTCTTAACATCCTCAACATCTT
AGCCTCATGTGATTGGACTTTTGCAGGCATAGTGGAGTCCCTGATACTCTTGGCAGAACTCTTTGGAGTT
TTCTGGACACCCCCAGATGTGTCTGCGATGATTGCCCCCTTGCTTGGTGACTACGAGCTACAAGGACCTG
AGGACCTTGCAGTGGAGCTCGTCCCCGTAGTGATGGGGGGAATTGGTTTGGTGCTAGGATTCACCAAAGA
GAAGATTGGGAAAATGTTGTCATCTGCTGCGTCCACCTTGAGAGCTTGTAAAGACCTTGGTGCATATGGG
CTAGAGATCCTAAAGTTGGTCATGAAGTGGTTCTTCCCGAAGAAGGAGGAGGCAAATGAGCTGGCTATAG
TGAGGTCTATTGAGGACGCAGTCCTAGATCTCGAGGCAATTGAAAACAACCATATGACCGCCTTGCTCAA
AGACAAAGACAGTCTGGCAACCTATATGAGAACACTTGACCTTGAGGAGGAGAAAGCCAGGAAACTCTCA
ACCAAGTCTGCCTCACCCGACATCGTGGGCACAATCAACGCCCTCCTGGCGAGAATCGCTGCCGCACGTT
CTCTGGTGCATCGAGCGAAGGAGGAGCTTTCCAGCAGACCAAGACCTGTGGTGTTGATGATATCAGGCAG
GCCAGGAATAGGGAAGACCCACCTCGCTAGGGAAGTGGCTAAGAGAATCGCAGCCTCCCTTACAGGAGAC
CAGCGTGTGGGCCTCATCCCACGCAATGGCGTCGACCATTGGGATGCATACAAGGGAGAGAGGGTCGTCC
TATGGGACGATTATGGAATGAGCAACCCTATCCACGATGCCCTCAGGCTGCAAGAACTCGCTGACACTTG
CTCCCTCACTCTAAACTGTGACAGGATTGAAAATAAAGGAAAGGTCTTTGACAGCGATGTCATCATTATC
ACCACTAATCTGGCCAACCCAGCACCACTGGACTATGTCAACTTTGAAGCATGCTCGAGGCGCATCGACT
TCCTCGTGTATGCAGAAGCCCCTGAAGTCGAAAAGGCGAAGCGTGACTTCCCAGGCCAACCTGACATGTG
GAAGAACGCTTTCAGTTCTGATTTCTCACACATAAAACTGACACTGGCCCCACAGGGTGGTTTCGATAAG
AACGGGAACACCCCGCACGGAAAGGGCGTCATGAAGACTCTCACCACTGGCTCCCTTATTGCCCGGGCAT
CAGGGCTACTCCATGAGAGGTTAGATGAATTTGAACTACAGGGCCCAGCTCTCACCACCTTCAATTTCGA
TCGCAATAAAGTGCTTGCCTTTAGACAGCTTGCTGCTGAAAATAAATATGGATTGATGGACACAATGAGG
GTTGGGAAACAGCTCAAGGATGTCAAAACCATGCCAGAACTCAAACAAGCACTCAAGAATGTCTCAATCA
AGAAGTGCCAAATAGTGTATAGTGGTTGCACCTACATACTTGAGTCTGATGGCAAGGGCAATGTGAAAGT
TGACAGAATCCAAAGCGCCGCCGTGCAGATCAACAATGAGCTGGCTGGTGCCCTGCACCATTTGAGGAGC
GCCAGAATCAGATACTATGTCAAGTGTGTCCAGGAGGCCCTGTATTCCATCATTCAAATTGCTGGGGTTG
CATTTGTCACCACGCGCATTGCCAAGCGCATGAACATACAAAACCTATGGTCCAAGCCACAAGTGGAAAA
CACAGAGGAGACTGCCAGCAAGGACGGGTGCCTAAAACCTAGGGATGATGAGGAGTTCGTCATTTCATCC
GACGACATCAAAACTGAGGGTAAGAAAGGGAAGAACAAGACTGGCCGCGGCAAGAAGCACACAGCATTTT
CAAGCAAAGGCCTCAGTGATGAAGAGTACGATGAGTACAAGAGAATTAGAGAAGAAAGGAATGGCAAGTA
CTCCATAGAAGAGTACCTTCAGGACAGGGACAAATACTATGAGGAGGTGGCCATTGCCAGGGCGACTGAG
GAAGACTTCTGTGAAGAGGAGGAGGCCAAGATCCGGCAGAGGATTTTTAGGCCAACAAGGAAACAACGCA
AGGAGGAAAGAGCCTCTCTCGGTCTGGTCACAGGCTCTGAAATTAGGAAAAGAAACCCAGATGATTTCAA
ACCCAAGGGGAAATTGTGGGCTGACGATGACAGGAATGTGGATTACAATGAGAAACTCAGTTTTGAGGCC
CCACCAAGCATCTGGTCAAGAATAGTCAACTTTGGTTCAGGCTGGGGATTCTGGGTCTCCCCCAGTCTGT
TCATAACATCAACCCATGTCATACCCCAGGGCGCAAAGGAGTTCTTTGGAGTCCCCATCAAACAAATACA
GGTACACAAGTCAGGCGAGTTCTGTCGCTTGAGATTCCCAAAACCAATCAGGACTGATGTGACGGGCATG
ATCTTAGAAGAAGGCGCACCTGAGGGCACCGTGGTCACACTACTCATCAAAAGGTCCACTGGGGAACTCA
TGCCCCTAGCAGCTAGGATGGGGACCCATGCGACCATGAAGATCCAAGGGCGCACTGTTGGAGGCCAGAT
GGGCATGCTTCTGACAGGATCCAACGCCAAGAGCATGGACCTGGGTACTACACCAGGTGATTGTGGCTGC
CCCTATATCTACAAGAGAGGTAATGACTATGTGGTCATTGGAGTCCACACGGCTGCCGCACGTGGGGGAA
ACACTGTCATATGTGCCACCCAGGGGAGTGAAGGAGAGGCTACACTTGAAGGTGGTGACAACAAGGGGAC
ATACTGTGGTGCACCAATCCTAGGCCCAGGGAGTGCCCCAACTCTTAGCACCAAGACCAAATTCTGGAGA
TCGTCTACAGCACCACTCCCACCTGGCACCTATGAACCAGCCTATCTTGGTGGCAAGGACCCTAGAGTCA
AGGGTGGCCCTTCACTACAGCAAGTCATGAGGGAACAGTTGAAGCCATTCACAGAGCCAAGGGGCAAGCC
ACCAAAACCAAGTGTATTAGAAGCTGCCAAGAAGACCATCATCAACGTCCTTGAGCAAACAATTGATCCA
CCTGAGAAATGGTCGTTCGCACAAGCTTGCGCGTCCCTTGACAAGACCACTTCCAGTGGTCATCCGCACC
ACGTGCGGAAAAACGACTGCTGGAACGGAGAGTCCTTCACAGGCAAGCTGGCAGACCAGGCTTCCAAGGC
CAACCTGATGTTTGAAGAAGGGAAGAACATGACCCCAGTCTACACAGCTGCGCTCAAGGATGAGTTAGTT
AAAACTGACAAAATTTATGGTAAGATCAAGAAGAGGCTTCTCTGGGGCTCGGACTTGGCGACCATGATCC
GGTGTGCTCGAGCATTCGGAGGCCTAATGGATGAATTCAAAGCACACTGTGTCACGCTTCCTATTAGAGT
TGGCATGAACATGAATGAGGATGGCCCCATCATCTTCGAGAGGCATTCCAGGTACACATATCACTATGAT
GCTGATTACTCTCGATGGGATTCAACACAACAGAGAGCCGTGTTGGCAGCAGCTCTCGAAATCATGGTTA
AATTCTCCCCAGAACCACATTTGGCTCAGGTAGTCGCGGAAGACCTTCTTTCTCCTAGCGTGGTGGACGT
GGGCGACTTCACAATATCAATCAACGAGGGTCTTCCCTCTGGGGTGCCCTGCACCTCCCAATGGAACTCC
ATCGCCCACTGGCTTCTCACTCTCTGTGCACTCTCCGAAGTCACAAACCTATCTCCTGATATCATACAGG
CTAACTCCCTCTTCTCTTTTTATGGTGATGATGAAATTGTTAGCACAGACATAAAATTGGACCCAGAGAA
ATTGACAGCAAAGCTCAGAGAATATGGGTTAAAACCAACCCGCCCTGACAAAACTGAAGGACCCCTTGTC
ATCTCTGAAGACCTGAATGGCCTAACTTTCCTGCGGAGAACTGTGACCCGCGACCCAGCTGGTTGGTTTG
GAAAACTGGAGCAGAGTTCAATACTCAGGCAAATGTACTGGACTAGGGGTCCCAATCATGGAGACCCATC
TGAAACAATGATTCCACACTCCCAAAGACCCATACAATTGATGTCCCTACTGGGGGAGGCCGCTCTCCAC
GGCCCAGCCTTTTATAGCAAAATCAGCAAGTTGGTCATTGCAGAGCTAAAAGAGGGTGGCATGGATTTTT
ACGTGCCCAGACAAGAGCCAATGTTCAGATGGATGAGATTCTCAGATCTGAGCACGTGGGAGGGCGATCG
CAATCTGGCTCCCAGTTTTGTGAATGAAGATGGCGTCGAGTGACGCCAACCCATCTGATGGGTCCACAGC
CAACCTCGTCCCAGAGGTCAACAATGAGGTTATGGCTTTGGAGCCCGTAGTTGGTGCCGCTATTGCGGCA
CCTGTAGCGGGCCAACAAAATGTAATTGACCCCTGGATTAGAAACAATTTTGTACAAGCCCCTGGTGGAG
AGTTTACAGTATCCCCTAGAAACGCTCCAGGTGAAATATTATGGAGCGCGCCCTTAGGCCCTGATCTGAA
TCCCTACCTTTCTCATTTGGCCAGAATGTACAATGGTTATGCAGGTGGTTTTGAAGTGCAGGTACTCCTC
GCGGGGAACGCGTTCACCGCCGGGAAAATCATATTTGCAGCAGTCCCACCAAATTTCCCAACTGAAGGTT
TGAGCCCCAGCCAGATCACTATGTTCCCCCATATGATAGTAGATGTTAGGCAATTAGAACCTGTGTTGAT
CCCCTTACCCGATGTTAGGAATAATTTTTACCATTATAATCAATCAAATGACTCCACTATCAAATTGATA
GCAATGCTGTATACACCACTTAGGGCCAATAATGCTGGGGACGATGTCTTCACAGTTTCTTGTCGAGTTC
TCACGAGACCATCCCCCGATTTTGATTTCATATTTTTGGTGCCACCCACAGTTGAATCAAGAACTAAACC
ATTCTCTGTCCCAATTTTAACTGTTGAGGAGATGACCAATTCAAGGTTCCCCATTCCTTTGGAAAAGTTG
TTCACGGGCCCCAGTAGTGCCTTTGTTGTTCAACCACAAAATGGCAGGTGCACGACTGATGGCGTGCTCC
TAGGTACTACCCAACTGTCCCCTGTAAACATCTGCACCTTCAGAGGGGATGTCACCCACACTCCAAACAG
TCATAACTACACAATGAATTTGGCCTCCCAAAATTGGAACAGTTACGATCCAACAGAAGAAATCCCAGCC
CCTCTAGGGACTCCAGACTTCGTGGGGAAGATTCAAGGTGTGCTCACCCAAACCACAAGGACAGATGGCT
CGACCCGCGGCCACAAAGCTACAGTGTACACTGGGGGCGCCGACTTCTCTCCAAAACTGGGTAGAGTTCA
ATTTGCCACTGACACAAACAATGATTTTGAAACTAACCAAAACACAAAGTTCACCCCAATCGGTGTCATC
CAGGAAGGTGATACCCCCCACCGAAATGAACCTCAACAATGGGTGCTCCCAAGTTACTCAGGCAGAAACA
TTCATAATGTACACCTGGCCCCCGCTGTAGCCCCCACTTTCCCGGGCGAGCAGCTCCTCTTTTTCAGATC
TACTATGCCCGGATGCAGCGGGTACCCCAACATGGATTTGGACTGTCTGCTCCCCCAGGAATGGGTGCAG
TACTTCTACCAGGAGGCAGCCCCAGCGCAATCTGATGTGGCTCTGTTGAGATTTGTGAATCCAGACACAG
GTAGGGTTTTGTTTGAGTGTAAGCTCCATAAATCAGGCTATGTTACAGTGGCTCACACTGGCCAACATGA
TTTGGTTATCCCCCCCAATGGTTATTTTAGATTTGATTCCTGGGTCAACCAGTTCTACACACTTGCCCCC
ATGGGAAATGGGACGGGGCGTAGACGTGCACTATAATGGCTGGAGCTTTCTTTGCTGGATTGGCATCTGA
CGTCCTTGGCTCTGGACTTGGTTCCCTAATCAATGCTGGGGCTGGGGCCATCAACCAAAAAGTTGAATTT
GAAAATAATAGAAAATTGCAACAAGCTTCCTTCCAATTTAGTAGCAATCTACAACAAGCTTCCTTTCAAC
ATGACAAGGAGATGCTCCAAGCACAAATTGAGGCCACCAAAAAGTTGCAACAGGAAATGATGAGAGTTAA
ACAAGCAATGCTCCTAGAGGGCGGATTCTCTGAGGTAGATGCAGCCCGTGGGGCAATCAACGCCCCCATG
ACAAAAACTTTGGACTGGAGTGGGACAAGGTACTGGGCTCCCGATGCTAGGACTACAACATATAATGCAG
GCCGCTTTTCCACCCCTCAACCCTCGGGGGCACTACCAGGAAGAGCTAATCTTAGGGCTACTGCCCCCGC
CCGGGGTTCCTCCAGCATGTCTTCTAACTCTTCTATTGCTACTTCTGTGTATTCAAATCAAACCACTTCA
ACGAGACTTGGTTCTACAGCTGGTTCTGGTACCAGTGTCTCGAGCCTCCCGTCAACTGCAAGGACTAGGA
GCTGGGTTGAGGATCAAAATAGGAATTTGTCACCTTTCATGAGGGGGGCCCATAACATCTCGTTTGTCAC
CCCACCATCTAGCAGATCATCTAGCCAAGGCACAGTCTCAACCGTGCCCAAAGAAGTTTTGGACTCCTGG
ACTGGCGCTTTCAACACGCGCAGGCAGCCTCTCTTCGCTCACATTCGCAAGCGAGGGGAGTCACGG

>MF140691.1 Norovirus GII strain Norovirus/GII/Hu/NL/2012/GII.P4-GII.4/Rotterdam/E1300329_p8_d173 ORF1 gene, partial cds; and ORF2 and ORF3 genes, complete cds
CGACGCTTCCGCTGCCGCTGTTGCTAACAGCAACAACGACATCGCAAAATCTTCGAGTGACGGAGTGCTT
TCTAGCATGGCTGTCACTTTTAAACGAGCCCTCGGGGCGCGGCCTAAACAGCCTCCCCCGAGGGAAAAAC
CACAAAGACCCCCACGACCACCTACTCCAGAACTGGTCAAAAATATTCCCCCTCCCCCACCCAACGGAGA
GGATGAAATAGTGGTTTCTTATAGTGTCAAGGATGGTGTTTCCGGCTTGCCTGAACTTTCCACCGTCAGG
CAACCGGAAGAATCTAACACGGCCTTCAGTGTCCCTCCACTTAATCAGAGGGAGAATAGAGATGCTAAGG
AGCCACTTACTGGAACAATTCTGGAAATGTGGGACGGGGAAATCTACCATTATGGCCTGTATGTGGAGCG
AGGCCTTGTACTAGGTGTGCACAAACCACCAGCTGCCATCAGCCTCGCTAAGGTTGAGCTAGCACCACTC
TCCTTGTACTGGAGACCTGTGTACACTCCTCAGTACCTCATCTCTCCAGACACTCTCAAGAAATTATCCG
GAGAAACGTTCCCCTACACAGCCTTTGACAACAACTGCTATGCCTTTTGTTGCTGGGTCATGGACCTAAA
TGACTCGTGGCTGAGCAGGAGAATGATCCAGAGAACAACTGGTTTCTTCAGGCCCTACCAAGACTGGAAT
AGGAAACCCCTTCCCACTATGGATGACTCCAAAATAAAGAAGGTAGCTAACGTATTCCTGTGTGCTCTGT
CCTCGCTGTTCACCAGACCCATAAAAGATATAATAGGGAGGATAAGGCCTCTTAACATCCTCAACATCTT
AGCCTCATGTGATTGGACTTTTGCAGGCATAGTGGAGTCCCTGATACTCTTGGCAGAACTCTTTGGAGTT
TTCTGGACACCCCCAGATGTGTCTGCGATGATTGCCCCCTTGCTTGGTGACTACGAGCTACAAGGACCTG
AGGACCTTGCAGTGGAGCTCGTCCCCGTAGTGATGGGGGGAATTGGTTTGGTGCTAGGATTCACCAAAGA
GAAGATTGGGAAAATGTTGTCATCTGCTGCGTCCACCTTGAGAGCTTGTAAAGACCTTGGTGCATATGGG
CTAGAGATCCTAAAGTTGGTCATGAAGTGGTTCTTCCCGAAGAAGGAGGAGGCAAATGAGCTGGCTATAG
TGAGGTCTATCGAGGACGCAGTCCTAGATCTCGAGGCAATTGAAAACAACCATATGACCACCTTGCTCAA
AGACAAAGACAGTCTGGCAACCTATATGAGAACACTTGACCTTGAGGAGGAGAAAGCCAGGAAACTCTCA
ACCAAGTCTGCCTCACCCGACATCGTGGGCACAATCAACGCCCTCCTGGCGAGAATCGCTGCCGCACGTT
CTCTGGTGCATCGAGCGAAGGAGGAGCTTTCCAGCAGACCAAGACCTGTGGTGTTGATGATATCAGGCAG
GCCAGGAATAGGGAAGACCCACCTCGCTAGGGAAGTGGCTAAGAGAATCGCAGCCTCCCTTACAGGAGAC
CAGCGTGTGGGCCTCATCCCACGCAATGGCGTCGACCATTGGGATGCATACAAGGGAGAGAGGGTCGTCC
TATGGGACGATTATGGAATGAGCAACCCTATCCACGATGCCCTCAGGCTGCAAGAACTCGCTGACACTTG
CTCCCTCACTCTAAACTGTGACAGGATTGAAAATAAAGGAAAGGTCTTTGACAGCGATGTCATCATTATC
ACCACTAATCTGGCCAACCCAGCACCACTGGACTATGTCAACTTTGAAGCATGCTCGAGGCGCATCGACT
TCCTCGTGTATGCAGAAGCCCCTGAAGTCGAAAAGGCGAAGCGTGACTTCCCAGGCCAGCCTGACATGTG
GAAGAACGCTTTCAGTTCTGATTTCTCACACATAAAACTGACACTGGCCCCACAGGGTGGTTTCGATAAG
AACGGGAACACCCCGCACGGAAAGGGCGTCATGAAGACTCTCACCACTGGCTCCCTTATTGCCCGGGCAT
CAGGGCTACTCCATGAGAGGTTAGATGAATTTGAACTACAGGGCCCAGCTCTCACCACCTTCAATTTCGA
TCGCAATAAAGTGCTTGCCTTTAGACAGCTTGCTGCTGAAAATAAATATGGATTGATGGACACAATGAGG
GTTGGGAAACAGCTCAAGGATGTCAAAACCATGCCAGAACTCAAACAAGCACTCAAGAATGTCTCAATCA
AGAAGTGCCAAATAGTGTATAGTGGTTGCACCTACATACTTGAGTCTGATGGCAAGGGCAATGTGAAAGT
TGACAGAATCCAAAGCGCCGCCGTGCAGATCAACAATGAGCTGGCTGGTGCCCTGCACCATTTGAGGAGC
GCCAGAATCAGATACTATGTCAAGTGTGTCCAGGAGGCCCTGTATTCCATCATTCAAATTGCTGGGGTTG
CATTTGTCACCACGCGCATTGCCAAGCGCATGAACATACAAAACCTATGGTCCAAGCCACAAGTGGAAAA
CACAGAGGAGACTACCAGCAAGGACGGGTGCCTAAAACCTAGGGATGATGAGGAGTTTGTCATTTCATCC
GACGACATCAAAACTGAGGGTAAGAAAGGGAAGAACAAGACTGGCCGCGGCAAGAAGCACACAGCATTTT
CAAGCAAAGGCCTCAGTGATGAAGAGTACGATGAGTACAAGAGAATTAGAGAAGAAAGGAATGGCAAGTA
CTCCATAGAAGAGTACCTTCAGGACAGGGACAAATACTATGAGGAGGTGGCCATTGCCAGGGCGACTGAG
GAAGACTTCTGTGAAGAGGAGGAGGCCAAGATCCGGCAGAGGATCTTTAGGCCAACAAGGAAACAACGCA
AGGAGGAAAGAGCCTCTCTCGGTCTGGTCACAGGCTCTGAAATTAGGAGAAGAAACCCAGATGATTTCAA
ACCCAAGGGGAAATTGTGGGCTGACGATGACAGGAGTGTGGACTACAATGAGAAACTCAGTTTTGAGGCC
CCACCAAGCATCTGGTCAAGAATAGTCAACTTTGGTTCAGGCTGGGGATTCTGGGTCTCCCCCAGTCTGT
TCATAACATCAACCCATGTCATACCCCAGGGCGCAAAGGAGTTCTTTGGAGTCCCCATCAAACAAATACA
GGTACACAAGTCAGGCGAGTTCTGTCGCTTGAGATTCCCAAAACCAATCAGGACTGATGTGACGGGCATG
ATCTTAGAAGAAGGCGCACCTGAGGGCACCGTGGTCACACTACTCATCAAAAGGTCCACTGGGGAACTCA
TGCCCCTAGCAGCTAGGATGGGGACCCATGCGACCATGAAGATCCAAGGGCGCACTGTTGGAGGCCAGAT
GGGCATGCTTCTGACAGGATCCAACGCCAAGAGCATGGACCTGGGTACTACACCAGGTGATTGTGGCTGC
CCCTATATCTACAAGAGAGGTAATGACTATGTGGTCATTGGAGTCCACACGGCTGCCGCACGTGGGGGAA
ACACTGTCATATGTGCCACCCAGGGGAGTGAAGGAGAGGCTACACTTGAAGGTGGTGACAACAAGGGGAC
ATACTGTGGTGCACCAATCCTAGGCCCAGGGAGTGCCCCAACTCTTAGCACCAAGACCAAATTCTGGAGA
TCGTCTACAGCACCACTCCCACCTGGCACCTATGAACCAGCCTATCTTGGTGGCAAGGACCCTAGAGTCA
AGGGTGGCCCTTCACTACAGCAAGTCATGAGGGAACAGTTGAAGCCATTCACAGAGCCAAGGGGCAAGCC
ACCAAAACCAAGTGTATTAGAAGCTGCCAAGAAGACCATCATCAACGTCCTTGAGCAAACAATTGATCCA
CCTGAGAAATGGTCGTTCGCACAAGCTTGCGCGTCCCTTGACAAGACCACTTCCAGTGGTCATCCGCACC
ACGTGCGGAAAAACGACTGCTGGAACGGAGAGTCCTTCACAGGCAAGCTGGCAGACCAGGCTTCCAAGGC
CAACCTGATGTTTGAAGAAGGGAAGAACATGACCCCAGTCTACACAGCTGCGCTCAAGGATGAGTTAGTT
AAAACTGACAAAATTTATGGTAAGATCAAGAAGAGGCTTCTCTGGGGCTCGGACTTGGCGACCATGATCC
GGTGTGCTCGAGCATTCGGAGGCCTAATGGATGAATTCAAAGCACACTGTGTCACGCTTCCTATTAGAGT
TGGCATGAATATGAATGAGGATGGCCCCATCATCTTCGAGAGGCATTCCAGGTACACATATCACTATGAT
GCTGATTACTCTCGATGGGATTCAACACAACAGAGAGCCGTGTTGGCAGCAGCTCTCGAAATCATGGTTA
AATTCTCCCCAGAACCACATTTGGCTCAGGTAGTCGCGGAAGACCTTCTTTCTCCTAGCGTGGTGGACGT
GGGCGACTTCACAATATCAATCAACGAGGGTCTTCCCTCTGGGGTGCCCTGCACCTCCCAATGGAACTCC
ATCGCCCACTGGCTTCTCACTCTCTGTGCACTCTCCGAAGTCACAAACCTATCTCCTGATACCATACAGG
CTAACTCCCTCTTCTCTTTTTATGGTGATGATGAAATTGTTAGCACAGACATAAAATTGGACCCAGAGAA
ATTGACAGCAAAGCTCAGAGAATATGGGTTAAAACCAACCCGCCCTGACAAAACTGAAGGACCCCTTGTC
ATCTCTGAAGACCTGAATGGCCTAACTTTCCTGCGGAGAACTGTGACCCGCGACCCAGCTGGTTGGTTTG
GAAAACTGGAGCAGAGTTCAATACTCAGGCAAATGTACTGGACTAGGGGTCCCAATCATGGAGACCCATC
TGAAACAATGATTCCACACTCCCAAAGACCCATACAATTGATGTCCCTACTGGGGGAGGCCGCTCTCCAC
GGCCCAGCCTTTTATAGCAAAATCAGCAAGTTGGTCATTGCAGAGCTAAAAGAGGGTGGCATGGATTTTT
ACGTGCCCAGACAAGAGCCAATGTTCAGATGGATGAGATTCTCAGATCTGAGCACGTGGGAGGGCGATCG
CAATCTGGCTCCCAGTTTTGTGAATGAAGATGGCGTCGAGTGACGCCAACCCATCTGATGGGTCCACAGC
CAACCTCGTCCCAGAGGTCAACAATGAGGTTATGGCTTTGGAGCCCGTAGTTGGTGCCGCTATTGCGGCA
CCTGTAGCGGGCCAACAAAATGTAATTGACCCCTGGATTAGAAACAATTTTGTACAAGCCCCTGGTGGAG
AGTTTACAGTATCCCCTAGAAACGCTCCAGGTGAAATATTATGGAGCGCGCCCTTAGGCCCTGATCTGAA
TCCCTACCTTTCTCATTTGGCCAGAATGTACAATGGTTATGCAGGTGGTTTTGAAGTGCAGGTACTCCTC
GCGGGGAACGCGTTCACCGCCGGGAAAATCATATTTGCAGCAGTCCCACCAAATTTCCCAACTGAAGGTT
TGAGCCCCAGCCAGATCACTATGTTCCCCCATATGATAGTAGATGTTAGGCAATTGGAACCTGTGTTGAT
CCCCTTACCCGATGTTAGGAATAATTTTTACCATTATAATCAATCAAATGACCCCACTATCAAATTGATA
GCAATGCTGTATACACCACTTAGGGCTAATAATGCTGGGGACGATGTCTTCACAGTTTCTTGTCGAGTTC
TCACGAGACCATCCCCCGATTTTGATTTCATATTTTTGGTGCCACCCACAGTTGAATCAAGAACTAAACC
ATTCTCTGTCCCAATTTTAACTGTTGAGGAGATGACCAATTCAAGGTTCCCCATTCCTTTGGAAAAGTTG
TTCACGGGCCCCAGTAGTGCCTTTGTTGTTCAACCACAAAATGGCAGGTGCACGACTGATGGCGTGCTCC
TAGGTACTACCCAACTGTCCCCTGTAAACATCTGCACCTTCAGAGGGGATGTCATCCACACTCCAAACAG
TCATAACTACACAATGAATTTGGCCTCCCAAAATTGGAACAGTTACGATCCAACAGAAGAAATCCCAGCC
CCTCTAGGGACTCCAGACTTCGTGGGGAAGATTCAAGGTGTGCTCACCCAAACCACAAGGACAGATGGCT
CGACCCGCGGCCACAAAGCTACAGTGTACACTGGGGGCGCCGACTTTTCTCCAAAACTGGGTAGAGTTCA
ATTTGCCACTGACACAAACAATGATTTTGAAACTAACCAAAACACAAAGTTCACCCCAGTCGGTGTCATC
CAGGATGGTGATACCACCCACCGAAATGAACCTCAACAATGGGTGCTCCCAAGTTACTCAGGCAGAAACA
TTCATAATGTACACCTGGCCCCCGCTGTAGCCCCCACTTTCCCGGGCGAGCAGCTCCTCTTTTTCAGATC
TACTATGCCCGGATGCAGCGGGTACCCCAACATGGATTTGGACTGTCTGCTCCCCCAGGAATGGGTGCAG
TACTTCTACCAGGAGGCAGCCCCAGCGCAATCTGATGTGGCTCTGTTGAGATTTGTGAATCCAGACACAG
GTAGGGTTTTGTTTGAGTGTAAGCTCCATAAATCAGGCTATGTTACAGTGGCTCACACTGGCCAACATGA
TTTGGTTATCCCCCCCAATGGTTATTTTAGATTTGATTCCTGGGTCAACCAGTTCTACACACTTGCCCCC
ATGGGAAATGGGACGGGGCGTAGACGTGCACTATAATGGCTGGAGCTTTCTTTGCTGGATTGGCATCTGA
CGTCCTTGGCTCTGGACTTGGTTCCCTAATCAATGCTGGGGCTGGGGCCATCAACCAAAAAGTTGAATTT
GAAAATAATAGAAAATTGCAACAAGCTTCCTTCCAATTTAGTAGCAATCTACAACAAGCTTCCTTTCAAC
ATGACAAGGAGATGCTCCAAGCACAAATTGAGGCCACCAAAAAGTTGCAACAGGAAATGATGAGAGTTAA
ACAAGCAATGCTCCTAGAGGGCGGATTCTCTGAGGTAGATGCAGCCCGTGGGGCAATCAACGCCCCCATG
ACAAAAACTTTGGACTGGAGCGGGACAAGGTACTGGGCTCCCGATGCTAGGACTACAACATATAATGCAG
GCCGCTTTTCCACCCCTCAACCCTCGGGGGCACTACCAGGAAGAGCTAATCTTAGGGCTACTGCCCCCGC
CCGGGGTTCCTCCAGCATGTCTTCTAACTCTTCTATTGCTACTTCTGTGTATTCAAATCAAACCACTTCA
ACGAGACTTGGTTCTACAGCTGGTTCTGGTACCAGTGTCTCGAGCCTCCCGTCAACTGCAAGGACTAGGA
GCTGGGTTGAGGATCAAAATAGGAATTTGTCACCTTTCATGAGGGGGGCCCATAACATCTCGTTTGTCAC
CCCACCATCTAGCAGATCATCTAGCCAAGGCACAGTCTCAACCGTGCCCAAAGAAGTTTTGGACTCCTGG
ACTGGCGCTTTCAACACGCGCAGGCAGCCTCTCTTCGCTCACATTCGCAAGCGAGGGGAGTCACGGGTGT
AATGTGAAAAGACAA

>MF140690.1 Norovirus GII strain Norovirus/GII/Hu/NL/2012/GII.P4-GII.4/Rotterdam/E7800011_p8_d0 ORF1 gene, partial cds; and ORF2 and ORF3 genes, complete cds
TCTAACGACGCTTCCGCTGCCGCTGTTGCTAACAGCAACAACGACATCGCAAAATCTTCGAGTGACGGAG
TGCTTTCTAGCATGGCTGTCACTTTTAAACGAGCCCTCGGGGCGCGGCCTAAACAGCCTCCCCCGAGGGA
AAAACCACAAAGACCCCCACGACCACCTACTCCAGAACTGGTCAAAAATATTCCCCCTCCCCCACCCAAC
GGAGAGGATGAAATAGTGGTTTCTTATAGTGTCAAGGATGGTGTTTCCGGCTTGCCTGAACTTTCCACCG
TCAGGCAACCGGAAGAATCTAACACGGCCTTCAGTGTCCCTCCACTTAATCAGAGGGAGAATAGAGATGC
TAAGGAGCCACTTACTGGAACAATTCTGGAAATGTGGGACGGGGAAATCTACCATTATGGCCTGTATGTG
GAGCGAGGCCTTGTACTAGGTGTGCACAAACCACCAGCTGCCATCAGCCTCGCTAAGGTTGAGCTAGCAC
CACTCTCCTTGTACTGGAGACCTGTGTACACTCCTCAGTACCTCATCTCTCCAGACACTCTCAAGAAATT
ATCCGGAGAAACGTTCCCCTACACAGCCTTTGACAACAACTGCTATGCCTTTTGTTGCTGGGTCCTGGAC
CTAAATGACTCGTGGCTGAGCAGGAGAATGATCCAGAGAACAACTGGTTTCTTCAGGCCCTACCAAGACT
GGAATAGGAAACCCCTTCCCACTATGGATGACTCCAAAATAAAGAAGGTAGCTAACATATTCCTGTGTGC
TCTGTCCTCGCTGTTCACCAGACCCATAAAAGATATAATAGGGAGGATAAGGCCTCTTAACATCCTCAAC
ATCTTAGCCTCATGTGATTGGACTTTTGCAGGCATAGTGGAGTCCCTGATACTCTTGGCAGAACTCTTTG
GAGTTTTCTGGACACCCCCAGATGTGTCTGCGATGATTGCCCCCTTGCTTGGTGACTACGAGCTACAAGG
ACCTGAGGACCTTGCAGTGGAGCTCGTCCCCGTAGTGATGGGGGGAATTGGTTTGGTGCTAGGATTCACC
AAAGAGAAGATTGGGAAAATGTTGTCATCTGCTGCGTCCACCTTGAGAGCTTGTAAAGACCTTGGTGCAT
ATGGGCTAGAGATCCTAAAGTTGGTCATGAAGTGGTTCTTCCCGAAGAAGGAGGAGGCAAATGAGCTGGC
TATAGTGAGGTCTATCGAGGACGCAGTCCTAGATCTCGAGGCAATTGAAAACAACCATATGACCACCTTG
CTCAAAGACAAAGACAGTCTGGCAACCTATATGAGAACACTTGACCTTGAGGAGGAGAAAGCCAGGAAAC
TCTCAACCAAGTCTGCCTCACCCGACATCGTGGGCACAATCAACGCCCTCCTGGCGAGAATCGCTGCCGC
ACGTTCTCTGGTGCATCGAGCGAAGGAGGAGCTTTCCAGCAGACCAAGACCTGTGGTGTTGATGATATCA
GGCAGGCCAGGAATAGGGAAGACCCACCTCGCTAGGGAAGTGGCTAAGAGAATCGCAGCCTCCCTTACAG
GAGACCAGCGTGTGGGCCTCATCCCACGCAATGGCGTCGACCATTGGGATGCATACAAGGGAGAGAGGGT
CGTCCTATGGGACGATTATGGAATGAGCAACCCTATCCACGATGCCCTCAGGCTGCAAGAACTCGCTGAC
ACTTGCCCCCTCACTCTAAACTGTGACAGGATTGAAAATAAAGGAAAGGTCTTTGACAGCGATGTCATCA
TTATCACCACTAATCTGGCCAACCCAGCACCACTGGACTATGTCAACTTTGAAGCATGCTCGAGGCGCAT
CGACTTCCTCGTGTATGCAGAAGCCCCTGAAGTCGAAAAGGCGAAGCGTGACTTCCCAGGCCAGCCTGAC
ATGTGGAAGAACGCTTTCAGTTCTGATTTCTCACACATAAAACTAGCACTGGCCCCACAGGGTGGTTTCG
ATAAGAACGGGAACACCCCGCACGGAAAGGGCGTCATGAAGACTCTCACCACTGGCTCCCTTATTGCCCG
GGCATCAGGGCTACTCCATGAGAGGTTAGATGAATTTGAACTACAGGGCCCAGCTCTCACCACCTTCAAT
TTCGATCGCAATAAAGTGCTTGCCTTTAGACAGCTTGCTGCTGAAAATAAATATGGATTGATGGACACAA
TGAGGGTTGGGAAACAGCTCAAGGATGTCAGAACCATGCCAGAACTCAAACAAGCACTCAAGAATGTCTC
AATCAAGAAGTGCCAAATAGTGTATAGTGGTTGCACCTACATACTTGAGTCTGATGGCAAGGGCAATGTG
AAAGTTGACAGAATCCAAAGCGCCGCCGTGCAGATCAACAATGAGCTGGCTGGTGCCCTGCACCATTTGA
GGAGCGCCAGAATCAGATACTATGTCAAGTGTGTCCAGGAGGCCCTGTATTCCATCATTCAAATTGCTGG
GGCTGCATTTGTCACCACGCGCATTGCCAAGCGCATGAACATACAAAACCTATGGTCCAAGCCACAAGTG
GAAAACACAGAGGAGACTACCAGCAAGGACGGGTGCCTAAAACCTAAGGATGATGAGGAGTTTGTCATTT
CATCCGACGACATCAAAACTGAGGGTAAGAAAGGGAAGAACAAGACTGGCCGCGGCAAGAAGCACACAGC
ATTTTCAAGCAAAGGCCTCAGTGATGAAGAGTACGATGAGTACAAGAGGATTAGAGAAGAAAGGAATGGC
AAGTACTCCATAGAAGAGTACCTTCAGGACAGGGACAAATACTATGAGGAGGTGGCCATTGCCAGGGCGA
CTGAGGAAGACTTCTGTGAAGAGGAGGAGGCCAAGATCCGGCAAAGGATCTTTAGGCCAACAAGGAAACA
ACGCAAGGAGGAAAGAGCCTCTCTCGGTCTGGTCACAGGCTCTGAAATTAGGAGAAGAAACCCAGATGAT
TTCAAACCCAAGGGGAAATTGTGGGCTGACGATGACAGGAGTGTGGACTACAATGAGAAACTCAGTTTTG
AGGCCCCACCAAGCATCTGGTCGAGAATAGTCAACTTTGGTTCAGGCTGGGGATTCTGGGTCTCCCCCAG
TCTGTTCATAACATCAACCCATGTCATACCCCAGGGCGCAAAGGAGTTCTTTGGAGTCCCCATCAAACAA
ATACAGGTACACAAGTCAGGCGAGTTCTGTCGCTTGAGATTCCCAAAACCAATCAGGACTGATGTGATGG
GCATGATCTTAGAAGAAGGCGCACCTGAGGGCACCGTGGTCACACTACTCATCAAAAGGTCCACTGGGGA
ACTCATGCCCCTAGCAGCTAGGATGGGGACCCATGCGACCATGAAGATCCAAGGGCGCACTGTTGGAGGC
CAGATGGGCATGCTTCTGACAGGATCCAACGCCAAGAGCATGGACCTGGGTACTACACCAGGTGATTGTG
GCTGCCCCTATATCTACAAGAGAGGTAATGACTATGTGGTCATTGGAGTCCACACGGCTGCCGCACGTGG
GGGAAACACTGTCATATGTGCCACCCAGGGGAGTGAAGGAGAGGCTACACTTGAAGGTGGTGACAACAAG
GGGACATACTGTGGTGCACCAATCCTAGGCCCAGGGAGTGCCCCAACTCTTAGCACCAAGACCAAATTCT
GGAGATCGTCTACAGCATCACTCCCACCTGGCACCTATGAACCAGCCTATCTTGGTGGCAAGGACCCTAG
AGTCAAGGGTGGCCCTTCACTACAGCAAGTCATGAGGGAACAGTTGAAGCCATTCACAGAGCCAAGGGGC
AAGCCACCAAAACCAAGTGTATTAGAAGCTGCCAAGAAGACCATCATCAATGTCCTTGAGCAAACAATTG
ATCCACCTGAGAAATGGTCGTTCGCACAAGCTTGCGCGTCCCTTGACAAGACCACTTCCAGTGGTCATCC
GCACCACGTGCGGAAAAACGACTGCTGGAACGGAGAGTCCTTCACAGGCAAGCTGGCAGACCAGGCTTCC
AAGGCCAACCTGATGTTTGAAGAAGGGAAGAACATGACCCCAGTCTACACAGCTGCGCTCAAGGACGAGT
TAGTTAAAACTGACAAAATTTATGGTAAGATCAAGAAGAGGCTTCTCTGGGGCTCGGACTTGGCGACCAT
GATCCGGTGTGCTCGAGCATTCGGAGGCCTAATGGATGAATTCAAAGCACACTGTGTCACGCTTCCCATT
AGAGTTGGCATGAATATGAATGAGGATGGCCCCATCATCTTCGAGAGGCATTCCAGGTACACATATCACT
ATGATGCTGATTACTCTCGATGGGATTCAACACAACAGAGAGCCGTGTTGGCAGCAGCTCTCGAAATCAT
GGTTAAATTCTCCCCAGAACCACATTTGGCTCAGGTAGTCGCGGAAGACCTTCTTTCTCCTAGCGTGGTG
GACGTGGGCGACTTCACAATATCAATCAACGAGGGTCTTCCCTCTGGGGTGCCCTGCACCTCCCAATGGA
ACTCCATCGCCCACTGGCTTCTCACTCTCTGTGCACTCTCCGAAGTCACAAACCTATCTCCTGATACCAT
ACAGGCTAACTCCCTCTTCTCTTTTTATGGTGATGATGAAATTGTTAGCACAGACATAAAATTGGACCCA
GAGAAATTGACAGCAAAGCTCAGAGAATATGGGTTAAAACCAACCCGCCCTGACAAAACTGAAGGACCCC
TTGTCATCTCTGAAGACCTGAATGGCCTAACTTTCCTGCGGAGAACTGTGACCCGCGACCCAGCTGGTTG
GTTTGGAAAACTGGAGCAGAGTTCAATACTCAGGCAAATGTACTGGACTAGGGGTCCCAATCATGGAGAC
CCATCTGAAACAATGATTCCACACTCCCAAAGACCCATACAATTGATGTCCCTACTGGGGGAGGCCGCTC
TCCACGGCCCAGCCTTTTATAGCAAAATCAGCAAGTTGGTCATTGCAGAGCTAAAAGAAGGTGGCATGGA
TTTTTACGTGCCCAGACAAGAGCCAATGTTCAGATGGATGAGATTCTCAGATCTGAGCACGTGGGAGGGC
GATCGCAATCTGGCTCCCAGTTTTGTGAATGAAGATGGCGTCGAGTGACGCCAACCCATCTGATGGGTCC
ACAGCCAACCTCGTCCCAGAGGTCAACAATGAGGTTATGGCTTTGGAGCCCGTAGTTGGTGCCGCTATTG
CGGCACCTGTAGCGGGCCAACAAAATGTAATTGACCCCTGGATTAGAAACAATTTTGTACAAGCCCCTGG
TGGAGAGTTTACAGTATCCCCTAGAAACGCTCCAGGTGAAATATTATGGAGCGCGCCCTTAGGCCCTGAT
CTGAATCCCTACCTTTCTCATTTGGCCAGAATGTACAATGGTTATGCAGGTGGTTTTGAAGTGCAGGTAC
TCCTCGCGGGGAACGCGTTCACCGCCGGGAAAATCATATTTGCAGCAGTCCCACCAAATTTCCCAACTGA
AGGTTTGAGCCCCAGCCAGGTCACTATGTTCCCCCATATAATAGTAGATGTTAGGCAATTGGAACCTGTG
TTGATCCCCTTACCCGATGTTAGGAATAATTTTTACCATTATAATCAATCAAATGACCCCACTATCAAAT
TGATAGCAATGCTGTACACACCACTTAGGGCTAATAATGCTGGGGACGATGTCTTCACAGTTTCTTGTCG
AGTTCTCACGAGACCATCCCCCGATTTTGATTTCATATTTTTGGTGCCACCCACAGTTGAATCAAGAACT
AAACCATTCTCTGTCCCAGTTTTAACTGTTGAGGAGATGACCAATTCAAGGTTCCCCATTCCTTTGGAAA
AGTTGTTCACGGGCCCCAGTAGTGCCTTTGTTGTTCAACCACAAAATGGCAGGTGCACGACTGATGGCGT
GCTCCTAGGTACTACCCAACTGTCCCCTGTAAACATCTGCACCTTCAGAGGGGATGTCATCCACATTCCA
GGCAGTCGTAACTACACAATGAATTTGGCCTCCCAAAATTGGAACAGTTACGATCCAACAGAAGAAATCC
CAGCCCCTCTAGGAACTCCAGATTTCGTGGGGAAGATTCAAGGTGTGCTCACCCAAACCACAAGGACAAA
TGGCTCGACCCGCGGCCACAAAGCTACAGTGTACACTGGGAGCGCCGACTTTTCTCCAAAACTGGGTAGA
GTTCAATTTGCCACTGACACAGACAATGATTTTGAAACTAACCAAAACACAAAGTTCACCCCAGTCGGTG
TCATCCAGGATGGTAGTACCACCCCCCGAAATGAACCTCAACAATGGGTGCTCCCAAGTTACTCAGGCAG
AAACATTCATAATGTGCACCTGGCCCCCGCTGTAGCCCCCACTTTCCCGGGCGAGCAGCTCCTCTTTTTC
AGATCTACTATGCCCGGATGCAGCGGGTACCCCAACATGGATTTGGACTGTCTGCTCCCCCAGGAATGGG
TGCAGTACTTCTACCAGGAGGCAGCCCCAGCGCAATCTGATGTGGCTCTGTTGAGATTTGTGAATCCAGA
CACAGGTAGGGTTTTGTTTGAGTGTAAGCTCCATAAATCAGGCTATGTTACAGTGGCTCACACTGGCCAA
CATGATTTGGTTATCCCCCCCAATGGTTATTTTAGATTTGATTCCTGGGTCAACCAGTTCTACACACTTG
CCCCCATGGGAAATGGGACGGGGCGTAGACGTGCATTATAATGGCTGGAGCTTTCTTTGCTGGATTGGCA
TCTGACGTCCTTGGCTCTGGACTTGGTTCCCTAATCAATGCTGGGGCTGGGGCCATCAACCAAAAAGTTG
AATTTGAAAATAATAGAAAATTGCAACAAGCTTCCTTCCAATTTAGTAGCAATCTACAACAAGCTTCCTT
TCAACATGACAAGGAGATGCTCCAAGCACAAATTGAGGCCACCAAAAAGTTGCAACAGGAAATGATGAGA
GTTAAACAAGCAATGCTCCTAGAGGGTGGATTCTCTGAGGCAGATGCAGCCCGTGGGGCAATCAACGCCC
CCATGACAAAAACTTTGGACTGGAGCGGGACAAGGTACTGGGCTCCCGATGCTAGGACTACAACATATAA
TGCAGGCCGCTTTTCCACCCCTCAACCCTCGGGGGCACTACCAGGAAGAGCTAATCTTAGGGCTACTGCC
CCCGCCCGGGGTTCCTCCAGCACGTCTTCTAACTCTTCTATTGCTACTTCTGTGTATTCAAATCAAACCA
CTTCAACGAGACTTGGTTCTACAGCTGGTTCTGGTACCAGTGTCTCGAGCCTCCCGTCAACTGCAAGGAC
TAGGAGCTGGGTTGAGGATCAAAATAGGAATTTGTCACCTTTCATGAGGGGGGCCCATAACATCTCGTTT
GTCACCCCACCATCTAGCAGATCCTCTAGCCAAGGCACAGTCTCAACCGTGCCCAAAGAAGTTTTGGACT
CCTGGACTGGCGCTTTCAACACGCGCAGGCAGCCTCTCTTCGCTCACATTCGCAAGCGAGGGGAGTCACG
GGCGTAA

>MF140689.1 Norovirus GII strain Norovirus/GII/Hu/NL/2012/GII.P21-GII.3/Rotterdam/E1300327_p7_d637 ORF1 gene, partial cds; and ORF2 and ORF3 genes, complete cds
TCTAACGACGCTTCCGCTGCCGCTGCTGCCAACAGCAACAACGACAACGCAAAATCTTCAAGTGACGGAG
TATTATCTAATATGGCTGTCACTTTTAAACGAGCCCTCGGGGCGCGGTCTAAACAGCCGCCCCCGAGGGA
CATACCACCAAAACCCCCAAGACCACCCACACCAGAGTTGGTTAAGGCAATCCCCCCTCCCCCACCCAAC
GGGGAGGACGAACCAACCATTTCTTATAACGTCAAAGAAGGTGTTTCTGGTTTGCCTGAACTCTCAACTG
TCACCCAACTAGAGGAGAACTCTACAGCGTTCAGTGTTCCCCCTCTTAGTCAGAGGGAGAACAGGGATGC
TAAGGAACCACTGACTGGAACCATCCTGGAGATGTGGGACGGGGAGATCTACCATTATGGCTTATACGTG
GAACGAGGGTTAGTGCTCGGTGTACACAAACCACCGGCAGCCGTCAGTCTTGCTAAGATTGAGCTGACCC
CCTTGTCTTTGTATTGGAGACCAGTGTACACCCCACAGTACCTCATTTCCCCTGACACTCTCAAAAAGTT
GCATGGGGAGACGTTCCCTTATACAGCCTTTGATAACAACTGTTATGCCTTCTGCTGTTGGGTACTTGAC
TTGAACGATTCATGGCTGAGCAGAAGGATGATACAGAGGACAACAGGCTTCTTCCGACCCTACCAGGACT
GGAACAGGAAACCCCTCCCCACGATGGATGATTCCAAAGTGAAAAAGGTGGCCAATGTTGTCCTTTGTGC
TCTCTCATCATTGTTCACAAGACCAATTAAGGACATTATTGGGAAGTTGAAACCCCTAAACATCCTTAAC
ATCCTAGCCACATGTGATTGGACTTTTGCAGGCATAGTGGAATCCCTGATCCTTTTGGCTGAACTGTTTG
GAGTTTTCTGGACACCCCCAGATGTGTCTGCAATGATCGCTCCCTTACTGGGTGATTATGAGCTACAGGG
ACCCGAGGACCTCGCTGTGGAACTCGTACCCGTAGTAATGGGAGGGATAGGTTTGGTGCTGGGATTCACC
AAAGAGAAAATTGGAAAAATGCTTTCATCTGCTGCTTCAACCCTGAGGGCATGCAAAGATCTCGGTGCAT
ATGGGTTGGAGATCCTCAAGTTGGTCATGAAATGGTTTTTCCCAAAGAAAGAAGAGAAAAACGAATTGGC
AATGGTGAGATCCATCGAGGATGCAGTGCTAGATCTTGAGGCCATTGAGAACAACCATATGACAGCTCTA
CTCAAGGATAAAGACAGCCTTGCAACCTACATGAGGACTCTTGACATGGAGGAGGAGAAAGCGAGGAAAC
TTTCCACCAAGTCTGCCTCGCCGGATATCGTGGGCACGATAAACGCCCTACTGTCAAGAATTGCTGCTGC
CCGGTCTCTAGTGCACAGGGCTAAGGAGGAGCTGTCAAGCAGGCCCCGACCAGTCGTTGTGATGATTTCA
GGGAGACCAGGTATTGGGAAAACCCACCTAGCTAGAGAGTTGGCAAAGAAGATCGCCTCCTCACTCACAG
GTGACCAGAGGGTGGGTCTTATCCCACGCAACGGGGTCGACCACTGGGATGCATACAAAGGTGAAAGAGT
CGTTCTCTGGGACGACTACGGGATGAGCAACCCCATTCACGACGCCCTCAGACTCCAGGAGCTCGCTGAC
ACCTGTCCTCTCACACTCAACTGTGACAGGATTGAGAATAAAGGCAAAGTCTTTGACAGTGACGCCATAA
TAATAACCACCAATTTGGCCAACCCAGCGCCACTGGATTACGTTAACTTTGAAGCTTGCTCAAGACGCAT
AGATTTCCTCGTCTATGCTGATGCCCCTGAAGTTGAGAAGGCCAAACGGGACTTCCCAGGCCAACCAGAC
ATGTGGAAAGACACCTTTAAACCTGACTTCTCTCACATAAAACTGACATTAGCCCCGCAAGGAGGTTTTG
ACAAGAATGGTAACACTCCTCATGGGAAGGGTGTCATGAAGACCCTCACAGCCAGTTCTCTCGTTGCCCG
AGCATCAGGTCTCCTTCACGAGAGATTGGACGAATATGAACTGCAGGGCCCAACCCCCACAACATTCAAC
TTCGACCGCAACAAGGTGCTTGCTTTTAGGCAGCTTGCTGCTGAAAACAAATACGGTCTTGTTGACACAA
TGAGGGTCGGATCACAGCTCAAGAATGTTAAAACCATGACAGAACTCAAGCAGGCTCTCAAGAACATCTC
AGTCAAGAAATGTCAGCTTGTGTATGGTGGGGGCACGTACACACTTGAATCTGATGGCAAAGGCAATGTG
CACGTCGAGAAGGTGAACAACACTAGTGTGCAAACTAACAACGAGCTCTCCGGGGCTTTGCACCATCTCA
AGTGTGCCAGAATTAGGTACTATGTTAAGTGTGTCCAGGAAGCTCTCTACTCCATCCTGCAAATTGCCGG
GGCTGCATTCATCACCACGCGCATCACAAAGCGCATGAACATACAAAACCTCTGGTCCAAACCACAAGCA
GAAGATCTGGAGGAGACCAACAACGAGGAGGGCTGTCCAAAACCTAAAAATGATGAGGAATTTGTTATCT
CCTCTGATGACATCAAAACCGAGGGCAAGAAAGGAAAGAACAAGACTGGCCGTGGTAAGAAGCACACAGC
CTTTTCCAGCAAAGGACTCAGTGATGAGGAGTACGATGAGTACAAGAGAATCAGGGAAGAGAGAAATGGC
AAGTACTCCATAGAGGAATACCTACAGGACAGAGACAAATACTATGAGGAGGTGGCCATAGCCAGGGCAA
CTGAAGAGGACTTCTGTGAAGAAGAGGAGGCTAAAATCCGGCAGAGGATATTCAGACCAACAAGGAAACA
ACGCAAAGAGGAAAGGGCCTCTCTTGGTTTGGTTACAGGTTCTGAGATCAGGAAGAGAAACCCAGATGAC
TTCAAGCCCAAAGGGAAACTATGGGCCGATGATGACAGGAATGTTGACTACAATGAGAAACTTAGTTTCG
AGGCTCCACCAAGCATTTGGTCACGAATAGTCAACTTTGGCTCAGGGTGGGGCTTTTGGGTCTCGCCCAG
CCTCTTCATAACATCAACCCATGTCATTCCCCAAGGCGCACAGGAGTTCTTTGGAGTGCCCATCAAACAA
ATACAAATCCACAAGTCAGGTGAGTTCTGCCGGCTTAGGTTCCCAAAACCAATCAGAACGGATGTCACAG
GCATGATCTTGGAGGAAGGTGCTCCAGAAGGCACTGTTGCCACACTTCTCATCAAGAGACCAACTGGAGA
ACTCATGCCCTTGGCAGCCAGAATGGGCACCCACGCAACCATGAAAATTCAGGGTCGCACTGTTGGTGGA
CAGATGGGCATGCTACTCACAGGGTCCAACGCTAAGAGCATGGATTTGGGCACAACTCCTGGCGATTGTG
GTTGTCCCTACATCTACAAGAGAGGGAACGACTACGTGGTCATTGGAGTTCACACTGCCGCCGCTCGTGG
AGGAAACACCGTCATCTGTGCAACCCAAGGAAACGAGGGGGAGGCCATGCTAGAAGGTGGTGACAACAAG
GGAACTTACTGTGGAGCACCAATATTAGGCCATGGAAATGCCCCCAAACTCAGCACCAAAACCAAATTCT
GGAGGTCTTCCACCACCCCCTTGCCACCTGGAACCTATGAGCCAGCCTATCTGGGTGGCAAGGACCCCAG
AGTGAAAGGTGGCCCCTCACTGCAACAGGTTATGAGGGACCAACTAAAACCATTCACTGAGCCCAGAGGC
AAACCACCCAAACCAAGTGTGCTAGAAGCCGCCAAGAAGACTATAATCAATGTGCTTGAACAAACAATAG
ACCCACCTCAAAAATGGACATACGCGCAGGCGTGTGCATCACTAGACAAGACCACCTCCAGCGGCCACCC
TCACCACATGCGGAAGAACGATTGTTGGAATGGGGAGACTTTCACAGGAAAATTGGCAGACCAAGCATCA
AAGGCTAACCTAATGTTTGAGGAAGGGAAGAACATGACCCCAGTATACACAGGAGCTCTGAAAGACGAGC
TAGTCAAGACTGATAAGATCTATGGAACAATCAAGAAGAGACTCCTGTGGGGTTCAGACCTATCAACTAT
GATACGGTGTGCACGAGCCTTCGGTGGGCTAATGGACGAGCTCAAGGCCCACTGCGTCACACTACCAGTC
AGGGTTGGTATGAACATGAATGAGGATGGACCCATAATATTTGAGAAACATTCCAGATATAAATATCATT
ATGATGCAGATTACTCCCGCTGGGACTCAACACAACAAAGAGCAGTGCTGGCTGCAGCCCTGGAAATAAT
GGTCAAATTCTCACCAGAACCCCATCTGGCCCAAGTAGTTGCAGAAGACCTCTTGTCCCCCAGTGTGATG
GATGTGGGTGATTTCAAGATATCAATCAACGAGGGATTACCCTCTGGCGTCCCTTGCACCTCACAATGGA
ACTCCATTGCCCACTGGCTCCTCACACTATGTGCACTGTCTGAAGTCACAGACCTATCCCCTGACATCAT
CCAGGCAAATTCCCTGTTCTCCTTTTATGGTGATGATGAAATAGTGAGCACAGACATCAAATTGGACCCA
GAGAAATTGACAGCAAAATTGAAGGAATACGGGCTGAAACCAACCCGTCCTGATAAAACAGAAGGACCCT
TAATCATCTCTGAAGATTTGGATGGCCTGACCTTCTTACGGAGAACGGTAACCCGTGATCCGGCCGGGTG
GTTTGGCAAACTGGACCAAAGCTCAATACTCAGGCAGATGTACTGGACCAGGGGACCAAACCATGAGGAC
CCCTTTGAAACGATGATACCACACTCCCAAAGACCCATACAACTGATGTCATTATTGGGTGAAGCTGCAT
TGCATGGTCCATCATTCTACAGCAAAATCAGCAAACTAGTCATCTCAGAATTGAAAGAGGGTGGAATGGA
CTTTTACGTGCCCAGACAAGAACCAATGTTCAGGTGGATGAGATTCTCAGATTTGAGCACGTGGGAGGGC
GATCGCAATCTGGCTCCCTGTTTTGTGAATGAAGATGGCGTCGAATGACGCCGCTCCATCTAATGATGGT
GCCGCCGGCCTCGTCCCAGAGATCAACAATGAGGCAATGGCGCTAGAGCCAGTGGCGGGTGCAGCGATAG
CAGCACCCCTCACTGGTCAGCAAAATATAATTGATCCCTGGATTATGAACAATTTTGTGCAAGCACCTGG
TGGTGAGTTCACAGTGTCCCCTAGAAATTCCCCTGGTGAAGTTCTTCTTAATTTGGAGTTGGGGCCTGAA
ATAAATCCTTATTTGGCCCATCTTGCTAGAATGTATAATGGTTATGCAGGTGGATTTGAAGTGCAGGTGG
TCCTAGCTGGAAATGCGTTTACAGCAGGAAAGATAATCTTTGCAGCTATTCCCCCCAATTTTCCAATTGA
CAATCTAAGTGCAGCACAGATCACAATGTGTCCACATGTGATTGTGGACGTCAGACAGTTGGAACCAGTC
AACCTCCCGATGCCTGATGTTCGCAACAACTTCTTTCATTACAATCAAGGGTCTGATTCGAGATTGCGCC
TAATTGCAATGCTGTATACACCTCTTAGAGCAAATAATTCTGGGGATGATGTCTTCACTGTGTCCTGCAG
AGTGCTAACTAGACCTAGTCCTGACTTCTCATTTAATTTCCTTGTGCCACCTACTGTGGAGTCAAAGACA
AAACCCTTTTCCCTCCCTATTCTGACCATCTCTGAAATGTCCAATTCTAGGTTCCCAGTACCAATTGATT
CTCTGCACACTAGCCCTACTGATAATATTGTTGTCCAGTGCCAGAATGGGCGCGTCACCCTTGACGGTGA
GTTGATGGGCACCACCCAACTCTTGCCTAGCCAAATCTGTGCTTTCAGGGGCGTACTCACCAGATCAACA
AGCAGGGCCAGTGACCAGGCCGATACAGCAGCCCCTAGGTTGTTTAATTATTATTGGCACATAAAATTGG
ATAATCTAAATGGAACTCCCTATGATCCTGCAGAAGACATGCCAGGCCCCCTGGGAACACCAGATTTCCT
GGGCAAAGTCTTTGGCGTGGCCAGCCAGAGAGATCCTGATACCACGACTAGGGCACATGAAGCAAAGATA
GACACATCATCTGGCCGTTTCGCCCCAAAACTAGGCTCACTAGAGATATCCACTGAATCTGCTGATTTCA
ATCCAAACAAACCAACAAGATTCACCCCAGTTGGCATTGGGGTTGACCAGGCTGAGGGAGACTTTCAACA
ATGGACTCTACCCGACTATGCTGGCGCGATCACCCACAACATGAACTTGGCCCCAGCTGTCGCTCCCAAC
TTCCCTGGTGAGCAGCTCCTCTTCTTCCGCTCACATTTGCCATCTTCTGGTGGGCGATCCGACGGGATTC
TAGACTGCCTGGTCCCCCAAGAGTGGGTACAGCACTTCTACCAAGAATCAGCCCCCTCTCAATCTCAAGT
GGCTCTGATTAGGTACATCAACCCTGATAATGGTAGAGTATTATTTGAGGCCAAGCTGCACAAATTAGGT
TTCATAACTATAGCTAAGAATGGTAATTCTCCAATAACTGTCCCCCCAAATGGATACTTTAGGTTTGAAT
CTTGGGTGAACCCCTTTTATACACTTGCCCCCATGGGAACTGGGAATGGGCGTAGAAGGATTCAATAATG
GCTGGAGCTTTTATAGCAGGATTGGCTGGTGATATGCTCACAAATACTGTAGGATCTTTAGTTAATGCAG
GGGCTAATGCCATTAATCAAACAATTGATTTTGAAAATAATAAACATTTGCAAAATGCTTCTTTTAATCA
TGATAAGGAGATGTTGAATGCACAAATTGAGGCAACAAAAAGATTACAGGCTGACATGATTGCTATCAAA
CAAGGGGTTTTGACCGCTGGCGGCTTTTCCCCTACTGATGCAGCCCGTGGGGCAATTAATGCCCCCATGA
CAAAAGTCCTAGATTGGAATGGAACGAGATACTGGGCACCAGGTGCCACCTCCACAACCTCGATGTCGGG
TGGCTTCACAAATCAAACTGTGCACAGATCCACACCAAATTTTAAAACGAACCAGGCTCCCAGACCCGCA
CCCAGCAGTGGGTCTTCAGTAAGGTCAAATTCAACCCAAATCACTAGCCTGAGCTCACACTCGTCCGGGT
CGTCTCGATCCAGCGGGTCCACAGTTGTCAGCTCAATATCCACTAACAGGACTAGGGACTGGGTCAACCA
ACAAAATTTTAATTTGGAACCACACATGCCTGGATCTCTTAGGACAGCTTTTGTCACTCCACCATCTAGT
TCAGCCTCTAGCTCAGGCACAGTCTCAACTGTGCCCAAGAATGTTTTGGACTCCTGGACATCTGCGTTTA
ACACGCGCAGACAGCCGCTATTCGCACACCTTCGCAGAAGGGGGGAGTCAAATGTTTAGTGAAAAGATTA
TTTTTAAATTTGATTTAAAATTACATTTAATTTGGCATCTT

>MF140688.1 Norovirus GII strain Norovirus/GII/Hu/NL/2012/GII.P21-GII.3/Rotterdam/E1300326_p7_d553 ORF1 gene, partial cds; and ORF2 and ORF3 genes, complete cds
TCTAACGACGCTTCCGCTGCCGCTGCTGCCAACAGCAACAACGACAACGCAAAATCTTCAAGTGACGGAG
TATTATCTAATATGGCTGTCACTTTTAAACGAGCCCTCGGGGCGCGGTCTAAACAGCCGCCCCCGAGGGA
CATACCACCAAAACCCCCAAGACCACCCACACCAGAGTTGGTTAAGGCAATCCCCCCTCCCCCACCCAAC
GGGGAGGACGAACCAATCATTTCTTATAACGTCAAAGAAGGTGTTTCTGGTTTGCCTGAACTCTCAACTG
TCACCCAACCAGAGGAGAGCTCTACAGCGTTCAGTGTTCCCCCTCTTAGTCAGAGGGAGAACAGGGATGC
AAAGGAACCATTGACTGGAACCATCCTGGAGATGTGGGACGGGGAGATCTACCATTATGGCTTATACGTG
GAACGAGGGTTAGTGCTCGGTGTACACAAACCACCGGCAGCCGTCAGTCTTGCTAAGATTGAGCTGACCC
CCTTGTCTTTGTATTGGAGACCAGTGTACACCCCACAGTACCTCATTTCCCCTGACACTCTCAAAAAGTT
GCATGGGGAGACGTTCCCTTATACAGCCTTTGATAACAACTGTTATGCCTTCTGCTGTTGGGTACTTGAC
TTGAACGATTCATGGCTGAGCAGAAGGATGATACAGAGGACAACAGGCTTCTTCCGACCCTACCAGGACT
GGAACAGGAAACCCCTCCCCACGATGGATGATTCCAAAGTGAAAAAGGTGGCCAATGTTGTCCTTTGTGC
TCTCTCATCATTGTTCACAAGACCAATTAAGGACATTATTGGGAAGTTGAAACCCCTAAACATCCTTAAC
ATCCTAGCCACATGTGATTGGACTTTTGCAGGCATAGTGGAATCCCTGATCCTTTTGGCTGAACTGTTTG
GAGTTTTCTGGACACCCCCAGATGTGTCTGCAATGATCGCTCCCTTACTGGGTGATTATGAGCTACAGGG
ACCCGAGGACCTCGCTGTGGAACTCGTACCCGTAGTAATGGGAGGGATAGGTTTGGTGCTGGGATTCACC
AAAGAGAAAATTGGAAAAATGCTTTCATCTGCTGCTTCAACCCTGAGGGCATGCAAAGATCTCGGTGCAT
ATGGGTTGGAGATCCTCAAGTTGGTCATGAAATGGTTTTTCCCAAAGAAAGAAGAGAAAAACGAATTGGC
AATGGTGAGATCCATCGAGGATGCAGTGCTAGATCTTGAGGCCATTGAGAACAACCATATGACAGCTCTA
CTCAAGGATAAAGACAGCCTTGCAACCTACATGAGGACTCTTGACATGGAGGAGGAGAAAGCGAGGAAAC
TTTCCACCAAGTCTGCCTCGCCGGATATTGTGGGCACGATAAACGCCCTACTGTCAAGGATTGCTGCTGC
CCGGTCTCTAGTGCACAGGGCTAAGGAGGAGCTGTCAAGCAGGCCCCGACCGGTCGTTGTGATGATTTCA
GGGAGACCAGGTATTGGGAAAACCCACCTAGCTAGAGAGTTGGCAAAGAAGATCGCCTCCTCACTCACAG
GTGACCAGAGGGTGGGTCTTATCCCACGCAACGGGGTCGACCACTGGGATGCATACAAAGGTGAAAGAGT
CGTTCTCTGGGACGACTACGGGATGAGCAACCCCATCCACGACGCCCTTAGACTCCAGGAGCTCGCTGAC
ACCTGTCCTCTCACACTCAACTGTGACAGGATTGAGAATAAAGGCAAAGTCTTTGACAGTGACGCCATAA
TAATAACCACCAATTTGGCCAACCCAGCGCCACTGGATTACGTCAACTTTGAAGCTTGCTCAAGACGCAT
AGATTTCCTCGTCTATGCTGATGCCCCTGAAGTTGAGAAGGCCAAACGGGACTTCCCAGGCCAGCCAGAC
ATGTGGAAAGACACCTTTAAACCTGACTTCTCTCACATAAAACTGACATTAGCCCCGCAAGGAGGTTTTG
ACAAGAATGGTAACACTCCCCATGGGAAGGGTGTCATGAAGACCCTCACAGCCAGTTCTCTCGTTGCCCG
AGCATCAGGTCTCCTCCACGAGAGATTAGACGAATATGAACTGCAGGGCCCAACCCCCACAACATTCAAC
TTCGACCGCAACAAAGTGCTTGCTTTTAGGCAGCTTGCTGCTGAAAACAAATACGGTCTTGTTGACACAA
TGAGGGTCGGATCACAGCTCAAGAATGTTAAAACTATGACAGAACTCAAGCAGGCTCTCAAGAACATCTC
AGTCAAGAAATGTCAGCTTGTGTATGGTGGGGGCACGTACACACTTGAATCTGATGGCAAAGGCAATGTG
CACGTCGAGAAGGTGAACAACACTAGTGTGCAAACTAACAACGAGCTCTCCGGGGCTTTGCACCATCTCA
AGTGTGCCAGAATTAGGTACTATGTTAAGTGTGTCCAGGAAGCTCTCTACTCCATCCTGCAAATTGCCGG
GGCTGCATTCATTACCACGCGCATCACAAAGCGCATGAACATACAAAACCTCTGGTCCAAACCACAAGCA
GAAGATCTGGAGGAGACCAACAACGAGGAGGGCTGTCCAAAACCTAAAAATGATGAGGAATTTGTTATCT
CCTCTGATGACATCAAAACCGAGGGCAAGAAAGGAAAGAACAAGACTGGCCGTGGCAAGAAGCACACAGC
CTTTTCCAGCAAAGGACTCAGTGATGAGGAGTACGATGAGTACAAGAGAATCAGGGAAGAGAGAAATGGC
AAGTACTCCATAGAGGAATACCTACAGGACAGAGACAAATACTATGAGGAGGTGGCCATAGCCAGGGCAA
CTGAGGAAGACTTCTGTGAAGAAGAGGAGGCTAAAATCCGGCAGAGGATATTCAGACCAACAAGGAAACA
ACGCAAAGAGGAAAGGGCCTCTCTTGGTTTGGTTACAGGTTCTGAGATCAGGAAGAGAAACCCAGATGAC
TTCAAGCCCAAAGGGAAACTATGGGCCGATGATGACAGGAATGTTGACTACAATGAGAAACTTAGTTTCG
AGGCTCCACCAAGCATTTGGTCACGAATAGTCAACTTTGGCTCAGGGTGGGGCTTTTGGGTCTCGCCCAG
CCTCTTCATAACATCAACCCATGTCATTCCCCAAGGCGCAAAGGAGTTCTTTGGAGTGCCCATCAAACAA
ATACAAATCCACAAGTCAGGTGAGTTCTGCCGGCTAAGGTTCCCAAAACCAATCAGAACGGATGTTACAG
GCATGATCTTGGAGGAAGGTGCTCCAGAAGGCACTGTTGCCACACTTCTCATCAAGAGACCAACTGGGGA
ACTCATGCCCTTGGCAGCCAGAATGGGCACCCACGCGACCATGAAAATCCAGGGTCGCACTGTTGGTGGA
CAGATGGGCATGCTACTCACAGGGTCCAACGCTAAGAGCATGGATTTGGGCACAACTCCTGGCGATTGTG
GTTGTCCCTATATCTACAAGAGAGGGAACGACTACGTGGTCATTGGAGTTCACACTGCCGCCGCTCGTGG
AGGGAACACCGTCATCTGTGCAACCCAAGGAAACGAGGGGGAGGCCATGCTAGAGGGTGGTGACAACAAG
GGAACTTACTGTGGAGCACCAATATTAGGCCCTGGAAATGCCCCCAAACTCAGCACCAAAACCAAATTCT
GGAGGTCTTCCACCACCCCCTTGCCACCTGGAACCTATGAGCCAGCCTATCTGGGTGGCAAGGACCCCAG
AGTGAAAGGTGGCCCCTCACTGCAACAGGTTATGAGGGACCAACTAAAACCATTCACTGAGCCCAGAGGT
AAACCACCCAAACCAAGTGTGCTAGAAGCCGCCAAGAAGACTATAATCAATGTGCTTGAACAAACAATAG
ACCCACCTCAAAAATGGACATACGCGCAGGCGTGTGCATCACTAGACAAGACCACCTCCAGCGGCCACCC
TCACCACATGCGGAAGAACGATTGTTGGAACGGGGAGACTTTCACAGGAAAATTGGCAGACCAAGCATCA
AAGGCTAACCTAATGTTTGAGGAAGGGAAGAACATGACCCCAGTATACACAGGAGCTCTGAAAGACGAGC
TAGTCAAGACTGATAAGATCTATGGAACAATCAAGAAGAGACTCCTGTGGGGTTCAGACCTATCAACTAT
GATACGGTGTGCACGAGCCTTCGGTGGGCTAATGGACGAGCTCAAGGCCCACTGCGTCACACTACCAGTC
AGGGTTGGTATGAACATGAATGAGGATGGACCCATAATATTTGAGAAACATTCCAGATATAAATATCATT
ATGATGCAGATTACTCCCGCTGGGACTCAACACAACAAAGAGCAGTGCTGGCTGCAGCCCTGGAAATAAT
GGTCAAATTCTCACCAGAACCCCATCTGGCCCAAGTAGTTGCAGAAGACCTCTTGTCCCCCAGTGTGATG
GATGTGGGTGATTTCAAGATATCAATCAACGAGGGATTACCCTCTGGCGTCCCTTGCACCTCACAATGGA
ACTCCATTGCCCACTGGCTCCTCACACTATGTGCACTGTCTGAAGTCACAGACCTATCCCCTGACATCAT
CCAGGCAAATTCCCTGTTCTCCTTTTATGGTGATGATGAAATAGTGAGCACAGACATCAAATTGGACCCA
GAAAAATTGACAACAAAATTGAAGGAATACGGGCTGAAACCAACCCGTCCTGATAAAACAGAAGGACCCT
TAATCATCTCTGAAGATTTGGATGGCCTGACCTTCTTACGGAGAACGGTAACCCGTGACCCGGCCGGGTG
GTTTGGCAAACTGGACCAAAGCTCAATACTCAGGCAGATGTACTGGACCAGGGGACCAAACCATGAGGAC
CCCTTTGAAACGATGATACCACACTCCCAAAGACCCATACAACTGATGTCATTATTGGGTGAAGCTGCAT
TGCATGGTCCATCATTCTACAGCAAAATCAGCAAACTAGTCATCTCAGAATTGAAAGAGGGTGGAATGGA
CTTTTACGTGCCCAGACAAGAACCAATGTTCAGGTGGATGAGATTCTCAGATTTGAGCACGTGGGAGGGC
GATCGCAATCTGGCTCCCTGTTTTGTGAATGAAGATGGCGTCGAATGACGCCGCTCCATCTAATGATGGT
GCCGCCGGCCTCGTCCCAGAGATCAACCATGAGGCAATGGCGCTAGAGCCAGTGGCGGGTGCAGCGATAG
CAGCACCCCTCACTGGTCAGCAAAATATAATTGATCCCTGGATTATGAACAATTTTGTGCAAGCACCTGG
TGGTGAGTTCACAGTGTCCCCTAGAAATTCCCCTGGTGAAGTTCTTCTTAATTTGGAGTTGGGGCCTGAA
ATAAATCCTTATTTGGCCCATCTTGCTAGAATGTATAATGGTTATGCAGGTGGATTTGAAGTGCAGGTGG
TCCTAGCTGGAAATGCGTTTACAGCAGGAAAGATAATCTTTGCAGCTATTCCCCCCAATTTTCCAACTGA
CAATCTAAGTGCAGCACAGATCACAATGTGTCCACATGTGATTGTGGACGTCAGGCAGTTGGAACCAGTC
AACCTCCCGATGCCTGACGTTCGCAACAACTTCTTCCATTACAATCAAGGGTCTGATTCGAGATTGCGCC
TAATTGCAATGCTGTATACACCTCTTAGGGCAAATAATTCTGGGGATGATGTTTTCACTGTGTCCTGCAG
AGTGCTAACTAGACCTAGTCCTGACTTCTCATTTAATTTCCTTGTGCCACCTACTGTGGAGTCAAAGATA
AAACCCTTTTCCCTCCCTATTCTGACCATCTCTGAAATGTCCAACTCTAGGTTCCCTGTACCAATTGATT
CTCTGCACACTAGCCCTACTGAAAATATTGTTGTCCAGTGCCAGAATGGGCGCGTCACCCTTGACGGTGA
GTTGATGGGCACCACCCAACTCTTACCTAGCCAAATTTGTGCTTTCAGGGGCGTACTCACCAGATCAACA
AGCAGGGCCAGTGACCAGGCCGATACAGTAGCCCCTAGGTTGTTTAATTATTATTGGCATATACAATTGG
ACAATCTAAATGGAACTCCCTATGATCCTGCAGAAGACATACCAGGCCCCCTGGGAACACCAGATTTCCT
GGGCAAAGTCTTTGGCGTGGCCAGCCAGAGAGATCCTGATACCACGACTAGGGCACATGAAGCAAAGATA
GACACATCATCTGGCCGTTTCGCCCCAAAACTAGGCTCACTAGAGATATCCACTGAGTCTCCTGATTTCA
ATCCAAACAAACCAACAAGATTCACCCCAGTTGGCATTGGGGTTGACCAGGCTGAGGGAGACTTTCAACA
ATGGACTCTACCCGACTATGCTGGCAAGATCACCCACAACATGAACTTGGCCCCAGCTGTTGCTCCCAAC
TTCCCTGGTGAGCAGCTCCTCTTCTTCCGCTCACATTTGCCATCTTCTGGTGGGCGATCCAACGGGATTC
TAGACTGCCTGGTCCCCCAAGAGTGGGTACAGCACTTCTACCAAGAATCAGCCCCCTCTCAATCTCAAGT
GGCTCTGATTAGGTACATCAACCCTGATACTGGTAGAGTATTATTTGAGGCCAAACTGCACAAATTAGGT
TTCATAACTATAGCTAAGAATGGCAATTCTCCAATAACTGTCCCCCCAAATGGATACTTTAGGTTTGAAT
CTTGGGTGAACCCCTTTTATACACTTGCCCCCATGGGAACTGGGAATGGGCGTAGAAGGATTCAATAATG
GCTGGAGCTTTTATAGCAGGATTGGCTGGTGACATGCTCACAAATACTGTAGGATCTTTAGTTAATGCAG
GGGCTAATGCCATTAATCAAACAATTGATTTTGAAAATAGTAAACATTTGCAAAATGCTTCTTTTAATCA
TGATAAGGAGATGTTGAATGCACAAATTGAGGCAACAAAGAAATTACAGGCTGACATGATTGCTATCAAA
CAAGGGGTTTTGACCGCTGGCGGCTTTTCCCCTACTGATGCAGCCCGTGGGGCAATTAATGCCCCCATGA
CAAAAGTCCTAGATTGGAATGGAACGAGATACTGGGCACCAGGTGCCACCTCCACAACCTCGATGTCGGG
TGGCTTCACAAATCAGACTGTGCACAGATCCACACCAAATTTTAAAACGAACCAGGCTCCCAGACCCACA
CCCAGCAGTGGGTCTTCAGCAAGGTCAAATTCAACCCAAATCACTAGCCTGAGCTCACACTCGTCCGGGT
CGTCTCGATCCAGCGGGTCTACAGTTGTCAGCTCAATATCCACTAACAGGACTAGGGACTGGGTCAACCA
ACAAAATTTTAATTTGGAACCACACATGCCTGGATCTCTTAGGACTGCTTTTGTCACTCCACCATCTAGT
TCAGCCTCTAGCTCAGGCACAGTCTCAACTGTGCCCAAAAATGTTTTGGACTCCTGGACATCTGCGTTTA
ACACGCGCAGACAGCCGCTATTCGCACACCTTCGCAGAAGGGGGGAGTCAAAAGTTTAGTGAAAAGATTA
TTTTTAAATTTGATTTAAAATTAGATTTAATTTGGAATCT

>MF140687.1 Norovirus GII strain Norovirus/GII/Hu/NL/2012/GII.P21-GII.3/Rotterdam/E1300325_p7_d434 ORF1 gene, partial cds; and ORF2 and ORF3 genes, complete cds
TCTAACGACGCTTCCGCTGCCGCTGCTGCCAACAGCAACAACGACAACGCAAAATCTTCAAGTGACGGAG
TATTATCTAATATGGCTGTCACTTTTAAACGAGCCCTCGGGGCGCGGTCTAAACAGCCGCCCCCGAGGGA
CAAACCACCAAAACCCCCAAGACCACCCACACCAGAGTTGGTTAAGGCAATCCCCCCTCCCCCACCCAAC
GGGGAGGACGAACCAACCATTTCTTATAACGTCAAAGAAGGTGTTTCTGGTTTGCCTGAACTCTCAACTG
TCACCCAACTAGAGGAGAACTCTACAGCGTTCAGTGTTCCCCCTCTTAGTCAGAGGGAGAACAGGGATGC
TAAGGAACCATTGACTGGAACCATCCTGGAGATGTGGGACGGGGAGATCTACCATTATGGCTTATACGTG
GAACGAGGGTTAGTGCTCGGTGTACACAAACCACCGGCAGCCGTCAGTCTTGCTAAGATTGAGCTGACCC
CCTTGTCTTTGTATTGGAGACCAGTGTACACCCCACAGTACCTCATTTCCCCTGACACTCTCAAAAAGTT
GCATGGGGAGACGTTCCCTTATACAGCCTTTGATAACAACTGTTATGCCTTCTGCTGTTGGGTACTTGAC
TTGAACGATTCATGGCTGAGCAGAAGGATGATACAGAGGACAACAGGCTTCTTCCGACCCTACCAGGACT
GGAACAGGAAACCCCTCCCCACGATGGATGATTCCAAAGTGAAAAAGGTGGCCAATGTTGTCCTTTGTGC
TCTCTCATCATTGTTCACAAGACCAATTAAGGACATTATTGGGAAGTTGAAACCCCTAAACATCCTTAAC
ATCCTAGCCACATGTGATTGGACTTTTGCAGGCATAGTGGAATCCCTGATCCTTTTGGCTGAACTGTTTG
GAGTTTTCTGGACACCCCCAGATGTGTCTGCAATGATCGCTCCCTTACTGGGTGATTATGAGCTACAGGG
ACCCGAGGACCTCGCTGTGGAACTCGTACCCGTAGTAATGGGAGGGATAGGTTTGGTGCTGGGATTCACC
AAAGAGAAAATTGGAAAAATGCTTTCATCTGCTGCTTCAACCCTGAGGGCATGCAAAGATCTCGGTGCAT
ATGGGTTGGAGATCCTCAAGTTGGTCATGAAATGGTTTTTCCCAAAGAAAGAAGAGAAAAACGAATTGGC
AATGGTGAGATCCATCGAGGATGCAGTGCTAGATCTTGAGGCCATTGAGAACAACCATATGACAGCTCTA
CTCAAGGATAAAGACAGCCTTGCAACCTACATGAGGACTCTTGACATGGAGGAGGAGAAAGCGAGGAAAC
TTTCCACCAAGTCTGCCTCGCCGGATATTGTGGGCACGATAAACGCCCTACTGTCAAGAATTGCTGCTGC
CCGGTCTCTAGTGCACAGGGCTAAGGAGGAGCTGTCAAGCAGGCCCCGACCAGTCGTTGTGATGATTTCA
GGGAGACCAGGTATTGGGAAAACCCACCTAGCTAGAGAGTTGGCAAAGAAGATCGCCTCCTCACTCACAG
GTGACCAGAGGGTGGGTCTTATCCCACGCAACGGGGTCGACCACTGGGATGCATACAAAGGTGAAAGAGT
CGTTCTCTGGGACGACTACGGGATGAGCAACCCCATTCACGACGCCCTCAGACTCCAGGAGCTCGCTGAC
ACCTGTCCTCTCACACTCAACTGTGACAGGATTGAGAATAAAGGCAAAGTCTTTGACAGTGACGCCATAA
TAATAACCACCAATTTGGCCAACCCAGCGCCACTGGATTACGTTAACTTTGAAGCTTGCTCAAGACGCAT
AGATTTCCTCGTCTATGCTGATGCCCCTGAAGTTGAGAAGGCCAAACGGGACTTCCCAGGCCAACCAGAC
ATGTGGAAAGACACCTTTAAACCTGACTTCTCTCACATAAAACTGACATTAGCCCCGCAAGGAGGTTTTG
ACAAGAATGGTAACACTCCTCATGGGAAGGGTGTCATGAAGACCCTCACAGCCAGTTCTCTCGTTGCCCG
AGCATCAGGTCTCCTTCACGAGAGATTGGACGAATATGAACTGCAGGGCCCAACCCCCACAACATTCAAC
TTCGACCGCAACAAGGTGCTTGCTTTTAGGCAGCTTGCTGCTGAAAACAAATACGGTCTTGTTGACACAA
TGAGGGTCGGATCACAGCTCAAGAATGTTAAAACCATGACAGAACTCAAGCAGGCTCTCAAGAACATCTC
AGTCAAGAAATGTCAGCTTGTGTATGGTGGGGGCACGTACACACTTGAATCTGATGGCAAAGGCAATGTG
CACGTCGAGAAGGTGAACAACACTAGTGTGCAAACTAACAACGAGCTCTCCGGGGCTTTGCACCATCTCA
AGTGTGCCAGAATTAGGTACTATGTTAAGTGTGTCCAGGAAGCTCTCTACTCCATCCTGCAAATTGCCGG
GGCTGCATTCATCACCACGCGCATCACAAAGCGCATGAACATACAAAACCTCTGGTCCAAACCACAAGCA
GAAGATCTGGAGGAGACCAACAACGAGGAGGGCTGTCCAAAACCTAAAAATGATGAGGAATTTGTTATCT
CCTCTGATGACATCAAAACCGAGGGCAAGAAAGGAAAGAACAAGACTGGCCGTGGTAAGAAGCACACAGC
CTTTTCCAGCAAAGGACTCAGTGATGAGGAGTACGATGAGTACAAGAGAATCAGGGAAGAGAGAAATGGC
AAGTACTCCATAGAGGAATACCTACAGGACAGAGACAAATACTATGAGGAGGTGGCCATAGCCAGGGCAA
CTGAAGAAGACTTCTGTGAAGAAGAGGAGGCTAAAATCCGGCAGAGGATATTCAGACCAACAAGGAAACA
ACGCAAAGAGGAAAGGGCCTCTCTTGGTTTGGTTACAGGTTCTGAGATCAGGAAGAGAAACCCAGATGAC
TTCAAGCCCAAAGGGAAACTATGGGCCGATGATGACAGGAATGTTGACTACAATGAGAAACTTAGTTTCG
AGGCTCCACCAAGCATTTGGTCACGAATAGTCAACTTTGGCTCAGGGTGGGGCTTTTGGGTCTCGCCCAG
CCTCTTCATAACATCAACCCATGTCATTCCCCAAGGCGCACAGGAGTTCTTTGGAGTGCCCATCAAACAA
ATACAAATCCACAAGTCAGGTGAGTTCTGCCGGCTTAGGTTCCCAAAACCAATCAGAACGGATGTCACAG
GCATGATCTTGGAGGAAGGTGCTCCAGAAGGCACTGTTGCCACACTTCTCATCAAGAGACCAACTGGAGA
ACTCATGCCCTTGGCAGCCAGAATGGGCACCCACGCGACCATGAAAATTCAGGGTCGCACTGTTGGTGGA
CAGATGGGCATGCTACTCACAGGGTCCAACGCTAAGAGCATGGATTTGGGCACGACTCCTGGCGATTGTG
GTTGTCCCTACATCTACAAGAGAGGGAACGACTACGTGGTCATTGGAGTTCACACTGCCGCCGCTCGTGG
AGGAAACACCGTCATCTGTGCAACCCAAGGAAACGAGGGGGAGGCCATGCTAGAAGGTGGTGACAACAAG
GGAACTTACTGTGGAGCACCAATATTAGGCCATGGAAATGCCCCCAAACTCAGCACCAAAACCAAATTCT
GGAGGTCTTCCACCACCCCCTTGCCACCTGGAACCTATGAGCCAGCCTATCTGGGTGGCAAGGACCCCAG
AGTGAAAGGTGGCCCCTCACTGCAACAGGTTATGAGGGACCAACTAAAACCATTCACTGAGCCCAGAGGC
AAACCACCCAAACCAAGTGTGCTAGAAGCCGCCAAGAAGACTATAATCAATGTGCTTGAACAAACAATAG
ACCCACCTCAAAAATGGACATACGCGCAGGCGTGTGCATCACTAGACAAGACCACCTCCAGCGGCCACCC
TCACCACATGCGGAAGAACGATTGTTGGAATGGGGAGACTTTCACAGGAAAATTGGCAGACCAAGCATCA
AAGGCTAACCTAATGTTTGAGGAAGGGAAGAACATGACCCCAGTATACACAGGAGCTCTGAAAGACGAGC
TAGTCAAGACTGATAAGATCTATGGAACAATCAAGAAGAGACTCCTGTGGGGTTCAGACCTATCAACTAT
GATACGGTGTGCACGAGCCTTCGGTGGGCTAATGGACGAGCTCAAGGCCCACTGCGTCACACTACCAGTC
AGGGTTGGTATGAACATGAATGAGGATGGACCCATAATATTTGAGAAACATTCCAGATATAAATATCATT
ATGATGCAGATTACTCCCGCTGGGACTCAACACAACAAAGAGCAGTGCTGGCTGCAGCCCTGGAAATAAT
GGTCAAATTCTCACCAGAACCCCATCTGGCCCAAGTAGTTGCAGAAGACCTCTTGTCCCCCAGTGTGATG
GATGTGGGTGATTTCAAGATATCAATCAACGAGGGATTACCCTCTGGCGTCCCTTGCACCTCACAATGGA
ACTCCATTGCCCACTGGCTCCTCACACTATGTGCACTGTCTGAAGTCACAGACCTATCCCCTGACATCAT
CCAGGCAAATTCCCTGTTCTCCTTTTATGGTGATGATGAAATAGTGAGCACAGACATCAAATTGGACCCA
GAGAAATTGACAGCAAAATTGAAGGAATACGGGCTGAAACCAACCCGTCCTGATAAAACAGAAGGACCCT
TAATCATCTCTGAAGATTTGGATGGCCTGACCTTCTTACGGAGAACGGTAACCCGTGATCCGGCCGGGTG
GTTTGGCAAACTGGACCAAAGCTCAATACTCAGGCAGATGTACTGGACCAGGGGACCAAACCATGAGGAC
CCCTTTGAAACGATGATACCACACTCCCAAAGACCCATACAACTGATGTCATTATTGGGTGAAGCTGCAT
TGCATGGTCCATCATTCTACAGTAAAATCAGCAAACTAGTCATCTCAGAATTGAAAGAGGGTGGAATGGA
CTTTTACGTGCCCAGACAAGAACCAATGTTCAGGTGGATGAGATTCTCAGATTTGAGCACGTGGGAGGGC
GATCGCAATCTGGCTCCCTGTTTTGTGAATGAAGATGGCGTCGAATGACGCCGCTCCATCTAATGATGGT
GCCGCCGGCCTCGTCCCAGAGATCAACAATGAGGCAATGGCGCTAGAGCCAGTGGCGGGTGCAGCGATAG
CAGCACCCCTCACTGGTCAGCAAAATATAATTGATCCCTGGATTATGAACAATTTTGTGCAAGCACCTGG
TGGTGAGTTCACAGTGTCCCCTAGAAATTCCCCTGGTGAAGTTCTTCTTAATTTGGAGTTGGGGCCTGAA
ATAAATCCTTATTTGGCCCATCTTGCTAGAATGTATAATGGTTATGCAGGTGGATTTGAAGTGCAGGTGG
TCCTAGCTGGAAATGCGTTTACAGCAGGAAAGATAATCTTTGCAGCTATTCCCCCCAATTTTCCAATTGA
CAATCTAAGTGCAGCACAGATCACAATGTGTCCACATGTGATTGTGGACGTCAGACAGTTGGAACCAGTC
AACCTCCCGATGCCTGACGTTCGCAACAACTTCTTTCATTACAATCAAGGGTCTGATTCGAGATTGCGCC
TAATTGCAATGCTGTATACACCTCTTAGGGCAAATAATTCTGGGGATGATGTTTTCACTGTGTCCTGCAG
AGTGCTAACTAGACCTAGTCCTGACTTCTCATTTAATTTCCTTGTGCCACCTACTGTGGAGTCAAAGACA
AAACCCTTTTCCCTCCCTATTCTGACCATCTCTGAAATGTCCAATTCTAGGTTCCCAGTACCAATTGATT
CTCTGCACACTAGCCCTACTGACAATATTGTTGTCCAGTGCCAGAATGGGCGCGTCACCCTTGACGGTGA
GTTGATGGGCACCACCCAACTCTTGCCTAGCCAAATTTGTGCTTTCAGGGGCGTACTCACCAGATCAACA
AGCAGGGCCAGTGACCAGGCCGATACAGTAGCCCCTAGGTTGTTTAATTATTATTGGCATATAAAATTGG
ACAATCTAAATGGAACTCCCTATGATCCTGCAGAAGACATACCAGGCCCCCTGGGAACACCAGATTTCCT
GGGCAAAGTCTTTGGCGTGGCCAGCCAGAGAGATCCTGATACCACGACTAGGGCACATGAAGCAAAGATA
GACACATCATCTGGCCGTTTCGCCCCAAAACTAGGCTCACTAGAGATATCCACTGAGTCTGCTGATTTCA
ATCCAAACAAACCAACAAGATTCACCCCAGTTGGCATTGGGGTTGACCAGGCTGAGGGAGACTTTCAACA
ATGGACTCTACCCGACTATGCTGGCAAGATCACCCACAACATGAACTTGGCCCCAGCTGTTGCTCCCAAC
TTCCCTGGTGAGCAGCTCCTCTTCTTCCGCTCACATTTGCCATCTTCTGGTGGGCGATCCGACGGGATTC
TAGACTGCCTGGTCCCCCAAGAGTGGGTACAGCACTTCTACCAAGAATCAGCCCCCTCTCAATCTCAAGT
GGCTCTGATTAGGTACATCAACCCTGATAATGGTAGAGTATTATTTGAGGCCAAGCTGCACAAATTAGGT
TTCATAACTATAGCTAAGAATGGTAATTCTCCAATAACTGTCCCCCCAAATGGATACTTTAGGTTTGAAT
CTTGGGTGAACCCCTTTTATACACTTGCCCCCATGGGAACTGGGAATGGGCGTAGAAGGATTCAATAATG
GCTGGAGCTTTTATAGCAGGATTGGCTGGTGACATGCTCACAAATACTGTAGGATCTTTAGTTAATGCAG
GGGCTAATGCCATTAATCAAACAATTGATTTTGAAAATAATAAACATTTGCAAAATGCTTCTTTTAATCA
TGATAAGGAGATGTTGAATGCACAAATTGAGGCAACAAAGAGATTACAGGCTGACATGATTGCTATCAAA
CAAGGGGTTTTGACCGCTGGCGGCTTTTCCCCTACTGATGCAGCCCGTGGGGCAATTAATGCCCCCATGA
CAAAAGTCCTAGATTGGAATGGAACGAGATACTGGGCACCAGGTGCCACCTCCACAACCTCGATGTCGGG
TGGCTTCACAAATCAAACTGTGCACAGATCCACACCAAATTTTAAAACGAACCAGGCTCCCAGACCCGCA
CCCAGCAGTGGGTCTTCAGCAAGGTCAAATTCAACCCAAATCACTAGCCTGAGCTCACACTCGTCCGGGT
CGTCTCGATCCAGCGGGTCTACAGTTGTCAGCTCAATATCCACTAACAGGACTAGGGACTGGGTCAACCA
ACAAAATTTTAATTTGGAACCACACATGCCTGGATCTCTTAGGACAGCTTTTGTCACTCCACCATCTAGT
TCAGCCTCTAGCTCAGGCACAGTCTCAACTGTGCCCAAGAATGTTTTGGACTCCTGGACATCTGCGTTTA
ACACGCGCAGACAGCCGCTATTCGCACACCTTCGCAGAAGGGGGGAGTCAAAAGTTTAGTGGGTGGGGGA
TCTCT

>MF140686.1 Norovirus GII strain Norovirus/GII/Hu/NL/2012/GII.P21-GII.3/Rotterdam/E1300324_p7_d365 ORF1 gene, partial cds; and ORF2 and ORF3 genes, complete cds
TCTAACGACGCTTCCGCTGCCGCTGCTGCCAACAGCAACAACGACAACGCAAAATCTTCAAGTGACGGAG
TATTATCTAATATGGCTGTCACTTTTAAACGAGCCCTCGGGGCGCGGTCTAAACAGCCGCCCCCGAGGGA
CAAACCACCAAAACCCCCAAGACCACCCACACCAGAGTTGGTTAAGGCAATCCCCCCTCCCCCACCCAAC
GGGGAGGACGAACCAACCATTTCTTATAACGTCAAAGAAGGTGTTTCTGGTTTGCCTGAACTCTCAACTG
TCACCCAACTAGAGGAGAACTCTACAGCGTTCAGTGTTCCCCCTCTTAGTCAGAGGGAGAACAGAGATGC
AAAGGAACCATTGACTGGAACCATCCTGGAGATGTGGGACGGGGAGATCTACCATTATGGCTTATACGTG
GACCGAGGGTTAGTGCTCGGTGTACACAAACCACCAGCAGCCGTCAGTCTTGCTAAGATTGAGCTGACCC
CCTTGTCTTTGTATTGGAGACCAGTGTACACCCCACAGTACCTCATTTCCCCTGACACTCTCAAAAAGTT
GCATGGGGAGACGTTCCCTTATACAGCCTTTGATAACAACTGTTATGCCTTCTGCTGTTGGGTACTTGAC
TTGAACGATTCATGGCTGAGCAGAAGGATGATACAGAGGACAACAGGCTTCTTCCGACCCTACCAGGACT
GGAACAGGAAACCCCTCCCCACGATGGATGATTCCAAAGTGAAAAAGGTGGCCAATGTTGTCCTTTGTGC
TCTCTCATCATTGTTCACAAGACCAATTAAGGACATTATTGGGAAGTTGAAACCCCTAAACATCCTTAAC
ATCCTAGCCACATGTGATTGGACTTTTGCAGGCATAGTAGAATCCCTGATCCTTTTGGCTGAACTGTTTG
GAGTTTTCTGGACACCCCCAGATGTGTCTGCAATGATCGCTCCCTTACTGGGTGATTATGAGCTACAGGG
ACCCGAGGACCTCGCTGTGGAACTCGTACCCGTAGTAATGGGAGGGATAGGTTTGGTGCTGGGATTCACC
AAAGAGAAAATTGGAAAAATGCTTTCATCTGCTGCTTCAACCCTGAGGGCATGCAAAGATCTCGGTGCAT
ATGGGTTGGAGATCCTCAAGTTGGTCATGAAATGGTTTTTCCCAAAGAAAGAAGAGAAAAACGAATTGGC
AATGGTGAGATCCATCGAGGATGCAGTGCTAGATCTTGAGGCCATTGAGAACAACCATATGACAGCTCTA
CTCAAGGATAAAGACAGCCTTGCAACCTACATGAGGACTCTTGACATGGAGGAGGAGAAAGCGAGGAAAC
TTTCCACCAAGTCTGCCTCGCCGGATATTGTGGGCACGATAAACGCCCTACTGTCAAGGATTGCTGCTGC
CCGGTCTCTAGTGCACAGGGCTAAGGAGGAGCTGTCAAGCAGGCCCCGACCGGTCGTTGTGATGATTTCA
GGGAGACCAGGTATTGGGAAAACCCACCTAGCTAGAGAGTTGGCAAAGAAGATCGCCTCCTCACTCACAG
GTGACCAGAGGGTGGGTCTTATCCCACGCAACGGGGTCGACCACTGGGATGCATACAAAGGTGAAAGAGT
CGTTCTCTGGGACGACTACGGGATGAGCAACCCCATCCACGACGCCCTCAGACTCCAGGAGCTCGCTGAC
ACCTGTCCTCTCACACTCAACTGTGACAGGATTGAGAATAAAGGCAAAGTCTTTGACAGTGACGCCATAA
TAATAACCACCAATTTGGCCAACCCAGCGCCACTGGATTACGTTAACTTTGAAGCTTGCTCAAGACGCAT
AGATTTCCTCGTCTATGCTGATGCCCCTGAAGTTGAGAAGGCCAAACGGGACTTCCCAGGCCAACCAGAC
ATGTGGAAAGACACCTTCAAACCTGACTTCTCTCACATAAAACTGACATTGGCCCCGCAAGGAGGTTTTG
ACAAGAATGGTAACACTCCTCATGGGAAGGGTGTCATGAAGACCCTCACAGCCAGTTCTCTCGTTGCCCG
AGCATCAGGTCTCCTCCACGAGAGATTGGACGAATATGAACTGCAGGGCCCAACCCCCACAACATTCAAC
TTCGACCGCAACAAGGTGCTTGCTTTTAGGCAGCTTGCTGCTGAAAACAAATACGGTCTTGTTGACACAA
TGAGGGTCGGATCACAGCTCAAGAATGTTAAAACTATGACAGAACTCAAGCAGGCTCTCAAGAACATCTC
AGTCAAGAAATGTCAGCTTGTGTATGGTGGGGGCACGTACACACTTGAATCTGATGGCAAAGGCAATGTG
CACGTCGAGAAGGTGAACAACACTAGTGTGCAAACTAACAACGAGCTCTCCGGGGCTTTGCACCATCTCA
AGTGTGCCAGAATTAGGTACTATGTTAAGTGTGTCCAGGAAGCTCTCTACTCCATCCTGCAAATTGCCGG
GGCTGCATTCATTACCACGCGCATCACAAAGCGCATGAACATACAAAACCTCTGGTCCAAACCACAAGCA
GAAGATCTGGAGGAGACCAACAACGAGGAGGGCTGTCCAAAACCTAAAAATGATGAGGAATTTGTTATCT
CCTCTGATGACATCAAAACCGAGGGCAAGAAAGGAAAGAACAAGACTGGCCGTGGTAAGAAGCACACAGC
CTTTTCCAGCAAAGGACTCAGTGATGAGGAGTACGATGAGTACAAGAGAATCAGGGAAGAGAGAAATGGC
AAGTACTCCATAGAGGAATACCTACAGGACAGAGACAAATACTATGAGGAGGTGGCCATAGCCAGGGCAA
CTGAGGAAGACTTCTGTGAAGAAGAGGAGGCTAAAATCCGGCAGAGGATATTCAGACCAACAAGGAAACA
ACGCAAAGAGGAAAGGGCCTCTCTTGGTTTGGTTACAGGTTCTGAGATCAGGAAGAGAAACCCAGATGAC
TTCAAGCCCAAAGGGAAACTATGGGCCGATGATGACAGGAATGTTGACTACAATGAGAAACTTAGTTTCG
AGGCTCCACCAAGCATTTGGTCACGAATAGTCAACTTTGGCTCAGGGTGGGGCTTTTGGGTCTCGCCCAG
CCTCTTCATAACATCAACCCATGTCATTCCCCAAGGCGCACAGGAGTTCTTTGGAGTGTCCATCAAACAA
ATACAAATCCACAAGTCAGGTGAGTTCTGCCGGCTTAGGTTCCCAAAACCAATCAGAACGGATGTCACAG
GCATGATCTTGGAGGAAGGTGCTCCAGAAGGCACTGTTGCCACACTTCTCATCAAGAGACCAACTGGGGA
ACTCATGCCCTTGGCAGCCAGAATGGGCACCCACGCGACCATGAAAATTCAGGGTCGCACTGTTGGTGGA
CAGATGGGCATGCTACTCACAGGGTCCAACGCTAAGAGCATGGATTTGGGCACAACTCCTGGCGATTGTG
GTTGTCCCTACATCTACAAGAGAGGGAACGACTACGTGGTCATTGGAGTTCACACTGCCGCCGCTCGTGG
AGGAAACACCGTCATCTGTGCAACCCAAGGAAACGAGGGGGAGGCCATGCTAGAAGGTGGTGACAACAAG
GGAACTTACTGTGGAGCACCAATATTAGGCCCTGGAAATGCCCCCAAACTCAGCACCAAAACCAAATTCT
GGAGGTCTTCCACCACCCCCTTGCCACCTGGAACCTATGAGCCAGCCTATCTGGGTGGCAAGGACCCCAG
AGTGAAAGGTGGCCCCTCACTGCAACAGGTTATGAGGGACCAACTAAAACCATTCACTGAGCCCAGAGGC
AAACCACCCAAACCAAGTGTGCTAGAAGCCGCCAAGAAGACTATAATCAATGTGCTTGAACAAACAATAG
ACCCACCTCAAAAATGGACATACGCGCAGGCGTGTGCATCACTAGACAAGACCACCTCCAGCGGCCACCC
TCACCACATGCGGAAGAACGATTGTTGGAATGGGGAGACTTTCACAGGAAAATTGGCAGACCAAGCATCA
AAGGCTAACCTAATGTTTGAGGAAGGGAAGAACATGACCCCAGTATACACAGGAGCTCTGAAAGACGAGC
TAGTCAAGACTGATAAGATCTATGGAACAATCAAGAAGAGACTCCTGTGGGGTTCAGACCTATCAACTAT
GATACGGTGTGCACGAGCCTTCGGTGGGCTAATGGACGAGCTCAAGGCCCACTGCGTCACACTACCAGTC
AGGGTTGGTATGAACATGAATGAGGATGGACCCATAATATTTGAGAAACATTCCAGATATAAATATCATT
ATGATGCAGATTACTCCCGCTGGGACTCAACACAACAAAGAGCAGTGCTGGCTGCAGCCCTGGAAATAAT
GGTCAAATTCTCACCAGAACCCCATCTGGCCCAAGTAGTTGCAGAAGACCTCTTGTCCCCCAGTGTGATG
GATGTGGGTGATTTCAAGATATCAATCAACGAGGGATTACCCTCTGGCGTCCCTTGCACCTCACAATGGA
ACTCCATTGCCCACTGGCTCCTCACACTATGTGCACTGTCTGAAGTCACAGACCTATCCCCTGACATCAT
CCAGGCAAATTCCCTGTTCTCCTTTTATGGTGATGATGAAATAGTGAGCACAGACATCAAATTGGACCCA
GAGAAATTGACAACAAAATTGAAGGAATACGGGCTGAAACCAACCCGTCCTGATAAAACAGAAGGACCCT
TAATCATCTCTGAAGATTTGGATGGCCTGACCTTCTTACGGAGAACGGTAACCCGTGATCCGGCCGGGTG
GTTTGGCAAACTGGACCAAAGCTCAATACTCAGGCAGATGTACTGGACCAGGGGACCAAACCATGAGGAC
CCCTTTGAAACGATGATACCACACTCCCAAAGACCCATACAACTGATGTCATTATTGGGTGAAGCTGCAT
TGCATGGTCCATCATTCTACAGTAAAATCAGCAAACTAGTCATCTCAGAATTGAAAGAGGGTGGAATGGA
CTTTTACGTGCCCAGACAAGAACCAATGTTCAGGTGGATGAGATTCTCAGATTTGAGCACGTGGGAGGGC
GATCGCAATCTGGCTCCCTGTTTTGTGAATGAAGATGGCGTCGAATGACGCCGCTCCATCTAATGATGGT
GCCGCCGGCCTCGTCCCAGAGATCAACAATGAGGCAATGGCGCTAGAGCCAGTGGCGGGTGCAGCGATAG
CAGCACCCCTCACTGGTCAGCAAAATATAATTGATCCCTGGATTATGAACAATTTTGTGCAAGCACCTGG
TGGTGAGTTCACAGTGTCCCCTAGAAATTCCCCTGGTGAAGTTCTTCTTAATTTGGAGTTGGGGCCTGAA
ATAAATCCTTATTTGGCCCATCTTGCTAGAATGTATAATGGTTATGCAGGTGGATTTGAAGTGCAGGTGG
TCCTAGCTGGAAATGCGTTTACAGCAGGAAAGATAATCTTTGCAGCTATTCCCCCCAATTTTCCAATTGA
CAATCTAAGTGCAGCACAGATCACAATGTGTCCACATGTGATTGTGGACGTCAGACAGTTGGAACCAGTC
AACCTCCCGATGCCTGACGTTCGCAACAACTTCTTTCATTACAATCAAGGGTCTGATTCGAGATTGCGCC
TAATTGCAATGCTGTATACACCTCTTAGGGCAAATAATTCTGGGGATGATGTTTTCACTGTGTCCTGCAG
AGTGCTAACTAGACCTAGTCCTGACTTCTCATTTAATTTCCTTGTGCCACCTACTGTGGAGTCAAAGACA
AAACCCTTTTCCCTCCCTATTCTGACCATCTCTGAAATGTCCAATTCTAGGTTCCCAGTACCAATTGATT
CTCTGCACACTAGCCCTACTGACAATATTGTTGTCCAGTGCCAGAATGGGCGCGTCACCCTTGACGGTGA
GTTGATGGGCACCACCCAACTCTTGCCTAGCCAAATTTGTGCTTTCAGGGGCGTACTCACCAGATCAACA
AGCAGGGCCAGTGACCAGGCCGATACAGTAGCCCCTAGGTTGTTTAATTATTATTGGCATATAAAATTGG
ACAATCTAAATGGAACTCCCTATGATCCTGCAGAAGACATACCAGGCCCCCTGGGAACACCAGATTTCCT
GGGCAAAGTCTTTGGCGTGGCCAGCCAGAGAGATCCTGATACCACGACTAGGGCACATGAAGCAAAGATA
GACACATCATCTGGCCGTTTCGCCCCAAAACTAGGCTCACTAGAGATATCCACTGAGTCTGCTGATTTCA
ATCCAAACAAACCAACAAGATTCACCCCAGTTGGCATTGGGGTTGACCAGGCTGAGGGAGACTTTCAACA
ATGGACTCTACCCGACTATGCTGGCAAGATCACCCACAACATGAACTTGGCCCCAGCTGTTGCTCCCAAC
TTCCCTGGTGAGCAGCTCCTCTTCTTCCGCTCACATTTGCCATCTTCTGGTGGGCGATCCGACGGGATTC
TAGACTGCCTGGTCCCCCAAGAGTGGGTACAGCACTTCTACCAAGAATCAGCCCCCTCTCAATCTCAAGT
GGCTCTGATTAGGTACATCAACCCTGATACTGGTAGAGTATTATTTGAGGCCAAGCTGCACAAATTAGGT
TTCATAACTATAGCTAAGAATGGTAATTCTCCAATAACTGTCCCCCCAAATGGATACTTTAGGTTTGAAT
CTTGGGTGAACCCCTTTTATACACTTGCCCCCATGGGAACTGGGAATGGGCGTAGAAGGATTCAATAATG
GCTGGAGCTTTTATAGCAGGATTGGCTGGTGATATGCTCACAAATACTGTAGGATCTTTAGTTAATGCAG
GGGCTAATGCCATTAATCAAACAATTGATTTTGAAAATAATAAATATTTGCAAAATGCTTCTTTTAATCA
TGATAAGGAGATGTTGAATGCACAAATTGAGGCAACAAAGAGATTACAGGCTGACATGATTGCTATCAAA
CAAGGGGTTTTGACCGCTGGCGGCTTTTCCCCTACTGATGCAGCCCGTGGGGCAATTAATGCCCCCATGA
CAAAAGTCCTAGATTGGAATGGAACGAGATACTGGGCACCAGGTGCCACCTCCACAACCTCGATGTCGGG
TGGCTTCACAAATCAAACTGTGCACAGATCCACACCAAATTTTAAAACGAACCAGGCTCCCAGACCCACA
CCCAGCAGTGGGTCTTCAGCAAGGTCAAATTCAACCCAAATCACTAGCCTGAGCTCACACTCGTCCGGGT
CGTCTCGATCCAGCGGGTCTACAGTTGTCAGCTCAATATCCTCTAACAGGACTAGGGACTGGGTCAACCA
ACAAAATTTTAATTTGGAACCACACATGCCTGGATCTCTTAGGACAGCTTTTGTCACTCCACCATCTAGT
TCAGCCTCTAGCTCAGGCACAGTCTCAACTGTGCCCAAGAATGTTTTGGACTCCTGGACATCTGCGTTTA
ACACGCGCAGACAGCCGCTATTCGCACACCTTCGCAGAAGGGGGGAGTCAAAAGTGTAG

>MF140685.1 Norovirus GII strain Norovirus/GII/Hu/NL/2011/GII.P21-GII.3/Rotterdam/E1300323_p7_d287 ORF1 gene, partial cds; and ORF2 and ORF3 genes, complete cds
CGACGCTTCCGCTGCCGCTGCTGCCAACAGCAACAACGACAACGCAAAATCTTCAAGTGACGGAGTATTA
TCTAATATGGCTGTCACTTTTAAACGAGCCCTCGGGGCGCGGTCTAAACAGCCGCCCCCGAGGGACAAAC
CACCAAAACCCCCAAGACCACCCACACCAGAGTTGGTTAAGGCAATCCCCCCTCCCCCACCCAACGGGGA
GGACGAACCAATCATTTCTTATAACGTCAAAGAAGGTGTTTCTGGTTTGCCTGAACTCTCAACTGTCACC
CAACTAGAGGAGAACTCTACAGCGTTCAGTGTTCCCCCTCTTAGTCAGAGGGAGAACAGGGATGCAAAGG
AACCATTGACTGGAACCATCCTGGAGATGTGGGACGGGGAGATCTACCATTATGGCTTATACGTGGAACG
AGGGTTAGTGCTCGGTGTACACAAACCACCGGCAGCCGTCAGTCTTGCTAAGGTTGAGCTGACCCCCTTG
TCTTTGTATTGGAGACCAGTGTACACCCCACAGTACCTCATTTCCCCTGACACTCTCAAAAAGTTGCATG
GGGAGACGTTCCCTTATACAGCCTTTGATAACAACTGTTATGCCTTCTGCTGTTGGGTACTTGACTTGAA
CGATTCATGGCTGAGCAGAAGGATGATACAGAGGACAACAGGCTTCTTCCGACCCTACCAGGACTGGAAC
AGGAAACCCCTCCCCACGATGGATGATTCCAAAGTGAAAAAGGTGGCCAATGTTGTCCTTTGTGCTCTCT
CATCATTGTTCACAAGACCAATTAAGGACATTATTGGGAAGTTGAAACCCCTAAACATCCTTAACATCCT
AGCCACATGTGATTGGACTTTTGCAGGCATAGTGGAATCCCTGATCCTTTTGGCTGAACTGTTTGGAGTT
TTCTGGACACCCCCAGATGTGTCTGCAATGATCGCTCCCTTACTGGGTGATTATGAGCTACAGGGACCCG
AGGACCTCGCTGTGGAACTCGTACCCGTAGTAATGGGAGGGATAGGTTTGGTGCTGGGATTCACCAAAGA
GAAAATTGGAAAAATGCTTTCATCTGCTGCTTCAACCCTGAGGGCATGCAAAGATCTCGGTGCATATGGG
TTGGAGATCCTCAAGTTGGTCATGAAATGGTTTTTCCCAAAGAAAGAAGAGAAAAACGAATTGGCAATGG
TGAGATCCATCGAGGATGCAGTGCTAGATCTTGAGGCCATTGAGAACAACCATATGACAGCTCTACTCAA
GGATAAAGACAGCCTTGCAACCTACATGAGGACTCTTGACATGGAGGAGGAGAAAGCGAGGAAACTTTCC
ACCAAGTCTGCCTCGCCGGATATTGTGGGCACGATAAACGCCCTACTGTCAAGGATTGCTGCTGCCCGGT
CTCTAGTGCACAGGGCTAAGGAGGAGCTGTCAAGCAGGCCCCGACCGGTCGTTGTGATGATTTCAGGGAG
ACCAGGTATTGGGAAAACCCACCTAGCTAGAGAGTTGGCAAAGAAGATCGCCTCCTCACTCACAGGTGAC
CAGAGGGTGGGTCTTATCCCACGCAACGGGGTCGACCACTGGGATGCATACAAAGGTGAAAGAGTCGTTC
TCTGGGACGACTACGGGATGAGCAACCCCATCCACGACGCCCTCAGACTCCAGGAGCTCGCTGACACCTG
TCCTCTCACACTCAACTGTGACAGGATTGAGAATAAAGGCAAAGTCTTTGACAGTGACGCCATAATAATA
ACCACCAATTTGGCCAACCCAGCGCCACTGGATTACGTTAACTTTGAAGCTTGCTCAAGACGCATAGATT
TCCTCGTCTATGCTGATGCCCCTGAAGTTGAGAAGGCCAAACGGGACTTCCCAGGCCAACCAGACATGTG
GAAAGACACCTTTAAACCTGACTTCTCTCACATAAAACTGACATTAGCCCCGCAAGGAGGTTTTGACAAG
AATGGTAACACTCCTCATGGGAAGGGTGTCATGAAGACCCTCACAGCCAGTTCTCTCGTTGCCCGAGCAT
CAGGTCTCCTCCACGAGAGATTAGACGAATATGAACTGCAGGGCCCAACCCCCACAACATTCAACTTCGA
CCGCAACAAGGTGCTTGCTTTTAGGCAGCTTGCTGCTGAAAACAAATACGGTCTTGTTGACACAATGAGG
GTCGGATCACAGCTCAAGAATGTTAAAACTATGACAGAACTCAAGCAGGCTCTCAAGAACATCTCAGTCA
AGAAATGTCAGCTTGTGTATGGTGGGGGCACGTACACACTTGAATCTGATGGCAAAGGCAATGTGCACGT
CGAGAAGGTGAACAACACTAGTGTGCAAACTAACAACGAGCTCTCCGGGGCTTTGCACCATCTCAAGTGT
GCCAGAATTAGGTACTATGTTAAGTGTGTCCAGGAAGCTCTCTACTCCATCCTGCAAATTGCCGGGGCTG
CATTCATTACCACGCGCATCACAAAGCGCATGAACATACAAAACCTCTGGTCCAAACCACAAGCAGAAGA
TCTGGAGGAGACCAACAACGAGGAGGGCTGTCCAAAACCTAAAAATGATGAGGAATTTGTTATCTCCTCT
GATGACATCAAAACCGAGGGCAAGAAAGGAAAGAACAAGACTGGCCGTGGTAAGAAGCACACAGCCTTTT
CCAGCAAAGGACTCAGTGATGAGGAGTACGATGAGTACAAGAGAATCAGGGAAGAGAGAAATGGCAAGTA
CTCCATAGAGGAATACCTACAGGACAGAGACAAATACTATGAGGAGGTGGCCATAGCCAGGGCAACTGAG
GAAGACTTCTGTGAAGAAGAGGAGGCTAAAATCCGGCAGAGGATATTCAGACCAACAAGGAAACAACGCA
AAGAGGAAAGGGCCTCTCTTGGTTTGGTTACAGGTTCTGAGATCAGGAAGAGAAACCCAGATGACTTCAA
GCCCAAAGGGAAACTATGGGCCGATGATGACAGGAATGTTGACTACAATGAGAAACTTAGTTTCGAGGCT
CCACCAAGCATTTGGTCACGAATAGTCAACTTTGGCTCAGGGTGGGGCTTTTGGGTCTCGCCCAGCCTCT
TCATAACATCAACCCATGTCATTCCCCAAGGCGCACAGGAGTTCTTTGGAGTGTCCATCAAACAAATACA
AATCCACAAGTCAGGTGAGTTCTGCCGGCTAAGGTTCCCAAAACCAATCAGAACGGATGTCACAGGCATG
ATCTTGGAGGAAGGTGCTCCAGAAGGCACTGTTGCCACACTTCTCATCAAGAGACCAACTGGGGAACTCA
TGCCCTTGGCAGCCAGAATGGGCACCCACGCGACCATGAAAATTCAGGGTCGCACTGTTGGTGGACAGAT
GGGCATGCTACTCACAGGGTCCAACGCTAAGAGCATGGATTTGGGCACAACTCCTGGCGATTGTGGTTGT
CCCTATATCTACAAGAGAGGGAACGACTACGTGGTCATTGGAGTTCACACTGCCGCCGCTCGTGGAGGAA
ACACCGTCATCTGTGCAACCCAAGGAAACGAGGGGGAGGCCATGCTAGAAGGTGGTGACAACAAGGGAAC
TTACTGTGGAGCACCAATATTAGGCCCTGGAAATGCCCCCAAACTCAGCACCAAAACCAAATTCTGGAGG
TCTTCCACCACCCCCTTGCCACCTGGAACCTATGAGCCAGCCTATCTGGGTGGCAAGGACCCCAGAGTGA
AAGGTGGCCCCTCACTGCAACAGGTTATGAGGGACCAACTAAAACCATTCACTGAGCCCAGAGGCAAACC
ACCCAAACCAAGTGTGCTAGAAGCCGCCAAGAAGACTATAATCAATGTGCTTGAACAAACAATAGACCCA
CCTCAAAAATGGACATACGCGCAGGCGTGTGCATCACTAGACAAGACCACCTCCAGCGGCCACCCTCACC
ACATGCGGAAGAACGATTGTTGGAATGGGGAGACTTTCACAGGAAAATTGGCAGACCAAGCATCAAAGGC
TAACCTAATGTTTGAGGAAGGGAAGAACATGACCCCAGTATACACAGGAGCTCTGAAAGACGAGCTAGTC
AAGACTGATAAGATCTATGGAACAATCAAGAAGAGACTCCTGTGGGGTTCAGACCTATCAACTATGATAC
GGTGTGCACGAGCCTTCGGTGGGCTAATGGACGAGCTCAAGGCCCACTGCGTCACACTACCAGTCAGGGT
TGGTATGAACATGAATGAGGATGGACCCATAATATTTGAGAAACATTCCAGATATAAATATCATTATGAT
GCAGATTACTCCCGCTGGGACTCAACACAACAAAGAGCAGTGCTGGCTGCAGCCCTGGAAATAATGGTCA
AATTCTCACCAGAACCCCATCTGGCCCAAGTAGTTGCAGAAGACCTCTTGTCCCCCAGTGTGATGGATGT
GGGTGATTTCAAGATATCAATCAACGAGGGATTACCCTCTGGCGTCCCTTGCACCTCACAATGGAACTCC
ATTGCCCACTGGCTCCTCACACTATGTGCACTGTCTGAAGTCACAGACCTATCCCCTGACATCATCCAGG
CAAATTCCCTGTTCTCCTTTTATGGTGATGATGAAATAGTGAGCACAGACATCAAATTGGACCCAGAGAA
ATTGACAACAAAATTGAAGGAATACGGGCTGAAACCAACCCGTCCTGATAAAACAGAAGGACCCTTAATC
ATCTCTGAAGATTTGGATGGCCTGACCTTCTTACGGAGAACGGTAACCCGTGATCCGGCCGGGTGGTTTG
GCAAACTGGACCAAAGCTCAATACTCAGGCAGATGTACTGGACCAGGGGACCAAACCATGAGGACCCCTT
TGAAACGATGATACCACACTCCCAAAGACCCATACAACTGATGTCATTATTGGGTGAAGCTGCATTGCAT
GGTCCATCATTCTACAGTAAAATCAGCAAACTAGTCATCTCAGAATTGAAAGAGGGTGGAATGGACTTTT
ACGTGCCCAGACAAGAACCAATGTTCAGGTGGATGAGATTCTCAGATTTGAGCACGTGGGAGGGCGATCG
CAATCTGGCTCCCTGTTTTGTGAATGAAGATGGCGTCGAATGACGCCGCTCCATCTAATGATGGTGCCGC
CGGCCTCGTCCCAGAGATCAACAATGAGGCAATGGCGCTAGAGCCAGTGGCGGGTGCAGCGATAGCAGCA
CCCCTCACTGGTCAGCAAAATATAATTGATCCCTGGATTATGAACAATTTTGTGCAAGCACCTGGTGGTG
AGTTCACAGTATCCCCTAGAAATTCCCCTGGTGAAGTTCTTCTTAATTTGGAGTTGGGGCCTGAAATAAA
TCCTTATTTGGCCCATCTTGCTAGAATGTATAATGGTTATGCAGGTGGATTTGAAGTGCAAGTGGTCCTA
GCTGGAAATGCGTTTACAGCAGGAAAGATAATCTTTGCAGCTATTCCCCCCAATTTTCCAATTGACAATC
TAAGTGCAGCACAGATCACAATGTGTCCACATGTGATTGTGGACGTCAGACAGTTGGAACCAGTCAACCT
CCCGATGCCTGACGTTCGCAACAACTTCTTTCATTACAATCAAGGGTCTGATTCGAGATTGCGCCTAATT
GCAATGCTGTATACACCTCTTAGGGCAAATAATTCTGGGGATGATGTTTTCACTGTGTCCTGCAGAGTGC
TAACTAGACCTAGTCCTGACTTCTCATTTAATTTCCTTGTGCCACCTACTGTGGAGTCAAAGACAAAACC
CTTTTCCCTCCCTATTCTGACCATCTCTGAAATGTCCAATTCTAGGTTCCCAGTGCCAATTGATTCTCTG
CACACTAGCCCTACTGGGAATATTGTTGTCCAGTGCCAGAATGGGCGCGTCACCCTTGACGGTGAGTTGA
TGGGCACCACCCAACTCTTACCTAGCCAAATTTGTGCTTTCAGGGGCGTGCTCACCAGATCAACAAGCAG
GGCCAGTGACCAGGCCGATGCAGTAGCCCCTAGGTTGTTTAATTATTATTGGCATATAAAATTGGATAAT
CTAAATGGAACTCCCTATGATCCTGCAGAAGACACACCAGGCCCCCTGGGAACACCAGATTTCCTGGGCA
AAGTCTTTGGCGTGGCCAGCCAGAGAGATCCTGATACCACGACTAGGGCACATGAAGCAAAGATAGACAC
ATCATCTGGCCGTTTCGCCCCAAAACTAGGCTCACTAGAGATATCCACTGAGTCTGCTGATTTCAATCCA
AACAAACCAACAAGATTCACCCCAGTTGGCATTGGGGTTGACCAGGCTGAGGGAGACTTTCAACAATGGA
CTCTACCCGACTATGCTGGCAAGATCACCCACAACATGAACTTGGCCCCAGCTGTTGCTCCCAACTTCCC
TGGTGAGCAGCTCCTCTTCTTCCGCTCACATTTGCCATCTTCTGGTGGGCGATCCGACGGGATTCTAGAC
TGCCTGGTCCCCCAAGAGTGGGTACAGCACTTCTACCAAGAATCAGCCCCCTCTCAATCTCAAGTGGCTC
TAGTTAGGTACATCAACCCTGATACTGGTAGAGTATTATTTGAGGCCAAGCTGCACAAATTAGGTTTCAT
AACTATAGCTAAGAATGGTGATTCTCCAATAACTGTCCCCCCAAATGGATACTTTAGGTTTGAATCTTGG
GTGAACCCCTTTTATACACTTGCCCCCATGGGAACTGGGAATGGGCGTAGAAGGATTCAATAATGGCTGG
AGCTTTTATAGCAGGATTGGCTGGTGATATGCTCACAAATACTGTAGGATCTTTAGTTAATGCAGGGGCT
AATGCCATTAATCAAACAATTGATTTTGAAAATAATAAATATTTGCAAAATGCTTCTTTTAATCATGATA
AGGAGATGTTGAATGCACAAATTGAGGCAACAAAGAGATTACAGGCTGACATGATTGCTATCAAACAAGG
GGTTTTGACCGCTGGCGGCTTTTCCCCTACTGATGCAGCCCGTGGGGCAATTAATGCCCCCATGACAAAA
GTCCTAGATTGGAATGGAACGAGATACTGGGCACCAGGTGCCACCTCCACAACCTCGATGTCGGGTGGCT
TCACAAACCAAACTGTGCACAGATCCACACCAAATTTTAAAACGAACCAGGCTCCCAGACCCACACCCAG
CAGTGGGTCTTCAGTAAGGTCAAATTCAACCCAAATCACTAGCCTGAGCTCACACTCGTCCGGGTCGTCT
CGATCCAGCGGGTCTACAGTTGTCAGCTCAATATCCTCTAACAGGACTAGGGACTGGGTCAACCAACAAA
ATTTTAATTTGGAACCACACATGCCTGGATCTCTTAGGACAGCTTTTGTTACTCCACCATCTAGTTCAGC
CTCTAGCTCAGGCACAGTCTCAACTGTGCCCAAAAATGTTTTGGACTCCTGGACATCTGCGTTTAACACG
CGCAGACAGCCGCTATTCGCACACCTTCGCAGAAGGGGGGAGTCAAAAGTTTAGTGAA

>MF140684.1 Norovirus GII strain Norovirus/GII/Hu/NL/2011/GII.P21-GII.3/Rotterdam/E1300322_p7_d0 ORF1 gene, partial cds; and ORF2 and ORF3 genes, complete cds
CGACGCTTCCGCTGCCGCTGCTGCCAACAGCAACAACGACAACGCAAAATCTTCAAGTGACGGAGTATTA
TCTAATATGGCTGTCACTTTTAAACGAGCCCTCGGGGCGCGGTCTAAACAGCCGCCCCCGAGGGACAAAC
CACCAAAACCCCCAAGACCACCCACACCAGAGTTGGTTAAGGCAATCCCCCCTCCCCCACCCAACGGGGA
GGACGAACCAATCATTTCTTATAACGTCAAAGAGGGTGTTTCTGGTTTGCCTGAACTCTCAACTGTCACC
CAACTAGAGGAGAACTCTACAGCGTTCAGTGTTCCCCCTCTTAGTCAGAGGGAGAACAGAGATGCAAAGG
AACCATTGACTGGAACCATCCTGGAGATGTGGGACGGGGAGATCTACCATTATGGCTTATACGTGGACCG
AGGGTTAGTGCTCGGTGTACACAAACCACCAGCAGCCATCAGTCTTGCTAAGGTTGAGCTGACCCCCTTG
TCTTTGTATTGGAGACCAGTGTACACCCCACAGTACCTCATTTCCCCTGACACTCTCAAAAAGTTGCATG
GGGAGACGTTCCCTTATACAGCCTTTGATAACAACTGTTATGCCTTCTGCTGTTGGGTACTTGACTTGAA
CGATTCATGGCTGAGCAGAAGGATGATACAGAGGACAACAGGCTTCTTCCGACCCTACCAGGACTGGAAC
AGGAAACCCCTCCCCACGATGGATGATTCCAAAGTGAAAAAGGTGGCCAATGTTGTCCTTTGTGCTCTCT
CATCATTGTTCACAAGACCAATTAAGGACATTATTGGGAAGTTGAAACCCCTAAACATCCTTAACATCCT
AGCCACATGTGATTGGACTTTTGCAGGCATAGTAGAATCCCTGATCCTTTTGGCTGAACTGTTTGGAGTT
TTCTGGACACCCCCAGATGTGTCTGCAATGATCGCTCCCTTACTGGGTGATTATGAGCTACAGGGACCCG
AGGACCTCGCTGTGGAACTCGTACCCGTAGTAATGGGAGGGATAGGTTTGGTGCTGGGATTCACCAAAGA
GAAAATTGGAAAAATGCTTTCATCTGCTGCTTCAACCCTGAGGGCATGCAAAGATCTCGGTGCATATGGG
TTGGAGATCCTCAAGTTGGTCATGAAATGGTTTTTCCCAAAGAAAGAAGAGAAAAACGAATTGGCAATGG
TGAGATCCATCGAGGATGCAGTGCTAGATCTTGAGGCCATTGAGAACAACCATATGACAGCTCTACTCAA
GGATAAAGACAGCCTTGCAACCTACATGAGGACTCTTGACATGGAGGAGGAGAAAGCGAGGAAACTTTCC
ACCAAGTCTGCCTCGCCGGATATTGTGGGCACGATAAACGCCCTACTGTCAAGGATTGCTGCTGCCCGGT
CTCTAGTGCACAGGGCTAAGGAGGAGCTGTCAAGCAGGCCCCGACCGGTCGTTGTGATGATTTCAGGGAG
ACCAGGTATTGGGAAAACCCACCTAGCTAGAGAGTTGGCAAAGAAGATCGCCTCCTCACTCACAGGTGAC
CAGAGGGTGGGTCTTATCCCACGCAACGGGGTCGACCACTGGGATGCATACAAAGGTGAAAGAGTCGTTC
TCTGGGACGACTACGGGATGAGCAACCCCATCCACGACGCCCTCAGACTCCAGGAGCTCGCTGACACCTG
TCCTCTCACACTCAACTGTGACAGGATTGAGAATAAAGGCAAAGTCTTTGACAGTGACGCCATAATAATA
ACCACCAATTTGGCCAACCCAGCGCCACTGGATTACGTTAACTTTGAAGCTTGCTCAAGACGCATAGATT
TCCTCGTCTATGCTGATGCCCCTGAAGTTGAGAAGGCCAAACGGGACTTCCCAGGCCAACCAGACATGTG
GAAAGACACCTTTAAACCTGACTTCTCTCACATAAAACTGACATTAGCCCCGCAAGGAGGTTTTGACAAG
AATGGTAACACTCCTCATGGGAAGGGTGTCATGAAGACCCTCACTGCCAGTTCCCTCGTTGCCCGAGCAT
CAGGTCTCCTCCACGAGAGATTAGACGAATATGAACTGCAGGGCCCAACACCCACAACATTCAACTTCGA
CCGCAACAAGGTGCTTGCTTTTAGGCAGCTTGCTGCTGAAAACAAATACGGTCTTGTTGACACAATGAGG
GTCGGATCACAGCTCAAGAATGTCAAAACTATGACAGAACTCAAGCAGGCTCTCAAGAACATCTCAGTCA
AGAAATGTCAGCTTGTGTATGGTGGGGGCACGTACACACTTGAATCTGATGGCAAAGGCAATGTGCACGT
CGAGAAGGTGAACAACACTAGTGTGCAAACTAACAACGAGCTCTCCGGGGCTTTGCACCATCTCAAGTGT
GCCAGAATTAGGTACTATGTTAAGTGTGTCCAGGAAGCTCTCTACTCCATCCTGCAAATTGCCGGGGCTG
CATTCATTACCACGCGCATCACAAAGCGCATGAACATACAAAACCTCTGGTCCAAACCACAAGCAGAAGA
TCTGGAGGAGACCAACAACGAGGAGGGCTGTCCAAAACCTAAAAATGATGAGGAATTTGTTATCTCCTCT
GATGACATCAAAACCGAGGGCAAGAAAGGAAAGAACAAGACTGGCCGTGGTAAGAAGCACACAGCCTTTT
CCAGCAAAGGACTCAGTGATGAGGAGTACGATGAGTACAAGAGAATCAGGGAAGAGAGAAATGGCAAGTA
CTCCATAGAGGAATACCTACAGGACAGAGACAAATACTATGAGGAGGTGGCCATAGCCAGGGCAACTGAG
GAAGACTTCTGTGAAGAAGAGGAGGCTAAAATCCGGCAGAGGATATTCAGACCAACAAGGAAACAACGCA
AAGAGGAAAGGGCCTCTCTTGGTTTGGTTACAGGTTCTGAGATCAGGAAGAGAAACCCAGATGACTTCAA
GCCCAAAGGGAAACTATGGGCCGATGATGACAGGAATGTTGACTACAATGAGAAACTTAGTTTCGAGGCT
CCACCAAGCATTTGGTCACGAATAGTCAACTTTGGCTCAGGGTGGGGCTTTTGGGTCTCGCCCAGCCTCT
TCATAACATCAACCCATGTCATTCCCCAAGGCGCACAGGAGTTCTTTGGAGTGTCCATCAAACAAATACA
AATCCACAAGTCAGGTGAGTTCTGCCGGCTTAGGTTCCCAAAACCAATCAGAACGGATGTCACAGGCATG
ATCTTGGAGGAAGGTGCTCCAGAAGGCACTGTTGCCACACTTCTCATCAAGAGACCAACTGGGGAACTCA
TGCCCTTGGCAGCCAGAATGGGCACCCACGCGACCATGAAAATTCAGGGTCGCACTGTTGGTGGACAGAT
GGGCATGCTACTCACAGGGTCCAACGCTAAGAGCATGGATTTAGGCACAACTCCTGGCGATTGTGGTTGT
CCCTATATCTACAAGAGAGGGAACGACTACGTGGTCATTGGAGTTCACACTGCCGCCGCTCGTGGAGGAA
ACACCGTCATCTGTGCAACCCAAGGAAACGAGGGGGAGGCCATGCTAGAAGGTGGTGACAACAAGGGAAC
TTACTGTGGAGCACCAATATTAGGCCCTGGAAATGCCCCCAAACTCAGCACCAAAACCAAATTCTGGAGG
TCTTCCACCACCCCCCTGCCACCTGGAACCTATGAGCCAGCCTATCTGGGTGGCAAGGACCCCAGAGTGA
AAGGTGGCCCCTCACTGCAACAGGTTATGAGGGACCAACTAAAACCATTCACTGAGCCCAGAGGCAAACC
ACCCAAACCAAGTGTGCTAGAAGCCGCCAAGAAGACTATAATCAATGTGCTTGAACAAACAATAGACCCA
CCTCAAAAATGGACATACGCGCAGGCGTGTGCATCACTAGACAAGACCACCTCCAGCGGCCACCCTCACC
ACATGCGGAAGAACGATTGTTGGAATGGGGAGACTTTCACAGGAAAATTGGCAGACCAAGCATCAAAGGC
TAACCTAATGTTTGAGGAAGGAAAGAACATGACCCCAGTATACACAGGAGCTCTGAAAGACGAGCTAGTC
AAGACTGATAAGATCTATGGAACAATCAAGAAGAGACTCCTGTGGGGTTCAGACCTATCAACTATGATAC
GGTGTGCACGAGCCTTCGGTGGGCTAATGGACGAGCTCAAGGCCCACTGCGTCACACTACCAGTCAGGGT
TGGTATGAACATGAATGAGGATGGACCCATAATATTTGAGAAACATTCCAGATATAAATATCATTATGAT
GCAGATTACTCCCGCTGGGACTCAACACAACAAAGAGCAGTGCTGGCTGCAGCCCTGGAAATAATGGTCA
AATTCTCACCAGAACCCCATCTGGCCCAAGTAGTTGCAGAAGACCTCTTGTCCCCCAGTGTGATGGATGT
GGGTGATTTCAAGATATCAATCAACGAGGGATTACCCTCTGGCGTCCCTTGCACCTCACAATGGAACTCC
ATTGCCCACTGGCTCCTCACACTATGTGCACTGTCTGAAGTCACAGACCTATCCCCTGACATCATCCAGG
CAAATTCCCTGTTCTCCTTTTATGGTGATGATGAAATAGTGAGCACAGACATCAAATTGGACCCAGAGAA
ATTGACAACAAAATTGAAGGAATACGGGCTGAAACCAACCCGTCCTGATAAAACAGAAGGACCCTTAATC
ATCTCTGAAGATTTGGATGGCCTGACCTTCTTACGGAGAACGGTAACCCGTGATCCGGCCGGGTGGTTTG
GCAAACTGGACCAAAGCTCAATACTCAGGCAGATGTACTGGACCAGGGGACCAAACCATGAGGACCCCTT
TGAAACGATGATACCACACTCCCAAAGACCCATACAACTGATGTCATTATTGGGTGAAGCTGCATTGCAT
GGTCCATCATTCTACAGTAAAATCAGCAAACTAGTCATCTCAGAATTGAAAGAGGGTGGAATGGACTTTT
ACGTGCCCAGACAAGAACCAATGTTCAGGTGGATGAGATTCTCAGATTTGAGCACGTGGGAGGGCGATCG
CAATCTGGCTCCCTGTTTTGTGAATGAAGATGGCGTCGAATGACGCCGCTCCATCTAATGATGGTGCCGC
CGGCCTCGTCCCAGAGATCAACAATGAGGCAATGGCGCTAGAGCCAGTGGCGGGTGCAGCGATAGCAGCA
CCCCTCACTGGTCAGCAAAATATAATTGATCCCTGGATTATGAACAATTTTGTGCAAGCACCTGGTGGTG
AGTTCACAGTGTCCCCTAGAAATTCCCCTGGTGAAGTTCTTCTTAATTTGGAGTTGGGGCCTGAAATAAA
TCCTTATTTGGCCCATCTTGCTAGAATGTATAATGGTTATGCAGGTGGATTTGAAGTGCAGGTGGTCCTA
GCTGGAAATGCGTTTACAGCAGGAAAGATAATCTTTGCAGCTATTCCCCCCAATTTTCCAATTGACAATC
TAAGTGCAGCACAGATCACAATGTGTCCACATGTGATTGTGGACGTCAGACAGTTGGAACCAGTCAACCT
CCCGATGCCTGACGTTCGCAACAACTTCTTTCATTACAATCAAGGGTCTGATTCGAGATTGCGCCTAATT
GCAATGCTGTATACACCTCTTAGGGCAAATAATTCTGGGGATGATGTTTTCACTGTGTCCTGCAGAGTGC
TAACTAGACCTAGTCCTGACTTCTCATTTAATTTCCTTGTGCCACCTACTGTGGAGTCAAAGACAAAACC
CTTTTCCCTCCCTATTCTGACCATCTCTGAAATGTCCAATTCTAGGTTCCCAGTGCCAATTGATTCTCTG
CACACTAGCCCTACTGAAAATATTGTTGTCCAGTGCCAGAATGGGCGCGTCACCCTTGACGGTGAGTTGA
TGGGCACCACCCAACTCTTACCTAGCCAAATTTGTGCTTTCAGGGGCGTGCTCACCAGATCAACAAGCAG
GGCCAGTGACCAGGCCGATACAGCAGCCCCTAGGTTGTTTAATTATTATTGGCATATACAATTGGACAAT
CTAAATGGAACTCCTTATGATCCTGCAGAAGACATACCAGGCCCCCTGGGAACACCAGATTTCCTGGGCA
AAGTCTTTGGCGTGGCCAGCCAGAGAGATCCTGATACCACGACTAGGGCACATGAAGCAAAGATAGACAC
ATCATCTGGCCGTTTCGCCCCAAAACTAGGCTCACTAGAGATATCCACTGAGTCTGCTGATTTCAATCCA
AACAAACCAACAAGATTCACCCCAGTTGGCATTGGGGTTGACCAGGCTGAGGGAGACTTTCAACAATGGA
CTCTACCCGACTATGCTGGCAAGATCACCCACAACATGAACTTGGCCCCAGCTGTTGCTCCCAACTTCCC
TGGTGAGCAGCTCCTCTTCTTCCGCTCACATTTGCCATCTTCTGGTGGGCGATCCGACGGGATTCTAGAC
TGCCTGGTCCCCCAAGAGTGGGTACAGCACTTCTACCAAGAATCAGCCCCCTCTCAATCTCAAGTGGCTC
TGATTAGGTACATCAACCCTGATACTGGTAGAGTATTATTTGAGGCCAAGCTGCACAAATTAGGTTTCAT
AACTATAGCTAAGAATGGTGATTCTCCAATAACTGTCCCCCCAAATGGATACTTTAGGTTTGAATCTTGG
GTGAACCCCTTTTATACACTTGCCCCCATGGGAACTGGGAATGGGCGTAGAAGGATTCAATAATGGCTGG
AGCTTTTATAGCAGGATTGGCTGGTGATATGCTCACAAATACTGTAGGATCTTTAGTTAATGCAGGGGCT
AATGCCATTAATCAAACAATTGATTTTGAAAATAATAAATATTTGCAAAATGCTTCTTTTAATCATGATA
AGGAGATGTTGAATGCACAAATTGAGGCAACAAAGAGATTACAGGCTGACATGATTGCTATCAAACAAGG
GGTTTTGACCGCTGGCGGCTTTTCCCCTACTGATGCAGCCCGTGGGGCAATTAATGCCCCCATGACAAAA
GTCCTAGATTGGAATGGAACGAGATACTGGGCACCAGGTGCCACCTCCACAACCTCGATGTCGGGTGGCT
TCACAAATCAAACTGTGCACAGATCCACACCAAATTTTAAAACGAACCAGGCTCCCAGACCCACACCCAG
CAGTGGGTCTTCAGCGAGGTCAAATTCAACCCAAATCACTAGCCTGAGCTCACACTCGTCCGGGTCGTCT
CGATCCAGCGGGTCTACAGTTGTCAGCTCAATATCCTCTAACAGGACTAGGGACTGGGTCAACCAACAAA
ATTTTAATTTGGAACCACACATGCCTGGATCTCTTAGGACAGCTTTTGTCACTCCACCATCTAGTTCAGC
CTCTAGCTCAGGCACAGTCTCAACTGTGCCCAAGAATGTTTTGGACTCCTGGACATCTGCGTTTAACACG
CGCAGACAGCCGCTATTCGCACACCTTCGCAGAAGGGGGGAGTCAAATGTTTAGTGAAAAGATTATTTT

>MF140683.1 Norovirus GII strain Norovirus/GII/Hu/NL/2012/GII.P4-GII.4/Rotterdam/E1300321_p6_d204 ORF1 gene, partial cds; and ORF2 and ORF3 genes, complete cds
GACGCTTCCGCTGCCGCTGTTGCTAACAGCAACAACGACACCGCAAAATCTTCAAGTGACAAAATGTTTT
CTAACATGGCTGTCACTCTCAAACGAGCCCTCGGGGCGCGGCCTAAGCAGCCCCCCCCGAGGGAAATATC
ACAAGGACCCCCACGACCAACTACTCCAGAACTGGTCAAAAAGATCCCTCCCCCCCCGCCCAACGGAGAG
GACGAAGTAGTGGTTTCTTTTAGTGCCAAAGATGGTGTCTCCGGTTTGCCTGAGCTTTCCACCGTCAGGC
AACCGGAAGAAACCAATACGGCTTTCAGTGTCCCTCCCCTCAATCAGAGGGAGAATAAGGATGCTAAGGA
ACCACTGACTGGAACAATTCTGGAAATGTGGGATGGAGAAATCTACCATTATGGCCTGTATGTTGAGCGA
GGTCTTGTGCTGGGTGTGCACAAACCACCAGCCGCCATCAGCCTCGCCAAGGTCGAACTAACACCACTCT
CCTTGTTCTGGAGGCCTGTGTACACTCCTCAGTACCTCATCTCTCCAGACACTCTCAAGAAATTACACGG
AGAAACATTTCCCTACACAGCCTTCGACAACAATTGCTATGCCTTCTGTTGCTGGGTCCTGGATCTAAAC
GACTCGTGGCTGAGTAGGAGAATGATCCAGAGAACAACTGGCTTCTTCAGACCCTACCAAGATTGGAATA
GGAAACCCCTCCCCACTATGGATGATTCCAAATTAAAGAAGGTAGCTAACATATTCCTGTGCACCCTGTC
CTCGCTATTCACCAGGCCCATAAAAGACATAATAGGGAGGCTAAGGCCTCTCAACATCATCAACATCCTG
GCTTCATGTGATTGGACTTTCGCAGGCATAGTGGAGTCCTTGATACTCTTGGCAGAGCTCTTTGGAGTCT
TCTGGACACCCCCAGATGTGTCTGCGTTGATTGCCCCCTTACTCGGTGATTTCGAGTTACAAGGGCCTGA
GGACCTTGTAGTGGAGCTCGTTCCTGTAGTAATGGGGGGAATTGGTTTGGTGCTAGGATTCACCAAAGAG
AAGATTGGAAAAATGTTATCATCTGCTGCATCTACCTTAAGAGCTTGTAAAGATCTTGGTGCGTATGGTC
TAGAGATCCTAAAGTTAGTCATGAAGTGGTTCTTCCCGAAGAAAGAGGAAGCAAATGAACTGGCTATGGT
GAGAGCCATCGAGGATGCAGTGCTAGACCTTGAGGCAATTGAAAACAACCATTTGACCACCTTGCTCAAA
GACAAAGACAGCCTGGCAACCTATATGAGAACCCTTGACCTCGAGGAAGAGAAAGCCAGAAAACTCTCAA
CCAAGTCTGCTTCACCTGACATCGTGGGCACAATCAACGCCCTTCTGGCGAGAATCGCCGCTGCACGCTC
CCTGGTGCACCGAGCGAAGGAGGAGCTTTCTAGCAGACCGAGACCTGTAGTCTTGATGATATCAGGCAGA
CCAGGAATAGGGAAGACCCACCTTGCTAGGGAAGTGGCTAAGAGAATCGCAGCCTCCCTCACAGGAGACC
AGCGCGTAGGCCTCATCCCACGCAATGGCGTCGACCACTGGGATGCGTACAAGGGGGAGAGGGTCGTCCT
ATGGGACGACTATGGAATGAGCAATCCCATCCACGACGCTCTCAGGCTGCAAGAACTCGCTGACACTTGC
CCCCTCACACTAAACTGTGACAGGATTGAGAATAAAGGAAAGGTCTTTGACAGCGATGTCATCATTATCA
CTACTAACCTGGCCAACCCAGCACCACTGGACTATGTCAACTTTGAAGCGTGCTCGAGGCGCATTGATTT
CCTCGTGTATGCAGAAGCCCCCGAGGTTGAAAAGGCGAAGCGTGACTTCCCAGGCCAACCTGACATGTGG
AAAAACGCTTTTAGCCCTGATTTCTCACACATAAAATTGGCACTGGCTCCACAAGGTGGCTTTGATAAGA
ACGGGAACACCCCACATGGGAAGGGCGTCATGAAGACTCTCACCACTGGCTCCCTCATTGCCCGGGCATC
AGGGCTGCTCCATGAGAGATTGGATGAGTTTGAACTACAGGGCCCAGCTCTCACCACCTTCAACTTTGAC
CGCAACAAAGTGCTTGCCTTCAGGCAGCTTGCTGCTGAAAATAAATACGGGTTGATGGACACAATGAAAG
TTGGGAGGCAGCTCAAGGATGTCAAAACCATGCCAGAACTTAAACAAGCACTCAAGAACATCTCAATCAA
GAAGTGCCAGATTGTGTATAGTGGTTGCACCTACACACTTGAGTCTGATGGCAAGGGCAATGTGAAAGTT
GACAGAGTTCAGAGCACCTCCGTTCAGACCAACAATGAGCTGGCTGGCGCCCTGCACCACCTGAGGTGCG
CCAGAATCAGGTACTACGTCAAGTGTGTTCAGGAGGCCCTGTATTCTATCATCCAGATTGCTGGGGCTGC
GTTTGTCACCACGCGCATCATCAAGCGTGTGAACATTCAAGACTTATGGTCCAAGCCACAAGTGGAAAAC
ACAGAGGAGTCCACCAACAAGGACGGGTGCCCGAAACCCAAAGATAATGAGGAGTTCGTCATTTCATCTG
ACGACATTAAAACTGAGGGTAAGAAAGGGAAGAACAAGACAGGCCGTGGCAAGAAGCACACAGCCTTCTC
AAGTAAAGGTCTCAGTGATGAAGAGTATGATGAGTACAAGAGAATTAGAGAGGAAAGGAATGGTAAGTAC
TCCATAGAAGAGTACCTTCAGGACAGAGACAAATACTATGAGGAGGTGGCTATTGCCAGGGCGACCGAGG
AAGACTTCTGTGAAGAGGAGGAGGCCAAGATCCGGCAAAGGATTTTCAGGCCAACAAGGAAACAACGCAA
GGAAGAAAGAGCTTCTCTCGGTTTAGTCACAGGTTCTGAAATTAGGAAAAGGAACCCGGAGGACTTCAAG
CCTAAGGGGAAACTATGGGCTGACGATGACAGAAGTGTGGACTACAATGAAAAACTCAGTTTTGAGGCCC
CACCAAGCGTCTGGTCAAGGATAGTCAACTTTGGCTCAGGTTGGGGCTTCTGGGTCTCCCCCAGCCTGTT
TATAACATCAACCCACGTCATACCCCAGGGCGCAAAGGAGTTCTTTGGAGTCCCCGTCAAACAAATTCAG
GTACACAAGTCAGGCGAGTTCTGTCGCTTGAGGTTCCCAAGGCCAATCAGGACTGATGTGACTGGCATGA
TCCTGGAAGAAGGCGCGCCCGAAGGCACCGTGGTCACACTACTCATCAAAAGGTCTACTGGAGAACTCAT
GCCCTTAGCAGCTAGAATGGGGACCCATGCAACCATGAAAATTCAAGGGCGCACTGTTGGAGGTCAGATG
GGCATGCTTCTGACAGGATCCAACGCCAAAAGCATGGATCTAGGCACCACACCAGGTGATTGCGGCTGTC
CCTACATCTACAAGAGAGGAAATGACTATGTGGTCATTGGAGTCCACACGGCTGCCGCTCGTGGGGGAAA
CACTGTCATATGTGCCACCCAGGGGGTTGAGGGGGAAGCTACACTTGAAGGCGGTGACAGTAAGGGAACA
TACTGTGGCGCACCAATCCTAGGCCCAGGGAGCGCCCCAAAACTTAGCACCAAAACCAAATTCTGGAGAT
CATCCACAGCACCACTCCCACCTGGCACCTATGAACCAGCCTACCTTGGTGGCAAGGACCCCAGGGTCAA
GGGTGGCCCCTCGTTGCAGCAAGTTATGAGGGACCAGCTGAAACCATTTACAGAGCCTAGGGGTAAGCCA
CCAAAACCAAGTGTGTTAGAGGCTGCCAAGAAAACCATCATCAATGTCCTTGAACAAACAATTGACCCAC
CTGAGAAGTGGTCGTTCGCACAAGCTTGCGCGTCCCTTGACAAGACCACTTCTAGCGGCCATCCACACCA
CATGCGGAAAAACGACTGCTGGAACGGGGAATCTTTCACAGGCAAGCTGGCGGACCAGGCTTCCAAGGCC
AACCTGATGTTTGAAGAAGGGAAGAACATGACTCCAGTCTACACAGGTGCACTTAAGGATGAATTAGTCA
AAACTGACAAAATTTATGGTAAGATCAAGAAGAGGTTACTCTGGGGCTCGGATTTGGCAACCATGATCCG
GTGTGCTCGAGCATTCGGAGGCCTAATGGATGAACTCAAAGCACACTGTGTCACACTCCCTATCAGAGTT
GGTATGAATATGAATGAGGATGGCCCCATCATCTTCGAGAAGCATTCCAGGTACAGATACCACTATGATG
CTGATTACTCTCGGTGGGATTCAACACAACAGAGAGCCGTGCTGGCAACTGCTCTAGAAATCATGGTTAA
ATTCTCCTCAGAACCACATTTGGCTCAGGTAGTAGCAGAAGACCTTCTTTCTCCCAGCGTGGTGGACGTG
GGGGACTTCACAATATCAATCAACGAGGGTCTTCCCTCTGGGGTGCCCTGCACCTCCCAATGGAACTCCA
TCGCCCACTGGCTTCTCACTCTCTGTGCACTCTCTGAAGTTACAAATTTGTCCCCAGACATCATACAGGC
TAATTCTCTCTTCTCCTTCTATGGTGATGATGAAATTGTTAGTACAGACATAAAATTAGACCCAGAGAAG
TTGACAGCAAAGCTTAAGGAATACGGGTTGAAACCAACCCGCCCTGATAAAACTGAAGGACCTCTTGTTA
TTTCTGAAGACTTAGATGGCTTGACCTTCCTGCGGAGAACTGTGACCCGCGACCCAGCAGGTTGGTTTGG
AAAACTGGAGCAGAGCTCAATACTCAGGCAAATGTACTGGACTAGGGGCCCTAACCATGAAGATCCATCT
GAATCAATGATTCCACACTCTCAAAGACCCATACAATTGATGTCCTTACTGGGAGAGGCCGCACTCCACG
GCCCAACATTCTACAATAAAATCAGCAAATTAGTCATTGCAGAGTTAAAAGAAGGTGGTATGGATTTTTA
CGTGCCCAGGCAAGAGCCAATGTTCAGATGGATGAGATTCTCAGATCTGAGCACGTGGGAGGGCGATCGC
AATCTGGCTCCCAGTTTTGTGAATGAAGATGGCGTCGAATGACGCCAACCCATCTGATGGGTCCGCAGCC
AACCTCGTCCCAGAGGTCAACAATGAGGTTATGGCTTTGGAGCCCGTTGTCGGTGCCGCTATTGCGGCGC
CTGTAGCGGGCCAACAAAATGTAATTGACCCCTGGATTAGAAATAATTTTGTACAAGCCCCTGGTGGAGA
GTTCACAGTATCCCCTAGAAACGCTCCAGGTGAAATACTATGGAGCGCTCCCTTAGGCCCTGATCTGAAT
CCCTACCTATCTCATTTGGCCAGAATGTATAATGGTTATGCAGGTGGTTTTGAAGTGCAGGTAATCCTCG
CGGGGAACGCGTTCACCGCCGGAAAAATCATATTTGCAGCAGTCCCACCAAATTTCCCGACTGAAGGCTT
GAGTCCCAGCCAGGTCACTATGTTCCCCCACATAATAGTGGATGTTAGGCAATTGGAACCTGTGTTGATC
CCCTTACCTGATGTTAGGAATAACTTCTATCATTATAATCAATCAAATGATTCTACCATTAAATTGATAG
CAATGCTGTATACACCACTTAGGGCTAATAATGCTGGGGAAGATGTCTTCACAGTCTCTTGTCGAGTCCT
CACGAGGCCATCCCCTGATTTTGATTTTATATTTTTGGTGCCACCTACAGTTGAGTCAAGAACTAAACCA
TTCACTGTCCCAATCTTGACTGTTGAGGAAATGACCAATTCAAGATTCCCCATTCCTTTGGAAAAGTTGT
TCACGGGTCCCAGCAGTACCTTTGTTGTTCAACCACAAAATGGCAGATGCACGACTGATGGCGTGCTCTT
AGGCACCACCCAACTGTCTCCTGTCAACATCTGCACCTTCAGAGGGGATGTCACCCACATTGCAGGTTCT
CATAATTTCACAATGAATTTGGCTTCTCTAAATTGGAACAATTATGACCCAACAGAAGAAATTCCAGCCC
CTTTAGGAACTCCAGATTTCGTGGGAAAGATTCGAGGTGTGCTCACTCAAACCACAAAGGGAGATGGTTC
GACCCGTGGCCATAAAGCTACAGTTTACACTGGGAGTGCCCCCTTTACTCCAAAGCTGGGCAGTGTTCAA
TTCGAAACTGATACAAAAGATGATTTTGAAACTCACCAAAACACAAAATTTACCCCAGTCGGTGTCATCC
AGGATGGTGGCACCACCCACCGAAATGAACCCCAACAATGGATGCTCCCAAGTTATTCAGGTAAAGATGT
CCCTAATGTACACCTAGCCCCTGCTGTAGCCCCCACTTTCCCGGGTGAACAACTTCTTTTCTTTAGGTCT
ACTATGCCCGGATGCAGCGGGTATCCCAACATGGATTTGGATTGCCTACTCCCCCAGGAGTGGGTGCAGC
ACTTCTACCAAGAGGCAGCTCCAGCACAATCTGATGTGGCTCTACTGAGATTTGTGAATCCAGACACGGG
TAGGGTTTTGTTTGAGTGCAAGCTTCATAAATCAGGCTATGTCACAGTGGCTCACACCGGCCAGCATGAT
TTGGTCATCCCCCCCAATGGTTATTTTAGGTTTGATTCCTGGGTTAATCAATTCTACACACTTGCCCCCA
TGGGAAATGGAACGGGGCGTAGACGTGTTTTATAATGGCTGGAGCTTTCTTTGCTGGGTTGGCATCTGAT
GTCCTTGGCTCTGGACTTGGTTCCCTAATCAATGCTGGGGCTGGGGCCATCAACCAAAAGATTGATTTTG
AAAACAACAGAAAATTGCAGCAAGCTTCCTTCCAGTTCAGCAGTAATCTACAACAGGCTTCCTTTCAACA
TGACAAAGAAATGCTCCAAGCACAAATTGAGGCCACCAAAAAGTTGCAACAGGAAATGATGAAAGTCAAA
CAGGCAGTGCTCTTAGAAGGTGGGTTCTCTGAAACAGATGCAGCCCGTGGGGCAATCAACGCCCCTATGA
CAAAGGCTCTGGACTGGAGCGGAACAAGGTACTGGGCCCCTGATGCTAGGACTACAACATACAATGCAGG
CCGTTTTTCCACCCCTCAACCTTCGGGGGTACTGCCAGGAAGAGCTAATCCCAGGACTCCTACCCCCGCT
CGGGGCTCCCCCAATACATCTTCTAATGCTTCTGCTGCTACTTCTATATACTCAAATCAAACTGTTTCAA
CGAGACTTGGTTCTACAGCTGGTTCTGGTACCAGTGTCTCGAGTCTCCCGTCAACTGCAAGGACTAGGAG
TTGGGTTGAGGATCAAAACAGAAACTTGTCACCTTTCATGAGGGGGGCTCACAACATATCGTTTGTCACC
CCACCATCTAGCAGATCCTCCAGCCAAGGCACAGTCTCAACCGTGCCTAAAGAAGTTTTGGACTCCTGGA
CTGGCGCTTTCAACACGCGCAGGCAGCCTCTCTTCGCTCACATTCGTAGGCGAGGGGAGTCACGGGTGTA
ATGTGAAAAGACAAAATTGATTAT

>MF140682.1 Norovirus GII strain Norovirus/GII/Hu/NL/2011/GII.P4-GII.4/Rotterdam/E1300320_p6_d18 ORF1 gene, partial cds; and ORF2 and ORF3 genes, complete cds
GACGCTTCCGCTGCCGCTGTTGCTAACAGCAACAACGACACCGCAAAATCTTCAAGTGACAAAATGTTTT
CTAACATGGCTGTCACTCTCAAACGAGCCCTCGGGGCGCGGCCTAAGCAGCCCCCCCCGAGGGAAATATC
ACAAGGACCCCCACGACCAACTACTCCAGAACTGGTCAAAAAGATCCCTCCCCCCCCGCCCAACGGAGAG
GACGAAGTAGTGGTTTCTTATAGTGCCAAAGATGGTGTCTCCGGTTTGCCTGAGCTTTCCACCGTCAGGC
AACCGGAAGAAACCAATACGGCTTTCAGTGTCCCTCCCCTCAATCAGAGGGAGAATAAGGATGCTAAGGA
ACCACTGACTGGAACAATTCTGGAAATGTGGGATGGAGAAATCTACCATTATGGCCTGTATGTTGAGCGA
GGTCTTGTGCTGGGTGTGCACAAACCACCAGCCGCCATCAGCCTCGCCAAGGTCGAACTAACACCACTCT
CCTTGTTCTGGAGGCCTGTGTACACTCCTCAGTACCTCATCTCTCCAGACACTCTCAAGAAATTACACGG
AGAAACATTTCCCTACACAGCCTTCGACAACAATTGCTATGCCTTCTGTTGCTGGGTCCTGGATCTAAAC
GACTCGTGGCTGAGTAGGAGAATGATCCAGAGAACAACTGGCTTCTTCAGACCCTACCAAGATTGGAATA
GGAAACCCCTCCCCACTATGGATGATTCCAAATTAAAGAAGGTAGCTAACATATTCCTGTGCACCCTGTC
TTCGCTATTCACCAGGCCCATAAAAGACATAATAGGGAGGCTAAGGCCTCTCAACATCATCAACATCCTG
GCTTCATGTGATTGGACTTTCGCAGGCATAGTGGAGTCCTTGATACTCTTGGCAGAGCTCTTTGGAGTCT
TCTGGACACCCCCAGATGTGTCTGCGTTGATTGCCCCCTTACTCGGTGATTTCGAGTTACAAGGGCCTGA
GGACCTTGTAGTGGAGCTCGTTCCTGTAGTAATGGGGGGAATTGGTTTGGTGCTAGGATTCACCAAAGAG
AAGATTGGAAAAATGTTATCATCTGCTGCATCTACCTTAAGAGCTTGTAAAGATCTTGGTGCGTATGGGC
TAGAGATCCTAAAGTTAGTCATGAAGTGGTTCTTCCCGAAGAAAGAGGAAGCAAATGAACTGGCTATGGT
GAGATCCATCGAGGATGCAGTGCTAGACCTTGAGGCAATTGAAAACAACCATATGACCACCTTGCTCAAA
GACAAAGACAGCCTGGCAACCTATATGAGAACCCTTGACCTCGAGGAAGAGAAAGCCAGAAAACTCTCAA
CCAAGTCTGCTTCACCTGACATCGTGGGCACAATCAACGCCCTTCTGGCGAGAATCGCCGCTGCACGCTC
CCTGGTGCACCGAGCGAAGGAGGAGCTTTCTAGCAGACCGAGACCTGTAGTCTTGATGATATCAGGCAGA
CCAGGAATAGGGAAGACCCACCTTGCTAGGGAAGTGGCTAAGAGAATCGCAGCCTCCCTCACAGGAGACC
AGCGCGTAGGCCTCATCCCACGCAATGGCGTCGACCACTGGGATGCGTACAAGGGGGAGAGGGTCGTCCT
ATGGGACGACTATGGAATGAGCAATCCCATCCACGACGCTCTCAGGCTGCAAGAACTCGCTGACACTTGC
CCCCTCACACTAAACTGCGACAGGATTGAGAATAAAGGAAAGGTCTTTGACAGCGATGTCATCATTATCA
CTACTAACCTGGCCAACCCAGCACCACTGGACTATGTCAACTTTGAAGCGTGCTCGAGGCGCATTGATTT
CCTCGTGTATGCAGAAGCCCCCGAGGTTGAAAAGGCGAAGCGTGACTTCCCAGGCCAACCTGACATGTGG
AAAAACGCTTTTAGTCCTGATTTCTCACACATAAAATTGGCACTGGCTCCACAAGGTGGCTTTGATAAGA
ACGGGAACACCCCACATGGGAAGGGCGTCATGAAGACTCTCACCACTGGCTCCCTCATTGCCCGGGCATC
AGGGCTGCTCCATGAGAGATTGGATGAGTTTGAACTACAGGGCCCAGCTCTCACCACCTTCAACTTTGAC
CGCAACAAAGTGCTTGCCTTCAGGCAGCTTGCTGCTGAAAATAAATACGGGTTGATGGACACAATGAAAG
TTGGGAGGCAGCTCAAGGATGTCAAAACCATGCCAGAACTTAAACAAGCACTCAAGAACATCTCAATCAA
GAAGTGCCAGATTGTGTATAGTGGTTGCACCTACACACTTGAGTCTGATGGCAAGGGCAATGTGAAAGTT
GACAGAGTTCAGAGCACCTCCGTTCAGACCAACAATGAGCTGGCTGGCGCCCTGCACCACCTGAGGTGCG
CCAGAATCAGGTACTACGTCAAGTGTGTTCAGGAGGCCCTGTATTCTATCATCCAGATTGCTGGGGCTGC
GTTTGTCACCACGCGCATCATCAAGCGTGTGAACATTCAAGACTTATGGTCCAAGCCACAAGTGGAAAAC
ACAGAGGAGTCCACCAACAAGGACGGGTGCCCGAAACCCAAAGATAATGAGGAGTTCGTCATTTCATCTG
ACGACATTAAAACTGAGGGTAAGAAAGGGAAGAACAAGACAGGCCGTGGCAAGAAGCACACAGCCTTCTC
AAGTAAAGGTCTCAGTGATGAAGAGTATGATGAGTACAAGAGAATTAGAGAGGAAAGGAATGGTAAGTAC
TCCATAGAAGAGTACCTTCAGGACAGAGACAAATACTATGAGGAGGTGGCTATTGCCAGGGCGACCGAGG
AAGACTTCTGTGAAGAGGAGGAGGCCAAGATCCGGCAAAGGATTTTCAGGCCAACAAGGAAACAACGCAA
GGAAGAAAGAGCTTCTCTCGGTTTAGTCACAGGTTCTGAAATTAGGAAAAGGAACCCGGACGACTTCAAG
CCTAAGGGGAAACTATGGGCTGACGATGACAGAAGTGTGGACTACAATGAAAAACTCAGTTTTGAGGCCC
CACCAAGCGTCTGGTCAAGGATAGTCAACTTTGGCTCAGGTTGGGGCTTCTGGGTCTCCCCCAGCCTGTT
TATAACATCAACCCACGTCATACCCCAGGGCGCAAAGGAGTTCTTTGGAGTCCCCGTCAAACAAATTCAG
GTACACAAGTCAGGCGAGTTCTGTCGCTTGAGGTTCCCAAGGCCAATCAGGACTGATGTGACTGGCATGA
TCCTGGAAGAAGGCGCGCCCGAAGGCACCGTGGTCACACTACTCATCAAAAGGTCTACTGGAGAACTCAT
GCCCTTAGCAGCTAGAATGGGGACCCATGCAACCATGAAAATTCAAGGGCGCACTGTTGGAGGTCAGATG
GGCATGCTTCTGACAGGATCCAACGCCAAAAGCATGGATCTAGGCACCACACCAGGTGATTGCGGCTGTC
CCTACATCTACAAGAGAGGAAATGACTATGTGGTCATTGGAGTCCACACGGCTGCCGCTCGTGGGGGAAA
CACTGTCATATGTGCCACCCAGGGGGGTGAGGGGGAAGCTACACTTGAAGGCGGTGACAGTAAGGGAACA
TACTGTGGCGCACCAATCCTAGGCCCAGGGAGCGCCCCAAAACTTAGCACCAAAACCAAATTCTGGAGAT
CATCCACAGCACCACTCCCACCTTGCACCTATGAACCAGCCTACCTTGGTGGCAAGGACCCCAGGGTCAA
GGGTGGCCCCTCGTTGCAGCAAGTTATGAGGGACCAGCTGAAACCATTTACAGAGCCTAGGGGTAAGCCA
CCAAAACCAAGTGTGTTAGAGGCTGCCAAGAAAACCATCATCAATGTCCTTGAACAAACAATTGACCCAC
CTGAGAAGTGGTCGTTCGCACAAGCTTGCGCGTCCCTTGACAAGACCACTTCTAGCGGCCATCCACACCA
CATGCGGAAAAACGACTGCTGGAACGGGGAATCTTTCACAGGCAAGCTGGCGGACCAGGCTTCCAAGGCC
AACCTGATGTTTGAAGAAGGGAAGAACATGACTCCAGTCTACACAGGTGCACTTAAGGATGAATTAGTCA
AAACTGACAAAATTTATGGTAAGATCAAGAAGAGGTTACTCTGGGGCTCGGATTTGGCAACCATGATCCG
GTGTGCTCGAGCATTCGGAGGCCTAATGGATGAACTCAAAGCACACTGTGTCACACTCCCTATCAGAGTT
GGTATGAATATGAATGAGGATGGCCCCATCATCTTCGAGAAGCATTCCAGGTACAGATACCACTATGATG
CTGATTACTCTCGGTGGGATTCAACACAACAGAGAGCCGTGCTGGCAACTGCTCTAGAAATCATGGTTAA
ATTCTCCTCAGAACCACATTTGGCTCAGGTAGTAGCAGAAGACCTTCTTTCTCCCAGCGTGGTGGACGTG
GGGGACTTCACAATATCAATCAACGAGGGTCTTCCCTCTGGGGTGCCCTGCACCTCCCAATGGAACTCCA
TCGCCCACTGGCTTCTCACTCTCTGTGCACTCTCTGAAGTTACAAATTTGTCCCCAGACATCATACAGGC
TAATTCTCTCTTCTCCTTCTATGGTGATGATGAAATTGTTAGTACAGACATAAAATTAGACCCAGAGAAG
TTGACAGCAAAGCTTAAGGAATACGGGTTGAAACCAACCCGCCCTGATAAAACTGAAGGACCTCTTGTTA
TTTCTGAAGACTTAGATGGCTTGACCTTCCTGCGGAGAACTGTGACCCGCGACCCAGCAGGTTGGTTTGG
AAAACTGGAGCAGAGCTCAATACTCAGGCAAATGTACTGGACTAGGGGCCCTAACCATGAAGATCCATCT
GAATCAATGATTCCACACTCTCAAAGACCCATACAATTGATGTCCTTACTGGGAGAGGCCGCACTCCACG
GCCCAACATTCTACAATAAAATCAGCAAATTAGTCATTGCAGAGTTAAAAGAAGGTGGTATGGATTTTTA
CGTGCCCAGGCAAGAGCCAATGTTCAGATGGATGAGATTCTCAGATCTGAGCACGTGGGAGGGCGATCGC
AATCTGGCTCCCAGTTTTGTGAATGAAGATGGCGTCGAATGACGCCAACCCATCTGATGGGTCCGCAGCC
AACCTCGTCCCAGAGGTCAACAATGAGGTTATGGCTTTGGAGCCCGTTGTCGGTGCCGCTATTGCGGCGC
CTGTAGCGGGCCAACAAAATGTAATTGACCCCTGGATTAGAAATAATTTTGTACAAGCCCCTGGTGGAGA
GTTCACAGTATCCCCTAGAAACGCTCCAGGTGAAATACTATGGAGCGCTCCCTTAGGCCCTGATCTGAAT
CCCTACCTATCTCATTTGGCCAGAATGTATAATGGTTATGCAGGTGGTTTTGAAGTGCAGGTAATCCTCG
CGGGGAACGCGTTCACCGCCGGAAAAATCATATTTGCAGCAGTCCCACCAAATTTCCCGACTGAAGGCTT
GAGTCCCAGCCAGGTCACTATGTTCCCCCACATAATAGTGGATGTTAGGCAATTGGAACCTGTGTTGATC
CCCTTACCTGATGTTAGGAATAACTTCTATCATTATAATCAATCAAATGATTCTACCATTAAATTGATAG
CAATGCTGTATACACCACTTAGGGCTAATAATGCTGGGGAAGATGTCTTCACAGTCTCTTGTCGAGTCCT
CACGAGGCCATCCCCTGATTTTGATTTTATATTTTTGGTGCCACCTACAGTTGAGTCAAGAACTAAACCA
TTTACTGTCCCAATCTTGACTGTTGAGGAAATGACCAATTCAAGATTCCCCATTCCTTTGGAAAAGTTGT
TCACGGGTCCCAGCAGTGCCTTTGTTGTTCAACCACAAAATGGCAGATGCACGACTGATGGCGTGCTCTT
AGGCACCACCCAACTGTCTCCTGTCAACATCTGCACCTTCAGAGGGGATGTCACCCACATTGCAGGTTCT
CGTAATTACACAATGAATTTGGCTTCTCTAAATTGGAACAATTATGACCCAACAGAAGAAATTCCAGCCC
CTCTAGGAACTCCAGATTTCGTGGGAAAGATTCAAGGTGTGCTCACTCAAACCACAAAGGGAAATGGTTC
GACCCGTGGCCATAAAGCTACAGTTTACACTGGGAGTGCCCCCTTTACTCCAAAGCTGGGCAGTGTTCAA
TTCAGTACTGATACAGAAGATGATTTTGAAACTCACCAAAACACAAAATTTACCCCAGTCGGTGTCATCC
AGGATGGTGGCACCACCCACCGAAATGAACCCCAACAATGGGTGCTCCCAAGTTATTCAGGTAGAGATGT
CCCTAATGTACACCTAGCCCCTGCTGTAGCCCCCACTTTCCCGGGTGAACAACTTCTTTTCTTTAGGTCT
ACTATGCCCGGATGCAGCGGGTATCCCAACATGGATTTGGATTGCCTACTCCCCCAGGAGTGGGTGCAGC
ACTTCTACCAAGAGGCAGCTCCAGCACAATCTGATGTGGCTCTACTGAGATTTGTGAATCCAGACACGGG
TAGGGTTTTGTTTGAGTGCAAGCTTCATAAATCAGGCTATGTCACAGTGGCTCACACCGGCCAGCATGAT
TTGGTCATCCCCCCCAATGGTTATTTTAGGTTTGATTCCTGGGTTAATCAATTCTACACACTTGCCCCCA
TGGGAAATGGAACGGGGCGTAGACGTGCTTTATAATGGCTGGAGCTTTCTTTGCTGGGTTGGCATCTGAT
GTCCTTAGCTCTGGACTTGGTTCCCTAATCAATGCTGGGGCTGGGGCCATCAACCAAAAGATTGATTTTG
AAAACAACAGAAAATTGCAGCAAGCTTCCTTCCAGTTCAGCAGTAATCTACAACAGGCTTCCTTTCAACA
TGATAAAGAAATGCTCCAAGCACAAATTGAGGCCACCAAAAAGTTGCAACAGGAAATGATGAAAGTCAAA
CAGGCAGTGCTCTTAGAAGGTGGGTTCTCTGAAACAGATGCAGCCCGTGGGGCAATCAACGCCCCTATGA
CAAAGGCTCTGGACTGGAGCGGAACAAGGTACTGGGCCCCTGATGCTAGGACTACAACATACAACGCAGG
CCGTTTTTCCACCCCTCAACCTTCGGGGGTACTGCCAGGAAGAGCCAATCCCAGGACTCCTACCCCCGTT
CGGGGCTCCCCCAATACATCTTCTAATGCTTCTACTGCTACTTCTATATACTCAAATCAAACTGTTTCAA
CGAGACTTGGTTCTACAGCTGGTTCTGGTACCAGTGTCTCGAGTCTCCCGTCAACTGCAAGGACTAGGAG
TTGGGTTGAGGATCAAAACAGAAACTTGTCACCTTTCATGAGGGGGGCTCACAACATATCGTTTGTCACC
CCACCATCTAGCAGATCCTCCAGCCAAGGCACAGTCTCAACCGTGCCTAAAGAAGTTTTGGACTCCTGGA
CTGGCGCTTTCAACACGCGCAGGCAGCCTCTCTTCGCTCACATTCGTAGGCGAGGGGAGTCACGGGTGTA
ATGTGAAAAGACAAAATTGATTATCTTTCCCTTTCTTTAGTGTCTTTT

>MF140681.1 Norovirus GII strain Norovirus/GII/Hu/NL/2011/GII.P4-GII.4/Rotterdam/E1300319_p6_d0 ORF1 gene, partial cds; and ORF2 and ORF3 genes, complete cds
GACGCTTCCGCTGCCGCTGTTGCTAACAGCAACAACGACACCGCAAAATCTTCAAGTGACAAAATGTTTT
CTAACATGGCTGTCACTCTCAAACGAGCCCTCGGGGCGCGGCCTAAGCAGCCCCCCCCGAGGGAAATATC
ACAAGGACCCCCACGACCAACTACTCCAGAACTGGTCAAAAAGATCCCTCCCCCCCCGCCCAACGGAGAG
GACGAAGTAGTGGTTTCTTATAGTGCCAAAGATGGTGTCTCCGGTTTGCCTGAGCTTTCCACCGTCAGGC
AACCGGAAGAAACCAATACGGCTTTCAGTGTCCCTCCCCTCAATCAGAGGGAGAATAAGGATGCTAAGGA
ACCACTGACTGGAACAATTCTGGAAATGTGGGATGGAGAAATCTACCATTATGGCCTGTATGTTGAGCGA
GGTCTTGTGCTGGGTGTGCACAAACCACCAGCCGCCATCAGCCTCGCCAAGGTCGAACTAACACCACTCT
CCTTGTTCTGGAGGCCTGTGTACACTCCTCAGTACCTCATCTCTCCAGACACTCTCAAGAAATTACACGG
AGAAACATTTCCCTACACAGCCTTCGACAACAATTGCTATGCCTTCTGTTGCTGGGTCCTGGATCTAAAC
GACTCGTGGCTGAGTAGGAGAATGATCCAGAGAACAACTGGCTTCTTCAGACCCTACCAAGATTGGAATA
GGAAACCCCTCCCCACTATGGATGATTCCAAATTAAAGAAGGTAGCTAACATATTCCTGTGCACCCTGTC
TTCGCTATTCACCAGGCCCATAAAAGACATAATAGGGAGGCTAAGGCCTCTCAACATCATCAACATCCTG
GCTTCATGTGATTGGACTTTCGCAGGCATAGTGGAGTCCTTGATACTCTTGGCAGAGCTCTTTGGAGTCT
TCTGGACACCCCCAGATGTGTCTGCGTTGATTGCCCCCTTACTCGGTGATTTCGAGTTACAAGGGCCTGA
GGACCTTGTAGTGGAGCTCGTTCCTGTAGTAATGGGGGGAATTGGTTTGGTGCTAGGATTCACCAAAGAG
AAGATTGGAAAAATGTTATCATCTGCTGCATCTACCTTAAGAGCTTGTAAAGATCTTGGTGCGTATGGGC
TAGAGATCCTAAAGTTAGTCATGAAGTGGTTCTTCCCGAAGAAAGAGGAAGCAAATGAACTGGCTATGGT
GAGATCCATCGAGGATGCAGTGCTAGACCTTGAGGCAATTGAAAACAACCATATGACCACCTTGCTCAAA
GACAAAGACAGCCTGGCAACCTATATGAGAACCCTTGACCTCGAGGAAGAGAAAGCCAGAAAACTCTCAA
CCAAGTCTGCTTCACCTGACATCGTGGGCACAATCAACGCCCTTCTGGCGAGAATCGCCGCTGCACGCTC
CCTGGTGCACCGAGCGAAGGAGGAGCTTTCTAGCAGACCGAGACCTGTAGTCTTGATGATATCAGGCAGA
CCAGGAATAGGGAAGACCCACCTTGCTAGGGAAGTGGCTAAGAGAATCGCAGCCTCCCTCACAGGAGACC
AGCGCGTAGGCCTCATCCCACGCAATGGCGTCGACCACTGGGATGCGTACAAGGGGGAGAGGGTCGTCCT
ATGGGACGACTATGGAATGAGCAATCCCATCCACGACGCTCTCAGGCTGCAAGAACTCGCTGACACTTGC
CCCCTCACACTAAACTGCGACAGGATTGAGAATAAAGGAAAGGTCTTTGACAGCGATGTCATCATTATCA
CTACTAACCTGGCCAACCCAGCACCACTGGACTATGTCAACTTTGAAGCGTGCTCGAGGCGCATTGATTT
CCTCGTGTATGCAGAAGCCCCCGAGGTTGAAAAGGCGAAGCGTGACTTCCCAGGCCAACCTGACATGTGG
AAAAACGCTTTTAGTCCTGATTTCTCACACATAAAATTGGCACTGGCTCCACAAGGTGGCTTTGATAAGA
ACGGGAACACCCCACATGGGAAGGGCGTCATGAAGACTCTCACCACTGGCTCCCTCATTGCCCGGGCATC
AGGGCTGCTCCATGAGAGATTGGATGAGTTTGAACTACAGGGCCCAGCTCTCACCACCTTCAACTTTGAC
CGCAACAAAGTGCTTGCCTTCAGGCAGCTTGCTGCTGAAAATAAATACGGGTTGATGGACACAATGAAAG
TTGGGAGGCAGCTCAAGGATGTCAAAACCATGCCAGAACTTAAACAAGCACTCAAGAACATCTCAATCAA
GAAGTGCCAGATTGTGTATAGTGGTTGCACCTACACACTTGAGTCTGATGGCAAGGGCAATGTGAAAGTT
GACAGAGTTCAGAGCACCTCCGTTCAGACCAACAATGAGCTGGCTGGCGCCCTGCACCACCTGAGGTGCG
CCAGAATCAGGTACTACGTCAAGTGTGTTCAGGAGGCCCTGTATTCTATCATCCAGATTGCTGGGGCTGC
GTTTGTCACCACGCGCATCATCAAGCGTGTGAACATTCAAGACTTATGGTCCAAGCCACAAGTGGAAAAC
ACAGAGGAGTCCACCAACAAGGACGGGTGCCCGAAACCCAAAGATAATGAGGAGTTCGTCATTTCATCTG
ACGACATTAAAACTGAGGGTAAGAAAGGGAAGAACAAGACAGGCCGTGGCAAGAAGCACACAGCCTTCTC
AAGTAAAGGTCTCAGTGATGAAGAGTATGATGAGTACAAGAGAATTAGAGAGGAAAGGAATGGTAAGTAC
TCCATAGAAGAGTACCTTCAGGACAGAGACAAATACTATGAGGAGGTGGCTATTGCCAGGGCGACCGAGG
AAGACTTCTGTGAAGAGGAGGAGGCCAAGATCCGGCAAAGGATTTTCAGGCCAACAAGGAAACAACGCAA
GGAAGAAAGAGCTTCTCTCGGTTTAGTCACAGGTTCTGAAATTAGGAAAAGGAACCCGGACGACTTCAAG
CCTAAGGGGAAACTATGGGCTGACGATGACAGAAGTGTGGACTACAATGAAAAACTCAGTTTTGAGGCCC
CACCAAGCGTCTGGTCAAGGATAGTCAACTTTGGCTCAGGTTGGGGCTTCTGGGTCTCCCCCAGCCTGTT
TATAACATCAACCCACGTCATACCCCAGGGCGCAAAGGTGTTCTTTGGAGTCCCCGTCAAACAAATTCAG
GTACACAAGTCAGGCGAGTTCTGTCGCTTGAGGTTCCCAAGGCCAATCAGGACTGATGTGACTGGCATGA
TCCTGGAAGAAGGCGCGCCCGAAGGCACCGTGGTCACACTACTCATCAAAAGGTCTACTGGAGAACTCAT
GCCCTTAGCAGCTAGAATGGGGACCCATGCAACCATGAAAATTCAAGGGCGCACTGTTGGAGGTCAGATG
GGCATGCTTCTGACAGGATCCAACGCCAAAAGCATGGATCTAGGCACCACACCAGGTGATTGCGGCTGTC
CCTACATCTACAAGAGAGGAAATGACTATGTGGTCATTGGAGTCCACACGGCTGCCGCTCGTGGGGGAAA
CACTGTCATATGTGCCACCCAGGGGGGTGAGGGGGAAGCTACACTTGAAGGCGGTGACAGTAAGGGAACA
TACTGTGGCGCACCAATCCTAGGCCCAGGGAGCGCCCCAAAACTTAGCACCAAAACCAAATTCTGGAGAT
CATCCACAGCACCACTCCCACCTTGCACCTATGAACCAGCCTACCTTGGTGGCAAGGACCCCAGGGTCAA
GGGTGGCCCCTCGTTGCAGCAAGTTATGAGGGACCAGCTGAAACCATTTACAGAGCCTAGGGGTAAGCCA
CCAAAACCAAGTGTGTTAGAGGCTGCCAAGAAAACCATCATCAATGTCCTTGAACAAACAATTGACCCAC
CTGAGAAGTGGTCGTTCGCACAAGCTTGCGCGTCCCTTGACAAGACCACTTCTAGCGGCCATCCACACCA
CATGCGGAAAAACGACTGCTGGAACGGGGAATCTTTCACAGGCAAGCTGGCGGACCAGGCTTCCAAGGCC
AACCTGATGTTTGAAGAAGGGAAGAACATGACTCCAGTCTACACAGGTGCACTTAAGGATGAATTAGTCA
AAACTGACAAAATTTATGGTAAGATCAAGAAGAGGTTACTCTGGGGCTCGGATTTGGCAACCATGATCCG
GTGTGCTCGAGCATTCGGAGGCCTAATGGATGAACTCAAAGCACACTGTGTCACACTCCCTATCAGAGTT
GGTATGAATATGAATGAGGATGGCCCCATCATCTTCGAGAAGCATTCCAGGTACAGATACCACTATGATG
CTGATTACTCTCGGTGGGATTCAACACAACAGAGAGCCGTGCTGGCAACTGCTCTAGAAATCATGGTTAA
ATTCTCCTCAGAACCACATTTGGCTCAGGTAGTAGCAGAAGACCTTCTTTCTCCCAGCGTGGTGGACGTG
GGGGACTTCACAATATCAATCAACGAGGGTCTTCCCTCTGGGGTGCCCTGCACCTCCCAATGGAACTCCA
TCGCCCACTGGCTTCTCACTCTCTGTGCACTCTCTGAAGTTACAAATTTGTCCCCAGACATCATACAGGC
TAATTCTCTCTTCTCCTTCTATGGTGATGATGAAATTGTTAGTACAGACATAAAATTAGACCCAGAGAAG
TTGACAGCAAAGCTTAAGGAATACGGGTTGAAACCAACCCGCCCTGATAAAACTGAAGGACCTCTTGTTA
TTTCTGAAGACTTAGATGGCTTGACCTTCCTGCGGAGAACTGTGACCCGCGACCCAGCAGGTTGGTTTGG
AAAACTGGAGCAGAGCTCAATACTCAGGCAAATGTACTGGACTAGGGGCCCTAACCATGAAGATCCATCT
GAATCAATGATTCCACACTCTCAAAGACCCATACAATTGATGTCCTTACTGGGAGAGGCCGCACTCCACG
GCCCAACATTCTACAATAAAATCAGCAAATTAGTCATTGCAGAGTTAAAAGAAGGTGGTATGGATTTTTA
CGTGCCCAGGCAAGAGCCAATGTTCAGATGGATGAGATTCTCAGATCTGAGCACGTGGGAGGGCGATCGC
AATCTGGCTCCCAGTTTTGTGAATGAAGATGGCGTCGAATGACGCCAACCCATCTGATGGGTCCGCAGCC
AACCTCGTCCCAGAGGTCAACAATGAGGTTATGGCTTTGGAGCCCGTTGTCGGTGCCGCTATTGCGGCGC
CTGTAGCGGGCCAACAAAATGTAATTGACCCCTGGATTAGAAATAATTTTGTACAAGCCCCTGGTGGAGA
GTTCACAGTATCCCCTAGAAACGCTCCAGGTGAAATACTATGGAGCGCTCCCTTAGGCCCTGATCTGAAT
CCCTACCTATCTCATTTGGCCAGAATGTATAATGGTTATGCAGGTGGTTTTGAAGTGCAGGTAATCCTCG
CGGGGAACGCGTTCACCGCCGGAAAAATCATATTTGCAGCAGTCCCACCAAATTTCCCGACTGAAGGCTT
GAGTCCCAGCCAGGTCACTATGTTCCCCCACATAATAGTGGATGTTAGGCAATTGGAACCTGTGTTGATC
CCCTTACCTGATGTTAGGAATAACTTCTATCATTATAATCAATCAAATGATTCTACCATTAAATTGATAG
CAATGCTGTATACACCACTTAGGGCTAATAATGCTGGGGAAGATGTCTTCACAGTCTCTTGTCGAGTCCT
CACGAGGCCATCCCCTGATTTTGATTTTATATTTTTGGTGCCACCTACAGTTGAGTCAAGAACTAAACCA
TTTACTGTCCCAATCTTGACTGTTGAGGAAATGACCAATTCAAGATTCCCCATTCCTTTGGAAAAGTTGT
TCACGGGTCCCAGCAGTGCCTTTGTTGTTCAACCACAAAATGGCAGATGCACGACTGATGGCGTGCTCTT
AGGCACCACCCAACTGTCTCCTGTCAACATCTGCACCTTCAGAGGGGATGTCACCCACATTGCAGGTTCT
CGTAATTACACAATGAATTTGGCTTCTCTAAATTGGAACAATTATGACCCAACAGAAGAAATTCCAGCCC
CTCTAGGAACTCCAGATTTCGTGGGAAAGATTCAAGGTGTGCTCACTCAAACCACAAAGGGAGATGGTTC
GACCCGTGGCCATAAAGCTACAGTTTACACTGGGAGTGCCCCCTTTACTCCAAAGCTGGGCAGTGTTCAA
TTCAGTACTGATACAGAAAATGATTTTGAAACTCACCAAAACACAAAATTTACCCCAGTCGGTGTCATCC
AGGATGGTGGCACCACCCACCGAAATGAACCCCAACAATGGGTGCTCCCAAGTTATTCAGGTAGAGATGT
CCCTAATGTACACCTAGCCCCTGCTGTAGCCCCCACTTTCCCGGGTGAACAACTTCTTTTCTTTAGGTCT
ACTATGCCCGGATGCAGCGGGTATCCCAACATGGATTTGGATTGCCTACTCCCCCAGGAGTGGGTGCAGC
ACTTCTACCAAGAGGCAGCTCCAGCACAATCTGATGTGGCTCTACTGAGATTTGTGAATCCAGACACGGG
TAGGGTTTTGTTTGAGTGCAAGCTTCATAAATCAGGCTATGTCACAGTGGCTCACACCGGCCAGCATGAT
TTGGTCATCCCCCCCAATGGTTATTTTAGGTTTGATTCCTGGGTTAATCAATTCTACACACTTGCCCCCA
TGGGAAATGGAACGGGGCGTAGACGTGCTTTATAATGGCTGGAGCTTTCTTTGCTGGGTTGGCATCTGAT
GTCCTTAGCTCTGGACTTGGTTCCCTAATCAATGCTGGGGCTGGGGCCATCAACCAAAAGATTGATTTTG
AAAACAACAGAAAATTGCAGCAAGCTTCCTTCCAGTTCAGCAGTAATCTACAACAGGCTTCCTTTCAACA
TGATAAAGAAATGCTCCAAGCACAAATTGAGGCCACCAAAAAGTTGCAACAGGAAATGATGAAAGTCAAA
CAGGCAGTGCTCTTAGAAGGTGGGTTCTCTGAAACAGATGCAGCCCGTGGGGCAATCAACGCCCCTATGA
CAAAGGCTCTGGACTGGAGCGGAACAAGGTACTGGGCCCCTGATGCTAGGACTACAACATACAACGCAGG
CCGTTTTTCCACCCCTCAACCTTCGGGGGTACTGCCAGGAAGAGCCAATCCCAGGACTCCTACCCCCGCT
CGGGGCTCCCCCAATACATCTTCTAATGCTTCTACTGCTACTTCTATATACTCAAATCAAACTGTTTCAA
CGAGACTTGGTTCTACAGCTGGTTCTGGTACCAGTGTCTCGAGTCTCCCGTCAACTGCAAGGACTAGGAG
TTGGGTTGAGGATCAAAACAGAAACTTGTCACCTTTCATGAGGGGGGCTCACAACATATCGTTTGTCACC
CCACCATCTAGCAGATCCTCCAGCCAAGGCACAGTCTCAACCGTGCCTAAAGAAGTTTTGGACTCCTGGA
CTGGCGCTTTCAACACGCGCAGGCAGCCTCTCTTCGCTCACATTCGTAGGCGAGGGGAGTCACGGGTGTA
ATGTGAAAAGACAAAATTGATTATCTTTCCCTTTCTTTAGTGTCTTTTAAAAA

>MF140680.1 Norovirus GII strain Norovirus/GII/Hu/NL/2014/GII.P7-GII.6/Rotterdam/E1300315_p5_d441 ORF1 gene, partial cds; and ORF2 and ORF3 genes, complete cds
CCTTCGGCAGTCAAAAATCTGCCAATGACAGTACTAACACCACCCCTTCTAATAAAGAAGAGGCTGGTGC
ATTCTCCAACATTAAAGTTGGTTTTAAGAAGATGCTGGGTGCCGTTCCCAAGGGGACCAAAACACCCAGT
AGTGCTCAGCACTGCCCCACAGTCAAGATCGGGGACAAAACATTAACAGTTCCACCCGAGCCCCCAAATG
GTGAGGACGTTGTGCAGTATGATGCGAAGTCAGAAACTGTGCATGGACTACCAGACTTGACGACGGTGCA
AAATGAGCACGAAAACACACCGTACTCTGTCCCCCCATTGAGTGAAAGAGAACACAGACCAGCCACTGAA
CCGCTTCCTGGCACAATACTGGAGATGTGGGATGGTGAATTTTATCACTACTCCGTGTATGTCAGTGGCG
GCAAAGCCCTAGGAGTTCACAAACCCCCTGCAGCAATAAGCCTCGCAACTATAGAGCTCACGCCCATATC
TCTTTACTGGAGGCCCGTTTACACCCCCAGCTACTTAGTCTGCCCAGACACGCTGAAAGGCCTCGCTGGT
GAGAAGTTTCCCTACACAGCTTTCAGTAACAACTGTTACAACTTTTGTTGCTGGGTGCTTGAGCTCAACG
ACACGTGGCTTAGCAGGAGAAGCATCTCCAGAACCACCGGTTTCTTCAAACCATACCAATCTTGGAACAG
GAAACCCCTTCCAACCGTTGATGATGGAAAGATTAAGAAGGTGGCCAACGCAATCCTCTGTGCGCTTGGA
TCACTGTTTTCAAAACCAATCAAAGACCTATTGGGAAAGCTCAAACCACTAAACTTGCTGCACCTGCTCG
CATCATGTGATTGGACGTTTGCGGGTGTAGTAGAGACAGTCATCCTAATGGCGGAACTTTTCAACATCTT
TTGGACACCGCCAGATGTTTCCAACTTCATATCCTCCCTGGTGGGCGACTTTGAACTGCAAGGGCCTGAG
GACCTGGCTGTGGAGCTTGTCCCCGTGGTCATGGGCGGCGTAGGGATGGTTCTCGGCTTCACTGCTGAGA
AGATAGGCCGTATGCTGTCTTCCGCCGCATCAACGCTGCGAGCATGCAAAGACCTGGGGAATTACGCCCT
TGACATACTAAAGCTGGTTATGAAGTGGTTCTTCCCAAAGAAAGAAGAGAAGGCCGAGATGGAAACTTTA
AGGGCAATTGAAGACGCCGTCCTGGACATGGAAGCTATAGGGAACAATCATCTTACAACCCTCCTCAAGG
ACAAGGATAGCCTCTCGGCCTACATGAAGACTCTGGACCTGGAAGAAGAAAAGGCAAGGAAGCTGTCCAC
CAAGTCATCCTCGCCAGACATTGTCGGCACTATCAATGCCATACTGGCCAGAATAGCTGCTGCCAGATCC
CTCCTACACAAGGCTAAAGAAGAAATGTTTAGTAGGGCCAGGCCCGTGGTTGTTATGATCTCGGGTAAAC
CTGGCATTGGCAAGACTTACATGGCAAGACACCTAGCTAAGGGCGTCGCCAACACCATGAGTGGCGACCA
AAGAGTTGGGCTCGTTCCGCGCAACGGGGTCGACCATTGGGACGCCTACAGGGGGGAGAGGGTGGTCTTG
TGGGATGACTATGGCATGGGGAACCCCATCAAGGATGCTCTAACACTACAAGAATTGGCCGACACTTGTC
CAGTCACTCTAAACTGTGATAGGATTGAAAACAAAGGGAAGATGTTCGACAGTGATGTCATTGTAATCAC
GACCAATTTAGTCAACCCAGCGCCCCTCGATTATGTAAACTTCGAGGCGTGCTCCAGGAGGATTGACTTT
CTGGTCTATGCAGAGTCACCAGAGATTGAGAAAGTTAAGAGAGACTTCCCTGGCCAACCTGACATGTGGA
AAGACCATTTCAAATCAGACTTCTCCCACATAAAGCTGACTCTGGCTCCCCAGGGCGGATTCGACAAGAA
TGGCAACACCCCACATGGTAGGGGCACCATGCGATCCCTGACCCAGGGGTCCCTGATCGCAAGGGTCGCG
GGTCTTGTTCATGAGAGGAAAGATGAGTTCCAGCTCCAAGGGGGCGACCTCCAAACATACAACTTTGACA
CCAACAGGGTCTCCGCATTTAGGAGACTAGCCGCAGACAACAAATATGGGATCATGGAAACAATGAGAGT
GGGTGCGGCGCTTAAGAATGTCAAGACCTTGGAAGATCTAAAGGTTGCCCTGAGGGATGTGAAGTTCAAC
GAGTGTCAGATAATTTACAAGAGCTCCAAATACCGAATCTCTTCCAATGGCAAAGGTTGTGTCACTATTG
ATAAAGTTGGGGATCAAGTGTCCCAGACTGCAAGTGAAGTGGGTTCAGCAATCCTTAGACTCAGGCAGGC
AAGGGCCAGATACTATGTCAGCTGCTTCCAAGATCTCATCTACACTTTGATGCAGGTTGCTGGAGCATCA
TTCGTTGTTAGCAGAATCTCCAAGAGGTTCTGTTGGGAGAGGTGGGTCAAACCAACCGAGACCCAGGAAA
CGAATGAATCCGAGAAGGAAGTAGTCCAAGGTGGATGGGAGATTGAACCCAAGGACACAGAACCAGAAGG
CAAGAAGGGCAAGAACAAGAAAGGAAGAGGCAAGAAACACACGGCTTTCTCCAGCAAAGGCCTGAGTGAT
GAGGAGTATGACGAGTACAAGAGAATCAGGGAAGAGAGGAACGGAAAATACTCCATTGAGGAATACCTGC
AAGACCGGGATCGCTACTATGAGGAAGTGGCAGTTGCCCGGGCGACAGAGGAGGACTTTTGTGAGGAAGA
GGAGGCCAAGATAAGACAAAGAATCTTCCGCCCCACAAAGAAACAGAGGAAGGAAGAAAGGGGGGTGCTT
GGTTTGGTCACCGGCTCAGACATCAGGAAGAGGAGACCAGACGATTTCCAACCAAAGGGCAAACTGTGGG
CAGACGACTCCAGAAGTGTGGACTACAACGAGAGACTTGACTTCGAGGCTCCCCCGAGCGTCTGGTCGAG
AATAGTTCCATTGGGCACTGGATGGGGCTTCTGGGTTTCATCCAATCTCCTGATCACAACAACACACGTC
CTGCCTAAGGGGATCAAGGAACTTTTTGGAGTTGAACTCAAACAGATCCAAATTCATAAGTCTGGAGAAT
TTTGCAGGTTCAGGTTCCCAAGACCAATTAGGCCAGATGTCACAGGGCTCGTGCTGGAGGAGGGCGCTCC
AGAAGGCACCGTCTGTTCCATACTCGTGAAGAGACCTACAGGTGAAATGATCCCCCTAGCAGTGAGGATG
GGCACACATGCGTCCATGAAGATACAGGGTAGGACCGTCGGTGGCCAGATGGGAATGCTTCTCACAGGAG
CAAACGCGAAGAACATGGATCTTGGCACCGGTCCTGGTGACTGCGGTTGTCCTTACATCTACAAACGTGG
CAACGACATAGTTGTCGCGGGTGTCCATACCGCAGCAGCCCGGGGGGGCAACACTGTCATATGTGCCACC
CAGGGACAAGATGGGGAGGCAGTCCTTGAGGGAAATGAGGACCTTGGCACTTACTGCGGTGCCCCAATTC
TGGGCCCAGGCAAAGCACCCAAACTCAGCGCGAAGACCAAGTTCTGGCGCTCATCACCAGACGCTTTGCC
ACCAGGCACCTATGAGCCTGCCTATCTGGGGGGTAAGGACCCCAGAGTGGAAAAAGGACCATCTCTACAA
CAAGTCATGAGGGATCAGCTAAAACCTTTTACAGAACCCAGGGGTAAACCTCCTAGACCTGCAATCTTAG
AAGAAGCCAAAAAGACAGTTATGAATGTTCTAGAACAAACCATTGACCCTGCTAAACCATGGACCTATTC
CCAAGCATGTGCTTCACTGGACAAGACCACTTCCAGTGGTAGCCCCCACCATGTCAGGAAAAATGACCAC
TGGAATGGAGAATCCTTCACTGGCCCCCTTGCAGACCAAGCATCCAAAGCCAACCTCATGTATGAACAGG
CCAAACATGTGCAGCCCGTATACACGGCCGCGCTCAAAGACGAGCTTGTTAAGACTGATAAGATCTACAA
AAAGATAAAGAAGAGGCTCTTGTGGGGGTCGGACCTTGGCACGATGATCAGGTGCGCCAGGGCTTTTGGT
GGTCTCATGGATAGCATGAAGGCAAGTTGCATAGCCCTCCCATGTAGAGTGGGGATGAACGTGAATGAGG
ATGGTCCTATCATATTTGACAAGCACTCTAAGTACAGGTACCACTATGATGCTGACTATTCTAGATGGGA
TTCCACCCAGCAAAGGTGCATTCTCTCGGCCGCTATGGAAGTGATGGTGCGGTTTTCTGCCGAGCCAGAG
CTGGCGCAAGTGGTTGCAGAGGATCTACTAGCACCCAGCCAACTAGACGTTGGCGATTTTGTCATCTCAG
TCCAGGAGGGTCTGCCATCAGGGGTCCCGTGCACATCACAGTGGAACTCAATAGCACATTGGATCCTAAC
CTTGAGTGCAATGGCAGAAGTGTCAGGTCTCTCACCAGATGTTGTCCAAGCCCACTCTTGTTTTTCCTTT
TACGGCGATGATGAGATCGTCAGCACTGACATCAACCTTGACCCCATGAAGTTGACACAGAAACTCAGAG
AATATGGTCTGGTCCCCACCCGACCTGACAAAACTGAAGGTCCCCTTGTAATCACTGAAGACCTCACCGG
CCTGACGTTCTTGCGTAGGTCAATTGTGAGAGATCCAGCTGGGTGGTTTGGAAAATTGGACCAAGACTCA
ATCCTCAGGCAGTTATACTGGACAAGGGGCCCCAATCATGAGAATCCATACGAGAGCATGGTCCCTCATA
ACCAGCGGGCAACACAGCTCATGGCCCTTCTAGGTGAGGCTGCACTGCATGGCCCTCAGTTTTACAAGAA
AGTTAGCAAAATGGTCATCAATGAAATTAAAAGTGGTGGTCTGGAATTTTATGTGCCCAGACATGAGGCC
ATGTTCAGATGGATGAGATTCTCTGACCTCAGCACATGGGAGGGCGATCGCAATCTTGCTCCCGAAGGTG
TGAATGAAGATGGCGTCGAATGACGCTGCTCCATCGAATGATGGTGCTGCCAACCTCGTACCAGAGGTCA
ACAATGAGGTTATGGCACTTGAACCGGTGGCGGGAGCCTCAATTGCAGCTCCTGTCGTCGGCCAACAAAA
TATAATTGACCCCTGGATTAGAGAAAATTTTGTTCAGGCACCACAGGGTGAGTTCACTGTTTCATCAAGG
AACACAACCGGTGAGGTACTTCTGAATCTTGAATTAGGCCCTGAGCTCAACCCTTATCTGAGACATTTGT
CCCGCATGTACAACGGTTATGCTGGTGGTATGCAGGTTCAGGTGATCCTAGCTGGGAATGCGTTCGCAGC
TGGTAAAATCATCTTTGCCGCCGTCCCACCACATTTCCCTGTAGAAAATATTAGTGCAGCCCAAATCACA
ATGTTCCCCCATGTAGTTATTGATGTAAGACAGCTTGAGCCAGTGCTTTTACCCCTCCCTGACATAAGGA
ATAGGTTCTTTCATTACAATCAGGAAAACACTTCTAGAATGAGACTTGTGGCTATGTTGTACACACCCCT
TAGGGCAAATTCTGGTGAGGATATGTTTACGGTGTCTTGCAGAGTCCTGACCCGTCCAGCCCCTGACTTT
GAGTTCACGTTTCTGGTGCCGCCAACTGTAGAATCAAAGACTAAGCCCTTTACACTCCCAATTCTAACTC
TTGGAGAACTATCTAATTCTAGATTCCCTGCCCCAATAGACATGCTGTACATAAATCCCAGTGAGACAAT
TGTGGTGAGGTCACAAAATGGCCGGTGTCTTCTGGACGGAACACTTCAAGGGACCACCCAGCTGGCGCCC
ACCCAAATTTGCTCCTTCAGGGGCACGCTGGTTCGCCAGGAGTCGAGGTCTGCAGATTCAGTAGATTCAG
TAGACTCAGCTAGACGAACAATGAACCATCCTCTCTACGTTCAGCTGAGGAACCTCGATGGGACATCATA
TGATCCAACAGATGAGGTGCCAGCGGTTCTGGGTGCCATAGATTTTAAAGGAACTGTGTATGGGGTCGCT
AGTCAAAGGGACACCAAAGGCTCTGTAGGAGCGACCCGCGCCCATGAAGTGACAATAAACACCAGAGATG
CTAAATACTCTCCAAAACTTGGCTCTGTGTTGATGCATTCTGAATCCACTGATTTCTTCAGTGACCAGCC
CATCCGCTTTACTCCTATTGGTATGGGGGAGGAAAATGATTGGAGCCAATGGGATTTGCCTGATTATTCT
GGTGCCCTCACCCTCAACATGCACCTAGCCCCCGCAGTTGCCCCTGCTTTCCCTGGTGAGCGCATTCTCT
TCTTTAGATCAGTGGTGCCAGCTGCTGGTGGTTATGGAAAAGGTGAAATAGACTGTCTCATCCCACAGGA
ATGGATTCAGCATTTCTACCAGGAGGCCGCCCCAACACAATCCGCGGTGGCCCTTATTAGATATGTTAAT
CCTGACACTGGGAGAAGCCTCTTTGAGGCAAAGCTACATAGAGAAGGGTTCATCACTGTGGCAAGTTCTG
GAGACAACCCCATAGTTGTGCCATCAAATGGCTACTTCAGATTTGAGGCTTGGGTTAATCAATTCTATAC
ACTTACCCCCATGGGAGCTGGACAGGGGCGCAAAAGAGCCCAGTAATGGCAGGAGCTTTCTTAGCTGGAT
TGGCAGGTGACGCCATAACAAATGGTGTCGGGTCCCTGATCAACGCTGGGGCCAATGCAATCAACCAAAA
GGTAGAGTATGACTTCAATAAACAACTCCAATTGGCATCCTTTCAACATGACAAAGAGATGTTGCAGTCA
CAAGTTCTGGCCACTAAACAGCTCCAACAGGAGATGATGAACATAAAGCAAGGGGTCTTGACCGCTGGCG
GCTTTTCCCCTACAGATGCTGCAAGAGGCGCTGTGAACGCGCCGATGACAAAAATTCTGGATTGGAATGG
AACGAGGTATTTTGCCCCAAACAGTATGAAGACAACCAGTTATTCAGGCCAGCTCTCCAGTAACCCTGTA
CATAAGCAATCCACACTACCCCGTCCCAGCCCTTCAAAAACTAATGTTAGTAGTGGTTCTTCTAGTGTGT
ATAGTTCTTTATCTTCTGCTTCCTCACAATCAACTCATTCAACGGTTTTGACTGCGGGATCCGGGTCGTC
TAGGACAGCTCCCTCCTCCTCAACAGCTTCCACCTTGTCTAGAACTAGTGATTGGGTAAGAGGACAAAAT
GAGAGACTCAGCCCGTTTATGAATGGTGCTCTCCAAACAACTTTTGTCACACCACCATCGAGCAGGGCTT
CATCATATGGGTCGGTCTCAACCGTCCCCAAAGCTGTTTTGGACTCCTGGACTCCTATGTTCAATACCAA
TAGGCAGCCTCTCTTCGCTCACATTCGTAGGCGAGGGGAGTCACAGATTTAGTGAAAAGATTGATTAGG

>MF140679.1 Norovirus GII strain Norovirus/GII/Hu/NL/2014/GII.P7-GII.6/Rotterdam/E1300314_p5_d328 ORF1 gene, partial cds; and ORF2 and ORF3 genes, complete cds
CCTTCGGCAGCCAAAAATCTGCCAATGACAGTACTAACACCACCCCTTCTAATAAAGAAGAGGCTGGTGC
ATTCTCCAACATTAAAGTTGGTTTTAAGAAGATGCTGGGTGCCGTTCCTAAGGGGACCAAAACACCCAGT
AGTGCTCAGCACTGCCCCACAGTCAAGATCGGGGACAAAACATTAACAGTTCCACCCGAGCCCCCAAATG
GTGAGGACGTTGTGCAGTATGATGCGAAGTCAGAAACTGTGCATGGACTACCAGACTTGACGACGGTGCA
GAATGAGCACGAAAACACACCGTACTCTGTCCCCCCATTGAGTGAAAGAGAACACAGACCAGCCACTGAA
CCGCTTCCTGGCACAATACTGGAGATGTGGGATGGTGAATTTTATCACTACTCCGTGTATGTCAGTGGCG
GCAAAGCCCTAGGAGTTCACAAACCCCCTGCAGCAATAAGCCTCGCAACTATAGAGCTCACACCCATATC
TCTTTACTGGAGGCCCGTTTACACCCCCAGCTACTTAGTCTGCCCAGACACGCTGAAAGGCCTCGCTGGT
GAGAAGTTTCCCTACACAGCTTTCAGTAACAACTGTTACAACTTTTGTTGCTGGGTGCTTGAGCTCAACG
ATACGTGGCTTAGCAGGAGAAGCATCTCCAGAACCACCGGTTTCTTCAAACCATACCAGTCTTGGAACAG
GAAACCCCTTCCAACCGTTGATGATGGAAAGATTAAGAAGGTGGCCAACGCAATCCTCTGTGCGCTTGGA
TCACTGTTTACAAAACCAATCAAAGACCTATTGGGAAAGCTCAAACCACTAAATTTGCTGCACCTGCTCG
CATCATGTGATTGGACGTTTGCGGGTGTAGTAGAGACAGTCATCCTAATGGCGGAACTTTTCAACATCTT
TTGGACACCGCCAGATGTTTCCAACTTCATATCCTCCTTGGTGGGCGACTTTGAACTGCAAGGGCCTGAG
GACCTGGCTGTGGAGCTTGTCCCCGTGGTCATGGGTGGCGTAGGGATGGTTCTCGGCTTCACTGCTGAGA
AGATAGGCCGTATGCTGTCTTCCGCCGCATCAACGCTGCGAGCATGCAAAGACCTGGGGAATTACGCCCT
TGACATACTAAAGCTGGTTATGAAGTGGTTCTTCCCAAAGAAAGAAGAGAAGGCCGAGATGGAAACTTTA
AGGGCAATTGAGGACGCCGTCCTGGACATGGAAGCTATAGGGAACAATCATCTTACAACCCTCCTCAAGG
ACAAGGATAGCCTCTCGGCCTACATGAAGACTCTGGACCTGGAAGAAGAAAAGGCAAGGAAGCTGTCCAC
CAAGTCATCCTCGCCAGACATTGTCGGCACTATCAATGCCATACTGGCCAGAATAGCTGCTGCCAGATCC
CTCCTACACAAGGCTAAAGAAGAAATGTTTAGTAGGGCCAGACCCGTGGTTGTTATGATTTCGGGCAAAC
CTGGCATTGGCAAAACTTACATGGCAAGACACCTAGCTAAGGGCGTCGCCAACACCATGAGTGGCGACCA
AAGAGTTGGGCTCGTTCCGCGCAACGGGGTCGACCATTGGGACGCCTACAGGGGGGAGAGGGTGGTCTTG
TGGGATGACTACGGCATGGGGAACCCTATCAAGGATGCTCTAACATTACAAGAATTGGCCGACACTTGTC
CAGTCACTCTAAACTGTGATAGGATTGAAAACAAAGGGAAGATGTTCGACAGTGATGTCATTGTAATCAC
GACCAATTTAGTCAACCCAGCGCCCCTCGATTATGTAAACTTCGAGGCGTGCTCCAGGAGGATTGACTTT
CTGGTCTATGCAGAGTCACCAGAGATTGAGAAAGTTAAGAGAGACTTCCCTGGCCAACCTGACATGTGGA
AAGACCATTTCAAATCAGACTTCTCCCACATAAAGCTGACTCTGGCTCCCCAGGGCGGATTTGACAAGAA
TGGCAACACCCCACATGGTAGGGGCACCATGCGATCCCTGACCCAGGGGTCCCTGATCGCAAGGGTCGCG
GGTCTTGTTCATGAGAGGAAAGATGAGTTCCAGCTCCAAGGGAACGACCTCCAAACATACAACTTTGACA
CCAACAGGGTCTCCGCATTTAGGAGACTAGCCGCAGACAACAAATATGGGATCATGGAAACAATGAGAGT
GGGTGCGGCGCTTAAGAATGTCAAGACCTTGGAAGATCTAAAGGTTGCCCTGAGGGATGTGAAGTTCAAC
GAGTGTCAGATAATTTACAGGAGCTCCAAATATCGAATCTCTTCCAATGGCAAAGGCTCTGTCTCTATTG
ATAAAGTTGGGGATCAGGTGTCCCAGACTGCAAGTGAAGTGGGTTCAGCAATCCTTAGACTCAGGCAGGC
AAGGGCCAGATACTATGTCAGCTGCTTCCAAGACCTCATCTACACTTTGATACAGGTTGCCGGAGCATCA
TTCGTTGTTAGCAGAATCTCCAAGAGGTTTTGTTGGGAGAGGTGGGTCAAACCAACCGAGACCCAGGAAA
CGAATGAATCCGAGAAGGAAGTAGTCCAAGGTGGATGGGAGATTGAACCCAAGGACACAGAACCAGAAGG
CAAGAAGGGCAAGAACAAGAAAGGAAGAGGCAAGAAACACACGGCTTTCTCCAGCAAAGGCCTGAGTGAT
GAGGAGTATGACGAGTACAAGAGAATCAGGGAAGAGAGGAACGGAAAGTACTCCATTGAGGAATACCTGC
AAGACCGGGATCGCTACTATGAGGAAGTGGCAGTTGCCCGGGCAACAGAGGAGGACTTTTGTGAGGAAGA
GGAGGCCAAGATAAGACAAAGAATCTTCCGCCCCACAAAGAAACAGAGGAAGGAAGAAAGGGGGGTGCTT
GGTTTGGTCACCGGCTCAGACATCAGGAAGAGGAGACCAGACGATTTCCAACCAAAGGGCAAACTGTGGG
CAGACGACACCAGAAATGTGGACTATAACGAGAGACTTGACTTTGAGGCTCCCCCGAGCGTCTGGTCGAG
AATAGTTCCATTGGGCACTGGATGGGGCTTCTGGGTTTCGTCCAATCTCCTGATCACAACAACACACGTC
CTGCCTAAGGGGATCAAGGAACTTTTTGGAGTTGAACTCAAACAGATCCAAATTCATAAGTCTGGAGAAT
TTTGCAGGTTCAGGTTCCCAAGACCAATTAGGCCAGATGTCACAGGGCTCGTGCTGGAGGAAGGCGCTCC
AGAAGGCACCGTCTGTTCCATACTCGTGAAGAGACCTACAGGTGAAATGATCCCCCTAGCAGTGAGGATG
GGCACACATGCGTCCATGAAGATACAGGGTAGGACCGTCGGTGGCCAGATGGGAATGCTTCTCACAGGAG
CAAACGCGAAGAACATGGATCTTGGCACCGGCCCTGGTGACTGCGGTTGTCCTTACATCTACAAACGTGG
CAACGACATAGTTGTCGCGGGTGTCCACACCGCAGCAGCCCGGGGGGGCAACACTGTCATATGTGCCACC
CAGGGACAAGATGGGGAGGCAGTCCTTGAGGGAAATGAGGACCTTGGCACTTACTGCGGTGCCCCAATTC
TGGGCCCAGGCAAAGCACCCAAACTCAGTGCGAAGACCAAGTTCTGGCGCTCATCACCAGACGCTTTGCC
ACCAGGCACCTATGAGCCTGCCTATCTGGGGGGTAAGGACCCCAGAGTGGAGAAAGGACCATCTCTGCAA
CAAGTCATGAGGGATCAGCTAAAACCTTTCACAGAACCCAGGGGTAAACCTCCTAGACCTGCAATCTTAG
AAGAAGCCAAAAAGACAGTTATGAATGTACTAGAACAAACCATTGATCCTGCTAAACCATGGACCTATTC
CCAAGCATGTGCTTCACTGGACAAGACCACTTCCAGTGGTAGCCCCCACCATGTCAGGAAAAATGACCAT
TGGAATGGAGAATCTTTCACTGGCCCCCTTGCAGACCAAGCATCCAAAGCCAACCTCATGTATGAACAGG
CCAAACATGTGCAGCCCGTGTACACGGCCGCGCTCAAAGACGAGCTTGTTAAGACTGATAAGATCTATAA
AAAGATAAAGAAGAGACTCTTGTGGGGGTCGGACCTTGGCACGATGATCAGGTGCGCCAGGGCTTTTGGT
GGTCTCATGGATAGCATGAAGGCAAGTTGCATAGCCCTCCCATGTAGAGTGGGGATGAACGTGAATGAGG
ATGGTCCTATCATATTTGACAAGCACTCTAAGTACAAGTACCACTATGATGCTGACTATTCTAGATGGGA
TTCCACCCAGCAAAGGTGCATTCTCTCGGCCGCTATGGAAGTGATGGTGCGGTTTTCTGCCGAGCCAGAG
CTGGCGCAAGTGGTTGCAGAGGATCTACTAGCACCCAGCCAACTAGACGTTGGCGATTTTGTCATCTCAG
TCCAGGAGGGTCTGCCATCAGGGGTCCCGTGCACATCACAGTGGAACTCAATAGCACATTGGATCCTAAC
CTTGAGTGCAATGGCAGAAGTGTCAGGTCTCTCACCAGATGTTGTCCAAGCCCACTCTTGTTTTTCCTTT
TACGGCGATGATGAGATCGTCAGCACTGACATCAACCTTGACCCCATGAAGTTGACACAGAAACTCAGAG
AATATGGTCTGGTCCCCACCCGACCTGACAAAACTGAAGGTCCCCTTGTAATCACTGAAGACCTCACCGG
CCTGACGTTCTTGCGTAGGTCAATTGTGAGAGATCCAGCTGGGTGGTTTGGAAAATTGGACCAAGACTCA
ATCCTCAGGCAGCTATATTGGACAAGGGGCCCCAATCATGAGAATCCATACGAGAGCATGGTCCCTCATA
ACCAGCGGGCAACACAGCTCATGGCCCTTCTAGGTGAGGCTGCACTGCATGGCCCTCAGTTTTACAAGAA
AGTTAGCAAAATGGTCATCAATGAAATTAAAAGTGGTGGTCTGGAATTTTATGTGCCCAGACATGAGGCC
ATGTTCAGATGGATGAGATTCTCTGACCTCAGCACATGGGAGGGCGATCGCAATCTTGCTCCCGAAGGTG
TGAATGAAGATGGCGTCGAATGACGCTGCTCCATCGAATGATGGTGCTGCCAACCTCGTACCAGAGGTCA
ACAATGAGGTTATGGCACTTGAACCGGTGGCGGGAGCCTCAATTGCAGCTCCTGTCGTCGGCCAACAAAA
TATAATTGACCCCTGGATTAGAGAAAATTTTGTTCAGGCACCACAGGGTGAGTTCACTGTTTCATCAAGG
AACACAACCGGTGAGGTACTTCTGAATCTTGAATTAGGCCCTGAGCTCAACCCTTATCTGAGACATTTGT
CCCGCATGTACAACGGTTATGCTGGTGGTATGCAGGTTCAGGTGATCCTAGCTGGGAATGCGTTCGCAGC
TGGTAAAATCATCTTTGCCGCCGTCCCACCACATTTCCCTGTAGAAAATATTAGTGCAGCCCAAATCACA
ATGTTCCCCCATGTAGTTATTGATGTAAGACAGCTTGAGCCAGTGCTTTTACCCCTCCCTGACATAAGGA
ATAGGTTCTTTCATTACAATCAGGAAAACACTTCTAGAATGAGACTTGTGGCTATGTTGTACACACCCCT
TAGGGCAAATTCTGGTGAGGATATGTTTACGGTGTCTTGCAGAGTCCTGACCCGTCCAGCCCCTGACTTT
GAGTTCACGTTTCTGGTGCCGCCAACTGTAGAATCAAAGACTAAGCCCTTTACACTCCCAATTCTAACTC
TTGGAGAACTATCTAATTCTAGATTCCCTGCCCCAATAGACATGCTGTACATAAATCCCAGTGAGACAAT
TGTGGTGAGGTCACAAAATGGCCGGTGTCTTCTGGACGGAACACTTCAAGGGACCACCCAGCTGGCGCCC
ACCCAAATTTGCTCCTTCAGGGGCACGCTGGTTCGCCAGGAGTCGAGGTCTGCAGATTCAGTAGACTCAG
CTAGACGAGCAATGAACCATCCTCTCTACGTTCAGCTGAGGAACCTCGATGGGACATCATATGATCCAAC
AGATGAGGTGCCAGCGGTTCTGGGTGCCATAGATTTTAAAGGAACTGTGTATGGGGTCGCTAGTCAAAGG
GACACCAAAGGCTCTGTAGGAGCGACCCGCGCCCATGAAGTGACAATAAACACCAGAGATGCTAAATACT
CTCCAAAACTTGGCTCTGTGTTGATGCATTCTGAATCCACTGATTTCTTCAGTGACCAGCCCATCCGCTT
TACTCCTATTGGTATGGGGGAGGAAAATGATTGGAGCCAATGGGATTTGCCTGATTATTCTGGTGCCCTC
ACCCTCAACATGCACCTAGCCCCCGCAGTTGCCCCTGCTTTCCCTGGTGAGCGCATTCTCTTCTTTAGAT
CAGTGGTGCCAGCTGCTGGTGGTTATGGAAAAGGTGAAATAGACTGTCTCATCCCACAGGAATGGATTCA
GCATTTCTACCAGGAGGCCGCCCCAACACAATCCGCGGTGGCCCTTATTAGATATGTTAATCCTGACACT
GGGAGAAGCCTCTTTGAGGCAAAGCTACATAGAGAAGGGTTCATCACTGTGGCAAGTTCTGGAGACAACC
CCATAGTTGTGCCATCAAATGGCTACTTCAGATTTGAGGCTTGGGTTAATCAATTCTATACACTCACCCC
CATGGGAGCTGGACAGGGGCGCAAAAGAGCCCAGTAATGGCAGGAGCTTTCTTAGCTGGATTGGCAGGTG
ACGCCATAACAAATGGTGTCGGGTCCCTGATCAACGCTGGGGCCAATGCAATCAACCAAAAGGTAGAGTA
TGACTTCAATAAACAACTCCAATTGGCATCCTTTCAACATGACAAAGAGATGTTGCAGTCACAAGTTCTG
GCCACTAAACAGCTCCAACAGGAGATGATGAACATAAAGCAAGGGGTCTTGACCGCTGGCGGCTTTTCCC
CTACAGATGCTGCAAGAGGCGCTGTGAACGCGCCGATGACAAAAATTCTGGATTGGAATGGAACGAGGTA
TTTTGCCCCAAACAGTATGAAGACAACCAGTTATTCAGGCCAGCTCTCCAGTAACCCTGTACATAAGCAA
TCCACACTACCCCGTCCCAGCCCTTCAAAAACTAATGTTAGTAGTGGTTCTTCTAGTGTGTATAGTTCTT
TATCTTCTGCTTCCTCACAATCAACTCATTCAACGGTTTTGACTGCGGGATCCGGGTCGTCTAGGACAGC
TCCCTCCTCCTCAACAGCTTCCACCTTGTCTAGAACTAGTGATTGGGTAAGAGGACAAAATGAGAGACTC
AGCCCGTTTATGAATGGTGCTCTCCAAACAACTTTTGTCACACCACCATCGAGCAGGGCTTCATCATATG
GGTCGGTCTCAACCGTCCCCAAAGCTGTTTTGGACTCCTGGACTCCTATGTTCAATACCAATAGGCAGCC
TCTCTTCGCTCACATTCGTAGGCGAGGGGAGTCACAGATTTAGTGAAAAGATTGATTAGG

>MF140678.1 Norovirus GII strain Norovirus/GII/Hu/NL/2014/GII.P7-GII.6/Rotterdam/E1300313_p5_d308 ORF1 gene, partial cds; and ORF2 and ORF3 genes, complete cds
CCTTCGGCAGCCAAAAATCTGCCAATGACAGTACTAACACCACCCCTTCTAATAAAGAAGAGGCTGGTGC
ATTCTCCAACATTAAAGTTGGTTTTAAGAAGATGCTGGGTGCCGTTCCTAAGGGGACCAAAACACCCAGT
AGTGCTCAGCACTGCCCCACAGTCAAGATCGGGGACAAAACATTAACAGTTCCACCCGAGCCCCCAAATG
GTGAGGACGTTGTGCAGTATGATGCGAAGTCAGAAACTGTGCATGGACTACCAGACTTGACGACGGTGCA
GAATGAGCACGAAAACACACCGTACTCTGTCCCCCCATTGAGTGAAAGAGAACACAGACCAGCCACTGAA
CCGCTTCCTGGCACAATACTGGAGATGTGGGATGGTGAATTTTATCACTACTCCGTGTATGTCAGTGGCG
GCAAAGCCCTAGGAGTTCACAAACCCCCTGCAGCAATAAGCCTCGCAACTATAGAGCTCACACCCATATC
TCTTTACTGGAGGCCCGTTTACACCCCCAGCTACTTAGTCTGCCCAGACACGCTGAAAGGCCTCGCTGGT
GAGAAGTTTCCCTACACAGCTTTCAGTAACAACTGTTACAACTTTTGTTGCTGGGTGCTTGAGCTCAACG
ATACGTGGCTTAGCAGGAGAAGCATCTCCAGAACCACCGGTTTCTTCAAACCATACCAGTCTTGGAACAG
GAAACCCCTTCCAACCGTTGATGATGGAAAGATTAAGAAGGTGGCCAACGCAATCCTCTGTGCGCTTGGA
TCACTGTTTACAAAACCAATCAAAGACCTATTGGGAAAGCTCAAACCACTAAATTTGCTGCACCTGCTCG
CATCATGTGATTGGACGTTTGCGGGTGTAGTAGAGACAGTCATCCTAATGGCGGAACTTTTCAACATCTT
TTGGACACCGCCAGATGTTTCCAACTTCATATCCTCCTTGGTGGGCGACTTTGAACTGCAAGGGCCTGAG
GACCTGGCTGTGGAGCTTGTCCCCGTGGTCATGGGTGGCGTAGGGATGGTTCTCGGCTTCACTGCTGAGA
AGATAGGCCGTATGCTGTCTTCCGCCGCATCAACGCTGCGAGCATGCAAAGACCTGGGGAATTACGCCCT
TGACATACTAAAGCTGGTTATGAAGTGGTTCTTCCCAAAGAAAGAAGAGAAGGCCGAGATGGAAACTTTA
AGGGCAATTGAGGACGCCGTCCTGGACATGGAAGCTATAGGGAACAATCATCTTACAACCCTCCTCAAGG
ACAAGGATAGCCTCTCGGCCTACATGAAGACTCTGGACCTGGAAGAAGAAAAGGCAAGGAAGCTGTCCAC
CAAGTCATCCTCGCCAGACATTGTCGGCACTATCAATGCCATACTGGCCAGAATAGCTGCTGCCAGATCC
CTCCTACACAAGGCTAAAGAAGAAATGTTTAGTAGGGCCAGACCCGTGGTTGTTATGATTTCGGGCAAAC
CTGGCATTGGCAAAACTTACATGGCAAGACACCTAGCTAAGGGCGTCGCCAACACCATGAGTGGCGACCA
AAGAGTTGGGCTCGTTCCGCGCAACGGGGTCGACCATTGGGACGCCTACAGGGGGGAGAGGGTGGTCTTG
TGGGATGACTACGGCATGGGGAACCCTATCAAGGATGCTCTAACATTACAAGAATTGGCCGACACTTGTC
CAGTCACTCTAAACTGTGATAGGATTGAAAACAAAGGGAAGATGTTCGACAGTGATGTCATTGTAATCAC
GACCAATTTAGTCAACCCAGCGCCCCTCGATTATGTAAACTTCGAGGCGTGCTCCAGGAGGATTGACTTT
CTGGTCTATGCAGAGTCACCAGAGATTGAGAAAGTTAAGAGAGACTTCCCTGGCCAACCTGACATGTGGA
AAGACCATTTCAAATCAGACTTCTCCCACATAAAGCTGACTCTGGCTCCCCAGGGCGGATTTGACAAGAA
TGGCAACACCCCACATGGTAGGGGCACCATGCGATCCCTGACCCAGGGGTCCCTGATCGCAAGGGTCGCG
GGTCTTGTTCATGAGAGGAAAGATGAGTTCCAGCTCCAAGGGAACGACCTCCAAACATACAACTTTGACA
CCAACAGGGTCTCCGCATTTAGGAGACTAGCCGCAGACAACAAATATGGGATCATGGAAACAATGAGAGT
GGGTGCGGCGCTTAAGAATGTCAAGACCTTGGAAGATCTAAAGGTTGCCCTGAGGGATGTGAAGTTCAAC
GAGTGTCAGATAATTTACAGGAGCTCCAAATATCGAATCTCTTCCAATGGCAAAGGCTCTGTCTCTATTG
ATAAAGTTGGGGATCAGGTGTCCCAGACTGCAAGTGAAGTGGGTTCAGCAATCCTTAGACTCAGGCAGGC
AAGGGCCAGATACTATGTCAGCTGCTTCCAAGACCTCATCTACACTTTGATACAGGTTGCCGGAGCATCA
TTCGTTGTTAGCAGAATCTCCAAGAGGTTTTGTTGGGAGAGGTGGGTCAAACCAACCGAGACCCAGGAAA
CGAATGAATCCGAGAAGGAAGTAGTCCAAGGTGGATGGGAGATTGAACCCAAGGACACAGAACCAGAAGG
CAAGAAGGGCAAGAACAAGAAAGGAAGAGGCAAGAAACACACGGCTTTCTCCAGCAAAGGCCTGAGTGAT
GAGGAGTATGACGAGTACAAGAGAATCAGGGAAGAGAGGAACGGAAAGTACTCCATTGAGGAATACCTGC
AAGACCGGGATCGCTACTATGAGGAAGTGGCAGTTGCCCGGGCAACAGAGGAGGACTTTTGTGAGGAAGA
GGAGGCCAAGATAAGACAAAGAATCTTCCGCCCCACAAAGAAACAGAGGAAGGAAGAAAGGGGGGTGCTT
GGTTTGGTCACCGGCTCAGACATCAGGAAGAGGAGACCAGACGATTTCCAACCAAAGGGCAAACTGTGGG
CAGACGACACCAGAAATGTGGACTATAACGAGAGACTTGACTTTGAGGCTCCCCCGAGCGTCTGGTCGAG
AATAGTTCCATTGGGCACTGGATGGGGCTTCTGGGTTTCGTCCAATCTCCTGATCACAACAACACACGTC
CTGCCTAAGGGGATCAAGGAACTTTTTGGAGTTGAACTCAAACAGATCCAAATTCATAAGTCTGGAGAAT
TTTGCAGGTTCAGGTTCCCAAGACCAATTAGGCCAGATGTCACAGGGCTCGTGCTGGAGGAAGGCGCTCC
AGAAGGCACCGTCTGTTCCATACTCGTGAAGAGACCTACAGGTGAAATGATCCCCCTAGCAGTGAGGATG
GGCACACATGCGTCCATGAAGATACAGGGTAGGACCGTCGGTGGCCAGATGGGAATGCTTCTCACAGGAG
CAAACGCGAAGAACATGGATCTTGGCACCGGCCCTGGTGACTGCGGTTGTCCTTACATCTACAAACGTGG
CAACGACATAGTTGTCGCGGGTGTCCACACCGCAGCAGCCCGGGGGGGCAACACTGTCATATGTGCCACC
CAGGGACAAGATGGGGAGGCAGTCCTTGAGGGAAATGAGGACCTTGGCACTTACTGCGGTGCCCCAATTC
TGGGCCCAGGCAAAGCACCCAAACTCAGTGCGAAGACCAAGTTCTGGCGCTCATCACCAGACGCTTTGCC
ACCAGGCACCTATGAGCCTGCCTATCTGGGGGGTAAGGACCCCAGAGTGGAGAAAGGACCATCTCTGCAA
CAAGTCATGAGGGATCAGCTAAAACCTTTCACAGAACCCAGGGGTAAACCTCCTAGACCTGCAATCTTAG
AAGAAGCCAAAAAGACAGTTATGAATGTACTAGAACAAACCATTGATCCTGCTAAACCATGGACCTATTC
CCAAGCATGTGCTTCACTGGACAAGACCACTTCCAGTGGTAGCCCCCACCATGTCAGGAAAAATGACCAT
TGGAATGGAGAATCTTTCACTGGCCCCCTTGCAGACCAAGCATCCAAAGCCAACCTCATGTATGAACAGG
CCAAACATGTGCAGCCCGTGTACACGGCCGCGCTCAAAGACGAGCTTGTTAAGACTGATAAGATCTATAA
AAAGATAAAGAAGAGACTCTTGTGGGGGTCGGACCTTGGCACGATGATCAGGTGCGCCAGGGCTTTTGGT
GGTCTCATGGATAGCATGAAGGCAAGTTGCATAGCCCTCCCATGTAGAGTGGGGATGAACGTGAATGAGG
ATGGTCCTATCATATTTGACAAGCACTCTAAGTACAAGTACCACTATGATGCTGACTATTCTAGATGGGA
TTCCACCCAGCAAAGGTGCATTCTCTCGGCCGCTATGGAAGTGATGGTGCGGTTTTCTGCCGAGCCAGAG
CTGGCGCAAGTGGTTGCAGAGGATCTACTAGCACCCAGCCAACTAGACGTTGGCGATTTTGTCATCTCAG
TCCAGGAGGGTCTGCCATCAGGGGTCCCGTGCACATCACAGTGGAACTCAATAGCACATTGGATCCTAAC
CTTGAGTGCAATGGCAGAAGTGTCAGGTCTCTCACCAGATGTTGTCCAAGCCCACTCTTGTTTTTCCTTT
TACGGCGATGATGAGATCGTCAGCACTGACATCAACCTTGACCCCATGAAGTTGACACAGAAACTCAGAG
AATATGGTCTGGTCCCCACCCGACCTGACAAAACTGAAGGTCCCCTTGTAATCACTGAAGACCTCACCGG
CCTGACGTTCTTGCGTAGGTCAATTGTGAGAGATCCAGCTGGGTGGTTTGGAAAATTGGACCAAGACTCA
ATCCTCAGGCAGCTATATTGGACAAGGGGCCCCAATCATGAGAATCCATACGAGAGCATGGTCCCTCATA
ACCAGCGGGCAACACAGCTCATGGCCCTTCTAGGTGAGGCTGCACTGCATGGCCCTCAGTTTTACAAGAA
AGTTAGCAAAATGGTCATCAATGAAATTAAAAGTGGTGGTCTGGAATTTTATGTGCCCAGACATGAGGCC
ATGTTCAGATGGATGAGATTCTCTGACCTCAGCACATGGGAGGGCGATCGCAATCTTGCTCCCGAAGGTG
TGAATGAAGATGGCGTCGAATGACGCTGCTCCATCGAATGATGGTGCTGCCAACCTCGTACCAGAGGTCA
ACAATGAGGTTATGGCACTTGAACCGGTGGCGGGAGCCTCAATTGCAGCTCCTGTCGTCGGCCAACAAAA
TATAATTGACCCCTGGATTAGAGAAAATTTTGTTCAGGCACCACAGGGTGAGTTCACTGTTTCATCAAGG
AACACAACCGGTGAGGTACTTCTGAATCTTGAATTAGGCCCTGAGCTCAACCCTTATCTGAGACATTTGT
CCCGCATGTACAACGGTTATGCTGGTGGTATGCAGGTTCAGGTGATCCTAGCTGGGAATGCGTTCGCAGC
TGGTAAAATCATCTTTGCCGCCGTCCCACCACATTTCCCTGTAGAAAATATTAGTGCAGCCCAAATCACA
ATGTTCCCCCATGTAGTTATTGATGTAAGACAGCTTGAGCCAGTGCTTTTACCCCTCCCTGACATAAGGA
ATAGGTTCTTTCATTACAATCAGGAAAACACTTCTAGAATGAGACTTGTGGCTATGTTGTACACACCCCT
TAGGGCAAATTCTGGTGAGGATATGTTTACGGTGTCTTGCAGAGTCCTGACCCGTCCAGCCCCTGACTTT
GAGTTCACGTTTCTGGTGCCGCCAACTGTAGAATCAAAGACTAAGCCCTTTACACTCCCAATTCTAACTC
TTGGAGAACTATCTAATTCTAGATTCCCTGCCCCAATAGACATGCTGTACATAAATCCCAGTGAGACAAT
TGTGGTGAGGTCACAAAATGGCCGGTGTCTTCTGGACGGAACACTTCAAGGGACCACCCAGCTGGCGCCC
ACCCAAATTTGCTCCTTCAGGGGCACGCTGGTTCGCCAGGAGTCGAGGTCTGCAGATTCAGTAGACTCAG
CTAGACGAGCAATGAACCATCCTCTCTACGTTCAGCTGAGGAACCTCGATGGGACATCATATGATCCAAC
AGATGAGGTGCCAGCGGTTCTGGGTGCCATAGATTTTAAAGGAACTGTGTATGGGGTCGCTAGTCAAAGG
GACACCAAAGGCTCTGTAGGAGCGACCCGCGCCCATGAAGTGACAATAAACACCAGAGATGCTAAATACT
CTCCAAAACTTGGCTCTGTGTTGATGCATTCTGAATCCACTGATTTCTTCAGTGACCAGCCCATCCGCTT
TACTCCTATTGGTATGGGGGAGGAAAATGATTGGAGCCAATGGGATTTGCCTGATTATTCTGGTGCCCTC
ACCCTCAACATGCACCTAGCCCCCGCAGTTGCCCCTGCTTTCCCTGGTGAGCGCATTCTCTTCTTTAGAT
CAGTGGTGCCAGCTGCTGGTGGTTATGGAAAAGGTGAAATAGACTGTCTCATCCCACAGGAATGGATTCA
GCATTTCTACCAGGAGGCCGCCCCAACACAATCCGCGGTGGCCCTTATTAGATATGTTAATCCTGACACT
GGGAGAAGCCTCTTTGAGGCAAAGCTACATAGAGAAGGGTTCATCACTGTGGCAAGTTCTGGAGACAACC
CCATAGTTGTGCCATCAAATGGCTACTTCAGATTTGAGGCTTGGGTTAATCAATTCTATACACTCACCCC
CATGGGAGCTGGACAGGGGCGCAAAAGAGCCCAGTAATGGCAGGAGCTTTCTTAGCTGGATTGGCAGGTG
ACGCCATAACAAATGGTGTCGGGTCCCTGATCAACGCTGGGGCCAATGCAATCAACCAAAAGGTAGAGTA
TGACTTCAATAAACAACTCCAATTGGCATCCTTTCAACATGACAAAGAGATGTTGCAGTCACAAGTTCTG
GCCACTAAACAGCTCCAACAGGAGATGATGAACATAAAGCAAGGGGTCTTGACCGCTGGCGGCTTTTCCC
CTACAGATGCTGCAAGAGGCGCTGTGAACGCGCCGATGACAAAAATTCTGGATTGGAATGGAACGAGGTA
TTTTGCCCCAAACAGTATGAAGACAACCAGTTATTCAGGCCAGCTCTCCAGTAACCCTGTACATAAGCAA
TCCACACTACCCCGTCCCAGCCCTTCAAAAACTAATGTTAGTAGTGGTTCTTCTAGTGTGTATAGTTCTT
TATCTTCTGCTTCCTCACAATCAACTCATTCAACGGTTTTGACTGCGGGATCCGGGTCGTCTAGGACAGC
TCCCTCCTCCTCAACAGCTTCCACCTTGTCTAGAACTAGTGATTGGGTAAGAGGACAAAATGAGAGACTC
AGCCCGTTTATGAATGGTGCTCTCCAAACAACTTTTGTCACACCACCATCGAGCAGGGCTTCATCATATG
GGTCGGTCTCAACCGTCCCCAAAGCTGTTTTGGACTCCTGGACTCCTATGTTCAATACCAATAGGCAGCC
TCTCTTCGCTCACATTCGTAGGCGAGGGGAGTCACAGATTTAGTGAAAAGATTGATTAGG

>MF140677.1 Norovirus GII strain Norovirus/GII/Hu/NL/2013/GII.P7-GII.6/Rotterdam/E1300312_p5_d204 ORF1 gene, partial cds; and ORF2 and ORF3 genes, complete cds
CCTTCGGCAGCCAAAAATCTGCCAATGACAGTACTAACACCACCCCTTCTAATAAAGAAGAGGCTGGTGC
ATTCTCCAACATTAAAGTTGGTTTTAAGAAGATGCTGGGTGCCGTTCCCAAGGGGACCAAAACACCCAGT
AGTGCTCAGCACTGCCCCACAGTCAAGATCGGGGACAAAACATTAACAGTTCCACCCGAGCCCCCAAATG
GTGAGGACGTTGTGCAGTATGATGCGAAGTCAGAAACTGTGCATGGGCTACCAGACTTGACGACGGTGCA
GAATGAGCACGAAAACACACCGTACTCTGTCCCCCCATTGAGTGAAAGAGAACACAGACCAGCCACTGAA
CCGCTTCCTGGCACAATACTGGAGATGTGGGATGGTGAATTTTATCACTACTCCGTGTATGTCAGTGGCG
GCAAAGCCCTAGGAGTTCACAAACCCCCTGCAGCAATAAGCCTCGCAACTATAGAGCTCACGCCCATATC
TCTTTACTGGAGGCCCGTTTACACCCCCAGCTACTTAGTCTGCCCAGACACGCTGAAAGGCCTCGCTGGT
GAGAAGTTTCCCTACACAGCTTTCAGTAACAACTGTTACAACTTTTGTTGCTGGGTGCTTGAGCTCAACG
ATACGTGGCTTAGCAGGAGAAGCATCTCCAGAACCACCGGTTTCTTCAAACCATACCAGTCTTGGAACAG
GAAACCCCTTCCAACCGTTGATGATGGAAAGATTAAGAAGGTGGCCAACGCAATCCTCTGTGCGCTTGGA
TCACTGTTTACAAAACCAATCAAAGACCTATTGGGAAAGCTCAAACCACTAAATTTGCTGCACCTGCTCG
CATCATGTGATTGGACGTTTGCGGGTGTAGTAGAGACAGTCATCCTAATGGCGGAACTTTTCAACATCTT
TTGGACACCGCCAGATGTTTCCAACTTCATATCCTCCTTGGTGGGCGACTTTGAACTGCAAGGGCCTGAG
GACCTGGCTGTGGAGCTTGTCCCCGTGGTCATGGGTGGCGTAGGGATGGTTCTCGGCTTCACTGCTGAGA
AGATAGGCCGTATGCTGTCTTCCGCCGCATCAACGCTGCGAGCATGCAAAGACCTGGGGAATTACGCCCT
TGACATACTAAAGCTGGTTATGAAGTGGTTCTTCCCAAAGAAAGAAGAGAAGGCCGAGATGGAAACTTTA
AGGGCAATTGAGGACGCCGTCCTGGACATGGAAGCTATAGGGAACAATCATCTTACAACCCTCCTCAAGG
ACAAGGATAGCCTCTCGGCCTACATGAAGACTCTGGACCTGGAAGAAGAAAAGGCAAGGAAGCTGTCCAC
CAAGTCATCCTCGCCAGACATTGTCGGCACTATCAATGCCATACTGGCCAGAATAGCTGCTGCCAGATCC
CTCCTACACAAGGCTAAAGAAGAAATGTTTAGTAGGGCCAGGCCCGTGGTTGTTATGATTTCGGGCAAAC
CTGGCATTGGCAAAACTTACATGGCAAGACACCTAGCTAAGGGCGTCGCCAACACCATGAGTGGCGACCA
AAGAGTTGGGCTCGTTCCGCGCAACGGGGTCGACCATTGGGACGCCTACAGGGGGGAGAGGGTGGTCTTG
TGGGATGACTATGGCATGGGGAACCCTATCAAGGATGCTCTAACACTACAAGAATTGGCCGACACTTGTC
CAGTCACTCTAAACTGTGATAGGATTGAAAACAAAGGGAAGATGTTCGACAGTGATGTCATTGTAATCAC
GACCAATTTAGTCAACCCAGCGCCCCTCGATTATGTAAACTTCGAGGCGTGCTCCAGGAGGATTGACTTT
CTGGTCTATGCAGAGTCACCAGAGATTGAGAAAGTTAAGAGAGACTTCCCTGGCCAACCTGACATGTGGA
AAGACCATTTCAAATCAGACTTCTCCCACATAAAGCTGACTCTGGCTCCCCAGGGCGGATTCGACAAGAA
TGGCAACACCCCACATGGTAGGGGCACCATGCGATCCCTGACCCAGGGGTCCCTGATCGCAAGGGTCGCG
GGTCTTGTTCATGAGAGGAAAGATGAGTTCCAGCTCCAAGGGAACGACCTCCAAACATACAACTTTGACA
CCAACAGGGTCTCCGCATTTAGGAGACTAGCCGCAGACAACAAATATGGGATCATGGAAACAATGAGAGT
GGGTGCGGCGCTTAAGAATGTCAAGACCTTGGAAGATCTAAAGGTTGCCCTGAGGGATGTGAAGTTCAAC
GAGTGTCAGATAATTTACAGGAGCTCCAAATATCGAATCTCTTCCAATGGCAAAGGCTCTGTCTCTATTG
ATAAAGTTGGGGATCAAGTGTCCCAGACTGCAAGTGAAGTGGGTTCAGCAATCCTTAGACTCAGGCAGGC
AAGGGCCAGATACTATGTCAGCTGCTTCCAAGATCTCATCTACACTTTGATACAGGTTGCCGGAGCATCA
TTCGTTGTTAGCAGAATCTCCAAGAGGTTCTGTTGGGAGAGGTGGGTCAAACCAACCGAGACCCAGGAAA
CGAATGAATCCGAGAAGGAAGTAGTCCAAGGTGGATGGGAGATTGAACCCAAGGACACAGAACCAGAAGG
CAAGAAGGGCAAGAACAAGAAAGGAAGAGGCAAGAAACACACGGCTTTCTCCAGCAAAGGCCTGAGTGAT
GAGGAGTATGACGAGTACAAGAGAATCAGGGAAGAGAGGAACGGAAAGTACTCCATTGAGGAATACCTGC
AAGACCGGGATCGCTACTATGAGGAAGTGGCAGTTGCCCGGGCGACAGAGGAGGACTTTTGTGAGGAAGA
GGAGGCCAAGATAAGACAAAGAATCTTCCGCCCCACAAAGAAACAGAGGAAGGAAGAAAGGGGGGTGCTT
GGTTTGGTCACCGGCTCAGACATCAGGAAGAGGAGACCAGACGATTTCCAACCAAAGGGCAAACTGTGGG
CAGACGACACCAGAAATGTGGACTATAACGAGAGACTTGACTTTGAGGCTCCCCCGAGCGTCTGGTCGAG
AATAGTTCCATTGGGCACTGGATGGGGCTTCTGGGTTTCGTCCAATCTCCTGATCACAACAACACACGTC
CTGCCTAAGGGGATCAAGGAACTTTTTGGAGTTGAACTCAAACAGATCCAAATTCATAAGTCTGGAGAAT
TTTGCAGGTTCAGGTTCCCAAGACCAATTAGGCCAGATGTCACAGGGCTCGTGCTGGAGGAAGGCGCTCC
AGAAGGCACCGTCTGTTCCATACTCGTGAAGAGACCTACAGGTGAAATGATCCCCCTAGCAGTGAGGATG
GGCACACATGCGTCCATGAAGATACAGGGTAGGACCGTCGGTGGCCAGATGGGAATGCTTCTCACAGGAG
CAAACGCGAAGAACATGGATCTTGGCACCGGCCCTGGTGACTGCGGTTGTCCTTACATCTACAAACGTGG
CAACGACATAGTTGTCGCGGGTGTCCACACCGCAGCAGCCCGGGGGGGCAACACTGTCATATGTGCCACC
CAGGGACAAGATGGGGAGGCAGTCCTTGAGGGAAATGAGGACCTTGGCACTTACTGCGGTGCCCCAATTC
TGGGCCCAGGCAAAGCACCCAAACTCAGTGCGAAGACCAAGTTCTGGCGCTCATCACCAGACGCTTTGCC
ACCAGGCACCTATGAGCCTGCCTATCTGGGGGGTAAGGACCCCAGAGTGGAGAAAGGACCATCTCTGCAA
CAAGTCATGAGGGATCAGCTAAAACCTTTCACAGAACCCAGGGGTAAACCTCCTAGACCTGCAATCTTAG
AAGAAGCCAAAAAGACAGTTATGAATGTACTAGAACAAACCATTGATCCTGCTAAACCATGGACCTATTC
CCAAGCATGTGCTTCACTGGACAAGACCACTTCCAGTGGTAGCCCCCACCATGTCAGGAAAAATGACCAT
TGGAATGGAGAATCTTTCACTGGCCCCCTTGCAGACCAAGCATCCAAAGCCAACCTCATGTATGAACAGG
CCAAACATGTGCAGCCCGTATACACGGCCGCGCTCAAAGACGAGCTTGTTAAGACTGATAAGATCTACAA
AAAGATAAAGAAGAGACTCTTGTGGGGGTCGGACCTTGGCACGATGATCAGGTGCGCCAGGGCTTTTGGT
GGTCTCATGGATAGCATGAAGGCAAGTTGCATAGCCCTCCCATGTAGAGTGGGGATGAACGTGAATGAGG
ATGGTCCTATCATATTTGACAAGCACTCTAAGTACAAGTACCACTATGATGCTGACTATTCTAGATGGGA
TTCCACCCAGCAAAGGTGCATTCTCTCGGCCGCTATGGAAGTGATGGTGCGGTTTTCTGCCGAGCCAGAG
CTGGCGCAAGTGGTTGCAGAGGATCTACTAGCACCCAGCCAACTAGACGTTGGCGATTTTGTCATCTCAG
TCCAGGAGGGTCTGCCATCAGGGGTCCCGTGCACATCACAGTGGAACTCAATAGCACATTGGATCCTAAC
CTTGAGTGCAATGGCAGAAGTGTCAGGTCTCTCACCAGATGTTGTCCAAGCCCACTCTTGTTTTTCCTTT
TACGGCGATGATGAGATCGTCAGCACTGACATCAACCTTGACCCCATGAAGTTGACACAGAAACTCAGAG
AATATGGTCTGGTCCCCACCCGACCTGACAAAACTGAAGGTCCCCTTGTAATCACTGAAGACCTCACCGG
CCTGACGTTCTTGCGTAGGTCAATTGTGAGAGATCCAGCTGGGTGGTTTGGAAAATTGGACCAAGACTCA
ATCCTCAGGCAGTTATACTGGACAAGGGGCCCCAATCATGAGAATCCATACGAGAGCATGGTCCCTCATA
ACCAGCGGGCAACACAGCTCATGGCCCTTCTAGGTGAGGCTGCACTGCATGGCCCTCAGTTTTACAAGAA
AGTTAGCAAAATGGTCATCAATGAAATTAAAAGTGGTGGTCTGGAATTTTATGTGCCCAGACATGAGGCC
ATGTTCAGATGGATGAGATTCTCTGACCTCAGCACATGGGAGGGCGATCGCAATCTTGCTCCCGAAGGTG
TGAATGAAGATGGCGTCGAATGACGCTGCTCCATCGAATGATGGTGCTGCCAACCTCGTACCAGAGGTCA
ACAATGAGGTTATGGCACTTGAACCGGTGGCGGGAGCCTCAATTGCAGCTCCTGTCGTCGGCCAACAAAA
TATAATTGACCCCTGGATTAGAGAAAATTTTGTTCAGGCACCACAGGGTGAGTTCACTGTTTCATCAAGG
AACACAACCGGTGAGGTACTTCTGAATCTTGAATTAGGCCCTGAGCTCAACCCTTATCTGAGACATTTGT
CCCGCATGTACAACGGTTATGCTGGTGGTATGCAGGTTCAGGTGATCCTAGCTGGGAATGCGTTCGCAGC
TGGTAAAATCATCTTTGCCGCCGTCCCACCACATTTCCCTGTAGAAAATATTAGTGCAGCCCAAATCACA
ATGTTCCCCCATGTAGTTATTGATGTAAGACAGCTTGAGCCAGTGCTTTTACCCCTCCCTGACATAAGGA
ATAGGTTCTTTCATTACAATCAGGAAAACACTTCCAGAATGAGACTTGTGGCTATGTTGTACACACCCCT
TAGAGCAAATTCTGGTGAGGATATGTTTACGGTGTCTTGCAGAGTCCTGACCCGTCCAGCCCCTGACTTT
GAGTTCACGTTTCTGGTGCCGCCAACTGTAGAATCAAAGACTAAGCCCTTCACACTCCCAATTCTAACTC
TTGGAGAACTATCTAATTCTAGATTCCCTGCCCCAATAGACATGCTGTACATAAATCCCAGTGAGACAAT
TGTGGTGAGGTCACAAAATGGCCGGTGTCTTCTGGACGGAACACTTCAAGGGACCACCCAGCTGGCGCCC
ACCCAAATTTGCTCCTTCAGGGGCACGCTGGTTCGCCAGGAGTCGAGGTCTGCAGATTCAGTAGACTCAG
CTAGACGAGCAATGAACCATCCTCTCTACGTTCAGCTGAGGAACCTCGATGGGACATCATATGATCCAAC
AGATGAGGTGCCAGCGGTTCTGGGTGCCATAGATTTTAAAGGAACTGTGTTTGGGATCGCTAGTCAAAGG
GACACCAAAGGCTCTGTAGGAGCGACCCGCGCCCATGAAGTGACAATAAACACCAGAGATGCTAAATACT
CTCCAAAACTTGGCTCTGTGTTGATGCATTCTGAATCTACTGATTTTACAAGTGACCAGCCCATCCGCTT
TACTCCTATTGGTATGGGGGAGGAAAATGATTGGAGCCAATGGGATTTGCCTGATTATTCTGGTGCCCTC
ACCCTCAACATGCACCTAGCCCCCGCAGTTGCCCCTGCTTTCCCTGGTGAGCGCATTCTCTTCTTTAGAT
CAGTGGTGCCAGCTGCTGGTGGTTATGGAAAAGGTGAAATAGATTGTCTCATCCCACAGGAATGGATTCA
GCATTTCTACCAGGAGGCCGCCCCAATACAATCCGCGGTGGCCCTTATTAGATATGTTAATCCTGACACT
GGGAGAAGCCTCTTTGAGGCAAAGCTACATAGAGAAGGGTTCATCACTGTGGCAAGTTCTGGAGACAACC
CCATAGTTGTGCCCTCAAATGGCTACTTCAGATTTGAGGCTTGGGTTAATCAATTCTACACACTCACCCC
CATGGGAGCTGGACAGGGGCGCAAAAGAGCCCAGTAATGGCAGGAGCTTTCTTAGCTGGATTGGCAGGTG
ACGCCATAACAAATGGTGTCGGGTCCCTGATCAACGCTGGGGCCAATGCAATCAACCAAAAGGTAGAGTA
TGACTTCAATAAACAACTCCAATTGGCATCCTTTCAACATGACAAAGAGATGTTGCAGTCACAAGTTCTG
GCCACTAAACAGCTCCAACAGGAGATGATGAACATAAAGCAAGGGGTCTTGACCGCTGGCGGCTTTTCCC
CTACAGATGCTGCAAGAGGCGCTGTGAACGCGCCGATGACAAAAATTCTGGATTGGAATGGAACGAGGTA
TTTTGCCCCAAACAGTATGAAGACAACCAGTTATTCAGGCCAGCTCTCCAGTAACCCTGTACATAAGCAA
TCCACACTACCCCGTCCCAGCCCTTCAAAAACTAATGTTAGTAGTGGTTCTTCTAGTGTGTATAGTTCTT
TATCTTCTGCTTCCTCACAATCAACTCATTCAACGGTTTTGACTGCGGGATCCGGGTCGTCTAGGACAGC
TCCCTCCTCCTCAACAGCTTCCACCTTGTCTAGAACTAGTGATTGGGTAAGAGGACAAAATGAGAGGCTC
AGCCCGTTTATGAATGGTGCTCTCCAAACAACTTTTGTCACACCACCATCGAGCAGGGCTTCATCATATG
GGTCGGTCTCAACCGTCCCCAAAGCTGTTTTGGACTCCTGGACTCCTATGTTCAATACCAATAGGCAGCC
TCTCTTCACTCACATTCGTAGGCGAGGGGAGTCACAGATTTAGTGAAAAGATTGATTAGG

>MF140676.1 Norovirus GII strain Norovirus/GII/Hu/NL/2013/GII.P7-GII.6/Rotterdam/E1300311_p5_d0 ORF1 gene, partial cds; and ORF2 and ORF3 genes, complete cds
CCTTCGGCAGCCAAAAATCTGCCAATGACAGTACTAACACCACCCCTTCTAATAAAGAAGAGGCTGGTGC
ATTCTCCAACATTAAAGTTGGTTTTAAGAAGATGCTGGGTGCCGTTCCCAAGGGGACCAAAACACCCAGT
AGTGCTCAGCACTGCCCCACAGTCAAGATCGGGGACAAAACATTAACAGTTCCACCCGAGCCCCCAAATG
GTGAGGACGTTGTGCAGTATGATGCGAAGTCAGAAACTGTGCATGGACTACCAGACTTGACGACGGTGCA
GAATGAGCACGAAAACACACCGTACTCTGTCCCCCCATTGAGTGAAAGAGAACACAGACCAGCCACTGAA
CCACTTCCTGGCACAATACTGGAGATGTGGGATGGTGAATTTTATCACTACTCTGTGTATGTCAGTGGCG
GCAAAGCCCTAGGAGTTCACAAACCCCCTGCAGCAATAAGCCTCGCAACTATAGAGCTCACGCCCATATC
TCTCTACTGGAGGCCCGTTTACACCCCCAGCTACTTAGTCTGCCCAGACACGCTGAAAGGCCTCGCTGGT
GAGAAGTTTCCCTACACAGCTTTCAGTAACAACTGTTACAACTTTTGTTGCTGGGTGCTTGAGCTCAACG
ACACGTGGCTTAGCAGGAGAAGCATCTCCAGGACCACCGGTTTCTTCAAACCATACCAGTCTTGGAACAG
GAAACCCCTTCCAACCGTTGATGATGGAAAGATCAAGAAGGTGGCCAACGCAATCCTCTGTGCGCTTGGA
TCACTGTTTTCAAAACCAATCAAAGACCTATTGGGCAAGCTCAAACCACTAAACTTGCTGCACCTGCTCG
CATCATGTGATTGGACGTTTGCGGGTGTAGTAGAGACAGTCATCCTAATGGCGGAACTTTTCAACGTCTT
TTGGACACCGCCAGATGTTTCCAACTTCATATCCTCCCTGGTGGGCGACTTTGAACTGCAAGGGCCTGAG
GACCTGGCTGTGGAGCTTGTCCCCGTGGTCATGGGCGGCGTAGGGATGGTTCTCGGCTTCACTGCTGAGA
AGATAGGCCGTATGCTGTCTTCCGCCGCATCAACGCTGCGAGCATGCAAAGACCTGGGGAATTACGCCCT
TGACATACTAAAGCTGGTTATGAAGTGGTTCTTCCCAAAGAAAGAAGAGAAGGCCGAGATGGAAACTTTA
AGGGCAATTGAGGACGCCGTCCTGGACATGGAAGCTATAGGGAACAATCATCTTACAACCCTCCTCAAGG
ACAAGGATAGCCTCTCGGCCTACATGAAGACTCTGGACCTGGAAGAAGAAAAGGCAAGGAAGCTGTCCAC
CAAGTCATCCTCGCCAGACATTGTCGGCACTATCAATGCCATACTGGCCAGAATAGCTGCTGCCAGATCC
CTCCTACACAAGGCTAAAGAAGAAATGTTTAGTAGGGCCAGGCCCGTGGTTGTTATGATTTCGGGTAAAC
CTGGCATTGGCAAAACTTACATGGCAAGACACCTAGCTAAGGGCGTCGCCAACACCATGAGTGGCGACCA
AAGAGTTGGGCTCGTTCCGCGTAACGGGGTCGACCATTGGGACGCCTACAGGGGGGAGAGGGTGGTCTTG
TGGGATGACTATGGCATGGGGAACCCTATCAAGGATGCTCTAACACTACAAGAACTGGCCGACACTTGTC
CAGTCACTCTAAACTGTGATAGGATTGAAAACAAAGGGAAGATGTTCGACAGTGATGTCATTGTAATCAC
GACCAATTTAGTCAACCCAGCGCCCCTCGATTATGTAAACTTCGAGGCGTGCTCCAGGAGGATTGACTTT
CTGGTCTATGCAGAGTCACCAGAGATTGAGAAAGTTAAGAGAGACTTCCCTGGCCAACCTGACATGTGGA
AAGACCATTTCAAATCAGACTTCTCCCACATAAAGCTGACTCTGGCTCCCCAGGGCGGATTCGACAAGAA
TGGCAACACCCCACATGGTAGGGGCACCATGCGATCCCTGACCCAGGGGTCCCTGATCGCAAGGGTCGCG
GGTCTTGTTCATGAGAGGAAAGATGAGTTCCAGCTCCAAGGGAACGACCTCCAAACATACAACTTTGACA
CCAACAGGGTCTCCGCATTTAGGAGACTAGCCGCAGACAACAAGTATGGGATCATGGAAACAATGAGAGT
GGGTGCGGCGCTTAAGAATGTCAAGACCTTGGAAGATCTAAAGGTTGCCCTGAGGGATGTGAAGTTCAAC
GAGTGTCAGATAATTTACAAGAGCTCCAAATATCGAATCTCTTCCAATGGCAAAGGTTCTGTCTCTATTG
ATAAGGTTGGGGATCAGGTGTCCCAGACTGCAAGTGAAGTGGGTTCAGCAATCCTTAGACTCAGGCAGGC
AAGGGCCAGATACTATGTCAGCTGCTTCCAAGATCTCATCTACACTTTGATACAGGTTGCCGGAGCATCA
TTCGTTGTTAGCAGAATCTCCAAGAGGTTCTGTTGGGAGAGGTGGGTCAAACCAACCGAGACCCAGGAAA
CGAATGAATCCGAGAAGGAAGTAGTCCAAGGTGGATGGGAGATTGAACCCAAGGACACAGAACCAGAAGG
CAAGAAGGGCAAGAACAAGAAAGGAAGAGGCAAGAAACACACGGCTTTCTCCAGCAAAGGTCTGAGTGAT
GAGGAGTATGACGAGTACAAGAGGATCAGGGAAGAGAGGAACGGAAAATACTCCATTGAGGAATACCTGC
AAGACCGGGATCGCTACTATGAGGAAGTGGCAGTTGCCCGGGCGACAGAGGAGGACTTTTGTGAGGAAGA
GGAGGCCAAGATAAGACAAAGAATCTTCCGCCCCACAAAGAAACAGAGGAAGGAAGAAAGGGGGGTGCTT
GGTTTGGTCACCGGCTCAGACATCAGGAAGAGGAGACCAGACGATTTCCAACCAAAGGGCAAACTGTGGG
CAGACGACTCCAGAAGTGTGGACTACAACGAGAGACTTGACTTCGAGGCTCCCCCGAGCGTCTGGTCGAG
AATAGTTCCATTGGGCACTGGATGGGGCTTCTGGGTTTCATCCAATCTCCTGATCACAACAACACACGTC
CTGCCTAAGGGGATCAAGGAACTTTTTGGAGTTGAACTCAAACAGATCCAAATTCATAAGTCTGGAGAAT
TTTGCAGGTTCAGGTTCCCAAGACCAATTAGGCCAGATGTCACAGGGCTCGTGCTGGAGGAGGGCGCTCC
AGAAGGCACCGTCTGTTCCATACTCGTGAAGAGACCTACAGGTGAAATGATCCCCCTGGCAGTGAGGATG
GGCACACATGCGTCCATGAAGATACAGGGTAGGACCGTCGGTGGCCAGATGGGAATGCTTCTCACAGGAG
CAAACGCGAAGAACATGGATCTTGGCACCGGTCCTGGTGACTGCGGTTGTCCTTACATCTACAAACGTGG
CAACGACATAGTTGTCGCGGGTGTCCATACCGCAGCAGCCCGGGGGGGCAACACTGTCATATGTGCCACC
CAGGGACAAGATGGGGAGGCAGTCCTTGAGGGAAATGAGGACCTTGGCACTTACTGCGGTGCCCCAATTC
TGGGCCCAGGCAAAGCACCCAAACTCAGCGCGAAGACCAAGTTCTGGCGCTCATCACCAGACGCTTTGCC
ACCAGGCACCTATGAGCCTGCCTATCTGGGGGGTAAGGACCCCAGAGTGGAAAAAGGACCATCTCTACAA
CAAGTCATGAGGGATCAGCTAAAACCTTTTACAGAACCCAGGGGTAAACCTCCTAGACCTGCAATCTTGG
AAGAAGCCAAAAAGACAGTTATGAATGTTCTAGAACAAACCATTGACCCTGCTAAACCATGGACCTATTC
CCAAGCATGTGCTTCACTGGACAAGACCACTTCCAGTGGTAGCCCCCACCATGTCAGGAAAAATGACCAC
TGGAATGGAGAATCCTTCACTGGCCCCCTTGCAGACCAAGCATCCAAAGCCAACCTCATGTATGAACAGG
CCAAACATGTGCAGCCCGTATACACGGCCGCGCTCAAAGACGAGCTTGTTAAGACTGATAAGATCTACAA
AAAGATAAAGAAGAGGCTCTTGTGGGGGTCGGACCTTGGCACGATGATCAGGTGCGCCAGGGCTTTTGGT
GGTCTCATGGATAGCATGAAGGCAAGTTGCATAGCCCTCCCATGTAGAGTGGGGATGAACGTGAATGAGG
ATGGTCCTATCATATTTGACAAGCACTCTAAGTACAGGTACCACTATGATGCTGACTATTCTAGATGGGA
TTCCACCCAGCAAAGGTGCATTCTCTCGGCCGCTATGGAAGTGATGGTGCGGTTTTCTGCCGAGCCAGAG
CTGGCGCAAGTGGTTGCAGAGGATCTACTAGCACCCAGCCAACTAGACGTTGGCGATTTTGTCATCTCAG
TCCAGGAGGGTCTGCCATCAGGGGTCCCGTGCACATCACAATGGAACTCAATAGCACATTGGATCCTAAC
CTTGAGTGCAATGGCAGAAGTGTCAGGTCTCTCACCAGATGTTGTCCAAGCCCACTCTTGTTTTTCATTT
TACGGCGATGATGAGATCGTCAGCACTGACATCAACCTTGACCCCATGAAGTTGACACAGAAACTCAGAG
AATATGGTCTGGTCCCCACCCGACCTGACAAAACTGAAGGTCCCCTTGTAATCACTGAAGACCTCACCGG
CCTGACGTTCTTGCGTAGGTCAATTGTGAGAGATCCAGCTGGGTGGTTTGGAAAATTGGACCAAGACTCA
ATCCTCAGGCAGTTATACTGGACAAGGGGCCCCAATCATGAGAATCCATACGAGAGCATGGTCCCTCATA
ACCAGCGGGCAACACAGCTCATGGCCCTTCTAGGTGAGGCTGCACTGCATGGCCCTCAGTTTTACAAGAA
AGTTAGCAAAATGGTCATCAATGAAATTAAAAGTGGTGGTCTGGAATTTTATGTGCCCAGACATGAGGCC
ATGTTTAGATGGATGAGATTCTCTGACCTCAGCACATGGGAGGGCGATCGCAATCTTGCTCCCGAAGGTG
TGAATGAAGATGGCGTCGAATGACGCTGCTCCATCGAATGATGGTGCTGCCAACCTCGTACCAGAGGTCA
ACAATGAGGTTATGGCACTTGAACCGGTGGCGGGAGCCTCAATTGCAGCTCCTGTCGTCGGCCAACAAAA
TATAATTGACCCCTGGATTAGAGAAAATTTTGTTCAGGCACCACAGGGTGAGTTCACTGTTTCATCAAGG
AACACAACCGGTGAGGTACTTCTGAATCTTGAATTAGGCCCTGAGCTCAACCCTTATCTGAGACATTTGT
CCCGCATGTACAACGGTTATGCTGGTGGTATGCAGGTTCAGGTGATCCTAGCTGGGAATGCGTTCGCAGC
TGGTAAAATCATCTTTGCCGCCGTCCCACCACATTTCCCTGTAGAAAATATTAGTGCAGCCCAAATCACA
ATGTTCCCCCATGTAGTTATTGATGTAAGACAGCTTGAGCCAGTGCTTTTACCCCTCCCTGACATAAGGA
ATAGGTTCTTTCATTACAATCAGGAAAACACTTCCAGAATGAGACTTGTGGCTATGTTGTACACACCCCT
TAGAGCAAATTCTGGTGAGGATATGTTTACGGTGTCTTGCAGAGTCCTGACCCGTCCAGCCCCTGACTTT
GAGTTCACGTTTCTGGTGCCGCCAACTGTAGAATCAAAGACTAAGCCCTTCACACTCCCAATTCTAACTC
TTGGAGAACTATCTAATTCTAGATTCCCTGCCCCAATAGACATGCTGTACATAAATCCCAGTGAGACAAT
TGTGGTGAGGTCACAAAATGGCCGGTGTCTTCTGGACGGAACACTTCAAGGGACCACCCAGCTGGCGCCC
ACCCAAATTTGCTCCTTCAGGGGCACGCTGGTTCGCCAGGAGTCGAGGTCTGCAGATTCAGTAGACTCAG
CTAGACGAGCAATGAACCATCCTCTCTACGTTCAGCTGAGGAACCTCGATGGGACATCATATGATCCAAC
AGATGAGGTGCCAGCGGTTCTGGGTGCCATAGATTTTAAAGGAACTGTGTTTGGGATCGCTAGTCAAAGG
GACACCAAAGGCTCTGTAGGAGCGACCCGCGCCCATGAAGTGACAATAAACACCAGAGATGCTAAATACT
CTCCAAAACTTGGCTCTGTGTTGATGTATTCTGAATCTACTGATTTTACAAGTGACCAGCCCATCCGCTT
CACTCCTATTGGTATGGGGGAGGAAAATGATTGGGACCAATGGGATTTGCCTGATTATTCTGGCAGCCTC
ACCCTCAACATGCACCTAGCCCCCGCAGTTGCCCCTGCTTTCCCTGGTGAGCGCATTCTCTTCTTTAGAT
CAATAGTGCCAGCTGCTGGTGGTTATGGGAAAGGTGAAATAGATTGCCTCATCCCACAGGAATGGATTCA
GCATTTCTACCAGGAGGCCGCCCCAATACAATCCGCGGTGGCCCTTATTAGATATGTTAATCCTGACACT
GGGAGAAACCTCTTTGAGGCAAAGCTACATAGAGAAGGGTTCATCACTGTGGCAAGTTCTGGAGACAACC
CCATAGTTGTGCCCTCAAATGGCTACTTCAGATTTGAGGCTTGGGTTAATCAATTCTACACACTCACCCC
CATGGGAGCTGGACAGGGGCGCAAAAGAGCCCAGTAATGGCAGGAGCTTTCTTAGCTGGATTGGCAGGTG
ACGCCATAACAAATGGTGTCGGGTCCCTGATCAACGCTGGGGCCAATGCAATCAACCAAAAAGTAGAGTA
TGACTTCAATAAACAACTCCAATTGGCATCCTTTCAACATGACAAAGAGATGTTGCAGTCACAAGTTCTG
GCCACTAAACAGCTCCAGCAGGAGATGATGAACATAAGGCAAGGGGTCTTGACCGCTGGCGGCTTTTCCC
CTACAGATGCCGCGAGAGGCGCTGTGAACGCGCCGATGACAAAAATTCTGGATTGGAATGGAACGAGGTA
TTTTGCCCCAAACAGTATGAAGACAACCAGTTATTCAGGCCAGCTCCCCAGTAGCCCTGTGCATAAGCAA
TCCACACTACCCCGTCCCAGCCCTTCAAAAACTAATGTTAGTAGTGATTCTGCTAGTGTGTATAGTTCTG
CATCTTCTGCTCTCTCACAATCAACTCATTCAACGGTTTTGACTGCGGGGTCCGGGTCGTCTAGGACACC
TTCCTCTTCCTCAACAGCTTCCACCTTGTCTAGAACTAGTGATTGGGTAAGAGGACAAAATGAGAGGCTC
AGCCCGTTTATGAATGGTGCTCTCCAAACAACTTTTGTCACACCACCATCGAGCAGGGCTTCATCATATG
GGTCGGTCTCAACCGTCCCCAAAGCTGTTTTGGACTCCTGGACTCCTATGTTCAACACCCATAGGCAGCC
TCTCTTCACTCACATTCGTAGGCGAGGGGAGTCACAGATTTAGTGAAAAGATTGA

>MF140675.1 Norovirus GII strain Norovirus/GII/Hu/NL/2014/GII.Pe-GII.4/Rotterdam/E1300309_p4_d355 ORF1 gene, partial cds; ORF2 gene, complete cds; and ORF3 gene, partial cds
TTCCGCTGCCGCTGTTGCCAACAGCAACAACGACATCGCAAAATCTTCAAGTGACGGTGTGTTTTCTAAC
ATGGCTGTCACTTTTAAGCGGGCCCTCGGGGCGCGGCCTAAACAGCCGCCCCCGAAGGAAATACCACCCA
GACCCCCGCGACCACCCACACCAGAATTGGTCAAAAAGATCCCTCCTCCCCCACCCAACGGGGAGGATGA
ACTAGTGGTCTCCTACAGCGCCAAAGATGGCGTTTCCGGACTGCCTGAGCTCACCACTGTCAGGCAACCG
GAAGAAACCAACACGGCGTTCAGTGTCCCCCCACTCAACCAAAGGGAGAGCAGGGACGCCAAGGAGCCAC
TAACTGGAACAATCATTGAAATGTGGGATGGAGAAATCTACCATTACGGCCTGTACGTGGAACGAGGTCT
TATACTTGGTGTGCACAAGCCACCGGCAGCCATTAGCCTTGCCAAGGTCGAGCTAGCACCGCTCTCTTTG
TTCTGGAGACCTGTATACACCCCCCAGTACCTCATCTCTCCAGACACTCTTAGGAGACTACATGGAGAGT
CATTCCCCTACACTGCATTTGACAACAATTGCTACGCCTTTTGTTGTTGGGTACTAGACCTAAACGACTC
ATGGCTAAGCAGGAGAATGATTCAGAGAACAACAGGCTTCTTCAGGCCGTACCAGGATTGGAACAGGAAA
CCCCTCCCCACTATGGATGATTCCAAATTAAAGAAGGTAGCCAACATATTCTTGTGCACCTTGTCTTCAC
TATTCACCAGGCCCATTAAGGACATAATAGGGAAGTTGAAACCTCTTAACATCCTTAACATTCTGGCTAC
ATGTGATTGGACCTTCGCAGGCGTAGTGGAATCCTTAATACTCTTGGCAGAACTCTTTGGAGTTTTCTGG
ACACCCCCAGATGTGTCTGCGATGATCGCCCCCTTGCTAGGTGATTATGAACTGCAAGGACCTGAGGACC
TTGCAGTGGAACTGGTCCCAATAGTGATGGGGGGGATAGGTTTGGTGCTAGGATTTACCAAAGAGAAAAT
CGGAAAGATGCTGTCATCCGCTGCGTCCACTTTAAGAGCTTGTAAAGACCTTGGTGCATACGGACTGGAA
ATCTTAAAATTGGTCATGAAGTGGTTCTTCCCAAAGAAAGAGGAAGCGAATGAACTGGCTATGGTGAGAT
CCATCGAGGATGCAGTACTAGACCTCGAGGCAATTGAAAACAACCACATGACCACCCTACTCAAGGACAA
AGACAGCTTGGCAACCTACATGAGAACCCTTGACTTTGAGGAGGAGAAAGCCAGAAAACTCTCAACCAAA
TCTGCTTCACCCGATATTGTGGGCACAATCAACGCTCTTCTGGCAAGAATCGCTGCTGCACGCTCCCTAG
TGCATCGGGCGAAAGAAGAGCTCTCCAGCAGGCCGAGACCTGTCGTTGTGATGATATCGGGAAGACCAGG
GATAGGGAAAACTCACCTTGCCAGGGAGCTGGCCAAGAAGATCGCGGCCTCCCTCACAGGGGACCAGCGT
GTGGGTCTTATCCCACGCAATGGTGTCGACCACTGGGACGCATACAAGGGCGAAAGAGTTGTCCTATGGG
ACGACTATGGAATGAGCAACCCCATCCATGACGCCCTCAGGTTGCAGGAGCTTGCTGACACTTGCCCCCT
CACGCTAAATTGTGACAGAATTGAGAACAAAGGGAAAGTCTTTGACAGTGATGCCATAATTATCACCACC
AATCTGGCCAACCCAGCACCACTGGATTATGTCAACTTTGAAGCGTGCTCGAGACGCATTGATTTCCTCG
TGTACGCAGAAGCCCCTGAGGTGGAGAAGGCAAAGCGCGACTTCCCAGGTCAACCTGACATGTGGAAGAA
CGCTTTCAGTCCTGACTTCTCACACATAAAACTGTCATTGGCTCCACAGGGTGGTTTTGACAAGAACGGC
AACACCCCGCATGGAAAAGGGGTCATGAAGACCCTCACCACTGGCTCCCTCATCGCCCGAGCATCAGGGT
TACTCCATGAGAGGCTAGATGAATATGAACTGCAAGGCCCAACCCTCACCACTTTCAACTTTGACCGCAA
CAAGATACTTGCTTTTAGACAGCTTGCTGCTGAAAACAAGTATGGGCTGGTGGACACAATGAGAGTTGGA
AAACAGCTCAAGGATGTCAAGACCATGTCAGACCTCAAACAAGCACTCAAGAACATCGCGATCAGGAAGT
GCCAGATAGTGTACAATGGTGGCACCTACACACTTGAGGCTGATGGCAAGGGTAGTGTGAAAGTTGACAA
AGTGCAAAGTGCCACTGTGCAGACCAACAATGAACTAGCCGGTGCCCTACACCACCTAAGGTGCGCTAGA
ATCAGATACTATGTTAAGTGCGTCCAGGAGGCACTGTATTCCATCATCCAAATCGCTGGGGCTGCATTTG
TCACCACGCGCATCGCTAAGCGCATGAATATACAGGATCTCTGGTCCAAGCCACAGATGGAAGACACAGA
AGAGATGGCCAACAAAGATGGTTGCCTAAAACCCAAAGATGATGAAGAGTTTGTCGTCTCATCCGACGAC
ATCAAAACTGAGGGCAAGAAAGGGAAGAACAAGTCCGGCCGTGGCAAGAAGCACACAGCCTTTTCAAGTA
AAGGGCTCAGTGATGAGGAGTACGATGAGTACAAGAGAATCAGAGAAGAAAGGAATGGTAAGTACTCCAT
AGAAGAGTACCTTCAGGACAGAGACAAGTACTACGAGGAGGTGGCCATTGCCAGGGCAACCGAAGAGGAC
TTCTGTGAAGAAGAAGAGGCCAAAATCCGGCAGAGAATTTTCAGACCAACAAGGAAACAACGCAAAGAAG
AGAGGGCCTCTCTCGGCTTGGTCACAGGCTCTGAAATCAGGAAGAGAAACCCAGAAGACTTCAAACCCAA
GGGAAAGCTGTGGGCTGATGATGACAGAAGTGTTGACTACAATGAGAAACTCAACTTTGAGGCCCCACCA
AGCATCTGGTCGCGGATAGTCAACTTTGGTTCAGGCTGGGGCTTCTGGGTCTCCCCCAGTCTGTTTATAA
CATCAACCCATGTCATACCCCAAGGTGCAAAAGAGTTCTTCGGAGTCTCTATCAAGCAAATCCAGATACA
CAAGTCAGGTGAATTCTGCCGGTTGAGATTCCCAAAGCCAATCAGAACTGATGTGACGGGCATGATTCTA
GAAGAAGGTGCGCCCGAGGGGACCGTGGCCACACTGCTCATCAAGAGACCAACTGGAGAGCTCATGCCTC
TGGCAGCCAGAATGGGGACCCATGCAACCATGAAAATTCAGGGGCGTACAGTTGGAGGGCAAATGGGTAT
GCTCCTGACAGGATCCAACGCCAAGAGTATGGACCTAGGCACAACACCAGGCGACTGCGGCTGCCCCTAC
ATCTACAAGAGGGGGAATGACTATGTGGTCATAGGAGTCCATACGGCCGCTGCCCGTGGAGGAAACACTG
TCATATGTGCCACCCAGGGGAGTGAGGGAGAAGCCACACTTGAAGGAGGTGACAGTAAAGGGACATACTG
TGGCGCACCAATCTTGGGCCCAGGGAGCGCTCCGAAGCTCAGTACCAAGACTAAGTTTTGGAGATCATCC
ACAACACCACTCCCACCTGGCACCTACGAACCAGCCTACCTCGGTGGCAAAGACCCTAGAGTCAAAGGTG
GCCCTTCATTGCAACAAGTTATGAGGGACCAGCTGAAGCCATTCACAGAACCCAGAGGCAAACCACCAAG
ACCAAATGTGTTGGAAGCTGCCAAGAAAACCATCATCAATGTCCTTGAGCAAACAATTGATCCACCCCAA
AAATGGTCATTTGCGCAAGCTTGCGCATCCCTTGACAAAACCACCTCCAGCGGCCACCCGCACCACATGC
GGAAAAACGACTGTTGGAATGGGGAGACCTTCACAGGAAAATTGGCTGATCAAGCCTCCAAGGCCAACCT
AATGTTTGAAGAGGGAAAGAACATGACTCCAGTCTACACAGGTGCACTTAAAGATGAGTTGGTAAAGACC
GATAAAGTTTATGGTAAGGTCAAGAAGAGGCTTCTGTGGGGTTCAGATCTGGCGACCATGATACGGTGCG
CCCGAGCTTTTGGAGGCCTTATGGATGAACTCAAGGCACACTGTGTCACACTTCCTGTCAGAGTTGGTAT
GAACATGAATGAGGATGGCCCCATCATCTTCGAGAAGCACTCCAGATATAGATATCACTATGATGCTGAT
TATTCCCGGTGGGACTCAACACAACAAAGGGATGTGCTAGCAGCAGCACTAGAAATCATGGTTAAGTTCT
CTCCAGAACCACACCTGGCCCAGATAGTTGCAGAAGACCTCCTCTCCCCTAGCGTGATGGATGTAGGTGA
CTTTCAAATATCAATAAGTGAGGGTCTCCCCTCTGGGGTACCTTGTACCTCCCAGTGGAATTCCATCGCC
CACTGGCTCCTCACTCTGTGTGCACTCTCTGAAGTCACGGACCTGTCCCCTGATATCATTCAGGCCAACT
CCCTTTTCTCCTTCTATGGTGATGATGAGATTGTGAGCACAGACATAAAGTTGGACCCAGAGAAGCTGAC
AGCAAAACTCAAGGAGTACGGGCTGAAACCAACCCGCCCCGACAAAACTGAAGGACCCCTTGTTATCTCT
GAAGACCTGGATGGCCTGACATTCCTCCGGAGAACTGTGACCCGTGATCCAGCTGGCTGGTTTGGAAAAT
TGGAACAAAGTTCAATTCTCAGGCAAATGTACTGGACCAGGGGTCCCAACCATGAAGATCCATTTGAAAC
AATGATACCACACTCCCAAAGACCCATACAATTGATGTCCTTGCTGGGCGAGGCTGCACTCCACGGCCCG
GCATTCTATAGCAAAATTAGCAAATTAGTCATTGCAGAGTTGAAGGAAGGTGGCATGGATTTTTACGTAC
CCAGACAAGAGCCAATGTTCAGATGGATGAGATTCTCAGATCTGAGCACGTGGGAGGGCGATCGCAATCT
GGCTCCCAGTTTTGTGAATGAAGATGGCGTCGAGTGACGCCAACCCATCTGATGGGTCCGCAGCCAACCT
CGTCCCAGTGGTCAACAATGAGGTTATGGCTCTGGAGCCCGTTGTTGGTGCCGCCATTGCGGCACCTGTA
GCGGGCCAACAAAATGTAATTGACCCCTGGATTAGAAATAATTTTGTACAAGCCCCTGGTGGAGAGTTTA
CAGTATCCCCTAGAAACGCTCCAGGTGAAATACTATGGAGCGCGCCCTTGGGCCCTGATCTAAATCCCTA
CCTATCCCATTTGGCCAGAATGTACAATGGTTATGCAGGTGGTTTTGAAGTGCAGGTACTTCTCGCGGGG
AACGCGTTCACCGCCGGGAAGGTCATATTTGCAGCAGTCCCACCAAATTTTCCAACTGAAGGCTTGAGCC
CCAGCCAGGTCACTATGTTCCCCAATATAGTAGTAGATGTTAGGCAATTAGAACCTGTGTTGATTCCCTT
ACCCGATGTTAGGAATAATTTCTATCATTACAATCAATCAAATGACCCCACCATTAAGTTAATAGCAATG
TTGTACACACCACTTAGGGCTAATAATGCTGGGGATGATGTCTTCACAGTTTCTTGCCGAGTTCTCACGA
GACCATCCCCCGATTTTGATTTCATATTTCTAGTGCCACCCACAGTTGAGTCAAGAACTAAACCATTCTC
TGTCCCAATTTTAACTGTTGAGGAGATGACCAATTCAAGATTCCCCATTCCTTTGGAAAAGTTGTTCACG
GGTCCCAGCAGTGCCTTTGTTGTCCAACCACAAAACGGTAGGTGCACGACTGATGGCGTGCTCCTAGGCA
CCACCCAACTGTCTCCTGTCAACATCTGCACCTTCAGAGGAGATGTCACCCATATCACAGGTAGTCGTAA
CTACAGAATGAATTTGGCTTCTCAAAATTGGAGCAATTATGACCCAACAGAAGAAATCCCAGCCCCTCTA
GGAATTCCAGATTTTGTGGGGAAGATTCAAGGCGTGCTCACCCAAACCACAAGGACAGATGGCTCAACAC
GCGGCCACAAAGCCACAGTGTACACTGGGAGCGCCGACTTTGCTCCAAAACTGGGTAGAGTTCAATTTGA
AACTGACACAGACCATGATTTTGAAACTAACCAAAACACAAAGTTCACCCCAGCTGGTGTCATCCAAGAT
GGTAGCACCACCCACCGAAATGAACCCCAACAGTGGGTGCTCCCAAGTTACTCAGGCAGAAGTACTCCTA
ATGTGCATCTGGCCCCCGCTGTGGCCCCCACTTTTCCGGGTGAGCAACTTCTCTTCTTCAGATCCACCAT
GCCCGGATGCAGCGGGTACCCCAACATGGATTTGGACTGTCTGCTCCCCCAGGAATGGGTGCAGTACTTC
TACCAAGAGGCAGCCCCAGCACAATCTGATGTGGCTCTGCTAAGATTTGTGAATCCAGACACAGGTAGGG
TTTTGTTTGAGTGTAAGCTTCATAAATCAGGCTATGTTACAGTGGCTCACACTGGCCAACATGATTTGGT
TATCCCCCCCAATGGTTATTTTAGGTTTGATTCCTGGGTCAACCAGTTTTACACGCTTGCCCCCATGGGA
AATGGAACGGGGCGTAGACGTGCACTATAATGGCTGGAGCTTTCTTTGCTGGATTGGCATCTGATGTCCT
TGGCTCTGGACTTGGTTCCCTTATCAATGCTGGGGCTGGGGCCATCAACCAAAAAGTTGAGTTTGAAAAT
AACAGAAAATTGCAACAAGCATCCTTCCAATTTAGCAGCAATCTACAACAGGCTTCCTTTCAACATGACA
AAGAGATGCTCCAAGCACAAATTGAGGCCACCAAAAAGCTACAACAGGAAATGATGAAAGTTAAGCAGGC
AATGCTCCTAGAGGGTGGGTTCTCTGAGACAGATGCAGCCCGCGGGGCAATCAACGCCCCCATGACAAAA
GCTTTGGACTGGAGCGGGACAAGGTACTGGGCTCCCGATGCTAGGACAACAACATACAATGCAGGCCGCT
TTTCCACCCCTCAACCATCGGGGGCACTGCCAGGAAGAGCTAATCTTAGGGATGCTGTCCCTGCTCGGGG
TTCCTCCAGTAAGTCTTCTAATTCTTCTGCTGCTACTTCTGTGTACTCGAATCAAACTACTTCAACGAGA
CTTGGTTCTACAGCTGGTTCTGGTACCAGTGTCTCGAGCTTCCCGCCAACTGCAAGGACTAGGAGTTGGG
TTGAGGATCAAAGTAGGAATTTGTCACCTTTCATGAGGGGGGCCCACAACATATCGTTTGTCACCCCACC
ATCTAGCAGATCCTCTAGCCAAGGCACAGTCTCAACCGTGCCTAAAGAGATTTTGGACTCCTGGACTGGC
GCTTTCAACACGCGCAGGCAGCCACTCTTCGCTCACATTCGTAAGCGAGGGGAGTCACGGGCG

>MF140674.1 Norovirus GII strain Norovirus/GII/Hu/NL/2013/GII.Pe-GII.4/Rotterdam/E1300308_p4_d0 ORF1 gene, partial cds; ORF2 gene, complete cds; and ORF3 gene, partial cds
CGCTTCCGCTGCCGCTGTTGCCAACAGCAACAACGACATCGCAAAATCTTCAAGTGACGGTGTGTTTTCT
AACATGGCTGTCACTTTTAAGCGGGCCCTCGGGGCGCGGCCTAAACAGCCGCCCCCGAAGGAAATACCAC
CCAGACCCCCGCGACCACCCACACCAGAATTGGTCAAAAAGATCCCTCCTCCCCCACCCAACGGGGAGGA
TGAACTAGTGGTCTCTTACAGCGCCAAAGATGGCGTTTCCGGACTGCCTGAGCTCACCACTGTCAGACAA
CCGGAAGAAACCAACACGGCGTTCAGTGTCCCCCCACTCAACCAAAGGGAGAGCAGGGACGCCAAGGAGC
CACTAACTGGAACAATCATTGAAATGTGGGATGGAGAAATCTACCATTACGGCCTGTACGTGGAACGAGG
TCTTATACTTGGTGTGCACAAGCCACCGGCAGCCATTAGCCTTGCCAAGGTCGAGCTAGCACCGCTCTCT
TTGTTCTGGAGACCTGTATACACCCCCCAGTATCTCATCTCTCCAGACACTCTTAGGAGATTACATGGAG
AGTCATTCCCCTACACTGCATTTGACAACAATTGCTACGCCTTTTGTTGTTGGGTATTAGACCTAAACGA
CTCATGGCTAAGCAGGAGAATGATTCAGAGAACAACAGGCTTCTTCAGGCCGTACCAGGATTGGAACAGG
AAACCCCTCCCCACTATGGATGATTCCAAATTAAAGAAGGTAGCCAACATATTCTTGTGCACTTTGTCTT
CACTATTCACCAGACCCATTAAGGACATAATAGGGAAGTTGAGACCTCTTAACATCCTTAACATTCTGGC
TACATGTGATTGGACCTTCGCAGGCATAGTGGAATCCTTAATACTCTTGGCAGAACTCTTTGGAGTTTTC
TGGACACCCCCAGATGTGTCTGCGATGATCGCCCCCTTGCTAGGTGATTATGAACTGCAAGGACCTGAGG
ACCTTGCAGTGGAACTGGTCCCAATAGTGATGGGGGGGATAGGTTTGGTGCTAGGATTTACCAAAGAGAA
AATCGGAAAGATGCTATCATCCGCTGCATCCACTTTAAGAGCTTGTAAAGACCTTGGTGCATACGGACTG
GAAATCTTAAAATTGGTCATGAAGTGGTTCTTCCCAAAGAAAGAGGAAGCGAATGAACTGGCTATGGTGA
GATCCATCGAGGATGCAGTACTAGACCTCGAGGCAATTGAAAACAACCACATGACCACCCTACTCAAAGA
CAAAGACAGCTTGGCAACCTACATGAGAACCCTTGACTTTGAGGAGGAGAAAGCCAGAAAACTCTCAACC
AAATCTGCTTCACCCGATATTGTGGGCACAATCAACTCTCTTCTGGCAAGAATCGCTGCTGCACGCTCCC
TAGTGCATCGGGCGAAAGAAGAGCTCTCCAGCAGGCCGAGACCTGTCGTTGTGATGATATCGGGAAGACC
AGGGATAGGGAAAACTCACCTTGCCAGGGAGCTGGCCAAGAAGATCGCGGCCTCCCTCACAGGGGACCAG
CGTGTGGGTCTTATCCCACGCAATGGTGTCGACCACTGGGACGCATACAAGGGCGAAAGAGTTGTCCTAT
GGGACGACTATGGAATGAGCAACCCCATCCATGATGCCCTCAGGTTGCAGGAGCTTGCTGACACTTGCCC
CCTCACGCTAAATTGTGACAGAATTGAGAACAAAGGGAAAGTCTTTGACAGTGATGCCATAATTATCACC
ACCAACCTGGCCAACCCAGCACCACTGGATTATGTCAATTTTGAAGCGTGCTCGAGACGCATTGATTTCC
TCGTGTACGCAGAAGCCCCTGAGGTGGAGAAGGCAAAGCGCGACTTCCCAGGTCAACCTGACATGTGGAA
GAACGCTTTCAGTCCTGACTTCTCACACATAAAACTGTCATTGGCTCCACAGGGTGGTTTTGACAAGAAC
GGCAACACCCCGCATGGAAAAGGGGTCATGAAGACCCTCACCACTGGCTCCCTCATCGCCCGAGCATCAG
GGTTACTCCATGAGAGGCTAGATGAATATGAACTGCAAGGCCCAGCCCTCACCACTTTCAACTTTGACCG
CAACAAGATACTTGCTTTTAGACAGCTTGCTGCTGAAAACAAGTATGGGCTGATGGACACAATGAGAGTT
GGAAAACAGCTCAAGGATGTCAAGACCATGTCAGACCTCAAACAAGCACTCAAGAACATCGCGATCAAGA
AGTGCCAGATAGTGTACAATGGTGGCACCTACACACTTGAGGCTGATGGCAAGGGTAGTGTGAAAGTTGA
CAAAGTGCAAAATGCCACTGTGCAGACCAACAATGAACTAGCCGGTGCCCTACACCACCTAAGGTGCGCT
AGAATCAGATACTATGTTAAGTGCGTCCAGGAGGCACTGTATTCCATCATTCAAATCGCTGGGGCTGCAT
TCGTCACCACGCGCATCGCTAAGCGCATGAATATACAGAATCTCTGGTCCAAGCCACAGGTGGAAGACAC
AGAAGAGATGGCCAACAAAGATGGTTGCCTAAAACCCAAAGATGATGAAGAGTTTGTCGTCTCATCCGAC
GACATCAAAACTGAGGGCAAGAAAGGGAAGAACAAGTCCGGCCGTGGCAAGAAGCACACAGCCTTTTCAA
GTAAAGGGCTCAGTGATGAGGAGTACGATGAGTACAAGAGAATCAGAGAAGAAAGGAATGGTAAGTACTC
CATAGAAGAGTACCTTCAGGACAGAGACAGGTACTACGAGGAGGTGGCCATTGCCAGGGCAACCGAAGAG
GACTTCTGTGAAGAAGAAGAGGCCAAAATCCGGCAGAGAATTTTCAGACCAACAAGGAAACAACGCAAAG
AAGAGAGGGCCTCTCTCGGCTTGGTCACAGGCTCTGAAATCAGGAAGAGAAGCCCAGAAGACTTCAAACC
CAAGGGAAAGCTGTGGGCTGATGATGACAGAAGTGTTGACTACAATGAGAAACTCAACTTTGAGGCCCCA
CCAAGCATCTGGTCGCGGATAGTCAACTTTGGTTCAGGCTGGGGCTTCTGGGTCTCCCCCAGTCTGTTTA
TAACATCAACCCATGTCATACCCCAAGGTGCAAAAGAGTTCTTCGGAGTCCCTATCAAGCAAATCCAGAT
ACACAAGTCAGGTGAATTCTGCCGGTTGAGATTCCCAAAGCCAATCAGAACTGATGTGACGGGCATGATT
CTAGAAGAAGGTGCGCCCGAGGGGACCGTGGTCACACTGCTCATCAAGAGACCAACTGGAGAGCTCATGC
CTCTGGCAGCCAGAATGGGGACCCATGCAACCATGAAAATTCAGGGGCGCACAGTTGGAGGGCAAATGGG
TATGCTCCTGACAGGATCCAACGCCAAGAGTATGGACCTAGGCACAACACCAGGCGACTGCGGCTGCCCC
TACATCTACAAGAGGGGGAATGACTACGTGGTCATAGGAGTCCATACGGCCGCTGCCCGTGGAGGAAACA
CTGTCATATGTGCCACCCAGGGGAGTGAGGGAGAAGCCACACTTGAAGGAGGTGACAGTAAAGGGACATA
CTGTGGCGCACCAATCTTGGGCCCAGGGAGCGCTCCGAAGCTCAGTACCAAGACTAAGTTTTGGAGATCA
TCCACAACACCACTCCCACCTGGCACCTACGAACCAGCCTACCTCGGTGGCAAAGACCCTAGAGTCAAAG
GTGGCCCTTCATTGCAACAAGTTATGAGGGACCAGCTGAAGCCATTCACAGAACCCAGAGGCAAACCACC
AAGACCAAATGTGTTGGAGGCTGCCAAGAAAACCATCATCAATGTCCTTGAGCAAACAATTGATCCACCC
CAAAAATGGTCATTTGCGCAAGCTTGCGCATCCCTTGACAAGACCACCTCCAGCGGCCACCCGCACCACA
TGCGGAAAAACGACTGTTGGAATGGGGAGTCCTTCACAGGAAAATTGGCTGATCAAGCCTCCAAGGCCAA
CCTAATGTTTGAAGAGGGAAAGAACATGACTCCAGTCTACACGGGTGCACTTAAAGATGAGTTGGTAAAG
ACCGATAAAGTTTATGGTAAGGTCAAGAAGAGGCTTCTGTGGGGTTCAGATCTGGCGACCATGATACGGT
GCGCCCGAGCTTTTGGAGGCCTTATGGATGAACTCAAGGCACACTGTGTCACACTTCCTGTCAGAGTTGG
TATGAACATGAATGAGGATGGCCCCATCATCTTTGAGAAGCACTCCAGATATAGATATCATTATGATGCT
GATTATTCCCGGTGGGACTCAACACAACAAAGGGATGTGCTGGCAGCAGCACTAGAAATCATGGTTAAGT
TCTCTCCAGAACCACACCTGGCCCAGATAGTTGCAGAAGACCTCCTTTCCCCTAGCGTGATGGATGTAGG
TGACTTCCAAATATCAATAAGTGAGGGTCTCCCCTCTGGGGTACCTTGTACCTCCCAGTGGAATTCCATC
GCCCACTGGCTCCTCACTCTGTGTGCACTCTCTGAAGTCACGGACCTGTCCCCTGATATCATTCAGGCCA
ACTCCCTTTTCTCCTTCTATGGTGATGATGAGATTGTAAGCACAGACATAAAGTTGGACCCAGAGAAGCT
GACAGCAAAGCTCAAGGAGTACGGGCTGAAACCAACCCGTCCCGACAAAACTGAAGGACCCCTTGTTATC
TCTGAAGACCTGGATGGCCTGACATTCCTCCGGAGAACTGTGACCCGTGATCCAGCTGGCTGGTTTGGAA
AATTGGAACAAAGTTCAATTCTCAGGCAAATGTACTGGACCAGGGGTCCCAACCATGAAGATCCATTTGA
AACAATGATACCACACTCCCAAAGACCCATACAATTGATGTCCTTGCTGGGCGAGGCTGCACTCCACGGC
CCGGCATTCTATAGCAAAATTAGCAAATTAGTCATTGCAGAGTTGAAGGAAGGTGGCATGGATTTTTACG
TACCCAGACAAGAGCCAATGTTCAGATGGATGAGATTCTCAGATCTGAGCACGTGGGAGGGCGATCGCAA
TCTGGCTCCCAGTTTTGTGAATGAAGATGGCGTCGAGTGACGCCAACCCATCTGATGGGTCCGCAGCCAA
CCTCGTCCCAGAGGTCAACAATGAGGTTATGGCTCTGGAGCCCGTTGTTGGTGCCGCCATTGCGGCACCT
GTAGCGGGCCAACAAAATGTAATTGACCCCTGGATTAGAAATAATTTTGTACAAGCCCCTGGTGGAGAGT
TTACAGTATCCCCTAGAAACGCTCCAGGTGAAATACTATGGAGCGCGCCCTTGGGCCCTGATCTAAATCC
CTACCTATCCCATTTGGCCAGAATGTACAATGGTTATGCAGGTGGTTTTGAAGTGCAGGTAATTCTCGCG
GGGAACGCGTTCACCGCCGGGAAGGTCATATTTGCAGCAGTCCCACCAAATTTTCCAACTGAAGGCTTGA
GCCCCAGCCAGGTCACTATGTTCCCCCATATAGTAGTAGATGTTAGGCAACTAGAACCTGTGTTGATTCC
CTTACCCGATGTTAGGAATAATTTCTACCATTACAATCAATCAAATGACCCCACCATTAAGTTGATAGCA
ATGTTGTATACACCACTTAGGGCTAATAATGCTGGGGATGATGTCTTCACAGTTTCTTGCCGAGTTCTCA
CGAGACCATCCCCCGATTTTGATTTCATATTTCTAGTGCCACCCACAGTTGAGTCAAGAACTAAACCATT
CTCTGTCCCAGTTTTAACTGTTGAGGAGATGACCAATTCAAGATTCCCCATTCCTTTGGAAAAGTTGTTC
ACGGGTCCCAGCAGTGCCTTTGTTGTCCAACCACAAAACGGTAGGTGCACGACTGATGGCGTGCTCCTAG
GCACCACCCAACTGTCTCCTGTCAACATCTGCACCTTCAGAGGAGATGTCACCCATATCACAGGTAGTCG
TAACTACACAATGAATTTGGCTTCTCAAAATTGGAGCAATTATGACCCAACAGAAGAAATCCCAGCCCCT
CTAGGAACTCCAGATTTTGTGGGGAAGATTCAAGGCGTGCTCACCCAAACCACAAGGACAGATGGCTCAA
CACGCGGCCACAAAGCCACAGTGTACACTGGGAGCGCCGACTTTGCTCCAAAACTGGGTAGAGTTCAATT
TGAAACTGACACAGACCGTGATTTTGAAGCTAACCAAAACACAAAGTTCACCCCAGTTGGTGTCATCCAA
GATGGTAGCACCACCCACCGAAATGAACCCCAACAGTGGGTGCTCCCAAGTTACTCAGGCAGAAATACTC
CTAATGTGCATCTGGCCCCCGCTGTAGCCCCCACTTTTCCGGGTGAGCAACTTCTCTTCTTCAGATCCAC
CATGCCCGGATGCAGCGGGTACCCCAACATGGATTTGGACTGTCTGCTCCCCCAGGAATGGGTGCAGTAC
TTTTACCAAGAGGCAGCCCCAGCACAATCTGATGTGGCTCTGCTGAGATTTGTGAATCCAGACACAGGTA
GGGTTTTGTTTGAGTGTAAGCTTCATAAATCAGGCTATGTTACAGTGGCTCACACTGGCCAACATGATTT
GGTTATCCCCCCCAATGGTTATTTTAGGTTTGATTCCTGGGTCAACCAGTTTTACACGCTTGCCCCCATG
GGAAATGGAACGGGGCGTAGACGTGCACTATAATGGCTGGAGCTTTCTTTGCTGGATTGGCATCTGATGT
CCTTGGCTCTGGACTTGGTTCCCTTATCAATGCTGGGGCTGGGGCCATCAACCAAAAAGTTGAGTTTGAA
AATAACAGAAAATTGCAACAAGCATCCTTCCAATTTAACAGCAATCTACAACAGGCTTCCTTTCAACATG
ACAAAGAGATGCTCCAAGCACAAATTGAGGCCACCAAAAGGCTACAACAGGAAATGATGAAAGTTAAGCA
GGCAATGCTCCTAGAGGGTGGGTTCTCTGAGACAGATGCAGCCCGCGGGGCAATCAACGCCCCCATGACA
AAAGCTTTGGACTGGAGCGGGACAAGGTACTGGGCTCCCGATGCTAGGACCACAACATACAATGCAGGCC
GCTTTTCCACCCCTCAACCATCGGGGGCACTGCCAGGAAGAGCTAATCTTAGGGATGCTGTCCCTGCTCG
GGGTTCCTCCAGTAAGTCTTCTAATTCTTCTACTGCTACTTCTGTGTACTCAAATCAAACTACTTCAACG
AGACTTGGTTCTACAGCTGGTTCTGGTACCAGTGTCTCGAGCTTCCCGTCAACTGCAAGGACTAGGAGTT
GGGTTGAGGATCAAAGTAGGAATTTGTCACCTTTCATGAGGGGGGCCCACAACATATCGTTTGTCACCCC
ACCATCTAGCAGATCCTCTAGCCAAGGCACAGTCTCAACCGTGCCTAAAGAGATTTTGGACTCCTGGACT
GGCGCTTTCAACACGCGCAGGCAGCCACTCTTCGCTCACATTCGTAAGCGAGGGGAGTCACGGGC

>MF140673.1 Norovirus GII strain Norovirus/GII/Hu/NL/2013/GII.Pe-GII.4/Rotterdam/E1300303_p3_d122 ORF1 gene, partial cds; and ORF2 and ORF3 genes, complete cds
AACGACGCTTCCGCTGCCGCTGTTGCCAACAGCAACAACGACATCGCAAAATCTTCAAGTGACGGTGTGT
TTTCTAACATGGCTGTCACTTTTAAGCGGGCCCTCGGGGCGCGGCCTAAACAGCCGCCCCCGAAGGAAAT
ACCACCCAGACCCCCGCGACCACCCACACCAGAATTGATCAAAAAGATCCCTCCTCCCCCACCCAACGGG
GAGGATGAACTAGTGGTCTCTTACAGCGCCAAAGATGGCGTTGCCGGACTGCCTGAGCTCACCACTGTCA
GACAACCGGAAGAAACCAACACGGCGTTCAGTGTCCCCCCACTCAACCAAAGGGAGAGCAGGGACGCCAA
GGAGCCACTAACTGGAACAATCATTGAAATGTGGGATGGAGAAATCTACCATTACGGCCTGTACGTGGAA
CGAGGTCTTATACTTGGTGTGCACAAGCCACCGGCAGCCATTAGCCTTGCCAAGGTCGAGCTAGCACCGC
TCTCTTTGTTCTGGAGACCTGTATACACCCCCCAGTATCTCATCTCTCCAGACACTCTTAGGAGATTACA
TGGAGAGTCATTCCCCTACACTGCATTTGACAACAATTGCTACGCCTTTTGTTGTTGGGTATTAGACCTA
AACGATTCATGGCTAAGCAGGAGAATGATTCAGAGAACAACAGGCTTCTTCAGGCCGTACCAGGATTGGA
ACAGGAAACCCCTCCCCACTATGGATGATTCCAAATTAAAGAAGGTAGCCAACATATTCTTGTGCACTTT
GTCTTCACTATTCACCAGACCCATTAAGGACATAATAGGGAAGTTGAAACCTCTTAACATCCTTAACATT
CTGGCTACATGTGATTGGACCTTCGCAGGCATAGTGGAATCCTTAATACTCTTGGCAGAACTCTTTGGAG
TTTTCTGGACACCCCCAGATGTGTCTGCGATGATCGCCCCCTTGCTAGGTGATTATGAACTGCAAGGACC
TGAGGACCTTGCAGTGGAACTGGTCCCAGTAGTGATGGGGGGGATAGGTTTGGTGCTAGGATTTACCAAA
GAGAAAATCGGAAAGATGCTGTCATCCGCTGCATCCACTTTAAGAGCTTGTAAAGACCTTGGTGCATACG
GACTGGAAATCTTAAAATTGGTCATGAAGTGGTTCTTCCCAAAGAAAGAGGAAGCAAATGAACTGGCTAT
GGTGAGATCCATCGAGGATGCAGTACTAGACCTCGAGGCAATTGAAAACAACCACATGACCACCCTACTC
AAAGACAAAGACAGCTTGGCAACCTACATGAGAACCCTTGACCTTGAGGAGGAGAAAGCCAGAAAACTCT
CAACCAAATCTGCTTCACCCGATATTGTGGGCACAATCAACGCTCTTCTGGCAAGAATCGCTGCTGCACG
CTCCCTAGTGCATCGGGCGAAAGAAGAGCTCTCCAGCAGGCCGAGACCTGTCGTTGTGATGATATCGGGA
AGACCAGGGATAGGGAAAACTCACCTTGCCAGGGAGCTGGCCAAGAAGATCGCGGCCTCCCTCACAGGGG
ACCAGCGTGTGGGTCTTATCCCACGCAATGGTGTCGACCACTGGGACGCATACAAGGGCGAAAGAGTTGT
CCTATGGGACGACTATGGAATGAGCAACCCCATCCATGACGCCCTCAGGTTGCAGGAGCTTGCTGACACT
TGCCCCCTCACGCTAAATTGTGACAGAATTGAGAACAAAGGGAAAGTCTTTGACAGTGATGCCATAATTA
TCACCACCAATCTGGCCAACCCAGCACCACTGGATTATGTCAACTTTGAAGCGTGCTCGAGACGCATTGA
TTTCCTCGTGTACGCAGAAGCCCCTGAGGTGGAGAAGGCAAAGCGCGACTTCCCAGGTCAACCTGACATG
TGGAAGAACGCTTTCAGTCCTGACTTCTCACACATAAAACTGTCATTGGCTCCACAGGGTGGTTTTGACA
AGAACGGCAACACCCCGCATGGAAAAGGGGTCATGAAGACCCTCACCACTGGCTCCCTCATCGCCCGAGC
ATCAGGGTTACTCCATGAGAGGCTAGATGAATATGAACTGCAAGGCCCAACCCTCACCACTTTCAACTTT
GACCGCAACAAGATACTTGCTTTTAGACAGCTTGCTGCTGAAAACAAGTATGGGCTGGTGGACACAATGA
GAGTTGGAAAACAGCTCAAGGATGTCAAGACCATGTCAGACCTCAAACAAGCACTCAAGAACATCGCGAT
CAGGAAGTGCCAGATAGTGTACAATGGTGGCACCTACACACTTGAGGCTGATGGCAAGGGTAGTGTGAAA
GTTGACAAAGTGCAAAGTGCCACTGTGCAGACCAACAATGAACTAGCCGGTGCCCTACACCACCTAAGGT
GCGCTAGAATCAGATACTATGTTAAGTGCGTCCAGGAGGCACTGTATTCCATCATCCAAATCGCTGGGGC
TGCATTTGTCACCACGCGCATCGCTAAGCGCATGAATATACAGGATCTCTGGTCCAAGCCACAGGTGGAA
GACACAGAAGAGATGGCCAACAAAGATGGTTGCCTAAAACCCAAAGATGATGAAGAGTTTGTCGTCTCAT
CCGACGACATCAAAACTGAGGGCAAGAAAGGGAAGAACAAGTCCGGCCGTGGCAAGAAGCACACAGCCTT
TTCAAGTAAAGGGCTCAGTGATGAGGAGTACGATGAGTACAAGAGAATCAGAGAAGAAAGGAATGGTAAG
TACTCCATAGAAGAGTACCTTCAGGACAGAGACAAGTACTACGAGGAGGTGGCCATTGCCAGGGCAACCG
AAGAGGACTTCTGTGAAGAAGAAGAGGCCAAAATCCGGCAGAGAATTTTCAGACCAACAAGGAAACAACG
CAAAGAAGAGAGGGCCTCTCTCGGCTTGGTCACAGGCTCTGAAATCAGGAAGAGAAACCCAGAAGACTTC
AAACCCAAGGGAAAGCTGTGGGCTGATGATGACAGAAGTGTTGACTACAATGAGAAACTCAACTTTGAGG
CCCCACCAAGCATCTGGTCGCGGATAGTCAACTTTGGTTCAGGCTGGGGCTTCTGGGTCTCCCCCAGTCT
GTTTATAACATCAACCCATGTCATACCCCAAGGTGCAAAAGAGTTCTTCGGAGTCTCTATCAAGCAAATC
CAGATACACAAGTCAGGTGAATTCTGCCGGTTGAGATTCCCAAAGCCAATCAGAACTGATGTGACGGGCA
TGATTCTAGAAGAAGGTGCGCCCGAGGGGACCGTGGCCACACTGCTCATCAAGAGACCAACTGGAGAGCT
CATGCCTCTGGCAGCCAGAATGGGGACCCATGCAACCATGAAAATTCAGGGGCGTACAGTTGGAGGGCAA
ATGGGTATGCTCCTGACAGGATCCAACGCCAAGAGTATGGACCTAGGCACAACACCAGGCGACTGCGGCT
GCCCCTACATCTACAAGAGGGGGAATGACTACGTGGTCATAGGAGTCCATACGGCCGCTGCCCGTGGAGG
AAACACTGTCATATGTGCCACCCAGGGGAGTGAGGGAGAAGCCACACTTGAAGGAGGTGACAGTAAAGGG
ACATACTGTGGCGCACCAATCTTGGGCCCAGGGAGCGCTCCGAAGCTCAGTACCAAGACTAAGTTTTGGA
GATCATCCACAACACCACTCCCACCTGGCACCTACGAACCAGCCTACCTCGGTGGCAAAGACCCTAGAGT
CAAAGGTGGCCCTTCATTGCAACAAGTTATGAGGGACCAGCTGAAGCCATTCACAGAACCCAGAGGCAAA
CCACCAAGACCAAATGTGTTGGAAGCTGCCAAGAAAACCATCATCAATGTCCTTGAGCAAACAATTGATC
CACCCCAAAAATGGTCATTTGCGCAAGCTTGCGCATCCCTTGACAAAACCACCTCCAGCGGCCACCCGCA
CCACATGCGGAAAAACGACTGTTGGAATGGGGAGTCCTTCACAGGAAAATTGGCTGATCAAGCCTCCAAG
GCCAACCTAATGTTTGAAGAGGGAAAGAACATGACTCCAGTCTACACAGGTGCACTTAAAGATGAGTTGG
TAAAGACCGATAAAGTTTATGGTAAGGTCAAGAAGAGGCTTCTGTGGGGTTCAGATCTGGCGACCATGAT
ACGGTGCGCCCGAGCTTTTGGAGGCCTTATGGATGAACTCAAGGCACACTGTGTCACACTTCCTGTCAGA
GTTGGTATGAACATGAATGAGGATGGCCCCATCATCTTTGAGAAGCACTCCAGATATAGATATCACTATG
ATGCTGATTATTCCCGGTGGGACTCAACACAACAAAGGGATGTGCTAGCAGCAGCACTAGAAATCATGGT
TAAGTTCTCTCCAGAACCACACCTGGCCCAGATAGTTGCAGAAGACCTCCTCTCCCCTAGCGTGATGGAT
GTAGGTGACTTTAAAATATCAATAAGTGAGGGTCTCCCCTCTGGGGTACCTTGTACCTCCCAGTGGAATT
CCATCGCCCACTGGCTCCTCACTCTGTGTGCACTCTCTGAAGTCACGGACCTGTCCCCTGATATCATTCA
GGCCAACTCCCTTTTCTCCTTCTATGGTGATGATGAGATTGTGAGCACAGACATAAAGTTGGACCCAGAG
AAGCTGACAGCAAAACTCAAGGAGTACGGGCTGAAACCAACCCGCCCCGACAAAACTGAAGGACCCCTTG
TTATCTCTGAAGACCTGGATGGCCTGACATTCCTCCGGAGAACTGTGACCCGTGATCCAGCTGGCTGGTT
TGGAAAATTGGAACAAAGTTCAATTCTCAGGCAAATGTACTGGACCAGGGGTCCCAACCATGAAGATCCA
TTTGAAACAATGATACCACACTCCCAAAGACCCATACAATTGATGTCCTTGCTGGGCGAGGCTGCACTCC
ACGGCCCGGCATTCTATAGCAAAATTAGCAAATTAGTCATTGCAGAGTTGAAGGAAGGTGGCATGGATTT
TTACGTACCCAGACAAGAGCCAATGTTCAGATGGATGAGATTCTCAGATCTGAGCACGTGGGAGGGCGAT
CGCAATCTGGCTCCCAGTTTTGTGAATGAAGATGGCGTCGAGTGACGCCAACCCATCTGATGGGTCCGCA
GCCAACCTCGTCCCAGTGGTCAACAATGAGGTTATGGCTCTGGAGCCCGTTGTTGGTGCCGCCATTGCGG
CACCTGTAGCGGGCCAACAAAATGTAATTGACCCCTGGATTAGAAATAATTTTGTACAAGCCCCTGGTGG
AGAGTTTACAATATCCCCTAGAAACGCTCCAGGTGAAATACTATGGAGCGCGCCCTTGGGCCCTGATCTA
AATCCCTACCTATCCCATTTGGCCAGAATGTACAATGGTTATGCAGGTGGTTTTGAAGTGCAGGTACTTC
TCGCGGGGAACGCGTTCACCGCCGGGAAGGTCATATTTGCAGCAGTCCCACCAAATTTTCCAACTGAAGG
CTTGAGCCCCAGCCAGGTCACTATGTTCCCCAATATAGTAGTAGATGTTAGGCAACTAGAACCTGTGTTG
ATTCCCTTACCCGATGTTAGGAATAATTTCTATCATTACAATCAATCAAATGACCCCACCATTAAGTTAA
TAGCAATGTTGTATACACCACTTAGGGCTAATAATGCTGGGGATGATGTCTTCACAGTTTCTTGCCGAGT
TCTCACGAGACCATCCCCCGATTTTGATTTCATATTTCTAGTGCCACCCACAGTTGAGTCAAGAACTAAA
CCATTCTCTGTCCCAATTTTAACTGTTGAGGAGATGACCAATTCAAGATTCCCCATTCCTTTGGAAAAGT
TGTTCACGGGTCCCAGCAGTGCCTTTGTTGTCCAACCACAAAACGGTAGGTGCACGACTGATGGCGTGCT
CCTAGGCACCACCCAACTGTCTCCTGTCAACATCTGCACCTTCAGAGGAGATGTCACCCATATCACAGGT
AGTCGTAACTACAGAATGAATTTGGCTTCTCAAAATTGGAGCAATTATGACCCAACAGAAGAAATCCCAG
CCCCTCTAGGAATTCCAGATTTTGTGGGGAAGATTCAAGGCGTGCTCACCCAAACCACAAGGACAGATGG
CTCAACACGCGGCCACAAAGCCACAGTGTACACTGGGAGCGCCGACTTTGCTCCAAAACTGGGTAGAGTT
CAATTTGAAACTGACACAGACCATGATTTTGAAACTAACCAAAACACAAAGTTCACCCCAGCTGGTGTCA
TCCAAGATGGTAGCACCACCCACCGAAATGAACCCCAACAGTGGGTGCTCCCAAGTTACTCAGGCAGAAG
TACTCCTAATGTGCATCTGGCCCCCGCTGTGGCCCCCACTTTTCCGGGTGAGCAACTTCTCTTCTTCAGA
TCCACCATGCCCGGATGCAGCGGGTACCCCAACATGGATTTGGACTGTCTGCTCCCCCAGGAATGGGTGC
AGTACTTCTACCAAGAGGCAGCCCCAGCACAATCTGATGTGGCTCTGCTAAGATTTGTGAATCCAGACAC
AGGTAGGGTTTTGTTTGAGTGTAAGCTTCATAAATCAGGCTATGTTACAGTGGCTCACACTGGCCAACAT
GATTTGGTTATCCCCCCCAATGGTTATTTTAGGTTTGATTCCTGGGTCAACCAGTTTTACACGCTTGCCC
CCATGGGAAATGGAACGGGGCGTAGACGTGCACTATAATGGCTGGAGCTTTCTTTGCTGGATTGGCATCT
GATGTCCTTGGCTCTGGACTTGGTTCCCTTATCAATGCTGGGGCTGGGGCCATCAACCAAAAAGTTGAGT
TTGAAAATAACAGAAAATTGCAACAAGCATCCTTCCAATTTAGCAGCAATCTACAACAGGCTTCCTTTCA
ACATGACAAAGAGATGCTCCAAGCACAAATTGAGGCCACCAAAAGGCTACAACAGGAAATGATGAAAGTT
AAGCAGGCAATGCTCCTAGAGGGTGGGTTCTCTGAGACAGATGCAGCCCGCGGGGCAATCAACGCCCCCA
TGACAAAAGCTTTGGACTGGAGCGGGACAAGGTACTGGGCTCCCGATGCTAGGACAACAACATACAATGC
AGGCCGCTTTTCCACCCCTCAACCATCGGGGGCATTGCCAGGAAGAGCTAATCTTAGGGATGCTGCCCCT
GCTCGGGGTTCCTCCAGTAAGTCTTCTAATTCTTCTACTGCTACTTCTGTGTACTCAAATCAAACTACTT
CAACGAGACTTGGTTCTACAGCTGGTTCTGGTACCAGTGTCTCGAGCTTCCCGTCAACTGCAAGGACTAG
GAGCTGGGTTGAGGATCAAAGTAGGAATTTGTCACCTTTCATGAGGGGGGCCCACAACATATCGTTTGTC
ACCCCACCATCTAGCAGATCCTCTAGCCAAGGCACAGTCTCAACCGTGCCTAAAGAGATTTTGGACTCCT
GGACTGGCGCTTTCAACACGCGCAGGCAGCCACTCTTCGCTCACATTCGTAAGCGAGGGGAGTCACGGGT
CTAAAG

>MF140672.1 Norovirus GII strain Norovirus/GII/Hu/NL/2013/GII.Pe-GII.4/Rotterdam/E1300302_p3_d72 ORF1 gene, partial cds; ORF2 gene, complete cds; and ORF3 gene, partial cds
CGCTTCCGCTGCCGCTGTTGCCAACAGCAACAACGACATCGCAAAATCTTCAAGTGACGGTGTGTTTTCT
AACATGGCTGTCACTTTTAAGCGGGCCCTCGGGGCGCGGCCTAAACAGCCGCCCCCGAAGGAAATACCAC
CCAGACCCCCGCGACCACCCACACCAGAATTGATCAAAAAGATCCCTCCTCCCCCACCCAACGGGGAGGA
TGAACTAGTGGTCTCTTACAGCGCCAAAGATGGCGTTGCCGGACTGCCTGAGCTCACCACTGTCAGACAA
CCGGAAGAAACCAACACGGCGTTCAGTGTCCCCCCACTCAACCAAAGGGAGAGCAGGGACGCCAAGGAGC
CACTAACTGGAACAATCATTGAAATGTGGGATGGAGAAATCTACCATTACGGCCTGTACGTGGAACGAGG
TCTTATACTTGGTGTGCACAAGCCACCGGCAGCCATTAGCCTTGCCAAGGTCGAGCTAGCACCGCTCTCT
TTGTTCTGGAGACCTGTATACACCCCCCAGTATCTCATCTCTCCAGACACTCTTAGGAGATTACATGGAG
AGTCATTCCCCTACACTGCATTTGACAACAATTGCTACGCCTTTTGTTGTTGGGTATTAGACCTAAACGA
TTCATGGCTAAGCAGGAGAATGATTCAGAGAACAACAGGCTTCTTCAGGCCGTACCAGGATTGGAACAGG
AAACCCCTCCCCACTATGGATGATTCCAAATTAAAGAAGGTAGCCAACATATTCTTGTGCACTTTGTCTT
CACTATTCACCAGACCCATTAAGGACATAATAGGGAAGTTGAAACCTCTTAACATCCTTAACATTCTGGC
TACATGTGATTGGACCTTCGCAGGCATAGTGGAATCCTTAATACTCTTGGCAGAACTCTTTGGAGTTTTC
TGGACACCCCCAGATGTGTCTGCGATGATCGCCCCCTTGCTAGGTGATTATGAACTGCAAGGACCTGAGG
ACCTTGCAGTGGAACTGGTCCCAGTAGTGATGGGGGGGATAGGTTTGGTGCTAGGATTTACCAAAGAGAA
AATCGGAAAGATGCTATCATCCGCTGCATCCACTTTAAGAGCTTGTAAAGACCTTGGTGCATACGGACTG
GAAATCTTAAAATTGGTCATGAAGTGGTTCTTCCCAAAGAAAGAGGAAGCAAATGAACTGGCTATGGTGA
GATCCATCGAGGATGCAGTACTAGACCTCGAGGCAATTGAAAACAACCACATGACCACCCTACTCAAAGA
CAAAGACAGCTTGGCAACCTACATGAGAACCCTTGACCTTGAGGAGGAGAAAGCCAGAAAACTCTCAACC
AAATCTGCTTCACCCGATATTGTGGGCACAATCAACGCTCTTCTGGCAAGAATCGCTGCTGCACGCTCCC
TAGTGCATCGGGCGAAAGAAGAGCTCTCCAGCAGGCCGAGACCTGTCGTTGTGATGATATCGGGAAGACC
AGGGATAGGGAAAACTCACCTTGCCAGGGAGCTGGCCAAGAAGATCGCGGCCTCCCTCACAGGGGACCAG
CGTGTGGGTCTTATCCCACGCAATGGTGTCGACCACTGGGACGCATACAAGGGCGAAAGAGTTGTCCTAT
GGGACGACTATGGAATGAGCAACCCCATCCATGACGCCCTCAGGTTGCAGGAGCTTGCTGACACTTGCCC
CCTCACGCTAAATTGTGACAGAATTGAGAACAAAGGGAAAGTCTTTGACAGTGATGCCATAATTATCACC
ACCAATCTGGCCAACCCAGCACCACTGGATTATGTCAACTTTGAAGCGTGCTCGAGACGCATTGATTTCC
TCGTGTACGCAGAAGCCCCTGAGGTGGAGAAGGCAAAGCGCGACTTCCCAGGTCAACCTGACATGTGGAA
GAACGCTTTCAGTCCTGACTTCTCACACATAAAACTGTCATTGGCTCCACAGGGTGGTTTTGACAAGAAC
GGCAACACCCCGCATGGAAAAGGGGTCATGAAGACCCTCACCACTGGCTCCCTCATCGCCCGAGCATCAG
GGTTACTCCATGAGAGGCTAGATGAATATGAACTGCAAGGCCCAGCCCTCACCACTTTCAACTTTGACCG
CAACAAGATACTTGCTTTTAGACAGCTTGCTGCTGAAAACAAGTATGGGCTGATGGACACAATGAGAGTT
GGAAAACAGCTCAAGGATGTCAAGACCATGTCAGACCTCAAACAAGCACTCAAGAACATCGCGATCAGGA
AGTGCCAGATAGTGTACAATGGTGGCACCTACACACTTGAGGCTGATGGCAAGGGTAGTGTGAAAGTTGA
CAAAGTGCAAAGTGCCACTGTGCAGACCAACAATGAACTAGCCGGTGCCCTACACCACCTAAGGTGCGCT
AGAATCAGATACTATGTTAAGTGCGTCCAGGAGGCACTGTATTCCATCATCCAAATCGCTGGGGCTGCAT
TTGTCACCACGCGCATCGCTAAGCGCATGAATATACAGGATCTCTGGTCCAAGCCACAGGTGGAAGACAC
AGAAGAGATGGCCAACAAAGATGGTTGCCTAAAACCCAAAGATGATGAAGAGTTTGTCGTCTCATCCGAC
GACATCAAAACTGAGGGCAAGAAAGGGAAGAACAAGTCCGGCCGTGGCAAGAAGCACACAGCCTTTTCAA
GTAAAGGGCTCAGTGATGAGGAGTACGATGAGTACAAGAGAATCAGAGAAGAAAGGAATGGTAAGTACTC
CATAGAAGAGTACCTTCAGGACAGAGACAAGTACTACGAGGAGGTGGCCATTGCCAGGGCAACCGAAGAG
GACTTCTGTGAAGAAGAAGAGGCCAAAATCCGGCAGAGAATTTTCAGACCAACAAGGAAACAACGCAAAG
AAGAGAGGGCCTCTCTCGGCTTGGTCACAGGCTCTGAAATCAGGAAGAGAAACCCAGAAGACTTCAAACC
CAAGGGAAAGCTGTGGGCTGATGATGACAGAAGTGTTGACTACAATGAGAAACTCAACTTTGAGGCCCCA
CCAAGCATCTGGTCGCGGATAGTCAACTTTGGTTCAGGCTGGGGCTTCTGGGTCTCCCCCAGTCTGTTTA
TAACATCAACCCATGTCATACCCCAAGGTGCAAAAGAGTTCTTCGGAGTCTCTATCAAGCAAATCCAGAT
ACACAAGTCAGGTGAATTCTGCCGGTTGAGATTCCCAAAGCCAATCAGAACTGATGTGACGGGCATGATT
CTAGAAGAAGGTGCGCCCGAGGGGACCGTGGCCACACTGCTCATCAAGAGACCAACTGGAGAGCTCATGC
CTCTGGCAGCCAGAATGGGGACCCATGCAACCATGAAAATTCAGGGGCGTACAGTTGGAGGGCAAATGGG
TATGCTCCTGACAGGATCCAACGCCAAGAGTATGGACCTAGGCACAACACCAGGCGACTGCGGCTGCCCC
TACATCTACAAGAGGGGGAATGACTACGTGGTCATAGGAGTCCATACGGCCGCTGCCCGTGGAGGAAACA
CTGTCATATGTGCCACCCAGGGGAGTGAGGGAGAAGCCACACTTGAAGGAGGTGACAGTAAAGGGACATA
CTGTGGCGCACCAATCTTGGGCCCAGGGAGCGCTCCGAAGCTCAGTACCAAGACTAAGTTTTGGAGATCA
TCCACAACACCACTCCCACCTGGCACCTACGAACCAGCCTACCTCGGTGGCAAAGACCCTAGAGTCAAAG
GTGGCCCTTCATTGCAACAAGTTATGAGGGACCAGCTGAAGCCATTCACAGAACCCAGAGGCAAACCACC
AAGACCAAATGTGTTGGAAGCTGCCAAGAAAACCATCATCAATGTCCTTGAGCAAACAATTGATCCACCC
CAAAAATGGTCATTTGCGCAAGCTTGCGCATCCCTTGACAAAACCACCTCCAGCGGCCACCCGCACCACA
TGCGGAAAAACGACTGTTGGAATGGGGAGTCCTTCACAGGAAAATTGGCTGATCAAGCCTCCAAGGCCAA
CCTAATGTTTGAAGAGGGAAAGAACATGACTCCAGTCTACACAGGTGCACTTAAAGATGAGTTGGTAAAG
ACCGATAAAGTTTATGGTAAGGTCAAGAAGAGGCTTCTGTGGGGTTCAGATCTGGCGACCATGATACGGT
GCGCCCGAGCTTTTGGAGGCCTTATGGATGAACTCAAGGCACACTGTGTCACACTTCCTGTCAGAGTTGG
TATGAACATGAATGAGGATGGCCCCATCATCTTTGAGAAGCACTCCAGATATAGATATCACTATGATGCT
GATTATTCCCGGTGGGACTCAACACAACAAAGGGATGTGCTAGCAGCAGCACTAGAAATCATGGTTAAGT
TCTCTCCAGAACCACACCTGGCCCAGATAGTTGCAGAAGACCTCCTCTCCCCTAGCGTGATGGATGTAGG
TGACTTTCAAATATCAATAAGTGAGGGTCTCCCCTCTGGGGTACCTTGTACCTCCCAGTGGAATTCCATC
GCCCACTGGCTCCTCACTCTGTGTGCACTCTCTGAAGTCACGGACCTGTCCCCTGATATCATTCAGGCCA
ACTCCCTTTTCTCCTTCTATGGTGATGATGAGATTGTGAGCACAGACATAAAGTTGGACCCAGAGAAGCT
GACAGCAAAACTCAAGGAGTACGGGCTGAAACCAACCCGCCCCGACAAAACTGAAGGACCCCTTGTTATC
TCTGAAGACCTGGATGGCCTGACATTCCTCCGGAGAACTGTGACCCGTGATCCAGCTGGCTGGTTTGGAA
AATTGGAACAAAGTTCAATTCTCAGGCAAATGTACTGGACCAGGGGTCCCAACCATGAAGATCCATTTGA
AACAATGATACCACACTCCCAAAGACCCATACAATTGATGTCCTTGCTGGGCGAGGCTGCACTCCACGGC
CCGGCATTCTATAGCAAAATTAGCAAATTAGTCATTGCAGAGTTGAAGGAAGGTGGCATGGATTTTTACG
TACCCAGACAAGAGCCAATGTTCAGATGGATGAGATTCTCAGATCTGAGCACGTGGGAGGGCGATCGCAA
TCTGGCTCCCAGTTTTGTGAATGAAGATGGCGTCGAGTGACGCCAACCCATCTGATGGGTCCGCAGCCAA
CCTCGTCCCAGTGGTCAACAATGAGGTTATGGCTCTGGAGCCCGTTGTTGGTGCCGCCATTGCGGCACCT
GTAGCGGGCCAACAAAATGTAATTGACCCCTGGATTAGAAATAATTTTGTACAAGCCCCTGGTGGAGAGT
TTACAATATCCCCTAGAAACGCTCCAGGTGAAATACTATGGAGCGCGCCCTTGGGCCCTGATCTAAATCC
CTACCTATCCCATTTGGCCAGAATGTACAATGGTTATGCAGGTGGTTTTGAAGTGCAGGTACTTCTCGCG
GGGAACGCGTTCACCGCCGGGAAGGTCATATTTGCAGCAGTCCCACCAAATTTTCCAACTGAAGGCTTGA
GCCCCAGCCAGGTCACTATGTTCCCCAATATAGTAGTAGATGTTAGGCAACTAGAACCTGTGTTGATTCC
CTTACCCGATGTTAGGAATAATTTCTATCATTACAATCAATCAAATGACCCCACCATTAAGTTAATAGCA
ATGTTGTATACACCACTTAGGGCTAATAATGCTGGGGATGATGTCTTCACAGTTTCTTGCCGAGTTCTCA
CGAGACCATCCCCCGATTTTGATTTCATATTTCTAGTGCCACCCACAGTTGAGTCAAGAACTAAACCATT
CTCTGTCCCAATTTTAACTGTTGAGGAGATGACCAATTCAAGATTCCCCATTCCTTTGGAAAAGTTGTTC
ACGGGTCCCAGCAGTGCCTTTGTTGTCCAACCACAAAACGGTAGGTGCACGACTGATGGCGTGCTCCTAG
GCACCACCCAACTGTCTCCTGTCAACATCTGCACCTTCAGAGGAGATGTCACCCATATCACAGGTAGTCG
TAACTACACAATGAATTTGGCTTCTCAAAATTGGAGCAATTATGACCCAACAGAAGAAATCCCAGCCCCT
CTAGGAACTCCAGATTTTGTGGGGAAGATTCAAGGCGTGCTCACCCAAACCACAAGGACAGATGGCTCAA
CACGCGGCCACAAAGCCACAGTGTACACTGGGAGCGCCGACTTTGCTCCAAAACTGGGTAGAGTTCAATT
TGAAACTGACACAGACCATGATTTTGAAACTAACCAAAACACAAAGTTCACCCCAGCTGGTGTCATCCAA
GATGGTAGCACCACCCACCGAAATGAACCCCAACAGTGGGTGCTCCCAAGTTACTCAGGCAGAAATACTC
CTAATGTGCATCTGGCCCCCGCTGTGGCCCCCACTTTTCCGGGTGAGCAACTTCTCTTCTTCAGATCCAC
CATGCCCGGATGCAGCGGGTACCCCAACATGGATTTGGACTGTCTGCTCCCCCAGGAATGGGTGCAGTAC
TTCTACCAAGAGGCAGCCCCAGCACAATCTGATGTGGCTCTGCTAAGATTTGTGAATCCAGACACAGGTA
GGGTTTTGTTTGAGTGTAAGCTTCATAAATCAGGCTATGTTACAGTGGCTCACACTGGCCAACATGATTT
GGTTATCCCCCCCAATGGTTATTTTAGGTTTGATTCCTGGGTCAACCAGTTTTACACGCTTGCCCCCATG
GGAAATGGAACGGGGCGTAGACGTGCACTATAATGGCTGGAGCTTTCTTTGCTGGATTGGCATCTGATGT
CCTTGGCTCTGGACTTGGTTCCCTTATCAATGCTGGGGCTGGGGCCATCAACCAAAAAGTTGAGTTTGAA
AATAACAGAAAATTGCAACAAGCATCCTTCCAATTTAGCAGCAATCTACAACAGGCTTCCTTTCAACATG
ACAAAGAGATGCTCCAAGCACAAATTGAGGCCACCAAAAGGCTACAACAGGAAATGATGAAAGTTAAGCA
GGCAATGCTCCTAGAGGGTGGGTTCTCTGAGACAGATGCAGCCCGCGGGGCAATCAACGCCCCCATGACA
AAAGCTTTGGACTGGAGCGGGACAAGGTACTGGGCTCCCGATGCTAGGACAACAACATACAATGCAGGCC
GCTTTTCCACCCCTCAACCATCGGGGGCATTGCCAGGAAGAGCTAATCTTAGGGATGCTGTCCCTGCTCG
GGGTTCCTCCAGTAAGTCTTCTAATTCTTCTACTGCTACTTCTGTGTACTCAAATCAAACTACTTCAACG
AGACTTGGTTCTACAGCTGGTTCTGGTACCAGTGTCTCGAGCTTCCCGTCAACTGCAAGGACTAGGAGCT
GGGTTGAGGATCAAAGTAGGAATTTGTCACCTTTCATGAGGGGGGCCCACAACATATCGTTTGTCACCCC
ACCATCTAGCAGATCCTCTAGCCAAGGCACAGTCTCAACCGTGCCTAAAGAGATTTTGGACTCCTGGACT
GGCGCT

>MF140671.1 Norovirus GII strain Norovirus/GII/Hu/NL/2013/GII.Pe-GII.4/Rotterdam/E1300301_p3_d0 ORF1 gene, partial cds; and ORF2 and ORF3 genes, complete cds
CGCTTCCGCTGCCGCTGTTGCCAACAGCAACAACGACATCGCAAAATCTTCAAGTGACGGTGTGTTTTCT
AACATGGCTGTCACTTTTAAGCGGGCCCTCGGGGCGCGGCCTAAACAGCCGCCCCCGAAGGAAATACCAC
CCAGACCCCCGCGACCACCCACACCAGAATTGATCAAAAAGATCCCTCCTCCCCCACCCAACGGGGAGGA
TGAACTAGTGGTCTCTTACAGCGCCAAAGATGGCGTTGCCGGACTGCCTGAGCTCACCACTGTCAGACAA
CCGGAAGAAACCAACACGGCGTTCAGTGTCCCCCCACTCAACCAAAGGGAGAGCAGGGACGCCAAGGAGC
CACTAACTGGAACAATCATTGAAATGTGGGATGGAGAAATCTACCATTACGGCCTGTACGTGGAACGAGG
TCTTATACTTGGTGTGCACAAGCCACCGGCAGCCATTAGCCTTGCCAAGGTCGAGCTAGCACCGCTCTCT
TTGTTCTGGAGACCTGTATACACCCCCCAGTATCTCATCTCTCCAGACACTCTTAGGAGATTACATGGAG
AGTCATTCCCCTACACTGCATTTGACAACAATTGCTACGCCTTTTGTTGTTGGGTATTAGACCTAAACGA
TTCATGGCTAAGCAGGAGAATGATTCAGAGAACAACAGGCTTCTTCAGGCCGTACCAGGATTGGAACAGG
AAACCCCTCCCCACTATGGATGATTCCAAATTAAAGAAGGTAGCCAACATATTCTTGTGCACTTTGTCTT
CACTATTCACCAGACCCATTAAGGACATAATAGGGAAGTTGAAACCTCTTAACATCCTTAACATTCTGGC
TACATGTGATTGGACCTTCGCAGGCATAGTGGAATCCTTAATACTCTTGGCAGAACTCTTTGGAGTTTTC
TGGACACCCCCAGATGTGTCTGCGATGATCGCCCCCTTGCTAGGTGATTATGAACTGCAAGGACCTGAGG
ACCTTGCAGTGGAACTGGTCCCAATAGTGATGGGGGGGATAGGTTTGGTGCTAGGATTTACCAAAGAGAA
AATCGGAAAGATGCTATCATCCGCTGCATCCACTTTAAGAGCTTGTAAAGACCTTGGTGCATACGGACTG
GAAATCTTAAAATTGGTCATGAAGTGGTTCTTCCCAAAGAAAGAGGAAGCAAATGAACTGGCTATGGTGA
GATCCATCGAGGATGCAGTACTAGACCTCGAGGCAATTGAAAACAACCACATGACCACCCTACTCAAAGA
CAAAGACAGCTTGGCAACCTACATGAGAACCCTTGACCTTGAGGAGGAGAAAGCCAGAAAACTCTCAACC
AAATCTGCTTCACCCGATATTGTGGGCACAATCAACTCTCTTCTGGCAAGAATCGCTGCTGCACGCTCCC
TAGTGCATCGGGCGAAAGAAGAGCTCTCCAGCAGGCCGAGACCTGTCGTTGTGATGATATCGGGAAGACC
AGGGATAGGGAAAACTCACCTTGCCAGGGAGCTGGCCAAGAAGATCGCGGCCTCCCTCACAGGGGACCAG
CGTGTGGGTCTTATCCCACGCAATGGTGTCGACCACTGGGACGCATACAAGGGCGAAAGAGTTGTCCTAT
GGGACGACTATGGAATGAGCAACCCCATCCATGACGCCCTCAGGTTGCAGGAGCTTGCTGACACTTGCCC
CCTCACGCTAAATTGTGACAGAATTGAGAACAAAGGGAAAGTCTTTGACAGTGATGCCATAATTATCACC
ACCAATCTGGCCAACCCAGCACCACTGGATTATGTCAACTTTGAAGCGTGCTCGAGACGCATTGATTTCC
TCGTGTACGCAGAAGCCCCTGAGGTGGAGAAGGCAAAGCGCGACTTCCCAGGTCAACCTGACATGTGGAA
GAACGCTTTCAGTCCTGACTTCTCACACATAAAACTGTCATTGGCTCCACAGGGTGGTTTTGACAAGAAC
GGCAACACCCCGCATGGAAAAGGGGTCATGAAGACCCTCACCACTGGCTCCCTCATCGCCCGAGCATCAG
GGTTACTCCATGAGAGGCTAGATGAATATGAACTGCAAGGCCCAGCCCTCACCACTTTCAACTTTGACCG
CAACAAGATACTTGCTTTTAGACAGCTTGCTGCTGAAAACAAGTATGGGCTGATGGACACAATGAGAGTT
GGAAAACAGCTCAAGGATGTCAAGACCATGTCAGACCTCAAACAAGCACTCAAGAACATCGCGATCAGGA
AGTGCCAGATAGTGTACAATGGTGGCACCTACACACTTGAGGCTGATGGCAAGGGTAGTGTGAAAGTTGA
CAAAGTGCAAAGTGCCACTGTGCAGACCAACAATGAACTAGCCGGTGCCCTACACCACCTAAGGTGCGCT
AGAATCAGATACTATGTTAAGTGCGTCCAGGAGGCACTGTATTCCATCATCCAAATCGCTGGGGCTGCAT
TTGTCACCACGCGCATCGCTAAGCGCATGAATATACAGGATCTCTGGTCCAAGCCACAGGTGGAAGACAC
AGAAGAGATGGCCAACAAAGATGGTTGCCTAAAACCCAAAGATGATGAAGAGTTTGTCGTCTCATCCGAC
GACATCAAAACTGAGGGCAAGAAAGGGAAGAACAAGTCCGGCCGTGGCAAGAAGCACACAGCCTTTTCAA
GTAAAGGGCTCAGTGATGAGGAGTACGATGAGTACAAGAGAATCAGAGAAGAAAGGAATGGTAAGTACTC
CATAGAAGAGTACCTTCAGGACAGAGACAGGTACTACGAGGAGGTGGCCATTGCCAGGGCAACCGAAGAG
GACTTCTGTGAAGAAGAAGAGGCCAAAATCCGGCAGAGAATTTTCAGACCAACAAGGAAACAACGCAAAG
AAGAGAGGGCCTCTCTCGGCTTGGTCACAGGCTCTGAAATCAGGAAGAGAAACCCAGAAGACTTCAAACC
CAAGGGAAAGCTGTGGGCTGATGATGACAGAAGTGTTGACTACAATGAGAAACTCAACTTTGAGGCCCCA
CCAAGCATCTGGTCGCGGATAGTCAACTTTGGTTCAGGCTGGGGCTTCTGGGTCTCCCCCAGTCTGTTTA
TAACATCAACCCATGTCATACCCCAAGGTGCAAAAGAGTTCTTCGGAGTCTCTATCAAGCAAATCCAGAT
ACACAAGTCAGGTGAATTCTGCCGGTTGAGATTCCCAAAGCCAATCAGAACTGATGTGACGGGCATGATT
CTAGAAGAAGGTGCGCCCGAGGGGACCGTGGCCACACTGCTCATCAAGAGACCAACTGGAGAGCTCATGC
CTCTGGCAGCCAGAATGGGGACCCATGCAACCATGAAAATTCAGGGGCGTACAGTTGGAGGGCAAATGGG
TATGCTCCTGACAGGATCCAACGCCAAGAGTATGGACCTAGGCACAACACCAGGCGACTGCGGCTGCCCC
TACATCTACAAGAGGGGGAATGACTACGTGGTCATAGGAGTCCATACGGCCGCTGCCCGTGGAGGAAACA
CTGTCATATGTGCCACCCAGGGGAGTGAGGGAGAAGCCACACTTGAAGGAGGTGACAGTAAAGGGACATA
CTGTGGCGCACCAATCTTGGGCCCAGGGAGCGCTCCGAAGCTCAGTACCAAGACTAAGTTTTGGAGATCA
TCCACAACACCACTCCCACCTGGCACCTACGAACCAGCCTACCTCGGTGGCAAAGACCCTAGAGTCAAAG
GTGGCCCTTCATTGCAACAAGTTATGAGGGACCAGCTGAAGCCATTCACAGAACCCAGAGGCAAACCACC
AAGACCAAATGTGTTGGAAGCTGCCAAGAAAACCATCATCAATGTCCTTGAGCAAACAATTGATCCACCC
CAAAAATGGTCATTTGCGCAAGCTTGCGCATCCCTTGACAAAACCACCTCCAGCGGCCACCCGCACCACA
TGCGGAAAAACGACTGTTGGAATGGGGAGTCCTTCACAGGAAAATTGGCTGATCAAGCCTCCAAGGCCAA
CCTAATGTTTGAAGAGGGAAAGAACATGACTCCAGTCTACACAGGTGCACTTAAAGATGAGTTGGTAAAG
ACCGATAAAGTTTATGGTAAGGTCAAGAAGAGGCTTCTGTGGGGTTCAGATCTGGCGACCATGATACGGT
GCGCCCGAGCTTTTGGAGGCCTTATGGATGAACTCAAGGCACACTGTGTCACACTTCCTGTCAGAGTTGG
TATGAACATGAATGAGGATGGCCCCATCATCTTTGAGAAGCACTCCAGATATAGATATCACTATGATGCT
GATTATTCCCGGTGGGACTCAACACAACAAAGGGATGTGCTAGCAGCAGCACTAGAAATCATGGTTAAGT
TCTCTCCAGAACCACACCTGGCCCAGATAGTTGCAGAAGACCTCCTCTCCCCTAGCGTGATGGATGTAGG
TGACTTTCAAATATCAATAAGTGAGGGTCTCCCCTCTGGGGTACCTTGTACCTCCCAGTGGAATTCCATC
GCCCACTGGCTCCTCACTCTGTGTGCACTCTCTGAAGTCACGGACCTGTCCCCTGATATCATTCAGGCCA
ACTCCCTTTTCTCCTTCTATGGTGATGATGAGATTGTGAGCACAGACATAAAGTTGGACCCAGAGAAGCT
GACAGCAAAACTCAAGGAGTACGGGCTGAAACCAACCCGCCCCGACAAAACTGAAGGACCCCTTGTTATC
TCTGAAGACCTGGATGGCCTGACATTCCTCCGGAGAACTGTGACCCGTGATCCAGCTGGCTGGTTTGGAA
AATTGGAACAAAGTTCAATTCTCAGGCAAATGTACTGGACCAGGGGTCCCAACCATGAAGATCCATTTGA
AACAATGATACCACACTCCCAAAGACCCATACAATTGATGTCCTTGCTGGGCGAGGCTGCACTCCACGGC
CCGGCATTCTATAGCAAAATTAGCAAATTAGTCATTGCAGAGTTGAAGGAAGGTGGCATGGATTTTTACG
TACCCAGACAAGAGCCAATGTTCAGATGGATGAGATTCTCAGATCTGAGCACGTGGGAGGGCGATCGCAA
TCTGGCTCCCAGTTTTGTGAATGAAGATGGCGTCGAGTGACGCCAACCCATCTGATGGGTCCGCAGCCAA
CCTCGTCCCAGTGGTCAACAATGAGGTTATGGCTCTGGAGCCCGTTGTTGGTGCCGCCATTGCGGCACCT
GTAGCGGGCCAACAAAATGTAATTGACCCCTGGATTAGAAATAATTTTGTACAAGCCCCTGGTGGAGAGT
TTACAGTATCCCCTAGAAACGCTCCAGGTGAAATACTATGGAGCGCGCCCTTGGGCCCTGATCTAAATCC
CTACCTATCCCATTTGGCCAGAATGTACAATGGTTATGCAGGTGGTTTTGAAGTGCAGGTACTTCTCGCG
GGGAACGCGTTCACCGCCGGGAAGGTCATATTTGCAGCAGTCCCACCAAATTTTCCAACTGAAGGCTTGA
GCCCCAGCCAGGTCACTATGTTCCCCAATATAGTAGTAGATGTTAGGCAACTAGAACCTGTGTTGATTCC
CTTACCCGATGTTAGGAATAATTTCTATCATTACAATCAATCAAATGACCCCACCATTAAGTTAATAGCA
ATGTTGTATACACCACTTAGGGCTAATAATGCTGGGGATGATGTCTTCACAGTTTCTTGCCGAGTTCTCA
CGAGACCATCCCCCGATTTTGATTTCATATTTCTAGTGCCACCCACAGTTGAGTCAAGAACTAAACCATT
CTCTGTCCCAGTTTTAACTGTTGAGGAGATGACCAATTCAAGATTCCCCATTCCTTTGGAAAAGTTGTTC
ACGGGTCCCAGCAGTGACTTTGTTGTCCAACCACAAAACGGTAGGTGCACGACTGATGGCGTGCTCCTAG
GCACCACCCAACTGTCTCCTGTCAACATCTGCACCTTCAGAGGAGATGTCACCCATATCACAGGTAGTCG
TAACTACACAATGAATTTGGCTTCTCAAAATTGGAGCAATTATGACCCAACAGAAGAAATCCCAGCCCCT
CTAGGAACTCCAGATTTTGTGGGGAAGATTCAAGGCGTGCTCACCCAAACCACAAGGACAGATGGCTCAA
CACGCGGCCACAAAGCCACAGTGTACACTGGGAGCGCCGACTTTGCTCCAAAACTGGGTAGAGTTCAATT
TGAAACTGACACAGACCATGATTTTGAAGCTAACCAAAACACAAAGTTCACCCCAGTTGGTGTCATCCAA
GATGGTAGCACCACCCACCGAAATGAACCCCAACAGTGGGTGCTCCCAAGTTACTCAGGCAGAAATACTC
CTAATGTGCATCTGGCCCCCGCTGTGGCCCCCACTTTTCCGGGTGAGCAACTTCTCTTCTTCAGATCCAC
CATGCCCGGATGCAGCGGGTACCCCAACATGGATTTGGACTGTCTGCTCCCCCAGGAATGGGTGCAGTAC
TTCTACCAAGAGGCAGCCCCAGCACAATCTGATGTGGCTCTGCTAAGATTTGTGAATCCAGACACAGGTA
GGGTTTTGTTTGAGTGTAAGCTTCATAAATCAGGCTATGTTACAGTGGCTCACACTGGCCAACATGATTT
GGTTATCCCCCCCAATGGTTATTTTAGGTTTGATTCCTGGGTCAACCAGTTTTACACGCTTGCCCCCATG
GGAAATGGAACGGGGCGTAGACGTGCACTATAATGGCTGGAGCTTTCTTTGCTGGATTGGCATCTGATGT
CCTTGGCTCTGGACTTGGTTCCCTTATCAATGCTGGGGCTGGGGCCATCAACCAAAAAGTTGAGTTTGAA
AATAACAGAAAATTGCAACAAGCATCCTTCCAATTTAGCAGCAATCTACAACAGGCTTCCTTTCAACATG
ACAAAGAGATGCTCCAAGCACAAATTGAGGCCACCAAAAGGCTACAACAGGAAATGATGAAAGTTAAGCA
GGCAATGCTCCTAGAGGGTGGGTTCTCTGAGACAGATGCAGCCCGCGGGGCAATCAACGCCCCCATGACA
AAAGCTTTGGACTGGAGCGGGACAAGGTACTGGGCTCCCGATGCTAGGACAACAACATACAATGCAGGCC
GCTTTTCCACCCCTCAACCATCGGGGGCACTGCCAGGAAGAGCTAATCTTAGGGATGCTGTCCCTGCTCG
GGGTTCCTCCAGTAAGTCTTCTAATTCTTCTACTGCTACTTCTGTGTACTCAAATCAAACTACTTCAACG
AGACTTGGTTCTACAGCTGGTTCTGGTACCAGTGTCTCGAGCTTCCCGTCAACTGCAAGGACTAGGAGCT
GGGTTGAGGATCAAAGTAGGAATTTGTCACCTTTCATGAGGGGGGCCCACAACATATCGTTTGTCACCCC
ACCATCTAGCAGATCCTCTAGCCAAGGCACAGTCTCAACCGTGCCTAAAGAGATTTTGGACTCCTGGACT
GGCGCTTTCAACACGCGCAGGCAGCCACTCTTCGCTCACATTCGTAAGCGAGGGGAGTCACGGGCGTAAT
GTGAAAAGACAAAATTGATTATCTTTCTTTTCTTTAGTGTCTTTT

>MF140670.1 Norovirus GII strain Norovirus/GII/Hu/NL/2013/GII.P4-GII.4/Rotterdam/E1300297_p2_d402 ORF1 gene, partial cds; ORF2 gene, complete cds; and ORF3 gene, partial cds
GTCTAACGACGCTTCCGCTGCCGCTGTTGCTAACAGCAACAACGACATCGCAAAATCTTCAAGTGACGGA
GTGCTTTCTAGCATGGCTATCACTTTTAAACGAGCCCTCGGGGCGCGGCCTAAACAGCCTCCCCCGAGGG
AAAAACCACAAAGACCCCCACGACCACCTACTCCAGAACTGGTCAAAAATATTCCCCCTCCCCCACCCAA
CGGAGAGGATGAAATAGTGGTTTCTTATAGTGTCAAGGATGGTGTTTCCGGCTTGCCTGACCTTTCCACC
GTCAGGCAACCGGAAGAATCTAACACGGCCTTCAGTGTCCCTCCACTCAATCAGAGGGAGAATAGAGATG
CTAAGGAGCCACTTACTGGAACAATTCTGGAAATGTGGGACGGGGAAATCTACCATTATGGCCTGTATGT
GGAGCGAGGTCTTGTACTAGGTGTGCACAAACCACCAGCTGCCATCAGCCTCGCTAAGGTTGAGCTAGCA
CCACTCTCCTTGTACTGGAGACCTGTGTACACTCCTCAGTACCTCATCTCTCCAGACACTCTCAAGAAAT
TATCCGGAGAAACGTTCCCCTACACAGCCTTTGACAACAACTGTTATGCCTTTTGTTGCTGGGTCCTGGA
CCTAAATGACTCGTGGCTGAGCAGGAGAATGATCCAGAGAACAACTGGTTTCTTCAGGCCCTATCAAGAC
TGGAATAGGAAACCCCTTCCCACTATGGATGACTCCAAAATAAAGAAGGTAGCTAACATATTCCTGTGTG
CTCTGTCCTCGCTGTTCACCAGACCCATAAAAGATATAATAGGGAAGATAAGGCCTCTTAACATCCTCAA
CATCTTAGCCTCATGTGATTGGACTTTTGCAGGCATAGTGGAGTCCCTGATACTCTTGGCAGAACTCTTT
GGAGTTTTCTGGACACCCCCAGATGTGTCTGCGATGATTGCCCCCTTACTTGGTGACTACGAGCTACAAG
GACCTGAGGACCTTGCAGTGGAGCTCGTCCCCGTAGTGATGGGGGGAATTGGTTTGGTGCTAGGATTCAC
CAAAGAGAAGATTGGGAAAATGTTGTCATCTGCTGCGTCCACCTTGAGAGCTTGTAAAGACCTTGGTGCA
TATGGGCTAGAGATCCTGAAGTTGGTCATGAAGTGGTTCTTCCCGAAGAAGGAGGAGGCAAATGAGCTGG
CTATAGTGAGGTCTATCGAGGATGCAGTCCTAGATCTCGAGGCAATTGAAAACAACCATATGACCACCTT
GCTCAAAGACAAAGACAGTCTGGCAACCTATATGAGAACACTTGACCTTGAGGAGGAGAAAGCCAGGAAA
CTCTCAACCAAGTCTGCCTCACCCGACATCGTGGGCACAATCAACGCCCTCCTGGCGAGAATCGCTGCCG
CACGTTCTCTGGTGCATCGAGCGAAGGAGGAGCTTTCCAGCAGACCAAGACCTGTGGTGTTGATGATATC
AGGCAGGCCAGGAATAGGGAAGACCCACCTCGCTAGGGAAGTGGCTAAGAAAATCGCAGCCTCCCTTACA
GGAGACCAGCGTGTGGGCCTCATCCCACGCAATGGCGTCGACCATTGGGATGCGTACAAGGGGGAGAGGG
TCGTCCTATGGGACGATTATGGAATGAGCAACCCTATTCACGATGCCCTCAGGCTGCAAGAACTCGCTGA
CACTTGCCCCCTCACTCTAAACTGTGACAGGATTGAAAATAAAGGAAAGGTCTTTGACAGCGATGTCATC
ATTATCACCACTAATCTGGCCAACCCAGCACCACTGGACTATGTCAACTTTGAAGCATGCTCGAGGCGCA
TCGACTTCCTCGTGTATGCAGAGGCCCCTGAAGTCGAAAAGGCGAAGCGTGACTTCCCAGGCCAGCCTGA
CATGTGGAAGAACGCTTTCAGTTCTGATTTCTCACACATAAGACTAGCACTGGCCCCACAGGGTGGTTTC
GACAAGAACGGGAACACCCCGCACGGAAAGGGCGTCATGAAGACTCTCACCACTGGCTCCCTTATTGCCC
GGGCATCAGGGCTACTCCATGAGAGGTTAGATGAATTTGAACTACAGGGCCCAGCTCTCACCACCTTCAA
TTTCGATCGCAATAAAGTGCTTGCCTTTAGACAGCTTGCTGCTGAAAATAAATATGGATTGATGGACACA
ATGAGGGTTGGGAAACAGCTCAAGGATGTCAGAACCATGCCAGAACTCAAACAAGCACTCAAGAATGTCT
CAATCAAGAAGTGCCAAATAGTGTATAGTGGTTGCACCTACATACTTGAGTCTGATGGTAAGGGCAATGT
GAAAGTTGACAGAATCCAAAGCGCCGCCGTGCAGATCAACAATGAGCTGGCTGGTGCCCTGCACCATTTG
AGGAGCGCCAGAATCAGATACTATGTCAAGTGTGTCCAGGAGGCCCTGTATTCCATCATGCAAATTGCTG
GGGCTGCATTTGTCACCACGCGCATTGCCAAGCGCATGAACATACAAAACCTATGGTCCAAGCCACAAGT
GGAAAACACAGAGGAGACTACCAGCAATGACGGGTGCCCAAAACCTAAGGATGATGAGGAGTTTGTCATT
TCATCCGACGACATCAAAACTGAGGGTAAGAAAGGGAAGAACAAGACTGGCCGCGGCAAGAAGCACACAG
CATTTTCAAGCAAAGGCCTCAGTGATGAAGAGTACGATGAGTACAAGAGGATTAGAGAAGAAAGGAATGG
CAAGTACTCCATAGAAGAGTACCTTCAGGACAGGGACAAATACTATGAGGAGGTGGCCATTGCCAGGGCG
ACTGAGGAAGACTTCTGTGAAGAGGAGGAGGCCAAGATCCGGCAAAGGATCTTTAGGCCAACAAGGAAAC
AACGCAAGGAGGAAAGAGCCTCTCTCGGTCTGGTCACAGGCTCTGAAATTAGGAAAAGAAACCCAGATGA
CTTCAAACCCAAGGGGAAGTTGTGGGCTGACGATGACAGGAGTGTGGACTACAATGAGAAACTCAGTTTT
GAGGCCCCACCAAGCATCTGGTCGAGAATAGTCAACTTTGGTTCAGGCTGGGGATTCTGGGTCTCTCCCA
GTCTGTTCATAACATCAACCCATGTCATACCCCAGGGCGCAAAGGAGTTCTTTGGAGTCCCCATCAAACA
AATACAGGTACACAAGTCAGGCGAGTTCTGTCGCTTGAGATTCCCAAAACCAATCAGGACTGATGTGACA
GGCATGATCTTAGAAGAAGGCGCACCTGAGGGTACCGTGGTCACACTACTCATCAAAAGGTCCACTGGGG
AACTCATGCCCCTAGCAGCTAGGATGGGGACCCATGCGACCATGAAGATCCAAGGACGCACTGTTGGAGG
CCAGATGGGCATGCTTCTGACAGGATCCAACGCCAAGAGCATGGACCTGGGTACTACACCAGGTGATTGT
GGCTGCCCCTATATCTACAAGAGAGGTAATGACTACGTGGTCATTGGAGTCCACACGGCTGCCGCACGTG
GGGGGAACACTGTCATATGTGCCACCCAGGGGAGTGAAGGAGAGGCTACACTTGAAGGTGGTGACAACAA
GGGGACATACTGTGGTGCACCAATCCTAGGCCCAGGGAGTGCCCCAACTCTTAGCACCAAGACCAAATTC
TGGAGATCGTCTACAGCGTCACTCCCACCTGGCACCTATGAACCAGCCTATCTTGGTGGCAAGGACCCTA
GAGTCAAGGGTGGCCCTTCACTACAGCAAGTCATGAGGGAACAGTTGAAGCCATTCACAGAGCCAAGGGG
CAAGCCACCAAAACCAAGTGTATTAGAAGCTGCCAAGAAGACCATCATCAATGTCCTTGAGCAAACAATT
GATCCACCTGAGAAATGGTCGTTCGCACAAGCTTGCGCGTCCCTTGACAAGACCACTTCCAGTGGTCATC
CGCACCACGTGCGGAAAAACGACTGCTGGAACGGGGAGTCCTTCACAGGCAAGCTGGCAGACCAGGCTTC
CAAGGCCAACCTGATGTTTGAAGAAGGGAAGAACATGACCCCAGTCTACACAGCTGCGCTCAAGGATGAG
CTAGTTAAAACTGACAAAATTTATGGTAAGATCAAGAAGAGGCTTCTCTGGGGCTCGGACTTGGCGACCA
TGATCCGGTGTGCTCGAGCATTCGGAGGCCTAATGGATGAACTCAAAGCACACTGTGTCACGCTTCCCAT
TAGAGTTGGCATGAATATGAATGAGGATGGCCCCATCATCTTCGAGAGGCATTCCAGGTACACATATCAC
TATGATGCTGATTACTCTCGATGGGATTCAACACAACAGAGAGCCGTGTTGGCAGCAGCTCTCGAAATCA
TGGTTAAATTCTCCCCAGAACCACATTTGGCTCAGGTAGTCGCGGAAGACCTTCTTTCTCCTAGCGTGGT
GGACGTGGGCGACTTCACAATATCAATCAACGAGGGTCTTCCCTCTGGGGTGCCCTGCACCTCCCAATGG
AACTCCATCGCCCACTGGCTTCTCACTCTCTGTGCGCTCTCCGAAGTCACAAACCTATCCCCTGACACCA
TACAGGCTAACTCCCTCTTCTCTTTTTATGGTGATGATGAAATTGTTAGCACAGACATAAAATTGGATCC
AGAGAAATTGACAGCAAAGCTCAGAGAATATGGGTTAAAACCAACCCGCCCTGACAAAACTGAAGGACCC
CTTGTCATCTCTGAAGACCTGAATGGCCTAACTTTCCTGCGGAGAACTGTGACCCGCGACCCAGCTGGTT
GGTTTGGAAAACTGGAGCAGAGTTCAATACTCAGGCAAATGTACTGGACTAGGGGTCCCAACCATGGAGA
CCCATCTGAAACAATGATTCCACACTCCCAAAGACCCATACAATTGATGTCCCTACTGGGGGAGGCCGCT
CTCCACGGCCCAGCCTTTTATAGCAAAATCAGCAAGTTGGTCATTGCAGAGCTAAAAGAAGGTGGCATGG
ATTTTTACGTGCCCAGACAAGAGCCAATGTTCAGATGGATGAGATTCTCAGATCTGAGCACGTGGGAGGG
CGATCGCAATCTGGCTCCCAGCTTTGTGAATGAAGATGGCGTCGAGTGACGCCAACCCATCTGATGGGTC
CACAGCCAACCTCGTCCCAGAGGTCAACAATGAGGTTATGGCTTTGGAGCCCGTAGTTGGTGCCGCCATT
GCGGCACCTGTAGCGGGCCAACAAAATGTAATTGACCCCTGGATTAGGAACAATTTTGTACAAGCCCCTG
GTGGAGAGTTTACAGTATCCCCTAGAAACGCTCCAGGTGAAATATTATGGAGCGCGCCCTTAGGCCCTGA
TCTGAATCCCTACCTTTCCCATTTGGCCAGAATGTACAATGGTTATGCAGGTGGTTTTGAAGTGCAGGTA
ATCCTCGCGGGGAACGCGTTCACCGCCGGGAAAATCATATTTGCAGCAGTCCCACCAAATTTCCCAACTG
AAGGTTTGAGCCCCAGTCAGGTCACTATGTTTCCCCATATAATAGTAGATGTTAGGCAATTGGAACCTGT
GTTGATCCCCTTACCCGATGTTAGGAATAATTTCTACCATTATAATCAATCAAATGACCCCACCATCAAA
TTGATAGCAATGTTGTACACACCACTTAGGGCTAATAATGCTGGGGACGATGTCTTCACAGTTTCTTGTC
GAGTTCTCACGAGACCATCCCCCGATTTTGATTTCATATTTTTGGTGCCACCTACAGTTGAATCAAGAAC
TAAACCATTCTCTGTCCCAGTTTTAACTGTTGAGGAGATGACCAATTCAAGGTTCCCCATTCCTTTGGAA
AAGTTGTTCACGGGCCCCAGTAGTGCCTTTGTTGTTCAACCACAAAATGGCAGGTGCACGACTGATGGCG
TGCTCCTAGGTACTACCCAACTGTCCCCTGTCAACATCTGCACCTTCAGAGGGGATGTCACCCATATTCC
AGGCAGTCGTAACTACACAATGAATTTGGCCTCCCAAAATTGGAACAGTTACGATCCAACAGAAGAAATC
CCAGCCCCTCTAGGAACTCCAGATTTCGTGGGGAAGATTCAAGGTGTGCTCACCCAAACCACAAGGACAA
ATGGCTCGACCCGCGGCCACAAAGCTACAGTGTACACTGGGAGCGCCGACTTTTCTCCAAAACTGGGTAG
AGTTCAATTTGCCACTGACACAGACAATGATTTTGAAACTAACCAGAACACAAAGTTCACCCCAGTCGGT
GTTATCCAGGATGGTAGTACCACCCCCCGAAATGAACCCCAACAATGGGTGCTCCCAAGTTACTCAGGCA
GAAACATTCATAATGTGCACCTGGCCCCCGCTGTAGCCCCCACTTTCCCGGGCGAGCAGCTCCTCTTCTT
CAGATCTACTATGCCCGGATGCAGCGGGTACCCCAACATGGATTTGGACTGTCTGCTCCCCCAGGAATGG
GTGCAGTACTTCTACCAGGAGGCAGCCCCAGCACAATCTGATGTGGCTCTGTTAAGATTTGTGAATCCAG
ACACAGGCAGGGTTTTGTTTGAGTGTAAGCTTCATAAATCAGGCTATGTTACAGTGGCTCACACTGGCCA
ACATGATTTGGTTATCCCCCCCAATGGTTATTTTAGATTTGATTCCTGGGTCAACCAGTTCTACACACTT
GCCCCTATGGGAAATGGGACGGGGCGTAGACGTGCATTATAATGGCTGGAGCTTTCTTTGCTGGATTGGC
ATCTGACGTCCTTGGCTCTGGACTTGGTTCCCTAATCAATGCTGGGGCTGGGGCCATCAACCAAAAAGTT
GAATTTGAAAATAACAGAAAATTGCAACAAGCTTCCTTCCAATTTAGTAGCAATCTACAACAAGCTTCCT
TTCAACATGACAAAGAGATGCTCCAAGCACAAATTGAGGCCACCAAAAAGTTGCAACAGGAAATGATGAG
AGTTAAACAAGCAATGCTCCTAGAGGGTGGATTCTCTGAGACAGATGCAGCCCGTGGGGCAATCAACGCC
CCCATGACAAAAACTTTGGACTGGAGCGGGACAAGGTACTGGGCTCCCGATGCTAGGACTACAACATATA
ATGCAGGCCGCTTTTCCACCCCTCAACCCTCGGGGGCACTACCAGGAAGAGCTAGTCTTAGGGCTACTGT
CCCCGCCCGGGGTTCCTCCAGCACGTCTTCTAACTCTTCTATTGCTACTTCTGTGTATTCAAATCAAACC
ACCTCGACGAGACTTGGTTCTACAGCTGGTTCTGGTACCAGTGTCTCGAGCCTCCCGTCAACTGCAAGGG
CTAGGAGCTGGGTTGAGGATCAAAATAGGAATTTGTCACCTTTCATGAGGGGGGCCCACAACATCTCGTT
TGTCACCCCACCATCTAGCAGATCCTCTAGCCAAGGCACAGTCTCAACCGTGCCCAAAGAAGTTTTGGAC
TCCTGGACTGGCGCTTTCAACACGCGCAGGCAG

>MF140669.1 Norovirus GII strain Norovirus/GII/Hu/NL/2012/GII.P4-GII.4/Rotterdam/E1300296_p2_d0 ORF1 gene, partial cds; and ORF2 and ORF3 genes, complete cds
TCTAACGACGCTTCCGCTGCCGCTGTTGCTAACAGCAACAACGACACCGCAAAATCTTCAAGTGACGGAG
TGCTTTCTAGCATGGCTGTCACTTTTAAACGAGCCCTCGGGGCGCGGCCTAAACAACCTCCCCCGAGGGA
AAAACCACAAAGACCCCCACGACCACCTACTCCAGAACTGGTCAAAAATATTCCCCCTCCCCCACCCAAC
GGGGAGGATGAAATAGTGGTTTCTTATAGTGTCAAAGGTGGTGTTTCCGGCTTGCCTGACCTTTCCACCG
TCAGGCAACCGGAAGAATCTAACACGGCCTTCAGTGTCCCTCCACTCAACCAGAGGGAGAATAGAGATGC
TAAGGAGCCACTCACTGGAACAATTCTGGAAATGTGGGATGGGGAAATCTACCATTATGGCCTGTATGTG
GAACGAGGTCTTGTACTAGGTGTGCACAAACCACCAGCTGCCATCAGCCTCGCTAAGGTTGAGCTAGCAC
CACTCTCCTTGTACTGGAGGCCTGTGTACACTCCTCAGTACCTCATCTCTCCAGACACTCTCAAGAAATT
ATCCGGAGAAACGTTCCCCTACACAGCCTTTGACAACAACTGTTATGCCTTTTGTTGCTGGGTCCTGGAC
CTAAATGACTCGTGGCTGAGCAGGAGAATGATCCAGAGAACAACTGGTTTCTTCAGGCCCTACCAAGACT
GGAATAAGAAACCCCTTCCCACCATGGATGACTCCAAAATAAAGAAGGTAGCCAACATATTCCTGTGTGC
TCTGTCCTCGCTGTTCACCAGACCCATAAAAGACATAATAGGGAAGATAAGGCCTCTCAACATCCTCAAC
ATCTTAGCCTCATGTGATTGGACTTTTGCAGGCATAGTGGAGTCCCTGATACTCTTGGCAGAACTCTTTG
GAGTTCTCTGGACACCCCCAGATGTGTCTGCGATGATTGCCCCCTTACTTGGTGACTACGAGCTACAAGG
ACCTGAGGACCTTGCAGTGGAGCTCGTCCCCGTGGTGATGGGGGGAATTGGTTTGGTGCTAGGATTCACC
AAAGAGAAGATTGGGAAAATGTTGTCATCTGCTGCGTCCACCCTGAGAGCTTGTAAAGACCTTGGTGCAT
ATGGGCTAGAGATCCTAAAGTTGGTCATGAAATGGTTCTTCCCGAAGAAGGAGGAGGCAAATGAGCTGGC
TATAGTGAGGTCTATCGAGGATGCAGTTCTGGATCTCGAGGCAATTGAAAACAACCATATGACCACCTTG
CTCAAAGACAAAGACAGTCTGGCAACCTATATGAGAACACTTGACCTTGAGGAGGAGAAAGCCAGGAAAC
TCTCAACCAAGTCTGCCTCACCCGACATCGTGGGCACAATCAACGCCCTCCTGGCGAGAATCGCTGCCGC
ACGTTCTCTGGTGCATCGAGCGAAGGAGGAGCTTTCCAGCAGACCAAGACCTGTGGTGTTGATGATATCA
GGCAGGCCAGGAATAGGGAAGACCCACCTCGCTAGGGAAGTGGCTAAGAGAATCGCAGCCTCCCTTACAG
GAGACCAGCGTGTAGGCCTCATCCCACGCAATGGCGTCGACCATTGGGATGCGTACAAGGGGGAGAGGGT
CGTCCTATGGGACGATTATGGAATGAGCAACCCTATTCACGACGCCCTCAGGCTGCAAGAACTTGCTGAC
ACTTGCCCCCTCACTCTGAACTGTGACAGGATCGAAAACAAAGGAAAGGTCTTTGACAGCGATGTCATCA
TTATCACTACCAATCTGGCTAACCCAGCACCACTGGATTATGTCAATTTTGAAGCATGCTCGAGGCGCAT
CGACTTCCTCGTGTATGCAGAAGCCCCTGAAGTCGAAAAGGCGAAGCGTGACTTCCCAGGCCAGCCTGAC
ATGTGGAAGAACGCCTTCAGTTCTGATTTCTCACACATAAAACTAGCACTGGCCCCACAGGGTGGTTTCG
ACAAGAACGGGAATACCCCACACGGAAAAGGCGTCATGAAGACTCTCACCACTGGCTCCCTTATCGCCCG
GGCATCAGGGCTACTCCATGAGAGGTTAGATGAATTTGAACTACAGGGCCCAGCTCTCACCACCTTCAAT
TTCGATCGCAATAAAGTGCTTGCCTTTAGACAGCTTGCTGCTGAAAATAAATATGGATTGATGGACACAA
TGAGAGTTGGGAAACAGCTCAAGGATGTCAGAACCATGCCAGAACTCAAACAAGCACTCAAAAATGTCTC
AATCAAGAAATGTCAAATAGTGTATAGTGGTTGCACCTACATACTTGAGTCTGATGGCAAGGGCAATGTG
AAAGTTGACAGAATCCAAAGCGCCGCCGTGCAGACCAACAATGAGCTGGCTGGTGCCCTGCACCATTTGA
GGTGCGCCAGAATCAGATATTATGTCAAGTGTGTCCAGGAGGCCCTGTATTCCATCATTCAAATTGCTGG
GGCTGCATTTGTCACCACGCGCATTGTCAAGCGCATGAACATACAAGACCTATGGTCCAAGCCACAAGTG
GAAAACACAGAGGAGACTACCAGCAAGGACGGGTGTCCAAAACCTAAGGATGATGAGGAGTTTGTCATTT
CATCCGACGACATCAAAACTGAGGGTAAGAAAGGGAAGAACAAGACTGGTCGCGGCAAGAAGCACACAGC
ATTTTCAAGCAAAGGCCTCAGTGATGAAGAGTACGATGAGTACAAGAGGATTAGAGAAGAAAGGAATGGC
AAGTACTCCATAGAAGAGTACCTTCAGGACAGGGACAAATACTATGAGGAGGTGGCCATTGCCAGGGCGA
CTGAGGAAGACTTCTGTGAAGAGGAAGAGGCCAAGATCCGGCAAAGGATCTTTAGGCCAACAAGGAAACA
ACGCAAGGAGGAAAGAGCCTCTCTCGGTCTGGTCACAGGCTCTGAAATTAGGAAAAGAAACCCAGATGAC
TTCAAACCCAAGGGGAAATTGTGGGCTGACGATGACAGAAGTGTGGACTACAATGAGAAACTCAGTTTTG
AGGCCCCACCAAGCATCTGGTCGAGAATAGTCAACTTTGGTTCAGGCTGGGGATTCTGGGTCTCCCCCAG
TCTGTTTATAACATCAACCCATGTCATACCCCAGGGTGCAAAGGAGTTCTTTGGAGTCCCCATCAAACAA
ATACAGGTGCACAAGTCAGGCGAGTTCTGTCGCTTGAGATTCCCAAAACCAATCAGGACTGATGTAACAG
GCATGATCTTAGAAGAAGGCGCACCTGAGGGCACCGTGGTCACACTACTCATCAAAAGGTCCACTGGAGA
ACTCATGCCCCTAGCAGCTAGGATGGGGACCCATGCGACCATGAAGATCCAAGGGCGCACCGTTGGAGGC
CAGATGGGCATGCTTCTGACAGGATCCAACGCCAAGAGCATGGACCTGGGTACCACACCAGGTGATTGTG
GCTGCCCCTATATCTACAAGAGAGGTAATGACTATGTGGTCATTGGAGTCCACACGGCTGCCGCACGTGG
GGGAAACACTGTCATATGTGCCACCCAGGGGGGTGAAGGAGAGGCTACACTTGAAGGTGGTGACAACAAG
GGGACATACTGTGGTGCACCAATCCTAGGCCCAGGGAGTGCCCCAACACTTAGCACCAAGACCAAATTCT
GGAGATCGTCCACAGCATCACTCCCACCTGGCACCTATGAACCAGCCTATCTTGGTGGCAAGGACCCTAG
AGTCAAGGGTGGCCCTTCACTACAGCAAGTCATGAGGGAACAGTTGAAGCCATTCACAGAGCCAAGGGGC
AAGCCACCAAAACCAAGTGTATTAGAAGCTGCCAAGAAGACCATCATCAATGTCCTTGAGCAAACAATTG
ATCCACCTGAGAAATGGTCGTTCGCACAAGCCTGCGCGTCCCTTGACAAGACCACTTCCAGTGGTTATCC
GCACCACGTGCGGAAAAATGACTGCTGGAACGGGGAGTCCTTCACAGGCAAGCTGGCAGACCAGGCTTCC
AAGGCCAACCTGATGTTTGAAGAAGGGAAGAACATGACCCCAGTCTACACAGCTGCGCTCAAGGATGAGT
TGGTCAAAACTGACAAAATTTATGGTAAGATCAAGAAGAGGCTTCTCTGGGGCTCGGACTTGGCGACCAT
GATCCGGTGTGCTCGAGCATTCGGAGGCCTAATGGATGAACTCAAAGCACACTGTGTCACACTTCCCATT
AGAGTTGGCATGAATATGAATGAGGATGGCCCCATCATCTTCGAGAGGCATTCCAGGTACACATATCACT
ATGATGCTGATTACTCTCGGTGGGATTCAACACAACAGAGAGCCGTGTTGGCAGCAGCTCTAGAAATCAT
GGTTAAATTCTCCCCAGAACCACATTTGGCTCAGGTAGTCGCGGAAGACCTTCTCTCTCCTAGCGTGGTG
GACGTGGGCGACTTCACAATATCAATCAACGAGGGTCTTCCCTCTGGGGTGCCTTGCACCTCCCAATGGA
ACTCCATCGCCCACTGGCTTCTCACTCTCTGTGCGCTCTCTGAAGTCACAAATCTATCCCCCGATACCAT
ACAGGCTAACTCCCTCTTCTCTTTTTATGGTGATGATGAAATTGTTAGCACAGACATAAAATTGGACCCA
GAGAAATTGACAGCAAAGCTCAGAGAATATGGGCTAAAACCAACCCGCCCTGACAAAACTGAAGGACCCC
TTGTCATCTCTGAAGACCTGAATGGCCTAACTTTTCTGCGGAGAACTGTGACCCGCGACCCAGCTGGTTG
GTTTGGAAAACTGGAGCAGAGTTCAATACTCAGGCAAATGTACTGGACTAGGGGTCCCAACCATGGAGAC
CCATCTGAAACAATGATTCCACACTCCCAAAGACCCATACAATTAATGTCCCTACTGGGGGAGGCCGCTC
TCCACGGCCCTGCATTTTACAGCAAAATCAGCAAATTGGTCATTGCAGAGCTAAAAGAAGGTGGCATGGA
TTTTTACGTGCCCAGACAAGAGCCAATGTTCAGATGGATGAGATTCTCAGATCTGAGCACGTGGGAGGGC
GATCGCAATCTGGCTCCCAGTTTTGTGAATGAAGATGGCGTCGAGTGACGCCAACCCATCTGATGGGTCC
ACAGCCAACCTCGTCCCAGAGGTCAACAATGAGGTTATGGCTTTGGAGCCCGTAGTTGGTGCCGCCATTG
CGGCACCTGTGGCGGGCCAACAAAATGTAATTGACCCCTGGATTAGAAACAATTTTGTACAAGCCCCTGG
TGGAGAGTTTACAGTATCCCCTAGGAACGCTCCAGGTGAAATACTATGGAGCGCGCCCTTAGGCCCTGAT
TTGAATCCCTACCTTTCCCACTTGGCCAGAATGTACAATGGTTATGCAGGTGGTTTTGAAGTGCAGGTAA
TCCTCGCGGGGAACGCGTTCACCGCCGGGAAGATCATATTTGCAGCAGTCCCACCAAATTTCCCGACTGA
AGGTTTGAGCCCCAGCCAGGTCACTATGTTCCCCCACATAATAGTAGATGTTAGGCAATTGGAACCCGTG
TTGATCCCCTTACCCGATGTTAGGAATAATTTCTACCATTATAACCAATCAAATGACCCCACCATCAAAT
TGATAGCAATGTTGTACACACCACTTAGGGCTAATAATGCCGGGGACGATGTCTTCACAGTTTCTTGTCG
TGTTCTCACGAGACCATCCCCCGATTTTGATTTCATATTTTTGGTGCCACCCACAGTTGAATCAAGAACT
AAACCATTCTCTGTCCCAGTTTTAACTGTTGAGGAGATGACCAATTCAAGGTTCCCCATCCCTCTGGAAA
AGTTGTTCACGGGCCCCAGCAGTGCCTTTGTTGTTCAACCACAAAACGGCAGGTGCACGACTGATGGCGT
GCTCCTAGGTACTACCCAACTGTCTCCTGTCAACATCTGCACCTTCAGAGGGGATGTCACCCATACTCCA
GGCAGTCATAACTACACAATGAATTTGGCCTCCCAAAATTGGAACAGTTACGATCCAACAGAAGAAATCC
CAGCCCCTCTAGGAACTCCAGATTTCGTGGGGAAGATCCAAGGTGTGCTCACTCAAACCACAAGGACAAA
TGGCTCGACCCGCGGCCACAAAGCTACAGTGTATACTGGGAGCGCCGACTTTTCTCCAAAACTGGGTAGA
GTTCAATTTGCCACTGACACAGACAATGATTTTGAAACTAACCAAAACACAAAGTTCACCCCAGTCGGTG
TCATCCAGGATGGTAGTACTACCCCCCGAAATGAACCCCAACAGTGGGTGCTCCCAAGTTACTCAGGCAG
AAACATTCATAACGTACACCTGGCCCCCGCTGTAGCCCCCACTTTCCCGGGCGAGCAGCTCCTCTTCTTC
AGGTCTACTATGCCCGGTTGCAGCGGGTACCCCAACATGGATTTGGACTGTCTGCTCCCCCAGGAGTGGG
TGCAATACTTCTACCAGGAGGCAGCCCCAGCACAATCTGATGTGGCTCTGTTAAGATTTGTGAATCCAGA
CACAGGTAGGGTTTTGTTTGAGTGTAAGCTTCATAAATCAGGCTATGTTACAGTGGCTCATACTGGCCAG
CATGATTTGGTTATCCCTCCCAATGGTTATTTTAGATTTGATTCCTGGGTCAACCAGTTCTACACACTTG
CCCCCATGGGAAATGGGACGGGGCGTAGACGTGCATTATAATGGCTGGAGCTTTCTTTGCTGGATTGGCA
TCTGACGTCCTTGGCTCTGGACTTAGTTCCCTAATCAATGCTGGGGCTGGGGCCATCAACCAAAAAGTTG
AATTTGAAAATAACAGAAAGCTGCAACAGGCTTCCTTCCAATTTAGTAGCAATCTACAACAGGCCTCCTT
TCAACATGACAAAGAGATGCTCCAAGCACAAATTGAGGCCACCAAAAAGTTGCAACAGGAAATGATGAGA
GTTAAACAAGCAATGCTCCTAGAGGGTGGATTCTCTGAGACAGATGCAGCCCGTGGAGCAATCAACGCCC
CCATGACAAAAACTTTGGACTGGAGCGGGACAAGGTACTGGGCTCCCGATGCTAGGACTACAACATATAG
TGCAGGCCGCTTTTCCACCCCTCAACCCTCGGGGGTATTACCAGGAAGAGCTAATCTTAGGGCTATTGTC
CCCGCCCGGGGTTCCTCCAGCACGTCTTCTAACTCTTCTTTTGCTACTTCTGTGTATTCAAATCAAACCA
CCTCAACGAGACTTGGTTCTACAGCTGGTTCTGGTACCAGTGTCTCGAGCCTCCCGTCAACTGCAAGGAC
TAGGAGCTGGGTTGAGGATCAAAATAGGAATTTGTCACCTTTCATGAGGGGGGCCCACAACATCTCGTTT
GTCACCCCACCATCTAGCAGATCCTCTAGCCAAGGCACAGTCTCAACCGTGCCCAAAGAAGTTTTGGACT
CCTGGACTGGCGCTTTCAACACGCGCAGGCAGCCTCTCTTCGCTCACATTCGCAAGCGAGGGGAGTCACG
GGTGTAATGTGAAAAGACAAAATTGATTATCTT

>MF140668.1 Norovirus GII strain Norovirus/GII/Hu/NL/2011/GII.P4-GII.4/Rotterdam/E7800022_p16_d451 ORF1 gene, partial cds; and ORF2 and ORF3 genes, complete cds
TCTAACGACGCTTCCGCTGCCGCTGTTGCCAACAGCAACAACGACACTGCAAAATCTTCAAGTGACGGAG
TGTTTTCTAACATGGCTGTCACTTTTAAACGAGCCCTCGGGGCGCGGCCTAAACAGCCCCCCCCGAGGGA
AATACCACAGAGACCCCCACGACCACCTACCCCGGAACTGGTCAAAAAGATCCCACCTCCCCCGCCCAAC
GGGGAGGATGAGGCAGTGGTCTCTTATAGTGTTAAAGATGGCATTTCCGGCCTGCCCGAGCTTTCCACTG
TCAGGCAGCCGGACGAAAACAACACGGCCTTCAGTGTCCCCCCGCTCAGCCTAAGGGAGAACAAGGATGC
TAAGGAGCCACTGACTGGGACAATTCTGGAGATGTGGGATGGTGAGTTCTACCACTACGGCATATATGTG
GAACGAGGTCTTGTACTTGGCGTGCACAAACCACCGGCCGCCGTCAGCCTCGCCAGGATCGAGCTAACAC
CACTCTCCTTGTTTTGGAGGCCTGTGTATACTCCCCAATATCTCATCTCTCCAGACTCCCTCAAGAAACT
GCACGGAGAATCATTCCCCTACACAGCCTTTGACAACAATTGTTACGCCTTTTGTTGCTGGGTCTTGGAC
CTAAACGACTCGTGGCTGAATAGGAGATGTATCCAGAGAACAACTGGTTTCTTCAGACCTTACCAAGAGT
GGAATAGGAAACCCCTCCCCACTATGGATGACTCCAAATTAAAGAAGGTGGCTAATATATTCCTGTGTGC
TCTATCTTCACTATTCACCAGGCCCATAAAAGACATAATAGGGAAGATAAAGCCTCTTAACATCCTCAAC
ATCTTGGCCTCATGCGACTGGACTTTCGCAGGCATAGTGGAATCCTTGATACTCTTGGTGGAGCTCTTTG
GAATTTTCTGGACACCCCCAGATGTGTCTGCGATGATTGCCCCCTTACTCGGCGATTACGAGTTACAAGG
ACCCGAGGACCTTGCAGTGGAACTCGTTCCTGTGGTGATGGGGGGAATTGGCTTGGTGCTAGGATTCACC
AAAGAGAAAATTGGAAAAATGTTGTCATCTGCTGCATCCACCTTAAGAGCTTGTAAAGATCTTGGTGCAT
ACGGGTTGGAAATCCTAAAATTAGTCATGAAGTGGTTCTTCCCAAAGAAAGATGAAGCAAGTGAGTTGGA
GATGGTCAGGTCCATCGAGGATGCAGTGCTGGACCTCGAGGCTATTGAAAACAACCACATGACCACCTTG
CTCAAAGACAAAGACAGCCTGGCAACCTACATGAGAACCCTTGACCTTGAGGAGGAGAAAGCCAGGAAGC
TCTCAACCAAGTCTGCTTCACCTGACATCGTGGGCACAATCAACGCCCTTTTGGCGAGAATCGCTGCTGC
TCGTTCCACGGTGCATCGAGCAAAGGAAGAACTCTCCAGCAGACCAAGACCTGTTGTGATGATGATATCA
GGCAGACCAGGAATAGGGAAGACCCACCTTGCTAGGGAGGTGGCCAAGAAGATCGCAGCCTCCCTCACAG
GAGACCAGCGTGTAGGCCTCATCCCACGCAACGGCGTCGACCACTGGGACGCCTACAAGGGGGAGAGGGT
CGTCCTATGGGACGATTATGGAATGAGCAATCCCATCCATGACGCTCTCAGGTTACAAGAACTTGCTGAC
ACCTGCCCTCTCACTCTAAACTGTGACAGGATTGAAAACAAAGGAAAGGTCTTTGACAGTGATGTCATAA
TTATCACCACCAATTTGGCCAACCCAGCACCACTAGACTATGTCAATTTTGAAGCATGCTCGAGGCGCAT
CGACTTTCTCGTGTATGCAGAAGCCCCTGGAGTCGAAAAGGCGAAACGTGACTTCCCAGGTCAACCTGAC
ATGTGGAAGAACGCTTTCAGCTCTGATTTCTCACACATAAAACTAACACTGGCCCCACAGGGTGGTTTCG
ATAAGAACGGGAACACCCCACACGGGAAGGGCGTCATGAAGACTCTCACCATTGGCTCCCTTCTTGCCCG
GGCAACAGGGCTACTCCATGAGAGGCTAGATGAGTTTGAATTACAGGGTCCAGCTCTCACCACCTTCAAT
TTTGATCGCAACAAAGTGCTTGCCTTCAGACAGCTTGCTGCTGAGAACAAATACGGGCTGATGGACACAA
TGAGAGTTGGAAAGCAGCTCAAGGATGTCAAAACCATGCCAGATCTAAAGCAAGCACTCAAGAACATCAC
AATCAAGAAGTGCCAGATAGTGTACAGTGGTTGCACCTACACACTTGAATCTGATGGCAAGGGCAATGTG
AAAGTTGACAAAGTTCAGAGCGCCTCCGTGCAAACCAACAACGAGCTGGCCGGTGCCCTACACCATCTAA
GGTGCGCCAGGATCAGGTATTATGTCAAGTGTGTTCAGGAGGCTCTATATTCCATCATCCAGATTGCTGG
AGCTGCATTTGTCACCACGCGCATCGCTAGGCGCATGAACATACAAGACTTCTGGTCAAAACCACAAGTG
GAAGACACAGGGGAGGCCATCAACAAAGAAGGGTGCCCAAAACCCAGAGATGAAGAGGAGTTCGTCATTT
CATCTGACGACATCAAAGCTGAAGGCAAGAAGGGGAAGAACAAGACTGGCCGCGGCAAGAAGCACACAGC
CTTCTCAAGTAAAGGTCTCAGTGATGAAGAGTACGACGAGTACAAGAGAATTAGAGAAGAAAGAAATGGC
AAGTACTCCATAGAAGAGTACCTTCAGGACAGAGACAAATACTATGAGGAAGTGGCCATTGCCAGGGCGA
CCGAGGAGGACTTCTGTGAGGAGGAAGAGGCCAAGATTCGGCAAAGGATTTTCAGGCCAACAAGAAAACA
ACGCAAGGAGGAAAGGGCCTCTCTCGGCTTGGTCACAGGCTCTGAAATCAGGAAAAGAAACCCGGATGAC
TTCAAGCCCAAGGGGAAGCTGTGGGCCGATGATGACAGGAGTGTGGACTACAATGAGAGACTCAGCTTTG
AGGCCCCACCAAGCATTTGGTCGAGGATAGTCAACTTTGGTTCAGGTTGGGGCTTTTGGGTCTCCCCCAG
CCTGTTTATAACATCAACTCACGTTATACCCCAGGGTGCAACGGAGTTCTTTGGAGTCCCCATCAAGCAG
ATTCAAATACACAAAACGGGCGAATTCTGTCGCTTGAGATTCCCAAAACCAATCAGGAATGATGTGACTG
GCATGATCTTAGAAGAAGGTGCGCCCGAAGGCACCGTGGTCTCACTACTCGTCAAAAGGCCTACTGGAGA
ACTTATGCCCCTAGCAGCTAGGATGGGGACCCATGCAACCATGAAAATTCAAGGGCGCACTGTTGGAGGT
CAGATGGGCATGCTTTTGACAGGGTCCAACGCCAAGAACATGGACCTAGGCACCACACCAGGTGACTGCG
GCTGTCCCTACATCTACAAAAGGGGAAATGACTATGTAGTCATTGGAGTCCACACGGCTGCCGCTCGTGG
GGGAAACACTGTCATATGTGCCACCCAGGGGAGTGAGGGAGAGGCTACACTTGAAGGTGGTGACAGTAAG
GGAACATACTGTGGTGCACCAATTCTAGGCCCAGGGAGTGCTCCAAAACTCAGCACTAAGACCAAATTCT
GGAGATCATCCACAACACCACTCCCACCTGGCACCTATGAACCAGCCTACCTCGGTGGTAAGGACCCCAG
AGTCAAGGGTGGCCCTTCATTGCAACAAGTTATGAGGGAGCAGTTGAAGCCATTTACAGAGCCCAGAGGC
AAACCACCAAAGCCAAGTGTGTTGGAGGCTGCCAAGAAAACCATCATCAATGTCCTTGAACAAACAATTG
ATCCACCTGAGAAATGGTCATTTGCGCAAGCTTGCGCGTCCCTTGACAAGACCACTTCCAGTGGCCACCC
ATACCACATGCGGAAAAATGACTGCTGGAACGGGACTACTTTCACAGGCAAGCTGGCAGACCAAGCTTCC
AAGGCCAACCTGATGTTCGAAGAGGGGAAAAGCATGACCCCGGTCTACACAGGTGCGCTTAAGGATGAGC
TGGTCAAAACTGACAAAATTTATGGCAAGATCAAGAAGAGGCTCCTCTGGGGCTCGGACTTGGCAACCAT
GATCCGGTGCGCTCGAGCATTCGGAGGCTTAATGGATGAACTCAAAGCACACTGTGTCACACTCCCTATC
AGAGTTGGTATGAATATGAATGAGGATGGCCCCATCATCTTTGAGAAGCATGCCAGGTACAAATACCATT
ATGATGCTGATTACTCTCGGTGGGATTCAACACAACAAAGGGCCGTATTGGCAACAGCCCTAGAAATCAT
GGTTAAATTCTCCTCAGAACCACATTTGGCTCAGGTGGTTGCAGAAGACCTTCTTTCCCCTAGCGTGATG
GATGTGGGTGACTTCAAAATAACAATCAATGAGGGCCTCCCCTCTGGGGTGCCCTGCACCTCCCAATGGA
ATTCCATCGCCCACTGGCTTCTCACTCTCTGTGCACTCTCTGAAGTTACAAATCTGTCCCCTGACATTAT
ACAGGCTAATTCTCTCTTCTCCTTTTATGGTGATGATGAAATTGTTAGTACAGATATAAAATTGGACCCA
GAGAAATTGACAGCAAAACTCAAGGAATACGGGTTGAAACCAACCCGCCCTGACAAAACTGAAGGACCCC
TTGTTATTTCTGAAGACTTGAATGGCCTAACCTTCCTGCGGAGGACTGTGACTCGCGACCCAGCTGGTTG
GTTTGGAAAATTGGAGCAGAGTTCAATACTCAGACAAATGTACTGGACTAGAGGCCCTAACCATGAAGAC
CCATCTGAAACAATGATTCCACACTCTCAAAGACCCATACAATTGATGTCCCTACTGGGAGAGGCCGCAC
TACACGGCCCGGCATTCTACAGCAAAATTAGCAAATTAGTTATTGCAGAGCTAAAAGAAGGTGGCATGGA
TTTTTACGTGCCCAGACAAGAGCCGATGTTCAGATGGATGAGATTCTCAGATCTGAGCACGTGGGAAGGC
GATCGCAATCTGGCTCCCAGTTTTGTGAATGAAGATGGCGTCGAATGACGCCAACCCATCTGATGGGTCT
ACAGCCAGCCTCGTCCCAGCGGTCAACAATGAGGTCATGGCTTTGGAACCCGTTGTTGGTGCCGCCATTG
CGGCTCCTGTAGCGGGCCAACAAAATGTAATTGACCCCTGGATTAGAAATAATTTTGTACAAGCCCCTGG
TGGAGAGTTTACAGTGTCCCCTAGAAACGCTCCGGGTGAGATACTCTGGAGCGCGCCCCTTGGCCCTGAT
TTAAACCCATATCTTTCCCATTTGGCCAGAATGTACAATGGTTATGCAGGTGGTTTTGAAGTGCAGGTAA
TCCTCGCGGGGAACGCGTTCACCGCCGGGAAGATCATATTTGCAGCAGTCCCACCAAATTTTCCAACTGA
AGGTTTGAGCCCCAGTCAGGTCACTATGTTCCCCAATGTAATAATAGATGTTAGGCAATTGGAACCTGTG
CTAATCCCCTTACCTGATGTTAGGAATATCTTCTATCATTATAATCAATCAAATGACTCTACTATTAAAT
TGATAGCAATGTTGTATACACCACTTAGGGCTAATAATGCTGGGGATGATGTCTTCACAGTCTCTTGCCG
AGTCCTCACGAGGCCATCCCCTGATTTTGATTTTATATTTTTGGTGCCACCCACAGTTGAATCAAGAACT
AAACCATTCACTGTCCCAATCTTAACTATTGAGGAAATGACTAATTCTAGATTCCCTATCCCTCTGGAAA
AGTTGTACACGGGCCCCAGCAGTGCTTTCCAAGTCCAACCACAAAATGGCAGGTGCACGACTGATGGCGT
GCTCTTAGGCACCACCCAGCTGTCTGCCGTCAGCGTCTGCTCCTTCAGAGGAAGTGTCACCCAAGTTGGA
GTAACCCATGATTACACAATGAATTTGGCCTCTCAAAATTGGAACAACTATGACCCAACAGAGGAAATCC
CAGCCCCTCTGGGAACTCCAGACTTCAAAGGAAAAATCCAAGGTGTGCTCACCCAAACAACGAGGCTGGG
TGGCTCGACCCGCGCACACAAAGCTACAGTGAGCACTGGGGCTGCTGACTTCACTCCAAAATTGGGTAGA
GTTCAATTCCACACTGACACAACCAATGATTTGAACGCTAACGAGAACACCAAATTCACCCCAGTCGGCG
TCATCCAAGAAAGTGACAACCACCGAGATGAACCCCAACAATGGGTGCTCCCAGACTACGCAGGCAGAGG
TACCCACAATGTGCACTTAGCCCCTGCCGTTGCTCCCACTTTTCCAGGTGAACAACTTCTATTCTTTAGG
TCCACTCTGCCCGGGTGTGGCGGGTACCCCAACATGGATCTGGATTGCGTGCTCCCCCAGGAATGGGTGC
AGCACTTCTACCAAGAAGCAGCCCCGGCACAATCTGATGTGGCTTTACTGAGATTTGTGAATCCAGACAC
AGGTAGGGTTCTGTTTGAGTGCAAACTCCATAAATCAGGCTATGTCACAGTGGCTTACACTGGTCCACAT
GATTTGGTTATTCCCCCCAATGGTTATTTTAGATTTGATTCTTGGGTTAATCAGTTTTACACACTTGCCC
CCATGGGAAATGGAGCGGGGCGCAAACGTGCATTATAATGGCTGGAGCTGTCATTGCTGGATTGGCATCT
GATGTCCTTAGTTCTGGACTTGGTTCTCTGATCAATGCTGGGGCTGGGGTCATCAACCAAAAAGTTGATT
TTGAAAACAACAGAAAATTACAACAAGACTCCTTCCAATTTAGTAGTAACCTGCAACAGGCTTCCTTTCA
ACATGACAAAGAGATGCTCCGAGCTCAAATTGAGGCCACTCAAAAATTGCAACAGGGCATGATGGAAATT
AAACAGGCAATGCTCCTAAAGGGTGGATTCTCTGAAACAGATGCAGCCCGTGGGGCAATCAACGCCCCCA
TGACAAAAGTTTTGGACTGGAATGGAACAAGGCACTGGGCTCCTAATGCTAGAACCACAACATACAATGC
AGGCGGTTTTTCCACCCCCCAGCCATCGGGGGCATCACCAGGAAGAACCAACCTTAGGGCCACTGTCCCC
GCTCGGGGCTCTTCTTCTTCTAAACTTTCTAGTACTTCTACTGCTACTTCTGTATATTCAAATCAAACAG
TTTCAACGAGACTTGGTTCTTCAGCTGGTTCTGGTACCAGTGTCTCGAGTCTCCCGTCAACTGCAAGGAC
TAGGAGCTGGGTTGAGGATCAAAACAGAAATCTGTCACCTTTCATGAGGGGGGCTCTCAACACGTCATTC
GTCTCCCCACCATCTAGCAAATCCTCTAGCCAAGGCACAGTCTCAACCGTGCCTAAAGAAATTTTGGACT
CCTGGACTAGTGCTTTCAACACGCACAGGCAGCCTCTCTTCGCTCACATTCGCAAGCGAGGGGAGTCACG
GGTGTAATGTGAAAAGACAAATTAATTATCTTTCCTTTCTTTA

>MF140667.1 Norovirus GII strain Norovirus/GII/Hu/NL/2011/GII.P4-GII.4/Rotterdam/E1300290_p16_d403 ORF1 gene, partial cds; and ORF2 and ORF3 genes, complete cds
TCTAACGACGCTTCCGCTGCCGCTGTTGCCAACAGCAACAACGACACTGCAAAATCTTCAAGTGACGGAG
TGTTTTCTAACATGGCTGTCACTTTTAAACGAGCCCTCGGGGCGCGGCCTAAACAGCCCCCCCCGAGGGA
AATACCACAGAGACCCCCACGACCACCTACCCCGGAACTGGTCAAAAAGATCCCACCTCCCCCGCCCAAC
GGGGAGGATGAGGCAGTGGTCTCTTATAGTGTTAAAGATGGCATTTCCGGCCTGCCCGAGCTTTCCACTG
TCAGGCAGCCGGACGAAAACAACACGGCCTTCAGTGTCCCCCCGCTCAGCCTAAGGGAGAACAAGGATGC
TAAGGAGCCACTGACTGGGACAATTCTGGAGATGTGGGATGGTGAGTTCTACCACTACGGCTTATATGTG
GAACGAGGTCTTGTACTTGGCGTGCACAAACCACCGGCCGCCGTCAGCCTCGCCAGGATCGAGCTAACAC
CACTCTCCTTGTTTTGGAGGCCTGTGTATACTCCCCAATATCTCATCTCTCCAGACTCCCTCAAGAAACT
GCACGGAGAATCATTCCCCTACACAGCCTTTGACAACAATTGTTACGCCTTTTGTTGCTGGGTCTTGGAC
CTAAACGACTCGTGGCTGAATAGGAGATGTATCCAGAGAACAACTGGTTTCTTCAGACCTTACCAAGAGT
GGAATAGGAAACCCCTCCCCACTATGGATGACTCCAAATTAAAGAAGGTGGCTAATGTATTCCTGTGTGC
TCTATCTTCACTATTCACCAGGCCCATAAAAGACATAATAGGGAAGATAAAGCCTCTTAACATCCTCAAC
ATCTTGGCCTCATGCGACTGGACTTTCGCAGGCATAGTGGAATCCTTGATACTCTTGGTGGAGCTCTTTG
GAATTTTCTGGACACCCCCAGATGTGTCTGCGATGATTGCCCCCTTACTCGGCGATTACGAGTTACAAGG
ACCCGAGGACCTTGCAGTGGAACTCGTTCCTGTGGTGATGGGGGGAATTGGCTTGGTGCTAGGATTCACC
AAAGAGAAAATTGGAAAAATGTTGTCATCTGCTGCATCCACCTTAAGAGCTTGTAAAGATCTTGGTGCAT
ACGGGTTGGAAATCCTAAAATTAGTCATGAAGTGGTTCTTCCCAAAGAAAGATGAAGCAAGTGAGTTGGA
GATGGTCAGGTCCATCGAGGATGCAGTGCTGGACCTCGAGGCTATTGAAAACAACCACATGACCACCTTG
CTCAAAGACAAAGACAGCCTGGCAACCTACATGAGAACCCTTGACCTTGAGGAGGAGAAAGCCAGGAAGC
TCTCAACCAAGTCTGCTTCACCTGACATCGTGGGCACAATCAACGCCCTTTTGGCGAGAATCGCTGCTGC
TCGTTCCTTGGTGCATCGAGCAAAGGAAGAACTCTCCAGCAGACCAAGACCTGTTGTGATGATGATATCA
GGCAGACCAGGAATAGGGAAGACCCACCTTGCTAGGGAGGTGGCCAAGAAAATCGCAGCCTCCCTCACAG
GAGACCAGCGTGTAGGCCTCATCCCACGCAACGGCGTCGACCACTGGGACGCCTACAAGGGGGAGAGGGT
CGTCCTATGGGACGACTATGGAATGAGCAATCCCATCCATGACGCTCTCAGGTTACAAGAACTTGCTGAC
ACCTGCCCTCTCACTCTAAACTGTGACAGGATTGAAAACAAAGGAAAGGTCTTTGACAGTGATGTCATAA
TTATCACCACCAATTTGGCCAACCCAGCACCACTAGACTATGTCAATTTTGAAGCATGCTCGAGGCGCAT
CGACTTTCTCGTGTATGCAGAAGCCCCTGGAGTCGAAAAGGCAAAACGTGACTTCCCAGGTCAACCTGAC
ATGTGGAAGAACGCTTTCAGCTCTGATTTCTCACACATAAAACTAACACTGGCCCCACAGGGTGGTTTCG
ATAAGAACGGGAACACCCCACACGGGAAGGGCGTCATGAAGACTCTCACCACTGGCTCCCTTATTGCCCG
GGCAACAGGGCTACTCCATGAGAGGCTAGATGAGTTTGAATTACAGGGTCCAGCTCTCACCACCTTCAAT
TTTGATCGTAACAAAGTGCTTGCCTTCAGACAGCTTGCTGCTGAGAACAAATACGGGCTGATGGACACAA
TGAGAGTTGGAAAGCAGCTCAAGGATGTCAAAACCATGCCAGATCTAAAGCAAGCACTCAAGAACATCAC
AATCAAGAAGTGCCAGATAGTGTACAGTGGTTGCACCTACACACTTGAATCTGATGGCAAGGGCAATGTG
AAAGTTGACAAAGTTCAGAGCGCCTCCGTGCAAACCAATAACGAGCTGGCCGGTGCCCTACACCATCTAA
GGTGCGCCAGGATCAGGTATTATGTCAAGTGTGTTCAGGAGGCTCTATATTCCATCATCCAGATTGCTGG
AGCTGCATTTGTCACCACGCGCATCGCTAGGCGCATGAACATACAAGACTTCTGGTCAAAACCACAAGTG
GAAGACACAGGGGAGGCCATCAACAAAGAAGGGTGCCCAAAACCCAGAGATGAAGAGGAGTTCGTCATTT
CATCTGACGACATCAAAGCTGAAGGCAAGAAGGGGAAGAACAAGACTGGCCGCGGCAAGAAGCACACAGC
CTTCTCAAGTAAAGGTCTCAGTGATGAAGAGTACGACGAGTACAAGAGAATTAGAGAAGAAAGAAATGGC
AAGTACTCCATAGAAGAGTACCTTCAGGACAGAGACAAATACTATGAGGAAGTGGCCATTGCCAGGGCGA
CCGAGGAGGACTTCTGTGAGGAGGAGGAGGCCAAGATTCGGCAAAGGATTTTCAGGCCAACAAGAAAACA
ACGCAAGGAGGAAAGGGCCTCTCTCGGCTTGGTCACAGGCTCTGAAATCAGGAAAAGAAACCCGGATGAC
TTCAAGCCCAAGGGGAAGCTGTGGGCCGATGATGACAGGAGTGTGGACTACAATGAGAGACTCAGCTTTG
AGGCCCCACCAAGCATTTGGTCGAGGATAGTCAACTTTGGTTCAGGTTGGGGCTTTTGGGTCTCCCCCAG
CCTGTTTATAACATCAACTCACGTTATACCCCAGGGTGCAACGGAGTTCTTTGGAGTCCCCATCAAGCAG
ATTCAAATACACAAAACGGGCGAATTCTGTCGCTTGAGATTCCCAAAACCAATCAGGAATGATGTGACTG
GCATGATCTTAGAAGAAGGTGCGCCCGAAGGCACCGTGGTCTCACTACTCGTCAAAAGGCCTACTGGAGA
ACTTATGCCCCTAGCAGCTAGGATGGGGACCCATGCAACCATGAAAATTCAAGGGCGCACTGTTGGAGGT
CAGATGGGCATGCTTTTGACAGGGTCCAACGCCAAGAACATGGACCTAGGCACCACACCAGGTGACTGCG
GCTGTCCCTACATCTACAAAAGGGGAAATGACTATGTAGTCATTGGAGTCCACACGGCTGCCGCTCGTGG
GGGAAACACTGTCATATGTGCCACCCAGGGGAGTGAGGGAGAGGCTACACTTGAAGGTGGTGACAGTAAG
GGAACATACTGTGGTGCACCAATTCTAGGCCCAGGGAGTGCTCCAAAACTCAGCACTAAGACCAAATTCT
GGAGATCATCCACAACACCACTCCCACCTGGCACCTATGAACCAGCCTACCTCGGTGGTAAGGACCCCAG
AGTCAAGGGTGGCCCTTCATTGCAACAAGTTATGAGGGAGCAGTTGAAGCCATTTACAGAGCCCAGAGGC
AAACCACCAAAGCCAAGTGTGTTGGAGGCTGCCAAGAAAACCATCATCAATGTCCTTGAACAAACAATTG
ATCCACCTGAGAAATGGTCATTTGCGCAAGCTTGCGCGTCCCTTGACAAGACCACTTCCAGTGGCCACCC
ATACCACATGCGGAAAAATGACTGCTGGAACGGGACTACTTTCACAGGCAAGCTGGCAGACCAGGCTTCC
AAGGCCAACCTGATGTTCGAAGAGGGGAAAAGCATGACCCCGGTCTACACAGGTGCGCTTAAGGATGAGC
TGGTCAAAACTGACAAAATTTATGGCAAGATCAAGAAGAGGCTCCTCTGGGGCTCGGACTTGGCAACCAT
GATCCGGTGCGCTCGAGCATTCGGAGGCTTAATGGATGAACTCAAAGCACACTGTGTCACACTCCCTATC
AGAGTTGGTATGAATATGAATGAGGATGGCCCCATCATCTTTGAGAAGCATGCCAGGTACAAATACCATT
ATGATGCTGATTACTCTCGGTGGGATTCAACACAACAAAGGGCCGTATTGGCAACAGCCCTAGAAATCAT
GGTTAAATTCTCCTCAGAACCACATTTGGCTCAGGTGGTTGCAGAAGACCTTCTTTCCCCTAGCGTGATG
GATGTGGGTGACTTCAAAATAACAATCAATGAGGGCCTCCCCTCTGGGGTGCCCTGCACCTCCCAATGGA
ATTCCATCGCCCACTGGCTTCTCACTCTCTGTGCACTCTCTGAAGTTACAAATCTGTCCCCTGACATTAT
ACAGGCTAATTCTCTCTTCTCCTTTTATGGTGATGATGAAATTGTTAGTACAGATATAAAATTGGACCCA
GAGAAATTGACAGCAAAACTCAAGGAATACGGGTTGAAACCAACCCGCCCTGACAAAACTGAAGGACCCC
TTGTTATTTCTGAAGACTTGAATGGCCTAACCTTCCTGCGGAGGACTGTGACTCGCGACCCAGCTGGTTG
GTTTGGAAAATTGGAGCAGAGTTCAATACTCAGACAAATGTACTGGACTAGAGGCCCTAACCATGAAGAC
CCATCTGAAACAATGATTCCACACTCTCAAAGACCCATACAATTGATGTCCCTACTGGGAGAGGCCGCAC
TACACGGCCCGGCATTCTACAGCAAAATTAGCAAATTAGTTATTGCAGAGCTAAAAGAAGGTGGCATGGA
TTTTTACGTGCCCAGACAAGAGCCGATGTTCAGATGGATGAGATTCTCAGATCTGAGCACGTGGGAAGGC
GATCGCAATCTGGCTCCCAGTTTTGTGAATGAAGATGGCGTCGAATGACGCCAACCCATCTGATGGGTCT
ACAGCCAGCCTCGTCCCAGCGGTCAACAATGAGGTCATGGCTTTGGAACCCGTTGTTGGTGCCGCCATTG
CGGCTCCTGTAGCGGGCCAACAAAATGTAATTGACCCCTGGATTAGAAATAATTTTGTACAAGCCCCTGG
TGGAGAGTTTACAGTGTCCCCTAGAAACGCTCCGGGTGAGATACTCTGGAGCGCGCCCCTTGGCCCTGAT
TTAAACCCATATCTTTCCCATTTGGCCAGAATGTACAATGGTTATGCAGGTGGTTTTGAAGTGCAGGTAA
TCCTCGCGGGGAACGCGTTCACCGCCGGGAAGATCATATTTGCAGCAGTCCCACCAAATTTTCCAACTGA
AGGTTTGAGCCCCAGTCAGGTCACTATGTTCCCCAATGTAATAATAGATGTTAGGCAATTGGAACCTGTG
CTAATCCCCTTACCTGATGTTAGGAATATCTTCTATCATTATAATCAATCAAATGACTCTACTATTAAAT
TGATAGCAATGTTGTATACACCACTTAGGGCTAATAATGCTGGGGATGATGTCTTCACAGTCTCTTGCCG
AGTCCTCACGAGGCCATCCCCTGATTTTGATTTTATATTTTTGGTGCCACCCACAGTTGAATCAAGAACT
AAACCATTCACTGTCCCAATCTTAACTATTGAGGAAATGACTAATTCTAGATTCCCTATCCCTCTGGAAA
AGTTGTACACGGGCCCCAGCAGTGCTTTCCAAGTCCAACCACAAAATGGCAGGTGCACGACTGATGGCGT
GCTCTTAGGCACCACCCAGCTGTCTGCCGTCAGCGTCTGCTCCTTCAGAGGAAGTGTCACCCAAGTTGGA
GTAACCCATGATTACACAATGAATTTGGCCTCTCAAAATTGGAACAACTATGACCCAACAGAGGAAATCC
CAGCCCCTCTGGGAACTCCAGACTTCAAAGGAAAAATCCAAGGTGTGCTCACCCAAACAACGAGGCTGGG
TGGCTCGACCCGCGCACACAAAGCTACAGTGAGCACTGGGGCTGCTGACTTCACTCCAAAATTGGGTAGA
GTTCAATTCCACACTGACACAACCACTGATTTGAACGCTAACGAGAACACCAAATTCACCCCAGTCGGCG
TCATCCAAGAAAGTGACAACCACCGAGATGAACCCCAACAATGGGTGCTCCCAGACTACGCAGGCAGAGG
TACCCACAATGTGCACTTAGCCCCTGCCGTTGCTCCCACTTTTCCAGGTGAACAACTTCTATTCTTTAGG
TCCACTCTGCCCGGGTGTGGCGGGTACCCCAACATGGATCTGGATTGCGTGCTCCCCCAGGAATGGGTGC
AGCACTTCTACCAAGAAGCAGCCCCGGCACAATCTGATGTGGCTTTACTGAGATTTGTGAATCCAGACAC
AGGTAGGGTTCTGTTTGAGTGCAAACTCCATAAATCAGGCTATGTCACAGTGGCTTACACTGGTCCACAT
GATTTGGTTATTCCCCCCAATGGTTATTTTAGATTTGATTCTTGGGTTAATCAGTTTTACACACTTGCCC
CCATGGGAAATGGAGCGGGGCGCAAACGTGCATTATAATGGCTGGAGCTGTCATTGCTGGATTGGCATCT
GATGTCCTTAGTTCTGGACTTGGTTCTCTGATCAATGCTGGGGCTGGGGTCATCAACCAAAAAGTTGATT
TTGAAAACAACAGAAAATTACAACAAGACTCCTTCCAATTTAGTAGTAACCTGCAACAGGCTTCCTTTCA
ACATGACAAAGAGATGCTCCGAGCTCAAATTGAGGCCACTCAAAAATTGCAACAGGGCATGATGGAAATT
AAACAGGCAATGCTCCTAAAGGGTGGATTCTCTGAAACAGATGCAGCCCGTGGGGCAATCAACGCCCCCA
TGACAAAAGTTTTGGACTGGAATGGAACAAGGCACTGGGCTCCTAATGCTAGAACCACAACATACAATGC
AGGCGGTTTTTCCACCCCCCAGCCATCGGGGGCATCACCAGGAAGAACCAACCTTAGGGCCACTGTCCCC
GCTCGGGGCTCTTCTTCTTCTAAACTTTCTAGTACTTCTACTGCTACTTCTGTATATTCAAATCAAACAG
TTTCAACGAGACTTGGTTCTTCAGCTGGTTCTGGTACCAGTGTCTCGAGTCTCCCGTCAACTGCAAGGAC
TAGGAGCTGGGTTGAGGATCAAAACAGAAATCTGTCACCTTTCATGAGGGGGGCTCTCAACACGTCATTC
GTCTCCCCACCATCTAGCAAATCCTCTAGCCAAGGCACAGTCTCAACCGTGCCTAAAGAAATTTTGGACT
CCTGGACTAGTGCTTTCAACACGCACAGGCAGCCTCTCTTCGCTCACATTCGCAAGCGAGGGGAGTCACG
GGTGTAATGTGAAAAGAC

>MF140666.1 Norovirus GII strain Norovirus/GII/Hu/NL/2011/GII.P4-GII.4/Rotterdam/E1300289_p16_d202 ORF1 gene, partial cds; and ORF2 and ORF3 genes, complete cds
CGCTGTTGCCAACAGCAACAACGACACTGCAAAATCTTCAAGTGACGGAGTGTTTTCTAACATGGCTGTC
ACTTTTAAACGAGCCCTCGGGGCGCGGCCTAAACAGCCCCCCCCGAGGGAAATACCACAGAGACCCCCAC
GACCACCTACCCCGGAACTGGTCAAAAAGATCCCACCTCCCCCGCCCAACGGGGAGGATGAGGCAGTGGT
CTCTTATAGTGTTAAAGATGGCATTTCCGGCCTGCCCGAGCTTTCCACTGTCAGGCAGCCGGACGAAAAC
AACACGGCCTTCTGTGTCCCCCCGCTCAGCCTAAGGGAGAACAAGGATGCTAAGGAGCCACTGACCGGGA
CAATTCTGGAGATGTGGGATGGTGAGTTCTACCACTACGGCTTATATGTGGAACGAGGTCTTGTACTTGG
CGTGCATAAACCACCGGCCGCCGTCAGCCTCGCCAGGATCGAGCTAACACCACTCTCCTTGTTTTGGAGG
CCTGTGTATACTCCCCAATATCTCATCTCTCCAGACTCCCTCAAGAAACTGCACGGAGAATCATTCCCCT
ACACAGCCTTTGACAACAATTGTTACGCCTTTTGTTGCTGGGTCTTGGACCTAAACGACTCGTGGCTGAA
TAGGAGATGTATCCAGAGAACAACTGGTTTCTTCAGACCTTACCAAGAGTGGAATAGGAAACCCCTCCCC
ACTATGGATGACTCCAAATTAAAGAAGGTGGCTAATGTATTCCTGTGTGCTCTATCTTCACTATTCACCA
GGCCCATAAAAGACATAATAGGGAAGATAAAGCCTCTTAACATCCTCAACATCTTGGCCTCATGCGACTG
GACTTTCGCAGGCATAGTGGAATCCTTGATACTCTTGGTGGAGCTCTTTGGAATTTTCTGGACACCCCCA
GATGTGTCTGCGATGATTGCCCCCTTACTCGGCGATTACGAGTTACAAGGACCCGAGGACCTTGCAGTGG
AACTCGTTCCTGTGGTGATGGGGGGAATTGGCTTGGTGCTAGGATTTACCAAGGAGAAAATTGGAAAAAT
GTTGTCATCTGCTGCATCCACCTTAAGAGCTTGTAAAGATCTTGGTGCATACGGGTTGGAAATCCTAAAA
TTAGTCATGAAGTGGTTCTTCCCAAAGAAAGATGAAGCAAGTGAGTTGGAGATGGTCAGGTCCATCGAGG
ATGCAGTGCTGGACCTCGAGGCGATTGAAAACAACCACATGACCACCTTGCTCAAAGACAAAGACAGCCT
GGCAACCTACATGAGAACCCTTGACCTTGAGGAGGAGAAAGCCAGGAAGCTCTCAACCAAGTCTGCTTCA
CCTGACATCGTGGGCACAATCAACGCCCTTTTGGCGAGAATCGCTGCTGCTCGTTCCATGGTGCATCGAG
CAAAGGAAGAGCTCTCCAGCAGACCAAGACCTGTTGTGATGATGATATCAGGCAGACCAGGAATAGGGAA
GACCCACCTTGCTAGGGAAGTGGCCAAGAAGATCGCAGCCTCCCTCACAGGAGACCAGCGTGTAGGCCTC
ATCCCACGCAACGGCGTCGACCACTGGGACGCCTACAAGGGGGAGAGGGTCGTCCTATGGGACGACTATG
GAATGAGCAATCCCATCCATGACGCTCTCAGGTTACAAGAACTTGCTGACACCTGCCCTCTCACTCTAAA
CTGTGACAGGATTGAAAACAAAGGAAAAGTCTTTGACAGTGATGTCATAATTATCACCACCAATTTGGCC
AACCCAGCACCACTAGACTATGTCAATTTTGAAGCATGCTCGAGGCGCATCGACTTCCTCGTGTATGCAG
AAGCCCCTGGAGTCGAAAAGGCGAAGCGTGACTTCCCAGGTCAACCTGACATGTGGAAGAACGCTTTCAG
CTCTGATTTCTCACACATAAAACTAACACTGGCCCCACAGGGTGGTTTCGATAAGAACGGGAACACCCCA
CACGGGAAGGGCGTCATGAAGACTCTCACCACTGGCTCCCTTATCGCCCGGGCAACAGGGCTACTCCATG
AGAGGCTAGATGAGTTTGAATTACAGGGCCCAGCTCTCACCACCTTCAATTTTGATCGCAACAAAGTGCT
TGCCTTCAGGCAGCTTGCTGCTGAGAACAAATACGGGTTGATGGACACAATGAGAGTTGGAAAACAGCTC
AAGGATGTCAAAACCATGCCAGATCTAAAGCAAGCACTCAAGAACATCACAATCAAGAAGTGCCAGATAG
TGTACAGTGGTTGCACCTACACACTTGAATCTGATGGCAAGGGCAATGTGAAAGTTGACAGAGTTCAGAG
CGCCTCCGTACAGACCAATAATGAGCTGGCCGGCGCCCTACACCATCTAAGGTGCGCCAGGATCAGGTAT
TATGTCAAGTGTGCTCAGGAGGCTCTATATTCCATCATTCAGATTGCTGGAGCTGCATTTGTCACCACGC
GCATTGCTAAGCGCATGAATATACAAGACTTCTGGTCAAAACCACAAGTGGAAGACACAGGGGAGGCCAT
CAACAAAGAAGGGTGCCCAAAACCCAGAGATGAAGAGGAGTTCGTCATTTCATCTGACGACATCAAAGCT
GAAGGCAAGAAGGGGAAAAACAAGACTGGCCGCGGCAAGAAGCACACAGCCTTCTCAAGTAAAGGTCTCA
GTGATGAAGAGTACGACGAGTACAAGAGAATCAGAGAAGAAAGAAATGGCAAGTACTCCATAGAAGAGTA
CCTTCAGGACAGAGACAAATACTATGAGGAGGTGGCCATTGCCAGGGCAACCGAGGAGGACTTCTGTGAG
GAGGAGGAGGCCAAGATTCGGCAAAGGATTTTCAGGCCAACAAGAAAACAACGCAAGGAAGAAAGGGCCT
CTCTCGGTTTGGTCACAGGCTCTGAAATCAGGAAGAGAAACCCCGATGACTTCAAGCCCAAGGGGAAGCT
GTGGGCCGATGATGACAGAAGTGTGGACTACAATGAGAGACTCAGCTTTGAGGCCCCACCAAGCATTTGG
TCGAGGATAGTCAACTTTGGTTCAGGTTGGGGCTTTTGGGTCTCTCCCAGCCTGTTTATAACATCAACTC
ACGTTATACCCCAGGGTGCAACGGAGTTCTTTGGAGTCCCCATTAAGCAGATTCAAATACACAAAACAGG
CGAATTCTGTCGCTTGAGATTCCCAAAACCAATCAGGAATGATGTGACTGGCATGATCTTAGAAGAAGGT
GCGCCCGAAGGCACCGTGGTCTCACTACTCGTCAAAAGGCCTACTGGAGAACTTATGCCCCTAGCAGCTA
GGATGGGGACCCATGCAACCATGAAAATTCAAGGGCGCACTGTTGGAGGTCAGATGGGCATGCTTTTGAC
AGGGTCCAATGCCAAAAACATGGACCTAGGCACCACACCAGGTGACTGCGGCTGTCCCTACATCTACAAA
AGGGGAAATGACTATGTAGTCATTGGAGTCCACACGGCTGCCGCTCGTGGGGGAAACACTGTCATATGTG
CCACCCAGGGGAGTGAGGGAGAGGCTACACTTGAAGGTGGTGATAGTAAGGGAACATACTGTGGTGCACC
AATTCTAGGCCCAGGGAGTGCTCCAAAACTCAGCACTAAGACCAAATTCTGGAGATCGTCCACAACACCA
CTCCCACCTGGCACCTATGAACCAGCCTACCTCGGTGGTAAGGACCCCAGAGTTAAGGGTGGCCCTTCAT
TGCAACAAGTTATGAGGGAACAGTTGAAGCCATTTACAGAGCCCAGAGGCAAACCACCAAAGCCAAGTGT
GTTGGAAGCTGCCAAGAAAACCATCATTAATGTCCTTGAACAAACAATTGATCCACCTGAGAAATGGTCA
TTTGCGCAAGCTTGTGCGTCCCTTGACAAGACCACTTCCAGTGGTCACCCGCACCACATGCGGAAAAATG
ACTGCTGGAACGGGACTACTTTCACAGGCAAGCTGGCAGACCAGGCTTCCAAGGCCAACCTGATGTTCGA
AGAGGGGAAAAGCATGACCCCGGTCTACACAGGTGCGCTTAAGGATGAGCTGGTCAAAACTGACAAAATT
TATGGCAAGATCAAGAAGAGGCTCCTCTGGGGCTCGGACTTGGCAACCATGATCCGGTGCGCTCGAGCAT
TCGGAGGCTTAATGGATGAACTCAAAGCACACTGTGTCACACTCCCTATCAGAGTTGGTATGAATATGAA
TGAGGATGGCCCCATCATCTTTGAGAAGCATGCCAGGTACAAATACCATTATGATGCTGATTACTCTCGG
TGGGATTCAACACAACAAAGGGCCGTATTGGCAACAGCCCTAGAAATCATGGTTAAATTTTCCTCAGAAC
CACATTTGGCTCAGGTGGTTGCAGAAGACCTTCTTTCTCCTAGCGTGATGGATGTGGGTGACTTCAAAAT
AACAATCAATGAGGGTCTCCCCTCTGGGGTGCCCTGCACCTCCCAATGGAATTCCATCGCCCACTGGCTT
CTCACTCTCTGTGCACTCTCTGAAGTTACAAATCTGTCCCCTGACATTATACAGGCTAATTCTCTCTTCT
CCTTTTATGGTGATGATGAAATTGTTAGTACAGATATAAAATTGGACCCAGAGAAATTGACAGCAAAACT
CAAGGAATATGGGTTGAAACCAACCCGCCCTGACAAAACTGAAGGACCCCTTGTTATTTCTGAAGACTTG
AATGGCCTAACCTTCCTGCGGAGAACTGTGACTCGCGACCCAGCTGGTTGGTTTGGAAAATTGGAGCAGA
GTTCAATACTCAGACAAATGTACTGGACTAGAGGCCCTAACCATGAAGACCCATCTGAAACAATGATTCC
ACACTCCCAAAGACCCATACAATTGATGTCCCTACTGGGAGAGGCCGCACTACACGGCCCGGCATTCTAC
AGCAAAATTAGCAAATTAGTTATTGCAGAGCTAAAAGAAGGTGGCATGGATTTTTACGTGCCCAGACAAG
AGCCGATGTTCAGATGGATGAGATTCTCAGATCTGAGCACGTGGGAAGGCGATCGCAATCTGGCTCCCAG
TTTTGTGAATGAAGATGGCGTCGAATGACGCCAACCCATCTGATGGGTCTACAGCCAGCCTCGTCCCAGC
GGTCAACAATGAGGTCATGGCTTTGGAACCCGTTGTTGGTGCCGCTATTGCGGCTCCTGTAGCGGGCCAA
CAAAATGTAATTGACCCCTGGATTAGAAATAATTTTGTACAAGCCCCTGGTGGAGAGTTTACAGTGTCCC
CTAGAAACGCTCCGGGTGAGATACTCTGGAGCGCGCCCCTTGGCCCTGATCTAAACCCATACCTTTCCCA
TTTGGCCAGAATGTACAATGGTTATGCAGGTGGTTTTGAAGTGCAGGTAATCCTCGCGGGGAACGCGTTC
ACCGCCGGAAAAATCATATTTGCAGCAGTCCCACCAAATTTTCCAACTGAAGGTTTGAGCCCCAGTCAGG
TCACTATGTTCCCCAATGTAATAATAGATGTTAGGCAATTGGAACCTGTGCTAATCCCCTTACCTGATGT
TAGGAATATTTTCTATCATTATAATCAATCAAATGATTCTACTATTAAATTGATAGCAATGTTGTATACA
CCACTTAGGGCTAATAATGCTGGGGATGATGTCTTCACAGTCTCTTGCCGAGTCCTCACGAGGCCATCCC
CTGATTTTGATTTTATATTCTTGGTGCCACCCACAGTTGAATCAAGAACTAAACCATTCACTGTCCCAAT
CTTAACTATTGAGGAAATGACCAATTCTAGATTCCCTATCCCTCTGGAAAAGTTGTACACGGGCCCCAGC
AGTGCTTTCCAAGTCCAACCACAAAATGGCAGGTGCACGACTGATGGCGTGCTCTTAGGCACCACCCAGC
TGTCTGCCGTCAGCGTCTGCTCCTTCAGAGGAAGTGTCACCCAAGTTGGAGGAACCCATGATTACACAAT
GAATTTGGCCTCTCAAAATTGGAACAACTATGACCCAACAGAGGAAATCCCAGCCCCTCTGGGAACTCCA
GACTTTAAAGGAAAAATCCAAGGTGTGCTCACCCAAACAACGAGGGGGAGTGGCTCGACCCGCGCACACA
AAGCTACAGTGAGCACTGGGGCTGCCGACTTCACTCCAAAATTGGGTAAAGTTCAATTCCACACTGACAC
AAACAATGATTTGGACGCTAACGAAAACACCAAATTCACCCCAGTCGGCATCATCCAAGAAGGTGACAAC
CACCGAAATGAACCCCAACAATGGGTGCTCCCAGACTACGCAGGCAGAGGTACCCACAATGTGCACTTAG
CCCCTGCCGTTGCTCCCACTTTTCCAGGTGAACAACTTCTATTCTTTAGGTCCACTCTGCCCGGGTGTGG
CGGGTACCCCAACATGGATCTGGATTGCGTGCTCCCCCAGGAATGGGTGCAGCACTTCTACCAAGAAGCA
GCCCCGGCACAATCTGATGTGGCTTTACTGAGGTTTGTGAATCCAGACACAGGTAGGGTTCTGTTTGAGT
GTAAACTCCATAAATCAGGCTATGTCACAGTGGCTTACACTGGTCCACATGATTTGGTTATCCCCCCCAA
TGGTTATTTTAGATTTGATTCTTGGGTTAATCAGTTTTACACACTTGCCCCCATGGGAAATGGAACGGGG
CGCAAACGTGCATTATAATGGCTGGAGCTGTCATTGCTGGATTGGCATCTGACGTCCTTAGTTCTGGACT
TGGTTCTCTGATCAATGCTGGGGCTGGGGTCATCAACCAAAAAGTTGATTTTGAAAACAACAGAAAATTA
CAACAAGACTCCTTCCAATTTAGTAGTAACCTGCAACAGGCTTCCTTTCAACATGACAAAGAGATGCTCC
AAGCTCAAATTGAGGCCACTCAAAAATTGCAACAGGGTATGATGGAAATTAAACAGGCAATGCTCCTAAA
GGGTGGATTCTCTGAAACAGATGCAGCCCGTGGGGCAATCAACGCCCCCATGACAAAAGTTCTGGACTGG
AATGGAACAAGGTACTGGGCTCCTAATGCTAGGACCACAACATACAATGCAGGCGGTTTTTCCACCCCCC
AGCCATCGGGGGCATCACCAGGAAGAACCAACCTTAGGGCCACTGTCCCCACTCGGGGCTCTTCTTCTTC
TAAACTTTCTAGTACTTCTACTGCTACTTCTGTATACTCAAATCAAACAGTTTCAACGAGACTTGGTTCT
TCAGCTGGTTCTGGTACCAGTGTCTCGAGTCTCCCGTCAACTGCAAGGACTAGGAGCTGGGTTGAGGATC
AAAACAGAAATCTGTCACCTTTCATGAGGGGGGCTCTCAACACATCATTCGTCTCCCCACCACCTAGCAG
ATCCTCTAGCCAAGGCACAGTCTCAACCGTGCCTAAAGAAATTTTGGACTCCTGGACTAGTGCTTTCAAC
ACGCACAGGCAGCCTCTCTTCGCTCACATTCGTAAGCAAGGGGAGTCACGGGTGTAATGTGAAAAGACAA
ATTAATTATCTTTCCTTTCTTTACTGTC

>MF140665.1 Norovirus GII strain Norovirus/GII/Hu/NL/2010/GII.P4-GII.4/Rotterdam/E1300288_p16_d101 ORF1 gene, partial cds; and ORF2 and ORF3 genes, complete cds
TCTCACGACGCTTCCGCTGCCGCTGTTGCCAACAGCAACAACGACACTGCAAAATCTTCAAGTGACGGAG
TGTTTTCTAACATGGCTGTCACTTTTAAACGAGCCCTCGGGGCGCGGCCTAAACAGCCCCCCCCGAGGGA
AATACCACAGAGACCCCCACGACCACCTACCCCGGAACTGGTCAAAAAGATCCCACCTCCCCCGCCCAAC
GGGGAGGATGAGGCAGTGGTCTCTTATAGTGTTAAAGATGGCATTTCCGGCCTGCCCGAGCTTTCCACTG
TCAGGCAGCCGGACGAAACCAACACGGCCTTCTGTGTCCCCCCGCTCAGCCTAAGGGAGAACAAGGATGC
TAAGGAGCCACTGACTGGGACAATTCTGGAGATGTGGGATGGTGAGTTCTACCACTACGGCTTATATGTG
GAACGAGGTCTTGTACTTGGCGTGCACAAACCACCGGCCGCCGTCAGCCTCGCCAGGATCGAGCTAACAC
CACTCTCCTTGTTTTGGAGGCCTGTGTATACTCCCCAATATCTCATCTCTCCAGACTCCCTCAAGAAACT
GCACGGAGAATCATTCCCCTACACAGCCTTTGACAACAATTGTTACGCCTTTTGTTGCTGGGTCTTGGAC
CTAAACGACTCGTGGCTGAATAGGAGATGTATCCAGAGAACAACTGGTTTCTTCAGACCTTACCAAGAGT
GGAATAGGAAACCCCTCCCCACTATGGATGACTCCAAATTAAAGAAGGTGGCTAATGTATTCCTGTGTGC
TCTATCTTCACTATTCACCAGGCCCATAAAAGACATAATAGGGAAGATAAAGCCTCTTAACATCCTCAAC
ATCTTGGCCTCATGCGACTGGACTTTCGCAGGCATAGTGGAATCCTTGATACTCTTGGTGGAGCTCTTTG
GAATTTTCTGGACACCCCCAGATGTGTCTGCGATGATTGCCCCCTTACTCGGCGATTACGAGTTACAAGG
ACCCGAGGACCTTGCAGTGGAACTCGTTCCTGTGGTGATGGGGGGAATTGGCTTGGTGCTAGGATTTACC
AAGGAGAAAATTGGAAAAATGTTGTCATCTGCTGCATCCACCTTAAGAGCTTGTAAAGATCTTGGTGCAT
ACGGGCTGGAAATCCTAAAATTAGTCATGAAGTGGTTCTTCCCAAAGAAAGATGAAGCAAGTGAGTTGGA
GATGGTCAGGTCCATCGAGGATGCAGTGCTGGACCTCGAGGCAATTGAAAACAACCACATGACCACCTTG
CTCAAAGACAAAGACAGCCTGGCAACCTACATGAGAACCCTTGACCTTGAGGAGGAGAAAGCCAGGAAGC
TCTCAACCAAGTCTGCTTCACCTGACATCGTGGGCACAATCAACGCCCTTTTGGCGAGAATCGCTGCTGC
TCGTTCCATGGTGCATCGAGCAAAGGAAGAGCTCTCCAGCAGACCAAGACCTGTTGTGATGATGATATCA
GGCAGACCAGGAATAGGGAAGACCCACCTTGCTAGGGAAGTGGCCAAGAAAATCGCAGCCTCCCTCACAG
GAGACCAGCGTGTAGGCCTCATCCCACGCAACGGCGTCGACCACTGGGACGCCTACAAGGGGGAGAGGGT
CGTCCTATGGGACGACTATGGAATGAGCAATCCCATCCATGACGCTCTCAGGTTACAAGAACTTGCTGAC
ACCTGCCCTCTCACTCTAAACTGTGACAGGATTGAAAACAAAGGAAAGGTCTTTGACAGTGATGTCATAA
TTATCACCACCAATTTGGCCAACCCAGCACCACTAGACTATGTCAATTTTGAAGCATGCTCGAGGCGCAT
CGACTTCCTCGTGTATGCAGAAGCCCCTGGAGTCGAAAAGGCGAAACGTGACTTCCCAGGTCAACCTGAC
ATGTGGAAGAACGCTTTCAGCTCTGATTTCTCACACATAAAACTAACACTGGCCCCACAGGGTGGTTTCG
ATAAGAACGGGAACACCCCACACGGGAAGGGCGTCATGAAGACTCTCACCACTGGCTCCCTTATTGCCCG
GGCAACAGGGCTACTCCATGAGAGGCTAGATGAGTTTGAATTACAGGGCCCAGCTCTCACCACCTTCAAT
TTTGATCGTAACAAAGTGCTTGCCTTCAGGCAGCTTGCTGCTGAGAACAAATACGGGTTGATGGACACAA
TGAGAGTTGGAAAGCAGCTCAAGGATGTCAAAACCATGCCAGATCTAAAGCAAGCACTCAAGAACATCAC
AATCAAGAAGTGCCAGATAGTGTACAGTGGTTGCACCTACACACTTGAATCTGATGGCAAGGGCAATGTG
AAAGTTGACAGAGTTCAGAGCGCCTCCGTACAGACCAATAACGAGCTGGCCGGTGCCCTACACCATCTAA
GGTGCGCCAGGATCAGGTATTATGTCAAGTGTGCTCAGGAGGCTTTATATTCCATCATTCAGATTGCTGG
AGCTGCATTTGTCACCACGCGCATTGCTAAGCGCATGAACATACAAGACTTCTGGTCAAAACCACAAGTG
GAAGACACAGGGGAGGCCATCAACAAAGAAGGGTGCCCAAAACCCAGAGATGAAGAGGAGTTCGTCATTT
CATCTGACGACATCAAAGCTGAAGGCAAGAAGGGGAAGAACAAGACTGGCCGCGGCAAGAAGCACACAGC
CTTCTCAAGTAAAGGTCTCAGTGATGAAGAGTATGATGAGTACAAGAGAATTAGAGAAGAAAGAAATGGC
AAGTACTCCATAGAAGAGTACCTTCAGGACAGAGACAAATACTATGAGGAGGTGGCCATTGCCAGGGCAA
CCGAGGAGGACTTCTGTGAGGAGGAGGAGGCCAAGATTCGGCAAAGGATTTTCAGGCCAACAAGAAAACA
ACGCAAGGAAGAAAGGGCCTCTCTCGGTTTGGTCACAGGCTCTGAAATCAGGAAAAGAAACCCCGATGAC
TTCAAGCCCAAGGGGAAGCTGTGGGCCGATGATGACAGAAGTGTGGACTACAATGAGAGACTCAGCTTTG
AGGCCCCACCAAGCGTTTGGTCGAGGATAGTCAACTTTGGTTCAGGTTGGGGCTTTTGGGTCTCTCCCAG
CCTGTTTATAACATCAACTCACGTTATACCCCAGGGTGCAACGGAGTTCTTTGGAGTCCCCATTAAGCAG
ATTCAAATACACAAAACAGGCGAATTCTGTCGCTTGAGATTCCCAAAACCAATCAGGAATGATGTGACTG
GCATGATCTTAGAAGAAGGTGCGCCCGAAGGCACCGTGGTCTCACTACTCGTCAAAAGGCCTACTGGAGA
ACTTATGCCCCTAGCAGCTAGGATGGGGACCCATGCAACCATGAAAATTCAAGGGCGCACTGTTGGAGGT
CAGATGGGCATGCTTTTGACAGGGTCCAACGCCAAAAACATGGACCTAGGCACCACACCAGGTGACTGCG
GCTGTCCCTACATCTACAAAAGGGGAAATGACTATGTAGTCATTGGAGTCCACACGGCTGCCGCTCGTGG
GGGAAACACTGTCATATGTGCCACCCAGGGGAGTGAGGGAGAGGCTACACTTGAAGGTGGTGATAGTAAG
GGAACATACTGTGGTGCACCAATTCTAGGCCCAGGGAGTGCTCCAAAACTCAGCACTAAGACCAAATTCT
GGAGATCGTCCACAACACCACTCCCACCTGGCACCTATGAACCAGCCTACCTCGGTGGTAAGGACCCCAG
AGTCAAGGGTGGCCCTTCATTGCAACAAGTTATGAGGGAACAGTTGAAGCCATTTACAGAGCCCAGAGGC
AAACCACCAAAGCCAAGTGTGTTGGAAGCTGCCAAGAAAACCATCATTAATGTCCTTGAACAAACAATTG
ATCCACCTGAGAAATGGTCATTTGCGCAAGCTTGTGCGTCCCTTGACAAGACCACTTCCAGTGGCCACCC
GCACCACATGCGGAAAAATGACTGCTGGAACGGGACTACTTTCACAGGCAAGCTGGCAGACCAGGCTTCC
AAGGCCAACCTGATGTTCGAAGAGGGGAAAAGCATGACCCCGGTCTACACAGGTGCGCTTAAGGATGAGC
TGGTCAAAACTGACAAAATTTATGGCAAGATCAAGAAGAGGCTCCTCTGGGGCTCGGACTTGGCAACCAT
GATCCGGTGCGCTCGAGCATTCGGAGGCTTAATGGATGAACTCAAAGCACACTGTGTCACACTCCCTATC
AGAGTTGGTATGAATATGAATGAGGATGGCCCCATCATCTTTGAGAAGCATGCCAGGTACAAATATCATT
ATGATGCTGATTACTCTCGGTGGGATTCAACACAACAAAGGGCCGTATTGGCAACAGCCCTAGAAATCAT
GGTTAAATTTTCCTCAGAACCACATTTGGCTCAGGTGGTTGCAGAAGACCTTCTTTCTCCTAGCGTGATG
GATGTGGGTGACTTCAAAATAACAATCAATGAGGGTCTCCCCTCTGGGGTGCCCTGCACCTCCCAATGGA
ACTCCATCGCCCACTGGCTTCTCACTCTCTGTGCACTCTCTGAAGTTACAAATCTGTCCCCTGATATTAT
ACAGGCTAATTCTCTCTTCTCCTTTTATGGTGATGATGAAATTGTTAGTACAGATATAAAATTGGACCCA
GAGAAATTGACAGCAAAACTCAAGGAATATGGGTTGAAACCAACCCGCCCTGACAAAACTGAAGGACCCC
TTGTTATTTCTGAAGACTTGAATGGCCTAACCTTCCTGCGGAGAACTGTGACTCGCGACCCAGCTGGTTG
GTTTGGAAAATTGGAGCAGAGTTCAATACTCAGACAAATGTACTGGACTAGAGGCCCTAACCATGAAGAC
CCATCTGAAACAATGATTCCACACTCCCAAAGACCCATACAATTGATGTCCCTACTGGGAGAGGCCGCAC
TACACGGCCCGGCATTCTACAGCAAAATTAGCAAATTAGTTATTGCAGAGCTAAAAGAAGGTGGCATGGA
TTTTTACGTGCCCAGGCAAGAGCCAATGTTCAGATGGATGAGATTTTCAGATCTGAGCACGTGGGAGGGC
GATCGCAATCTGGCTCCCAGTTTTGTGAATGAAGATGGCGTCGAATGACGCCAACCCATCTGATGGGTCT
ACAGCCAGCCTCGTCCCAGCGGTCAACAATGAGGTCATGGCTTTGGAACCCGTTGTTGGTGCCGCTATTG
CGGCTCCTGTAGCGGGCCAACAAAATGTAATTGACCCCTGGATTAGAAATAATTTTGTACAAGCCCCTGG
TGGAGAGTTTACAGTGTCCCCTAGAAACGCTCCGGGTGAGATACTCTGGAGCGCGCCCCTTGGCCCTGAT
CTAAACCCATACCTTTCCCATTTGGCCAGAATGTACAATGGTTATGCAGGTGGTTTTGAAGTGCAGGTAA
TCCTCGCGGGGAACGCGTTCACCGCCGGAAAAATCATATTTGCAGCAGTCCCACCAAATTTTCCAACTGA
AGGTTTGAGCCCCAGTCAGGTCACTATGTTCCCCAATGTAATAATAGATGTTAGGCAATTGGAACCTGTG
CTAATCCCCTTACCTGATGTTAGGAATATTTTCTATCATTATAATCAATCAAATGATTCTACTATTAAAT
TGATAGCAATGTTGTATACACCACTTAGGGCTAATAATGCTGGGGATGATGTCTTCACAGTCTCTTGCCG
AGTCCTCACGAGGCCATCCCCTGATTTTGATTTTATATTCTTGGTGCCACCCACAGTTGAATCAAGAACT
AAACCATTCACTGTCCCAATCTTAACTATTGAGGAAATGACTAATTCTAGATTCCCTATCCCTCTGGAAA
AGTTGTACACGGGCCCCAGCAGTGCTTTCCAAGTCCAACCACAAAATGGCAGGTGCACGACTGATGGCGT
GCTCTTAGGCACCACCCAGCTGTCTGCCGTCAGCGTCTGCTCCTTCAGAGGAAGTGTCACCCAAGTTGGA
GGAACCCATGATTTCACAATGAATTTGGCCTCTCAAAATTGGAACAACTATGACCCAACAGAGGAAATCC
CAGCCCCTCTGGGAACTCCAGATTTTAAAGGAAAAATCCAAGGTGTGCTCACCCAAACAACAAGGGGGGA
TGGCTCGACCCGCGCACACAAAGCCACAGTGAGCACTGGGGCTGCCAACTTCACTCCAAAATTGGGTAAA
GTTCAATTCCACACTGACACAACCACTGATTTGAACGCTAACGAGAACACCAAATTCACCCCAGTCGGCG
TCATCCAAGAAGGTGACAACCACCGAAATGAACCCCAACAATGGGTGCTCCCAGACTACGCAGGCAGAGG
TACCCACAATGTGCACTTAGCCCCTGCCGTTGCTCCCACTTTTCCAGGTGAACAACTTCTATTCTTTAGG
TCCACTCTGCCCGGGTGTGGCGGGTACCCCAACATGGATCTGGATTGCGTGCTCCCCCAGGAATGGGTGC
AGCACTTCTACCAAGAAGCAGCCCCGGCACAATCTGATGTGGCTTTACTGAGATTTGTGAATCCAGACAC
AGGTAGGGTTCTGTTTGAGTGCAAACTTCATAAATCAGGCTATGTCACAGTGGCTTACACTGGTCCACAT
GATTTGGTTATCCCCCCCAATGGTTATTTTAGATTTGATTCTTGGGTTAATCAGTTTTACACACTTGCCC
CCATGGGAAATGGAGCGGGGCGCAAACGTGCATTATAATGGCTGGAGCTGTCATTGCTGGATTGGCATCT
GACGTCCTTAGTTCTGGACTTGGTTCTCTGATCAATGCTGGGGCTGGGGTCATCAACCAAAAAGTTGATT
TTGAAAACAACAGAAAATTACAACAAGACTCCTTCCAATTTAGTAGTAACCTGCAACAGGCTTCCTTTCA
ACATGACAAAGAGATGCTCCGAGCTCAAATTGAGGCCACTCAAAAATTGCAACAGGGTATGATGGAAATT
AAACAGGCAATGCTCCTAAAGGGTGGATTCTCTGAAACAGATGCAGCCCGTGGGGCAATCAACGCCCCCA
TGACAAAAGTTCTGGACTGGAATGGAACAAGGCACTGGGCTCCTAATGCTAGAACCACAACATACAATGC
AGGCGGTTTTTCCACCCCCCAGCCATCGGGGGCATCACCAGGAAGAACCAACCTTAGGGCCACTGTCCCC
ACTCGGGGCTCTTCTTCTTCTAAACTTTCTAGTACTTCTACTGCTACTTCTGTATACTCAAATCAAACAG
TTTCAACGAGACTTGGTTCTTCAGCTGGTTCTGGTACCAGTGTCTCGAGTCTCCCGTCAACTGCAAGGAC
TAGGAGCTGGGTTGAGGATCAAAACAGAAATCTGTCACCTTTCATGAGGGGGGCTCTCAACACATCATTC
GTCTCCCCACCACCTAGCAGATCCTCTAGCCAAGGCACAGTCTCAACCGTGCCTAAAGAAATTTTGGACT
CCTGGACTAGTGCTTTCAACACGCACAGGCAGCCTCTCTTCGCTCACATTCGTAAGCGAGGGGAGTCACG
GGTGTAATGTGAAAAGAC

>MF140664.1 Norovirus GII strain Norovirus/GII/Hu/NL/2010/GII.P4-GII.4/Rotterdam/E7800014_p16_d0 ORF1 gene, partial cds; and ORF2 and ORF3 genes, complete cds
AACGACGCTTCCGCTGCCGCTGTTGCCAACAGCAACAACGACACTGCAAAATCTTCAAGTGACGGAGTGT
TTTCTAACATGGCTGTCACTTTTAAACGAGCCCTCGGGGCGCGGCCTAAACAGCCCCCCCCGAGGGAAAT
ACCACAGAGACCCCCACGACCACCTACCCCGGAACTGGTCAAAAAGATCCCACCTCCCCCGCCCAACGGG
GAGGATGAGGCAGTGGTCTCTTATAGTGTTAAAGATGGCATTTCCGGCCTGCCCGAGCTCTCCACTGTCA
GGCAGCCGGACGAAACCAACACGGCCTTCTGTGTCCCCCCACTCAGCCTAAGGGAGAACAAGGATGCTAA
GGAGCCACTGACCGGAACAATTCTGGAGATGTGGGATGGTGAGTTCTACCACTACGGCATATATGTGGAA
CGAGGTCTTGTACTTGGCGTGCACAAACCACCGGCCGCCGTCAGCCTCGCCAGGATCGAGCTAACACCAC
TCTCCTTGTTTTGGAGGCCTGTGTATACCCCCCAATATCTCATCTCTCCAGACTCCCTCAAGAAACTGCA
CGGAGAATCATTCCCCTACACAGCCTTTGACAACAATTGTTACGCCTTTTGTTGCTGGGTCTTGGACCTA
AACGACTCGTGGCTGAATAGGAGATGTATCCAGAGAACAACTGGTTTCTTCAGACCTTACCAAGAGTGGA
ATAGGAAACCCCTCCCCACTATGGATGACTCCAAATTAAAGAAGGTGGCTAATATATTCCTGTGTGCTCT
ATCTTCACTATTCACCAGGCCCATAAAAGACATAATAGGGAAGATAAAGCCTCTTAACATCCTCAACATC
TTGGCCTCATGCGACTGGACTTTCGCAGGCATAGTGGAATCCTTGATACTCTTGATGGAGCTCTTTGGAA
TTTTCTGGACACCCCCAGACGTGTCTGCGATGATTGCCCCCTTACTCGGCGATTACGAGTTACAAGGACC
CGAGGACCTTGCAGTGGAACTCGTTCCTGTGGTGATGGGGGGAATTGGCTTGGTGCTAGGATTTACCAAG
GAGAAAATTGGAAAAATGTTGTCATCTGCTGCATCCACCTTAAGAGCTTGTAAAGATCTTGGTGCATACG
GGCTGGAAATCCTAAAATTAGTCATGAAGTGGTTCTTCCCAAAGAAAGATGAAGCAAGTGAGTTGGAGAT
GGTCAGGTCCATCGAGGATGCAGTGCTGGACCTCGAGGCAATTGAAAACAACCACATGACCACCTTGCTC
AAAGACAAAGACAGCCTGGCAACCTACATGAGAACCCTTGACCTTGAGGAGGAGAAAGCCAGGAAGCTCT
CAACCAAGTCTGCTTCACCTGACATCGTGGGCACAATCAACGCCCTTTTGGCGAGAATCGCTGCTGCTCG
TTCCATGGTGCATCGAGCAAAGGAGGAGCTCTCCAGCAGGCCAAGACCTGTTGTGATGATGATATCAGGC
AGACCAGGAATAGGGAAGACCCATCTTGCTAGGGAAGTGGCCAAGAAAATCGCAGCCTCCCTCACAGGAG
ACCAGCGTGTAGGCCTCATCCCACGCAACGGCGTCGACCACTGGGACGCCTACAAGGGGGAGAGGGTCGT
CCTATGGGACGACTATGGAATGAGCAATCCCATCCATGATGCTCTCAGGTTACAAGAACTCGCTGACACC
TGCCCTCTCACTCTAAACTGTGACAGGATTGAAAACAAAGGAAAGGTCTTCGACAGTGATGTCATAATTA
TCACCACCAATTTGGCCAACCCAGCACCACTAGACTATGTCAATTTTGAAGCATGCTCGAGGCGCATCGA
CTTCCTCGTGTATGCAGAAGCCCCTGAAGTCGAAAAGGCGAAGCGTGACTTCCCAGGTCAACCTGACATG
TGGAAGAACGCTTTCAGCTCTGATTTCTCACACATAAAACTAACACTGGCCCCACAGGGTGGTTTCGATA
AGAACGGGAACACCCCACACGGGAAGGGCGTCATGAAGACTCTCACCACTGGCTCCCTTATTGCCCGGGC
AACAGGGCTACTCCATGAGAGGCTAGATGAGTTTGAATTACAGGGCCCAGCTCTCACCACCTTCAATTTT
GATCGTAACAAAGTGCTTGCCTTCAGGCAGCTTGCTGCTGAGAACAAATACGGGTTGATGGACACAATGA
GAGTTGGAAAGCAGCTCAAGGATGTCAAAACCATGCCAGATCTAAAGCAAGCACTCAAGAACATCACAAT
TAAGAAGTGCCAGATAGTGTACAGTGGTTGCACCTACACACTTGAATCTGATGGCAAGGGCAATGTGAAA
GTTGACAGAGTTCAGAGCGCCTCCGTACAGACCAATAACGAGCTGGCCGGTGCCCTACACCATCTAAGGT
GCGCCAGGATCAGGTATTATGTCAAGTGTGCTCAGGAGGCTTTATATTCCATCATTCAGATTGCTGGAGC
TGCATTTGTCACCACGCGCATTGCTAAGCGCATGAACATACAAGACTTCTGGTCAAAACCACAAGTGGAA
GACACAGGGGAGACCATCAACAAAGAAGGGTGCCCAAAACCCAGAGATGAAGAGGAGTTCGTCATTTCAT
CTGACGACATCAAAGCTGAAGGCAAGAAGGGGAAGAACAAGACTGGCCGCGGCAAGAAGCACACAGCCTT
CTCAAGTAAAGGTCTCAGTGATGAAGAGTACGACGAGTACAAGAGAATCAGAGAAGAAAGAAATGGCAAG
TACTCCATAGAAGAGTACCTTCAGGACAGAGACAAATACTATGAGGAGGTGGCCATTGCCAGGGCGACCG
AGGAGGACTTCTGTGAGGAGGAGGAGGCCAAGATTCGGCAAAGGATTTTCAGGCCAACAAGAAAACAACG
CAAGGAAGAAAGGGCCTCTCTCGGTTTGGTCACAGGCTCTGAAATCAGGAAGAGAAACCCCGATGACTTC
AAGCCCAAGGGGAAGCTGTGGGCCGATGATGACAGAAGTGTGGACTACAATGAGAGACTCAGCTTTGAGG
CCCCACCAAGCATTTGGTCGAGGATAGTCAACTTTGGTTCAGGTTGGGGCTTTTGGGTCTCTCCCAGCCT
GTTTATAACATCAACTCACGTTATACCCCAGGGTGCAACGGAGTTCTTTGGAGTCCCCATTAAGCAGATT
CAAATACACAAAACAGGCGAATTCTGTCGCTTGAGATTCCCAAAACCAATCAGGAATGATGTGACTGGCA
TGATCTTAGAAGAAGGTGCGCCCGAAGGCACCGTGGTCTCACTACTCGTCAAAAGGCCTACTGGAGAACT
TATGCCCCTAGCAGCTAGGATGGGGACCCATGCAACCATGAAAATTCAAGGGCGCACTGTTGGAGGTCAG
ATGGGCATGCTTTTGACAGGGTCCAACGCCAAAAACATGGACCTAGGCACCACACCAGGTGACTGCGGCT
GTCCCTACATCTACAAAAGGGGAAATGACTATGTAGTCATTGGAGTCCACACGGCTGCCGCTCGTGGGGG
AAACACTGTCATATGTGCCACCCAGGGGAGTGAGGGAGAGGCTACACTTGAAGGTGGTGATAGTAAGGGA
ACATACTGTGGTGCTCCAATTCTAGGCCCAGGGGGTGCTCCAAAACTTAGCACTAAGACCAAATTCTGGA
GATCGTCCACAACACCACTCCCACCTGGCACCTATGAACCAGCCTACCTCGGTGGTAAGGACCCCAGAGT
TAAGGGTGGCCCTTCATTGCAACAAGTTATGAGGGAACAGTTGAAGCCATTTACAGAGCCCAGAGGCAAA
CCACCAAAGCCAAGTGTGTTGGAAGCTGCCAAGAAAACCATCATTAATGTCCTTGAACAAACAATTGATC
CACCTGAGAAATGGTCATTTGCGCAAGCTTGTGCGTCCCTTGACAAGACCACTTCCAGTGGCCACCCGCA
CCACATGCGGAAAAATGACTGCTGGAACGGGACTACTTTCACAGGCAAGCTGGCAGACCAAGCTTCCAAG
GCCAACCTGATGTTCGAAGAGGGGAAAAGCATGACCCCGGTCTACACAGGTGCGCTTAAGGATGAGCTGG
TCAAAACTGACAAAATTTATGGCAAGATCAAGAAGAGGCTCCTCTGGGGCTCGGACTTGGCAACCATGAT
CCGGTGCGCTCGAGCATTCGGAGGCTTGATGGATGAACTTAAAGCACACTGTGTCACACTCCCTATCAGA
GTTGGTATGAATATGAATGAGGATGGCCCCATCATCTTTGAGAAGCATGCCAGGTACAAATATCATTATG
ATGCTGACTACTCTCGGTGGGATTCAACACAACAAAGGGCCGTATTGGCAACAGCCCTAGAAATCATGGT
TAAATTTTCCTCAGAACCACATTTGGCTCAGGTGGTTGCAGAAGACCTTCTTTCTCCTAGCGTGATGGAT
GTGGGTGACTTCAAAATAACAATCAATGAGGGTCTCCCCTCTGGGGTGCCCTGCACCTCCCAATGGAACT
CCATCGCCCACTGGCTTCTCACTCTCTGTGCACTCTCTGAAGTTACAAATCTGTCCCCTGATATTATACA
GGCTAATTCTCTCTTCTCCTTTTATGGTGATGATGAAATTGTTAGTACAGATATAAAATTGGACCCAGAG
AAATTGACAGCAAAACTCAAGGAATATGGGTTGAAACCAACCCGCCCTGACAAAACTGAAGGACCCCTTG
TTATTTCTGAAGACTTGAATGGCCTAACCTTCCTGCGGAGAACTGTGACTCGCGACCCAGCTGGTTGGTT
TGGAAAATTGGAGCAGAGTTCAATACTCAGACAAATGTACTGGACTAGAGGCCCTAACCATGAAGACCCA
TCTGAAACAATGATTCCACACTCCCAAAGACCCATACAATTGATGTCCCTACTGGGAGAGGCCGCACTAC
ACGGCCCGGCATTCTACAGCAAAATTAGCAAATTAGTTATTGCAGAGCTAAAAGAAGGTGGCATGGATTT
TTACGTGCCCAGACAAGAGCCAATGTTCAGATGGATGAGATTTTCAGATCTGAGCACGTGGGAGGGCGAT
CGCAATCTGGCTCCCAGTTTTGTGAATGAAGATGGCGTCGAATGACGCCAACCCATCTGATGGGTCTACA
GCCAGCCTCGTCCCAGCGGTCAACAATGAGGTCATGGCTTTGGAACCCGTTGTTGGTGCCGCTATTGCGG
CTCCTGTAGCGGGCCAACAAAATGTAATTGACCCCTGGATTAGAAATAATTTTGTACAAGCCCCTGGTGG
AGAGTTTACAGTGTCCCCTAGAAACGCTCCGGGTGAGATACTCTGGAGCGCGCCCCTTGGCCCTGATCTA
AACCCATACCTTTCCCATTTGGCCAGAATGTACAATGGTTATGCAGGTGGTTTTGAAGTGCAGGTAATCC
TCGCGGGGAACGCGTTCACCGCCGGAAAAATCATATTTGCAGCAGTCCCACCGAATTTTCCAACTGAAGG
TTTGAGCCCCAGTCAGGTCACTATGTTCCCCAATGTAATAATAGATGTTAGGCAATTGGAACCTGTGCTA
ATCCCCTTACCTGATGTTAGGAATATTTTCTATCATTATAATCAATCAAATGATTCTACTATTAAATTGA
TAGCAATGTTGTATACACCACTTAGGGCTAATAATGCTGGGGATGATGTCTTCACAGTCTCTTGCCGAGT
CCTCACGAGGCCATCCCCTGATTTTGATTTTATATTCTTGGTGCCACCCACAGTTGAATCAAGAACTAAA
CCATTCACTGTCCCAATCTTAACTATTGAGGAAATGACTAATTCTAGATTCCCTATCCCTCTGGAAAAGT
TGTACACGGGCCCCAGCAGTGCTTTCCAAGTCCAACCACAAAATGGCAGGTGCACGACTGATGGCGTGCT
CTTAGGCACCACCCAGCTGTCTGCCGTCAGCGTCTGCTCCTTCAGAGGAAGTGTCACCCAAGTTGGAGGA
ACCCATGATTACACAATGAATTTGGCCTCTCAAAATTGGAACAACTATGACCCAACAGAGGAAGTCCCAG
CCCCTCTGGGAACTCCAGATTTTAAAGGAAAAATCCAAGGTGTGCTCACCCAAACAACAAGGGGGAATGG
CTCGACCCGCGCACACAAAGCTACAGTGAGCACTGGGGCTGCCAACTTCACTCCAAAATTGGGTAAAGTT
CAATTCCACACTGACACAAACACTGATTTGAACGCTAACGAGAACACCAAATTCACCCCAGTCGGCGTCA
TCCAAGAAAGTGACAACCACCGAGATGAACCCCAACAATGGGTGCTCCCAGACTACGCAGGCAGAGGTAC
CCACAATGTGCACTTAGCCCCTGCCGTTGCTCCCACTTTTCCAGGTGAACAACTTCTATTCTTTAGGTCC
ACTCTGCCCGGGTGTGGCGGGTACCCCAACATGGATCTGGATTGCGTGCTCCCCCAGGAATGGGTGCAGC
ACTTCTACCAAGAAGCAGCCCCGGCACAATCTGATGTGGCTTTACTGAGATTTGTGAATCCAGACACAGG
TAGGGTTCTGTTTGAGTGTAAACTCCATAAATCAGGCTATGTCACAGTGGCTTACACTGGTCCACATGAT
TTGGTTATCCCCCCCAATGGTTATTTTAGATTTGATTCTTGGGTTAATCAGTTTTACACACTTGCCCCCA
TGGGAAATGGAGCGGGGCGTAAACGTGCATTATAATGGCTGGAGCTGTCATTGCTGGATTGGCATCTGAC
GTCCTTAGTTCTGGACTTGGTTCTCTGATCAATGCTGGGGCTGGGGTCATCAACCAAAAAGTTGATTTTG
AAAATAACAGAAAATTACAACAAGACTCCTTCCAATTTAGTAGTAACCTGCAACAGGCTTCCTTTCAACA
TGACAAAGAGATGCTCCGAGCTCAAATTGAGGCCACTCAAAAATTGCAACAGGGTATGATGGAAATTAAA
CAGGCAATGCTCCTAAAGGGTGGATTCTCTGAAACAGATGCAGCCCGTGGGGCAATCAACGCCCCCATGA
CAAAAGTTCTGGACTGGAATGGAACAAGGCACTGGGCTCCTAATGCTAGAACCACAACATACAATGCAGG
CGGTTTTTCCACCCCCCAACCATCGGGGGCATCACCAGGAAGAACCAACCTTAGGGCCACTGTCCCCGCT
CGGGGCTCTTCTTCTTCTAAACTTTCTAGTACTTCTACTGCTACTTCTGTATACTCAAATCAAACAGCTT
CAACGAGACTTGGTTCTTCAGCTGGTTCTGGTACCAGTGTCTCGAGTCTCCCGTCAACTGCAAGGACTAG
GAGCTGGGTTGAGGATCAAAACAGAAATCTGTCACCTTTCATGAGGGGGGCTCTCAACACATCATTCGTC
TCCCCACCACCTAGCAGATCCTCTAGCCAAGGCACAGTCTCAACCGTGCCTAAAGAAATTTTGGACTCCT
GGACTAGTGCTTTCAACACGCACAGGCAGCCTCTCTTCGCTCACATTCGTAAGCGAGGGGAGTCACGGGT
GTAATGTGAAAAGACAAA

>MF140663.1 Norovirus GII strain Norovirus/GII/Hu/NL/2010/GII.P4-GII.4/Rotterdam/E7800021_p15_d495 ORF1 gene, partial cds; and ORF2 and ORF3 genes, complete cds
TCCGACGCTTCCGCTGCCGCTGTTGCCAACAGCAACAACGACACCGCAAAATCTTCAAGTGACGGAGTGT
TTTCTAACATGGCTGTCACTTTTAAACGAGCCCTCGGGGCGCGGCCTAAACAGCCTCCCCCGAGGGAAAT
ACCACAAAAACCCCCACGACCACCTACTCCAGAACTGGTCAAAAATATCCCCCCTCCCCCGCCCAACGGA
GAGGATGAAATAGTGGTTTCTTACAGTGTCAAAGATGGTATTTCCGGTTTGCCTGATCTTTCCACCGTCA
GGCAACCGGAAGAATCTAACACGGCCTTCAGTGTCCCTCCACTCAATCAGAGGGAAAATAGAGACGCTGT
GGAACCATTACCTGGAACGATTCTGGAAATGTGGGATGGAGAAATCTACCATTATGGCATATATGTGGAG
CGAGGTCTTGTACTAGGCGTGCACAAACCACCAGCCGCCATTAGCCTCGCTAGGATCGAGCTAACACCAC
TCTCCTTGTACTGGAGACCTGTGTATACCCCTCAATACCTCATCTCTCCAGACTCTCTCAAGAAATTACA
TGAAGAGACGTTCCCCTACACAGCCTTCGACAACAACTGCTATGCCTTTTGTTGTTGGGTCCTGGACCTA
AACGACTCATGGCTGAGTAGGAGGATGATCCAGAGAACAACTGGCTTCTTCAGGCCCTACCAAGAATGGA
ACAGGAAACCTCTCCCCACTATGGATGATTCCAAACTAAAGAAGGTGGCTAACATATTCCTGTGTGCTCT
GTCTTCGCTATTCACCAGGCCCATAAAAGATATAATAGGGAAGCTAAGGCCTCTTAACATCCTTAACATC
TTGGCCTCATGTGATTGGACTTTTGCAGGCATAGTGGAGTCTTTGATACTCTTGGCAGAACTCTTTGGAG
TTTTCTGGACACCCCCAGATGTGTCTGCGATGATTGCCCCCTTGCTCGGTGATTTCCAGTTGCAAGGACC
GGAGGACCTTGCGGTGGAACTCGTCCCTGTAGTGATGGGGGGAATTGGTTTGGTGTTAGGGTTCACCAAA
GAGAAGATTGGCAAGATGCTGTCATCTGCTGCGTCCACCTTGAGAGCTTGTAAAGATCTTGGTGCATATG
GGCTAGAGATCCTAAAGTTGATTATGAAGTGGTTCTTCCCGAAGAAAGAGGAAGCAAATGAACTGGCTAT
GGTAAGATCCATCGAGGATGCAGTCCTGGACCTCGAGGCAATTGAAAACAATCACTTAACCATCTTGCTC
AAAGACAAAGACAGTCTGGCAACCTACATGAGAACCCTTGATCTTGAGGAGGAGAAAGCCAGGAAACTCT
CAACCAAATCTGCTTCACCTGACATTGTGGGCACAATCAACGCCCTTCTGGCAAGGATCGCTGCTGCACG
TTCTCTGGTGCATCGAGCGAAGGAGGAACTTTCCAGCAGACCAAGACCTGTAGTGTTGATGATATCAGGC
AGACCAGGAATAGGGAAGACCCACCTTGCTAGGGAAGTGGCCAAGAAAATCGCAGCCTCCCTTACAGGAG
ACCAGCGCGTGGGCCTCATCCCACGCAATGGTGTCGACCATTGGGATGCGTACAAGGGTGAGAGGGTCGT
CCTATGGGATGACTATGGAATGAGCAATCCCATCCACGATGCCCTCAGGTTGCAAGAACTCGCTGACACT
TGCCCTCTCACCCTAAACTGTGACAGGATTGAGAACAAAGGAAAGGTTTTTGACAGCGATGTCATCATCA
TCACCACTAATCTGGCCAACCCAGCACCACTGGACTACGTCAACTTTGAAGCATGCTCGAGGCGCATCGA
CTTCCTCGTGTATGCAGAAGCTCCTGAAGTCGAGAAGGCGAAGCGTGACTTCCCAGGCCAGCCCGACATG
TGGAAGAACGCCTTCAGCTCTGATTTCTCACACATAAAACTAGCATTGGCTCCACAGGGTGGCTTCGACA
AGAACGGGAACACCCCACACGGGAAGGGCGTCATGAAGACTCTCACCACTGGCTCCCTTATTGCTCGGGC
ATCAGGTCTGCTCCATGAGAGGTTAGATGAGTTTGAAATGCAGGGTCCAGCTCTCACCACCTTCAACTTT
GATCGCAACAAAGTGCTTGCCTTTAGACAACTTGCTGCTGAAAACAAATATGGGTTGATAGACACAATGA
AAGTTGGGAGGCAGCTCAAGGATGTCAGAACAATGCCAGAACTTAAGCAAGCACTCAAGAATATCTCAAT
CAAGAAGTGCCAGATAGTGTATGGTGGTTGCACCTACACACTTGAGTCTGATGGCAAGGGTAATGTGAAA
GTTGATAAAGTTCAAAGCGCCTCCGTGCAGACCAACAATGAGCTGACTGGCGCCCTGCACCACCTACGGT
GCGCCAGAATCAGATACTACGTCAAGTGTGTCCAGGAGGCCCTGTACTCCATCATCCAGATTGCTGGAGC
TGCATTTGTCACCACGCGCATCGTCAAGCGCATGAACATACAAGACCTATGGTCCAGACCACAAGTGGAG
AACACAGAGGAGACTACCAGCAAGGACGGGTGTCCAAAACCCAGAGATGATGAGGAGTTCGTCATTTCAT
CCGACGACATCAAAACTGAGGGTAAGAAAGGAAAGAACAAGACTGGTCGCGGCAAGAAACACACAGCCTT
CTCAAGCAAAGGTCTCAGTGATGAAGAGTACGATGAGTACAAAAGGATTAGAGAGGAAAGGAATGGCAGG
TACTCCATAGAAGAATACCTTCAGGACAGGGACAAATACTACGAGGAGGTGGCCATTGCCAGGGCAACCG
AGGAGGACTTCTGTGAGGAGGAAGAGGCCAAGATCCGGCAAAGGATCTTCAGGCCGTCAAGGAAACAACG
CAAGGAGGAAAGGGCTTCTCTCGGTTTGGTCACAGGCTCTGAAATTAGAAAAAGAAATCCAGATGATTTC
AAACCCAAGGGGAAACTATGGGCTGATGATGACAGGAATGTGGACTACAACGAGAAACTCAGTTTTGAAG
CCCCACCAAGCATCTGGTCGAGGATAGTCAACTTTGGTTCAGGTTGGGGATTCTGGGTCTCCCCCAGTTT
GTTCATAACATCAACCCATGTCATACCCCAGGGCACAAAGGAGTTCTTTGGAGTCCCTATCAAACAAATC
CAGGTACACAAATCAGGCGAGTTCTGTCGCTTGAGATTCCCAAAGCCAATCAGGACTGATGTGACAGGCA
TGATCTTAGAAGAAGGTGCACCCGAGGGCACCGTGGTTACACTGCTCATCAAAAGGCCCACTGGAGAACT
CATGCCCCTGGCAGTTAGGATGGGGACCCATGCAACCATGAGAATTCAAGGGCGCGCTGTTGGAGGCCAA
ATGGGCATGCTTCTGACAGGGTCCAACGCCAAAAGCATGGATCTGGGAACCACACCAGGTGATTGTGGCT
GTCCTTACATCTACAAGAGAGGAAATGACTATGTGGTCATTGGGGTCCACACGGCTGCCGCTCGTGGGGG
GAACACTGTTATATGTGCCACCCAGGGAAGTGAGGGGGAGGCCATACTTGAAGGTGGTGACAATAAAGGG
ACATACTGTGGTGCACCAATCCTAGGACCAGGGAATGCCCCAAAACTTAGCACCAAGACCAAGTTCTGGA
GATCGTCCACAGCACCACTCCCACCTGGTACCTACGAGCCAGCCTATCTTGGTGGCAAGGACCCTAGAGT
CAAGGGTGGCCCTTCACTGCAGCAAGTCATGAGGGATCAATTGAAGCCGTTCACAGAGCCTAGGGGCAAG
CCACCAAAGCCAAGTGTGCTAGAAGCTGCCAAGAAAACCATCATCAATGTTCTTGAGCAAACAATTGACC
CGCCTGAGAAATGGTCATTCGCACAAGCTTGCGCGTCCCTTGATAAGACCACTTCCAGTGGCCACCCGCA
CCACATGCGGAAAAACGACTGCTGGAACGGGGAATCCTTCACAGGCAAGCTGGCAGACCAGGCTTCCAAG
GCCAACCTAATGTTTGAAGAAGGAAAGAACATGACCCCAGTCTACACAGCTGCGCTTAAGGATGAATTAG
TTAAAACTGACAAAATCTATAAAAAGATCAAGAAGAGACTCCTCTGGGGCTCGGATTTGGCAACCATGAT
CCGATGTGCTCGAGCATTCGGAGGCCTAATGGATGAACTCAAAGCGCACTGTGTCTCACTTCCCATTAGA
GTTGGTATGAATATGAATGAGGATGGCCCCATCATCTTCGAGAGGCATTCCAGGTACACATACCACTATG
ATGCTGATTACTCACGATGGGATTCAACACAACAGAGAGACGTATTGGCAGCAGCTCTAGAAATCATGGT
TAAATTCTCCCCAGAACCACATTTGGCTCAGGTAGTCGCAGAAGACCTTCTCTCTCCTAGCGTGGTGGAC
GTGGGTGACTTCACAATATCAATCAACGAGGGTCTTCCCTCTGGGGTGCCCTGCACCTCCCAATGGAATT
CCATCGCCCACTGGCTTCTCACTCTCTGTGCGCTCTCTGAAGTTACAAATTTGTCTCCTGACATCATACA
GGCTAATTCCCTCTTCTCTTTTTATGGTGATGATGAAATTGTTAGCACAGACATAAAATTAGACCCAGAA
AAGTTGACAGCAAAACTCAGGGAATATGGGTTAAAGCCAACCCGCCCTGACAAAACTGAAGGACCCCTTG
TCATCTCTGACGACTTGAATGGCCTGACTTTCCTGCGGAGAACTGTGACCCGCGACCCAGCTGGTTGGTT
TGGAAAACTGGAGCAGAGTTCAATACTCAGGCAAATGTACTGGACTAGGGGTCCTAACCACGGGGATCCA
ACTGAAACAATGATTCCACACTCTCAAAGACCCATACAATTGATGTCCCTACTGGGGGAGGCTGCACTTC
ACGGCCCAGCATTCTACAGCAAAGTCAGCAAGTTGGTCATTGCAGAGCTAAAAGAGGGTGGCATGGATTT
TTACGTGCCCAGACAAGAGCCGATGTTCAGATGGATGAGGTTCTCAGATCTGAGCACGTGGGAGGGCGAT
CGCAATCTGGCTCCCAGTTTTGTGAATGAAGATGGCGTCGAATGACGCCACCCCATCTGATGGGCCCGCA
GCCAACCTCGTCCCAGCGGTCAACAATGAGGTTATGGCTTTGGACCCCGTTGCTGGTGCCGCTATTGCAG
CACCTGTAGCGGGCCAACAAAATGTAATTGACCCCTGGATTAGAAATAATTTTGTACAAGCCCCTGGTGG
AGAATTCACAGTATCCCCTAGAAACGCTCCAGGTGAAATACTATGGAGCGCGCCCTTGGGCCCTGATTTG
AATCCTTACCTTTCCCATTTGGCCAGAATGTATAATGGTTATGCAGGTGGTTTTGAAGTGCAGGTAATCC
TCGCGGGGAACGCGTTCACCGCCGGGAAAATCATATTTGCAGCAGTTCCACCAAATTTTCCAACCGAAGG
GATAAGCCCCTGCCAAGTCACTATGTTCCCCCATATAATAACAGATGTTAGACAATTGGAACCTGTGTTA
ATCCCCTTGCCTGATGTTAGGAATAACTTCTATCATTATAATCAATCAAATGAACCCACCATCAAATTGA
TAGCAATGCTGTACACACCACTTAGGGCTAATAATGCTGGGGACGATGTCTTCACAGTCTCTTGTCGAGT
TCTCACGAGACCATCCCCCGATTTTGATTTCATATTTCTGGTGCCACCCACAGTTGAGTCAAGAACCAAA
CCATTCTCTGTCCCAGTCTTAACTGTTGAGGAGATGACCAATTCAAGATTCCCCATTCCTTTAGAAAAGT
TGTTCACGGGTCCCAGCAGTGCCTTTGTTGTTCAACCACAAAATGGCAGATGCACGACTGATGGCGTGCT
CTTAGGTACTACTCAACTGTCTCCTGTCAACATCTGCACCTTCAGAGGGGATGTCACTCAAATTGGAAGT
ACTCAAACTTACACAATGAACCTGGCCTCCCAAAATTGGAATAATTATGATCCAACAGAAGAAATCCCAG
CCCCCCTGGGAACCCCAGATTTTGTAGGAAGGATCCAAGGCATGCTCACCCAAACCACAAAGAGTGATGG
CTCGACCCGTGGTCACGTAGCCACAGTGAGCACTGGAAGTGCTCATTTTACTCCAAAGTTGGGCAGAATT
CAATTCTCCACTGACACAAGCAATGACCTTGAAGCTCGCCAAAACACGAGATTCACCCCAGTCGGCGTCA
TCCAGGATGGTAGTACCACCCACCGAAATGAACCCCAACAATGGGTGCTCCCAGAGTATTCAGGTAGAGA
TAATCACAATGTACACCTAGCACCTGCTGTGGCCCCCACTTTTCCGGGCGAGCAACTTCTTTTCTTTAGG
TCCACTATACCCGGATGCAGCGGGTACCCCAACATGGAATTGGATTGCCTACTCCCCCAGGAGTGGGTGC
AGCACTTCTACCAAGAATCAGCCCCAGCACAATCTGATGTGGCACTGCTGAGATTTGTGAATCCAGACAC
AAGTAGGGTTTTGTTTGAGTGTAAGCTTCACAAGCAAGGCTTTGTAACAGTGGCTCATACTGGCCAACAT
GATTTGATTATCCCTCCCAATGGCTATTTTAGATTTGATTCCTGGGTTAACCAATTCTACACACTTGCCC
CCATGGGAAATGGAACGGGGCGAAGACGTGCATTATAATGGCTGGAGCTTTCTTTGCTGGATTAGCATCT
GATGTCCTTGGCTCTGGACTTAGCTCTCTAATCAATGCTGGGGCTGGGACCATTAATCAAAAAGTTGATT
TTGACAATAATAGAAAATTGCAACAAGCTTCCTTCCAATATAGTAGCAATCTACAACAGGCTTCCTTTCA
ACATGATAAAGAGATGCTCCAAGCACAAATTGAGGCCACCAAAAAGTTGCAACAGGAAATGATGAAAATT
AAACAGACAATGCTCCTAGAGGGTGGGTTCTCTGAGACAGATGCAGCCCGTGGGGCAATCAACGCCCCCA
TGACAAAGGTTTTGGACTGGAGCGGAACAAGGTACTGGGCTCCCGATGCTAGGATTACAACATACAATGC
AGGCCACTTTTCCACCCCTCAACCCTCGGGAGCACCACCAGGGAGAACCAATCTCAGGGCTACTACCCCC
GCTCGAGGCTCCTCCAGTACACTTTCAAATGCTTCTACTGTCACTTCTGTGCACTCAAATCAAACTGCTT
CAACGAGACTTGGTTCTACAGCTGGTTCTGGCACCAGTGTCTCGAGCCTCCCGTCAACTGCAAGGACTAG
GAGCTGGGTTGAGGATCAAAACAGGAACTTGTCACCCTTCATGAGGGGGGTCCACAACATATCATTTGTC
ACCCCACCATCTAGCAGATCCTCTAGCCAAGGCACAGTCTCAACCGTGCCTAAAGAAGTTTTGAACTCCT
GGACTGGCGCTTTCAACACGCGCAGGCAGCCTCTCTTCGCCCACATTCGTCAGCGAGGGGAGTCACGGGT
ATAATGTGAAAAGACAAAATTGATTATCTTTCTTTTCTTTAGTGTCTTTTAAAA

>MF140662.1 Norovirus GII strain Norovirus/GII/Hu/NL/2010/GII.P4-GII.4/Rotterdam/E1300269_p15_d476 ORF1 gene, partial cds; and ORF2 and ORF3 genes, complete cds
TCTAACGACGCTTCCGCTGCCGCTGTTGCCAACAGCAACAACGACACCGCAAAATCTTCAAGTGACGGAG
TGTTTTCTAACATGGCTGTCACTTTTAAACGAGCCCTCGGGGCGCGGCCTAAACAGCCTCCCCCGAGGGA
AATACCACAAAAACCCCCACGACCACCTACTCCAGAACTGGTCAAAAATATCCCCCCTCCCCCGCCCAAT
GGAGAGGATGAAATAGTGGTTTCTTACAGTGTCAAAGATGGTATTTCCGGTTTGCCTGATCTTTCCACCG
TCAGGCAACCGGAAGAATCTAACACGGCCTTCAGTGTCCCTCCACTCAATCAGAGGGAAAATAGAGACGC
TGTGGAACCATTACCTGGAACGATTCTGGAAATGTGGGATGGAGAAATCTACCATTATGGCATATATGTG
GAGCGAGGTCTTGTACTAGGCGTGCACAAACCACCAGCCGCCATTAGCCTCGCTAGGATCGAGCTAACAC
CACTCTCCTTGTACTGGAGACCTGTGTATACCCCTCAATACCTCATCTCTCCAGACTCTCTCAAGAAATT
ACATGAAGAGACGTTCCCCTACACAGCCTTCGACAACAACTGCTATGCCTTTTGTTGTTGGGTCCTGGAC
CTAAACGACTCATGGCTGAGTAGGAGGATGATCCAGAGAACAACTGGCTTCTTCAGGCCCTACCAAGAAT
GGAACAGGAAACCTCTCCCCACTATGGATGATTCCAAACTAAAGAAGGTGGCTAACATATTCCTGTGTGC
TCTGTCTTCGCTATTCACCAGGCCCATAAAAGATATAATAGGGAAGCTAAGGCCTCTTAACATCCTTAAC
ATCTTGGCCTCATGTGATTGGACTTTTGCAGGCATAGTGGAGTCTTTGATACTCTTGGCAGAACTCTTTG
GAGTTTTCTGGACACCCCCAGATGTGTCTGCGATGATTGCCCCCTTGCTCGGTGATTTCCAGTTGCAAGG
ACCGGAGGACCTTGCGGTGGAACTCGTCCCTGTAGTGATGGGGGGAATTGGTTTGGTGTTAGGGTTCACC
AAAGAGAAGATTGGCAAGATGCTGTCATCTGCTGCGTCCACCTTGAGAGCTTGTAAAGATCTTGGTGCAT
ATGGGCTAGAGATCCTAAAGTTGATTATGAAGTGGTTCTTCCCGAAGAAAGAGGAAGCAAATGAACTGGC
TATGGTAAGATCCATCGAGGATGCAGTCCTGGACCTCGAGGCAATTGAAAACAATCACTTAACCATCTTG
CTCAAAGACAAAGACAGTCTGGCAACCTACATGAGAACCCTTGATCTTGAGGAGGAGAAAGCCAGGAAAC
TCTCAACCAAATCTGCTTCACCTGACATTGTGGGCACAATCAACGCCCTTCTGGCAAGGATCGCTGCTGC
ACGTTCTCTGGTGCATCGAGCGAAGGAGGAACTTTCCAGCAGACCAAGACCTGTAGTGTTGATGATATCA
GGCAGACCAGGAATAGGGAAGACCCACCTTGCTAGGGAAGTGGCCAAGAAAATCGCAGCCTCCCTTACAG
GAGACCAGCGCGTGGGCCTCATCCCACGCAATGGTGTCGACCATTGGGATGCGTACAAGGGTGAGAGGGT
CGTCCTATGGGATGACTATGGAATGAGCAATCCCATCCACGATGCCCTCAGGTTGCAAGAACTCGCTGAC
ACTTGCCCTCTCACCCTAAACTGTGACAGGATTGAGAACAAAGGAAAGGTTTTTGACAGCGATGTCATCA
TCATCACCACTAATCTGGCCAACCCAGCACCACTGGACTACGTCAACTTTGAAGCATGCTCGAGGCGCAT
CGACTTCCTCGTGTATGCAGAAGCTCCTGAAGTCGAGAAGGCGAAGCGTGACTTCCCAGGCCAGCCCGAC
ATGTGGAAGAACGCCTTCAGCTCTGATTTCTCACACATAAAACTAGCATTGGCTCCACAGGGTGGCTTCG
ACAAGAACGGGAACACCCCACACGGGAAGGGCGTCATGAAGACTCTCACCACTGGCTCCCTTATTGCTCG
GGCATCAGGTCTGCTCCATGAGAGGTTAGATGAGTTTGAAATGCAGGGTCCAGCTCTCACCACCTTCAAC
TTTGATCGCAACAAAGTGCTTGCCTTTAGACAACTTGCTGCTGAAAACAAATATGGGTTGATAGACACAA
TGAAAGTTGGGAGGCAGCTCAAGGATGTCAGAACAATGCCAGAACTTAAGCAAGCACTCAAGAATATCTC
AATCAAGAAGTGCCAGATAGTGTATGGTGGTTGCACCTACACACTTGAGTCTGATGGCAAGGGTAATGTG
AAAGTTGATAAAGTTCAAAGCGCCTCCGTGCAGACCAACAATGAGCTGACTGGCGCCCTGCACCACCTAC
GGTGCGCCAGAATCAGATACTACGTCAAGTGTGTCCAGGAGGCCCTGTACTCCATCATCCAGATTGCTGG
AGCTGCATTTGTCACCACGCGCATCGTCAAGCGCATGAACATACAAGACCTATGGTCCAGACCACAAGTG
GAGAACACAGAGGAGACTACCAGCAAGGACGGGTGTCCAAAACCCAGAGATGATGAGGAGTTCGTCATTT
CATCCGACGACATCAAAACTGAGGGTAAGAAAGGAAAGAACAAGACTGGTCGCGGCAAGAAACACACAGC
CTTCTCAAGCAAAGGTCTCAGTGATGAAGAGTACGATGAGTACAAAAGGATTAGAGAGGAAAGGAATGGC
AGGTACTCCATAGAAGAATACCTTCAGGACAGGGACAAATACTACGAGGAGGTGGCCATTGCCAGGGCAA
CCGAGGAGGACTTCTGTGAGGAGGAAGAGGCCAAGATCCGGCAAAGGATCTTCAGGCCGTCAAGGAAACA
ACGCAAGGAGGAAAGGGCTTCTCTCGGTTTGGTCACAGGCTCTGAAATTAGAAAAAGAAATCCAGATGAT
TTCAAACCCAAGGGGAAACTATGGGCTGATGATGACAGGAATGTGGACTACAACGAGAAACTCAGTTTTG
AAGCCCCACCAAGCATCTGGTCGAGGATAGTCAACTTTGGTTCAGGTTGGGGATTCTGGGTCTCCCCCAG
TTTGTTCATAACATCAACCCATGTCATACCCCAGGGCACAAAGGAGTTCTTTGGAGTCCCTATCAAACAA
ATCCAGGTACACAAATCAGGCGAGTTCTGTCGCTTGAGATTCCCAAAGCCAATCAGGACTGATGTGACAG
GCATGATCTTAGAAGAAGGTGCACCCGAGGGCACCGTGGTTACACTGCTCATCAAAAGGCCCACTGGAGA
ACTCATGCCCCTGGCAGTTAGGATGGGGACCCATGCAACCATGAGAATTCAAGGGCGCGCTGTTGGAGGC
CAAATGGGCATGCTTCTGACAGGGTCCAACGCCAAAAGCATGGATCTGGGAACCACACCAGGTGATTGTG
GCTGTCCTTACATCTACAAGAGAGGAAATGACTATGTGGTCATTGGGGTCCACACGGCTGCCGCTCGTGG
GGGGAACACTGTTATATGTGCCACCCAGGGAAGTGAGGGGGAGGCCATACTTGAAGGTGGTGACAATAAA
GGGACATACTGTGGTGCACCAATCCTAGGACCAGGGAATGCCCCAAAACTTAGCACCAAGACCAAGTTCT
GGAGATCGTCCACAGCACCACTCCCACCTGGTACCTACGAGCCAGCCTATCTTGGTGGCAAGGACCCTAG
AGTCAAGGGTGGCCCTTCACTGCAGCAAGTCATGAGGGATCAATTGAAGCCGTTCACAGAGCCTAGGGGC
AAGCCACCAAAGCCAAGTGTGCTAGAAGCTGCCAAGAAAACCATCATCAATGTTCTTGAGCAAACAATTG
ACCCGCCTGAGAAATGGTCATTCGCACAAGCTTGCGCGTCCCTTGATAAGACCACTTCCAGTGGCCACCC
GCACCACATGCGGAAAAACGACTGCTGGAACGGGGAATCCTTCACAGGCAAGCTGGCAGACCAGGCTTCC
AAGGCCAACCTAATGTTTGAAGAAGGAAAGAACATGACCCCAGTCTACACAGCTGCGCTTAAGGATGAAT
TAGTTAAAACTGACAAAATCTATAAAAAGATCAAGAAGAGACTCCTCTGGGGCTCGGATTTGGCAACCAT
GATCCGATGTGCTCGAGCATTCGGAGGCCTAATGGATGAACTCAAAGCGCACTGTGTCTCACTTCCCATT
AGAGTTGGTATGAATATGAATGAGGATGGCCCCATCATCTTCGAGAGGCATTCCAGGTACACATACCACT
ATGATGCTGATTACTCACGATGGGATTCAACACAACAGAGAGACGTATTGGCAGCAGCTCTAGAAATCAT
GGTTAAATTCTCCCCAGAACCACATTTGGCTCAGGTAGTCGCAGAAGACCTTCTCTCTCCTAGCGTGGTG
GACGTGGGTGACTTCACAATATCAATCAACGAGGGTCTTCCCTCTGGGGTGCCCTGCACCTCCCAATGGA
ATTCCATCGCCCACTGGCTTCTCACTCTCTGTGCGCTCTCTGAAGTTACAAATTTGTCTCCTGACATCAT
ACAGGCTAATTCCCTCTTCTCTTTTTATGGTGATGATGAAATTGTTAGCACAGACATAAAATTGGACCCA
GAAAAGTTGACAGCAAAACTCAGGGAATATGGGTTAAAGCCAACCCGCCCTGACAAAACTGAAGGACCCC
TTGTCATCTCTGACGACTTGAATGGCCTGACTTTCCTGCGGAGAACTGTGACCCGCGACCCAGCTGGTTG
GTTTGGAAAACTGGAGCAGAGTTCAATACTCAGGCAAATGTACTGGACTAGGGGTCCTAACCACGGGGAT
CCAACTGAAACAATGATTCCACACTCTCAAAGACCCATACAATTGATGTCCCTACTGGGGGAGGCTGCAC
TTCACGGCCCAGCATTCTACAGCAAAGTCAGCAAGTTGGTCATTGCAGAGCTAAAAGAGGGTGGCATGGA
TTTTTACGTGCCCAGACAAGAGCCGATGTTCAGATGGATGAGGTTCTCAGATCTGAGCACGTGGGAGGGC
GATCGCAATCTGGCTCCCAGTTTTGTGAATGAAGATGGCGTCGAATGACGCCACCCCATCTGATGGGCCC
GCAGCCAACCTCGTCCCAGCGGTCAACAATGAGGTTATGGCTTTGGACCCCGTTGCTGGTGCCGCTATTG
CAGCACCTGTAGCGGGCCAACAAAATGTAATTGACCCCTGGATTAGAAATAATTTTGTACAAGCCCCTGG
TGGAGAATTCACAGTATCCCCTAGAAACGCTCCAGGTGAAATACTATGGAGCGCGCCCTTGGGCCCTGAT
TTGAATCCTTACCTTTCCCATTTGGCCAGAATGTATAATGGTTATGCAGGTGGTTTTGAGGTGCAGGTAA
TCCTCGCGGGGAACGCGTTCACCGCCGGGAAAATCATATTTGCAGCAGTTCCACCAAATTTCCCAACCGA
AGGGATAAGCCCCTGCCAAGTCACTATGTTCCCCCATATAATAACAGATGTTAGACAACTGGAACCTGTG
TTAATCCCCTTGCCTGATGTTAGGAATAACTTCTATCATTATAATCAATCAAATGAACCCACCATCAAAT
TGATAGCAATGTTGTACACACCACTTAGGGCTAATAATGCTGGGGACGATGTCTTCACAGTCTCTTGTCG
AGTCCTCACGAGACCATCCCCCGATTTTGATTTCATATTTCTGGTGCCACCCACAGTTGAGTCAAGAACC
AAACCATTCTCTGTCCCAGTCTTAACTGTTGAGGAGATGACCAACTCAAGATTCCCCATTCCTTTAGAAA
AGTTGTTCACGGGTCCCAGCAGTGCCTTTGTTGTTCAACCACAAAATGGCAGATGCACGACTGATGGCGT
GCTCTTAGGTACTACTCAACTGTCTCCTGTCAACATCTGCACCTTCAGAGGGGATGTCACTCAAATTGGA
AGTACTCAAACTTACACAATGAACCTGGCCTCCCAAAATTGGAATAATTATGATCCAACAGAAGAAATCC
CAGCCCCCCTGGGAACCCCAGATTTTGTAGGAAGGATCCAAGGCATGCTCACCCAAACCACAAAGAGTGA
TGGCTCGACCCGTGGTCACGTAGCCACAGTGAGCACTGGAAGTGCTCACTTTACTCCAAAGTTGGGCAGA
GTTCAATTCTCCACTGACACAAGCAATGACCTTGAAGCTCGCCAAAACACGAGATTCACCCCAGTCGGCG
TCATCCAGGATGGTGGTACCACCCACCGAAATGAACCCCAACAATGGGTGCTCCCAAATTATTCAGGTAG
AGATAATCACAATGTACACCTAGCACCTGCTGTGGCCCCCACTTTTCCGGGCGAGCAACTTCTTTTCTTT
AGGTCCACTATACCCGGATGCAGCGGGTACCCCAACATGGAATTGGATTGCCTACTCCCCCAGGAGTGGG
TGCAGTACTTCTACCAAGAATCAGCCCCAGCACAATCTGATGTGGCACTGCTGAGATTTGTGAATCCAGA
CACAAGTAGGGTTTTGTTTGAGTGCAAGCTTCATAAGCAAGGCTTTGTAACAGTGGCTCATACTGGCCAA
CATGATTTGATTATCCCTCCCAATGGCTATTTTAGATTTGATTCCTGGGTTAACCAATTCTACACACTTG
CCCCCATGGGAAATGGAACGGGGCGAAGACGTGCATTATAATGGCTGGAGCTTTCTTTGCTGGATTAGCA
TCTGATGTCCTTGGCTCTGGACTTAGCTCTCTAATCAATGCTGGGGCTGGGACCATTAATCAAAAAGTTG
ATTTTGACAATAATAGAAAATTGCAACAAGCTTCCTTCCAATATAGTAGCAATCTACAACAGGCTTCCTT
TCAACATGATAAAGAGATGCTCCAAGCACAAATTGAGGCCACCAAAAAGTTGCAACAGGAAATGATGAAA
ATTAAACAGACAATGCTCCTAGAGGGTGGGTTCTCTGAGACAGATGCAGCCCGTGGGGCAATCAACGCCC
CCATGACAAAGGTTTTGGACTGGAACGGAACAAGGTACTGGGCTCCCGATGCTAGGATTACAACATACAA
TGCAGGCCACTTTTCCACCACTCAACCCTCGGGAGCACCACCAGGGAGAACCAATCTCAGGGCTACCACC
CCCGCTCGAGGCTCCTCCAGTACACTCTCAAATGCTTCTACTGTCACTTCTGTGCACTCAAATCAAACTG
CTTCAACGAGACTTGGTTCTACAGCTGGTTCTGGCACCAGTGTCTCGAGCCTCCCGTCAACTGCAAGGAC
TAGGAGCTGGGTTGAGGATCAAAACAGGAACTTGTCACCTTTCATGAGGGGGGTCCACAACATATCATTT
GTCACCCCACCATCTAGCAGATCCTCTAGCCAAGGCACAGTCTCAACCGTGCCTAAAGAAGTTTTGAACT
CCTGGACTGGCGCTTTCAACACGCGCAGGCAGCCTCTCTTCGCCCACATTCAAAAGCGAGGGGAGTCACG
GGTGTAATGTGAAAAGACAAAATTGATTATCCTTCTTTTCTTTAGTGCCT

>MF140661.1 Norovirus GII strain Norovirus/GII/Hu/NL/2010/GII.P4-GII.4/Rotterdam/E1300268_p15_d419 ORF1 gene, partial cds; ORF2 gene, complete cds; and ORF3 gene, partial cds
TCTAACGACGCTTCCGCTGCCGCTGTTGCCAACAGCAACAACGACACCGCAAAATCTTCAAGTGACGGAG
TGTTTTCTAACATGGCTGTCACTTTTAAACGAGCCCTCGGGGCGCGGCCTAAACAGCCTCCCCCGAGGGA
AATACCACAAAAACCCCCACGACCACCTACTCCAGAACTGGTCAAAAATATCCCCCCTCCCCCGCCCAAT
GGAGAGGATGAAATAGTGGTTTCTTACAGTGTCAAAGATGGTATTTCCGGTTTGCCTGATCTTTCCACCG
TCAGGCAACCGGAAGAATCTAACACGGCCTTCAGTGTCCCCCCACTCAATCAGAGGGAAAATAGAGACGC
TGTGGAACCATTACCTGGAACGATTCTGGAAATGTGGGATGGAGAAATCTACCATTATGGCATATATGTG
GAGCGAGGTCTTGTACTAGGCGTGCACAAACCACCAGCCGCCATTAGCCTCGCTAGGATCGAGCTAACAC
CACTCTCCTTGTACTGGAGACCTGTGTATACCCCTCAATACCTCATCTCTCCAGACTCTCTCAAGAAATT
ACATGAAGAGACGTTCCCCTACACAGCCTTCGACAACAACTGCTATGCCTTTTGTTGTTGGGTCCTGGAC
CTAAACGACTCATGGCTGAGTAGGAGGATGATCCAGAGAACAACTGGCTTCTTCAGGCCCTACCAAGAAT
GGAACAGGAAACCTCTCCCCACTATGGATGATTCCAAACTAAAGAAGGTGGCTAACATATTCCTGTGTGC
TCTGTCTTCGCTATTCACCAGGCCCATAAAAGATATAATAGGGAAGCTAAGGCCTCTTAACATCCTTAAC
ATCTTGGCCTCATGTGATTGGACTTTTGCAGGCATAGTGGAGTCTTTGATACTCTTGGCAGAACTCTTTG
GAGTTTTCTGGACACCCCCAGATGTGTCTGCGATGATTGCCCCCTTGCTCGGTGATTTCCAGTTGCAAGG
ACCGGAGGACCTTGCGGTGGAACTCGTCCCTGTAGTGATGGGGGGAATTGGTTTGGTGTTAGGGTTCACC
AAAGAGAAGATTGGCAAGATGCTGTCATCTGCTGCGTCCACCTTGAGAGCTTGTAAAGATCTTGGTGCAT
ATGGGCTAGAGATCCTAAAGTTGGTTATGAAGTGGTTCTTCCCGAAGAAAGAGGAAGCAAATGAACTGGC
TATGGTAAGATCCATCGAGGATGCAGTCCTGGACCTCGAGGCAATTGAAAACAATCACTTAACCATCTTG
CTCAAAGACAAAGACAGTCTGGCAACCTACATGAGAACCCTTGATCTTGAGGAGGAGAAAGCCAGGAAAC
TCTCAACCAAATCTGCTTCACCTGACATTGTGGGCACAATCAACGCCCTTCTGGCAAGGATCGCTGCTGC
ACGTTCTCTGGTGCACCGAGCGAAGGAGGAACTTTCCAGCAGACCAAGACCTGTAGTGTTGATGATATCA
GGCAGACCAGGAATAGGGAAGACCCACCTTGCTAGGGAAGTGGCCAAGAAAATCGCAGCCTCCCTTACAG
GAGACCAGCGCGTGGGCCTCATCCCACGCAATGGTGTCGACCATTGGGATGCGTACAAGGGTGAGAGGGT
CGTCCTATGGGATGACTATGGAATGAGCAATCCCATCCACGATGCCCTCAGGTTGCAAGAACTCGCTGAC
ACTTGCCCTCTCACCCTAAACTGTGACAGGATTGAGAACAAAGGAAAGGTTTTTGACAGCGATGTCATCA
TCATCACCACTAATCTGGCCAACCCAGCACCACTGGACTACGTCAACTTTGAAGCATGCTCGAGGCGCAT
CGACTTCCTCGTGTATGCAGAAGCTCCTGAAGTCGAGAAGGCGAAGCGTGACTTCCCAGGCCAGCCCGAC
ATGTGGAAGAACGCCTTCAGCTCTGATTTCTCACACATAAAACTAGCATTGGCTCCACAGGGTGGCTTCG
ACAAGAACGGGAACACCCCACACGGGAAGGGCGTCATGAAGACTCTCACCACTGGCTCCCTTATTGCTCG
GGCATCAGGTCTGCTCCATGAGAGGTTAGATGAGTTTGAAATGCAGGGTCCAGCTCTCACCACCTTCAAC
TTTGATCGCAACAAAGTGCTTGCCTTTAGACAACTTGCTGCTGAAAACAAATATGGGTTGATAGACACAA
TGAAAGTTGGGAGGCAGCTCAAGGATGTCAGAACAATGCCAGAACTTAAGCAAGCACTCAAGAACATCTC
AATCAAGAAGTGCCAGATAGTGTATGGTGGTTGCACCTACACACTTGAGTCTGATGGCAAGGGTAATGTG
AAAGTTGATAAAGTTCAAAGCGCCTCCGTGCAGACCAACAATGAGCTGACTGGCGCCCTGCACCACCTAC
GGTGCGCCAGAATCAGATACTACGTCAAGTGTGTCCAGGAGGCCCTGTACTCCATCATCCAGATTGCTGG
AGCTGCATTTGTCACCACGCGCATCGTCAAGCGCATGAACATACAAGACCTATGGTCCAGACCACAAGTG
GAGAACACAGAGGAGACTACCAGCAAGGACGGGTGTCCAAAACCCAGAGATGATGAGGAGTTCGTCATTT
CATCCGACGACATCAAAACTGAGGGTAAGAAAGGAAAGAACAAGACTGGTCGCGGCAAGAAACACACAGC
CTTCTCAAGCAAAGGTCTCAGTGATGAAGAGTACGATGAGTACAAAAGGATTAGAGAGGAAAGGAATGGC
AGGTACTCCATAGAAGAATACCTTCAGGACAGGGACAAATACTACGAGGAGGTGGCCATTGCCAGGGCAA
CCGAGGAGGACTTCTGTGAGGAGGAAGAGGCCAAGATCCGGCAAAGGATCTTCAGGCCGTCAAGGAAACA
ACGCAAGGAGGAAAGGGCTTCTCTCGGTTTGGTCACAGGCTCTGAAATTAGAAAAAGAAATCCAGATGAT
TTCAAACCCAAGGGGAAACTATGGGCTGATGATGACAGGAATGTGGACTACAACGAGAAACTCAGTTTTG
AAGCCCCACCAAGCATCTGGTCGAGGATAGTCAACTTTGGTTCAGGTTGGGGATTCTGGGTCTCCCCCAG
TTTGTTCATAACATCAACCCATGTCATACCCCAGGGCACAAAGGAGTTCTTTGGAGTCCCTATCAAACAA
ATCCAGGTACACAAATCAGGCGAGTTCTGTCGCTTGAGATTCCCAAAGCCAATCAGGACTGATGTGACAG
GCATGATCTTAGAAGAAGGTGCACCCGAGGGCACCGTGGTTACACTGCTCATCAAAAGGCCCACTGGAGA
ACTCATGCCCCTGGCAGTTAGGATGGGGACCCATGCAACCATGAGAATTCAAGGGCGCGCTGTTGGAGGC
CAAATGGGCATGCTTCTGACAGGGTCCAACGCCAAAAGCATGGATCTGGGAACCACACCAGGTGATTGTG
GCTGTCCTTACATCTACAAGAGAGGAAATGACTATGTGGTCATTGGGGTCCACACGGCTGCCGCTCGTGG
GGGGAACACTGTTATATGTGCCACCCAGGGAAGTGAGGGGGAGGCCATACTTGAAGGTGGTGACAATAAA
GGGACATACTGTGGTGCACCAATCCTAGGACCAGGGAATGCCCCAAAACTTAGCACCAAGACCAAGTTCT
GGAGATCGTCCACAGCACCACTCCCACCTGGTACCTACGAGCCAGCCTATCTTGGTGGCAAGGACCCCAG
AGTCAAGGGTGGCCCTTCACTGCAGCAAGTCATGAGGGATCAATTGAAGCCGTTCACAGAGCCTAGGGGC
AAGCCACCAAAGCCAAGTGTGCTAGAAGCTGCCAAGAAAACCATCATCAATGTTCTTGAGCAAACAATTG
ACCCGCCTGAGAAATGGTCATTCGCACAAGCTTGCGCGTCCCTTGATAAGACCACTTCCAGTGGCCACCC
GCACCACATGCGGAAAAACGACTGCTGGAACGGGGAATCCTTCACAGGCAAGCTGGCAGACCAGGCTTCC
AAGGCCAACCTAATGTTTGAAGAAGGAAAGAACATGACCCCAGTCTACACAGCTGCGCTTAAGGATGAAT
TAGTTAAAACTGACAAAATCTATAAAAAGATCAAGAAGAGACTCCTCTGGGGCTCGGATTTGGCAACCAT
GATCCGATGTGCTCGAGCATTCGGAGGCCTAATGGATGAACTCAAAGCGCACTGTGTCTCACTTCCCATT
AGAGTTGGTATGAATATGAATGAGGATGGCCCCATCATCTTCGAGAGGCATTCCAGGTACACATACCACT
ATGATGCTGATTACTCACGATGGGATTCAACACAACAGAGAGACGTATTGGCAGCAGCTCTAGAAATCAT
GGTTAAATTCTCCCCAGAACCACATTTGGCTCAGGTAGTCGCAGAAGACCTTCTCTCTCCTAGCGTGGTG
GACGTGGGTGACTTCACAATATCAATCAACGAGGGTCTTCCCTCTGGGGTGCCCTGCACCTCCCAATGGA
ATTCCATCGCCCACTGGCTTCTCACTCTCTGTGCGCTCTCTGAAGTTACAAATTTGTCTCCTGACATCAT
ACAGGCTAATTCCCTCTTCTCTTTTTATGGTGATGATGAAATTGTTAGCACAGACATAAAATTGGACCCA
GAAAAGTTGACAGCAAAACTCAGGGAATATGGGTTAAAGCCAACCCGCCCTGACAAAACTGAAGGACCCC
TTGTCATCTCTGACGACTTGAATGGCCTGACTTTCCTGCGGAGAACTGTGACCCGCGACCCAGCTGGTTG
GTTTGGAAAACTGGAGCAGAGTTCAATACTCAGGCAAATGTACTGGACTAGGGGTCCTAACCACGGGGAT
CCAACTGAAACAATGATTCCACACTCTCAAAGACCCATACAATTGATGTCCCTACTGGGGGAGGCTGCAC
TTCACGGCCCAGCATTCTACAGCAAAGTCAGCAAGTTGGTCATTGCAGAGCTAAAAGAGGGTGGCATGGA
TTTTTACGTGCCCAGACAAGAGCCGATGTTCAGATGGATGAGGTTCTCAGATCTGAGCACGTGGGAGGGC
GATCGCAATCTGGCTCCCAGTTTTGTGAATGAAGATGGCGTCGAATGACGCCACCCCATCTGATGGGCCC
GCAGCCAGCCTCGTCCCAGCGGTCAACAATGAGGTTATGGCTTTGGACCCCGTTGCTGGTGCCGCTATTG
CAGCACCTGTAGCGGGCCAACAAAATGTAATTGACCCCTGGATTAGAAATAATTTTGTACAAGCCCCTGG
TGGAGAATTCACAGTATCCCCTAGAAACGCTCCAGGTGAAATACTATGGAGCGCGCCCTTGGGCCCTGAT
TTGAATCCTTACCTTTCCCATTTGGCCAGAATGTATAATGGTTATGCAGGTGGTTTTGAGGTGCAGGTAA
TCCTCGCGGGGAACGCGTTCACCGCTGGGAAAATCATATTTGCAGCAGTTCCACCAAATTTCCCAACCGA
AGGGATAAGCCCCTGCCAAGTCACTATGTTCCCCCATATAATAACAGATGTTAGACAACTGGAACCTGTG
TTAATCCCCTTGCCTGATGTTAGGAATAACTTCTATCATTATAATCAATCAAATGAACCCACCATCAAAT
TGATAGCAATGCTGTACACACCACTTAGGGCTAATAATGCTGGGGACGATGTCTTCACAGTCTCTTGTCG
AGTTCTCACGAGACCATCCCCCGATTTTGATTTCATATTTCTGGTGCCACCCACAGTTGAGTCAAGAACC
AAACCATTCTCTGTCCCAGTCTTAACTGTTGAGGAGATGACCAACTCAAGATTCCCCATTCCTTTAGAAA
AGTTGTTCACGGGTCCCAGCAGTGCCTTTGTTGTTCAACCACAAAATGGCAGATGCACGACTGATGGCGT
GCTCTTAGGTACTACTCAACTGTCTCCTGTCAACATCTGCACCTTCAGAGGGGATGTCACTCAAATTGGA
AGTACTCAAACTTACACAATGAACCTGGCCTCCCAAAATTGGAATAATTATGATCCAACAGAAGAAATCC
CAGCCCCCCTGGGAACCCCAGATTTTGTAGGAAGGATCCAAGGCATGCTCACCCAAACCACAAAGAGTGA
TGGCTCGACCCGTGGTCACGTAGCCACAGTGAGCACTGGAAGTGCTCATTTTACTCCAAAGTTGGGCAGA
ATTCAATTCTCCACTGACACAAGCAATGACCTTGAAGCTCGCCAAAACACGAGATTCACCCCAGTCGGCG
TCATCCAGGATGGTAGTACCACCCATCGAAATGAACCCCAACAATGGGTGCTCCCAGATTATTCAGGTAG
AGATAATCACAATGTACACCTAGCACCTGCTGTGGCCCCCACTTTTCCGGGCGAGCAACTTCTTTTCTTT
AGGTCCACTATACCCGGATGCAGCGGGTACCCCAACATGGAATTGGATTGCCTACTCCCCCAGGAGTGGG
TGCAGCACTTCTACCAAGAATCAGCCCCAGCACAATCTGATGTGGCACTGCTGAGATTTGTGAATCCAGA
CACAAGTAGGGTTTTGTTTGAGTGCAAGCTTCACAAGCAAGGCTTTTTAACAGTGGCTCATACTGGCCAA
CATGATTTGATTATCCCTCCCAATGGCTATTTTAGATTTGATTCCTGGGTTAACCAATTCTACACACTTG
CCCCCATGGGAAATGGAACGGGGCGAAGACGTGCATTATAATGGCTGGAGCTTTCTTTGCTGGATTAGCA
TCTGATGTCCTTGGCTCTGGGCTTAGCTCTCTAATCAATGCTGGGGCTGGGACCATTAATCAAAAAGTTG
ATTTTGACAATAATAGAAAATTGCAACAAGCTTCCTTCCAATATAGTAGCAATCTACAACAGGCTTCCTT
TCAACATGATAAAGAGATGCTCCAAGCACAAATTGAGGCCACCAAAAAGTTGCAACAAGAAATGATGAAA
ATTAAACAGACAGTGCTCCTAGAGGGTGGGTTCTCTGAGACAGATGCAGCCCGTGGGGCAATCAACGCCC
CCATGACAAAGGTTTTGGACTGGAGCGGAACAAGGTACTGGGCTCCCGATGCTAGGATTACAACATACAA
TGCAGGCCACTTTTCCACCCCTCAACCCTCGGGAGCACCACCAGGGAGAACCAATCTCAGGGCTACCACC
CCCGCTCGAGGCTCCTCCAGTACACTTTCAAATGCTTCTACTGTCACTTCTGTGCACTCAAATCAAACTG
CTTCAACGAGACTTGGTTCTACAGCTGGTTCTGGCACCAGTGTCTCGAGCCTCCCGTCAACTGCAAGGAC
TAGGAGCTGGGTTGAGGATCAAAACAGGAACTTGTCACCTTTCATGAGGGGGGCCCACAACATATCATTT
GTCACCCCACCATCTAGCAGATCCTCTAGCCAAGGCACAGTCTCAACCGTGCCTAAAGAAGTTTTGAACT
CCTGGACTGGCGCTTTCAACACGCGCAGGCAGCCTCTCTTCGCCCACATTCATAAGCGAGGGGAGTCACG
GGT

>MF140660.1 Norovirus GII strain Norovirus/GII/Hu/NL/2010/GII.P4-GII.4/Rotterdam/E1300267_p15_d215 ORF1 gene, partial cds; ORF2 gene, complete cds; and ORF3 gene, partial cds
TGGCGTCTAACGACGCTTCCGCTGCCGCTGTTGCTAACAGCAACAACGACACCGCAAAATCTTCAAGTGA
CGGAGTGTTTTCTAACATGGCTGTCACTTTTAAACGAGCCCTCGGGGCGCGGCCTAAACAGCCTCCCCCG
AGGGAAATACCACAAAAACCCCCACGACCACCTACTCCAGAACTGGTCAAAAATATCCCCCCTCCCCCGC
CCAATGGAGAGGATGAAATAGTGGTTTCTTACAGTGTCAAAGATGGTATTTCCGGTTTGCCTGATCTTTC
CACCGTCAGGCAACCGGAAGAATCTAACACGGCCTTCAGTGTCCCTCCACTCAATCAGAGGGAGAATAGA
GACGCTGTGGAACCATTACCTGGAACAATTCTGGAAATGTGGGATGGAGAAATCTACCATTATGGCATAT
ATGTGGAGCGAGGTCTTGTACTAGGCGTGCACAAACCACCAGCCGCCATTAGCCTCGCTAGGATCGAGCT
AACACCACTCTCCTTGTACTGGAGACCTGTGTATACCCCTCAATATCTCATCTCTCCAGACTCTCTCAAG
AAATTACATGAAGAGACGTTCCCCTACACAGCCTTCGACAACAACTGCTATGCCTTTTGTTGTTGGGTCC
TGGACCTAAACGACTCATGGCTGAGTAGGAGGATGATCCAGAGAACAACTGGCTTCTTCAGGCCCTACCA
AGAATGGAACAGGAAACCTCTCCCCACTATGGATGATTCCAAACTAAAGAAGGTGGCTAACATATTCCTG
TGTGCTCTGTCTTCGCTATTCACCAGGCCCATAAAAGATATAATAGGGAAGCTAAGGCCTCTTAACATCC
TTAACATCTTGGCCTCATGTGATTGGACTTTTGCAGGCATAGTGGAGTCTTTGATACTCTTGGCAGAACT
CTTTGGAGTTTTCTGGACACCCCCAGATGTGTCTGCGATGATTGCCCCCTTGCTCGGTGATTTCCAGTTG
CAAGGACCGGAGGACCTTGCGGTGGAACTCGTCCCTGTAGTGATGGGGGGAATTGGTTTGGTGTTAGGGT
TCACCAAAGAGAAGATTGGTAAGATGTTGTCATCTGCTGCGTCCACCTTGAGAGCTTGTAAAGATCTTGG
TGCATATGGGCTAGAGATCCTAAAGTTGATTATGAAGTGGTTCTTCCCGAAGAAAGAGGAAGCAAATGAA
CTGGCTATAGTAAGATCCATCGAGGATGCAGTCCTGGATCTCGAGGCAATTGAAAACAATCACTTAACCA
TCTTGCTCAAAGACAAAGACAGTCTGGCAACCTACATGAGAACCCTTGATCTTGAGGAGGAGAAAGCCAG
GAAACTCTCAACCAAGTCTGCTTCACCTGACATTGTGGGCACAATCAACGCCCTTCTGGCAAGGATCGCT
GCTGCACGTTCTCTGGTGCATCGAGCGAAGGAGGAACTTTCCAGCAGACCAAGACCTGTAGTATTGATGA
TATCAGGCAGACCAGGAATAGGGAAGACCCACCTTGCTAGGGAAGTGGCCAAGAGAATCGCAGCCTCCCT
TACAGGAGACCAGCGCGTGGGCCTCATCCCACGCAATGGTGTCGACCATTGGGATGCGTACAAGGGTGAG
AGGGTCGTCCTATGGGATGACTATGGAATGAGCAATCCCATCCACGATGCCCTCAGGTTGCAAGAACTCG
CTGACACTTGCCCTCTCACCCTAAACTGTGACAGGATTGAGAATAAAGGAAAGGTTTTTGACAGCGATGT
CATCATCATCACCACTAATCTGGCCAACCCAGCACCACTGGACTACGTCAACTTTGAAGCATGCTCGAGG
CGCATCGACTTCCTCGTGTATGCAGAAGCTCCTGAAGTCGAGAAGGCGAAGCGTGACTTCCCAGGCCAGC
CCGACATGTGGAAGAACGCCTTCAGCTCTGATTTCTCACACATAAAACTAGCATTGGCTCCACAGGGTGG
CTTCGACAAGAACGGGAACACCCCACACGGGAAGGGCGTCATGAAGACTCTCACCACTGGCTCCCTTATT
GCTCGGGCATCAGGGCTACTCCATGAGAGGTTAGATGAGTTTGAAATGCAGGGTCCAGCTCTCACCACCT
TCAACTTTGATCGCAACAAAGTGCTTGCCTTTAGACAACTTGCTGCTGAAAACAAATATGGGTTGATAGA
CACAATGAAAGTTGGGAGGCAGCTCAAGGATGTCAGAACAATGCCAGAACTTAAGCAAGCACTCAAGAAT
ATCTCAATCAAGAAGTGCCAGATAGTGTATGGTGGTTGCACCTACACACTTGAGTCTGATGGCAAGGGTA
ATGTGAAAGTTGATAAAGTTCAAAGCGCCTCCGTGCAGACCAACAATGAGCTGACTGGCGCCCTGCACCA
CCTACGGTGCGCCAGAATCAGATACTACGTCAAGTGTGTCCAGGAGGCCCTGTATTCCATCATCCAGATT
GCTGGGGCTGCATTTGTCACCACGCGCATCGTCAAGCGCATGAACATACAAGACCTATGGTCCAGACCAC
AAGTGGAGAACACAGAGGAGACTACCAGCAAGGACGGGTGTCCAAAACCCAGAGATGATGAGGAGTTCGT
CATTTCATCCGACGACATCAAAACTGAGGGTAAGAAAGGAAAGAACAAGACTGGTCGCGGCAAGAAACAC
ACAGCCTTCTCAAGCAAAGGTCTCAGTGATGAAGAGTACGATGAGTACAAAAGGATTAGAGAGGAAAGGA
ATGGCAGGTACTCCATAGAAGAATACCTTCAGGACAGGGACAAATACTACGAGGAGGTGGCCATTGCCAG
GGCAACCGAGGAGGACTTCTGTGAGGAGGAAGAGGCCAAGATCCGGCAAAGGATCTTCAGGCCATCAAGG
AAACAACGCAAGGAGGAAAGGGCTTCTCTCGGTTTGGTCACAGGCTCTGAAATTAGAAAAAGAAATCCAG
ATGATTTCAAACCCAAGGGGAAACTATGGGCTGATGATGACAGAAGTGTGGACTACAACGAGAAACTCAG
TTTTGAAGCCCCACCAAGCATCTGGTCGAGGATAGTCAACTTTGGTTCAGGTTGGGGATTCTGGGTCTCC
CCCAGTTTGTTCATAACATCAACCCATGTCATACCCCAGGGCACAAAGGAGTTCTTTGGAGTCCCTATCA
AACAAATTCAGGTACACAAATCAGGCGAGTTCTGTCGCTTGAGATTCCCAAAGCCAATCAGGACTGATGT
GACAGGCATGATCTTAGAAGAAGGTGCACCCGAGGGCACCGTGGTTACACTGCTCATCAAAAGGCCCACT
GGAGAACTCATGCCCCTGGCAGTTAGGATGGGGACCCATGCAACCATGAGAATTCAAGGGCGCGCTGTTG
GAGGCCAAATGGGCATGCTTCTGACAGGATCCAACGCCAAAAGCATGGATCTGGGTACCACACCAGGTGA
TTGTGGCTGTCCTTACATCTACAAGAGAGGAAATGACTATGTGGTCATTGGGGTCCACACGGCTGCCGCT
CGTGGGGGGAACACTGTTATATGTGCCACCCAGGGAAGTGAGGGAGAGGCCATACTTGAAGGTGGTGACA
ATAAAGGGACATACTGTGGTGCACCAATCCTAGGACCAGGGAATGCCCCAAAACTTAGCACCAAGACCAA
GTTCTGGAGATCGTCCACAGCACCACTCCCACCTGGTACCTACGAGCCAGCCTATCTTGGTGGCAAGGAC
CCCAGAGTCAAGGGTGGCCCTTCACTGCAGCAAGTCATGAGGGATCAATTGAAGCCGTTCACAGAGCCTA
GGGGCAAGCCACCAAAGCCAAGTGTGCTAGAAGCTGCCAAGAAAACCATCATTAATGTTCTTGAGCAAAC
AATTGATCCGCCTGAGAAATGGTCATTCGCACAAGCTTGCGCGTCCCTTGACAAGACCACTTCCAGTGGC
CACCCGCACCACATGCGGAAAAACGACTGCTGGAACGGGGAATCCTTCACAGGCAAGCTGGCAGATCAGG
CTTCCAAGGCCAACCTAATGTTTGAAGAAGGAAAGAACATGACCCCAGTCTACACAGCTGCGCTTAAGGA
TGAATTAGTTAAAACTGACAAAATCTATAAAAAGATCAAGAAGAGACTCCTCTGGGGCTCGGATTTGGCG
ACCATGATCCGGTGTGCTCGAGCATTCGGAGGCCTAATGGATGAACTCAAAGCGCACTGTGTCTCACTTC
CCATTAGAGTTGGTATGAATATGAATGAGGATGGCCCTATCATCTTCGAGAGGCATTCCAGGTACACATA
CCACTATGATGCTGATTACTCACGATGGGATTCAACACAACAAAGAGACGTATTGGCAGCAGCTCTAGAA
ATCATGGTTAAATTCTCCCCAGAACCACATTTGGCTCAGGTAGTCGCAGAAGACCTTCTCTCTCCTAGCG
TGGTGGACGTGGGTGACTTCACAATATCAATCAACGAGGGTCTTCCCTCTGGGGTGCCCTGCACCTCCCA
ATGGAATTCCATCGCCCACTGGCTTCTCACTCTCTGTGCGCTCTCTGAAGTTACAAATTTGTCTCCTGAC
ACCATACAGGCTAATTCCCTCTTCTCTTTTTATGGTGATGATGAAATTGTTAGCACAGACATAAAATTGG
ACCCAGAAAAGTTGACAGCAAAACTCAGGGAATATGGGTTAAAGCCAACCCGCCCTGATAAAACTGAAGG
ACCCCTTGTCATCTCTGACGACTTGAATGGCCTGACTTTCCTGCGGAGAACTGTGACCCGCGACCCAGCT
GGTTGGTTTGGAAAACTGGAGCAGAGTTCAATACTCAGGCAAATGTACTGGACTAGGGGTCCCAACCACG
GGGATCCAACTGAAACAATGATTCCACACTCTCAAAGACCCATACAATTGATGTCCCTACTGGGGGAGGC
TGCACTTCACGGCCCAGCATTCTACAGCAAAGTCAGCAAGTTGGTCATTGCAGAGCTAAAAGAGGGTGGC
ATGGATTTTTACGTGCCCAGACAAGAGCCAATGTTCAGATGGATGAGGTTCTCAGATCTGAGCACGTGGG
AGGGCGATCGCAATCTGGCTCCCAGTTTTGTGAATGAAGATGGCGTCGAATGACGCCACCCCATCTGATG
GGCCCGCAGCCAGCCTCGTCCCAGCGGTCAACAATGAGGTTATGGCTTTGGACCCCGTTGCTGGTGCCGC
TATTGCAGCACCTGTAGCGGGCCAACAAAATGTAATTGACCCCTGGATTAGAAATAATTTTGTACAAGCC
CCTGGTGGAGAATTCACAGTATCCCCTAGAAACGCTCCAGGTGAAATACTATGGAGCGCGCCCTTGGGCC
CTGATTTGAATCCTTACCTTTCCCATTTGGCCAGAATGTATAATGGTTATGCAGGTGGTGTTGAAGTGCA
GGTAATTCTCGCGGGGAACGCGTTCACCGCCGGGAAAATCATATTTGCAGCAGTCCCACCAAATTTCCCA
ACCGAAGGACTGAGCCCCTGCCAAGTCACTATGTTCCCCCATTTGATAATAGATGTTAGACAACTGGAAC
CTGTGTTGATCCCCTTGCCTGATGTTAGGAACAATTTCTACCATTACAATCAATCAAATGACCCCACCAT
CAAATTGATAGCAATGCTGTACACACCACTTAGGGCTAATAATGCTGGGGACGATGTCTTCACAGTCTCT
TGTCGAGTTCTCACGAGACCATCCCCCGATTTTGATTTCATATTTCTGGTGCCACCCACAGTTGAGTCAA
GAACCAAACCATTCTCTGTCCCAGTCTTAACTGTTGAGGAGATGACCAACTCAAGATTCCCCATTCCTTT
AGAAAAGTTGTTCACGGGTCCCAGCAGTGCCTTTGTTGTTCAACCACAAAATGGCAGATGCACGACTGAT
GGCGTGCTCTTAGGTACTACTCAACTGTCTCCTGTCAACATCTGCACCTTCAGAGGGGATGTCACTCAAA
TTGGAAGTACTCAAACTTACACAATGAACCTGGCCTCCCAAAATTGGAATAATTATGATCCAACAGAAGA
AATCCCAGCCCCCCTGGGAACCCCAGATTTTGTAGGAAGGATCCAAGGCATGCTCACCCAAACCACAAAG
AGTGATGGCTCGACCCGTGGTCACGTAGCCACAGTGAGCACTGGAAGTGCTCATTTTACTCCAAAGTTGG
GCAGAGTTCAATTCTCCACTGACACAAGCAATGACCTTGAAGCTCGCCAAAACACGAGATTCACCCCAGT
CGGCGTCATCCAGGATGGTAGTACCACCCACCGAAATGAACCCCAACAATGGGTGCTCCCAGATTATTCA
GGTAGAGATAGTCACAATGTACACCTAGCACCTGCTGTGGCCCCCACTTTTCCGGGCGAGCAACTTCTTT
TCTTTAGGTCCACTATACCCGGATGCAGCGGGTACCCCAACATGGAATTGGATTGCCTACTCCCCCAGGA
GTGGGTGCAGCACTTCTACCAAGAATCAGCCCCAGCACAATCTGATGTGGCACTGCTGAGATTTGTGAAT
CCAGACACAAGTAGGGTTTTGTTTGAGTGCAAGCTTCACAAGCAAGGCTTTTTAACAGTGGCTCATACTG
GCCAACATGATTTGATTATCCCTCCCAATGGCTATTTTAGATTTGATTCCTGGGTTAACCAATTCTACAC
ACTTGCCCCCATGGGAAATGGAACGGGGCGAAGACGTGCATTATAATGGCTGGAGCTTTCTTTGCTGGAT
TAGCATCTGATGTCCTTGGCTCTGGGCTTAGCTCTCTAATCAATGCTGGGGCTGGGACCATTAATCAAAA
AGTTGATTTTGACAATAATAGAAAATTGCAACAAGCTTCCTTCCAATATAGTAGCAATCTACAACAGGCT
TCCTTTCAACATGATAAAGAGATGCTCCAAGCACAAATTGAGGCCACCAAAAAGTTGCAACAAGAAATGA
TGAAAATTAAACAGACAATGCTCCTAGAGGGTGGGTTCTCTGAGACAGATGCAGCCCGTGGGGCAATCAA
CGCCCCCATGACAAAGGTTTTGGACTGGAGCGGAACAAGGTACTGGGCTCCCGATGCTAGGATTACAACA
TACAATGCAGGCCACTTTTCCACCCCTCAACCCTCGGGAGCACCACCAGGGAGAACCAATCTCAGGGCTA
CTACCCCCGCTCGAGGCTCCTCCAGTACACTTTCAAATGCTTCTACTGTCACTTCTGTGCACTCAAATCA
AACTGCTTCAACGAGACTTGGTTCTACAGCTGGTTCTGGCACCAGTGTCTCGAGCCTCCCGTCAACTGCA
AGGACTAGGAGCTGGGTTGAGGATCAAAACAGGAACTTGTCACCTTTCATGAGGGGGGTCCACAACATAT
CATTTGTCACCCCACCATCTAGCAGATCCTCTAGCCAAGGCACAGTCTCAACCGTGCCTAAAGAAGTTTT
GGACTCCTGGACTGGCGCTTTCAACACGCGCAGGCAGCCTCTCTTCGCCCCCACGGAAAAGCGCCGGGAG
GCACG

>MF140659.1 Norovirus GII strain Norovirus/GII/Hu/NL/2009/GII.P4-GII.4/Rotterdam/E1300266_p15_d174 ORF1 gene, partial cds; ORF2 gene, complete cds; and ORF3 gene, partial cds
TCTAACGACGCTTCCGCTGCCGCTGTTGCTAACAGCAACAACGACACCGCAAAATCTTCAAGTGACGGAG
TGCTTTCTAGCATGGCTGTCACTTTTAAACGAGCCCTCGGGGCGCGGCCTAAACAGCCTCCCCCGAGGGA
AATACCACAAAGACCCCCACGACCACCTACTCCAGAACTGGTCAAAAATATCCCCCCTCCCCCGCCCAAT
GGAGAGGATGAAATAGTGGTTTCTTACAGTGTCAAAGATGGTATTTCCGGTTTGCCTGATCTTTCCACCG
TCAGGCAACCGGAAGAATCTAACACGGCCTTCAGTGTCCCTCCACTCAATCAGAGGGAGAATAGAGATGC
TACGGAGCCATTACCTGGAACAATTCTGGAAATGTGGGATGGAGAAATCTACCATTATGGCATATATGTG
GAGCGAGGTCTTGTACTAGGCGTGCATAAACCACCAGCCGCCATTAGCCTCGCTAGGATCGAGCTAACAC
CACTCTCCTTGTACTGGAGACCTGTGTATACCCCTCAATACCTCATCTCTCCAGACTCTCTCAAGAAATT
ACATGAAGAGACGTTCCCCTACACAGCCTTCGACAACAACTGCTATGCTTTTTGTTGTTGGGTCCTGGAC
CTAAACGACTCGTGGCTGAGTAGGAGGATGATCCAGAGAACAACTGGCTTCTTCAGGCCCTACCAAGAAT
GGAACAGGAAACCTCTCCCCACTATGGATGATTCCAAGCTAAAGAAGGTGGCTAACATATTCCTGTGTGC
TCTGTCTTCGCTATTCACCAGGCCCATAAAAGATATAATAGGGAAGCTAAGGCCTCTTAACATCCTTAAC
ATCTTGGCCTCATGTGATTGGACTTTTGCAGGCATAGTGGAGTCTTTGATACTCTTGGCAGAACTCTTTG
GAGTTTTCTGGACACCCCCAGATGTGTCTGCGATGATTGCCCCCTTGCTCGGTGATTTCCAGTTGCAAGG
ACCGGAGGACCTTGCGGTGGAACTCGTCCCTGTGGTGATGGGGGGAATTGGTTTGGTGTTAGGGTTCACC
AAAGAGAAGATTGGTAAGATGTTGTCATCTGCTGCGTCCACCTTGAGAGCTTGTAAAGATCTTGGTGCAT
ATGGGCTAGAGATCCTAAAGTTGGTTATGAAGTGGTTCTTCCCGAAGAAAGAGGAAGCAAATGAACTGGC
TATAGTAAGATCCATCGAGGATGCAGTCCTGGATCTCGAGGCAATTGAAAACAATCACTTAACCATCTTG
CTCAAAGACAAAGACAGTCTGGCAACCTACATGAGAACCCTTGATCTTGAGGAGGAGAAAGCCAGGAAAC
TCTCAACCAAGTCTGCTTCACCTGACATTGTGGGCACAATCAACGCCCTTCTGGCAAGGATCGCTGCTGC
ACGTTCTCTGGTGCATCGAGCGAAGGAGGAACTTTCCAGCAGACCAAGACCTGTAGTATTGATGATATCA
GGCAGACCAGGAATAGGGAAGACCCACCTTGCTAGGGAAGTGGCCAAGAGAATCGCAGCCTCCCTTACAG
GAGACCAGCGCGTGGGCCTCATCCCACGCAATGGTGTCGACCATTGGGATGCGTACAAGGGTGAGAGGGT
CGTCCTATGGGATGACTATGGAATGAGCAATCCCATCCACGATGCCCTCAGGCTGCAAGAACTCGCTGAC
ACTTGCCCTCTCACCCTAAACTGTGACAGGATTGAGAATAAAGGAAAGGTTTTTGACAGCGATGTCATCA
TCATCACCACTAATCTGGCCAACCCAGCACCACTGGACTACGTCAACTTTGAAGCATGCTCGAGACGCAT
CGACTTCCTCGTGTATGCAGAAGCTCCTGAAGTCGAGAAGGCGAAGCGTGACTTCCCAGGCCAGCCCGAC
ATGTGGAAGAACGCCTTCAGCTCTGATTTCTCACACATAAAACTAGCATTGGCTCCACAGGGTGGCTTCG
ACAAGAACGGGAACACCCCACACGGGAAGGGCGTCATGAAGACTCTCACCACTGGCTCCCTTATTGCTCG
GGCATCAGGGCTACTCCATGAGAGGTTAGATGAGTTTGAAATGCAGGGTCCAGCTCTCACCACCTTCAAC
TTTGATCGCAACAAAGTGCTTGCCTTTAGACAACTTGCTGCTGAAAACAAATATGGGTTGATAGACACAA
TGAAAGTTGGGAGGCAGCTCAAGGATGTCAGAACAATGCCAGAACTTAAGCAAGCACTCAAGAATATCTC
AATCAAGAGGTGCCAGATAGTGTATGGTGGTTGCACCTACACACTTGAGTCTGATGGCAAGGGTAATGTG
AAAGTTGATAAAGTTCAAAGCGCCTCCGTGCAGACCAACAATGAGCTGACTGGCGCCCTGCACCACCTAC
GGTGCGCCAGAATCAGATACTACGTCAAGTGTGTCCAGGAGGCCCTGTATTCCATCATCCAGATTGCTGG
GGCTGCATTTGTCACCACGCGCATCGTCAAGCGCATGAACATACAAGACCTATGGTCCAGACCACAAGTG
GAGAACACAGAGGAGACTACCAGCAAGGACGGGTGTCCAAAACCCAGAGATGATGAGGAGTTCGTCATTT
CATCCGACGACATCAAAACTGAGGGTAAGAAAGGAAAGAACAAGACTGGTCGCGGCAAGAAACACACAGC
CTTCTCAAGCAAAGGTCTCAGTGATGAAGAGTACGATGAGTACAAAAGGATTAGAGAGGAAAGGAATGGC
AGGTACTCCATAGAAGAATACCTTCAGGACAGGGACAAATACTACGAGGAGGTGGCCATTGCCAGGGCAA
CCGAGGAGGACTTCTGTGAGGAGGAAGAGGCCAAGATCCGGCAAAGGATCTTCAGGCCATCAAGGAAACA
ACGCAAGGAGGAAAGGGCTTCTCTCGGTTTGGTCACAGGCTCTGAAATTAGAAAAAGAAATCCAGATGAT
TTCAAACCCAAGGGGAAACTATGGGCTGATGATGACAGAAGTGTGGACTACAACGAGAAACTCAGTTTTG
AAGCCCCACCAAGCATCTGGTCGAGGATAGTCAACTTTGGTTCAGGTTGGGGATTCTGGGTCTCCCCCAG
TTTGTTCATAACATCAACCCATGTCATACCCCAGGGCACAAAGGAGTTCTTTGGAGTCCCTATCAAACAA
ATTCAGGTACACAAATCAGGCGAGTTCTGTCGCTTGAGATTCCCAAAGCCAATCAGGACTGATGTGACAG
GCATGATCTTAGAAGAAGGTGCACCCGAGGGCACCGTGGTTACACTGCTCATCAAGAGGCCCACTGGAGA
ACTCATGCCCCTGGCAGTTAGGATGGGGACCCATGCAACCATGAGAATTCAAGGGCGCGCTGTTGGAGGC
CAAATGGGCATGCTTCTGACAGGATCCAACGCCAAAAGCATGGATCTGGGTACCACACCAGGTGATTGTG
GCTGTCCTTACATCTACAAGAGAGGAAATGACTATGTGGTCATTGGGGTCCACACGGCTGCCGCTCGTGG
GGGGAACACTGTTATATGTGCCACCCAGGGAAGTGAGGGAGAGGCCATACTTGAAGGTGGTGACAATAAA
GGGACATACTGTGGTGCACCAATCCTAGGACCAGGGAATGCCCCAAAACTTAGCACCAAGACCAAGTTCT
GGAGATCGTCCACAGCACCACTCCCACCTGGTACCTACGAGCCAGCCTATCTTGGTGGCAAGGACCCCAG
AGTCAAGGGTGGCCCTTCACTGCAGCAAGTCATGAGGGATCAATTGAAGCCGTTCACAGAGCCTAGGGGC
AAGCCACCAAAGCCAAGTGTGCTAGAAGCTGCCAAGAAAACCATCATTAATGTTCTTGAGCAAACAATTG
ATCCGCCTGAGAAATGGTCATTCGCACAAGCTTGCGCGTCCCTTGACAAGACCACTTCCAGTGGCCACCC
GCACCACATGCGGAAAAACGACTGCTGGAACGGGGAATCCTTCACAGGCAAGCTGGCAGATCAGGCTTCC
AAGGCCAACCTAATGTTTGAAGAAGGAAAGAACATGACCCCAGTCTACACAGCTGCGCTTAAGGATGAAT
TAGTTAAAACTGACAAAATCTATAAAAAGATCAAGAAGAGACTCCTCTGGGGCTCGGATTTGGCGACCAT
GATCCGGTGTGCTCGAGCATTCGGAGGCCTAATGGATGAACTCAAAGCGCACTGTGTCTCACTTCCCATT
AGAGTTGGTATGAATATGAATGAGGATGGCCCTATCATCTTCGAGAGGCATTCCAGGTACACATACCACT
ATGATGCTGATTACTCACGATGGGATTCAACACAACAAAGAGACGTATTGGCAGCAGCTCTAGAAATCAT
GGTTAAATTCTCCCCAGAACCACATTTGGCTCAGGTAGTCGCAGAAGACCTTCTCTCTCCTAGCGTGGTG
GACGTGGGTGACTTCACAATATCAATCAACGAGGGTCTTCCCTCTGGGGTGCCCTGCACCTCCCAATGGA
ATTCCATCGCCCACTGGCTTCTCACTCTCTGTGCGCTCTCTGAAGTTACAAATTTGTCTCCTGACACCAT
ACAGGCTAATTCCCTCTTCTCTTTTTATGGTGATGATGAAATTGTTAGCACAGACATAAAATTGGACCCA
GAAAAGTTGACAGCAAAACTCAGGGAATATGGGTTAAAGCCAACCCGCCCTGATAAAACTGAAGGACCCC
TTGTCATCTCTGACGACTTGAATGGCCTGACTTTCCTGCGGAGAACTGTGACCCGCGACCCAGCTGGTTG
GTTTGGAAAACTGGAGCAGAGTTCAATACTCAGGCAAATGTACTGGACTAGGGGTCCCAACCACGGGGAT
CCAGCTGAAACAATGATTCCACACTCTCAAAGACCCATACAATTGATGTCCCTACTGGGGGAGGCTGCAC
TTCACGGCCCAGCATTCTACAGCAAAGTCAGCAAGTTGGTCATCGCAGAGCTAAAAGAGGGTGGCATGGA
TTTTTACGTGCCCAGACAAGAGCCAATGTTCAGATGGATGAGGTTCTCAGATCTGAGCACGTGGGAGGGC
GATCGCAATCTGGCTCCCAGTTTTGTGAATGAAGATGGCGTCGAATGACGCCACCCCATCTGATGGGCCC
GCAGCCAGCCTCGTCCCAGCGGTCAACAATGAGGTTATGGCTTTGGACCCCGTTGCTGGTGCCGCTATTG
CAGCACCTGTAGCGGGCCAACAAAATGTAATTGACCCCTGGATTAGAAATAATTTTGTACAAGCCCCTGG
TGGAGAATTCACAGTATCCCCTAGAAACGCTCCAGGTGAAATACTATGGAGCGCGCCCTTGGGCCCTGAT
TTGAATCCTTACCTTTCCCATTTGGCCAGAATGTATAATGGTTATGCAGGTGGTGTTGAAGTGCAGGTAA
TTCTCGCGGGGAACGCGTTCACCGCCGGGAAAATCATATTTGCAGCAGTCCCACCAAATTTCCCAACCGA
AGGACTGAGCCCCTGCCAAGTCACTATGTTCCCCCATTTGATAATAGATGTTAGACAACTGGAACCTGTG
TTGATCCCCTTGCCTGATGTTAGGAACAATTTCTACCATTACAATCAATCAAATGACCCCACCATCAAAT
TGATAGCAATGCTGTACACACCACTTAGGGCTAATAATGCTGGGGACGATGTCTTCACAGTCTCTTGTCG
AGTTCTCACGAGACCATCCCCCGATTTTGATTTCATATTTCTGGTGCCACCCACAGTTGAGTCAAGAACC
AAACCATTCTCTGTCCCAGTCTTAACTGTTGAGGAGATGACCAACTCAAGATTCCCCATTCCTTTAGAAA
AGTTGTTCACGGGTCCCAGCAGTGCCTTTGTTGTTCAACCACAAAATGGCAGATGCACGACTGATGGCGT
GCTCTTAGGTACCACCCAACTGTCTCCTGTCAACATCTGCACCTTCAGAGGGGATGTCACTCAAATTGGA
AGTACTCAAACTTACACAATGAACCTGGCCTCCCAAAATTGGAATAATTATGATCCAACAGAAGAAATCC
CAGCCCCCCTGGGAACCCCAGATTTTGTAGGAAGGATCCAAGGCATGCTCACCCAAACCACAAAGAGTGA
TGGCTCGACCCGTGGTCACGTAGCCACAGTGAGCACTGGAAGTGCTCATTTTACTCCAAAGTTGGGCAGA
GTTCAATTCTCCACTGACACAAACAATGACCTTGAAGCTCGCCAAAACACGAGATTCACCCCAGTCGGCG
TCATCCAGGATGGTAGTACCACCCACCGAAATGAACCCCAACAATGGGTGCTCCCAGAGTATTCAGGTAG
AGATAGTCACAATGTACACCTAGCACCTGCTGTGGCCCCCACTTTTCCGGGCGAGCAACTTCTTTTCTTT
AGGTCCACTATACCCGGATGCAGCGGGTACCCCAACATGGAATTGGATTGCCTACTCCCCCAGGAGTGGG
TGCAGCACTTCTACCAAGAATCAGCCCCAGCACAATCTGATGTGGCATTGCTGAGATTTGTGAATCCAGA
CACAAGTAGGGTTTTGTTTGAGTGCAAGCTTTACAAGCAAGGCTATGTAACAGTGGCTCATACTGGCCAA
CATGATTTGATTATCCCTCCCAATGGCTATTTTAGATTTGACTCCTGGGTTAACCAATTCTACACACTTG
CCCCCATGGGAAATGGAACGGGGCGAAGACGTGCATTATAATGGCTGGAGCTTTCTTTGCTGGATTAGCA
TCTGATGTCCTTGGCTCTGGACTTAGCTCTCTAATCAATGCTGGGGCTGGGACCATTAATCAAAAAGTTG
ATTTTGATAATAATAGAAAATTGCAACAAGCTTCCTTCCAATATAGTAGCAATCTACAACAGGCTTCCTT
TCAACATGATAAAGAGATGCTCCAAGCACAAATTGAGGCCACCAAAAAGTTACAACAGGAAATGATGAAA
ATTAAACAGACAATGCTCCTAGAGGGTGGATTCTCTGAGACAGATGCAGCCCGTGGGGCAGTCAACGCCC
CCATGACAAAGGTTTTGGACTGGAGCGGAACAAGGTACTGGGCTCCCGATGCTAGGATTACAACATACAA
TGCAGGCCACTTTTCCACCCCTCAACCCTCGGGAGCACCACCAGGGAGAACCAATCTCAGGGCTACCACC
CCCGCTCGGGGCTCCTCCAGTACACTTTCAAATGCTTCTACTGTTACTTCTGTGCACTCAAATCAAACTG
CTTCAACGAGACTTGGTTCTACAGCTGGTTCTGGCACCAGTGTCTCGAGCCTCCCGTCAACTGCAAGGAC
TAGGAGCTGGGTTGAGGATCAAAACAGGAACTTGTCACCTTTCATGAGGGGGGTCCACAACATATCATTT
GTCACCCCACCATCTAGCAGATCCTCTAGCCAAGGCACAGTCTCAACCGTGCCTAAAGAAGTTTTGGACT
CCTGGACTGGCGCTTTCAACACGCGCAGGCAGCCTCTCTTCGCCCACATTCGTAAGCGAGGGGAGTCACG
GG

>MF140658.1 Norovirus GII strain Norovirus/GII/Hu/NL/2009/GII.P4-GII.4/Rotterdam/E1300265_p15_d102 ORF1 gene, partial cds; ORF2 gene, complete cds; and ORF3 gene, partial cds
CGACGCTTCCGCTGCCGCTGTTGCTAACAGCAACAACGACACCGCAAAATCTTCAAGTGACGGAGTGCTT
TCTAGCATGGCTGTCACTTTTAAACGAGCCCTCGGGGCGCGGCCTAAGCAGCCTCCCCCGAGGGAAATAC
CACAAAGACCCCCACGACCACCTACCCCAGAACTGGTCAAAAATATCCCCCCTCCCCCGCCCAATGGAGA
GGATGAAATAGTGGTTTCTTATAGTGTCAAAGATGGTATTTCCGGTTTGCCTGATCTTTCCACCGTCAGG
CAACCGGAAGAATCTAACACGGCCTTCAGTGTCCCTCCACTCAATCAGAGGGAGAATAGAGATGCTAAGG
AGCCATTACCTGGAACAATTCTGGAAATGTGGGATGGAGAAATCTACCATTATGGCATATATGTGGAGCG
AGGTCTTGTACTAGGCGTGCACAAACCACCAGCCGCCATCAGCCTCGCTAGGATAGAGTTAACACCACTC
TCCTTGTACTGGAGGCCTGTGTATACCCCTCAATACCTCATCTCTCCAGACGCTCTCAAGAAATTACATG
AAGAGACGTTCCCCTACACAGCCTTCGACAACAACTGCTATGCCTTTTGTTGCTGGGTCCTGGACCTAAA
CGACTCGTGGCTGAGTAGGAGGATGATCCAGAGAACAACTGGCTTTTTCAGGCCCTACCAAGAATGGAAC
AGGAAACCCCTCCCCACTATGGATGACTCCAAGTTAAAGAAGGTGGCTAACATATTCCTGTGTGCTCTGT
CTTCGCTATTCACCAGACCCATAAAAGATATAATAGGGAAACTAAGGCCTCTTAACATCCTTAACATCTT
GGCCTCATGTGATTGGACTTTTGCAGGCATAGTGGAGTCTTTGATACTCTTGGCAGAACTCTTTGGAGTT
TTCTGGACACCCCCAGATGTGTCTGCGATGATTGCCCCCTTGCTCGGTGATTTTCAGTTGCAAGGACCGG
AGGACCTTGCAGTGGAACTCGTCCCTGTAGTGATGGGGGGAATTGGTTTGGTGCTAGGATTCACCAAAGA
GAAGATTGGTAAAATGTTGTCATCTGCTGCGTCCACCTTGAGAGCTTGTAAAGATCTTGGTGCATATGGG
TTAGAGATCCTAAAGTTGGTTATGAAGTGGTTCTTCCCGAAGAAAGAGGAAGCAAATGAACTGGCTATAG
TGAGATCCATCGAGGATGCAGTCCTGGATCTCGAGGCAATTGAAAACAATCATTTAACCATCTTGCTCAA
AGACAAAGACAGTCTGGCAACCTACATGAGAACCCTTGATCTTGAGGAGGAGAAAGCCAGAAAACTCTCA
ACCAAGTCTGCTTCACCTGACATTGTGGGCACAATCAACGCCCTTTTGGCGAGGATCGCTGCTGCACGTT
CTCTGGTGCATCGAGCGAAGGAGGAACTTTCCAGCAGACTAAGACCTGTAGTATTGATGATATCAGGCAG
ACCAGGAATAGGGAAGACCCACCTTGCTAGGGAAGTGGCCAAGAAAATCGCAGCCTCCCTTACAGGGGAC
CAACGTGTGGGCCTCATCCCACGCAATGGTGTTGACCATTGGGATGCGTACAAGGGTGAGAGGGTCGTCC
TATGGGATGACTATGGAATGAGCAATCCCATCCACGATGCCCTCAGGTTGCAAGAACTCGCTGACACTTG
CCCTCTTACCCTAAACTGTGACAGGATTGAGAATAAAGGAAAGGTTTTTGACAGCGATGTCATCATCATC
ACCACTAATCTGGCTAATCCAGCACCACTGGACTATGTCAACTTTGAAGCATGCTCAAGGCGCATCGACT
TCCTCGTGTATGCAGAAGCTCCTGAAGTCGAGAAGGCGAAGCGTGATTTCCCAGGCCAGCCCGACATGTG
GAAGAACGCCTTCAGCTCTGATTTCTCACACATAAAACTAGCATTGGCTCCACAGGGTGGCTTCGACAAG
AACGGGAACACCCCACACGGGAAGGGCGTCATGAAGACTCTCACCACTGGCTCCCTTATTGCTCGGGCAT
CAGGGCTACTCCATGAGAGGTTAGATGATTTTGAAATGCAGGGCCCAACTATCACCACCTTCAACTTTGA
TCGCAACAAATTGCTTGCCTTTAGACAACTTGCTGCTGAAAACAAATATGGGTTGATGGACACAATGAAA
GTTGGGAGGCAGCTCAAGGATGTCAGAACAATGCCAGAACTTAAGCAAGCACTCAAGAATATCTCAATTA
AGAAGTGCCAGATAGTGTATGGTGGTTGCACCTATACACTTGAGTCTGATGGCAAGGGCAATGTGAAAGT
TGACAAAGTTCAAAGCGCCTCCGTGCAGACCAATAATGAGCTGACTGGCGCACTGCACCATCTAAGGTGC
GCCAGAATCAGATACTACGTCAAGTGTGTCCAGGAGGCCCTGTATTCCATCATCCAGATTGCTGGGGCTG
CATTTGTCACCACGCGCATCGTCAAGCGCATGAACATACAAGACCTATGGTCCAAACCACAAGTGGAAAA
CACAGAGGAGACTACCAGCAAGGACGGGTGTCCAAAACCCAGAGATGATGAGGAGTTCGTCATTTCATCC
GACGACATCAAAACTGAGGGTAAGAAAGGAAAGAACAAGACTGGCCGCGGCAAGAAACACACAGCCTTCT
CAAGCAAAGGTCTCAGTGATGAAGAGTACGATGAGTACAAGAGGATTAGAGAGGAAAGGAATGGCAGGTA
CTCCATAGAAGAGTACCTTCAGGACAGGGACAAATACTACGAGGAGGTGGCCATTGCCAGGGCAACCGAG
GAGGACTTCTGTGAAGAGGAAGAGGCCAAGATCCGGCAAAGGATCTTCAGGCCATCAAGGAAACAACGCA
AGGAGGAAAGAGCTTCTCTCGGTTTAGTCACAGGTTCTGAAATTAGGAAAAGAAATCCAGATGATTTCAA
ACCCAAAGGAAAACTGTGGGCTGATGATGACAGAAGTGTGGACTACAACGAGAAACTCAGTTTTGAAGCC
CCACCAAGCATCTGGTCAAGGATAGTCAACTTTGGTTCAGGTTGGGGATTCTGGGTCTCCCCTAGTTTGT
TCATAACATCAACCCACGTCATACCCCAGGGCGCAAAGGAGTTCTTTGGAGTCCCTATCAAACAAATTCA
GGTACACAAATCAGGCGAGTTCTGTCGCTTGAGATTCCCAAAGCCAATCAGGACTGATGTGACAGGCATG
ATCTTAGAAGAAGGTGCACCCGAGGGCACTGTGGTCACACTGCTCATCAAAAGGCCCACTGGAGAACTCA
TGCCCCTGGCAGTTAGGATGGGGACCCATGCAACCATGAGAATTCAAGGGCGCGCTGTTGGAGGCCAAAT
GGGCATGCTTCTGACAGGGTCCAACGCCAAAAGCATGGATCTAGGTACCACACCAGGTGATTGTGGCTGT
CCCTACATCTACAAGAGAGGAAATGACTATGTGGTCATTGGAGTCCACACGGCTGCCGCTCGTGGGGGAA
ACACTGTTATATGTGCCACCCAGGGGAGTGAGGGAGAGGCTGTACTTGAAGGTGGTGACAATAAAGGGAC
ATACTGTGGTGCACCAATCCTAGGACCAGGAAATGCTCCAAAACTCAGCACCAAAACCAAGTTCTGGAGA
TCGTCCACAGCACCACTCCCACCTGGTACCTATGAACCAGCCTATCTTGGTGGCAAGGACCCCAGAGTCA
AGGGTGGCCCTTCACTGCAGCAAGTCATGAGGGATCAATTGAAGCCATTCACAGAGCCTAGGGGCAAGCC
ACCAAAGCCAAGTGTGCTAGAAGCTGCCAAGAAAACCATCATCAATGTCCTTGAGCAAACAATTGATCCA
CCTGAGAAATGGTCATTCGCACAAGCTTGCGCGTCCCTTGACAAGACCACATCCAGTGGCCATCCGCACC
ACATGCGGAAAAATGACTGTTGGAACGGGGAATCCTTCACAGGCAAGCTGGCAGATCAGGCTTCTAAGGC
CAACCTAATGTTTGAAGAAGGAAAGAACATGACCCCAGTCTACACAGCTGCACTTAAGGATGAATTAGTT
AAAACTGACAAAATTTATAATAAGATCAAGAAGAGGCTCCTCTGGGGTTCGGATTTGGCGACCATGATCC
GGTGTGCTCGAGCATTCGGAGGCCTGATGGATGAACTCAAAGCGCACTGCGTCTCACTTCCCATTAGAGT
TGGTATGAATATGAACGAGGATGGCCCCATCATCTTCGAGAGGCATTCCAGGTACGCATACCACTATGAT
GCTGATTACTCACGATGGGATTCAACACAACAGAGAGACGTATTGGCAGCAGCTCTAGAAATTATGGTTA
AATTCTCCCCAGAACCACATTTGGCTCAGGTAGTCGCAGAAGACCTTCTCTCTCCTAGCGTGGTGGACGT
GGGTGACTTCACAATATCAATCAACGAGGGTCTCCCCTCTGGGGTGCCCTGCACCTCCCAATGGAATTCC
ATCGCCCACTGGCTTCTCACTCTCTGTGCGCTCTCTGAAGTTACAAACTTGTCCCCTGACACCATACAGG
CTAATTCCCTCTTCTCTTTTTATGGTGATGATGAAATTGTTAGCACAGACATAAAATTGGACCCAGAAAA
GTTAACAGCAAAACTCAGGGAATATGGGTTAAAACCAACCCGCCCTGATAAAACTGAAGGACCCCTTGTC
ATCTCTGACGACTTAAATGGCCTGACTTTCCTGCGGAGAACTGTGACCCGCGACCCAGCTGGTTGGTTTG
GAAAACTGGAACAGAGTTCAATACTCAGGCAAATGTACTGGACTAGGGGTCCCAACCATGGAGATCCAGC
TGAAACAATGATTCCACACTCCCAAAGACCCATACAATTGATGTCCCTACTGGGGGAGGCCGCACTTCAC
GGCCCAGCATTCTACAGCAAAATCAGCAAGTTGGTCATCGCAGAGCTAAAAGAGGGTGGCATGGATTTTT
ACGTGCCCAGACAAGAGCCAATGTTCAGGTGGATGAGATTCTCAGATCTGAGCACGTGGGAGGGCGATCG
CAATCTGGCTCCCAGTTTTGTGAATGAAGATGGCGTCGAGTGACGCCGCCCCATCTGATGGGCCCACAGC
TAACCTCGTCCCAGCGGTCAACAATGAGGTTATGGCTTTGGAGCCCGTTGCCGGTGCCGCTATTGCGGCA
CCTGTAGCGGGCCAACAAAATGTAATTGACCCCTGGATTAGAAATAATTTTGTACAAGCCCCTGGTGGAG
AATTTACAGTATCCCCTAGAAACGCTCCAGGTGAAATATTATGGAGCGCGCCCTTGGGTCCTGACTTGAA
TCCCTACCTTTCCCATTTGGCCAGAATGTATAATGGTTATGCAGGTGGTTTTGAGGTGCAGGTAATCCTC
GCGGGGAACGCGTTCACCGCTGGGAAAATCATATTTGCAGCAGTTCCACCAAATTTTCCAACCGAAGGGA
TAAGCCCCTGCCAAGTCACTATGTTCCCCCATATAATAACAGATGTTAGACAACTGGAACCTGTGTTAAT
CCCCTTGCCTGATGTTAGGAACAACTTCTATCATTATAATCAATCAAATGAACCCACCATCAAATTGATA
GCAATGCTGTACACACCACTTAGGGCTAATAATGCTGGGGACGATGTCTTCACAGTCTCTTGTCGAGTTC
TCACGAGACCATCCCCCGATTTTGATTTCATATTTCTGGTGCCACCCACAGTTGAGTCAAGAACCAAACC
ATTCTCTGTCCCAGTCTTAACTGTTGAGGAGATGACCAACTCAAGATTCCCCATTCCTTTAGAAAAGTTG
TTCACGGGTCCCAGCAGTGCCTTTGTTGTTCAACCACAAAATGGCAGATGCACGACTGATGGCGTGCTCT
TAGGTACTACTCAACTGTCTCCTGTCAACATCTGCACCTTCAGAGGGGATGTCACTCAAATTGGAAGTAC
TCAAACTTACACAATGAACCTGGCCTCCCAAAATTGGAATAATTATGATCCAACAGAAGAAATCCCAGCC
CCCCTGGGAACCCCAGATTTTGTAGGAAGGATCCGAGGCATGCTCACCCAAACCACAAAGAGTGATGGCT
CGACCCGTGGTCACGTAGCCACAGTGAGCACTGGAAGTGCTCATTTTACTCCAAAGTTGGGCAGAGTTCA
ATTCTCCACTGACACAAGCAATGACCTTGAAGCTCGCCAAAACACGAGATTCACCCCAGTCGGCGTCATC
CAGGATGGTAGTACCACCCACCGAAATGAACCCCAACAATGGGTGCTCCCAGATTATTCAGGTAGAGATA
GTCACAATGTACACCTAGCACCTGCTGTGGCCCCCACTTTTCCGGGCGAGCAACTTCTTTTCTTTAGGTC
CACTATACCCGGATGCAGCGGGTACCCCAACATGGAATTGGATTGCCTACTCCCCCAGGAGTGGGTGCAG
CACTTCTACCAAGAATCAGCCCCAGCACAATCTGATGTGGCACTGCTGAGATTTGTGAATCCAGACACAA
GTAGGGTTTTGTTTGAGTGCAAGCTTCACAAGCAAGGCTTTTTAACAGTGGCTCATACTGGCCAACATGA
TTTGATTATCCCTCCCAATGGCTATTTTAGATTTGATTCCTGGGTTAACCAATTCTACACACTTGCCCCC
ATGGGAAATGGAACGGGGCGAAGACGTGCATTATAATGGCTGGAGCTTTCTTTGCTGGATTAGCATCTGA
TGTCCTTGGCTCTGGGCTTAGCTCTCTAATCAATGCTGGGGCTGGGACCATTAATCAAAAAGTTGATTTT
GACAATAATAGAAAATTGCAACAAGCTTCCTTCCAATATAGTAGCAATCTACAACAGGCTTCCTTTCAAC
ATGATAAAGAGATGCTCCAAGCACAAATTGAGGCCACCAAAAAGTTGCAACAAGAAATGATGAAAATTAA
ACAGACAATGCTCCTAGAGGGTGGGTTCTCTGAGACAGATGCAGCCCGTGGGGCAGTCAACGCCCCCATG
ACAAAGGTTTTGGACTGGAGCGGAACAAGGTACTGGGCTCCCGATGCTAGGATTACAACATACAATGCAG
GCCACTTTTCCACCCCTCAACCCTCGGGAGCACCACCAGGGAGAACCAATCTCAGGGCTACCACCCCCGC
TCGAGGCTCCTCCAGTACACTTTCAAATGCTTCTACTGTCACTTCTGTGCACTCAAATCAAACTGCTTCA
ACGAGACTTGGTTCTACAGCTGGTTCTGGCACCAGTGTCTCGAGCCTCCCGTCAACTGCAAGGACTAGGA
GCTGGGTTGAGGATCAAAACAGGAACTTGTCACCTTTCATGAGGGGGGTCCACAACATATCATTTGTCAC
CCCACCATCTAGCAGATCCTCTAGCCAAGGCACAGTCTCAACCGTGCCTAAAGAAGTTTTGGACTCCTGG
ACTGGCGCTTTCAACACGCGCAGGCAGCCTCTCTTCGCCCACATTCATAAGCGAGGGGAGTCACGGG

>MF140657.1 Norovirus GII strain Norovirus/GII/Hu/NL/2009/GII.P4-GII.4/Rotterdam/E1300264_p15_d81 ORF1 gene, partial cds; and ORF2 and ORF3 genes, complete cds
TCTAACGACGCTTCCGCTGCCGCTGTTGCCAACAGCAACAACGACACCGCAAAATCTTCAAGTGACGGAG
TGCTTTCTAGCATGGCTGTCACTTTTAAACGAGCCCTCGGGGCGCGGCCTAAACAGCCTCCCCCGAGGGA
AATACCACAAAGACCCCCACGACCACCTACTCCAGAACTGGTCAAAAATATCCCCCCTCCCCCGCCCAAT
GGAGAGGATGAAATAGTGGTTTCTTATAGTGTCAAAGATGGTATTTCCGGTTTGCCTGATCTTTCCACCG
TCAGGCAACCGGAAGAATCTAACACGGCCTTCAGTGTCCCTCCACTCAATCAGAGGGAGAATAGAGATGC
TATGGAGCCATTACCTGGAACAATTCTGGAAATGTGGGATGGAGAAATCTACCATTATGGCATATATGTG
GAGCGAGGTCTTGTACTAGGCGTGCACAAACCACCAGCCGCCATTAGCCTCGCTAGGATCGAGCTAACAC
CACTCTCCTTGTACTGGAGACCTGTGTATACCCCTCAATACCTCATCTCTCCAGACTCTCTCAAGAAATT
ACATGAAGAGACGTTCCCCTACACAGCCTTCGACAACAACTGCTATGCCTTTTGTTGCTGGGTCCTGGAC
CTAAACGACTCGTGGCTGAGTAGGAGGATGATCCAGAGAACAACTGGCTTCTTCAGGCCCTACCAAGAAT
GGAACAGGAAACCCCTCCCCACTATGGATGACTCCAAGTTAAAGAAGGTGGCTGACATATTCCTGTGTGC
TCTGTCTTCGCTATTCACCAGGCCCATAAAAGATATAATAGGGAAGCTAAGGCCTCTTAACATCCTTAAC
ATCTTGGCCTCATGTGATTGGACTTTTGCAGGCATAGTGGAGTCTTTGATACTCTTGGCAGAACTCTTTG
GAGTTTTCTGGACACCCCCAGATGTGTCTGCGATGATTGCCCCCTTGCTCGGTGATTTCCAGTTGCAAGG
ACCGGAGGACCTTGCAGTGGAACTCGTCCCTGTAGTGATGGGGGGAATTGGTTTGGTGTTAGGATTCACC
AAAGAGAAGATTGGTAAAATGTTGTCATCTGCTGCGTCCACCTTGAGAGCTTGTAAAGATCTTGGTGCAT
ATGGGCTAGAGATCCTAAAGTTGATTATGAAGTGGTTCTTCCCGAAGAAAGAGGAAGCAAATGAACTGGC
TATAGTGAGATCCATCGAGGATGCAGTCCTGGATCTCGAGGCAATTGAAAACAATCACTTAACCATCTTG
CTCAAAGACAAAGACAGTCTGGCAACCTACATGAGAACCCTTGATCTTGAGGAGGAGAAAGCCAGGAAAC
TCTCAACCAAGTCTGCTTCACCTGACATTGTGGGCACAATCAACGCCCTTCTGGCGAGGATCGCTGCTGC
ACGTTCTCTGGTGCATCGAGCGAAGGAGGAACTTTCCAGCAGACCAAGACCTGTAGTATTGATGATATCA
GGCAGACCAGGAATAGGGAAGACCCACCTTGCTAGGGAAGTGGCCAAGAGAATCGCAGCCTCCCTTACAG
GAGACCAGCGTGTGGGCCTCATCCCACGCAATGGTGTCGACCATTGGGATGCGTACAAGGGTGAGAGGGT
CGTCCTATGGGATGACTATGGAATGAGCAATCCCATCCACGATGCCCTCAGGTTGCAAGAACTCGCTGAC
ACTTGCCCTCTCACCCTAAACTGTGACAGGATTGAGAATAAAGGAAAGGTTTTTGACAGCGATGTCATCA
TCATCACCACTAATCTGGCTAACCCAGCACCACTGGACTATGTCAACTTTGAAGCATGCTCAAGGCGCAT
CGACTTCCTCGTGTATGCAGAAGCTCCTGAAGTCGAGAAGGCGAAGCGTGACTTCCCAGGCCAGCCCGAC
ATGTGGAAGAACGCCTTCAGCTCTGATTTCTCACACATAAAACTAGCATTGGCTCCACAGGGTGGCTTCG
ACAAGAACGGGAACACCCCACACGGGAAGGGCGTCATGAAGACTCTCACCACTGGCTCCCTTATTGCTCG
GGCATCAGGGCTACTCCATGAGAGGTTAGATGAGTTTGAAATGCAGGGTCCAGCTCTCACCACCTTCAAC
TTTGATCGCAACAAAGTGCTTGCCTTTAGACAACTTGCTGCTGAAAACAAATATGGGTTGATAGACACAA
TGAAAGTTGGGAGGCAGCTCAAGGATGTCAGAACAATGCCAGAACTCAAGCAAGCACTCAAGAATATCTC
AATCAAGAAGTGCCAGATAGTGTATGGTGGTTGCACCTACACACTTGAGTCTGATGGCAAGGGTAATGTG
AAAGTTGATAAAGTTCAAAGCGCCTCCGTGCAGACCAACAATGAGCTGACTGGCGCCCTGCACCACCTAC
GGTGCGCCAGAATCAGATACTACGTCAAGTGTGTCCAGGAGGCCCTGTATTCCATCATCCAGATTGCTGG
GGCTGCATTTGTCACCACGCGCATCGTCAAGCGCATGAACATACAAGACCTATGGTCCAGACCACAAGTG
GATAACACAGAGGAGACTACCAGCAAGGACGGGTGTCCAAAACCCAGAGATGATGAGGAGTTCGTCATTT
CATCCGACGACATCAAAACTGAGGGTAAGAAAGGAAAGAACAAGACTGGTCGCGGCAAGAAACACACAGC
CTTCTCAAGCAAAGGTCTCAGTGATGAAGAGTACGATGAGTACAAAAGGATTAGAGAGGAAAGGAATGGC
AGGTACTCCATAGAAGAATACCTTCAGGACAGGGACAAATACTACGAGGAGGTGGCCATTGCCAGGGCAA
CCGAGGAGGACTTCTGTGAGGAGGAAGAAGCCAAGATCCGGCAAAGGATCTTCAGGCCATCAAGGAAACA
ACGCAAGGAGGAAAGGGCTTCTCTCGGTTTGGTCACAGGCTCTGAAATTAGAAAAAGAAATCCAGATGAT
TTCAAACCCAAGGGGAAACTATGGGCTGATGATGACAGAAGTGTGGACTACAACGAGAAACTCAGTTTTG
AAGCCCCACCAAGCATCTGGTCGAGGATAGTCAACTTTGGTTCAGGTTGGGGATTCTGGGTCTCCCCCAG
TTTGTTCATAACATCAACCCATGTCATACCCCAGGGCACAAAGGAGTTCTTTGGAGTCCCTATCAAACAA
ATTCAGGTACACAAATCAGGCGAGTTCTGTCGCTTGAGATTCCCAAAGCCAATCAGGACTGATGTGACAG
GCATGATCTTAGAAGAAGGTGCACCCGAGGGCACCGTGGTTACACTGCTCATCAAAAGGCCCACTGGAGA
ACTCATGCCCCTGGCAGTTAGGATGGGGACCCATGCAACCATGAGAATTCAAGGGCGCGCTGTTGGAGGC
CAAATGGGCATGCTTCTGACAGGATCCAACGCCAAAAGCATGGATCTGGGTACCACACCAGGTGATTGTG
GCTGTCCTTACATCTACAAGAGAGGAAATGACTATGTGGTCATTGGGGTCCACACGGCTGCCGCTCGTGG
GGGGAACACTGTTATATGTGCCACCCAGGGAAGTGAGGGAGAGGCCATACTTGAAGGTGGTGACAATAAA
GGGACATACTGTGGTGCACCAATCCTAGGACCAGGGAATGCCCCAAAACTTAGCACCAAGACCAAGTTCT
GGAGATCGTCCACAGCACCACTCCCACCTGGTACCTACGAGCCAGCCTATCTTGGTGGCAAGGACCCCAG
AGTCAAGGGTGGCCCTTCACTGCAGCAAGTCATGAGGGATCAATTGAAGCCGTTCACAGAGCCTAGGGGC
AAGCCACCAAAGCCAAGTGTGCTAGAAGCTGCCAAGAAAACCATCATCAATGTTCTTGAGCAAACAATTG
ACCCACCTGAGAAATGGTCATTCGCACAAGCTTGCGCGTCCCTTGACAAGACCACTTCCAGTGGCCACCC
GCACCACATGCGGAAAAACGACTGCTGGAACGGGGAATCCTTCACAGGCAAGCTGGCAGACCAGGCTTCC
AAGGCCAACCTAATGTTTGAAGAAGGAAAGAACATGACCCCAGTCTACACAGCTGCGCTTAAGGATGAAT
TAGTTAAAACTGACAAAATCTATAAAAAGATCAAGAAGAGACTCCTCTGGGGCTCGGATTTGGCGACCAT
GATCCGGTGTGCTCGAGCATTCGGAGGCCTAATGGATGAACTCAAAGCGCACTGTGTCTCACTTCCCATT
AGAGTTGGTATGAATATGAATGAGGATGGCCCCATCATCTTCGAGAGGCATTCCAGGTACACATACCACT
ATGATGCTGATTACTCACGATGGGATTCAACACAACAGAGAGACGTATTGGCAGCAGCTCTAGAAATCAT
GGTTAAATTCTCCCCAGAACCACATTTGGCTCAGGTAGTCGCAGAAGACCTTCTCTCTCCTAGCGTGGTG
GACGTGGGTGACTTCACAATATCAATCAACGAGGGTCTTCCCTCTGGGGTGCCCTGCACCTCCCAATGGA
ATTCCATCGCCCACTGGCTTCTCACTCTCTGTGCGCTCTCTGAAGTTACAAATTTGTCTCCTGACACCAT
ACAGGCTAATTCCCTCTTCTCTTTTTATGGTGATGATGAAATTGTTAGCACAGACATAAAATTGGACCCA
GAAAAGTTGACAGCAAAACTCAGGGAATATGGGTTAAAGCCAACCCGCCCTGATAAAACTGAAGGACCCC
TTGTCATCTCTGACGACTTGAATGGCCTGACTTTCCTGCGGAGAACTGTGACCCGCGACCCAGCTGGTTG
GTTTGGAAAACTGGAGCAGAGTTCAATACTCAGGCAAATGTACTGGACTAGGGGTCCTAACCACGGGGAT
CCAGCTGAAACAATGATTCCACACTCTCAAAGACCCATACAATTGATGTCCCTACTGGGGGAGGCTGCAC
TTCACGGCCCAGCATTCTACAGCAAAGTCAGCAAGTTGGTCATTGCAGAGCTAAAAGAGGGTGGCATGGA
TTTTTACGTGCCCAGACAAGAGCCAATGTTCAGATGGATGAGGTTCTCAGATCTGAGCACGTGGGAGGGC
GATCGCAATCTGGCTCCCAGTTTTGTGAATGAAGATGGCGTCGAATGACGCCACCCCATCTGATGGGCCC
GCAGCCAGCCTCGTCCCAGCGGTCAACAATGAGGTTATGGCTTTGGATCCCGTTGTTGGTGCCGCTATTG
CAGCACCTGTAGCGGGCCAACAAAATGTAATTGACCCCTGGATTAGAAATAATTTTGTACAAGCCCCTGG
TGGAGAATTCACAGTATCCCCTAGAAACGCTCCAGGTGAAATACTATGGAGCGCGCCCTTGGGCCCTGAT
TTGAATCCTTACCTTTCCCATTTGGCCAGAATGTATAATGGTTATGCAGGTGGTGTTGAAGTGCAGGTAA
TTCTCGCGGGGAACGCGTTCACCGCCGGGAAAATCATATTTGCAGCAGTCCCACCAAATTTCCCAACCGA
AGGACTGAGCCCCTGCCAAGTCACTATGTTCCCCCATTTGATAATAGATGTTAGACAACTGGAACCTGTG
TTGATCCCCTTGCCTGATGTTAGGAACAATTTCTACCATTACAATCAATCAAATGACCCCACCATCAAAT
TGATAGCAATGCTGTACACACCACTTAGGGCTAATAATGCTGGGGACGATGTCTTCACAGTCTCTTGTCG
AGTTCTCACGAGACCATCCCCCGATTTTGATTTCATATTTCTGGTGCCACCCACAGTTGAGTCAAGAACC
AAACCATTCTCTGTCCCAGTCTTAACTGTTGAGGAGATGACCAACTCAAGATTCCCCATTCCTTTAGAAA
AGTTGTTCACGGGTCCCAGCAGTGCCTTTGTTGTTCAACCACAAAATGGCAGATGCACGACTGATGGCGT
GCTCTTAGGTACTACCCAACTGTCTCCTGTCAACATCTGCACCTTCAGAGGGGATGTCACTCAAATTGGA
AGTACTCAAACTTACACAATGAACCTGGCCTCCCAAAATTGGAATAATTATGATCCAACAGAAGAAATCC
CAGCCCCCCTGGGAACCCCAGATTTTGTAGGAAGGATCCGAGGCATGCTCACCCAAACCACAAAGAGTGA
TGGCTCGACCCGTGGTCACGTAGCCACAGTGAGCACTGGAAGTGCTCATTTTACTCCAAAGTTGGGCAGA
GTTCAATTCTCCACTGACACAAGCAATGACCTTGAAGCTCGCCAAAACACGAGATTCACCCCAGTCGGCG
TCATCCAGGATGGTAGTACCACCCACCGAAATGAACCCCAACAATGGGTGCTCCCAGAGTATTCAGGTAG
AGATAGTCACAATGTACACCTAGCACCTGCTGTGGCCCCCACTTTTCCGGGCGAGCAACTTCTTTTCTTT
AGGTCCACTATACCCGGATGCAGCGGGTACCCCAACATGGAATTGGATTGCCTACTCCCCCAGGAGTGGG
TGCAGCATTTCTACCAAGAATCAGCCCCAGCACAATCTGATGTGGCACTGCTGAGATTTGTGAATCCAGA
CACAAGTAGGGTTTTGTTTGAGTGCAAGCTTCACAAGCAAGGCTTTGTAACAGTGGCTCATACTGGCCAA
CATGATTTGATTATCCCTCCCAATGGCTATTTTAGATTTGATTCCTGGGTTAACCAATTCTACACACTTG
CCCCCATGGGAAATGGAGCGGGGCGAAGACGTGCATTATAATGGCTGGAGCTTTCTTTGCTGGATTAGCA
TCTGATGTCCTTGGCTCTGGACTTAGCTCTCTAATCAATGCTGGGGCTGGGACCATTAATCAAAAAGTTG
ATTTTGACAATAATAGAAAATTGCAACAAGCTTCCTTCCAATATAGTAGCAATCTACAACAGGCTTCCTT
TCAACATGATAAAGAGATGCTCCAAGCACAAATTGAGGCCACCAAAAAGTTGCAACAGGAAATGATGAAA
ATTAAACAGACAATGCTCCTAGAGGGTGGGTTCTCTGAGACAGATGCAGCCCGTGGGGCAGTCAACGCCC
CCATGACAAAGGTTTTGGACTGGAGCGGAACAAGGTACTGGGCTCCCGATGCTAGGATTACAACATACAA
TGCAGGCCACTTTTCCACCCCTCAACCCTCGGGAGCACCACCAGGGAGAACCAATCTCAGGGCTACTACC
CCCGCTCGAGGCTCCTCCAGTACACTTTCAAATGCTTCTACTGTCACTTCTGTGCACTCAAATCAAACTG
CTTCAACGAGACTTGGTTCTACAGCTGGTTCTGGCACCAGTGTCTCGAGCCTCCCGTCAACTGCAAGGAC
TAGGAGCTGGGTTGAGGATCAAAACAGGAACTTGTCACCTTTCATGAGGGGGGTCCACAACATATCATTT
GTCACCCCACCATCTAGCAGATCCTCTAGCCAAGGCACAGTCTCAACCGTGCCTAAAGAAGTTTTGGACT
CCTGGACTGGCGCTTTCAACACGCGCAGGCAGCCTCTCTTCGCCCACATTCGTAAGCGAGGGGAGTCACG
GGTGTAATGTGAAAAGACAAAATTGATTATCCTTCTTTTCTTTAGTGTCTTTT

>MF140656.1 Norovirus GII strain Norovirus/GII/Hu/NL/2009/GII.P4-GII.4/Rotterdam/E1300263_p15_d41 ORF1 gene, partial cds; ORF2 gene, complete cds; and ORF3 gene, partial cds
TCTAACGACGCTTCCGCTGCCGCTGTTGCTAACAGCAACAACGACACCGCAAAATCTTCAAGTGACGGAG
TGCTTTCTAGCATGGCTGTCACTTTTAAACGAGCCCTCGGGGCGCGGCCTAAGCAGCCTCCCCCGAGGGA
AATACCACAAAGACCCCCACGACCACCTACTCCAGAACTGGTCAAAAATATCCCCCCTCCCCCGCCCAAT
GGAGAGGATGAAATAGTGGTTTCTTACAGTGTCAAAGATGGTATTTCCGGTTTGCCTGATCTTTCCACCG
TCAGGCAACCGGAAGAATCTAACACGGCCTTCAGTGTCCCTCCACTCAATCAGAGGGAGAATAGAGATGC
TGTGGAGCCATTACCTGGAACAATTCTGGAAATGTGGGATGGAGAAATCTACCATTATGGCATATATGTG
GAGCGAGGTCTTGTACTAGGCGTGCATAAACCACCAGCCGCCATTAGCCTCGCTAGGATCGAGCTAACAC
CACTCTCCTTGTACTGGAGACCTGTGTATACCCCTCAATACCTCATCTCTCCAGACTCTCTCAAGAAATT
ACATGAAGAGACGTTCCCCTACACAGCCTTCGACAACAACTGCTATGCCTTTTGTTGTTGGGTCCTGGAC
CTAAACGACTCGTGGCTGAGTAGGAGGATGATCCAGAGAACAACTGGCTTCTTCAGGCCCTACCAAGAAT
GGAACAGGAAACCTCTCCCCACTATGGATGATTCCAAGCTAAAGAAGGTGGCTAACATATTCCTGTGTGC
TCTGTCTTCGCTATTCACCAGGCCCATAAAAGATATAATAGGGAAGCTAAGGCCTCTTAACATCCTTAAC
ATCTTGGCCTCATGTGATTGGACTTTTGCAGGCATAGTGGAGTCTTTGATACTCTTGGCAGAACTCTTTG
GAGTTTTCTGGACACCCCCAGATGTGTCTGCGATGATTGCCCCCTTGCTCGGTGATTTCCAGTTGCAAGG
ACCGGAGGACCTTGCGGTGGAACTCGTCCCTGTAGTGATGGGGGGAATTGGTTTGGTGTTAGGGTTCACC
AAAGAGAAGATTGGTAAGATGTTGTCATCTGCTGCGTCCACCTTGAGAGCTTGTAAAGATCTTGGTGCAT
ATGGGCTAGAGATCCTAAAGTTGGTTATGAAGTGGTTCTTCCCGAAGAAAGAGGAAGCAAATGAACTGGC
TATAGTAAGATCCATCGAGGATGCAGTCCTGGATCTCGAGGCAATTGAAAACAATCACTTAACCATCTTG
CTCAAAGACAAAGACAGTCTGGCAACCTACATGAGAACCCTTGATCTTGAGGAGGAGAAAGCCAGGAAAC
TCTCAACCAAGTCTGCTTCACCTGACATTGTGGGCACAATCAACGCCCTTCTGGCAAGGATCGCTGCTGC
ACGTTCTCTGGTGCATCGAGCGAAGGAGGAACTTTCCAGCAGACCAAGACCTGTAGTATTGATGATATCA
GGCAGACCAGGAATAGGGAAGACCCACCTTGCTAGGGAAGTGGCCAAGAGAATCGCAGCCTCCCTTACAG
GAGACCAGCGCGTGGGCCTCATCCCACGCAATGGTGTCGACCATTGGGATGCGTACAAGGGTGAGAGGGT
CGTCCTATGGGATGACTATGGAATGAGCAATCCCATCCACGATGCCCTCAGGTTGCAAGAACTCGCTGAC
ACTTGCCCTCTCACCCTAAACTGTGACAGGATTGAGAATAAAGGAAAGGTTTTTGACAGCGATGTCATCA
TCATCACCACTAATCTGGCCAACCCAGCACCACTGGACTACGTCAACTTTGAAGCATGCTCGAGGCGCAT
CGACTTCCTCGTGTATGCAGAAGCTCCTGAAGTCGAGAAGGCGAAGCGTGACTTCCCAGGCCAGCCCGAC
ATGTGGAAGAACGCCTTCAGCTCTGATTTCTCACACATAAAACTAGCATTGGCTCCACAGGGTGGCTTCG
ACAAGAACGGGAACACCCCACACGGGAAGGGCGTCATGAAGACTCTCACCACTGGCTCCCTTATTGCTCG
GGCATCAGGGCTACTCCATGAGAGGTTAGATGAGTTTGAAATGCAGGGTCCAGCTCTCACCACCTTCAAC
TTTGATCGCAACAAAGTGCTTGCCTTTAGACAACTTGCTGCTGAAAACAAATATGGGTTGATAGACACAA
TGAAAGTTGGGAGGCAGCTCAAGGATGTCAGAACAATGCCAGAACTTAAGCAAGCACTCAAGAATATCTC
AATCAAGAAGTGCCAGATAGTGTATGGTGGTTGCACCTACACACTTGAGTCTGATGGCAAGGGTAATGTG
AAAGTTGATAAAGTTCAAAGCGCCTCCGTGCAGACCAACAATGAGCTGACTGGCGCCCTGCACCACCTAC
GGTGCGCCAGAATCAGATACTACGTCAAGTGTGTCCAGGAGGCCCTGTATTCCATCATCCAGATTGCTGG
GGCTGCATTTGTCACCACGCGCATCGTCAAGCGCATGAACATACAAGACCTATGGTCCAGACCACAAGTG
GAGAACACAGAGGAGACTACCAGCAAGGACGGGTGTCCAAAACCCAGAGATGATGAGGAGTTCGTCATTT
CATCCGACGACATCAAAACTGAGGGTAAGAAAGGAAAGAACAAGACTGGTCGCGGCAAGAAACACACAGC
CTTCTCAAGCAAAGGTCTCAGTGATGAAGAGTACGATGAGTACAAAAGGATTAGAGAGGAAAGGAATGGC
AGGTACTCCATAGAAGAATACCTTCAGGACAGGGACAAATACTACGAGGAGGTGGCCATTGCCAGGGCAA
CCGAGGAGGACTTCTGTGAGGAGGAAGAGGCCAAGATCCGGCAAAGGATCTTCAGGCCATCAAGGAAACA
ACGCAAGGAGGAAAGGGCTTCTCTCGGTTTGGTCACAGGCTCTGAAATTAGAAAAAGAAATCCAGATGAT
TTCAAACCCAAGGGGAAACTATGGGCTGATGATGACAGAAGTGTGGACTACAACGAGAAACTCAGTTTTG
AAGCCCCACCAAGCATCTGGTCGAGGATAGTCAACTTTGGTTCAGGTTGGGGATTCTGGGTCTCCCCCAG
TTTGTTCATAACATCAACCCATGTCATACCCCAGGGCACAAAGGAGTTCTTTGGAGTCCCTATCAAACAA
ATTCAGGTACACAAATCAGGCGAGTTCTGTCGCTTGAGATTCCCAAAGCCAATCAGGACTGATGTGACAG
GCATGATCTTAGAAGAAGGTGCACCCGAGGGCACCGTGGTTACACTGCTCATCAAAAGGCCCACTGGAGA
ACTCATGCCCCTGGCAGTTAGGATGGGGACCCATGCAACCATGAGAATTCAAGGGCGCGCTGTTGGAGGC
CAAATGGGCATGCTTCTGACAGGATCCAACGCCAAAAGCATGGATCTGGGTACCACACCAGGTGATTGTG
GCTGTCCTTACATCTACAAGAGAGGAAATGACTATGTGGTCATTGGGGTCCACACGGCTGCCGCTCGTGG
GGGGAACACTGTTATATGTGCCACCCAGGGAAGTGAGGGAGAGGCCATACTTGAAGGTGGTGACAATAAA
GGGACATACTGTGGTGCACCAATCCTAGGACCAGGGAATGCCCCAAAACTTAGCACCAAGACCAAGTTCT
GGAGATCGTCCACAGCACCACTCCCACCTGGTACCTACGAGCCAGCCTATCTTGGTGGCAAGGACCCCAG
AGTCAAGGGTGGCCCTTCACTGCAGCAAGTCATGAGGGATCAATTGAAGCCGTTCACAGAGCCTAGGGGC
AAGCCACCAAAGCCAAGTGTGCTAGAAGCTGCCAAGAAAACCATCATCAATGTTCTTGAGCAAACAATTG
[truncated: 10,268,831 more chars]
