# Supplementary material for: VADR: validation and annotation of virus sequence submissions to GenBank
Source: BMC Bioinformatics. 2020 May 24;21:211. doi: 10.1186/s12859-020-3537-3 (PMC7245624; doi:10.1186/s12859-020-3537-3)
Supplement: Supplementary file 1 — Additional file 1 Sequence files, scripts, and instructions for reproducing Norovirus and Dengue virus tests reported in the article. This is a gzipped tarball that can be unpacked with the command ’tar xf vadr-1.0-paper-supplementary-material.tar.gz’, and includes two README files with instructions on reproducing the tests and reported results. [file 12859_2020_3537_MOESM1_ESM.tar › vadr-1.0-paper-supplementary-material/seq-files/np.fa]

>LF707093.1 JP 2016154468-A/2: Detection of Norovirus GII
GCACTTCAAAACCACCTGCATAACCATTATACATTCTGGACAAGTGAGAAAGATAGGGATTCAAATCAGG
GCCCAAGGGCGCGCTCCATAGTATCTCACCTGGAGCGTTTCTAGGGGACACTGTAAACTCTCCACCAGGG
GCTTGTACAAAATTATTTCTAATCCAGGGGTCAATTATATTTTGTTGGCCCGCTACAGGTGCCGCAATAG
CGGCACCAACAACGGGCTCCAGAGCCATAACCTCATTGTTGACCTCTGGGACGAGGTTGGCTGCGGACCC
ATCAGATGGGTTGGCGTCACTCGACGCCATCTTCATTCACAAAACTGGGAGCCAGATTGCGATCGCCCTC
CCACGTGCTCAGATCTGAGAATCTCATCCATCTGAACATTGGCTCTTGTCTGGGCACGTAAAAGTCCATG
CCACCTTCCTTCAACTCTGCAATGACTAGCTTGCTAATTTTGCTGTAGAATGCTGGGCCG

>LF707092.1 JP 2016154468-A/1: Detection of Norovirus GII
CGGCCCAGCATTCTACAGCAAAATTAGCAAGCTAGTCATTGCAGAGTTGAAGGAAGGTGGCATGGACTTT
TACGTGCCCAGACAAGAGCCAATGTTCAGATGGATGAGATTCTCAGATCTGAGCACGTGGGAGGGCGATC
GCAATCTGGCTCCCAGTTTTGTGAATGAAGATGGCGTCGAGTGACGCCAACCCATCTGATGGGTCCGCAG
CCAACCTCGTCCCAGAGGTCAACAATGAGGTTATGGCTCTGGAGCCCGTTGTTGGTGCCGCTATTGCGGC
ACCTGTAGCGGGCCAACAAAATATAATTGACCCCTGGATTAGAAATAATTTTGTACAAGCCCCTGGTGGA
GAGTTTACAGTGTCCCCTAGAAACGCTCCAGGTGAGATACTATGGAGCGCGCCCTTGGGCCCTGATTTGA
ATCCCTATCTTTCTCACTTGTCCAGAATGTATAATGGTTATGCAGGTGGTTTTGAAGTGC

>DI203368.1 KR 1020120010448-A/4: Novel porcine norovirus VP1 and VP2 protein and gene thereof
ATGGCTGGACAGATCTTACTAGGTTTGGCTACGGACCTTATTGGGGGTGGGATAGGATCTTTGATCAGTG
CTGGTGCTAATGCAATTAATCAAAAAGTTGAGTATGATTTTAATAAGAAGTTACAATCTTTCTCCTTTGC
TCATGATAAGGAAATGCTGCAAGCACAGGTTGATGCAACTAAACAGCTGCAACAGGATTTGATTCAGTTG
AAACAAGATACTCTTCTTTCTGCTGGTTACCTCCCCGCTGATGCGGCTAGGGGCTCTCTCGGTGTACCTA
TGACCAAGGCCCTGGACTGGAATGGCACGAGGTATTGGGCTCCCAACTCCATGGGCACCTCTAGTTACTC
AGGGCGGTTCTCCCGCCCCGCTTCAAACCTGGCCTTTCAGAGCCCACAGCCTCCTCGCCAGCCACCCAAG
GCTCCAACTCCCACCTCAGGATCCACAACTGCCTCTTCAGCCTCGTCAGCTTCAACCGCGTCGACAAGGC
TGCCTAGTTCCTCTGCATCTTCATCGGGGTCGTCGAGATCCTCAACTACCACAGATAGGACTAGGGAGTG
GGTAAATTCACAGAACTTAGGCCCCTACATGGATGGCGCTCTGCAGACGGCATTCGTTACACCTCCGTCT
AGCAGGAGTTCCAGTGTCGGCACAGCCTCGACCGTGCCAGACTTTGTTTTGGACTCATGGACCCCTTCCT
TTAACACAAGAAGGCAACCGCTTTTTGCGCATCTGCGTAGGCGGGGAGAGTCACAAGCT

>DI203367.1 KR 1020120010448-A/2: Novel porcine norovirus VP1 and VP2 protein and gene thereof
ATGAAGATGGCGTCTAGTGACGCAGCTCCATCTACGGATGGATCCGCCGGTCTCGTACCAGAGGTCAACA
ATGAGACCATGGCCCTAGAACCAGTGGTGGGTGCTCCCCTTGCTGCCCCCGTTGCTGGTCAACATAACAT
TATAGACCCCTGGATTAAAATGAATTTTGTGCAGGCACCTAATGGAGAATTTACTGTTTCCCCCCGTAAT
GCCCCAGGTGAGATTTTATTAGATTTAGAACTTGGCCCTGATCTTAATCCCTACCTTTCACATTTGGCCC
GTATGTATAATGGCTATGCAGGTGGTATGGAGGTACAAGTTGTGCTGGCTGGGAATGCCTTTACTGCTGG
GAAGATCATTTTTGCTGCTGTTCCACCAAATTTTCCAGCAGAGAACCTTAGCGCGGCACAAGTCACCATG
TGCCCTCATGTGATAGTTGATGTGAGACAACTGGAACCAGTTATGCTCCCCATGCCTGATATTCGGAATA
AACTATTTCACTACAATCAAGTTGATGACCCAAAGCTCAGATTGTTGGCCTACCTTTATACACCTCTCCG
GGCTAACAATGCTGGGGATGATGTTTTCACAGTTTCTTGTCGGGTTCTTACTAGACCAACCCCAGACTTT
GAGTTTATGTTTTTGGTTCCTCCCACTGTTGAATCCAAAACCAAACCTTTTTCTTTGCCCAACCTTACTC
TTGATGAACTTTCTAATTCTAGGTTTCCCGCGCCTATAGTTCAGCTTTACACAAACCCTCATGATAACTT
GGTTGTGCAGCCTCAGAACGGAAGATGTACTATAGATGGTCTTTTGCAGGGCACCACACAACTTGTGTCC
TGTAATGTCTGTAGTTTTAGGGGCACCATGGGTGAGGGACAACCAGCAAGCCATAGTGAGGATGAGATCA
TGCCCATGGCCATCAATGTCCAGCGTGAGATCATGCTGGAGAACCTTGATGGCTCGCCTTATGACCCAAC
TGATGACATCCCGGCAGTCTTGGGTTCTCCTGACTTCCAGGGGGTCATGTTTGGCATTCTCAGTCAAAGG
AACACTGACGGGCAAACTAGGGCACATGAGGCCAAGGTGGACACTAGGGCGGCTCGTTTTGCCCCTAAAC
TTGGCTTTGTTGTGGCCACTGTGGAGAGCACGGATTTCCACGCCAACCAACCCAGCAGGTTTACTCCCGT
TGGGCTGGGTGGGGATGCCAACCGGGACTTTAACCAGTGGCAGTTACCAGCTTACGGCGGCGCGTTGACA
AACAACACCAACCTCGCCCCGCCCGTGATGCCTGTTTACCCAGGGGAGCAGCTTCTCTTTTTCCGCTCCC
AGCTTCCGAGCTCTGGTGGTGTGGTTGCCGGGTGGCTGGATTGCCTGCTCCCCCAGGAGTGGGTTCAACA
CTTCTTCCAGGAGTCGGCAACCTCCCAAAGCAATGTGGCCCTGGTTAGGTATGTGAACCCCACTACGGGT
AGAGTGCTCTTTGAAGCAAAGTTACACAAACAAGGCTTTCTCACCGTGGCCGCCTCAGGCTCTTATCCCC
TGGTTGTTCCTGCTGATGGTTACTTTAGATTTGAATCTTGGGTGAATGAATTTTACACCTTGGCCCCCAT
GGGAAATGGCAGTGGGCGCAGACGTGCTCGT

>HV321703.1 JP 2011078358-A/158: Methods for detecting Norovirus
CATGATCTGAGCATGTGGACAGGGGATCGCGATCTCCTGCCCGATTATGTAAATGATGATGGCGTCTAAG
GACGCCCCAACAAACATGGATGGCAC

>HV321702.1 JP 2011078358-A/157: Methods for detecting Norovirus
CATGATCTGAGCATGTGGACAGGGGATCGCGATCTCCTGCCCGATTATGTAAATGATGATGGCGTCTAAG
GACGCCCCAACAAACATGGATGGCAC

>HV321701.1 JP 2011078358-A/156: Methods for detecting Norovirus
CATGATCTAAGTTTGTGGACAGGAGACCGCGATCTCCTGCCCGATTATGTAAATGATGATGGCGTCTAAG
GACGCCCCAACAAACATGGATGGCAC

>HV321700.1 JP 2011078358-A/155: Methods for detecting Norovirus
CATGATTTGAGCTTGTGGACAGGAGACCGCGATCTCTTGCCCGATTATGTAAATGATGATGGCGTCTAAG
GACGCCCCAACAAACATGGATGGCAC

>HV321699.1 JP 2011078358-A/154: Methods for detecting Norovirus
CATGATCTGAGTTTGTGGACAGGAGATCGCGATCTCCTGCCCGATTATGTAAATGATGATGGCGTCTAAG
GACGCCCCAACAAACATGGATGGCAC

>HV321698.1 JP 2011078358-A/153: Methods for detecting Norovirus
CATGACCTTGGTTTGTGGACAGGAGATCGCAATCTCCTGCCCGAATTTGTAAATGATGATGGCGTCTAAG
GACGCCCCTCAAAGCGCTGATGGCGC

>HV321697.1 JP 2011078358-A/152: Methods for detecting Norovirus
CATGACCTTGGTTTGTGGACAGGAGATCGCAATCTCCTGCCCGAATTTGTAAATGATGATGGCGTCTAAG
GACGCCCCTCAAAGCGCTGATGGCGC

>HV321696.1 JP 2011078358-A/151: Methods for detecting Norovirus
CATGACCTTGGTTTGTGGACAGGAGATCGCAATCTCCTGCCCGAATTTGTAAATGATGATGGCGTCTAAG
GACGCCCCTCAAAGCGCTGATGGCGC

>HV321695.1 JP 2011078358-A/150: Methods for detecting Norovirus
CATGACCTTGGTTTGTGGACAGGAGATCGCAATCTCCTGCCCGAATTTGTAAATGATGATGGCGTCTAAG
GACGCCCCTCAAAGCGCTGATGGCGC

>HV321694.1 JP 2011078358-A/149: Methods for detecting Norovirus
CATGACCTTGGACTTTGGACAGGAGATCGCGATCTCCTGCCCGAATTCGTAAATGATGATGGCGTCTAAG
GACGCCCCACCATCGCCTGATGGCGC

>HV321693.1 JP 2011078358-A/148: Methods for detecting Norovirus
CATGACCTTGGATTGTGGACAGGAGATCGCAATCTCCTGCCCGAATTCGTAAATGATGATGGCGTCTAAG
GACGCCCCAACATCCCCTGATGGCGC

>HV321692.1 JP 2011078358-A/147: Methods for detecting Norovirus
CATGATCTTGGTCTGTGGACAGGAGATCGCAATCTCCTACCCGAATTTGTAAATGATGATGGCGTCTAAG
GACGCCCCAACATCCCCTGATGGCGC

>HV321691.1 JP 2011078358-A/146: Methods for detecting Norovirus
CATGATCTTGGCCTGTGGACAGGAGATCGCAATCTCCTGCCCGAATTCGTAAATGATGATGGCGTCTAAG
GACGCCCCAACATCCCCTGATGGCGC

>HV321690.1 JP 2011078358-A/145: Methods for detecting Norovirus
CATGATCTTGGCCTGTGGACAGGAGATCGCAATCTCCTGCCCGAATTCGTAAATGATGATGGCGTCTAAG
GACGCCCCAACATCCCCTGATGGCGC

>HV321689.1 JP 2011078358-A/144: Methods for detecting Norovirus
CATGATCTTGGCCTGTGGACAGGAGATCGCAATCTCCTGCCCGAATTCGTAAATGATGATGGCGTCTAAG
GACGCCCCAACATCCCCTGATGGCGC

>HV321688.1 JP 2011078358-A/143: Methods for detecting Norovirus
CATGATCTCGGGTTGTGGACAGGAGATCGCAATCTCCTGCCCGAATTCGTAAATGATGATGGCGTCTAAG
GACGCTACACCAAGCGCAGATGGCGC

>HV321687.1 JP 2011078358-A/142: Methods for detecting Norovirus
CATGACCTCGGATTGTGGACAGGAGATCGCAATCTTCTGCCCGAATTCGTAAATGATGATGGCGTCTAAG
GACGCTACGTCAAGCGTGGATGGCGC

>HV321686.1 JP 2011078358-A/141: Methods for detecting Norovirus
CATGACCTCGGATTGTGGACAGGAGATCGCGATCTTCTGCCCGAATTCGTAAATGATGATGGCGTCTAAG
GACGCTACATCAAGCGTGGATGGCGC

>HV321685.1 JP 2011078358-A/140: Methods for detecting Norovirus
CATGACCTCGGATTGTGGACAGGAGATCGCGATCTTCTGCCCGAATTCGTAAATGATGATGGCGTCTAAG
GACGCTACATCAAGCGTGGATGGCGC

>HV321684.1 JP 2011078358-A/139: Methods for detecting Norovirus
CATGATCTCGGATTGTGGACAGGAGATCGCAATCTCTTGCCCGAATTCGTAAATGATGATGGCGTCTAAG
GACGCTACACCAAGCGCAGATGGCGC

>HV321683.1 JP 2011078358-A/138: Methods for detecting Norovirus
CATGATCTCGGATTGTGGACAGGAGATCGCAATTTCCTGCCCGAATTCGTAAATGATGATGGCGTCTAAG
GACGCTACACCAAGCGCAGATGGCGC

>HV321682.1 JP 2011078358-A/137: Methods for detecting Norovirus
CATGATCTCGGATTGTGGACAGGAGATCGCAATTTCCTGCCCGAATTCGTAAATGATGATGGCGTTTAAG
GACGCTACACCAAGCGCAGATGGCGC

>HV321681.1 JP 2011078358-A/136: Methods for detecting Norovirus
CATGATCTCGGATTGTGGACAGGAGATCGCAATCTCCTGCCCGAATTCGTAAATGATGATGGCGTCTAAG
GACGCTACACCAAGCGCAGATGGCGC

>HV321680.1 JP 2011078358-A/135: Methods for detecting Norovirus
CATGATGTCGGATTGTGGACAGGGGATCGCAATGTCCTGCCCGAATTCGTAAATGATGATGGCGTGTAAG
GACGCTACACCAAGCGCAGATGGCGC

>HV321679.1 JP 2011078358-A/134: Methods for detecting Norovirus
TCAGATTTGAGCACGTGGGAGGGCGATCGCAATCTTGCTCCCAGTCTTGTGAATGAAGATGGCGTCGAAT
GACGCCGCTCCATCTACTGATGGTGC

>HV321678.1 JP 2011078358-A/133: Methods for detecting Norovirus
TCAGATTTGAGCACGTGGGAGGGCGATCGCAATCTGGCTCCCAGTTTTGTGAATGAAGATGGCGTCGAAT
GACGCCGCTCCATCTACTGATGGTGC

>HV321677.1 JP 2011078358-A/132: Methods for detecting Norovirus
TCTGACCTCAGCACTTGGGAGGGCGATCGCAATCTTGCTCCCGAAGGTGTGAATGAAGATGGCGTCGAAT
GACGCTGCTCCATCTAATGATGGCGC

>HV321676.1 JP 2011078358-A/131: Methods for detecting Norovirus
TCTGACCTCAGTACTTGGGAGGGCGATCGCAATCTTGCTCCCGAAGGTGTGAATGAAGATGGCGTCGAAT
GACGCCGCTCCATCTACTGATGGTGC

>HV321675.1 JP 2011078358-A/130: Methods for detecting Norovirus
TCTGACCTCAGCACTTGGGAGGGCGATCGCAATCTTGCTCCCGAAGGTGTGAATGAAGATGGCGTCGAAT
GACGCTACTCCATCAAATGATGGTGC

>HV321674.1 JP 2011078358-A/129: Methods for detecting Norovirus
TCTGACCTCAGCACTTGGGAGGGCGATCGCAATCTTGCTCCCGAAGGTGAGAATGAAGATGGTGTCGAAT
GACGCTACTCCATCAAATGATGGTGC

>HV321673.1 JP 2011078358-A/128: Methods for detecting Norovirus
TCTGACCTCAGCACTTGGGAGGGCGATCGCAATCTTGCTCCCGAAGGTGTGAATGAAGATGGCGTCGAAT
GACGCTACTCCATCAAATGATGGTGC

>HV321672.1 JP 2011078358-A/127: Methods for detecting Norovirus
TCAGATTTGAGCACGTGGGAGGGCGATCGCAATCTGGCTCCCAGTTTTGTGAATGAAGATGGCGTCGAAT
GACGCCACTCCATCTAATGATGGTGC

>HV321671.1 JP 2011078358-A/126: Methods for detecting Norovirus
TCAGATCTAAGCACATGGGAGGGCGATCGCAATCTGGCTCCCAGTTTTGTGAATGAAGATGGCGTCGAAT
GACGCTGCTCCATCTAATGATGGTGC

>HV321670.1 JP 2011078358-A/125: Methods for detecting Norovirus
TCAGATCTAAGCACATGGGAGGGCGATCGCAATCTGGCTCCCAGTTTTGTGAATGAAGATGGCGTCGAAT
GACGCTGCTCCATCTAATGATGGTGC

>HV321669.1 JP 2011078358-A/124: Methods for detecting Norovirus
TCAGATCTAAGCACATGGGAGGGCGATCGCAATCTGGCTCCCAGTTTTGTGAATGAAGATGGCGTCGAAT
GACGCTGCTCCATCTAATGATGGTGC

>HV321668.1 JP 2011078358-A/123: Methods for detecting Norovirus
TCAGATCTAAGCACATGGGAGGGCGATCGCAATCTGGCTCCCAGTTTTGTGAATGAAGATGGCGTCGAAT
GACGCTGCTCCATCTAATGATGGTGC

>HV321667.1 JP 2011078358-A/122: Methods for detecting Norovirus
TCAGATCTAAGCACATGGGAGGGCGATCGCAATCTGGCTCCCAGTTTTGTGAATGAAGATGGCGTCGAAT
GACGCTGCTCCATCTAATGATGGTGC

>HV321666.1 JP 2011078358-A/121: Methods for detecting Norovirus
TCAGATCTAAGCACATGGGAGGGCGATCGCAATCTGGCTCCCAGTTTTGTGAATGAAGATGGCGTCGAAT
GACGCTGCTCCATCTAATGATGGTGC

>HV321665.1 JP 2011078358-A/120: Methods for detecting Norovirus
TCAGATCTGAGCACATGGGAGGGCGATCGCAATCTGGCTCCCAGTTTTGTGAATGAAGATGGCGTCGAAT
GACGCTGCTCCATCTAATGATGGTGC

>HV321664.1 JP 2011078358-A/119: Methods for detecting Norovirus
TTTGACCTCAGCACATGGGAGGGCGATCGCAATCTTGCTCCCGAAGGTGTGAATGAAGATGGCGTCGAAT
GACGCTACTCCATCTGATGATGGTGC

>HV321663.1 JP 2011078358-A/118: Methods for detecting Norovirus
TTTGACCTCAGCACATGGGAGGGCGATCGCAATCTTGCTCCCGAAGGTGTGAATGAAGATGGCGTCGAAT
GACGCTACTCCATTTGATGATGGTGC

>HV321662.1 JP 2011078358-A/117: Methods for detecting Norovirus
TCTGACCTCAGCACATGGGAGGGCGATCGCAATCTTGCTCCCGAAGGTGTGAATGAAGATGGCGTCGAAT
GACGCTACTCCATCTGATGATGGTGC

>HV321661.1 JP 2011078358-A/116: Methods for detecting Norovirus
TCAGATCTAAGCACATGGGAGGGCGATCGCAATCTGGCTCCCAGTTTTGTGAATGAAGATGGCGTCGAAT
GACGCTGCTCCATCTAATGATGGTGC

>HV321660.1 JP 2011078358-A/115: Methods for detecting Norovirus
TCAGATTTGAGCACGTGGGAGGGCGATCGCAATCTGGCTCCCAGTTTTGTGAATGAAGATGGCGTCGAAT
GACGCCACTCCATCTAATGATGGTGC

>HV321659.1 JP 2011078358-A/114: Methods for detecting Norovirus
TCAGACCTCAGTACTTGGGAGGGCGATCGCAATCTTGCTCCCGAAGGTGTGAATGAAGATGGCGTCGAAT
GACGCTGCTCCATCTAATGATGGTGC

>HV321658.1 JP 2011078358-A/113: Methods for detecting Norovirus
TCTGACCTCAGCACATGGGAGGGCGATCGCAATCTTGCTCCCGAAGGTGTGAATGAAGATGGCGTCGAAT
GACGCCACTCCATCTGATGATGGTGC

>HV321657.1 JP 2011078358-A/112: Methods for detecting Norovirus
TCAGACCTCAGCACGTGGGAGGGCGATCGCAATCTGGCTCCCGAGAATGTGAATGAAGATGGCGTCGAAT
GACGCAGCTCCATCGAATGATGGCGC

>HV321656.1 JP 2011078358-A/111: Methods for detecting Norovirus
TCAGACCTCAGCACGTGGGAGGGCGATCGCAATCTGGCTCCCGAGAATGTGAATGAAGATGGCGTCGAAT
GACGCAGCTCCATCGAATGATGGCGC

>HV321655.1 JP 2011078358-A/110: Methods for detecting Norovirus
TCAGACCTCAGCACGTGGGAGGGCGATCGCAATCTGGCTCCCGAGAATGTGAATGAAGATGGCGTCGAAT
GACGCAGCTCCATCGAATGATGGCGC

>HV321654.1 JP 2011078358-A/109: Methods for detecting Norovirus
TCAGACCTCAGCACGTGGGAGGGCGATCGCAATCTGGCTCCCGAGAATGTGAATGAAGATGGCGTCGAAT
GACGCAGCTCCATCGAATGATGGCGC

>HV321653.1 JP 2011078358-A/108: Methods for detecting Norovirus
TCAGACCTCAGCACGTGGGAGGGCGATCGCAATCTGGCTCCCGAGAATGTGAATGAAGATGGCGTCGAAT
GACGCAGCTCCATCGAATGATGGCGC

>HV321652.1 JP 2011078358-A/107: Methods for detecting Norovirus
TCAGACCTCAGCACGTGGGAGGGCGATCGCAATCTGGCTCCCGAGAATGTGAATGAAGATGGCGTCGAAT
GACGCAGCTCCATCGAATGATGGCGC

>HV321651.1 JP 2011078358-A/106: Methods for detecting Norovirus
TCTGACCTCAGCACATGGGAGGGCGATCGCAATCTTGCTCCCGAGAGTGTGAATGAAGATGGCGTCGAAT
GACGCTGCTCCATCGAATGATGGTGC

>HV321650.1 JP 2011078358-A/105: Methods for detecting Norovirus
TCTGACCTCAGCACATGGGAGGGCGATCGCAATCTTGCTCCCGAGAGTGTGAATGAAGATGGCGTCGAAT
GACGCTGCTCCATCGAATGATGGTGC

>HV321649.1 JP 2011078358-A/104: Methods for detecting Norovirus
TCTGACCTCAGCACATGGGAGGGCGATCGCAATCTTGCTCCCGAGAGTGTGAATGAAGATGGCGTCGAAT
GACGCCGCTCCATCGAATGATGGTGC

>HV321648.1 JP 2011078358-A/103: Methods for detecting Norovirus
TCTGACCTCAGCACATGGGAGGGCGATCGCAATCTTGCTCCCGAGAGTGTGAATGAAGATGGCGTCGAAT
GACGCCGCTCCATCGAATGATGGTGC

>HV321647.1 JP 2011078358-A/102: Methods for detecting Norovirus
TCTGACCTCAGCACATGGGAGGGCGATCGCAATCTTGCTCCCGAGAGTGTGAATGAAGATGGCGTCGAAT
GACGCCGCTCCATCGAATGATGGTGC

>HV321646.1 JP 2011078358-A/101: Methods for detecting Norovirus
TCTGACCTCAGCACATGGGAGGGCGATCGCAATCTTGCTCCCGAGGGTGTGAATGAAGATGGCGTCGAAT
GACGCCGCTCCATCAAATGATGGTGC

>HV321645.1 JP 2011078358-A/100: Methods for detecting Norovirus
TCTGACCTCAGCACATGGGAGGGCGATCGCAATCTTGCTCCCGAGGGTGTGAATGAAGATGGCGTCGAAT
GACGCCGCTCCATCAAATGATGGTGC

>HV321644.1 JP 2011078358-A/99: Methods for detecting Norovirus
TCTGACCTCAGCACATGGGAGGGCGATCGCAATCTTGCTCCCGAGGGTGTGAATGAAGATGGCGTCGAAT
GACGCCGCTCCATCGAATGATGGTGC

>HV321643.1 JP 2011078358-A/98: Methods for detecting Norovirus
TCTGACCTCAGCACATGGGAGGGCGATCGCAATCTTGCTCCCGAGGGTGTGAATGAAGATGGCGTCGAAT
GACGCCGCTCCATCGAATGATGGTGC

>HV321642.1 JP 2011078358-A/97: Methods for detecting Norovirus
TCAGACCTGAGCACGTGGGAGGGCGATCGCAATCTGGCTCCCAGTTTTGTGAATGAAGATGGCGTCGAAT
GACGCCGCCCCATCTAATGATGGTGC

>HV321641.1 JP 2011078358-A/96: Methods for detecting Norovirus
TCAGATCTGAGCACGTGGGAGGGCGATCGCAATCTGGCTCCCAGTTTTGTGAATGAAGATGGCGTCGAAT
GACGCCGCTCCATCTAATGATGGTGC

>HV321640.1 JP 2011078358-A/95: Methods for detecting Norovirus
TCAGATCTGAGCACGTGGGAGGGCGATCGCAATCTGGCTCCCAGTTTTGTGAATGAAGATGGCGTCGAAT
GACGCCGCTCCATCTAGTGATGGTGC

>HV321639.1 JP 2011078358-A/94: Methods for detecting Norovirus
TCAGATCTGAGCACGTGGGAGGGCGATCGCAATCTGGCTCCCAGTTTTGTGAATGAAGATGGCGTCGAAT
GACGCCGCTCCATCTAATGATGGTGC

>HV321638.1 JP 2011078358-A/93: Methods for detecting Norovirus
TCAGATCTGAGCACGTGGGAGGGCGATCGCAATCTGGCTCCCAGTTTTGTGAATGAAGATGGCGTCGAAT
GACGCCGCTCCATCTAATGATGGTGC

>HV321637.1 JP 2011078358-A/92: Methods for detecting Norovirus
TCAGATCTGAGCACGTGGGAGGGCGATCGCAATCTGGCTCCCAGTTTTGTGAATGAAGATGGCGTCGAAT
GACGCCGCTCCATCTAATGATGGTGC

>HV321636.1 JP 2011078358-A/91: Methods for detecting Norovirus
TCAGATCTGAGCACGTGGGAGGGCGATCGCAATCTGGCTCCCAGTTTTGTGAATGAAGATGGCGTCGAAT
GACGCCGCTCCATCTAATGATGGTGC

>HV321635.1 JP 2011078358-A/90: Methods for detecting Norovirus
TCAGATCTGAGCACGTGGGAGGGCGATCGCAATCTGGCTCCCAGTTTTGTGAATGAAGATGGCGTCGAGT
GACGCCGCTCCATCTAATGATGGTGC

>HV321634.1 JP 2011078358-A/89: Methods for detecting Norovirus
TCAGATCTGAGCACGTGGGAGGGCGATCGCAATCTGGCTCCCAGTTTTGTGAATGAAGATGGCGTCGAGT
GACGCCGCTCCATCTAATGATGGTGC

>HV321633.1 JP 2011078358-A/88: Methods for detecting Norovirus
TCAGATCTGAGCACGTGGGAGGGCGATCGCAATCTGGCTCCCAGTTTTGTGAATGAAGATGGCGTCGAGT
GACGCCGCTCCATCTAATGATGGTGC

>HV321632.1 JP 2011078358-A/87: Methods for detecting Norovirus
TCAGATCTGAGCACGTGGGAGGGCGATCGCAATCTGGCTCCCAGTTTTGTGAATGAAGATGGCGTCGAGT
GACGCCGCTCCATCTAATGATGGTGC

>HV321631.1 JP 2011078358-A/86: Methods for detecting Norovirus
TCAGATCTGAGCACGTGGGAGGGCGATCGCAATCTGGCTCCCAGTTTTGTAAATGAAGATGGCGTCGAGT
GACGCCGCTCCATCTAATGATGGTGC

>HV321630.1 JP 2011078358-A/85: Methods for detecting Norovirus
TCAGATCTGAGCACGTGGGAGGGCGATCGCAATCTGGCTCCCAGTTTTGTGAATGAAGATGGCGTCGAGT
GACGCCAACCCATCTGATGGGTCCGC

>HV321629.1 JP 2011078358-A/84: Methods for detecting Norovirus
TCAGATCTGAGCACGTGGGAGGGCGATCGCAATCTGGCTCCCAGTTTTGTGAATGAAGATGGCGTCGAGT
GACGCCAACCCATCTGATGGGTCCGC

>HV321628.1 JP 2011078358-A/83: Methods for detecting Norovirus
TCAGATCTGAGCACGTGGGAGGGCGATCGCAATCTGGCTCCCAGTTTTGTGAATGAAGATGGCGTCGAAT
GACGCCACCCCATCTGATGGGTCCAC

>HV321627.1 JP 2011078358-A/82: Methods for detecting Norovirus
TCAGATCTGAGCACGTGGGAGGGCGATCGCAATCTGGCTCCCAGTTTTGTGAATGAAGATGGCGTCGAAT
GACGCCAGCCCATCTGATGGGTCCAC

>HV321626.1 JP 2011078358-A/81: Methods for detecting Norovirus
TCAGATCTGAGCACGTGGGAGGGCGATCGCAATCTGGCTCCCAGTTTTGTGAATGAAGATGGCGTCGAAT
GACGCCACCCCATCTGATGGGTCCAC

>HV321625.1 JP 2011078358-A/80: Methods for detecting Norovirus
TCAGATCTGAGCACGTGGGAGGGCGATCGCAATCTGGCTCCCAGTTTTGTGAATGAAGATGGCGTCGAAT
GACGCCAACCCATCTAATGGGTCCAC

>HV321624.1 JP 2011078358-A/79: Methods for detecting Norovirus
TCAGATCTGAGCACGTGGGAGGGCGATCGCAATCTGGCTCCCAGTTTTGTGAATGAAGATGGCGTCGAAT
GACGCCAACCCATCTGATGGGTCCAC

>HV321623.1 JP 2011078358-A/78: Methods for detecting Norovirus
TCAGATCTGAGCACGTGGGAGGGCGATCGCAATCTGGCTCCCAGTTTTGTGAATGAAGATGGCGTCGAAT
GACGCCAACCCATCTGATGGGTCCAC

>HV321622.1 JP 2011078358-A/77: Methods for detecting Norovirus
TCAGATCTGAGCACGTGGGAGGGCGATCGCAATCTGGCTCCCAGTTTTGTGAATGAAGATGGCGTCGAAT
GACGCCAACCCATCTGATGGGTCCAC

>HV321621.1 JP 2011078358-A/76: Methods for detecting Norovirus
TCAGATCTGAGCACGTGGGAGGGCGATCGCAATCTGGCTCCCAGTTTTGTGAATGAAGATGGCGTCGAAT
GACGCCAACCCATCTGATGGGTCCAC

>HV321620.1 JP 2011078358-A/75: Methods for detecting Norovirus
TCAGATCTGAGCACGTGGGAGGGCGATCGCAATCTGGCTCCCAGTTTTGTGAATGAAGATGGCGTCGAAT
GACGCCAACCCATGTGATGGGTCCAC

>HV321619.1 JP 2011078358-A/74: Methods for detecting Norovirus
TCAGATCTGAGCACGTGGGAGGGCGATCGCAATCTGGCTCCCAGTTTTGTGAATGAAGATGGCGTCGAAT
GACGCCAACCCATCTGATGGGTCCAC

>HV321618.1 JP 2011078358-A/73: Methods for detecting Norovirus
TCAGATCTGAGCACGTGGGAGGGCGATCGCAATCTGGCTCCCAGTTTTGTGAATGAAGATGGCGTCGAAT
GACGCCAACCCATCTGATGGGTCCAC

>HV321617.1 JP 2011078358-A/72: Methods for detecting Norovirus
TCAGATCTGAGCACGTGGGAGGGCGATCGCAATCTGGCTCCCAGTTTTGTGAATGAAGATGGCGTCGAAT
GACGCCAACCCATCTGATGGGTCCAC

>HV321616.1 JP 2011078358-A/71: Methods for detecting Norovirus
TCAGATCTGAGCACGTGGGAGGGCGATCGCAATCTGGCTCCCAGTTTTGTGAATGAAGATGGCGTCGAAT
GACGCCAACCCATCTGATGGGTCCGC

>HV321615.1 JP 2011078358-A/70: Methods for detecting Norovirus
TCAGATCTGAGCACGTGGGAGGGCGATCGCAATCTGGCTCCCAGTTTTGTGAATGAAGATGGCGTCGAAT
GACGCCAACCCATCTGATGGGTCCGC

>HV321614.1 JP 2011078358-A/69: Methods for detecting Norovirus
TCAGATCTGAGCACGTGGGAGGGCGATCGCAATCTGGCTCCCAGTTTTGTGAATGAAGATGGCGTCGAAT
GACGCCAACCCATGTGATGGGTCCGC

>HV321613.1 JP 2011078358-A/68: Methods for detecting Norovirus
TCAGATCTGAGCACGTGGGAGGGCGATCGCAATCTGGCTCCCAGTTTTGTGAATGAAGATGGCGTCGAAT
GACGCCAACCCATCTGATGGGTCCGC

>HV321612.1 JP 2011078358-A/67: Methods for detecting Norovirus
TCAGATCTGAGCACGTGGGAGGGCGATCGCAATCTGGCTCCCAGTTTTGTGAATGAAGATGGCGTCGAAT
GACGCCAACCCATCTGATGGGTCCGC

>HV321611.1 JP 2011078358-A/66: Methods for detecting Norovirus
TCAGATCTGAGCACGTGGGAGGGCGATCGCAATCTGGCTCCCAGTTTTGTGAATGAAGATGGCGTCGAAT
GACGCCAACCCATGTGATGGGTCCGC

>HV321610.1 JP 2011078358-A/65: Methods for detecting Norovirus
TCAGATCTGAGCACGTGGGAGGGCGATCGCAATCTGGCTCCCAGTTTTGTGAATGAAGATGGCGTCGAAT
GACGCCAACCCATCTGATGGGTCCGC

>HV321609.1 JP 2011078358-A/64: Methods for detecting Norovirus
TCAGATCTGAGCACGTGGGAGGGCGATCGCAATCTGGCTCCCAGTTTTGTGAATGAAGATGGCGTCGAAT
GACGCCAACCCATCTGATGGGTCCGC

>HV321608.1 JP 2011078358-A/63: Methods for detecting Norovirus
TCAGATCTGAGCACGTGGGAGGGCGATCGCAATCTGGCTCCCAGTTTTGTGAATGAAGATGGCGTCGAAT
GACGCCAACCCATCTGATGGGTCCGC

>HV321607.1 JP 2011078358-A/62: Methods for detecting Norovirus
TCAGATCTGAGCACGTGGGAGGGCGATCGCAATCTGGCTCCCAGTTTTGTGAATGAAGATGGCGTCGAAT
GACGCCAACCCATCTGATGGGTCCGC

>HV321606.1 JP 2011078358-A/61: Methods for detecting Norovirus
TCAGATCTGAGCACGTGGGAGGGCGATCGCAATCTGGCTCCCAGTTTTGTGAATGAAGATGGCGTCGAAT
GACGCCAACCCATCTGATGGGTCCGC

>HV321605.1 JP 2011078358-A/60: Methods for detecting Norovirus
TCAGATCTGAGCACGTGGGAGGGCGATCGCAATCTGGCTCCCAGTTTTGTGAATGAAGATGGCGTCGAAT
GACGCCAACCCATCTGATGGGTCCGC

>HV321604.1 JP 2011078358-A/59: Methods for detecting Norovirus
TCAGATCTGAGCACGTGGGAGGGCGATCGCAATCTGGCTCCCAGTTTTGTGAATGAAGATGGCGTCGAAT
GACGCCAACCCATCTGATGGGTCCGC

>HV321603.1 JP 2011078358-A/58: Methods for detecting Norovirus
TCAGATCTGAGCACGTGGGAGGGCGATCGCAATCTGGCTCCCAGTTTTGTGAATGAAGATGGCGTCGAAT
GACGCCAACCCATTTGATGGGTCCGC

>HV321602.1 JP 2011078358-A/57: Methods for detecting Norovirus
TCAGATCTGAGCACGTGGGAGGGCGATCGCAATCTGGCTCCCAGTTTTGTGAATGAAGATGGCGTCGAAT
GACGCCAACCCATTTGATGGGTCCGC

>HV321601.1 JP 2011078358-A/56: Methods for detecting Norovirus
TCAGATCTGAGCACGTGGGAGGGCGATCGCAATCTGGCTCCCAGTTTTGTGAATGAAGATGGCGTCGAAT
GACGCCAACCCATTTGATGGGTCCGC

>HV321600.1 JP 2011078358-A/55: Methods for detecting Norovirus
TCAGATTTGAGCACGTGGGAGGGCGATCGCAATCTGGCTCCCAGTTTTGTGAATGAAGATGGCGTCGAAT
GACGCCAACCCATTTGATGGGTCCGC

>HV321599.1 JP 2011078358-A/54: Methods for detecting Norovirus
TCAGATTTGAGCACGTGGGAGGGCGATCGCAATTTGGCTCCCAGTTTTGTGAATGAAGATGGCGTCGAAT
GACGCCAACCCATTTGATGGGTCCGC

>HV321598.1 JP 2011078358-A/53: Methods for detecting Norovirus
TCAGATTTGAGCACGTGGGAGGGCGATCGCAATTTGGCTCCCAGTTTTGTGAATGAAGATGGCGTCGAAT
GACGCCAACCCATTTGATGGGTCCGC

>HV321597.1 JP 2011078358-A/52: Methods for detecting Norovirus
TCAGATCTGAGCACGTGGGAGGGCGATCGCAATCTGGCTCCCAGTTTTGTGAATGAAGATGGCGTCGAAT
GACGCCAACCCATCTGATGGGTCCAC

>HV321596.1 JP 2011078358-A/51: Methods for detecting Norovirus
TCAGATCTGAGCACGTGGGAGGGCGATCGCAATCTGGCTCCCAGTTTTGTGAATGAAGATGGCGTCGAAT
GACGCCAACCCATCTGATGGGTCCGC

>HV321595.1 JP 2011078358-A/50: Methods for detecting Norovirus
TCAGATTTGAGCACGTGGGAGGGCGATCGCAATTTGGCTCCCAGTTTTGTGAATGAAGATGGCGTCGAAT
GACGCCAACCCATTTGATGGGTCCGC

>HV321594.1 JP 2011078358-A/49: Methods for detecting Norovirus
TCAGATCTGAGCACGTGGGAGGGCGATCGCAATCTGGCTCCCAGTTTTGTGAATGAAGATGGCGTCGAAT
GACGCCAACCCATCTGATGGGTCCGC

>HV321593.1 JP 2011078358-A/48: Methods for detecting Norovirus
TCAGATCTGAGCACGTGGGAGGGCGATCGCAATCTGGCTCCCAGTTTTGTGAATGAAGATGGCGTCGAAT
GACGCCAACCCATCTGATGGGTCCGC

>HV321592.1 JP 2011078358-A/47: Methods for detecting Norovirus
TCAGATCTGAGCACGTGGGAGGGCGATCGCAATCTGGCTCCCAGTTTTGTGAATGAAGATGGCGTCGAAT
GACGCCAACCCATCTGATGGGTCCGC

>HV321591.1 JP 2011078358-A/46: Methods for detecting Norovirus
TCAGATCTGAGCACGTGGGAGGGCGATCGCAATCTGGCTCCCAGTTTTGTGAATGAAGATGGCGTCGAAT
GACGCCAACCCATCTGATGGGTCCGC

>HV321590.1 JP 2011078358-A/45: Methods for detecting Norovirus
TCAGATCTGAGCACGTGGGAGGGCGATCGCAATCTGGCTCCCAGTTTTGTGAATGAAGATGGCGTCGAAT
GACGCCAACCCATCTGATGGGTCCGC

>HV321589.1 JP 2011078358-A/44: Methods for detecting Norovirus
TCGGATCTGAGCACGTGGGAGGGCGATCGCAATCTGGCTCCCAGTTTTGTGAATGAAGATGGCGTCGAAT
GACGCCAGCCCATGTGATGGGTCCGC

>HV321588.1 JP 2011078358-A/43: Methods for detecting Norovirus
TCGGATCTGAGCACGTGGGAGGGCGATCGCAATCTGGCTCCCAGTTTTGTGAATGAAGATGGCGTCGAAT
GACGCCAGCCCATCTGATGGGTCCAC

>HV321587.1 JP 2011078358-A/42: Methods for detecting Norovirus
TCGGATCTGAGCACGTGGGAGGGCGATCGCAATCTGGCTCCCAGTTTTGTGAATGAAGATGGCGCCGAAT
GACGCCAGCCCATCTGATGGGTCCAC

>HV321586.1 JP 2011078358-A/41: Methods for detecting Norovirus
TCGGATCTGAGCACGTGGGAGGGCGATCGCAATCTGGCTCCCAGTTTTGTGAATGAAGATGGCGTCGAAT
GACGCCAGCCCATCTGATGGGTCCAC

>HV321585.1 JP 2011078358-A/40: Methods for detecting Norovirus
TCGGATCTGAGCACGTGGGAGGGCGATCGCAATCTGGCTCCCAGTTTTGTGAATGAAGATGGCGTCGAAT
GACGCCAGCCCATCTGATGGGTCCAC

>HV321584.1 JP 2011078358-A/39: Methods for detecting Norovirus
TCGGATCTGAGCACGTGGGAGGGCGATCGCAATCTGGCTCCCAGTTTTGTGAATGAAGATGGCGTCGAAT
GACGCCAGCCCATCTGATGGGTCCAC

>HV321583.1 JP 2011078358-A/38: Methods for detecting Norovirus
TCAGATCTGAGCACGTGGGAGGGCGATCGCAATCTGGCTCCCAGTTTTGTGAATGAAGATGGCGTCGAAT
GACGCCAACCCATCTGATGGGTCCAC

>HV321582.1 JP 2011078358-A/37: Methods for detecting Norovirus
TCAGATCTGAGCACGTGGGAGGGCGATCGCAATCTGGCTCCCAGTTTTGTGAATGAAGATGGCGTCGAAT
GACGCCAACCCATCTGATGGGTCCAC

>HV321581.1 JP 2011078358-A/36: Methods for detecting Norovirus
TCAGATCTGAGCACGTGGGAGGGCGATCGCAATCTGGCTCCCAGTTTTGTGAATGAAGATGGCGTCGAAT
GACGCCAACCCATCTGATGGGTCCAC

>HV321580.1 JP 2011078358-A/35: Methods for detecting Norovirus
TCAGATCTGAGCACGTGGGAGGGCGATCGCAATCTGGCTCCCAGTTTTGTGAATGAAGATGGCGTCGAAT
GACGCCAACCCATCTGATGGGTCCAC

>HV321579.1 JP 2011078358-A/34: Methods for detecting Norovirus
TCAGATCTGAGCACGTGGGAGGGCGATCGCAATCTGGCTCCCAGTTTTGTGAATGAAGATGGCGTCGAAT
GACGCCAACCCATCTGATGGGTCCAC

>HV321578.1 JP 2011078358-A/33: Methods for detecting Norovirus
TCAGATCTGAGCACGTGGGAGGGCGATCGCAATCTGGCTCCCAGTTTTGTGAATGAAGATGGCGTCGAAT
GACGCCAACCCATCTGATGGGTCCAC

>HV321577.1 JP 2011078358-A/32: Methods for detecting Norovirus
TCAGATCTGAGCACGTGGGAGGGCGATCGCAATCTGGCTCCCAGTTTTGTGAATGAAGATGGCGTCGAAT
GACGCCAACCCATCTGATGGGTCCAC

>HV321576.1 JP 2011078358-A/31: Methods for detecting Norovirus
TCAGATCTGAGCACGTGGGAGGGCGATCGCAATCTGGCTCCCAGTTTTGTGAATGAAGATGGCGTCGAAT
GACGCCAACCCATCTGATGGGTCCAC

>HV321575.1 JP 2011078358-A/30: Methods for detecting Norovirus
TCAGATCTGAGCACGTGGGAGGGCGATCGCAATCTGGCTCCCAGTTTTGTGAATGAAGATGGCGTCGAAT
GACGCCAACCCATCTGATGGGTCCAC

>HV321574.1 JP 2011078358-A/29: Methods for detecting Norovirus
TCAGATCTGAGCACGTGGGAGGGCGATCGCAATCTGGCTCCCAGTTTTGTGAATGAAGATGGCGTCGAAT
GACGCCAACCCATCTGATGGGTCCAC

>HV321573.1 JP 2011078358-A/28: Methods for detecting Norovirus
TCAGATCTGAGCACGTGGGAGGGCGATCGCAATCTGGCTCCCAGTTTTGTGAATGAAGATGGCGTCGAAT
GACGCCAACCCATCTGATGGGTCCAC

>HV321572.1 JP 2011078358-A/27: Methods for detecting Norovirus
TCAGATCTGAGCACGTGGGAGGGCGATCGCAATCTGGCTCCCAGTTTTGTGAATGAAGATGGCGTCGAAT
GACGCCAACCCATCTGATGGGTCCAC

>DM475025.1 Simple and Sensitive Detection Method for Norovirus
AATTCTAATACGACTCACTATAGGGAGAGCCRCCNGCATRHCCRTTRTACA

>FW592525.1 JP 2010535248-A/123: POLYPEPTIDE-NUCLEIC ACID CONJUGATE FOR IMMUNOPROPHYLAXIS OR IMMUNOTHERAPY FOR NEOPLASTIC OR INFECTIOUS DISORDERS
AAAATGGCTTCTAATGATGCTGCTCCTTCTACTGATGGTGCTGCTGGTCTGGTGCCAGAATCCAACAACG
AAGTCATGGCCCTGGAGCCGGTTGCGGGTGCAGCGCTGGCAGCGCCGGTAACCGGTCAGACCAATATCAT
CGATCCGTGGATTCGTGCTAATTTCGTGCAGGCCCCGAACGGCGAGTTTACCGTGTCCCCGCGTAACGCA
CCGGGTGAGGTTCTGCTGAACCTGGAACTGGGCCCGGAACTGAACCCGTATCTGGCACACCTGGCGCGTA
TGTACAACGGTTATGCCGGTGGTATGGAGGTTCAGGTTATGCTGGCAGGTAACGCGTTTACCGCGGGCAA
GCTGGTATTTGCGGCCGTGCCTCCTCATTTCCCAGTGGAGAACCTGAGCCCGCAGCAGATCACCATGTTC
CCACATGTGATTATTGATGTTCGTACTCTGGAACCTGTGCTGCTGCCGCTGCCGGATGTTCGCAACAATT
TCTTCCACTATAACCAGAAAGACGACCCGAAAATGCGCATCGTCGCTATGCTGTATACGCCGCTGCGTTC
CAATGGTTCTGGTGATGACGTTTTCACTGTAAGCTGCCGTGTACTGACTCGTCCATCTCCGGATTTCGAC
TTTACTTACCTGGTGCCGCCGACTGTAGAGTCTAAAACCAAACCGTTCACTCTGCCGATCCTGACCCTGG
GTGAACTGTCTAACTCTCGTTTCCCGGTATCTATCGACCAGATGTATACCTCTCCTAATGAAGTTATCTC
CGTCCAGTGCCAGAACGGTCGCTGCACCCTGGACGGTGAACTGCAAGGCACCACCCAACTGCAAGTTTCC
GGCATCTGCGCTTTCAAAGGCGAAGTAACCGCTCACCTGCAAGATAACGATCACCTGTATAACATCACGA
TCACCAACCTGAACGGCAGCCCGTTCGACCCGTCTGAGGACATTCCGGCCCCACTGGGTGTACCGGATTT
CCAGGGCCGTGTGTTTGGTGTTATCACCCAACGTGACAAACAGAACGCGGCAGGTCAGAGCCAGCCGGCG
AACCGTGGTCATGACGCAGTTGTTCCTACTTACACGGCGCAGTACACCCCAAAACTGGGCCAGGTACAAA
TCGGTACTTGGCAGACTGATGATCTGAAGGTTAACCAGCCAGTGAAATTCACCCCGGTTGGTCTGAACGA
CACTGAGCACTTTAACCAGTGGGTTGTACCGCGTTATGCGGGTGCTCTGAATCTGAACACCAACCTGGCG
CCTAGCGTGGCTCCGGTATTCCCGGGCGAACGCCTGCTGTTCTTTCGTTCCTACCTGCCGCTGAAAGGTG
GTTATGGTAACCCGGCTATTGATTGCCTGCTGCCGCAGGAGTGGGTGCAGCACTTCTATCAGGAGGCGGC
TCCGTCCATGTCTGAAGTTGCGCTGGTTCGTTACATCAACCCGGACACCGGCCGTGCGCTGTTCGAAGCG
AAACTGCACCGCGCAGGCTTCATGACCGTGTCCTCTAATACTTCCGCACCGGTTGTTGTACCTGCCAATG
GTTACTTCCGCTTCGATTCTTGGGTAAACCAGTTTTACTCTCTGGCACCGATGGGTACTGGCAACGGCCG
TCGCCGTATCCAGTAA

>HI550870.1 Sequence 213 from Patent EP2178896
AAAATGGCTTCTAATGATGCTGCTCCTTCTACTGATGGTGCTGCTGGTCTGGTGCCAGAATCCAACAACG
AAGTCATGGCCCTGGAGCCGGTTGCGGGTGCAGCGCTGGCAGCGCCGGTAACCGGTCAGACCAATATCAT
CGATCCGTGGATTCGTGCTAATTTCGTGCAGGCCCCGAACGGCGAGTTTACCGTGTCCCCGCGTAACGCA
CCGGGTGAGGTTCTGCTGAACCTGGAACTGGGCCCGGAACTGAACCCGTATCTGGCACACCTGGCGCGTA
TGTACAACGGTTATGCCGGTGGTATGGAGGTTCAGGTTATGCTGGCAGGTAACGCGTTTACCGCGGGCAA
GCTGGTATTTGCGGCCGTGCCTCCTCATTTCCCAGTGGAGAACCTGAGCCCGCAGCAGATCACCATGTTC
CCACATGTGATTATTGATGTTCGTACTCTGGAACCTGTGCTGCTGCCGCTGCCGGATGTTCGCAACAATT
TCTTCCACTATAACCAGAAAGACGACCCGAAAATGCGCATCGTCGCTATGCTGTATACGCCGCTGCGTTC
CAATGGTTCTGGTGATGACGTTTTCACTGTAAGCTGCCGTGTACTGACTCGTCCATCTCCGGATTTCGAC
TTTACTTACCTGGTGCCGCCGACTGTAGAGTCTAAAACCAAACCGTTCACTCTGCCGATCCTGACCCTGG
GTGAACTGTCTAACTCTCGTTTCCCGGTATCTATCGACCAGATGTATACCTCTCCTAATGAAGTTATCTC
CGTCCAGTGCCAGAACGGTCGCTGCACCCTGGACGGTGAACTGCAAGGCACCACCCAACTGCAAGTTTCC
GGCATCTGCGCTTTCAAAGGCGAAGTAACCGCTCACCTGCAAGATAACGATCACCTGTATAACATCACGA
TCACCAACCTGAACGGCAGCCCGTTCGACCCGTCTGAGGACATTCCGGCCCCACTGGGTGTACCGGATTT
CCAGGGCCGTGTGTTTGGTGTTATCACCCAACGTGACAAACAGAACGCGGCAGGTCAGAGCCAGCCGGCG
AACCGTGGTCATGACGCAGTTGTTCCTACTTACACGGCGCAGTACACCCCAAAACTGGGCCAGGTACAAA
TCGGTACTTGGCAGACTGATGATCTGAAGGTTAACCAGCCAGTGAAATTCACCCCGGTTGGTCTGAACGA
CACTGAGCACTTTAACCAGTGGGTTGTACCGCGTTATGCGGGTGCTCTGAATCTGAACACCAACCTGGCG
CCTAGCGTGGCTCCGGTATTCCCGGGCGAACGCCTGCTGTTCTTTCGTTCCTACCTGCCGCTGAAAGGTG
GTTATGGTAACCCGGCTATTGATTGCCTGCTGCCGCAGGAGTGGGTGCAGCACTTCTATCAGGAGGCGGC
TCCGTCCATGTCTGAAGTTGCGCTGGTTCGTTACATCAACCCGGACACCGGCCGTGCGCTGTTCGAAGCG
AAACTGCACCGCGCAGGCTTCATGACCGTGTCCTCTAATACTTCCGCACCGGTTGTTGTACCTGCCAATG
GTTACTTCCGCTTCGATTCTTGGGTAAACCAGTTTTACTCTCTGGCACCGATGGGTACTGGCAACGGCCG
TCGCCGTATCCAGTAA

>JX145650.1 Norovirus genogroup 3 strain Norovirus Bo/GIII.2/Adam/2006/No, complete sequence
GTGAATGAAGACTTTGACGACATGGATTCCTCCAACGTTAAAGTTACTGGTCCCCTAGCCGCTAAAGCTA
GCGATCCAGATTCCACCTTCGCCAAGCTTAAGGCGAAGTTTTCTGCCCTCCGCAATCCACAGCCTCCTGA
CCCCCCGGAGGCACCGCGGCTGGAAACACCCCCCATGGCCGCGCCTCCCCTGGGCAGCCCCCCAATCGCC
CTCCCCACCGGTTGGGAACCCGCAGAGCCCCATCGAGAGCAGGCAGATCAATTCCCAGTGCGCTACTCCC
GGGGCGCCGTTGACCTCGACGTCCACCCCCCCCATGTCGCCCCAGGGCCCGCCTGGAATGGCTGTCCCCT
GCCACCAGTCGAGCAGCGGAGCACGGAGCCTCCTGCCGAGCCGCCTGTGGGGACGGTTCTAGAGTTTTAT
GAGGGCTACATTTTCCACTACGCCATCTATGTTGGTAACGGGAAGACAATTGGCGTCCACTCCCCCCAGA
TGGCCCTCTCAGTTCCAAAGATTTCAGTTCAGAACCTCTCGGCCTGGTGGCGCGTAGCCTACATCCCACG
CGACCCCCCGCCCCGAGACCAGCTCCTGTCACTCGAGGGCGAGCGATGGCCGTACGCCTCCGTGACTAGC
AATTGCTACACCTTCTGCTGCAAGGTTCTGGACCTTGATGACGATTGGTTGTCCCGCCGGCTCGTCCGCT
CAGGCCCTTACCACCACCCCAGTCAGCCCTGGAATAGGGCGGTCCCGGAGTTCCACCAGGACGGCAAAAT
GGAGCTGGTCCGGGACGCCATCCTAACAGCACTGAACGCCCTGGTTTCACAACCAATGCGCGAACTGATC
AACGTCATCAAACCCCTCAATGTTCTGTCCATTCTCTCCCATTGTGACTGGACTTTCACCGGCATTGTTG
AGGCTGCTGTCCTATTAGCGGAACTCTTTGGCATCTTGTGGCAGCCTCCAGACGTGGCCAGCTTTCTAGC
CAACCTCACACCGGAGTGTGTTCTGCAGGGCCCAGAGGACCTTGCTAAGGATATCATCCCGGTGATACTT
GGTGGGATCGGGCTGGCCCTCGGCTTCACCAAAGACAAGGCCACAAAGCTCCTGAAGTCAGCCGCAGACG
GTCTCCGCGCGGCCAGCAGCCTCGGTCAGTATGGGATAGAGATATTCAACATAATTAAGAAATACCTTTT
TGGGGATTCTACTGGCCAGACACTCAAGCGTGTTGAGAATGCCGTCATCGACCTTGAAGTCCTCGCCTCA
AACAATATCACGGAGGTGGTGAGAGACCGCCAGTCCACCCTAGCCTACATCAAAACCCTGGACATGGAAG
AGGAGCGGGTCCGAGAGCTCTCATCAAGGTCCTCCGACCCCCATGTCGTCTCCTCAGTTAATGCGCTTCT
CGGCAGGATTGCCATGGCTCGGTCCGCCTTGGCCAAGGCCCAGTCTGAGATGTCCAATCGGGTGCGCCCA
GTCGTCATCATGCTCAGCGGGCCCCCCGGCATTGGGAAAACCAAGTTGGCAGAACGCATCGCCCATCAAT
TGGCCAAAGCCATCCGTCCAGGTGGCAAGGTAGGCCTCGTCCCTCGCGAGGCCGTTGACCACTGGGACGG
TTACAAGGGTCAGGAAGTAATGCTGTGGGATGACTACGGCATGGCCAACATTGCCGCTGACTGCAACAAA
CTCCAGGCCATTGCGGACACTGCCCCAGTCTCGCTTAACTGTGACCAGATTGAGAACAAAGGTATGACTT
TTACTCCTGAGGCCATAGTTATCACCACCAATGCCCCTGGGCCCGCCCCCCTAGACCACATGAACCTGGG
GCCAGTTTGCCGGCGAGTCGACTTTCTGGTCTATTGCAACTCGCAAGACATTGAGAACCACCGCCGGCAG
AAGCCTGGGGACACTCAAGGCCTAAACCAGCTCTTTAAGAAGGACTTCACCCATCTTCAACTCCAGCTTG
CGCCTCAAGGTGGGTTCGACTGTCTTGGAAACACGCCTTATGGCAAGGGTGCCATGTCCAAGACCTCGCT
TCCCCGTCTCTTGGCGGCCGCAACCGCCCTCGCCCTTGAGCGGCTTGAGGACTTCCAACTCCAGGCCCCT
GAGTACGACTTTGATAAGAACCGTGTCGTGGCTTTCTCTAGAATGGCCAATGACAACGGGCTTGGCATGC
TCTCAGCCATGAGGGTGGCCAACAAATTGAAGGGCGTGACCTCTGTGAGTGAGCTCGAAGAGGCACTTGC
AGGATTTGCCATCGCCCCTTGCACCATCATCTGGCGGGGGACCCACTATGAACTCCAATCTGACGGGAAC
AATTTGACCATCAATCAACTTGCCACCCCACAGCCCACTGTTGAAATCAACTACGCCCTAAAGCGGCTGG
CTGCGGCTCGTGCAGTGACGTACTGGTCACTTGCAGCCAATCTTGTGACCACTGCCATCCAAGCCGCCAG
CTCTGCTCTCGTCATCCACAGGGCTGTTCAACGGATTCGGGCTCCGTCCACCCAGCTAGAGTCCCACAAC
TGCCGGTACCATCGGGCAGAGCAAGAGAACCGCACTGTCGGTGGCGTTGGAGTCATTGGCCACAAGGGCA
TGGTGGACAAATATGGCCTGTGCGAGTCTGACACCGAGATGCCAGCCCCTCAAGAGGGCAAGGAGAAGAA
AGCCCAAGCCCCCACCCAGCTAGAGTCCAAGAAGGGCAGGAGGAAGGTCAATGCCTTCTCCAGGCGTGGC
CTCTCTGATGAAGAGTATGATGAATACAAGAAGATCAGAGAGGAGCGGGGTGGCAACTATTCTATCCAGG
AGTATCTTGAGGACCGCGAGCGCTATGAACGCGAGTTAGCTGAGCGCCAGGCTGATGATGACTCCTATGA
TGACAGTTCCATACGCCAGAAGTACTTTGGCCGTGGGAAGGCCGCCAAGGCCCAGAGGAGAAAGATTGAT
TGGAACCCAACTGGTCCCTCCTGGGCGGACGATGAGCGGGAGGTTGACTACAATGAGGTAATAGAATTCC
AGGCCCCCCCCTCAATATGGTCGCGGATCCAACGCTTCGGCTCCGGCTGGGGCTGCTGGGTTTCCCCCAC
CCTCTTCATCACCGCGACACATGTCATCCCTGAGGGTTGCACCGAGGCCTTTGGGGTTCCAGTTAGTGAA
ATTGCGGTCAGCTCCCATGGTGAGTTCACCCAGTTCCGCTTCCCCCGACCCATACGACCAGACGTGAGTG
GGTTGGTGCTTGAGGAGGGAGCCCCTGAGGGCACCGTGGCCTCAGTTCTCATCAAACGCCCGACAGGTGA
GCTCATCCCCCTTGCTGTCCGCATGTCAACCACAACAAGCACCAAGGTTCAAGGCAAGGTCATCAACGGT
CAAACCGGGATGCTGCTCACTGGTTCAAACGCTAAGGGTATGGACCTTGGCACCCTTCCTGGTGACTGCG
GGTGCCCCTACTTTTTCAAGCGGGGCAATGACTGGGTAGTCTTTGGCGTGCACGCCGCTGCAACGCGCTC
CGGCAACACGATCATCTGCGCCATCCCAAACTCCCAGGAGTCGGTCGCGCTCGAGGGTGGGCACGGCACG
TATGTTGGCCACCCCATCATTGGCCAGGGGTCGGCCCCCAAGCTGTCAACTAAGACCAAATTTTGGAGGT
CCTCCCCGGCACAGCTGCCGCCAGGCACTTATGAGCCAGCCTACCTTGGTGGAAAGGACCCCAGGGTCCA
GGGTGGTCCCTCCCTTCAGCAGGTGATGCGGGACCAGCTAGCCCAGTTCTCAGCGCCCCGCGGCAAGCTC
CCCCGGCCTGAACTTCTGAAGGCCGCCGTCGAGACAGTCACCAACTGCCTTGAACAAGTCATGGACCAAC
CAAAGCCATGGAGCTACCAGGATGCCTGCATGTCCCTGGACAAAACTACCAGCTCTGGCTACCCCCATTA
TAAGAGAAAGAATGACGACTGGAATGGCACTGCATTCATTGGGGCGTTGGGCGAGCAGGCAAACCACGCA
AACAACATGTACCGCCAGGGCAAGAGTCAGCGCCCCCGCTACACGGCGGCGCTGAAGGATGAGCTGGTGG
CCCCCAGAAAGATCTATGAAGTTCAGAAGAAGCGCCTGCTTTGGGGAGCTGATCTCTCTACTGTGATTCG
GGCCGCCATGGCCTTTGGGCCCTTCTGCGACGCCATAAAGGAACACGTGGTTGAGCTCCCCATCAAGATC
GGAATGAATGCCATTGAGGATGGGCCTGTCATATACCAGAGACACTCAAACTATAAATATTCCTTTGACG
CTGACTATTCAGCGTGGGACAGCACCCAGCAGCGCGAGATCATGCGCCTGAGCTTAGACATCATGACCAA
ACTCACCGCTGAGCCTGAGCTTGCTCGCGTGGTCGCGGAGGATCTTCTTAAACCTTCGCACCTCGACGTG
GGGGACTTTCTGGTAGCAGTGCACGAAGGCCTCCCATCAGGCTTCCCGTGCACGTCCCAAGTCAATTCCA
TCAACCACTGGATCCTGACCCTCTGTGCCCTTTCGGAAGTCACAAACCTTGACCCGGATGTAGTGCAGGC
TAACAGCTACTTCTCTTTTTATGGTGATGATGAAATTGTGTCAACCGACCTTGAATTTGACCCAGATAAG
CTTACCAAGGTTCTCAAGGGGTACGGCCTGAAGCCCACCCGGCCAGACAAGGCCGAAGGCCCAATTGAGC
TCCGTCGTCAGGTTGACGGCCTGGTCTTCCTCCGGCGCACGATCTCGCACGATGCCAAGGGATTCCAAGG
CCGCCTCGACCGGGAGTCGATACTCCGACAGCTCTATTGGACTCGTGGGCCCAATCACGACGACCCGAGT
GAGACCCTGGTTCCTCACAGCAACCGGAAGGTCCAGCTGCTCTGCCTCCTTGGCGAGGCGGCCCTCCACG
GTGAGAAGTTTTACCGCCGAGTTGGCTCTATGGTGACTGCAGAGGCCAAAGAGGGGGGAATGGAGATCTT
TGTGCCATCACACCGCTCCATGTTTGCTTGGATGAGGTTTCATGATCTGTCACTGTGGGAAGGTAGTCGC
GACACCCTTCCCGATTTTGTAAATGAAGATGACTGACAGAGACATTGTTGATTCTGCTCCGGCGCTCGGA
CAAGTCCTCCCTCCCGAGGTTGAGGCGTCCGTCCCCGTTGAGCCAACAGCTGGCGCCCCCGTCGCCGCTT
CCACTGCTGGGCGGGTTAATCCAATTGATCCTTGGATTTTTGCTAATTTTGTGCAAGCCCCCCAGGGAGA
GTTTACTATATCCCCAAATAATAACCCTGGTGAGATTTTATTTGAATTGGAACTTGGCCCTGATCTGAAT
CCTTATTTGGCCCACCTTCGTCGCATGTATAATGGGTGGACCGGATCCATGCGCGTGCGAGTCCTCCTGG
CAGGGAACGCCTTTTCGGCGGGCAAGGTGGTGGTGTTTTGTGTCCCCCCTGGATTTGACACTTCTTATCT
GACCCCCTCCCAGGCCACCCAGTTTCCCCATGTGCTGATCGATGTGCGCGCTCCAGAGCCTGTCGATATG
CCCCTTGAAGATGTTCGTAACATCCTTTTTCATCAGGGGCCCGATTCACGCATGAGGCTGATGGGGATGC
TGTATACCCCCCTGCGCGCCAATTCCGGCGCGGACCCTTTTGTTGTCACCGGTCGTGTCCTCACTTGTCC
CAGCCCCAATTTTTCCTTCTTCTTTCTGGTTCCCCCCACCGTTGAGGAGAGGGAGCCCCCCTTCACTTTG
CCAAATTTGCCTGTCAATAGTCTTTCACATTCCCGGGTCATGGAACCGATAGCCCAAATGATGAGCTCCC
GTAGCTTTCCAGCTTCAGTTCAGTTCCAGAATGGCCGCTGCACCCTTTCTGGCGACCTTCTGGGTACGAC
TCCATCATCCCCTGCCGATCTGGGCGCTTTCGTGGGCCTGATTGCCGAACCTGGTTCCCGTGTCGTTGAA
TTGTCCCAGCCCAACCAGGAGGATTTTCATGCTGGGTCTGCCCCAGCCCCCTTTGGCTTTCCAGATTTTT
CCGAATGTTCTGTGACTTTTGTGGTGGCTAGTGCGACAACCGTCGGCGAACGCACTGTGAATGCCCGCAA
CCCCCAAAATTTTACTCCCGCCCTCGGACATATCACTTTTGATGAGGAGGCCCCTGCCGACTTGTTTCGG
GCTCGCTTCCGGAATCTCTGGGAGCCAACCGAGCACTCCTTCTGGAGGATCCCAGATTATCGAGCTGATG
TGCTTGGTTCTGATTTTGCCCCTTCTGTTTCAGCCCCAGGCGTTGGTGAAACTCTCCTTTTCTTTATGTG
CAATGTTCCTCGCCTTAATGGCGCTAATCCCAACCCTTGCCCTTGCTTGCTTCCCCAGGAGTGGATTACC
CATTTCGTTTCTGAGCGCGCCGCTCTTCAGAGCGATGTGGCGCTCCTCAATTATGTTAATCCCAACACCG
GCCGGGTTCTGTTTGAGGCCAAGCTGTATGCTAATGGCTTTCTCACCGTCAACCTTGGCGCCTCGGACCA
GGCGATCCTGCCCGTGGACGGGATATTTAAATTTGTTTCTTGGGTTTCTTTCTATTACCAGTTGCGGCCC
GTGGGAAATATTAGTGTTGGCCGCCGCCTTCCCCGTCTTGATGGCTTCTGAGCTCTTCTCCTCACTCCCT
GGCGGGGTTGCCTCCGCTGCCATTTCTGCCGGGGCTCAGGCTGCCTTGCAGGACCAGGCCTACCGGCAGA
GTTTGGAGTTGCAGGCCCGCTCTTTTTCCCATGATTCCGCCATGTTGCAGCAGCAAGTCCAGGCCACCCA
GATGGCCCGCTCCCAGTGGTTTGATTTCCAACGGGCTGCCCTGCAGGGCGCTGGCTTTTCTGACGCTGAC
GCCACGCGTCTGGTCCTGGGGGCTTCTCCCACAACCCTGGTCGACTGGAACGGCACTCGGCTCGCTGCCC
CGCAAGCCCGGGTGACTACCTCCTTTTCTGGTGGCTTCCTCCCCAGCATGCCCCAGGCTGGCGCACAGAG
ATCCCAAAGTCCTGAACCATCTGCCCCGGGCGCCCCCACTCGAGTATCTTCTTGGCTGTCTTCTATTGAG
CCTTTCCACCCCTCTGCATTACAGACAGTTTGGGTTACTCCCCCTGGATCCACGGCCACTTCTCAGGTCT
CTTCCCAGCGGCCTTCCCGCTCTTCTGCCTCTTCTGTGGCTAGTAGTGCCTCCTATACTAGCTCTTTTAA
TCAAGGGTGGTTTAATACAGATCGGATGCCATTGTTCGCAAACCTTGGCAGACGATTTTGAAATAGTGAG
CAGTGTTGATTTTGCCTCCTATTCAGCATTGTT

>LC209785.1 Norovirus GII VP1 gene for major capsid protein, partial cds, isolate: Norovirus Hu/GII/JM13 175/Mongar BTN/2014
ATGGCGTCGAATGACGCTGCTCCATCTAATGATGGTGCCGCCGGCCTCGTACCAGAGATCAACATTGAGG
CAATGGCGCTAGATCCAGTGGCGG

>LC209784.1 Norovirus GII VP1 gene for major capsid protein, partial cds, isolate: Norovirus Hu/GII.4/JM13 166/Mongar BTN/2014
CCGTTGTTGGTGCCGCCATTGCGGCACCTGTAGCGGGCCAACAAAATGTAATTGACCCCTGGATTAGAAA
CAATTTTGTACAAGCCCCTGGTGGAGAGTTCACAGTGTCCCCTAGAAACGCTCCAGGTGAAATACTATGG
AGCGCGCCCTTAGGCCCTGATCTAAATCCCTACCTATCCCATTTGGCCAGAATGTA

>LC209783.1 Norovirus GII VP1 gene for major capsid protein, partial cds, isolate: Norovirus Hu/GII.3/JM13 152/Mongar BTN/2014
TGGCGGGTGCAGCGATAGCAGCACCCCTCACTGGCCAGCAAAACATAATAGATCCCTGGATTATGAACAA
CTTTGTGCAAGCACCTGGTGGTGAATTTACAGTGTCACCTAGGAACTCCCCTGGTGAAGTACTTCTAAAT
TTAGAATTAGGCCCAGAAATAAATCCCTATCTGGCTCATCTTGCTAGGATGTA

>LC209782.1 Norovirus GII VP1 gene for major capsid protein, partial cds, isolate: Norovirus Hu/GII.4/JM13 148/Mongar BTN/2014
TGCGGCACCTGTAGCGGGCCAACAAAATGTAATTGACCCCTGGATTAGAAACAATTTTGTACAAGCCCCT
GGTGGAGAGTTCACAGTGTCCCCTAGAAACGCTCCAGGTGAAATACTATGGAGCGCGCC

>LC209781.1 Norovirus GII VP1 gene for major capsid protein, partial cds, isolate: Norovirus Hu/GII.3/JM13 144/Mongar BTN/2014
TGGCGGGTGCAGCGATAGCAGCACCCCTCACTGGCCAGCAAAACATAATAGATCCCTGGATTATGAACAA
CTTTGTGCAAGCACCTGGTGGTGAATTTACAGTGTCACCTAGGAACTCCCCTGGTGAAGTACTTCTAAGT
TTAGAATTAGGCCCAGAAATAAATCCCTATCTGGCTCATCTTGCTAGGATGTA

>LC209780.1 Norovirus GII VP1 gene for major capsid protein, partial cds, isolate: Norovirus Hu/GII.4/JM13 143/Mongar BTN/2014
TGTAGCGGGCCAACAAAATGTAATTGACCCCTGGATTAGAAACAATTTTGTACAAGCCCCTGGTGGAGAG
TTCACAGTGTCCCCTAGAAACGCTCCAGGTGAAATACTATGGAG

>LC209779.1 Norovirus GII VP1 gene for major capsid protein, partial cds, isolate: Norovirus Hu/GII.4/JM13 139/Mongar BTN/2014
TGTAGCGGGCCAACAAAATGTAATTGACCCCTGGATTAGAAACAATTTTGTACAAGCCCCTGGTGGAGAG
TTCACAGTGTCCCCTAGAAACGCTCCAGGTGAAATACTATGGAGCGCGCC

>LC209778.1 Norovirus GII VP1 gene for major capsid protein, partial cds, isolate: Norovirus Hu/GII.3/JM13 134/Mongar BTN/2014
TGGCGGGTGCAGCGATAGCGGCACCCCTCACTGGCCAGCAAAACATAATAGATCCCTGGATTATGAACAA
CTTTGTGCAAGCACCTGGTGGTGAATTTACAGTGTCACCTAGGAACTCCCCTGGTGAAGTACTTCTAAAT
TTAGAACTAGGCCCAGAAATAAATCCTTATCTGGC

>LC209777.1 Norovirus GII VP1, RdRp genes for major capsid protein, RNA-dependent RNA polymerase, partial cds, isolate: Norovirus Hu/GII.3/JM13 133/Mongar BTN/2014
TGGGAGGGCGATCGCAATCTGGCTCCCAATTTTGTGAATGAAGATGGCGTCGAATGACGCTGCTCCATCT
AATGATGGTGCCGCCGGCCTCGTACCAGAGATCAACAATGAGGCAATGGCGCTAGACCCAGTGGCGGGTG
CAGCGATAGCAGCACCCCTCACTGGCCAGCAAAACATAATAGATCCCTGGATTATGAACAACTTTGTGCA
AGCACCTGGTGGTGAATTTACAGTGTCACCTAGGAACTCCCCTGGTGAAGTACTTCTAAATTTAGAATTA
GGCCCAGAAATAAATCCCTATCTGGCTCATCTTGCTAGGATGTA

>LC209776.1 Norovirus GII VP1 gene for major capsid protein, partial cds, isolate: Norovirus Hu/GII.3/JM13 130/Mongar BTN/2014
TGGCGGGTGCAGCGATAGCGGCACCCCTCACTGGCCAGCAAAACATAATAGATCCCTGGATTATGAACAA
CTTTGTGCAAGCACCTGGTGGTGAATTTACAGTGTCACCTAGGAACTCCCCTGGTGAAGTACTTCTAAAT
TTAGAACTAGGCCCAGAAATAAATCCTTATCTGGCTCATCTTGCTAGGATGTA

>LC209775.1 Norovirus GII VP1 gene for major capsid protein, partial cds, isolate: Norovirus Hu/GII.3/JM13 129/Mongar BTN/2014
CACCCCTCACTGGCCAGCAAAACATAATAGATCCCTGGATTATGAACAACTTTGTGCAAGCACCTGGTGG
TGAATTTACAGTGTCACCTAGGAACTCCCCTGGTGAAGTACTTCTAAGTTTAGAATTAGGCCCAGAAATA
AATCCCTATCTGGCTCATCTTGCTAGGATGTATAA

>LC209774.1 Norovirus GII VP1, RdRp genes for major capsid protein, RNA-dependent RNA polymerase, partial cds, isolate: Norovirus Hu/GII.4/JM13 126/Mongar BTN/2013
GGCTCCCAGTTTTGTGAATGAAGATGGCGTCGAGTGACGCCAACCCATCTGATGGGTCCGCAGCCAACCT
CGTCCCAGAGGTCAACAATGAGGTTATGGCTCTGGAGCCCGTTGTTGGTGCCGCCATTGCGGCACCTGTA
GCGGGCCAACAAAATGTAATTGACCCCTGGATTAGAAACAATTTTGTACAAGCCCCTGGTGGAGAGTTCA
CAGTGTCCCCTAGAAACGCTCCAGGTGAAATACTATGGAGCGCGCCCTTAGGCCCTGAT

>LC209773.1 Norovirus GII VP1 gene for major capsid protein, partial cds, isolate: Norovirus Hu/GII/JM13 125/Mongar BTN/2013
GGCGTCGAATGACGCTGCTCCATCTAATGATGGTGCCGCCGGCCTCGTACCAGAGAT

>LC209772.1 Norovirus GII VP1 gene for major capsid protein, partial cds, isolate: Norovirus Hu/GII.4/JM13 111/Mongar BTN/2013
CATTGCGGCACCTGTAGCGGGCCAACAAAATGTAATTGACCCCTGGATTAGAAACAATTTTGTACAAGCC
CCTGGTGGAGAGTTCACAGTGTCCCCTAGAAACGCTCCAGGTGAAATACTTATGGAGCGCGCCCTTAGGC
C

>LC209771.1 Norovirus GII VP1 gene for major capsid protein, partial cds, isolate: Norovirus Hu/GII.3/JM13 108/Mongar BTN/2013
TCCAGTGGCGGGTGCAGCGATAGCAGCACCCCTCACTGGCCAGCAAAACATAATAGATCCCTGGATTATG
AACAACTTTGTGCAAGCACCTGGTGGTGAATTTACAGTGTCACCTAGGAACTCCCCTGGTGAAGTACTTC
TAAATTTAGAATTAGGCCCAGAAATAAATCCCTATCTGGCTCATCTTGCTAGGATGTA

>LC209770.1 Norovirus GII VP1, RdRp genes for major capsid protein, RNA-dependent RNA polymerase, partial cds, isolate: Norovirus Hu/GII.15/JM13 106/Mongar BTN/2013
TGGGAGGGCGATCGCAATCTGGCTCCCGACGGTGTGAATGAGGATGGCGTCGAGTGACGCGCCCGTTTCT
GGCACCGATGGTGCGGCAGGACTCGTCCCAGAGAGTCAACAAGAAGTCTTGCCTTTAGAGCCCGTCGCGG
GAGTTCAGCTGGCTGCTCCCGTAGCAGGGCAAAGTAATATAATTGACCCCTGGATTAGAATGAATTTTGT
GCAAGCCCCGGCCGGTGAGTTCACTGTGTCCCCTCGGAACGCACCGGGTGAGGTACTTATTGATTTAGAA
TTAGGAC

>LC209769.1 Norovirus GII VP1 gene for major capsid protein, partial cds, isolate: Norovirus Hu/GII.2/JG13 496/Gelephu BTN/2014
GCCGCTCCATCTACTGATGGTGCAGCCGGCCTCGTGCCAGAAAGTAACAATGAGGTCATGGCTCTTGAAC
CCGTGGCTGGTGCCGCCTTGGCAGCCCCGGTCACCGGTCAAACAAATATTATAGACCCTTGGATTAGAGC
AAATTTTGTCCAGGCCCCCAATGGTGAATTCACAGTCTCTCCCCGAAACGCCCCTGGTGAAGTGCTACTG
AATCTAGAGTTGGGTCCAGAATTAAATCCTTATCTGGCACATTTAGCAAGAATGTA

>LC209768.1 Norovirus GII VP1 gene for major capsid protein, partial cds, isolate: Norovirus Hu/GII.4/JG13 480/Gelephu BTN/2014
GAGCCCGTTGTTGGAGCCGCCATTGCGGCACCTGTAGCGGGCCAACAAAATGTAATTGACCCCTGGATTA
GAAACAATTTTGTACAAGCCCCTGGTGGAGAGTTCACAGTGTCCCCTAGAAACGCTCCAGGTGAAATACT
ATGGAGCGCGCCCTTAGGCCCTGAT

>LC209767.1 Norovirus GII VP1 gene for major capsid protein, partial cds, isolate: Norovirus Hu/GII/JG13 456/Gelephu BTN/2014
AATGACGCTGCTCCATCTAATGATGGTGCCGCCGGCCTCGTACCAGAGATCAACAATGAGGCATTGGCGC
TCGATCCAGTGCCGA

>LC209766.1 Norovirus GII VP1 gene for major capsid protein, partial cds, isolate: Norovirus Hu/GII.6/JG13 442/Gelephu BTN/2013
GGCGTCGAATGACGCTGCTCCATCGAATGATGGTGCTGCCAACCTCGTACCAGAGGCCAATAATGAGGTT
ATGGCACTTGAACCGGTGGTGGGAGCCTCAATCGCAGCTCCTGTCGTCGGCCAACAAAACATAATTGACC
CCTGGATTAGAGAAAATTTTG

>LC209765.1 Norovirus GII VP1 gene for major capsid protein, partial cds, isolate: Norovirus Hu/GII.17/JG13 436/Gelephu BTN/2013
CAAAACAACATAATTGACCCCTGGATTAGAACAAATTTTGTGCAAGCACCAAATGGAGAGTTCACAGTGT
CACCCAGAAACTCCCCTGGAGAAATTCTACTAAACTTAGAGTTGGGCCCTGATTTGAA

>LC209764.1 Norovirus GII VP1 gene for major capsid protein, partial cds, isolate: Norovirus Hu/GII.3/JG13 435/Gelephu BTN/2013
GGGCGGGTGCAGCGATAGCAGCACCCCTCACTGGCCAGCAAAACATAATAGATCCCTGGATTATGAACAA
CTTTGTGCAAGCACCTGGTGGTGAATTTACAGTGTCACCTAGGAACTCCCCTGGTGAAGTACTTCTAAAT
TTAGAATTAGGCCCAGAAATAAATCCCTATCTGGCTCATCTTGCTAGGATGTA

>LC209763.1 Norovirus GII VP1 gene for major capsid protein, partial cds, isolate: Norovirus Hu/GII.3/JG13 434/Gelephu BTN/2013
GGCGTCGAATGACGCTGCTCCATCTAATGATGGTGCCGCCGGCCTCGTACCAGAGATCAACAATGAGGCA
ATGGCGCTAGATCCAGTGGCGGGTGCAGCGATAGCAGCACCCCTCACTGGCCAGCAAAACATAATAGATC
CCTGGATTATGAACAACTTTGTGCAAGCACCTGGTGGTGAATTTACAGTGTCACCTAGGAACTCCCCTGG

>LC209762.1 Norovirus GII VP1 gene for major capsid protein, partial cds, isolate: Norovirus Hu/GII.3/JG13 431/Gelephu BTN/2013
GTGGCGGGTGCAGCGATAGCAGCACCCCTCACTGGCCAGCAAAACATAATAGATCCCTGGATTATGAACA
ACTTTGTGCAAGCACCTGGTGGTGAATTTACAGTGTCACCTAGGAACTCCCCTGGTGAAGTACTTCTAAA
TTTAGAATTAGGCCCAGAAATAAATCCCTATCTGGCTCATCTTGCTAGGATGTA

>LC209761.1 Norovirus GII VP1 gene for major capsid protein, partial cds, isolate: Norovirus Hu/GII.3/JG13 430/Gelephu BTN/2013
TGGCGTCGAATGACGCTGCTCCATCTAATGATGGTGCCGCCGGCCTCGTACCAGAGATCAACAATGAGGC
AATGGCGCTAGATCCAGTGGCGGGTGCAGCGATAGCAGCACCCCTCACTGGCCAGCAAAACATAATAGAT
CCCTGGATTATGAACAACTTTGTGCAAGCACCTGGTGGTGAATTTACAGTGTCACCTAGGAACTCCCCTG
GTGAAGTACTTCTAAATTTAGAATTAGGCCCAGAAATAAATCCCTATCTGGCTCATCTTGCTAGGATGTA

>LC209760.1 Norovirus GII VP1 gene for major capsid protein, partial cds, isolate: Norovirus Hu/GII.3/JG13 429/Gelephu BTN/2013
GGTGCAGCGATAGCAGCACCCCTCACTGGCCAGCAAAACATAATAGATCCCTGGATTATGAACAACTTTG
TGCAAGCACCTGGTGGTGAATTTACAGTGTCACCTAGGAACTCCCCTGGTGAAGTACTTCTAAATTTAGA
ATTAGGCCCAGAAATAAATCCCTATCTGGCTCATCTTGCTAGGATGTA

>LC209759.1 Norovirus GII VP1 gene for major capsid protein, partial cds, isolate: Norovirus Hu/GII/JG13 428/Gelephu BTN/2013
ATGACGCTGCTCCATCTAATGATGGTGCCGCCGGCCTCGTACCAGAGATCAACAATGAGGCAATGGCGCT
AGATCCAGTGGCGGGGT

>LC209758.1 Norovirus GII VP1, RdRp genes for major capsid protein, RNA-dependent RNA polymerase, partial cds, isolate: Norovirus Hu/GII.4/JG13 420/Gelephu BTN/2013
AATCTGGCTCCCAGTTTTGTGAATGAAGATGGCGTCGAGTGACGCCAACCCATCTGATGGGTCCGCAGCC
AACCTCGTCCCAGAGGTCAACAATGAGGTTATGGCTCTGGAGCCCGTTGTTGGTGCCGCCATTGCGGCAC
CTGTAGCGGGCCAACAAAATGTAATTGACCCCTGGATTAGAAACAATTTTGTACAAGCCCCTGGTGGAGA
GTTCACAGTGTCCCCTAGAAACGCTCCAGGTGAAATACTATGGAGCGCGCCCTTAGGCCCTGAT

>LC209757.1 Norovirus GII VP1 gene for major capsid protein, partial cds, isolate: Norovirus Hu/GII.3/JP13 756/Phuntsholing BTN/2014
TGGCGGGTGCAGCGATAGCAGCACCCCTCACTGGCCAGCAAAACATAATAGATCCCTGGATTATGAACAA
CTTTGTGCAAGCACCTGGTGGTGAATTTACAGTGTCACCTAGGAACTCCCCTGGTGAAGTACTTCTAAAT
TTAGAATTAGGCCCAGAAATAAATCCCTATCTGGCTCATCTTGCTAGGATGTA

>LC209756.1 Norovirus GII VP1, RdRp genes for major capsid protein, RNA-dependent RNA polymerase, partial cds, isolate: Norovirus Hu/GII.15/JP13 718/Phuntsholing BTN/2014
TTGCAATCTGGCTCCCGACGGTGTGAATGAGGATGGCGTCGAGTGACGCGCCCGTTTCTGGCACCGATGG
TGCGGCAGGACTCGTCCCAGAGAGTCAACAAGAAGTCTTGCCTTTAGAGCCCGTCGCGGGAGTTCAGCTG
GCTGCTCCCGTAGCAGGGCAAAGTAATATAATTGACCCCTGGATTAGAATGAATTTTGTGCAAGCCCCGG
CCGGTGAGTTCACTGTGTCCCCTCGGAACGCACCGGGTGAGGTACTTATTGATTTAGAATTAGGACCAGA
AT

>LC209755.1 Norovirus GII VP1, RdRp genes for major capsid protein, RNA-dependent RNA polymerase, partial cds, isolate: Norovirus Hu/GII.17/JP13 716/Phuntsholing BTN/2013
TCTGGCTCCCAGTTTTGTGAATGAAGATGGCGTCGAATGACGCCGCTCCATCTAATGATGGTGATGCTGG
TCTCGTACCAGAGGGCAACAACGAGACCCTTCCCCTAGAACCAGTTGCGGGCGCAGCTATAGCCGCACCT
GTCACTGGCCAAAACAATATAATTGACCCCTGGATTAGAACAAATTTTGTGCAAGCACCAAATGGAGAGT
TCACAGTGTCACCCAGGAACTCCCCTGGAGAAATTTTACTAAACCTAGAGTTGGGCCCTGATTTGAAC

>LC209754.1 Norovirus GII VP1 gene for major capsid protein, partial cds, isolate: Norovirus Hu/GII.3/JP13 715/Phuntsholing BTN/2013
TGACGCTGCTCCATCTAATGATGGTGCCGCCGGCCTCGTACCAGAGATCAACAATGAGGCAATGGCGCTA
GACCCAGTGGCGGGTGCAGCGATAGCAGCACCCCTCACTGGCCAGCAAAACATAATAGATCCCTGGATTA
TGAACAACTTTGTGCAAGCACCTGGTGGTGAATTTACAGTGTCACCTAGGAACTCCCCTG

>LC209753.1 Norovirus GII VP1 gene for major capsid protein, partial cds, isolate: Norovirus Hu/GII.3/JP13 705/Phuntsholing BTN/2013
TGGCGGGTGCAGCGATAGCAGCACCCCTCACTGGCCAGCAAAACATAATAGATCCCTGGATTATGAACAA
CTTTGTGCAAGCACCTGGTGGTGAATTTACAGTGTCACCTAGGAACTCCCCTGGTGAAGTACTTCTAAAT
TTAGAATTAGGCCCAGAAATAAATCCCTATCTGGCTCATCTTGCTAGGATGTA

>LC209752.1 Norovirus GII VP1 gene for major capsid protein, partial cds, isolate: Norovirus Hu/GII.4/M1693/Thimphu BTN/2014
ACCCATCTGATGGGTCCGCAGCCAACCTCGTCCCAGAGGTCAACAATGAGGTTATGGCTCTGGAGCCCGT
TGTTGGTGCCGCCATTGCGGCACCTGTAGCGGGCCAACAAAATGTAATTGACCCCTGGATTAGAAACAAT
TTTGTACAAGCCCCTGGTGGAGAGTTCACAGTGTCCCCTAGAAACGCTCCAGGTGAAATACTATGGAGCG
CGCCCTTAGGCCCTGATCTAAATCCCTACCTATCCCATTTGGCCAGAATGTA

>LC209751.1 Norovirus GII VP1 gene for major capsid protein, partial cds, isolate: Norovirus Hu/GII.4/M1687/Thimphu BTN/2014
GTTGTTGGTGCCGCCATTGCGGCACCTGTAGCGGGCCAACAAAATGTAATTGACCCCTGGATTAGAAACA
ATTTTGTACAAGCCCCTGGTGGAGAGTTCACAGTGTCCCCTAGAAACGCTCCAGGTGAAATACTATGGAG
CGCGCCCTTAGGCCCTGATCTAAATCCCTACCTATCCCATTTGGCCAGAATGTA

>LC209750.1 Norovirus GII VP1 gene for major capsid protein, partial cds, isolate: Norovirus Hu/GII.4/M1678/Thimphu BTN/2014
ATGACGCTGCTCCATCTAATGATGGTGCCGCCGGCCTCGTACCAGAGATCAACAATGAGGCAATGGCGCT
AGATCCAGTGGCGGGTGCAGCGATAGCGGCACCTGTAGCGGGCCAACAAAATGTAATTGACCCCTGGATT
AGAAACAATTTTGTACAAGCCCCTGGTGGAGAGTTCACAGTGTCCCCTAGAAACGCTCCAGGTGAAATAC
TATGGAGCGCGCCCTTAGGCCCTGATCTAA

>LC209749.1 Norovirus GII VP1 gene for major capsid protein, partial cds, isolate: Norovirus Hu/GII/M1661/Thimphu BTN/2014
AGTGACGCCAACCCATCTGATGGGTCCGCAGCCAACCTCGTCCCAGAGGTCAACAATGAGGTTATGGCTC
TGGAGCCCGTTGTT

>LC209748.1 Norovirus GII VP1 gene for major capsid protein, partial cds, isolate: Norovirus Hu/GII.4/M1604/Thimphu BTN/2014
GCCAACCCATGTGATGGGTCCGCAGCCAACCTCGTCCCAGAGGTCAACAATGAGGTTATGGCTCTGGAGC
CCGTTGTTGGTGCCGCCATTGCGGCACCTGTAGCGGGCCAACAAAATGTAATTGACCCCTGGATTAGAAA
CAATTTTGTACAAGCCCCTGGTGGAGAGTTCACAGTGTCCCCTAGAAACGCTCCAGGTGAAATACTATGG
AGCGCGCCCTTAGGCCCTGATCTAA

>LC209747.1 Norovirus GII VP1 gene for major capsid protein, partial cds, isolate: Norovirus Hu/GII.3/M1603/Thimphu BTN/2014
GATGAGATGGCGTCGAATGACGCTGCTCCATCTAATGATGGTGCCGCCGGCCTCGTACCAGAGATCAACA
ATGAGGCAATGGCGCTAGATCCAGTGGCGGGTGC

>LC209746.1 Norovirus GII VP1 gene for major capsid protein, partial cds, isolate: Norovirus Hu/GII.3/M1599/Thimphu BTN/2014
GCGGGTGCAGCGATAGCAGCACCCCTCACTGGCCAGCAAAACATAATAGATCCCTGGATTATGAACAACT
TTGTGCAAGCACCTGGTGGTGAATTTACAGTGTCACCTAGGAACTCCCCTGGTGAAGTACTTCTAAATTT
AGAATTAGGCCCAGAAATAAATCCCTATCTGGCTCATCTTGCTAGGATGTA

>LC209745.1 Norovirus GII VP1 gene for major capsid protein, partial cds, isolate: Norovirus Hu/GII.3/M1570/Thimphu BTN/2014
GGCGGGTGCAGCGATAGCAGCACCCCTCACTGGCCAGCAAAACATAATAGATCCCTGGATTATGAACAAC
TTTGTGCAAGCACCTGGTGGTGAATTTACAGTGTCACCTAGGAACTCCCCTGGTGAAGTACTTCTAAATT
TAGAATTAGGCCCAGAAATAAATCCCTATCTGGCTCATCTTGCTAGGATGTA

>LC209744.1 Norovirus GII VP1 gene for major capsid protein, partial cds, isolate: Norovirus Hu/GII.4/M1564/Thimphu BTN/2014
GACGCCAACCCATGTGATGGGTCCGCAGCCAACCTCGTCCCAGAGGTCAACAATGAGGTTATGGCTCTGG
AGCCCGTTGTTGGTGCCGCCATTGCGGCACCTGTAGCGGGCCAACAAAATGTAATTGACCCCTGGATTAG
AAACAATTTTGTACAAGCCCCTGGTGGAGAGTTCACAGTGTCCCCTAGAAACGCTCCAGGTGAAATACTA
TGGAGCGCGCCCTTAGGCCCTGATCTAAATCCCTACCTATCCCATTTGGCCAGAATGTATAATGGATATG
CAGGTGG

>LC209743.1 Norovirus GII VP1 gene for major capsid protein, partial cds, isolate: Norovirus Hu/GII.4/M1479/Thimphu BTN/2014
ATGGCGTCGAATGACGCTGCTCCATCTAATGATGGTGCCGCCGGCCTCGTACCAGAGATCAACAATGAGG
CAATGGCGCTAGATCCAGTGGCGGGTGCAGCGATAGCAGCACCTGTAGCGGGCCAACAAAATGTAATTGA
CCCCTGGATTAGAAACAATTTTGTACAAGCCCCTGGTGGAGAGTTCACAGTGTCCCCTAGAAACGCTCCA
GGTGAAATACTATGGAGCGCGCCCTTAGGCCCTGATCTAA

>LC209742.1 Norovirus GII VP1 gene for major capsid protein, partial cds, isolate: Norovirus Hu/GII.3/M1474/Thimphu BTN/2014
TGGCGGGTGCAGCGATAGCAGCACCCCTCACTGGCCAGCAAAACATAATAGATCCCTGGATTATGAACAA
CTTTGTGCAAGCACCTGGTGGTGAATTTACAGTGTCACCTAGGAACTCCCCTGGTGAAGTACTTCTAAAT
TTAGAATTAGGCCCAGAAATAAATCCCTATCTGGCTCATCTTGCTAGGATGTA

>LC209741.1 Norovirus GII VP1 gene for major capsid protein, partial cds, isolate: Norovirus Hu/GII.4/M1433/Thimphu BTN/2014
CGGGCCAACAAAATGTAATTGACCCCTGGATTAGAAACAATTTTGTACAAGCCCCTGGTGGAGAGTTCAC
AGTGTCCCCTAGAAACGCTCCAGGTGAAATACTATGGAGCGCGCC

>LC209740.1 Norovirus GII VP1 gene for major capsid protein, partial cds, isolate: Norovirus Hu/GII.4/M1348/Thimphu BTN/2013
GAGTGACGCCAACCCATGTGATGGGTCCGCAGCCAACCTCGTCCCAGAGGTCAACAATGAGGTTATGGCT
CTGGAGCCCGTTGTTGGTGCCGCCATTGCGGCACCTGTAGCGGGCCAACAAAATGTAATTGACCCCTGGA
TTAGAAACAATTTTGTACAAGCCCCTGGTGGAGAGTTCACAGTGTCCCCTAGAAACGCTCCAGGTGAAAT
ACTATGGAGCGCGCCCTTAGGCCCTGATCTAA

>LC209739.1 Norovirus GII VP1 gene for major capsid protein, partial cds, isolate: Norovirus Hu/GII.3/M1347/Thimphu BTN/2013
GGCGGGTGCAGCGATAGCAGCACCCCTCACTGGCCAGCAAAACATAATAGATCCCTGGATTATGAACAAC
TTTGTGCAAGCACCTGGTGGTGAATTTACAGTGTCACCTAGGAACTCCCCTGGTGAAGTACTTCTAAATT
TAGAATTAGGCCCAGAAATAAATCCCTATCTGGCTCATCTTGCTAGGATGTA

>LC209738.1 Norovirus GII VP1 gene for major capsid protein, partial cds, isolate: Norovirus Hu/GII.4/M1298/Thimphu BTN/2013
GAGTGACGCCAACCCATCTGATGGGTCCGCAGCCAACCTCGTCCCAGAGGTCAACAATGAGGTTATGGCT
CTGGAGCCCGTTGTTGGTGCCGCCATTGCGGCACCTGTAGCGGGCCAACAAAATGTAATTGACCCCTGGA
TTAGAAACAATTTTGTACAAGCCCCTGGTGGAGAGTTCACAGTGTCCCCTAGAAACGCTCCAGGTGAAAT
ACTATGGAGCGCGCCCTTAGGCCCTGATCTAA

>LC209737.1 Norovirus GII VP1 gene for major capsid protein, partial cds, isolate: Norovirus Hu/GII.3/M1000/Thimphu BTN/2013
GGTGCAGCGATAGCAGCACCCCTCACTGGCCAGCAAAACATAATAGATCCCTGGATTATGAACAACTTTG
TGCAAGCACCTGGTGGTGAATTTACAGTGTCACCTAGGAACTCCCCTGGTGAAGTACTTCTAAATTTAGA
ATTAGGCCCAGAAATAA

>LC209736.1 Norovirus GII VP1, RdRp genes for major capsid protein, RNA-dependent RNA polymerase, partial cds, isolate: Norovirus Hu/GII.13/M993/Thimphu BTN/2013
TGGGAGGGCGATCGCAATCTGGCTCCCAATTTTGTGAATGAAGATGGCGTCGAATGACGCCGCTCCATCG
AATGATGGTGCAGCTAGTCTCGTACCAGAGGCCATTAATGAGACTATGCCATTGGAACCCGTTGCTGGCG
CATCTATTGCTGCCCCAGTGGCGGGACAAACTAACATAATTGACCCCTGGATAAGAACAAATTTTGTGCA
AGCCCCTAATGGAGAGTTTACAGTATCACCCAGAAATTCCCCTGGAGAGATTCTATTGAATTTAGAGTTA
GGACCAGATT

>LC209735.1 Norovirus GII VP1, RdRp genes for major capsid protein, RNA-dependent RNA polymerase, partial cds, isolate: Norovirus Hu/GII.15/M984/Thimphu BTN/2013
GCAATCTGGCTCCCGACGGTGTGAATGAGGATGGCGTCGAGTGACGCGCCCGTTTCTGGCACCGATGGTG
CGGCAGGACTCGTCCCAGAGAGTCAACAAGAAGTCTTGCCTTTAGAGCCCGTCGCGGGAGTTCAGCTGGC
TGCTCCCGTAGCAGGGCAAAGTAATATAATTGACCCCTGGATTAGAATGAATTTTGTGCAAGCCCCGGCC
GGTGAGTTCACTGTGTCCCCTCGGAACGCACCGGGTGAGGTACTTATTGATTTAGAATTAGGACCAGAAT

>LC209734.1 Norovirus GII VP1 gene for major capsid protein, partial cds, isolate: Norovirus Hu/GII.4/M971/Thimphu BTN/2013
TTGTTGGTGCCGCCATTGCGGCACCTGTAGCGGGCCAACAAAATGTAATTGACCCCTGGATTAGAAACAA
TTTTGTACAAGCCCCTGGTGGAGAGTTCACAGTGTCCCCTAGAAACGCTCCAGGTGAAATACTATGGAGC
GCGCCCTTAGGCCCTGATCTAAATCCCTACCTATCCCATTTGG

>LC209733.1 Norovirus GII VP1 gene for major capsid protein, partial cds, isolate: Norovirus Hu/GII.3/M943/Thimphu BTN/2013
GCAGCACCCCTCACTGGCCAGCAAAACATAATATATCCCTGGATTATGAACAACTTTGTGCGAGCACCTG
GTGGTGAATTTACAGTGTCACCTAGGAACTCCCCTGGTGAAGTACTTCTAAATTTACAATTAGGCCCAGA
AATAAATCCCTATCTGGCTCATCTTGCTAGGATGTATAATGGATATGC

>LC209732.1 Norovirus GII VP1, RdRp genes for major capsid protein, RNA-dependent RNA polymerase, partial cds, isolate: Norovirus Hu/GII.13/M942/Thimphu BTN/2013
CAATCTGGCTCCCAATTTTGTGAATGAAGATGGCGTCGAATGACGCCGCTCCATCGAATGATGGTGCAGC
TAGTCTCGTACCAGAGGCCATTAATGAGACTATGCCATTGGAACCCGTTGCTGGCGCATTTATTGCTGCC
CCAGTGGCGGGACAAACTAACATAATTGACCCCTGGATAAGAACAAATTTTGTGCAAGCCCCTAATGGAG
AGTTTACAGTATCACCCAGAAATTCCCCTGGAGAGATTCTATTAAATTTAGAGTTAGGACCAGATTTGAA
TC

>LC209731.1 Norovirus GII VP1, RdRp genes for major capsid protein, RNA-dependent RNA polymerase, partial cds, isolate: Norovirus Hu/GII.4/M941/Thimphu BTN/2013
TTTTGTGAATGAAGATGGCGTCGAGTGACGCCAACCCATGTGATGGGTCCGCAGCCAACCTCGTCCCAGA
GGTCAACAATGAGGTTATGGCTCTGGAGCCCGTTGTTGGTGCCGCCATTGCGGCACCTGTAGCGGGCCAA
CAAAATGTAATTGACCCCTGGATTAGAAACAATTTTGTACAAGCCCCTGGTGGAGAGTTCACAGTGTCCC
CTAGAAACGCTCCAGGTGAAATACTATGGAGCGCGCCCTTAGGCCCTGATCTAA

>LC209730.1 Norovirus GII VP1, RdRp genes for major capsid protein, RNA-dependent RNA polymerase, partial cds, isolate: Norovirus Hu/GII.13/M937/Thimphu BTN/2013
TGGGAGGGCGATCGCAATCTGGCTCCCAATTTTGTGAATGAAGATGGCGTCGAATGACGCCGCTCCATCG
AATGATGGTGCAGCTAGTCTCGTACCAGAGGCCATTAATGAGACTATGCCATTGGAACCCGTTGCTGGCG
CATCTATTGCTGCCCCAGTGGCGGGACAAACTAACATAATTGACCCCTGGATAAGAACAAATTTTGTGCA
AGCCCCTAATGGAGAGTTTACAGTATCACCCAGAAATTCCCCTGGAGAGATTCTATTGAATTTAGAGTTA
GGACCAGATTTGAATC

>LC209729.1 Norovirus GII VP1 gene for major capsid protein, partial cds, isolate: Norovirus Hu/GII/JH13 242/Thimphu BTN/2014
ATGACGCTGCTCCATCTAATGATGGTGCCGCCGGCCTCGTACCAGAGATCAACAATGAGGCAATGGC

>LC209728.1 Norovirus GII VP1 gene for major capsid protein, partial cds, isolate: Norovirus Hu/GII.3/JH13 240/Thimphu BTN/2014
GGCGTCGAATGACGCTGCTCCATCTAATGATGGTGCCGCCGGCCTCGTACCAGAGATCAACAATGAGGCA
ATGGCGCTAGACCCAGTGGCGGGTGCAGCGATAGCAGCACCCCTCACTGGCCAGCAAAACATAATAGATC
CCTGGATTATGAACAATTTTGTGCAAGCCCCTAATGGAGAGTTTACAGTATCACCCAGAAATTCCCCTGG
AGAGATTCTATTAAATTTAGAGTTAGGACCAGATT

>LC209727.1 Norovirus GII VP1 gene for major capsid protein, partial cds, isolate: Norovirus Hu/GII.3/JH13 239/Thimphu BTN/2014
CCTTACTGGCCAGCAAAACATAATAGATCCCTGGATTATGAACAACTTTGTGCAAGCACCTGGTGGTGAA
TTTACAGTGTCACCTAGGAACTCCCCTGGTGAAGTACTTCTAAATTTAGAATTAGGCCCAGAAATAA

>LC209726.1 Norovirus GII VP1 gene for major capsid protein, partial cds, isolate: Norovirus Hu/GII.22/JH13 236/Thimphu BTN/2014
ATGGCGTCGAATGACGCTGCTCCATCTAATGATGGCGCTGCCGGCCTCGTACCAGAGATCAACACAGAGG
TTATGGCACTTGAACCAGTTGCTGGGGGAGCAATTGCAGCTCCTCTCACTGGACAAACAAATATAATTGA
TCCCTGGATTAGAAATAATTTTGTGCAGGCCCCAAATGGTGAATTTACCATATCTCCTAGAAATTCCCCA
GGAAAAATTCTATTAAATATGGAGTTAGGACCTGA

>LC209725.1 Norovirus GII VP1 gene for major capsid protein, partial cds, isolate: Norovirus Hu/GII.22/JH13 211/Thimphu BTN/2014
TCTCACTGGACAAACAAATATAATTGATCCCTGGATTAGAAATAATTTTGTGCAGGCCCCAAATGGTGAA
TTTACCATATCTCCTAGAAATTCCCCAGGAGAAATTCTATTAAATATGGAGTTAGGACC

>LC209724.1 Norovirus GII VP1 gene for major capsid protein, partial cds, isolate: Norovirus Hu/GII/JH13 197/Thimphu BTN/2014
ATGACGCTGCTCCATCTAATGATGGTGCCGCCGGCCTCGTACCAGAGATCAACAATGAGGCAATGGCGCT
AGATCCA

>LC209723.1 Norovirus GII VP1 gene for major capsid protein, partial cds, isolate: Norovirus Hu/GII/JH13 194/Thimphu BTN/2014
AGTGACGCCAACCCATCTGATGGGTCCGCAGCCAACCTCGTCCCAGAGGTCAACAATGAGGTTATGGCTC
TGGAGCCCGTTGTTG

>LC209722.1 Norovirus GII VP1 gene for major capsid protein, partial cds, isolate: Norovirus Hu/GII.4/JH13 191/Thimphu BTN/2014
GCACCTGTAGCGGGCCAACAAAATGTAATTGACCCCTGGATTAGAAACAATTTTGTACAAGCCCCTGGTG
GAGAGTTCACAGTGTCCCCTAGAAACGCTCCAGGTGAAATACTATGGAGCGCGCCCTTAGGCCCTG

>LC209721.1 Norovirus GII VP1 gene for major capsid protein, partial cds, isolate: Norovirus Hu/GII.3/JH13 188/Thimphu BTN/2014
GGCGGGTGCAGCGATAGCAGCACCCCTCACTGGCCAGCAAAACATAATAGATCCCTGGATTATGAACAAC
TTTGTGCAAGCACCTGGTGGTGAATTTACAGTGTCACCTAGGAACTCCCCTGGTGAAGTACTTCTAAATT
TAGAATTAGGCCCAGAAATAAATCCCTATCTGGCTCATCTTGCTA

>LC209720.1 Norovirus GII VP1 gene for major capsid protein, partial cds, isolate: Norovirus Hu/GII.4/JH13 183/Thimphu BTN/2014
CACCCCTTAGCTGGCCAACAAAATGTAATTGACCCCTGGATTAGAAACAATTTTGTACAAGCCCCTGGTG
GAGAGTTCACAGTGTCCCCTAGAAACGCTCCAGGTGAAATACTATGGAGCGCGCC

>LC209719.1 Norovirus GII VP1, RdRp genes for major capsid protein, RNA-dependent RNA polymerase, partial cds, isolate: Norovirus Hu/GII.3/JH13 179/Thimphu BTN/2014
CTTGGGAGGGCGATCGCAATCTGGCTCCCAATTTTGTGAATGAAGATGGCGTCGAATGACGCTGCTCCAT
CTAATGATGGTGCCGCCGGCCTCGTACCAGAGATCAACAATGAGGCAATGGCGCTAGATCCAGTGGCGGG
TGCAGCGATAGCAGCACCCCTCACTGGCCAGCAAAACATAATAGATCCCTGGATTATGAACAACTTTGTG
CAAGCACCTGGTGGTGAATTTACAGTGTCACCTAGGAACTCCCCTGGTGAAGTACTTCTAAATTTAGAAT
TAGGCCCAGAAATAAATCCCTATCTGGCTCATCTTGCTAGGATGTA

>LC209718.1 Norovirus GII VP1 gene for major capsid protein, partial cds, isolate: Norovirus Hu/GII.3/JH13 172/Thimphu BTN/2014
GGTGCAGCGATAGCAGCACCCCTCACTGGCCAGCAAAACATAATAGATCCCTGGATTATGAACAACTTTG
TGCAAGCACCTGGTGGTGAATTTACAGTGTCACCTAGGAACTCCCCTGGTGAAGTACTTCTAAATTTAGA
ATTAGGCCCAGAAATAA

>LC209717.1 Norovirus GII VP1 gene for major capsid protein, partial cds, isolate: Norovirus Hu/GII.3/JH13 169/Thimphu BTN/2014
GGCGGGTGCAGCGATAGCAGCACCCCTCACTGGCCAGCAAAACATAATAGATCCCTGGATTATGAACAAC
TTTGTGCAAGCACCTGGTGGTGAATTTACAGTGTCACCTAGGAACTCCCCTGGTGAAGTACTTCTAAATT
TAGAATTAGGCCCAGAAATAAATCCCTATCTGGCTCATCTTGCTAGGATGTA

>LC209716.1 Norovirus GII VP1 gene for major capsid protein, partial cds, isolate: Norovirus Hu/GII.4/JH13 164/Thimphu BTN/2014
CCGTTGTTGGTGCCGCCATTGCGGCACCTGTAGCGGGCCAACAAAATGTAATTGACCCCTGGATTAGAAA
CAATTTTGTACAAGCCCCTGGTGGAGAGTTCACAGTGTCCCCTAGAAACGCTCCAGGTGAAATACTATGG
AGCGCGCCCTTAGGCCCTGATCTAAATCCCTACCTATCCCATTTGGCCAGAATGTA

>LC209715.1 Norovirus GII VP1 gene for major capsid protein, partial cds, isolate: Norovirus Hu/GII.3/JH13 162/Thimphu BTN/2014
GGCGTCGAATGACGCTGCTCCATCTAATGATGGTGCCGCCGGCCTCGTACCAGAGATCAACAATGAGGCA
ATGGCGCTAGATCCAGTGGCGGGTGCAGCGATAGCAGCACCCCTCACTGGCCAGCAAAACATAATAGATC
CCTGGATTATGAACAACTTTGTGCAAGCACCTGGTGGTGAATTTACAGTGTCACCTAGGAACTCCCCTGG
TGAAGTACTTCTAAATTTAGAATTAGGCCCAGAAATAAATCCCTATCTGGCTCATCTTGCTAGGATGTA

>LC209714.1 Norovirus GII VP1 gene for major capsid protein, partial cds, isolate: Norovirus Hu/GII.3/JH13 159/Thimphu BTN/2014
CGTCGAATGACGCTGCTCCATCTAATGATGGTGCCGCCGGCCTCGTACCAGAGATCAACAATGAGGCAAT
GGCGCTAGATCCAGTGGCGGGTGCAGCGATAGCAGCACCCCTCACTGGCCAGCAAAACATAATAGATCCC
TGGATTATGAACAACTTTGTGCAAGCACCTGGTGGTGAATTTACAGTGTCACCTAGGAACTCCCCTGGTG
AAGTACTTCTAAATTTAGAATTAGGCCCAGAAATAAATCCCTATCTGGCTCATCTTGCTAGGATGTA

>LC209713.1 Norovirus GII VP1 gene for major capsid protein, partial cds, isolate: Norovirus Hu/GII.3/JH13 157/Thimphu BTN/2014
ATGACGCTGCTCCATCTAATGATGGTGCCGCCGGCCTCGTACCAGAGATCAACAATGAGGCAATGGCGCT
AGATCCAGTGGCGGGTGCAGCGATAGCAGCACCCCTCACTGGCCAGCAAAACATAATAGATCCCTGGATT
ATGAACAACTTTGTGCAAGCACCTGGTGGTGAATTTACAGTGTCACCTAGGAACTCCCCTGGTGAAGTAC
TTCTAAATTTAGAATTAGGCCCAGAAATAAATCCCTATCTGGCTCATCTTGCTAGGATGTA

>LC209712.1 Norovirus GII VP1 gene for major capsid protein, partial cds, isolate: Norovirus Hu/GII.6/JH13 156/Thimphu BTN/2014
TGACGCCGCTCCATCAAATGATGGTGCTGCCAACCTCGTACCAGAGGCCAACAATGAGGTTATGGCACTT
GAACCGGTGGTGGGAGCTTCAATCGCGGCTCCTGTTGTCGGCCAGCAGAATATAATTGACCCCTGGATTA
GAGAAAATTTTGTTCAAGCACCACAGGGCGAGTTTACTGTTTCACCAAGGAACTCGCCCGGTGAGATGCT
TCTAAATCTTGAATTGGGCCCA

>LC209711.1 Norovirus GII VP1, RdRp genes for major capsid protein, RNA-dependent RNA polymerase, partial cds, isolate: Norovirus Hu/GII.6/JH13 154/Thimphu BTN/2013
GGGAGGGCGATTGCAATCTTGCTCCCGAGGGTGTGAATGAAGATGGCGTCGAATGACGCCGCTCCATCAA
ATGATGGTGCTGCCAACCTCGTACCAGAGGCCAACAATGAGGTTATGGCACTTGAACCGGTGGTGGGAGC
TTCAATCGCGGCTCCTGTTGTCGGCCAGCAGAATATAATTGACCCCTGGATTAGAGAAAATTTTGTTCAA
GCACCACAGGGCGAGTTTACTGTTTCACCAAGGAACTCGCCCGGTGAGATGCTTCTAAATCTTGAATTGG
GCCCAGAACTTAACCCCTATTTGGGTCATTTGTCCC

>LC209710.1 Norovirus GII VP1 gene for major capsid protein, partial cds, isolate: Norovirus Hu/GII.3/JH13 153/Thimphu BTN/2013
CGGGTGCAGCGATAGCAGCACCCCTCACTGGCCAGCAAAACATAATAGATCCCTGGATTATGAACAACTT
TGTGCAAGCACCTGGTGGTGAATTTACAGTGTCACCTAGGAACTCCCCTGGTGAAGTACTTCTAAATTTA
GAATTAGGCCCAGAAATAAATCCCTATCTGGCTCATCTTGCTA

>LC209709.1 Norovirus GII VP1 gene for major capsid protein, partial cds, isolate: Norovirus Hu/GII.4/JH13 152/Thimphu BTN/2013
CACCTGTAGCGGGCCAACAAAACGTAATTGACCCCTGGATTAGAAACAATTTTGTACAAGCCCCTGGTGG
AGAGTTTACAGTATCCCCTAGAAACGCTCCAGGTGAAATACTATGGAGCGCGCCCTTAGGCCCTGAT

>LC209708.1 Norovirus GII VP1 gene for major capsid protein, partial cds, isolate: Norovirus Hu/GII.3/JH13 151/Thimphu BTN/2013
GGCGTCGAATGACGCTGCTCCATCTAATGATGGTGCCGCCGGCCTCGTACCAGAGATCAACAATGAGGCA
ATGGCGCTAGATCCAGTGGCGGGTGCAGCGATAGCAGCACCCCTCACTGGCCAGCAAAACATAATAGATC
CCTGGATTATGAACAACTTTGTGCAAGCACCTGGTGGTGAATTTACAGTGTCACCTAGGAACTCCCCTGG
TGAAGTACTTCTAAATTTAGAATTAGGCCCAGAAATAAATCCCTATCTGGCTCATCTTGCTAGGATGTA

>LC209707.1 Norovirus GII VP1 gene for major capsid protein, partial cds, isolate: Norovirus Hu/GII.3/JH13 147/Thimphu BTN/2013
ATAGCAGCACCCCTCACTGGCCAGCAAAACATAATAGATCCCTGGATTATGAACAACTTTGTGCAAGCAC
CTGGTGGTGAATTTACAGTGTCACCTAGGAACTCCCCTGGTGAAGTACTTCTAAATTTAGAATTAGGCCC
AGAAATAA

>LC209706.1 Norovirus GII VP1 gene for major capsid protein, partial cds, isolate: Norovirus Hu/GII.4/JH13 145/Thimphu BTN/2013
GGCGTCGAGTGACGCCAACCCATCTGATGGGTCCGCAGCCAACCTCGTCCCAGAGGTCAACAATGAGGTT
ATGGCTCTGGAGCCCGTTGTTGGTGCCGCCATTGCGGCACCTGTAGCGGGCCAACAAAATGTAATTGACC
CCTGGATTAGAAACAATTTTGTACAAGCCCCTGGTGGAGAGTTCACAGTGTCCCCTAGAAACGCTCCAGG
TGAAATACTATGGAGCGCGCC

>LC209705.1 Norovirus GII VP1 gene for major capsid protein, partial cds, isolate: Norovirus Hu/GII.4/JH13 141/Thimphu BTN/2013
GCCATTGCGGCACCTGTAGCGGGCCAACAAAATGTAATTGACCCCTGGATTAGAAACAATTTTGTACAAG
CCCCTGGTGGAGAGTTCACAGTGTCCCCCAGAAACGCTCCAGGTGAAATACTATGGAGCGCGCCCTTAGG
CC

>LC209704.1 Norovirus GII VP1 gene for major capsid protein, partial cds, isolate: Norovirus Hu/GII.4/JH13 140/Thimphu BTN/2013
GCCATTGCGGCACCTGTAGCGGGCCAACAAAATGTAATTGACCCCTGGATTAGAAACAATTTTGTACAAG
CCCCTGGTGGAGAGTTCACAGTGTCCCCTAGAAACGCTCCAGGTGAAATACTATGGAGCGCGCCCTTAGG
CC

>LC209703.1 Norovirus GII VP1 gene for major capsid protein, partial cds, isolate: Norovirus Hu/GII.14/JH13 138/Thimphu BTN/2013
CGTCGCTGGGGCCTCCCTTGCAGCCCCCGTAGTCGGTCAACAGAATATAATTGATCCCTGGATTAGAAAC
AATTTTGTACAAGCCCCTGCTGGTGAATTCACAGTTTCCCCTAGAAACTCTCCTGGAGAACTTCTACTTG
ATTTGGAATTGGGTCCTGAACTCAACCCCTATCTTGCACATTTGGCCAGGATGTA

>LC209702.1 Norovirus GII VP1 gene for major capsid protein, partial cds, isolate: Norovirus Hu/GII.3/JH13 135/Thimphu BTN/2013
GGCGGGTGCAGCGATAGCAGCACCCCTCACTGGCCAGCAAAACATAATAGATCCCTGGATTATGAACAAC
TTTGTGCAAGCACCTGGTGGTGAATTTACAGTGTCACCTAGGAACTCCCCTGGTGAAGTACTTCTAAATT
TAGAATTAGGCCCAGAAATAAATCCCTATCTGGCTCATCTTGCTAGGATGTA

>LC209701.1 Norovirus GII VP1 gene for major capsid protein, partial cds, isolate: Norovirus Hu/GII.2/JH13 134/Thimphu BTN/2013
GTCAAACAAATATTATAGACCCTTGGATTAGAGCAAATTTTGTCCAGGCCCCCAATGGTGAATTTACAGT
CTCCCCCCGTAATGCCCCTGGTGAAGTGCTACTAAATCTGGAGTTGGGTCCAGAATTAAATC

>LC209700.1 Norovirus GII VP1 gene for major capsid protein, partial cds, isolate: Norovirus Hu/GII.3/JH13 132/Thimphu BTN/2013
AATGACGCTGCTCCATCTAATGATGGTGCCGCCGGCCTCGTACCAGAGATCAACAATGAGGCAATGGCGC
TAGATCCAGTGGCGGGTGCAGCGATAGCAGCACCCCTCACTGGCCAGCAAAACATAATAGATCCCTGGAT
TATGAACAACTTTGTGCAAGCACCTGGTGGTGAATTTACAGTGTCACCTAGGAACTCCCCTGGTGAAGTA
CTTCTAAATTTAGAATTAGGCCCAGAAATAAATCCCTATCTGGCTCATCTTGCTAGGATGTA

>LC209699.1 Norovirus GII VP1 gene for major capsid protein, partial cds, isolate: Norovirus Hu/GII.3/JH13 129/Thimphu BTN/2013
GATAGCAGCACCCCTCACTGGCCAGCAAAACATAATAGATCCCTGGATTATGAACAACTTTGTGCAAGCA
CCTGGTGGTGAATTTACAGTGTCACCTAGGAACTCCCCTGGTGAAGTACTTCTAAATTTAGAATTAGGCC
CAGAAATAA

>LC209698.1 Norovirus GII VP1 gene for major capsid protein, partial cds, isolate: Norovirus Hu/GII/JH13 124/Thimphu BTN/2013
ATGACGCTGCTCCATCTAATGATGGTGCCGCCGGCCTCGTACCAGAGATCAACAATGAGGCAATGGCGCT
AGATCCAGTGGCGGGTGCAGCGATA

>LC209697.1 Norovirus GII VP1 gene for major capsid protein, partial cds, isolate: Norovirus Hu/GII.3/JH13 114/Thimphu BTN/2013
AATGACGCTGCTCCATCTAATGATGGTGCCGCCGGCCTCGTACCAGAGATCAACAATGAGGCAATGGCGC
TAGATCCAGTGGCGGGTGCAGCGATAGCAGCACCCCTCACTGGCCAGCAAAACATAATAGATCCCTGGAT
TATGAACAACTTTGTGCAAGCACCTGGTGGTGAATTTACAGTGTCACCTAGGAACTCCCCTGGTGAAGTA
CTTCTAAATTTAGAATTAGGCCCAGAAATAAATCCCTATCTGGCTCATCTTGCTAGGATGTA

>LC209696.1 Norovirus GII VP1 gene for major capsid protein, partial cds, isolate: Norovirus Hu/GII.3/JH13 111/Thimphu BTN/2013
AATGACGCTGCTCCATCTAATGATGGTGCCGCCGGCCTCGTACCAGAGATCAACAATGAGGCAATGGCGC
TAGATCCAGTGGCGGGTGCAGCGATAGCAGCACCCCTCACTGGCCAGCAAAACATAATAGATCCCTGGAT
TATGAACAACTTTGTGCAAGCACCTGGTGGTGAATTTACAGTGTCACCTAGGAACTCCCCTGGTGAAGTA
CTTCTAAATTTAGAATTAGGCCCAGAAATAAATCCCTATCTGGCTCATCTTGCTAGGATGTATAATGG

>LC209695.1 Norovirus GII VP1, RdRp genes for major capsid protein, RNA-dependent RNA polymerase, partial cds, isolate: Norovirus Hu/GII.4/JH13 107/Thimphu BTN/2013
TCTGGCTCCCAGTTTTGTGAATGAAGATGGCGTCGAGTGACGCCAACCCATCTGATGGGTCCGCAGCCAA
CCTCGTCCCAGAGGTCAACAATGAGGTTATGGCTCTGGAGCCCGTTGTTGGTGCCGCCATTGCGGCACCT
GTAGCGGGCCAACAAAATGTAATTGACCCCTGGATTAGAAACAATTTTGTACAAGCCCCTGGTGGAGAGT
TCACAGTGTCCCCTAGAAACGCTCCAGGTGAAATACTATGGAGCGCGCCCTTAGGCCCTGATCTAAATCC
CTACCTATCCCATTTGGCCAGAATGTA

>LC209694.1 Norovirus GII VP1 gene for major capsid protein, partial cds, isolate: Norovirus Hu/GII.4/JH13 104/Thimphu BTN/2013
GTTGTTGGTGCCGCCATTGCGGCACCTGTAGCGGGCCAACAAAATGTAATTGACCCCTGGATTAGAAACA
ATTTTGTACAAGCCCCTGGTGGAGAGTTCACAGTGTCCCCTAGAAACGCTCCAGGTGAAATACTATGGAG
CGCGCCCTTAGGCCCTGATCTAAATCCCTACCTATCCCATTTGGCCAGAATGTA

>LC209693.1 Norovirus GII VP1 gene for major capsid protein, partial cds, isolate: Norovirus Hu/GII.3/JH13 100/Thimphu BTN/2013
ACGCTGCTCCATCTAATGATGGTGCCGCCGGCCTCGTACCAGAGATCAACAATGAGGCAATGGCGCTAGA
TCCAGTGGCGGGTGCAGCGATAGCAGCACCCCTCACTGGCCAGCAAAACATAATAGATCCCTGGATTATG
AACAACTTTGTGCAAGCACCTGGTGGTGAATTTACAGTGTCACCTAGGAACTCCCCTGGTGAAGTACTTC
TAAATTTAGAATTAGGCCCAGAAATAAATCCCTATCTGGCTCATCTTGCTAGGATGTATAATGGA

>LC209692.1 Norovirus GII VP1 gene for major capsid protein, partial cds, isolate: Norovirus Hu/GII/JH13 094/Thimphu BTN/2013
GGCGTCGAGTGACGCCAACCCATCTGATGGGTCCGCAGCCAACCTCGTCCCAGAGGTCAACAATGAGGTT
ATGGCTCTGGAGCCCGTTGTTG

>LC209691.1 Norovirus GII VP1 gene for major capsid protein, partial cds, isolate: Norovirus Hu/GII.3/JH13 091/Thimphu BTN/2013
ATGACGCTGCTCCATCTAATGATGGTGCCGCCGGCCTCGTACCAGAGATCAACAATGAGGCAATGGCGCT
AGATCCAGTGGCGGGTGCAGCGATAGCAGCACCCCTCACTGGCCAGCAAAACATAATAGATCCCTGGATT
ATGAACAACTTTGTGCAAGCACCTGGTGGTGAATTT

>LC209690.1 Norovirus GII VP1 gene for major capsid protein, partial cds, isolate: Norovirus Hu/GII.3/JH13 082/Thimphu BTN/2013
ATGACGCTGCTCCATCTAATGATGGTGCCGCCGGCCTCGTACCAGAGATCAACAATGAGGCAATGGCGCT
AGATCCAGTGGCGGGTGCAGCGATAGCAGCACCCCTCACTGGCCAGCAAAACATAATAGATCCCTGGATT
ATGAACAACTTTGTGCAAGCACCTGGTGGTGAATTTACAGTGTCACCTAGGAACTCCCCTGGTGAAGTAC
TTCTAAATTTAGAATTAGGCCCAGAAATAAATCCCTATCTGGCTCATCTTGCTAGGATGTA

>LC209689.1 Norovirus GII VP1 gene for major capsid protein, partial cds, isolate: Norovirus Hu/GII.3/JH13 080/Thimphu BTN/2013
ATGACGCTGCTCCATCTAATGATGGTGCCGCCGGCCTCGTACCAGAGATCAACAATGAGGCAATGGCGCT
AGATCCAGTGGCGGGTGCAGCGATAGCAGCACCCCTCACTGGCCAGCAAAACATAATAGATCCCTGGATT
ATGAACAACTTTGTGCAAGCACCTGGTGGTGAATTTACAGTGTCACCTAGGAACTCCCCTGGTGAAGTAC
TTCTAAATTTAGAATTAGGCCCAGAAATAAATCCCTATCTGGCTCATCTTGCTAGGATGTACAA

>LC209688.1 Norovirus GII VP1 gene for major capsid protein, partial cds, isolate: Norovirus Hu/GII.15/JH13 037/Thimphu BTN/2013
TGCTCCCGTAGCAGGGCAAAGTAATATAATTGACCCCTGGATTAGAATGAATTTTGTGCAAGCCCCGGCC
GGTGAGTTCACTGTGTCCCCTCGGAACGCACCGGGTGAGGTACTTATTGATTTAGAATTAGGACCAGAAT

>LC209687.1 Norovirus GII VP1 gene for major capsid protein, partial cds, isolate: Norovirus Hu/GII.15/JH13 032/Thimphu BTN/2013
CGCCCGTTTCTGGCACCGATGGTGCGGCAGGACTCGTCCCAGAGAGTCAACAAGAAGTCTTGCCTTTAGA
GCCCGTCGCGGGAGTTCAGCTGGCTGCTCCCGTAGCAGGGCAAAGTAATATAATTGACCCCTGGATTAGA
ATGAATTTTGTGCAAGCCCCGGCCGGTGAGTTCACTGTGTCCCCTCGGAACGC

>LC209686.1 Norovirus GII VP1 gene for major capsid protein, partial cds, isolate: Norovirus Hu/GII.13/JH13 005/Thimphu BTN/2013
GCGTCGAATGACGCCGCTCCATCGAATGATGGTGCAGCTAGTCTCGTACCAGAGGCCATTAATGAGACTA
TGCCATTGGAACCCGTTGCTGGCGCATCTATTGCTGCCCCAGTGGCGGGACAAACTAACATAATTGACCC
CTGGATAAGAACAAATTTTGTGCAAGCCCCTAATGGAGAGTTTACAGTATCACCCAGAAATTCCCCTGGA
GAGATTCTATTGAATTTAGAGTTAGGACCAGATTTGAATCCTTATTTGGCCCATCTATCAAGGATGTA

>LC209685.1 Norovirus GI VP1, RdRp genes for major capsid protein, RNA-dependent RNA polymerase, partial cds, isolate: Norovirus Hu/GI/M1654/Thimphu BTN/2014
CTGCCCGAATTTGTAAATGATGATGGCGTCTAAGGACGCCCCAACAAACATGGATGGCACCAGTGGTGCC
GGCCAGCTGGTACCAGAGGCAAACACAGCTGAGCCTATATCAATGGAGCCAGTGGCTGGGGCAGCGACAG
CTGCCGCAACTGCTGGCCAAGTTAATATGATTGACCCCTGGATTATGAATAATTATGTGCAAGCTCCCCA
AGGTGAATTTACCATATCACCAAACAAC

>LC209684.1 Norovirus GI VP1, RdRp genes for major capsid protein, RNA-dependent RNA polymerase, partial cds, isolate: Norovirus Hu/GI/M1848/Thimphu BTN/2014
CTGCCCGAATTTGTAAATGATGATGGCGTCTAAGGACGCCCCAACAAACATGGATGGCACCAGTGGTGCC
GGTCAGCTGGTACCAGAGGCAAATACAGCTGAACCTATAACAATGGATCCAGTAGCTGGAGCCGCAACAG
CGGTTGCAACTGCTGGACAAATTAATATGATTGACCCCTGGATAATGAGTAATTTTGTGCAAGCCCCGCA
AGGGGAATTCACTGTCTCACCAAATAATACCCCTGGAGATGTTCTATTTGATCTACAATTGGGACCTCAA
CTAAATCCTTTCCTCGCCCATTTAGCCCAGATGTACAATGG

>LC209683.1 Norovirus GI VP1, RdRp genes for major capsid protein, RNA-dependent RNA polymerase, partial cds, isolate: Norovirus Hu/GI/JP13 725/Phuntsholing BTN/2014
CTGCCCGAATTTGTAAATGATGATGGCGTCTAAGGACGCCCCAACAAACATGGATGGCACCAGTGGTGCC
GGCCAGCTGGTACCAGAGGCAAATACAGCTGAGCCTATTTCAATGGAACCAGTAGCTGGGGCTGCGACAG
CAGCCGCAACTGCTGGACAAGTAAATATGATTGACCCCTGGATAATGAAT

>LC209682.1 Norovirus GI VP1 gene for major capsid protein, partial cds, isolate: Norovirus Hu/GI/M1798/Thimphu BTN/2014
GGCACTAGTGGTGCCGGTCAGCTTGGTACCAGAGGCAAACACAGCTGATCCTATCCCTTTGGAACCTGTG
GTGGGAGCTGCAACTGCAGCTGCTACAGCAGGCCAAGTCAATATGATTGACCCCTGGATTATGAATAATT
TTG

>KY012295.1 Norovirus Hu/GII.Pe/KJP-29P-Venda-2014 RNA-dependent RNA polymerase gene, partial cds
GCTAGCAGCAGCACTAGATATCATGGTTAAGTTCTCTCCAGAACCACATCTGGCCCAGATAGTTGCAGAA
GACCTCCTTTCCCCTAGCGTGATGGATGTAGGTGACTTTCAAATATCAATAAGTGAGGGTCTCCCCTCTG
GGGTGCCTTGTACCTCCCAGTGGAATTCCATCGCCCACTGGCTCCTCACTCTTTGTGCACTCTCTGAAGT
CACGGACCTGTCCCCTGACATCATTCAGGCCAATTCCCTTTTCTCTTTCTATGGTGATGATGAAAA

>KY012294.1 Norovirus Hu/GII.Pe/KJP-70P-Venda-2014 RNA-dependent RNA polymerase gene, partial cds
CTTGCAGCAGCACTAGAAATCATGGTTAAGTTCTCTCCAGAACCACATCTGGCCCAGATAGATGCAGAAG
ACCTCCTTTCCCCTAGCGTAATGGATGTAGGTGACTTTCAAATATCAATAAGTGAGGGTCTCCCCTCTGG
GGTACCTTGTACCTCCCAGTGGAATTCCATCGCCCAATGGCTCCTCACTCTTTGTGCACTCTCTGAAGTC
ACGGACCTGTCCCCTGACATCATTCAGGCCAACTCCCTTTTCTCTTTCTATGGTGATGATGAAAAKACAA
CCAAAAGGTTCTTATGCTGATAATCTGCATCATAGTG

>KY012293.1 Norovirus Hu/GII.Pe/KJP-160P-Venda-2015 RNA-dependent RNA polymerase gene, partial cds
CAGCAGCACTGGAAATCATGGTTAAGTTCTCCCCAGAACCACATCTGGCCCAGATAGTTGCAGAAGACCT
CCTTTCCCCTAGCGTGATGGATGTAGGTGACTTTSAAATATCAATAAGTGAGGGTCTCCCCTCTGGGGTA
CCTTGTACCTCCCAGTGGAATTCCATCGCCCACTGGCTCCTCACTCTTTGTGCACTCTCTGAAGTCACGG
ACCTGTCTCCTGACATTATTCAGGCCAACTCCCTTTTCTCTTTCTATGGTGATGATGAAA

>KY012292.1 Norovirus Hu/GII.Pe/KJP-213P-Venda-2015 RNA-dependent RNA polymerase gene, partial cds
CAAAGGGATGTACTGGCAGCAGCACTGGAAATCATGGTTAAGTTCTCCCCAGAACCACATCTGGCCCAGA
TAGTTGCAGAAGACCTCCTTTCCCCTAGCGTGATGGATGTAGGTGACTTTCAAATATCAATAAGTGAGGG
TCTCCCCTCTGGGGTACCTTGTACCTCCCAGTGGAATTCCATCGCCCACTGGCTCCTCACTCTTTGTGCA
CTCTCTGAAGTCACGGACCTGTCTCCTGACATTATTCAGGCCAACTCCCTTTTCTCTTTCTATGGTGATG
ATGAAA

>KY012291.1 Norovirus Hu/GII.Pe/KJP-31P-Venda-2014 RNA-dependent RNA polymerase gene, partial cds
AGCAGCACTAGAAATCATGGTCAAGTTCTCTCCAGAACCACACCTGGCCCAGATAGTTGCAGAAGACCTC
CTTTCCCCTAGCGTGATGGATGTAGGTGACTTTCAAGTATCAATAAGTGAGGGTCTCCCCTCTGGGGTAC
CTTGTACCTCCCAGTGGAATTCCATCGCCCACTGGCTCCTCACTCTGTGTGCACTCTCTGAAGTCACGGA
TCTGTCCCCTGATATTATTCAGGCCAACTCCCTTTTCTCTTTCT

>KY012290.1 Norovirus Hu/GII.Pe/KJP-45P-Venda-2014 RNA-dependent RNA polymerase gene, partial cds
AGATAGTTGCAGAAGACCTCCTTTCCCCTAGCGTGATGGATGTAGGTGACTTTCAAATATCAATAAGTGA
GGGTCTCCCCTCTGGGGTACCTTGTACCTCCCAGTGGAATTCCATCGCCCACTGGCTCCTCACTCTTTGT
GCACTCTCTGAAGTCACGGACCTGTCCCCTGACATCATTCAGGCCAATTCCCTTTTCTCTTTCTA

>KY012289.1 Norovirus Hu/GII.P15/KJP-113P-Venda-2014 RNA-dependent RNA polymerase gene, partial cds
CCAGAACTGGCACAAGTGGTCGCAGAAGACTTGCTCGCCCCAAGCCAACTCGACGTGGGCGATTTTGTGG
TGTCAGTCCAAGAAGGCCTCCCCTCAGGTGTTCCGTGCACTTCCCAATGGAACTCCATAGCACATTGGAT
CATTACCCTGAGTGCAATGGCAGAAGTTTCTGGTCTCTCCCCAGATGTTATCCAAGCTCACTCATGCTTC

>KY012288.1 Norovirus Hu/GII.Pe/KJP-33P-Venda-2014 RNA-dependent RNA polymerase gene, partial cds
TCCAGAACCACATCTGGCCCAGATAGTTGCAGAAGACCTCCTTTCCCCTAGCGTAATGGATGTAGGTGAC
TTTCAAATATCAATAAGTGAGGGTCTCCCCTCTGGGGTACCTTGTACCTCCCAGTGGAATTCCATCGCCC
ACTGGCTCCTCACTCTTTGTGCACTCTCTGAAGTCACGGACCTGTCCCCTGACATCATTCAGGCCAACTC
CCTTTTCTCTTTCTGT

>KY012287.1 Norovirus Hu/GI.5/KJP-165C-Venda-2015 capsid protein (VP1) gene, partial cds
AATAATGCTGAACCACTGCCACTTGATCCAGTGGCGGGGGCTTCCACCGCCCTTGCCACTGCTGGACAAG
TTAATATGATTGACCCATGGATTTTCAATAATTTTGTCCAGGCCCCTCAGGGCGAATTCACTATTTCCCC
AAACAACACCCCCGGCGATATTTTGTTTGATTTGCAATTAGGTCCACATCTAAATCCTTTTCTAGCACAT
TTGTCTCAGATGTAYAATGGYTGGGTTGG

>KY012286.1 Norovirus Hu/GI.4/KJP-137C-Venda-2015 capsid protein (VP1) gene, partial cds
ACTGCAAATCAAATAGCACATCACCGGGGGTATTATTTGGGGATATTGTGAACTCGCCCTGAGGGGCTTG
CACAAAATTATTGATTATCCAGGGATCAATCAAATTAACTTGGCCCGCAGTGGCAAGGGCTGTAGAGGAG
CCAGCCACAGGGTCAATGGGTATAGGGTCAGCTGTATTAACCTCCGGTACCAGCTGGCCGGCGCCAGTGG
CGCCATCTGCGCTTGGCGT

>KY012285.1 Norovirus Hu/GII.14/KJP-203C-Venda-2015 capsid protein (VP1) gene, partial cds
GACGCTACTCCATCTGATGATGGTGCAGCCGGCCTCGTACCAGAGATCAACAATGAGGTTATGGCTCTTG
AACCCGTCGCTGGGGCCTCCCTTGCAGCCCCCGTAGTCGGTCAACAGAATATAATTGATCCCTGGATTAG
AAATAATTTTGTACAAGCCCCTGCTGGTGAATTTACAGTTTCCCCTAGAAACTCTCCTGGAGAACTTCTA
CTTGATTTGGAATTGGGTCCTGAACTCAATCCCTATCTTGCACATTTGGCCAGGATGTACAACGGGCATG
CCGGCGGAA

>KY012284.1 Norovirus Hu/GII.4 variant/KJP-45C-Venda-2014 capsid protein (VP1) gene, partial cds
TGGGTCCGCAGCCAACCTCGTACCAGAGGTCAACAATGAGGTTATGGCTTTGGAGCCCGTTGTTGGTGCC
GCTATTGCGGCACCTGTAGCGGGCCAACAAAATGTAATTGACCCCTGGATTAGAAATAATTTTGTACAAG
CCCCTGGTGGAGAGTTTACAGTATCCCCTAGAAACGCTCCAGGTGAAATACTATGGAGCGCGCCCTTAGG
CCCTGATCTAAATCCCTACCTATCCCATTTGGCCAGAATGTACAACGGAGATGCCGG

>KY012283.1 Norovirus Hu/GII.14/KJP-148C-Venda-2014 capsid protein (VP1) gene, partial cds
ACGCTACTCCATCTGATGATGGTGCAGCCGGCCTCGTACCAGAGATCAACAATGAGGTTATGGCTCTTGA
ACCCGTCGCTGGGGCCTCCCTTGCAGCCCCCGTAGTCGGTCAACAGAATATAATTGATCCCTGGATTAGA
AATAATTTTGTACAAGCCCCTGCTGGTGAATTTACAGTTTCCCCTAGAAACTCTCCCGGAGAACTTTTAC
TTGATTTGGAATTGGGTCCCGAACTTAATCCCTATCTTGCACATTTGGCCAGGATGTACAACGGRCATGC
CGGCGG

>KY012282.1 Norovirus Hu/GII.4 variant/KJP-30C-Venda-2014 capsid protein (VP1) gene, partial cds
GTCGAGTGACGCCAACCCATCTGATGGGTCCACAGCCAACCTCGTACCAGAGGTCAACAATGAGGTTATG
GCTTTGGAGCCCGTTGTTGGTGCCGCTATTGCGGCACCTGTAGCGGGCCAACAAAATGTAATTGACCCCT
GGATTAGAAACAATTTTGTACAAGCCCCTGGTGGAGAGTTTACAGTATCCCCTAGAAACGCTCCAGGTGA
AATACTATGGAGCGCGCCCTTAGGCCCTGATTTAAATCCCTACCTATCCCATTTGGCCAGAATGTACAAC
GGATATGCCGGCGG

>KY012281.1 Norovirus Hu/GI.4/KJP-139C-Venda-2014 capsid protein (VP1) gene, partial cds
GGCGCCACTGGCGCCGGCCAGCTGGTACCGGAGGTTAATACAGCTGACCCTATACCCATTGACCCTGTGG
CTGGCTCCTCTACAGCCCTTGCCACTGCGGGCCAAGTTAATTTGATTGATCCCTGGATAATCAATAATTT
TGTGCAAGCCCCTCAGGGCGAGTTCACAATATCCCCAAATAATACCCCCGGTGATGTGCTATTTGATTTG
CAGTTAGGGCCTCATCTGAATCCTTTC

>KY012280.1 Norovirus Hu/GI.4/KJP-H011C-Venda-2015 capsid protein (VP1) gene, partial cds
GCGCAGATGGCGCCACTGGCGCCGGCCAGCTGGTACCGGAGGTTAATACAGCTGACCCTATACCCATTGA
CCCTGTGGCTGGCTCCTCTACAGCCCTTGCCACTGCGGGCCAAGTTAATTTGATTGATCCCTGGATAATC
AATAATTTTGTGCAAGCCCCTCAGGGCGAGTTCACAATATCCCCAAATAATACCCCCGGTGATGTGCTAT
TTGATTTGCAGTTAGGGCCTCATCTGAATCCTTTCCTTTCCCATCTTTCTCAGATGTACAATGGCTGGGT
TGG

>KY012279.1 Norovirus Hu/GI.5/KJP-168C-Venda-2015 capsid protein (VP1) gene, partial cds
TGGCGCCGGTCAGCTTGTGCCGGAGGTTAATAATGCTGAACCACTGCCACTTGATCCAGTGGCGGGGGCT
TCCACCGCCCTTGCTACTGCTGGACAAGTTAATATGATTGACCCATGGATTTTTAATAATTTTGTCCAGG
CCCCTCAGGGTGAATTCACTATTTCTCCAAACAATACCCCCGGCGATATTTTGTTTGATTTACAATTAGG
TCCACATCTAAATCCTTTTCTAGCACATTT

>KY012278.1 Norovirus Hu/GI.4/KJP-206C-Venda-2015 capsid protein (VP1) gene, partial cds
GGCGCCACTGGCGCCGGCCAGCTGGTACCGGAGGTTAATACAGCTGACCCTATACCCATTGACCCTGTGG
CTGGCTCCTCTACAGCCCTTGCCACTGCGGGCCAAGTTAATTTGATTGATCCCTGGATAATCAATAATTT
TGTGCAAGCCCCTCAGGGCGAGTTCACAATATCCCCAAATAATACCCCCGGTGATGTGCTATTTGATTTG
CAGTTAGGGCCTCATCTGAATCCTTTCCTTTCCCATCTTTCTCAGATGTAYAATGGCTGGG

>KY012277.1 Norovirus Hu/GII.4variant/KJP-33C-Venda-2014 capsid protein (VP1) gene, partial cds
CGAGTGACGCCAACCCATCTGATGGGTCCGCAGCCAACCTCGTACCAGAGGTCAACAATGAGGTTATGGC
TTTGGAGCCCGTTGTTGGTGCCGCTATTGCGGCACCTGTAGCGGGCCAACAAAATGTAATTGACCCCTGG
ATTAGAAACAATTTTGTACAAGCCCCTGGTGGAGAGTTCACAGTATCCCCTAGAAACGCTCCAGGTGAAA
TACTATGGAGCGCGCCCTTAGGCCCTGATTTAAATCCCTACCTATCCCATTTGGCCAGAAT

>EU096514.2 Norovirus Hu/Norovirus/GII-4/Kapuvar3029/2007/HUN RNA-dependent RNA polymerase and capsid genes, partial cds
CGTGCTGGCAGCTGCTCTAGAAATCATGGTTAAATTCTCCTCAGAACCACATTTGGCTCAGGTAGTCGCA
GAAGACCTTCTTTCTCCTAGCGTGGTGGATGTGGGTGACTTCACAATATCAATCAACGAGGGTCTTCCCT
CTGGGGTGCCCTGCACCTCCCAATGGAACTCCATCGCCCACTGGCTTCTCACTCTCTGTGCACTCTCCGA
AGTAACAAATTTGTCCCCAGACATCATACAGGCTAATTCTCTCTTTTCCTTCTATGGTGATGATGAAATT
GTTAGTACAGACATAAAACTAGACCCAGAGAAGTTGACAGCAAAGCTTAAGGAATATGGGTTGAAACCAA
CCCGCCCTGATAAAACTGAAGGACCTCTTGTTATTTCTGAAGACTTAGATGGTTTGACTTTCCTGCGGAG
AACTGTGACCCGCGACCCAGCTGGTTGGTTTGGAAAACTGGAGCAGAGCTCAATACTCAGGCAAATGTAC
TGGACTAGGGGCCCCAACCATGAAGATCCATCTGAATCAATGATCCCACACTCTCAAAGACCCATACAAT
TGATGTCCTTACTGGGAGAGGCCGCACTCCACGGCCCAACATTCTACAGCAAAATCAGCAAATTAGTCAT
TGCAGAGCTAAAAGAAGGTGGTATGGATTTTTACGTGCCCAGGCAAGAGCCAATGTTCAGATGGATGAGA
TTCTCAGATCTGAGCACGTGGGAGGGCGATCGCAATCTGGCTCCCAGTTTTGTGAATGAAGATGGCGTCG
AATGACGCCAACCCATCTGATGGGTCCGCAGCCAACCTCGTCCCAGAGGTCAACAATGAGGTTATGGCTT
TGGAGCCCGTTGTCGGTGCCGCTATTGCGGCGCCTGTAGCGGGCCAACAAAATGTAATTGACCCCTGGAT
TAGAAATAATTTTGTACAAGCCCCTGGTGGAGAGTTCACAGTGTCCCCTAGAAACGCTCCAGGTGAAATA
CTATGGAGCGCGCCCTTAGGCCCTGATCTGAATCCCTACCTATCTCATTTGGCCAGAATGTATAATGGTT
ATGCAGGTGGTTTTGAAGTGCAGGTGATCCTCGCGGGGAACGCGTTCACCGCCGGAAAAATTATATTTGC
AGCAGTCCCACCAAATTTTCCAACTGAAGGCTTGAGCCCCAGCCAGGTTACTATGTTCCCCCACATAATA
GTAGATGTTAGGCAATTGGAACCTGTGTTGATCCCCTTACCGGATGTTAGGAATAACTTCTATCATTATA
ATCAGTCAAATGATTCTACCATTAAATTGATAGCAATGCTGTATACACCACTTAGGGCTAATAATGCTGG
GGAGGATGTCTTCACAGTCTCTTGTCGAGTCCTCACGAGGCCATCCCCTGATTTTGACTTTATATTTTTG
GTGCCACCTACAGTTGAGTCAAGAACTAAACCATTTACTGTCCCAATCTTAACTGTTGAAGAAATGACCA
ATTCAAGATTCCCCATTCCTTTGGAAAAGTTGTTCACGGGTCCCAGCGGTGCCTTTGTTGTTCAACCACA
AAATGGCAGATGCACGACTGATGGCGTGCTCTTAGGCACCACCCAACTGTCTCCTGTCAACATCTGCACC
TTCAGAGGGGATGTCACCCACATTGCAGGTTCTCGTAATTACACAATGAATTTGGCTTCTCTAAATTGGA
ACAATTATGACCCAACAGAAGAAATTCCAGCCCCCCTAGGGACTCCAGATTTCGTGGGAAAGATCCAAGG
TGTGCTCACTCAAACCACAAAGGGAGATGGCTCGACCCGTGGCCATAAAGCTACAGTTTACACTGGGAGT
GCCCCCTTTACTCCAAAGCTGGGCAGTGTTCAATTCAGTACTGATACAGAAAATGATTTTGAAACTCACC
AAAACACAAAATTCACCCCAGTCGGTGTCATCCAGGATGGTGGCACCACCCACCGAAATGAACCCCAACA
ATGGGTGCTCCCAAGTTATTCAGGTAGAAATGTCCATAATGTACACCTAGCCCCTGCTGTAGCCCCCACT
TTTCCGGGTGAACAACTTCTTTTCTTCAGGTCCACTATGCCCGGATGCAGCGGGTATCCCAACATGGATT
TGGATTGCCTACTCCCCCAGGAGTGGGTGCAGCACTTCTACCAAGAGGCAGCTCCAGCACAATCTGATGT
GGCTCTATTGAGATTTGTGAATCCAGACACGGGTAGGGTCCTGTTTGAGTGCAAACTTCATAAATCAGGC
TATGTCACAGTGGCTCACACCGGCCAGCATGACTTGGTCATCCCCCCCAATGGTTATTTTAGGTTTGATT
CCTGGGTTAATCAGTTCTACACACTTG

>EU096510.2 Norovirus Hu/Norovirus/GII-4/Cegled1603/2002/HUN RNA-dependent RNA polymerase and capsid protein genes, partial cds
CGTGTTGGCAGCAGCTCTAGAAATCATGGTTAAATTCTCCTCAGAACCACATTTGGCTCAGGTAGTCGCA
GAAGACCTTCTTTCTCCTAGCGTGGTAGATGTGGGCGACTTCACAATATCAATCAACGAGGGTCTCCCCT
CTGGGGTGCCCTGCACCTCCCAATGGAACTCCATCGCCCACTGGCTTCTCACTCTCTGTGCGCTCTCTGA
AGTTACAAATCTGTCCCCTGACATCATACAGGCTAATTCCCTCTTCTCCTTTTATGGTGATGATGAAATC
GTTAGCACAGACATAAAATTGGACCCAGAGAAGTTGACAGCAAAGCTCAGGGAATATGGGCTGAAACCAA
CCCGCCCTGACAAAACTGAAGGGCCCCTTGTTATCTCTGAAGACTTAAATGGTCTGACTTTCCTGCGGAG
AACTGTGACCCGCGACCCAGCTGGTTGGTTTGGAAAACTGGAGCAGAGTTCAATACTCAGGCAAATGTAC
TGGACTAGGGGCCCCAACCATGAAGACCCATCTGAAACAATGATTCCACACTCCCAAAGACCCATACAGT
TGATGTCCTTACTGGGAGAGGCCGCACTCCACGGCCCAGCATTCTACAGCAAAATCAGTAAGTTAGTCAT
TGCAGAGCTTAAAGAAGGTGGCATGGATTTTTACGTGCCCAGGCAAGAGCCAATGTTCAGATGGATGAGA
TTCTCAGATCTGAGCACGTGGGAGGGCGATCGCAATCTGGCTCCCAGTTTTGTGAATGAAGATGGCGTCG
AATGACGCCAACCCATCTGATGGGTCCACAGCCAACCTCGTCCCAGAGGTCAACAATGAGGTTATGGCTT
TGGAGCCCGTTGTTGGTGCCGCTATTGCGGCACCTGTAGCGGGCCAACAAAATGTGATTGACCCCTGGAT
TAGAAATAATTTTGTACAAGCCCCTGGTGGAGAGTTTACAGTATCCCCTAGAAACGCTCCAGGTGAAATA
CTATGGAGCGCGCCCTTGGGCCCTGATCTGAATCCCTACCTTTCTCATTTGGCCAGAATGTACAATGGTT
ATGCAGGTGGCTTTGAAGTGCAGGTAATCCTTGCGGGGAATGCGTTCACCGCCGGGAAAATCATATTTGC
AGCAGTCCCACCAAATTTCCCAACTGAAGGCTTGAGCCCCAGCCAGGTCACTATGTTCCCCCATATAATA
GTAGATGTTAGGCAACTGGAACCTGTGTTGATCCCCTTACCTGATGTTAGGAACAATTTCTATCACTACA
ATCAATCAAATGACCCCACCATTAAATTGATAGCAATGCTGTACACACCACTTAGGGCTAATAATGCTGG
GGACGATGTTTTCACAGTCTCTTGTCGAGTTCTCACGAGGCCATCCCCCGATTTTGATTTCATATTTTTG
GTGCCACCCACAGTTGAGTCAAGAACTAAACCATTCACCGTCCCAATTTTAACTGTTGAGGAAATGACCA
ATTCAAGATTCCCCATTCCTTTGGAAAAGTTGTTCACGGGTCCTAGCGGTGCCTTTGTTGTTCAACCACA
AAATGGCAGGTGCACGACTGATGGCGTGCTCTTAGGCACTACCCAACTGTCTCCTGTCAACATCTGCACC
TTCAGAGGGGATGTCACCCACATTGCAGGCACTCATAATTACACAATGAATTTGGCTTCTCAAAATTGGA
ACAATTATGACCCAACAGAAGAAATCCCAGCCCCTCTGGGGACCCCAGATTTCGTGGGAAGGATCCAAGG
CATGCTCACCCAAACTACAAGGGGGGATGGCTCTACCCGCGGCCACAAAGCTACAGTGAGCACTGGGGAT
GTCCACTTCACTCCAAAGCTGGGCAGTATTCAGTTCAACACTGATACAAACAATGATTTTGAAACTGGCC
AAAACACGAAATTCACCCCAGTCGGTGTTGTCCAGGATGGTAATGGTACCCACCAAAATGAACCCCAACA
ATGGGTGCTCCCAAGCTACTCAGGTAGAACTGGTCATAATGCACACCTAGCCCCCGCCGTAGCCCCCACT
TTTCCGGGTGAGCAACTTCTTTTCTTCAGGTCCACTATGCCCGGATGCAGCGGGTACCCCAACATGAATT
TGGATTGTCTACTCCCCCAGGAATGGGTGCAGCACTTCTACCAAGAGGCAGCTCCAGCACAATCTGATGT
GGCTCTGCTAAGATTTGTGAATCCAGACACAGGTAGGGTTCTATTTGAGTGCAAGCTTCATAAATCAGGC
TATGTCACAGTGGCTCACACTGGCCAGCATGATTTGGTTATCCCCCCCAATGGTTACTTTAGATTTGATT
CCTGGGTCAACCAATTCTACACACTTG

>EU096507.2 Norovirus Hu/Norovirus/GII-4/Kiskunhalas1264/2002/HUN RNA-dependent RNA polymerase and capsid protein genes, partial cds
CGTGTTGGCAGCAGCCCTAGAAATCATGGTTAAATTCTCCTCAGAACCACATTTGGCTCAGGTAGTCGCA
GAAGACCTCCTTTCTCCTAGCGTGGTGGATGTGGGTGACTTCAAAATATCAATCAATGAGGGTCTCCCCT
CTGGGGTGCCCTGCACCTCCCAATGGAACTCCATCGCCCACTGGCTTCTTACTCTCTGTGCACTCTCTGA
AGTTACAAACTTGTCCCCTGATATCATACAGGCTAATTCCCTCTTCTCCTTTTATGGTGATGATGAAATT
GTTAGTACAGATATAAAGTTGGACCCAGAGAAATTGACAGCAAAACTCAAGGAATACGGGTTGAAACCAA
CCCGCCCTGACAAAACTGAAGGGCCCCTTGTTATTTCTGAAGACTTAAATGGTCTGACCTTCCTGCGGAG
AACTGTGACCCGCGACCCAGCTGGTTGGTTTGGAAAATTGGAGCAGAGTTCAATACTCAGACAAATGTAC
TGGACTAGGGGCCCCAACCATGAAGACCCATCTGAAACAATGATTCCACACTCCCAAAGACCCATACAAT
TGATGTCCCTACTGGGAGAGGCCGCACTTCACGGCCCAACATTCTACAGCAAAATTAGCAAGTTGGTTAT
TGCAGAGCTAAAAGAAGGTGGCATGGATTTTTACGTGCCCAGACAAGAGCCAATGTTCAGATGGATGAGA
TTCTCAGATCTGAGCACGTGGGAGGGCGATCGCAATCTGGCTCCCAGTTTTGTGAATGAAGATGGCGTCG
AATGACGCCAACCCATCTGATGGGTCCACAGCCAACCTCGTCCCAGAGGTCAACAATGAGGTCATGGCTT
TGGAGCCCGTTGTTGGTGCCGCTATTGCGGCACCTGTAGCGGGCCAACAAAATGTAATTGACCCCTGGAT
TAGAAATAATTTTGTACAAGCCCCTGGTGGAGAGTTTACAGTGTCCCCTAGAAACGCCCCGGGTGAGATA
CTATGGAGCGCGCCTTTGGGCCCTGATCTGAACCCCTACCTTTCCCATTTGGCCAGAATGTACAATGGGT
ATGCAGGTGGTTTTGAAGTGCAGGTAATCCTCGCGGGGAACGCGTTCACCGCCGGGAAAATCATATTTGC
AGCAGTCCCACCAAATTTTCCAACTGAAGGCTTGAGCCCCAGCCAGGTCACTATGTTCCCCCATATAATA
GTAGATGTTAGGCAATTGGAACCTGTACTGATCCCCTTACCTGATGTTAGGAATAATTTCTATCATTACA
ATCAATCAAATGATTCTACCATTAAATTGATAGCTATGCTGTACACACCACTTAGGGCTAATAATGCTGG
GGATGATGTCTTCACAGTCTCTTGTCGAGTCCTCACGAGGCCATCCCCCGACTTTGACTTCATATTCTTG
GTGCCACCCACAGTTGAATCAAGAACTAAACCATTCACCGTCCCAATCTTAACTGTTGAGGAAATGTCCA
ATTCAAGATTCCCCGTTCCTTTGGAAAAGTTGTACACGGGTCCCAGCAGTGCTTTTGTTGTCCAACCACA
AAATGGCAGGTGCACGACTGATGGCGTGCTCTTAGGCACCACCCAGCTGTCTGCTGTCAACATCTGCACC
TTCAGAGGGGATGTCACCCACATTGCAGGCAGTCATGATTACACAATGAATTTGGCTTCTCAAAATTGGA
ATAATTATGACCCAACAGAAGAAATCCCAGCCCCTCTGGGAACCCCAGATTTCGTGGGAAAGATCCAAGG
CGTGCTCACCCAAACCACAAGAGAGGATGGCTCGACCCGCGCCCACAAAGCTACAGTGAGCACTGGGAGT
GTCCACTTTACTCCAAAGCTGGGCAGTGTTCAATACACCACTGACACAAACAATGATTTCCAAACTGGCC
AAAACACGAAATTCACCCCAGTCGGCGTCATCCAGGACGGTAGTAACCACCAAAATGAACCCCAACAATG
GGTGCTCCCAAACTACTCAGGTAGAACTGGTCATAATGTGCACTTAGCCCCTGCCGTTGCCCCCACTTTT
CCGGGTGAGCAACTTCTTTTCTTTAGGTCCACCATGCCCGGATGTAGCGGGTATCCCAATATGAATCTGG
ATTGCCTACTCCCCCAGGAATGGGTGCAGCACTTTTACCAAGAAGCAGCACCAGCACAATCTGATGTGGC
TCTGCTGAGATTTGTGAATCCAGACACAGGTAGGGTTCTGTTTGAGTGCAAACTCCATAAATCAGGCTAT
GTCACAGTGGCTCACACTGGCCCACATGATTTGGTTATCCCCCCCAATGGTTATTTTAGATTTGATTCTT
GGGTTAATCAGTTCTACACACTTG

>EU096506.2 Norovirus Hu/Norovirus/GII-4/Mohacs1147/2002/HUN RNA-dependent RNA polymerase and capsid protein genes, partial cds
CGTGTTGGCAGCAGCCCTAGAAATCATGGTTAAATTCTCCTCAGAACCACATTTGGCTCAGGTAGTCGCA
GAAGACCTCCTTTCTCCTAGCGTGGTGGATGTGGGTGACTTCAAAATATCAATCAATGAGGGTCTCCCCT
CTGGGGTGCCCTGCACCTCCCAATGGAACTCCATCGCCCACTGGCTTCTTACTCTCTGTGCACTCTCTGA
AGTTACAAACTTGTCCCCTGATATCATACAGGCTAATTCCCTCTTCTCCTTTTACGGTGATGATGAAATT
GTTAGTACAGATATAAAGTTGGACCCAGAGAAATTGACAGCAAAACTCAAGGAATACGGGTTGAAACCAA
CCCGCCCTGACAAAACTGAAGGGCCCCTTGTTATTTCTGAAGACTTAAATGGTCTGACCTTCCTGCGGAG
AACTGTGACCCGCGACCCAGCTGGTTGGTTTGGAAAATTGGAGCAGAGTTCAATACTCAGACAAATGTAC
TGGACTAGGGGCCCCAACCATGAAGACCCATCTGAAACAATGATTCCACACTCCCAAAGACCCATACAAT
TGATGTCCCTACTGGGAGAGGCCGCACTTCACGGCCCAACATTCTACAGCAAAATTAGCAAGTTAGTTAT
TGCAGAGCTAAAAGAAGGTGGCATGGATTTTTACGTGCCTAGACAAGAGCCAATGTTCAGATGGATGAGA
TTCTCAGATCTGAGCACGTGGGAGGGCGATCGCAATCTGGCTCCCAGTTTTGTGAATGAAGATGGCGTCG
AATGACGCCAACCCATCTGATGGGTCCACAGCCAACCTCGTCCCAGAGGTCAACAATGAGGTTATGGCTT
TGGAGCCCGTTGTTGGTGCCGCTATTGCGGCACCTGTAGCGGGCCAACAAAATGTAATTGACCCCTGGAT
TAGAAATAATTTTGTACAAGCCCCTGGTGGAGAGTTTACAGTGTCCCCTAGAAACGCCCCGGGTGAGATA
TTATGGAGCGCGCCCTTGGGCCCTGATCTGAACCCCTACCTTTCCCATTTGGCCAGAATGTACAATGGTT
ATGCAGGTGGTTTTGAAGTGCAGGTAATCCTCGCGGGGAACGCGTTCACCGCCGGGAAAATCATATTTGC
AGCAGTCCCACCAAATTTTCCAACTGAAGGCTTGAGCCCCAGCCAGGTTACTATGTTCCCCCATATAATA
GTAGATGTTAGGCAATTGGAACCTGTACTGATCCCCTTACCTGATGTTAGGAATAATTTCTATCATTACA
ATCAATCAAATGATTCTACCATTAAATTGATAGCTATGCTGTACACACCACTTAGGGCTAATAATGCTGG
GGATGATGTCTTCACAGTCTCTTGTCGAGTCCTCACGAGGCCATCCCCCGACTTTGACTTCATATTCTTG
GTGCCACCCACAGTTGAATCAAGAACTAAACCATTCACCGTCCCAATCTTAACTGTTGAGGAAATGTCCA
ATTCAAGATTCCCCGTTCCTTTGGAAAAGTTGTACACGGGTCCCAGCAGTGCTTTCGTTGTCCAACCACA
AAATGGCAGGTGCACGACTGATGGCGTGCTCTTAGGCACCACCCAGCTGTCTGCTGTCAACATCTGCACC
TTCAGAGGGGATGTCACCCACATTGCAGGCAGTCATGATTACACAATGAATTTGGCTTCTCAAAATTGGA
ATAATTATGACCCAACAGAAGAAATCCCAGCCCCTCTGGGAACCCCAGATTTCGTGGGAAAGATCCAAGG
CGTGCTCACCCAAACCACAAGAGAGGATGGCTCGACCCGCGCCCACAAAGCTACAGTGAGCACTGGGAGT
GTCCACTTTACTCCAAAGCTGGGCAGTGTTCAATACACCACTGACACAAACAATGATTTCCAAACTGGCC
AAAACACGAAATTCACCCCAGTCGGCGTCATCCAGGACGGTAGTAACCACCAAAATGAACCCCAACAATG
GGTGCTCCCAAACTACTCAGGTAGAACTGGTCATAATGTGCACTTAGCCCCTGCCGTTGCCCCCACTTTT
CCGGGTGAGCAACTTCTTTTCTTTAGGTCCACCATGCCCGGATGTAGCGGGTATCCCAATATGAATCTGG
ATTGCCTACTCCCCCAGGAATGGGTGCAGCACTTTTACCAAGAAGCAGCACCAGCACAATCTGATGTGGC
TCTGCTGAGATTTGTGAATCCAGACACAGGTAGGGTTCTGTTTGAGTGCAAACTCCATAAATCAGGCTAT
GTCACAGTGGCTCACACTGGCCCACATGATTTGGTTATCCCCCCCAATGGTTATTTTAGATTTGATTCTT
GGGTTAATCAGTTCTACACACTTG

>EU096513.2 Norovirus Hu/Norovirus/GII-4/Pecs2967/2007/HUN RNA-dependent RNA polymerase and capsid genes, partial cds
CGTGCTGGCAGCCGCTCTAGAAATCATGGTCAAATTCTCCTCAGAACCACATTTAGCTCAGGTAGTCGCA
GAAGACCTTCTTTCTCCTAGCGTGGTGGATGTGGGTGACTTCACAATATCAATCAACGAGGGTCTTCCCT
CTGGGGTGCCCTGCACCTCTCAATGGAACTCCATCGCCCACTGGCTTCTCACTCTCTGTGCACTTTCCGA
AATTACAAATTTGTCCCCAGACATCATACAGGCTAATTCTCTCTTCTCCTTCTATGGTGATGATGAAATT
GTTAGTACAGACATAAAATTAGACCCAGAGAAGTTGACAGCAAAGCTTAAGGAATATGGGTTGAAACCAA
CCCGCCCTGATAAAACTGAAGGACCTCTTGTTATTTCTGAAGACTTAGATGGTTTGACTTTCCTGCGGAG
AACTGTGACCCGCGACCCAGCTGGTTGGTTTGGAAAACTGGAGCAGAGCTCAATACTCAGGCAAATGTAC
TGGACTAGGGGCCCCAACCATGAAGATCCATCTGAATCAATGATTCCACACTCTCAAAGACCCATACAAT
TGATGTCCTTACTGGGAGAGGCCGCACTCCACGGCCCAACATTCTACAGTAAAATCAGCAAATTAGTCAT
TGCAGAGCTAAAAGAAGGTGGTATGGATTTTTACGTGCCCAGGCAAGAGCCAATGTTCAGATGGATGAGA
TTCTCAGATCTGAGCACGTGGGAGGGCGATCGCAATCTGGCTCCCAGTTTTGTGAATGAAGATGGCGTCG
AATGACGCCAACCCATCTGATGGGTCCGCAGCCAACCTCGTCCCAGAGGTCAACAATGAGGTTATGGCTT
TGGAGCCCGTTGTCGGTGCCGCTATTGCGGCGCCTGTAGCGGGCCAACAAAATGTAATTGACCCCTGGAT
TAGAAACAATTTTGTACAAGCCCCTGGTGGAGAGTTCACAGTATCCCCCAGAAACGCTCCAGGTGAAATA
CTATGGAGCGCGCCCTTAGGCCCTGACCTGAATCCCTACCTATCTCATTTGGCCAGAATGTATAATGGTT
ATGCAGGTGGTTTTGAAGTGCAGGTGATCCTCGCGGGGAACGCGTTCACCGCCGGAAAAATTATATTTGC
AGCAGTCCCACCAAATTTTCCAACTGAAGGCTTGAGTCCCAGCCAGGTCACTATGTTCCCCCACATAATA
GTAGATGTTAGGCAATTGGAACCTGTGTTGATCCCCTTACCGGATGTTAGGAATAACTTCTATCACTATA
ATCAGTCAAATGATTCTACCATCAAGTTGATAGCAATGCTGTATACACCACTTAGGGCTAATAATGCTGG
GGAAGATGTCTTCACAGTCTCTTGTCGAGTCCTCACGAGGCCATCCCCTGATTTTGATTTTATATTTTTG
GTGCCACCTACAGTTGAGTCAAGAACTAAACCATTTACTGTCCCAATCTTAACTGTTGAAGAAATGACCA
ATTCAAGATTTCCCATTCCTTTGGAAAAGTTGTTCACGGGTCCCAGCGGTGCCTTTGTCGTTCAACCACA
AAATGGCAGATGCACGACTGATGGCGTGCTCTTAGGCACCACCCAACTGTCTCCTGTCAACATCTGCACC
TTCAGAGGGGATGTCACCCACATTGCAGGTTCTCGTAATTACACAATGAATTTGGCTTCTCTAAATTGGA
ACAATTATGACCCAACAGAAGAAATTCCAGCCCCTCTAGGAACTCCAGATTTCGTGGGAAAGATCCAAGG
TGTGCTCACTCAAACCACAAAGGGAGATGGCTCGACCCGTGGCCATAAAGCTACAGTTTACACTGGGAGT
GCCCCCTTTACTCCAAAGCTGGGCAGTGTTCAATTCAGTACTGATACAGAAAATGATTTTGAAGCTCACC
AAAACACAAAATTCACTCCAGTCGGTGTCATCCAGGATGGTAGCACCACCCACCGAAATGAGCCCCAACA
ATGGGTGCTCCCAAGTTATTCAGGTAGAAATGTCCATAATGTACATCTAGCCCCTGCTGTAGCCCCCACT
TTTCCGGGTGAACAACTTCTTTTCTTCAGGTCCACTATGCCCGGATGCAGCGGGTATCCCAACATGGATT
TGGATTGCCTACTCCCCCAGGAGTGGGTGCAGCACTTCTACCAAGAAGCAGCTCCAGCACAATCTGATGT
GGCTCTATTGAGATTTGTGAATCCAGACACGGGTAGGGTCCTGTTTGAGTGCAAACTTCATAAATCAGGC
TATGTCACAGTGGCTCACACCGGCCAGCATGATTTGGTCATCCCTCCCAATGGCTATTTTAGGTTTGATT
CCTGGGTTAATCAATTCTACACACTTG

>EU096512.2 Norovirus Hu/Norovirus/GII-4/Mosonmagyarovar2594/2006/HUN RNA-dependent RNA polymerase and capsid genes, partial cds
CGTGCTGGCAGCTGCTCTAGAAATCATGGTTAAATTCTCCTCAGAACCACATTTGGCTCAGGTAGTCGCA
GAAGACCTTCTTTCTCCTAGCGTGGTGGATGTGGGTGACTTCACAATATCAATCAACGAGGGTCTTCCCT
CTGGGGTGCCCTGCACCTCTCAATGGAACTCCATCGCCCACTGGCTTCTCACTCTCTGTGCACTCTCCGA
AGTTACAAATTTGTCCCCAGACATCATACAGGCTAATTCTCTCTTCTCCTTCTATGGTGATGATGAAATT
GTTAGTACAGACATAAAATTAGACCCAGAGAAGTTGACAGCAAAGCTTAAGGAATATGGGTTGAAACCAA
CCCGCCCTGATAAAACTGAAGGACCTCTTGTTATTTCTGAAGACTTAGATGGTTTGACTTTCCTGCGGAG
AACTGTGACCCGCGACCCAGCTGGTTGGTTTGGAAAACTGGAGCAGAGCTCAATACTCAGGCAAATGTAC
TGGACTAGGGGCCCCAACCATGAAGATCCATCTGAATCAATGATTCCACACTCTCAAAGACCCACACAAT
TGATGTCCTTACTGGGAGAGGCCGCACTCCACGGCCCAACATTCTACAGTAAAATCAGCAAATTAGTCAT
TGCAGAGCTAAAAGAAGGTGGTATGGATTTTTACGTGCCCAGGCAAGAGCCAATGTTCAGATGGATGAGA
TTCTCAGATCTGAGCACGTGGGAGGGCGATCGCAATCTGGCTCCCAGTTTTGTGAATGAAGATGGCGTCG
AATGACGCCAACCCATCTGATGGGTCCGCAGCCAACCTCGTCCCAGAGGTCAACAATGAGGTTATGGCTT
TGGAGCCCGTTGTCGGTGCCGCTATTGCGGCGCCTGTAGCGGGCCAACAAAATGTAATTGACCCCTGGAT
TAGAAACAATTTTGTACAAGCCCCTGGTGGAGAGTTCACAGTATCCCCTAGAAACGCTCCAGGTGAAATA
CTATGGAGCGCGCCCTTAGGCCCTGATCTGAATCCCTACCTATCTCATTTGGCCAGAATGTATAATGGTT
ATGCAGGTGGTTTTGAAGTGCAGGTGATCCTCGCGGGGAACGCGTTCACCGCCGGAAAAATTATATTTGC
AGCAGTCCCACCAAATTTTCCAACTGAAGGCTTGAGTCCCAGCCAGGTCACTATGTTCCCCCACATAATA
GTAGATGTTAGGCAATTGGAACCTGTGTTGATCCCCTTACCGGATGTTAGGAATAATTTCTATCACTATA
ATCAGTCAAATGATTCTACCATTAAATTGATAGCAATGCTGTATACACCACTTAGGGCTAATAATGCTGG
GGAAGATGTCTTCACAGTCTCTTGTCGAGTCCTCACGAGGCCATCCCCTGATTTTGATTTTATATTTTTG
GTGCCACCTACAGTTGAGTCAAGAACTAAACCATTTACTGTCCCAATCTTAACTGTTGAAGAAATGACCA
ATTCAAGATTCCCCATTCCTTTGGAAAAGTTGTTCACGGGTCCCAGCGGTGCCTTTGTTGTTCAACCACA
AAATGGCAGATGCACGACTGATGGCGTGCTCTTAGGCACCACCCAACTGTCTCCTGTCAACATCTGCACC
TTCAGAGGGGATGTCACCCACATTGCAGGTTCTCGTAATTACACAATGAATTTGGCTTCTCTAAATTGGA
ACAATTATGACCCAACAGAAGAAATTCCAGCCCCTCTAGGAACTCCAGATTTCGTGGGAAAGATCCAAGG
TGTGCTCACTCAAACCACAAAGGGAGATGGCTCGACCCGTGGCCATAAAGCTACAGTTTACACTGGGAGT
GCCCCCTTTACTCCAAAGCTGGGCAGTGTTCAATTCAGTACTGATACAGAAAATGATTTTGAAACTCACC
AAAACACAAAATTCACCCCAGTCGGTGTCATCCAGGATGGTAGCACCACCCACCGAAATGAACCCCAACA
ATGGGTGCTCCCAAGTTATTCAGGTAGAAATGTCCATAATGTACACCTAGCCCCTGCTGTAGCCCCCACT
TTTCCGGGTGAACAACTTCTTTTCTTCAGGTCCACTATGCCCGGATGCAGCGGGTATCCCAATATGGATT
TGGATTGCCTACTCCCCCAGGAGTGGGTGCAGCACTTCTACCAAGAGGCAGCTCCAGCACAATCTGATGT
GGCTCTATTGAGATTTGTGAATCCAGACACGGGTAGGGTCCTGTTTGAGTGCAAACTTCATAAATCAGGC
TATGTCACAGTGGCTCACACCGGCCAGCATGATTTGGTCATCCCCCCCAATGGCTATTTTAGGTTTGATT
CCTGGGTTAATCAATTCTACACACTTG

>EU096516.1 Norovirus Hu/Norovirus/GII-4/Dunaujvaros2477/2006/HUN capsid gene, partial cds
TCTGGCTCCCAGTTTTGTGAATGAAGATGGCGTCGAATGACGCCACCCCATCTGATGGGTCCACAGCCAA
CCTCGTCCCAGAGGTCAACAATGAGGTTATGGCTTTGGAGCCCGTTGTTGGTGCCGCGATTGCGGCACCT
GTAGCGGGCCAACAAAATGTAATTGACCCCTGGATTAGAAATAATTTTGTACAAGCCCCTGGTGGAGAGT
TTACAGTATCCCCTAGAAACGCTCCAGGTGAAATATTATGGAGCGCGCCCTTGGGCCCTGATTTGAATCC
CTACCTTTCCCATTTGGCCAGA

>EU096515.1 Norovirus Hu/Norovirus/GII-4/Tiszatelek982/2002/HUN capsid gene, partial cds
TCTGGCTCCCAGTTTTGTGAATGAAGATGGCGTCGAATGACGCCAACCCATCTGATGGGTCCACAGCCAA
CCTCGTCCCAGAGGTCAACAATGAGGTCATGGCTTTGGAGCCCGTTGTTGGTGCCGCTATTGCGGCACCT
GTAGCGGGCCAACAAAATGTAATTGACCCCTGGATTAGAAATAATTTTGTACAAGCCCCTGGTGGAGAGT
TTACAGTGTCTCCTAGGAACGCCCCGGGTGAGATACTATGGAGCGCGCCCCTGGGCCCTGATCTGAACCC
CTACCTTTCCCATTTGGCCAGA

>EU096511.1 Norovirus Hu/Norovirus/GII-4/Gyor2872/2006/HUN RNA-dependent RNA polymerase and capsid genes, partial cds
CGTGTTGGCAGCAGCTCTAGAAATCATGGTTAAATTCTCCCCAGAACCACATTTGGCTCAGGTAGTCGCG
GAAGACCTTCTTTCTCCTAGCGTGGTGGACGTGGGCGACTTCACAATATCAATCAATGAGGGTCTTCCCT
CTGGGGTGCCCTGCACCTCCCAATGGAACTCCATCGCCCACTGGCTTCTCACTCTTTGTGCGCTCTCTGA
GGTTACAAACTTGTCCCCTGATACCATACAGGCTAATTCCCTCTTCTCTTTCTATGGTGATGATGAAATT
GTTAGCACAGATATAAAATTGGACCCAGAGAAATTGACAGCAAAGCTCAGGGAATATGGGTTAAAACCAA
CCCGCCCTGACAAAACTGAAGGACCCCTTGTCATCTCTGAAGACTTGAATGGCCTGACTTTCCTGCGGAG
AACTGTGACCCGCGACCCAGCTGGTTGGTTTGGAAAACTGGAGCAGAGTTCAATACTCAGGCAAATGTAC
TGGACTAGGGGCTCCAACCATGAAGACCCATCTGAAACAATGATTCCACACTCCCAAAGACCCATACAAT
TGATGTCCCTACTGGGGGAGGCCGCTCTTCACGGCCCAGCATTCTACAGCAAAATCAGCAAGTTAGTCAT
TGCAGAGCTAAAGGAAGGTGGCATGGATTTTTACGTGCCCAGACAAGAGCCAATGTTCAGATGGATGAGA
TTCTCAGATCTGAGCACGTGGGAGGGCGATCGCAATCTGGCTCCCAGTTTTGTGAATGAAGATGGCGTCG
AGTGACGCCAACCCATCTGATGGGTCCACAGCCAACCTCGTCCCAGAGGTCAACAATGAGGTTATGGCTT
TGGAGCCCGTTGTTGGTGCCGCTATTGCGGCACCTGTAGCGGGCCAACAAAATGTAATTGACCCCTGGAT
TAGAAATAATTTTGTACAAGCCCCTGGTGGAGAGTTTACAGTATCCCCTAGAAACGCTCCAGGTGAAATA
CTATGGAGCGCGCCCTTGGGCCCCGATTTGAATCCCTACCTTTCCCATTTGGCCAGA

>EU096509.1 Norovirus Hu/Norovirus/GII-4/Sopron1562/2002/HUN RNA-dependent RNA polymerase and capsid genes, partial cds
CGTGTTGGCAGCAGCTCTAGAAATCATGGTTAAATTCTCCTCAGAACCACATTTGGCTCAGGTAGTCGCA
GAAGACCTTCTTTCTCCTAGCGTGGTGGATGTGGGTGACTTCACAATATCAATCAACGAGGGTCTCCCCT
CTGGGGTGCCCTGCACCTCCCAATGGAACTCCATCGCCCACTGGCTTCTCACTCTCTGTGCGCTCTCTGA
AGTTACAAATCTGTCCCCTGACATCATACAGGCTAATTCCCTCTTCTCCTTTTACGGTGATGATGAAATC
GTTAGCACAGACATAAAATTGGACCCAGAGAAGTTGACAGCAAAGCTCAGGGAATATGGGCTGAAACCAA
CCCGCCCTGACAAAACTGAAGGGCCCCTTGTTATCTCTGAAGACTTAAATGGTCTGACTTTCCTGCGGAG
AACTGTGACCCGCGACCCAGCTGGTTGGTTTGGAAAACTGGAGCAGAGTTCAATACTCAGGCAAATGTAC
TGGACTAGGGGCCCCAACCATGAAGACCCATCTGAAACAATGATTCCACACTCCCAAAGACCCATACAGT
TGATGTCCTTACTGGGAGAGGCCGCACTCCACGGCCCAGCATTCTACAGCAAAATCAGCAAGTTAGTCAT
TGCAGAGCTAAAAGAAGGTGGCATGGATTTTTACGTGCCCAGGCAAGAGCCAATGTTCAGATGGATGAGG
TTCTCAGATCTGAGCACGTGGGAGGGCGATCGCAATCTGGCTCCCAGTTTTGTGAATGAAGATGGCGTCG
AATGACGCCAACCCATCTGATGGGTCCACAGCCAACCTCGTCCCAGAGGTCAACAATGAGGTTATGGCTT
TGGAGCCCGTTGTTGGTGCCGCTATTGCGGCACCTGTAGCGGGCCAACAAAATGTAATTGACCCCTGGAT
TAGAAATAACTTTGTACAAGCCCCTGGTGGAGAGTTTACAGTATCCCCTAGAAACGCTCCAGGTGAAATA
CTATGGAGCGCGCCCTTGGGCCCTGATCTAAATCCCTACCTTTCTCATTTGGCCAGA

>EU096508.1 Norovirus Hu/Norovirus/GII-4/Nagykoru2098/2004/HUN RNA-dependent RNA polymerase and capsid genes, partial cds
CGTGTTGGCAGCAGCTCTAGAAATCATGGTTAAATTCTCCCCAGAACCACATTTGGCTCAGGTAGTCGCA
GAAGACCTTCTTTCTCCTAGCGTGGTGGACGTGGGTGACTTCACAATATCAATCAACGAGGGTCTTCCCT
CTGGGGTGCCCTGCACCTCCCAATGGAACTCCATCGCCCACTGGCTTCTCACTCTCTGTGCACTCTCTGA
AGTTACAAACTTGTCTCCTGACACCATACAGGCTAACTCCCTCTTCTCTTTTTATGGTGATGATGAAATT
GTTAGCACAGACATAAAATTGGACCCAGAGAAGTTGACAGCAAAGCTCAGGGAATATGGGTTAAAGCCAA
CCCGCCCTGATAAAACTGAAGGACCCCTTGTCATCTCTGAAGACTTGAATGGCCTGACTTTCCTGCGGAG
AACTGTGACCCGCGACCCAGCTGGTTGGTTTGGAAAACTGGAGCAGAGTTCAATACTCAGGCAAATGTAC
TGGACTAGGGGTTCCAACCATGAAGACCCATCTGAAACAATGATTCCACACTCCCAAAGACCCATACAAT
TGATGTCTCTACTGGGGGAGGCCGCACTCCACGGCCCAGCATTCTACAGCAAAATCAGCAAGTTAGTCAT
TGCAGAGCTAAAAGAAGGTGGCATGGATTTTTACGTGCCCAGACAAGAGCCAATGTTCAGATGGATGAGA
TTCTCAGATCTGAGCACGTGGGAGGGCGATCGCAATCTGGCTCCCAGTTTTGTGAATGAAGATGGCGTCG
AATGACGCCACCCCATCTGATGGGTCCACAGCCAACCTCGTCCCAGAGGTCAACAATGAGGTTATGGCTT
TGGAGCCCGTTGTTGGTGCCGCTATTGCGGCACCTGTAGCGGGCCAACAAAATGTAATTGACCCCTGGAT
TAGAAATAATTTTGTACAAGCCCCTGGTGGAGAGTTTACAGTGTCCCCTAGAAACGCGCCAGGTGAAATA
TTATGGAGCGCGCCCTTGGGCCCTGATTTGAATCCCTACCTTTCCCATTTGGCCAGA

>EU096505.1 Norovirus Hu/Norovirus/GII-4/Ocsa923/2002/HUN RNA-dependent RNA polymerase and capsid genes, partial cds
CGTGTTGGCAGCAGCCCTAGAAATCATGGTTAAATTCTCCTCAGAACCACATTTGGCTCAGGTAGTCGCA
GAAGACCTCCTTTCTCCTAGCGTGGTGGATGTGGGTGACTTCAAAATATCAATCAATGAGGGTCTCCCCT
CTGGGGTGCCCTGCACCTCCCAATGGAACTCCATCGCCCACTGGCTTCTTACTCTCTGTGCACTCTCTGA
AGTTACAAACTTGTCCCCTGATATCATACAGGCTAATTCCCTCTTCTCCTTTTATGGTGATGATGAAATT
GTTAGTACAGATATAAAGTTGGACCCAGAGAAATTGACAGCAAAACTCAAGGAATACGGGTTGAAACCAA
CCCGCCCTGACAAAACTGAAGGGCCCCTTGTTATTTCTGAAGACTTAAATGGTCTGACCTTCCTGCGGAG
AACTGTGACCCGCGACCCAGCTGGTTGGTTTGGAAAATTGGAGCAGAGTTCAATACTCAGACAAATGTAC
TGGACTAGGGGCCCCAACCATGAAGACCCATCTGAAACAATGATTCCACACTCCCAAAGACCCATACAAT
TGATGTCCCTACTGGGAGAGGCCGCACTTCACGGCCCAACATTCTACAGCAAAATTAGCAAGTTAGTTAT
TGCAGAGCTAAAAGAAGGTGGCATGGATTTTTACGTGCCCAGACAAGAGCCAATGTTCAGATGGATGAGA
TTCTCAGATCTGAGCACGTGGGAGGGCGATCGCAATCTGGCTCCCAGTTTTGTGAATGAAGATGGCGTCG
AATGACGCCAACCCATCTGATGGGTCCACAGCCAACCTCGTCCCAGAGGTCAACAATGAGGTCATGGCTT
TGGAGCCCGTTGTTGGTGCCGCTATTGCGGCACCTGTAGCGGGCCAACAAAATGTAATTGACCCCTGGAT
TAGAAATAATTTTGTACAAGCCCCTGGTGGAGAGTTTACAGTGTCCCCTAGAAACGCCCCGGGTGAGATA
TTATGGAGCGCGCCCTTGGGCCCTGATCTGAACCCCTACCTTTCCCATTTGGCCAGA

>AY502022.1 Norovirus genogroup 2 strain Hu/NoV/CS-G4/2002/USA nonstructural polyprotein gene, partial cds; capsid protein gene, complete cds; and minor structural protein gene, partial cds
CCCCAACCATGAAGACCCATCTGAAACAATGATTCCACACTCCCAAAGACCCATACAGTTGATGTCCTTA
CTGGGAGAGGCCGCACTCCACGGCCCAGCATTCTACAGCAAAATCAGCAAGTTAGTCATTGCAGAGCTAA
AAGAAGGTGGCATGGATTTTTACGTGCCCAGGCAAGAGCCAATGTTCAGATGGATGAGATTCTCAGATCT
GAGCACGTGGGAGGGCGATCGCAATCTGGCTCCCAGTTTTGTGAATGAAGATGGCGTCGAATGACGCCAA
CCCATCTGATGGGTCCACAGCCAACCTCGTCCCAGAGGTCAACAATGAGGTTATGGCTTTGGAGCCCGTT
GTTGGTGCCGCTATTGCGGCACCTGTAGCGGGCCAACAAAATGTAATTGACCCCTGGATTAGAAATAATT
TTGTACAAGCCCCTGGTGGAGAGTTTACAGTGTCACCTAGAAACGCTCCAGGTGAAATACTATGGAGCGC
GCCCTTGGGCCCTGATCTGAATCCCTACCTTTCTCATTTGGCCAGAATGTACAATGGCTATGCAGGTGGC
TTTGAAGTGCAGGTAATCCTTGCGGGGAATGCGTTCACCGCCGGGAAAATCATATTTGCAGCAGTCCCAC
CAAATTTCCCAACTGAAGGCTTGAGCCCCAGCCAGGTCACTATGTTCCCCCATATAATAGTAGATGTTAG
GCAACTGGAACCTGTGTTGATCCCCTTACCTGATGTTAGGAACAATTTCTATCACTACAACCAATCAAAT
GACCCCACCATTAAATTGATAGCAATGCTGTACACACCACTTAGGGCTAATAATGCTGGGGAAGATGTCT
TCACAGTCTCTTGTCGAGTCCTCACGAGGCCATCCCCCGATTTTGATTTCATATTTTTGGTGCCACCCAC
AGTTGAGTCAAGAACTAAACCATTCACCGTCCCAATTTTAACTGTTGAGGAAATGACCAATTCAAGATTC
CCCATTCCTTTGGAAAAGTTGTTCACGGGTCCTAGCGGTGCCTTTGTTGTTCAACCACAAAATGGCAGGT
GCACGACTGATGGCGTGCTCTTAGGCACTACCCAACTGTCTCCTGTCAACATCTGCACCTTCAGAGGGGA
TGTCACCCACATTGCAGGTACTCATAATTACACAATGAATTTGGCTTCTCAAAATTGGAACAATTATGAC
CCAACAGAAGAAATCCCAGCCCCTCTGGGGACCCCAGATTTCGTGGGAAGGATCCAAGGCATGCTCACCC
AAACTACAAGGGGGGATGGCTCTACCCGCGGCCACAAAGCTACAGTGAGCACTGGGGATGTCCACTTCAC
TCCAAAGCTGGGCAGTATTCAGTTCAACACTGATACAAACAATGATTTTGAAACTGGCCAAAACACGAAA
TTCACCCCAGTCGGTGTTGTCCAGGATGGTAATGGTACCCACCAAAATGAACCTCAACAATGGGTGCTCC
CAAGCTACTCAGGTAGAACTGGTCATAATGTACACCTAGCCCCCGCCGTAGCCCCCACTTTTCCGGGTGA
GCAACTTCTTTTCTTCAGGTCCACTATGCCCGGATGCAGCGGGTACCCCAACATGAATTTGGATTGTCTA
CTCCCCCAGGAATGGGTGCAGCACTTCTACCAAGAGGCAGCTCCAGCACAATCTGATGTGGCTCTGCTAA
GATTTGTGAATCCAGACACAGGTAGGGTTCTATTCGAGTGCAAGCTTCATAAATCAGGCTATGTCACAGT
GGCTCACACTGGCCAGCATGATTTGGTTATCCCCCCCAATGGCTACTTTAGATTTGATTCTTGGGTCAAC
CAATTCTACACACTTGCCCCCATGGGAAATGGGACGGGGCGTAGACGTGCATTATAATGGCTGGAGCTTT
CTTCGCCGGGCTGGCATCTGATGTCCTTGGCTCTGGACTTGGTTCCCTAATCAGTGCTGAGGCTGGGGCC
ATCAACCAAAAAGTTGAATTTGAAAATAACAGAAAATTGC

>AY502021.1 Norovirus genogroup 2 strain Hu/NoV/CS-G2/2002/USA nonstructural polyprotein gene, partial cds; capsid protein gene, complete cds; and minor structural protein gene, partial cds
GGCCCCAACCATGAAGACCCATCTGAAACAATGATTCCACACTCCCAAAGACCCATACAGTTGATGTCCT
TACTGGGAGAGGCCGCACTCCACGGCCCAGCATTCTACAGCAAAATCAGCAAGTTAGTCATTGCAGAGCT
AAAAGAAGGTGGCATGGATTTTTACGTGCCCAGGCAAGAGCCAATGTTCAGATGGATGAGATTCTCAGAT
CTGAGCACGTGGGAGGGCGATCGCAATCTGGCTCCCAGTTTTGTGAATGAAGATGGCGTCGAATGACGCC
AACCCATCTGATGGGTCCACAGCCAACCTCGTCCCAGAGGTCAACAATGAGGTTATGGCTTTGGAGCCCG
TTGTTGGTGCCGCTATTGCGGCACCTGTAGCGGGCCAACAAAATGTAATTGACCCCTGGATTAGAAATAA
TTTTGTACAAGCCCCTGGTGGAGAGTTTACAGTGTCACCTAGAAACGCTCCAGGTGAAATACTATGGAGC
GCGCCCTTGGGCCCTGATCTGAATCCCTACCTTTCTCATTTGGCCAGAATGTACAATGGCTATGCAGGTG
GCTTTGAAGTGCAGGTAATCCTTGCGGGGAATGCGTTCACCGCCGGGAAAATCATATTTGCAGCAGTCCC
ACCAAATTTCCCAACTGAAGGCTTGAGCCCCAGCCAGGTCACTATGTTCCCCCATATAATAGTAGATGTT
AGGCAACTGGAACCTGTGTTGATCCCCTTACCTGATGTTAGGAACAATTTCTATCACTACAACCAATCAA
ATGACCCCACCATTAAATTGATAGCAATGCTGTACACACCACTTAGGGCTAATAATGCTGGGGAAGATGT
CTTCACAGTCTCTTGTCGAGTCCTCACGAGGCCATCCCCCGATTTTGATTTCATATTTTTGGTGCCACCC
ACAGTTGAGTCAAGAACTAAACCATTCACCGTCCCAATTTTAACTGTTGAGGAAATGACCAATTCAAGAT
TCCCCATTCCTTTGGAAAAGTTGTTCACGGGTCCTAGCGGTGCCTTTGTTGTTCAACCACAAAATGGCAG
GTGCACGACTGATGGCGTGCTCTTAGGCACTACCCAACTGTCTCCTGTCAACATCTGCACCTTCAGAGGG
GATGTCACCCACATTGCAGGTACTCATAATTACACAATGAATTTGGCTTCTCAAAATTGGAACAATTATG
ACCCAACAGAAGAAATCCCAGCCCCTCTGGGGACCCCAGATTTCGTGGGAAGGATCCAAGGCATGCTCAC
CCAAACTACAAGGGGGGATGGCTCTACCCGCGGCCACAAAGCTACAGTGAGCACTGGGGATGTCCACTTC
ACTCCAAAGCTGGGCAGTATTCAGTTCAACACTGATACAAACAATGATTTTGAAACTGGCCAAAACACGA
AATTCACCCCAGTCGGTGTTGTCCAGGATGGTAATGGTACCCACCAAAATGAACCTCAACAATGGGTGCT
CCCAAGCTACTCAGGTAGAACTGGTCATAATGTACACCTAGCCCCCGCCGTAGCCCCCACTTTTCCGGGT
GAGCAACTTCTTTTCTTCAGGTCCACTATGCCCGGATGCAGCGGGTACCCCAACATGAATTTGGATTGTC
TACTCCCCCAGGAATGGGTGCAGCACTTCTACCAAGAGGCAGCTCCAGCACAATCTGATGTGGCTCTGCT
AAGATTTGTGAATCCAGACACAGGTAGGGTTCTATTCGAGTGCAAGCTTCATAAATCAGGCTATGTAACA
GTGGCTCACACTGGCCAGCATGATTTGGTTATCCCCCCCAATGGCTACTTTAGATTTGATTCTTGGGTCA
ACCAATTCTACACACTTGCCCCCATGGGAAATGGGACGGGGCGTAGACGTGCATTATAATGGCTGGAGCT
TTCTTCGCCGGGCTGGCATCTGATGTCCTTGGCTCTGGACTTGGTTCCCTAATCAGTGCTGGGGCTGGGG
CCATCAACCAAAAAGTTGAATTTGAAAATAACAGAAAATTGCAACAAGCTTCCTTCCAATTTAGTAGCAA
TCTACAACAGGCTTCCTTTCAACATGATAAAGAGATGCTCCAAGCACAAATTGAGGCCACTGAAAAGTTG
CAACAGGGTATGATG

>AY502019.1 Norovirus genogroup 2 strain Hu/NoV/Anchorage/2002/USA nonstructural polyprotein gene, partial cds; capsid protein gene, complete cds; and minor structural protein gene, partial cds
TAGGGGCCCCAACCATGAAGACCCATCTGAAACAATGATTCCACACTCCCAAAGACCCATACAGTTGATG
TCCTTACTGGGAGAGGCCGCACTCCACGGCCCAGCATTCTACAGCAAAATCAGCAAGTTAGTCATTGCAG
AGCTAAAAGAAGGTGGCATGGATTTTTACGTGCCCAGGCAAGAGCCAATGTTCAGATGGATGAGATTCTC
AGATCTGAGCACGTGGGAGGGCGATCGCAATCTGGCTCCCAGTTTTGTGAATGAAGATGGCGTCGAATGA
CGCCAACCCATCTGATGGGTCCACAGCCAACCTCGTCCCAGAGGTCAACAATGAGGTTATGGCTTTGGAG
CCCGTTGTTGGTGCCGCTATTGCGGCACCTGTAGCGGGCCAACAAAATGTAATTGACCCCTGGATTAGAA
ATAATTTTGTACAAGCCCCTGGTGGAGAGTTTACAGTATCCCCCAGAAACGCTCCAGGTGAAATACTATG
GAGCGCGCCCTTGGGCCCTGATCTGAATCCCTACCTTTCTCATTTGGCCAGAATGTACAATGGCTATGCA
GGTGGCTTTGAAGTGCAGGTAATCCTTGCGGGGAATGCGTTTACCGCCGGGAAAATCGTATTTGCAGCAG
TCCCACCAAATTTCCCAACTGAAGGCTTGAGCCCCAGCCAGGTCACTATGTTCCCCCATATAATAGTAGA
TGTTAGGCAACTGGAACCTGTGTTGATCCCCTTACCTGATGTTAGGAACAATTTCTATCACTACAACCAA
TCAAATGACCCCACCATTAAATTGATAGCAATGTTGTACACACCACTTAGGGCTAATAATGCTGGGGAAG
ATGTCTTCACAGTCTCTTGTCGAGTCCTCACGAGGCCATCCCCCGATTTTGATTTCATATTTTTGGTGCC
GCCCACAGTTGAGTCAAGAACTAAACCATTCACCGTCCCAATTTTAACTGTTGAGGAAATGACCAATTCA
AGATTCCCCATTCCTTTGGAAAAGTTGTTCACGGGTCCTAGCAGTGCCTTTGTTGTTCAACCACAAAATG
GCAGGTGCACGACTGATGGCGTGCTCTTAGGCACTACCCAACTGTCTCCTGTCAACATCTGCACCTTCAG
AGGGGATGTCACCCACATTGCAGGTACTCATAATTACACAATGAATTTGGCTTCTCAAAATTGGAACAAT
TATGACCCAACAGAAGAAATCCCAGCCCCTCTGGGGACCCCAGATTTCGTGGGAAGGATCCAAGGCATGC
TCACCCAAACTACAAGGGGGGATGGCTCTACCCGCGGCCACAAAGCTACAGTGAGCACTGGGGATGTCCA
CTTCACTCCAAAGCTGGGCAGTATTCAGTTCAACACTGATACAAACAATGATTTTGAAACTGGCCAAAAC
ACGAAATTCACCCCAGTCGGTGTTGTCCAGGATGGTAATGGTACCCACCAAAATGAACCTCAACAATGGG
TGCTCCCAAGCTACTCAGGTAGAACTGGTCATAATGTACACCTAGCCCCTGCCGTAGCCCCCACTTTTCC
GGGTGAGCAACTTCTTTTCTTCAGGTCCACTATGCCCGGATGCAGCGGGTACCCCAACATGAATTTGGAT
TGCCTACTCCCCCAGGAATGGGTGCAGCACTTCTACCAAGAGGCAGCTCCAGCACAATCTGATGTGGCTC
TGCTAAGATTTGTGAACCCAGACACAGGTAGGGTTCTATTTGAGTGCAAGCTTCATAAATCAGGCTATGT
CACAGTGGCTCACACTGGCCAGCATGATTTGGTTATCCCCCCCAATGGCTACTTTAGATTTGATTCCTGG
GTCAACCAATTCTACACACTTGCCCCCATGGGAAATGGGACGGGGCGTAGACGTGCATTATAATGGCTGG
AGCTTTCTTCGCCGGGCTGGCATCTGATGTCCTTGGCTCTGGACTTGGTTCCCTAATCAGTGCTGGGGCT
GGGGCCATCAACCAAAAAGTTGAATTTGAAAATAACAGAAAATTGCAACAAGCTTCCTTCCAATTTAGTA
GCAATCTACAACAGGCTTCCTTTCAACATGATAAAGAGATGCTCCAAGCACAAATTGAGGCCACTAAAAA
GTTGCAACAGGGTATGATGGAAGTTAAA

>AY502018.1 Norovirus genogroup 2 strain Hu/NoV/CS-D1/2002/CAN nonstructural polyprotein gene, partial cds; capsid protein gene, complete cds; and minor structural protein gene, partial cds
TAGGGGCCCCAACCATGAAGACCCATCTGAAACAATGATTCCACACTCCCAAAGACCCATACAGTTGATG
TCCTTACTGGGAGAGGCCGCACTCCACGGCCCAGCATTCTACAGCAAAATCAGCAAGTTAGTCATTGCAG
AGCTAAAAGAAGGTGGCATGGATTTTTACGTGCCCAGGCAAGAGCCAATGTTCAGATGGATGAGATTCTC
AGATCTGAGCACGTGGGAGGGCGATCGCAATCTGGCTCCCAGTTTTGTGAATGAAGATGGCGTCGAATGA
CGCCAACCCATCTGATGGGTCCACAGCCAACCTCGTCCCAGAGGTCAACAATGAGGTTATGGCTTTGGAG
CCCGTTGTTGGTGCCGCTATTGCGGCACCTGTAGCGGGCCAACAAAATGTAATTGACCCCTGGATTAGAA
ATAATTTTGTACAAGCCCCTGGTGGAGAGTTTACAGTATCCCCTAGAAACGCTCCAGGTGAAATACTATG
GAGCGCGCCCTTGGGCCCTGATCTGAATCCCTACCTTTCTCATTTGGCCAGAATGTACAATGGCTATGCA
GGTGGCTTTGAAGTGCAGGTAATCCTTGCGGGGAATGCGTTCACCGCCGGGAAAATCATATTTGCAGCAG
TCCCACCAAATTTCCCAACTGAAGGCTTGAGCCCCAGCCAGGTCACTATGTTCCCCCATATAATAGTAGA
TGTTAGGCAACTGGAACCTGTGTTGATCCCCTTACCTGATGTTAGGAACAATTTCTATCACTACAACCAA
TCAAATGACCCCACCATTAAATTGATAGCAATGCTGTACACACCACTTAGGGCTAATAATGCTGGGGAAG
ATGTCTTCACAGTCTCTTGTCGAGTCCTCACGAGGCCATCCCCCGATTTTGATTTCATATTTTTGGTGCC
ACCCACAGTTGAGTCAAGAACTAAACCATTCACCGTCCCAATTTTAACTGTTGAGGAAATGACCAATTCA
AGATTCCCTATTCCTTTGGAAAAGTTGTTCACGGGTCCTAGCGGTGCCTTTGTTGTTCAACCACAAAATG
GCAGGTGCACGACTGATGGCGTACTCTTAGGCACTACCCAACTGTCTCCTGTCAACATCTGCACCTTCAG
AGGGGATGTCACCCACATTGCAGGTACTCATAATTACACAATGAATTTGGCTTCTCAAAATTGGAACAAT
TATGACCCAACAGAAGAAATCCCAGCCCCTCTGGGGACCCCAGATTTCGTGGGAAGGATCCAAGGCATGC
TCACCCAAACTACAAGGGGAGATGGCTCTACCCGCGGCCACAAAGCTACAGTGAGCACTGGGGATGTCCA
CTTCACTCCAAAGCTGGGCAGTATTCAGTTCAACACTGATACAAACAATGATTTTGAAACTGGCCAAAAC
ACGAAATTCACCCCAGTCGGTGTTGTCCAGGATGGTAATGGTACCCACCAAAATGAACCTCAACAATGGG
TGCTCCCAAGCTACTCAGGTAGAACTGGTCATAATGTACACCTAGCCCCCGCCGTAGCCCCCACTTTTCC
GGGTGAGCAACTTCTTTTCTTCAGGTCCACTATGCCCGGATGCAGCGGGTACCCCAACATGAATTTGGAT
TGTCTACTCCCCCAAGAATGGGTGCAGCACTTCTACCAAGAGGCAGCTCCAGCACAATCTGATGTGGCTC
TGCTAAGATTTGTGAATCCAGACACAGGTAGGGTTCTATTTGAGTGCAAGCTTCATAAATCAGGCTATGT
CACAGTGGCTCACACTGGCCAGCATGATTTGGTTATCCCCCCCAATGGCTACTTTAGATTTGATTCCTGG
GTCAACCAATTCTACACACTTGCCCCCATGGGAAATGGGACGGGGCGTAGACGTGCATTATAATGGCTGG
AGCTTTCTTCGCCGGGCTGGCATCTGATGTCCTTGGCTCTGGACTTGGTTCCCTAATCAGTGCTGGGGCT
GGGGCCATCAACCAAAAAGTTGAATTTGAAAATAACAGAAAATTGCAACAAGCTTCCTTCCAATTTAGTA
GCAATCTACAACAGGCTTCCTTTCAACATGATAAAGAGATGCTCCAAGCACAAATTGAGGCCACTAAAAA
GTTGCAACAGGGTATGATGGAAGTTAAA

>AY502017.1 Norovirus genogroup 2 strain Hu/NoV/Germanton/2002/USA nonstructural polyprotein gene, partial cds; capsid protein gene, complete cds; and minor structural protein gene, partial cds
GGCCCCAACCATGAAGACCCATCTGAAACAATGATTCCACACTCCCAAAGACCCATACAGTTGATGTCCT
TACTGGGAGAGGCCGCACTCCACGGCCCAGCATTCTACAGCAAAATCAGCAAGTTAGTCATTGCAGAGCT
AAAAGAAGGTGGCATGGATTTTTACGTGCCCAGGCAAGAGCCAATGTTCAGATGGATGAGATTCTCAGAT
CTGAGCACGTGGGAGGGCGATCGCAATCTGGCTCCCAGTTTTGTGAATGAAGATGGCGTCGAATGACGCC
AACCCATCTGATGGGTCCACAGCCAACCTCGTCCCAGAGGTCAACAATGAGGTTATGGCTTTGGAGCCCG
TTGTTGGTGCCGCTATTGCGGCACCTGTAGCGGGCCAACAAAATGTAATTGACCCCTGGATTAGAAATAA
TTTTGTACAAGCCCCTGGTGGAGAGTTTACAGTATCCCCTAGAAACGCTCCAGGTGAAATACTATGGAGC
GCGCCCTTGGGCCCTGATCTAAATCCCTACCTTTCTCATTTGGCCAGAATGTACAATGGCTATGCAGGTG
GCTTTGAAGTGCAGGTAATCCTTGCGGGGAATGCGTTCACCGCCGGGAAAATCATATTTGCAGCAGTCCC
ACCAAATTTCCCAACTGAAGGCTTGAGCCCCAGCCAGGTCACTATGTTCCCCCATATAATAGTAGATGTT
AGGCAACTGGAACCTGTGTTGATCCCCTTACCTGATGTTAGGAACAATTTCTATCACTACAACCAATCAA
ATGACCCCACCATTAAATTGATAGCAATGCTGTACACACCACTTAGGGCTAATAATGCTGGGGAAGATGT
CTTCACAGTCTCTTGTCGAGTCCTCACGAGGCCATCCCCCGACTTTGATTTCATATTTTTGGTGCCACCC
ACAGTTGAGTCAAGAACTAAACCATTCACCGTCCCAATTTTAACTGTTGAGGAAATGACCAATTCAAGAT
TCCCCATTCCTTTGGAAAAGTTGTTCACGGGTCCTAGCGGTGCCTTTGTTGTTCAACCACAAAATGGCAG
GTGCACGACTGATGGCGTGCTCTTAGGCACTACCCAACTGTCTCCTGTCAACATCTGCACCTTCAGAGGG
GATGTCACGCACATTGCAGGTACTCATAATTACACAATGAATTTGGCTTCTCAAAATTGGAACAATTATG
ACCCAACAGAAGAAATCCCAGCCCCTCTGGGGACCCCAGATTTCGTGGGAAGGATCCAAGGCATGCTCAC
CCAAACTACAAGGGGGGATGGCTCTACCCGCGGCCACAAAGCTACAGTGAGCACTGGGGATGTCCACTTC
ACTCCAAAGCTGGGCAGTATTCAGTTCAACACTGATACAAACAATGATTTTGAAACTGGCCAAAACACGA
AATTCACCCCAGTCGGTGTTGTCCAGGATGGTAATGGTACCCACCAAAATGAACCTCAACAATGGGTGCT
CCCAAGCTACTCAGGTAGAACTGGTCATAATGTACACCTAGCCCCTGCCGTAGCCCCCACTTTTCCGGGT
GAGCAACTTCTTTTCTTCAGGTCCACTATGCCCGGATGCAGCGGGTACCCCAACATGAATTTGGATTGTC
TACTCCCCCAGGAATGGGTGCAGCACTTCTACCAAGAGGCAGCTCCAGCACAATCTGATGTGGCTCTGCT
AAGATTTGTGAATCCAGACACAGGTAGGGTTCTATTTGAGTGCAAGCTTCATAAATCAGGCTATGTCACA
GTGGCTCACACTGGCCAGCATGATTTGGTTATCCCCCCCAATGGCTACTTTAGATTTGATTCCTGGGTCA
ACCAATTCTACACACTTGCCCCCATGGGAAATGGGACGGGGCGTAGACGTGCATTATAATGGCTGGAGCT
TTCTTCGCCGGGCTGGCATCTGATGTCCTTGGCTCTGGACTTGGTTCCC

>KU687039.1 Norovirus GII strain Norovirus GII/Hu/KR/2015/GII.P17_GII.17/20150321_GL07LP6 RNA-dependent RNA polymerase protein and major capsid protein genes, partial cds
ATGGTGAGATTTTCTGCTGAGCCACAGCTGGCACAAATAGTGGCAGAGGACCTGCTGTCACCAAGTGTGG
TTGATGTGGGCGATTTCAAAATCGCTATCAATGAAGGCCTACCATCTGGCGTGCCTTGCACCTCACGATG
GAATTCTATTGCCCACTGGTTACTCACCTTGTGTGCCCTTTCTGAAGTGACAGGATTAGGTCCTGACATC
ATACAAGCTAACTCCATGTACTCTTTCTATGGTGATGATGAGATTGTGAGCACAGACATAAAATTGGACC
CAGAGAAATTGACCGCAAAGCTCAAAGAATATGGCCTTAAGCCCACTCGGCCCGACAAAACTGAGGGGCC
GCTGGTGATTAGTGAGGACCTGAATGGGTTGACCTTCCTCCGCCGAACAATCACCCGTGATCCAGCAGGT
TGGTTTGGAAAGTTGGACCAAAACTCCATCCTTAGGCAGTTGTACTGGACAAGAGGACCCAACCATGAAG
ACCCCAGTGAGACCATGATACCACACGCACAAAGACCTGTGCAGCTCATGGCACTACTAGGAGAATCCTC
CCTACATGGACCCTCATTTTACAGCAAGGTTAGCAAATTAGTCATATCTGAACTTAAAGAGGGAGGAATG
GATTTTTATGTGCCCAGACAAGAGTCAATGTTCAGATGGATGAGGTTCTCAGATCTGAGCACATGGGAGG
GCGATCGCAATCTGGCTCCCAGTTTTGTGAATGAAGATGGCGTCGAATGACGCCGCTCCATCTAATGATG
GTGCTGCTGGTCTCGTACCAGAGGGCAACAACGAGACCCTTCCCCTAGAACCAGTTGCGGGCGCAGCTAT
AGCCGCACCCGTCACTGGCCAAAATAACATAATTGACCCCTGGATTAGAACAAATTTTGTGCAAGCACCA
AATGGAGAGTTCACAGTGTCACCCAGGAACTCTCCTGGAGAAATTTTATTAAACTTAGAGTTGGGCCCTG
ATTTGAACCCTTATTTGGCTCATTTGTCAAGGATGTACAATGGCTATGCCGGC

>KU687038.1 Norovirus GII strain Norovirus GII/Hu/KR/2015/GII.P17_GII.17/20150321_GL07LP5 RNA-dependent RNA polymerase protein and major capsid protein genes, partial cds
ATGGTGAGGTTTTCTGCTGAGCCACAGCTGGCACAAATAGTGGCAGAGGACCTGCTGTCACCAAGTGTGG
TTGATGTGGGCGATTTCAAAATCGCTATCAATGAAGGCCTACCATCTGGCGTGCCTTGCACCTCACAATG
GAATTCTATTGCCCACTGGTTACTTACCTTGTGTGCCCTTTCTGAAGTGACAGGATTAGGTCCTGACATC
ATACAAGCTAACTCCATGTACTCTTTCTATGGTGATGATGAGATTGTGAGCACAGACATAAAATTGGACC
CAGAGAAATTGACCGCAAAGCTCAAAGAATATGGCCTTAAACCCACTCGGCCCGACAAAACTGAGGGGCC
GTTGGTGATTAGTGAGGACCTGAATGGGTTGACTTTCCTCCGCCGAACAGTCACCCGTGATCCAGCAGGT
TGGTTTGGAAAGTTGGACCAAAACTCCATCCTCAGGCAGTTGTACTGGACAAGAGGACCCAACCATGAAG
ACCCCAGTGAGACCATGATACCACACGCACAAAGGCCTGTGCAGCTCATGGCACTACTAGGAGAATCCTC
CCTACATGGACCCTCATTTTACAGCAAGGTTAGCAAATTAGTCATATCTGAACTTAAAGAGGGAGGAATG
GATTTTTATGTGCCCAGACAAGAGTCAATGTTCAGATGGATGAGGTTCTCAGATCTAAGCACATGGGAGG
GCGATCGCAATCTGGCTCCCAGTTTTGTGAATGAAGATGGCGTCGAATGACGCCGCTCCATCTAATGATG
GTGCTGCTGGTCTCGTACCAGAGGGCAACAACGAGACCCTTCCCCTAGAACCAGTTGCGGGCGCAGCTAT
AGCCGCACCCGTCACTGGCCAAAATAATATAATTGACCCCTGGATTAGAACAAATTTTGTGCAAGCACCA
AATGGAGAGTTCACAGTGTCACCCAGAAACTCTCCTGGAGAAATTTTATTAAATTTAGAGTTGGGCCCTG
ATTTGAACCCTTATTTGGCTCATTTGTCAAGGATGTACAATGGCCATGCCGGC

>KU687037.1 Norovirus GII strain Norovirus GII/Hu/KR/2015/GII.P17_GII.17/20150321_GL07LP4 RNA-dependent RNA polymerase protein and major capsid protein genes, partial cds
ATGGTGAGATTTTCTGCTGAGCCACAGCTGGCACAAATAGTGGCAGAGGACCTGCTGTCACCAAGTGTGG
TTGATGTGGGCGATTTCAAAATCGCTATCAATGAAGGCCTACCATCTGGCGTGCCTTGCACCTCACAATG
GAATTCTATTGCCCACTGGCTACTTACCTTGTGTGCCCTTTCTGAAGTGACAGGATTAGGTCCTGACATC
ATACAAGCTAACTCCATGTACTCTTTCTATGGTGATGATGAGATTGTGAGCACAGACATAAAATTGGACC
CAGAGAAATTGACCGCAAAGCTCAAAGAATATGGCCTTAAACCCACTCGGCCCGACAAAACTGAGGGGCC
GCTGGTGATTAGTGAGGACCTGAATGGGTTGACTTTCCTCCGCCGAACAGTCACCCGTGATCCAGCAGGT
TGGTTTGGAAAGTTGGACCAAAACTCCATCCTCAGGCAGTTGTACTGGACAAGAGGACCCAACCATGAAG
ACCCCAGTGAGACCATGATACCACACGCACAAAGACCTGTGCAGCTCATGGCACTACTAGGAGAATCCTC
CCTACATGGACCCTCATTTTACAGCAAGGTTAGCAAATTAGTCATATCTGAACTTAAAGAGGGAGGAATG
GATTTTTATGTGCCCAGACAAGAGTCAATGTTCAGATGGATGAGGTTCTCAGATCTAAGCACATGGGAGG
GCGATCGCAATCTGGCTCCCAGTTTTGTGAATGAGGATGGCGTCGAATGACGCCGCTCCATCTAATGATG
GTGCTGCTGGTCTCGTACCAGAGGGCAACAACGAGACCCTTCCCCTAGAACCAGTTGCGGGCGCAGCTAT
AGCCGCACCCGTCACTGGCCAAAATAACATAATTGACCCCTGGATTAGAACAAACTTTGTGCAAGCACCA
AATGGAGAGTCCACAGTGTCACCCAGAAACTCTCCTGGAGAAATTTTATTAAACTTAGAGTTGGGCCCTG
ATTTGAACCCTTATTTGGCTCATTTGTCAAGGATGTACAATGGCCATGCCGGT

>KU687036.1 Norovirus GII strain Norovirus GII/Hu/KR/2015/GII.P17_GII.17/20150321_GL07LP3 RNA-dependent RNA polymerase protein and major capsid protein genes, partial cds
ATGGTGAGATTTTCTGCTGAGCCACAGCTGGCACAAATAGTGGCAGAGGACCTGCTGTCACCAAGTGTGG
TTGATGTGGGCGATTTCAAAATCGCTATCAATGAAGGCCTACCATCTGGCGTGCCTCGCACCTCACAATG
GAATTCTATTGCCCACTGGTTACTTACCTTGTGTGCCCTTTCTGAAGTGACAGGATTAGGTCCTGACATC
ATACAAGCTAACTCCATGTACTCTTTCTATGGTGATGATGAGATTGTGAGCACAGACATAAAATTGGACC
CAGAGAAATTGACCGCAAAGCTCAAAGAATATGGCCTTAAACCCACTCGGCCCGACAAAACTGAGGGGCC
GTTGGTGGTTAGTAAGGACCTGAATGGGTTGACTTTCCTCCGCCGAACAGTCACCCGTGATCCAGCAGGT
TGGTTTGGAAAGTTGGACCAAAACTCCATCCTCAGGCAGTTGTACTGGACAAGAGGACCCAACCATGAAG
ACCCCAGTGAGATCATGATACCACACGCACAAAGACCTGTGCAGCTCATGGCACTACTAGGAGAATCCTC
CCTACATGGACCCTCATTTTACAGCAAGGTTAGCAAATTAGTCATATCTGAACTTAAAGAGGGAGGAATG
GATTTTTATGTGCCCAGACAAGAGTCAATGTTCAGATGGATGAGGTTCTCAGATCTAAGCACATGGGAGG
GCGACCGCAATCTGGCTCCCAGTTTTGTGAATGAAGATGGCGTCGAATGACGCCGCTCCATCTAATGATG
GTGCTGCTGGTCTCGTACCAGAGGGCAACAACGAGACCCTTCCCCTAGAACCAGTTGCGGGCGCAGCTAT
AGCCGCACCCGTCACTGGCCAAAATAACATAATTGACCCCTGGATTAGAACAAATTTTGTGCAAGCACCA
AATGGAGAGTTCACAGTGTCACCCAGAAACTCTCCTGGAGAAATTTTATTAAACTTAGAGTTGGGCCCTG
ATTTGAACCCTTATTTGGCTCATTTGTCAAGGATGTACAACGGCTATGCCGGT

>KU687035.1 Norovirus GII strain Norovirus GII/Hu/KR/2015/GII.P21_GII.21/20150321_GL02LP3 RNA-dependent RNA polymerase protein and major capsid protein genes, partial cds
ATGGTCAAATTTTCACCAGAACCTCATCTGGCCCAAGTAGTTGCAGAAGACCTCTTGTCCCCCAGTGTGA
TGGATGTGGGTGATTTCAAGATTTCAATCAATGAGGGGCTACCCTCTGGTGTGCCTTGCACCTCACAATG
GAACTCCATTGCTCACCGGCTCCTCACACTGTGTGCACTGTCTGAAGTCACAGATCTGTCCCCTGACATC
ATCCAGGCAAACTCCCTATTCTCTTTTTATGGTGATGATGAAATAGTGAGCACAGACATCAAACTGGACC
CAGAGAAACTGACAGTAAAGTTGAAGGAATACGGGTTAAAACCAACCCGTCCTGATAAAACAGAAGGACC
CTTAATTATCTCTGAGGATTTGGATGGCCTGACCTTCTTACGGAGAACGGTAACCCGCGATCCGGCTGGT
TGGTTTGGCAAACTGGATCAAAGTTCAATACTCAGGCAAATGTACTGGACCAGGGGACCAAACCACGAGG
ACCCCTCTGAAACAATGATACCACACTCCCAAAGACCCATACAACTGATGTCACTACTAGGTGAAGCTGC
ACTACATGGCCCATCATTCTATAGCAAAATCAGCAAGTTGGCCATTTCAGAATTGAAAGAGGGTGGGATG
GACTTTTACGTGCCCAGACAAGAATCAATGTTTAGGTGGATGAGGTTCTCAGACTTGAGCACGTGGGAGG
GCGATCGCAATCTGGCTCCCAGTTTTGTGAATGAAGATGGCGTCGAATGACGCCGCTCCATCTAATGATG
GTGCTGCAGGTCTCGTACCAGAGATCAACACTGAGACCTTGCCCCTCGAGCCCGTGGCCGGAGCGGCAAT
TGCTGCCCCTGTTACGGGCCAAAACAATATAATTGATCCCTGGATTAGAAACAATTTTGTGCAGGCCCCT
AATGGTGAGTTCACAGTCTCCCCTAGAAATTCCCCTGGTGAAATTTTAATGAATTTGGAGCTAGGGCCAG
ATCTTAATCCATATTTGGCTCACCTTTCAAGAATGTATAACGGCCATGCCGGT

>KU687034.1 Norovirus GII strain Norovirus GII/Hu/KR/2015/GII.P17_GII.17/20150321_GL02CLP4 RNA-dependent RNA polymerase protein and major capsid protein genes, partial cds
ATGGTGAGATTTTCTGCTGAGCCACAGCCGGCACAAATAGTGGCAGAGGACCTGCTGTCACCAAGTGTGG
TTGATGTGGGCGATTTCAAAATCGCTATCAATGAAGGCCTACCATCTGGCGTGCCTTGCACCTCACAATG
GAATTCTATTGCCCACTGGTTACTTACCTTGTGTGCCCTTTCTGAAGTGACAGGATTAGGTCCTGACATC
ATACAAGCTAACTCCATGTACTCTTTCTATGGTGATGATGAGATTGTGAGCACAGACATAAAATTGGACC
CAGAGAAATTGACCGCAAAGCTCAAAGAATATGGCCTTAAACCCACTCGGCCCGACAAAACTGAGGGGCC
GTTGGTGATTAGTGAGGACCTGAATGGGTTGACTTTCCTCCGCCGAACAGTCACCCGTGATCCAGCAGGT
TGGTTTGGAAAGTTGGACCAAAACTCCATCCTCAGGCAGTTGTACTGGACAAGAGGACCCAACCATGAAG
ACCCCAGTGAGACCATGATACCACACGCACAGAGACCTGTGCAGCTCATGGCACTACTAGGAGAATCCTC
CCTACATGGACCCTCATTTTACAGCAAGGTTAGCAAATTAGTCATATCTGAACTTAAAGAGGGAGGAATG
GATTTTTATGTGCCCAGACAAGAGTCAATGTTCAGATGGATGAGGTTCTCAGATCTAAGCACATGGGAGG
GCGATCGCAATCTGGCTCCCAGTTTTGTGAATGAAGATGGCGTCGAATGACGCCGCTCCATCTAATGATG
GTGCTGCTGGTCTCGTACCAGAGGGCAACAACGAGACCCTTCCCCTAGAACCAGTTGCGGGCGCAGCTAT
AGCCGCACCCGTCACTGGCCAAAATAACATAATTGACCCCTGGATTAGAACAAATTTTGTGCAAGCACCA
AATGGAGAGTTCACAGTGTCACCCAGAAACTCTCCTGGAGAAATTTTATTAAACTTAGAGTTGGGCCCTG
ATTTGAACCCTTATTTGGCTCATTTGTCAAGGATGTATAACGGCCATGCCGGC

>KU687033.1 Norovirus GII strain Norovirus GII/Hu/KR/2015/GII.P17_GII.17/20150321_GL02CLP2 RNA-dependent RNA polymerase protein and major capsid protein genes, partial cds
ATGGTGAGATTTTCTGCTGAGCCACAGCTGGCACAAATAGTGGCAGAGGACCTGCTGTCACCAAGTGTGG
TTGATGTGGGCGATTTCAAAATCGCTATCAATGAAGGCCTACCATCTGGCGTGCCTTGCACCTCACAATG
GAATTCTATTGCCCACTGGTTACTTACCTTGTGTGCCCTTTCTGAAGTGACAGGATTAGGTCCTGACATC
ATACAAGCTAACTCCATGTACTCTTTCTATGGTGATGATGAGATTGTGAGCACAGACATAAAATTGGACC
CAGAGAAATTGACCGCAAAGCTCAAAGAATATGGCCTTAAACCCACTCGGCCCGACAAAACTGAGGGGCC
GTTGGTGATTAGTGAGGACCTGAATGGGTTGACTTTCCTCCGCCGAACAGTCACCCGTGATCCAGCAGGT
TGGTTTGGAAAGTTGGACCAAAACTCCATCCTCAGGCAGTTGTACTGGACAAGAGGACCCAACCATGAAG
ACCCCAGTGAGACCATGATACCACACGCACAAAGACCTGTGCAGCCCATGGCACTACTAGGAGAATCCTC
CCTACATGGACCCTCATTTTACAGCAAGGTTAGCAAATTAGTCATATCTGAACTTAAAGAGGGAGGAATG
GATTTTTATGTGCCCAGACAAGAGTCAATGTTCAGATGGATGAGGTTCTCAGATCTAAGCACATGGGAGG
GCGATCGCAATCTGGCTCCCAGTTTTGTGAATGAAGATGGCGTCGAATGACGCCGCTCCATCTAATGATG
GTGCTGCTGGTCTCGTACCAGAGGGCAACAACGAGACCCTTCCCCTAGAACCAGTTGCGGGCGCAGCTAT
AGCCGCACCCGTCACTGGCCAAAATAACATAATTGACCCCTGGATTAGAACAAATTTTGTGCAAGCACCA
AATGGAGAGTTCACAGTGTCACCCAGAAACTCCCCTGGAGAAATTTTATTAAACTTAGAGTTGGGCCCTG
ATTTGAACCCTTATTTGGCTCATTTGTCAAGGATGTACAATGGCTATGCCGGT

>KU687032.1 Norovirus GII strain Norovirus GII/Hu/KR/2015/GII.P17_GII.17/20150321_GL02CLP1 RNA-dependent RNA polymerase protein and major capsid protein genes, partial cds
ATGGTGAGATTTTCTGCTGAGCCACAGCTGGCACAAATAGTGGCAGAGGACCTGCTGTCACCAAGTGTGG
TTGATGTGGGCGATTTCAAAATCGCTATCAATGAAGGCCTACCATCTGGCGTGCCTTGCACCTCACAATG
GAATTCTATTGCCCACTGGTTACTTACCTTGTGTGCCCTTTCTGAAGTGACAGGATTAGGTCCTGACATC
ATACAAGCTAACTCCATGTACTCTTTCTATGGTGATGATGAGATTGTGAGCACAGACATAAAATTGGACC
CAGAGAAATTGACCGCAAAGCTCAAAGAATATGGCCTTAAACCCACTCGGCCCGACAAAACTGAGGGGCC
GTTGGTGATTAGTGAGGACCTGAATGGGTTGACTTTCCTCCGCCGAACAGTCACCCGTGATCCAGCAGGT
TGGTTTGGAAAGTTGGACCAAAACTCCATCCTCAGGCAGTTGTACTGGACAAGAGGACCCAACCATGAAG
ACCCCAGTGAGACCATGATACCACACGCACAAAGACCTGTGCAGCTCATGGCACTACTAGGAGAATCCTC
CCTACATGGACCCTCATTTTACAGCAAGGTTAGCAAATTAGTCATATCTGAACTTAAAGAGGGAGGAATG
GATTTTTATGTGCCCAGACAAGAGTCAATGTTCAGATGGATGAGGTTCTCAGATCTAAGCACATGGGAGG
GCGATCGCAATCTGGCTCCCAGTTTTGTGAATGAAGATGGCGTCGAATGACGCCGCTCCATCTAATGATG
GTGCTGCTGGTCTCGTACCAGAGGGCAACAACGAGACCCTTCCCCTAGAACCAGTTGCGGGCGCAGCTAT
AGCCGCACCCGTCACTGGCCAAAATAACATAATTGACCCCTGGATTAGAACAAATTTTGTGCAAGCACCA
AATGGAGAGTTCACAGTGTCACCCAGAAACTCTCCTGGAGAAATTTTATTAAACTTAGAGTTGGGCCCTG
ATTTGAACCCTTATTTGGCTCATTTGTCAAGGATGTATAACGGCCATGCCGGC

>KU687031.1 Norovirus GII strain Norovirus GII/Hu/KR/2015/GII.P21_GII.21/20150321_GL02BLP3 RNA-dependent RNA polymerase protein and major capsid protein genes, partial cds
ATGGTCAAATTTTCACCAGAACCTCATCTGGCCCAAGTAGTTGCAGAAGACCTCTTGTCCCCCAGTGTGA
TGGATGTGGGTGATTTCAAGATTTCAATCAACGAGGGGTTACCCTCTGGTGTGCCTTGCACCTCACAATG
GAACTCCATTGCTCACTGGCTCCTCACACTGTGTGCACTGTCTGAAGTTACAGATCTGTCCCCTGACATC
ATCCAGGCAAACTCCCTATTCTCCTTTTATGGTGATGATGAAATAGTGAGCACAGACATCAAATTGGACC
CAGAGAAATTGACAGTAAAGTTGAAGGAATACGGGTTAAAACCAACCCGTCCTGATAAAACAGAAGGACC
CTTAATTATCTCTGAAGATTTGGATGGCCTGACCTTCTTACGGAGAACGGTGACTCGTGATCCGGCTGGG
TGGTTTGGCAAACTGGACCAAAGTTCAATACTCAGGCAAATGTACTGGACCAGGGGACCAAACCATGAGG
ACCCCTCTGAAACAATGATACCACACTCCCAAAGACCCATACAACTGATGTCACTACTAGGTGAAGCTGC
ACTACATGGCCCATCATTCTATAGTAAAATCAGCAAGTTGGTCATCTCAGAATTGAAGGAGGGTGGGATG
GACTTTTACGTGCCCAGACAAGAACCAATGTTTAGGTGGATGAGATTCTCAGATTTGAGCACGTGGGAGG
GCGATCGCAATCTGGCTCCCAGTTTTGTGAATGAAGATGGCGTCGAATGACGCCGCTCCATCTAATGATG
GTGCTGCAGGTCTCGTACCAGAGATCAACACTGAGACCTTGCCCCTCGAGCCCGTGGCCGGAGCGGCAAT
TGCTGCCCCTGTTACGGGCCAAAATAATATAATTGATCCCTGGATTAGAAACAATTTTGTGCAGGCCCCT
AATGGTGAGTTTACAGTCTCCCCTAGAAATTCCCCTGGTGAAATTTTAATGAATTTGGAGCTAGGGCCAG
ATCTTAATCCATATCTGGCTCACCTTTCAAGAATGTATAACGGCTATGCCGGC

>KU687030.1 Norovirus GII strain Norovirus GII/Hu/KR/2015/GII.P21_GII.21/20150321_GL02BLP2 RNA-dependent RNA polymerase protein and major capsid protein genes, partial cds
ATGGTCAAATTTTCACCAGAACCTCATCTGGCCCAAGTAGTTGCAGAAGACCTCTTGTCCCCCAGTGTGA
TGGATGTGGGTGATTTCAAGATTTCAATCAACGAGGGGTTACCCTCTGGTGTGCCTTGCACCTCACAATG
GAACTCCATTGCTCACTGGCTCCTCACACTGTGTGCACTGTCTGAAGTTACAGATCTGTCCCCTGACATC
ATCCAGGCAAACTCCCTATTCTCCTTTTATGGTGATGATGAAATAGTGAGCACAGACATCAAATTGGACC
CAGAGAAATTGACAGTAAAGTTGAAGGAATACGGGTTAAAACCAACCCGTCCTGATAAAACAGAAGGACC
CTTAATTATCTCTGAAGATTTGGATGGCCTGACCTTCTTACGGAGAACGGTGACTCGTGATCCGGCTGGG
TGGTTTGGCAAACTGGACCAAAGTTCAATACTCAGGCAAATGTACTGGACCAGGGGACCAAACCATGAGG
ACCCCTCTGAAACAATGATACCACACTCCCAAAGACCCATACAACTGATGTCACTACTAGGTGAAGCTGC
ACTACATGGCCCATCATTCTATAGTAAAATCAGCAAGTTGGTCATCTCAGAATTGAAAGAGGGTGGGATG
GACTTTTACGTGCCCAGACAAGAACCAATGTTTAGGTGGATGAGATTCTCAGATTTGAGCACGTGGGAGG
GCGATCGCAATCTGGCTCCCAGTTTTGTGAATGAAGATGGCGTCGAATGACGCCGCTCCATCTAATGATG
GTGCTGCAGGTCTCGTACCAGAGATCAACACTGAGACCTTGCCCCTCGAGCCCGTGGCCGGAGCGGCAAT
TGCTGCCCCTGTTACGGGCCAAAATAATACTATTGATCCCTGGATTAGAAACAATCTTGTGCAGGCCCCT
AATGGTGAGTTTACAGTCTCCCCTAGAAATTCCCCTGGTAAAATTTTAATGAATTTGGAGCTAGGGCCAG
ATCTTAATCCATATCTGGCTCACCTTTCAAGAATGTATAATGGCTATGCCGGC

>KU687029.1 Norovirus GII strain Norovirus GII/Hu/KR/2015/GII.P21_GII.21/20150321_GL02BLP1 RNA-dependent RNA polymerase protein and major capsid protein genes, partial cds
ATGGTCAAATTTTCACCAGAACCTCATCTGGCCCAAGTAGTTGCAGAAGACCTCTTGTCCCCCAGTGTGA
TGGATGTGGGTGATTTCAAGATTTCAATCAACGAGGGGTTACCCTCTGGTGTGCCTTGCACCTCACAATG
GAACTCCATTGCTCACTGGCTCCTCACACTGTGTGCACTGTCTGAAGTTACAGATCTGTCCCCTGACATC
ATCCAGGCAAACTCCCTATTCTCCTTTTATGGTGATGATGAAATAGTGAGCACAGACATCAAATTGGACC
CAGAGAAATTGACAGTAAAGTTGAAGGAATACGGGTTAAAACCAACCCGTCCTGATAAAACAGAAGGACC
CTTAATTATCTCTGAAGATTTGGATGGCCTGACCTTCTTACGGAGAACGGTGACTCGTGATCCGGCTGGG
TGGTTTGGCAAACTGGACCAAAGTTCAATACTCAGGCAAATGTACTGGACCAGGGGACCAAACCATGAGG
ACCCCTCTGAAACAATGATACCACACTCCCAAAGACCCATACAACTGATGTCACTACTAGGTGAAGCTGC
ACTACATGGCCCATCATTCTATAGTAAAATCAGCAAGTTGGTCATCTCAGAATTGAAAGAGGGTGGGATG
GACTTTTACGTGCCCAGACAAGAACCAATGTTTAGGTGGATGAGATTCTCAGATTTGAGCACGTGGGAGG
GCGATCGCAATCTGGCTCCCAGTTTTGTGAATGAAGATGGCGTCGAATGACGCCGCTCCATCTAATGATG
GTGCTGCAGGTCTCGTACCAGAGATCAACACTGAGACCTTGCCCCTCGAGCCCGTGGCCGGAGCGGCAAT
TGCTGCCCCTGTTACGGGCCAAAATAATATTATTGATCCCTGGATTAGAAACAATTTTGTGCAGGCCCCT
AATGGTGAGTTTACAGTCTCCCCTAGAAATTCCCCTGGTAAAATTTTAATGAATTTGGAGCTAGGGCCAG
ATCTTAATCCATATCTGGCTCACCTTTCAAGAATGTATAACGGCCATGCCGGC

>KU687028.1 Norovirus GII strain Norovirus GII/Hu/KR/2015/GII.4/20150321_GL06BLPV4 major capsid protein gene, partial cds
ATGAAGATGGCGTCGAATGACGCCAACCCATCTGATGGGTCCGCAGCCAACCTCGTCCCAGAGGTCAACA
ATGAGGTTATGGCTCTGGAGCCCGCTGTTGGTGCCGCCATTGCGGCACCTGTAGCGGGCCAACAAAATGT
AATTGACCCCTGGATTAGAAATAATTTTGTACAAGCCCCTGGTGGAGAGTTTACAGTATCCCCTAGAAAC
GCTCCAGGTGAAATACTATGGAGCGCGCCCTTGGGCCCTGATCTAAATCCCTACCTATCCCATTTGGCCA
GGATGTACAATGGTTATGCAGGTGGCTTTGAAGTGCAGGTAATTCTCGCGGGGAATGCGTTCGCCGCCGG
GAAGGTCATATTTGCAGCAGTCCCACCAAATTTTCCAACTGAAGGCTTGAGCCCCAGTCAGGTCACTATG
TTCCCCCATATAGTAGTAGATGTTAGGCAACTAGAACCTGTGTTGATTCCCTTACCCGATGTTAGGAATA
ATTTCTATCATTACAATCAATCAAATGACCCTACCATTAAATTGATAGCAATGTTGTATACACCACTTAG
GGCTAATAATGCTGGGGAAGATGTCTTCACAGTTTCTTGCAGAGTTCTCACGAGACCATCCCCCGATTTT
GATTTCATATTTCTAGTGCCACCCACAGTTGAGTCAAGAACTAAACCATTCTCTGTCCCAGTTTTAACTG
TTGAGGAGATGACCAATTCAAGATTCCCCATTCCTTTGGAAAAGTTGTTCACGGGTCCCAGCAGTGCCTT
TGTTGTCCAACCACAAAACGGTAGGTGCACGACTGATGGCGTGCTCCTAGGCACCATCCAACTGTCTCCT
GTCAACATCTGCACCTTCAGAGGAGATGTCACCCATATCACAGGTAGTCGTAACTACACAATGAATTTGG
CTTCTCAAAATTGGAACAATTATGACCCAACAGAAGAAATCCCAGCCCCTCTAGGAACTCCAGATTTTGT
GGGGAAGATTCAAGGCATGCTCACCCAAACCACAAGGACAGATGGCTCAACACGCGGCCACAAAGCTACA
GTGTATACTGGGAGCGCCGACTTTGCTCCAAAACTGGGTAGAGTTCAATTTGAAACTGACACAGACCATG
ATTTTGAAGCTAACCAAAACACAAAGTTCACCCCAGTTGGTGTCATCCAAGATGGTAGCACCACCCACCG
AAACGAACCCCAACAGTGGGTGCTCCCAAGTTACTCAGGCAGAAATACTCCTAATGTGCATTTGGCCCCC
GCTGTGCCCCCCACTTTTCCGGGTGAGCAACTTCTCTTCTTCAGATCCACCACGCCCGGATGCAGCGGGT
ACCCCAACATGGATTTGGACTGTCTGCTCCCCCAGGAATGGGTGCAGTACTTCTACCAAGAGGCAGCCCC
AGCACAATCTGATGTGGCTCTGCTAAGATTTGTGAACCCAGACACAGGTAGGGTTTTGTTTGAGTGTAAG
CTTCATAAATCAGGCTATGTTACAGTGGCTCACACTGGCCAACATGATTTGGTTATCCCCCCCAATGGTT
ACTTTAGGTTTGAATCTTGG

>KU687027.1 Norovirus GII strain Norovirus GII/Hu/KR/2015/GII.4/20150321_GL06BLPV3 major capsid protein gene, partial cds
ATGAAGATGGCGTCGAATGACGCCAACCCATCTGATGGGTCCGCAGCCAACCTCGTCCCAGAGGTCAACA
ATGAGGTTATGGCTCTGGAGCCCGTTGTTGGTGCCGCCATTGCGGCACTTGTAGCGGGCCAACAAAATGT
AATTGACCCCTGGATTAGAAATAATTTTGTACAAGCCCCTGGTGGAGAGTTTACAGTATCCCCTAGAAAC
GCTCCAGGTGAAATACTATGGAGCGCGCCCTTGGGCCCTGATCTAAATCCCTACCTATCCCATTTGGCCA
GGATGTACAATGGTTATGCAGGTGGCTTTGAAGTGCAGGTAATTCTCGCGGGGAATGCGTTCACCGCCGG
GAAGGTCATATTTGCAGCAGTCCCACCAAATTTTCCAACTGAAGGCTTGAGCCCCAGTCAGGTCACTATG
TTCCCCCATATAGTAGTAGATGTTAGGCAACTAGAACCTGTGTTGATTCCCTTACCCGATGTTAGGAATA
ATTTCTATCATTACAATCAATCAAATGACCCTACCATTAAATTGATAGCAATGTTGTATACACCACTTAG
GGCTAATAATGCTGGGGAAGATGTCTTCACAGTTTCTTGCAGAGTTCTCACGAGACCATCCCCCGATTTT
GATTTCATATTTCTAGTGCCACCCACAGTTGAGTCAAGAACTAAACCATTCTCTGTCCCAGTTTTAACTG
TTGAGGAGATGACCAATTCAAGATTCCCCATTCCTTTGGAAAAGTTGTTCACGGGTCCCAGCAGTGCCTT
TGTTGTCCAACCACAAAACGGTAGGTGCACGACTGATGGCGTGCTCCTAGGCACCATCCAACTGTCTCCT
GTCAACATCTGCACCTTCAGAGGAGATGTCACCCATATCACAGGTAGTCGTAACTACACAATGAATTTGG
CTTCTCAAAATTGGAACGATTATGACCCAACAGAAGAAATCCCAGCCCCTCTAGGAACTCCAGATTTTGT
GGGGAAGATTCAAGGCATGCTCACCCAAACCACAAGGACAGATGGCTCAACACGCGGCCACAAAGCTACA
GTGTATACTGGGAGCGCCGACTTTGCTCCAAAACTGGGTAGAGTTCAATTTGAAACTGACACAGACCATG
ATTTTGAAGCTAACCAAAACACAAAGTTCACCCCAGTTGGTGTCATCCAAGATGGTAGCACCACCCACCG
AAACGAACCCCAACAGTGGGTGCTCCCAAGTTACTCAGGCAGAAATACTCCTAATGTGCATTTGGCCCCC
GCTGTGGCCCCCACTTTTCCGGGTGAGCAACTTCTCTTCTTCAGATCCACCACGCCCGGATGCAGCGGGT
ACCCCAACATGGATTTGGACTGTCTGCTCCCCCAGGAATGGGTGCAGTACTTCTACCAAGAGGCAGCCCC
AGCACAATCTGATGTGGCTCTGCTAAGATTTGTGAACCCAGACACAGGTAGGGTTTTGTTTGAGTGTAAG
CTTCATAAATCAGGCTATGTTACAGTGGCTCACACTGGCCAACATGATTTGGTTATCCCCCCCAATGGTT
ACTTCAGGTTTGAGTCTTGG

>KU687026.1 Norovirus GII strain Norovirus GII/Hu/KR/2015/GII.4/20150321_GL06BLPV2 major capsid protein gene, partial cds
ATGAAGATGGCGTCGAGTGACGCCAACCCATCTGATGGGTCCGCAGCCAACCTCGTCCCAGAGGTCAACA
ATGAGGTTATGGCTCTGGAGCCCGTTGTTGGTGCCGCCATTGCGGCACCTGTAGCGGGCCAACAAAATGT
AATTGACCCCTGGATTAGAAATAATTTTGTACAAGCCCCTGGTGGAGAGTTTACAGTATCCCCTAGAAAC
GCTCCAGGTGAAATACTATGGAGCGCGCCCTTGGGCCCTGATCTAAATCCCTACCTATCCCATTTGGCCA
GGATGTACAATGGTTATGCAGGTGGCTTTGAAGTGCAGGTAATTCTCGCGGGGAATGCGTTCACCGCCGG
GAAGGTCATATTTGCAGCAGTCCCACCAAATTTTCCAACTGAAGGCTTGAGCCCCAGTCAGGTCACTATG
TTCCCCCATATAGTAGTAGATGTTAGGCAACTAGAACCTGTGTTGATTCCCTTACCCGATGTTAGGAATA
ATTTCTATCATTACAATCAATCAAATGACCCTACCATTAAATTGATAGCAATGTTGTATACGCCACTTAG
GGCTAATAATGCTGGGGAAGATGTCTTCACAGTTTCTTGCAAAGTTCTCACGAGACCATCCCCCGATTTT
GATTTCATATTTCTAGTGCCACCCACAGTTGAGTCAAGAACTAAACCATTCTCTGTCCCAGTTTTAACTG
TTGAGGAGATGACCAATTCAAGATTCCCCATTCCTTTGGAAAAGTTGTTCACGGGTCCCAGCAGTGCCTT
TGTTGTCCAACCACAAAACGGTAGGTGCACGACTGATGGCGTGCTCCTAGGCACCATCCAACTGTCTCCT
GTCAACATCTGCACCTTCAGAGGAGATGTCACCCATATCACAGGTAGTCGTAACTACACAATGAATTTGG
CTTCTCAAAATTGGAACAATTGTGACCCAACAGAAGAAATCCCAGCCCCTCTAGGAACTCCAGATTTTGT
GGGGAAGATTCAAGGCATGCTCACCCAAACCACAAGGACAGATGGCTCAACACGCGGCCACAAAGCTACA
GTGTATACTGGGAGCGCCGACTTTGCTCCAAAACTGGGTAGAGTTCAATTTGAAACTGACACAGACCATG
ATTTTGAAGCTAACCAAAACACAAAGTTCACCCCAGTTGGTGTCATCCAAGATGGTAGCACCACCCACCG
AAACGAACCCCAACAGTGGGTGCTCCCAAGTTACTCAGGCAGAAATACTCCTAATGTGCATTTGGCCCCC
GCTGTGGCCCCCACTTTTCCGGGTGAGCAACTTCTCTTCTTCAGATCCACCACGCCCGGATGCAGCGGGT
ACCCCAACATGGATTTGGACTGTCTGCTCCCCCAGGAATGGGTGCAGTACTTCTACCAAGAGGCAGCCCC
AGCACAATCTGATGTGGCTCTGCTAAGATTTGTGAACCCAGACACAGGTAGGGTTTTGTTTGAGTGTAAG
CTTCATAAATCAGGCTATGTTACAGTGGCTCACACTGGCCAACATGATTTGGTTATCCCCCCCAACGGTT
ATTTCAGGTTTGACGCCTGG

>KU687025.1 Norovirus GII strain Norovirus GII/Hu/KR/2015/GII.4/20150321_GL06BLPV1 major capsid protein gene, partial cds
ATGAAGATGGCGTCGAATGACGCCAACCCATCTGATGGGTCCGCAGCCAACCTCGTCCCAGAGGTCAACA
ATGAGGTTATGGCTCTGGAGCCCGTTGTTGGTGCCGCCATTGCGGCACCTGTAGCGGGCCAACAAAATGT
AATTGACCCCTGGATTAGAAATAATTTTGTACAAGCCCCTGGTGGAGAGTTTACAGTATCCCCTAGAAAC
GCTCCAGGTGAAATACTATGGAGCGCGCCCTTGGGCCCTGATCTAAATCCCTACCTATCCCATTTGGCCA
GGATGTACAATGGTTATGCAGGTGGCTTTGAAGTGCAGGTAGTTCTCGCGGGGAATGCGTTCACCGCCGG
GAAGGTCATATTTGCAGCAGTCCCACCAAATTTTCCAACTGAAGACTTGAGCCCCAGTCAGGTCACTATG
TTCCCCCATATAGTAGTAGATGTTAGGCAACTAGAACCTGTGTTGATTCCCTTACCCGATGTTAGGAATA
ATTTCTATCATTACAATCAATCAAATGACCCTACCATTAAATTGATAGCAATGTTGTATACACCACTTAG
GGCTAATAATGCTGGGGAAGATGTCTTCACAGTTTCTTGCAGAGTTCTCACGAGACCATCCCCCGATTTT
GATTTCATATTTCTAGTGCCACCCACAGTTGAGTCAAGAACTAAACCATTCTCTGTCCCAGTTTTAACTG
TTGAGGAGATGACCAATTCAAGATTCCCCATTCCTTTGGAAAAGTTGTTCACGGGTCCCAGCAGTGCCTT
TGTTGTCCAACCACAAAACGGTAGGTGCACGACTGATGGCGTGCTCCTAGGCACCATCCAACTGTCTCCT
GTCAACATCTGCACCTTCAGAGGAGATGTCACCCATATCACAGGTAGTCGTAACTACACAATGAATTTGG
CTTCTCAAAATTGGAACAATTATGACCCAACAGAAGAAATCCCAGCCCCTCTAGGAACTCCAGATTTTGT
GGGGAAGATTCAAGGCATGCTCACCCAAACCACAAGGACAGATGGCTCAACACGCGGCCACAAAGCTACA
GTGTATACTGGGAGCGCCGACTTTGCTCCAAAACTGGGTAGAGCTCAATTTGAAACTGACACAGACCATG
ATTTTGAAGCTAACCAAAACACAAAGTTCACCCCAGTTGGTGTCATCCAAGATGGTAGCACCACCCACCG
AAACGAACCCCAACAGTGGGTGCTCCCAAGTTACTCAGGCAGAAATACTCCTAATGTGCATTTGGCCCCC
GCTGTGGCCCCCACTTTTCCGGGTGAGCAACTTCTCTTCTTCAGATCCACCACGCCCGGATGCAGCGGGT
ACCCCAACATGGATTTGGACTGTCTGCTCCCCCAGGAATGGGTGCAGTACTTCTACCAAGAGGCAGCCCC
AGCACAATCTGATGTGGCTCTGCTAAGATTTGTGAACCCAGACACAGGTAGGGTTTTGTTTGAGTGTAAG
CTTCATAAATCAGGCTATGTTACAGTGGCTCACGCTGGCCAACATGATTTGGTTATCCCCCCCAATGGTT
ATTTCAGGTTTGAAGCCTGG

>KU687024.1 Norovirus GII strain Norovirus GII/Hu/KR/2015/GII.21/20150321_GL02CLPV4 major capsid protein gene, partial cds
ATGAAGATGGCGTCGAGTGACGCCGCTCCATCTAATGATGGTGCTGCAGGTCTCGTACCAGAGATCAACA
CTGAGACCTTGCCCCTCGAGCCCGTGGCCGGAGCGGCAATTGCTGCCCCTGTTACGGGCCAAAACAATAT
AATTGATCCCTGGATTAGAAACAATTTTGTGCAGGCCCCTAATGGTGAGTCCACAGTCTCCCCTAGAAAT
TCCCCTGGTGAAATTTTAATGAATTTGGAGCTAGGGCCAGATCTTAATCCATATTTGGCTCACCTTTCAA
GAATGTATAATGGTTATGCTGGAGGAGTGGAAGTGCAAGTGCTCCTAGCTGGGAATGCGTTCACAGCAGG
AAAGATCCTCTTTGCAGCAGTCCCCCCAAATTTCCCCGTTGATATGCTTAGTCCTGCTCAAATTACAATG
CTTCCCCACTTAATCGTAGATGTCAGAACTTTGGAGCCCATTATGATCCCTCTGCCTGATGTTAGGAATG
TTTTCTATCACTTTAATAACCAGCCTGCCCCAAGAATGAGATTGGTTGCTATGCTCTACACTCCTTTAAG
ATCCAATGGGGCCGGTGATGATGTATTCACTGTCTCCTGCAGAGTGCTAACCAGACCTACTCCGGACTTT
GAGTTTACATATTTGGTTCCCCCCTCGGTGGAGTCTAAAACCAAGCCTTTCACCCTCCCCATCCTAACAA
TTGGAGAGCTGACAAACTCTAGATTCCCAGCCCCGATCGATCAGCTGTACACTTCACCCAACACTGATAT
ACTTGTCCAACCCCAAAATGGCCGGTGTACACTGGACGGTGAGCTACAAGGCACAACACAACTTTTGACA
ACAGCAATATGTTCATACAGGGGCACAACATCAAACCCCACTAGTGACTACTGGGATGATCACCTCCTGC
ACTTGGTCCACCCCAATGGGGCAACATATGACCCGACCGAGGACGTGCCAGCTCCTTTTGGCACGCAAGA
CTTTCGGGGCATTCTGTATGGGGTGTTGACTCAAAATACTCAAAATCCCAGGGACGAAGTCTCCAACTCC
CGTGGGATCTACATCTCATCCACTAGTGACAAGTTCACTCCAAAACTGGGTACAATTGGCTTACACCAAG
TGCAAGGCGACACAGCCAGCAACCAACAATCAAAATTTACACCAGTAGGGATAGCGGTGAATCAAAACAC
TCCTTTCAAACAGTGGGAACTCCCAAACTACTCTGGTGCCCTCACCCTCAACACAAACCTTGCACCAGCG
GTTGGGCCCAACTTCCCTGGGGAGCAAATTCTTTTCTTCAGGTCAAATGTTCCAAGTGTTCAAGGTACCC
ACCCCACTCAAGAGATTGATTGCCTGATCCCACAAGAATGGATTTCCCATTTTTACCAAGAATCAGCCCC
CTCTCAGAGTGATGTGGCTTTGGTCAGGTATGTCAACCCTGACACAGGGCGCACGATCTTTGAGGCCAAA
CTGCACAGGCAGGGGTTTATCACCATAGCGGCCACTGGAAGCAACCCCGTGGTCGTGCCCCCCAATGGGT
ACTTCAGATTTGAGGCCTGG

>KU687023.1 Norovirus GII strain Norovirus GII/Hu/KR/2015/GII.21/20150321_GL02CLPV3 major capsid protein gene, partial cds
ATGAAGATGGCGTCGAGTGACGCCGCTCCATCTAATGATGGTGCTGCAGGTCTCGTACCAGAGATCAACA
CTGAGACCTTGCCCCTCGAGCCCGTGGCCGGAGCGGCAATTGCTGCCCCTGTTACGGGCCAAAACAATAT
AATTGATCCCTGGATTAGAAACAATTTTGTGCAGGCCCCTAATGGTGAGTTCACAGTCTCCCCTAGAAAT
TCCCCTGGTGAAATTTTAATGAATTTGGAGCTAGGGCCAGATCTTAATCCATATTTGGCTCACCTTTCAA
GAATGTATAATGGTTATGCTGGAGGAGTGGAAGTGCAAGTGCTCCTAGCTGGGAATGCGTTCACAGCAGG
AAAGATCCTCTTTGCAGCAGTCCCCCCAAATTTCCCCGTTGATATGCTTAGTCCTGCTCAAATTACAATG
CTTCCCCACTTAATCGTAGATGTCAGAACTTTGGAGCCCATTATGATCCCTCTGCCTGATGTTAGGAATG
TTTTCTATCACTTTAATAACCAGCCTGCCCCAAGAATGAGATTGGTTGCTATGCTCTACACTCCTTTAAG
ATCCAATGGGTCCGGTGATGATGTATTCACTGTCTCCTGCAGAGTGCTAACCAGACCTACTCCGGACTTT
GAGTTTACATATTTGGTTCCCCCCTCGGTGGAGTCTAAAACCAAGCCTTTCACCCTCCCCATCCTAACAA
TTGGAGAGCTGACAAACTCTAGATTCCCAGCCCCGATCGATCAGCTGTACACTTCACCCAACACTGATAT
ACTTGTCCAACCCCAAAATGGCCGGTGTACACTGGACGGTGAGCTACAAGGCACAACACAACTTTTGACA
ACAGCAATATGTTCATACAGGGGCACAACATCAAACCCCACTAGTGACTACTGGGATGGTCACCTCCTGC
ACTTGGTCCACCCCAATGGGGCAACATATGACCCGACCGAGGACGTGCCAGCTCCTTTTGGCACGCAAGA
CTTTCGGGGCATTCTGTATGGGGTGTTGACTCAAAATACTCAAAATCCCAGAGACGAAGTCTCCAACTCC
CGTGGGATCTACATCTCATCCACTAGTGACAAGTTCACTCCAAAACTGGGTACAATTGGCTTACACCAAG
TGCAAGGCGACACAGCCAGCAACCAACAATCAAAATTTACACCAGTAGGGATAGCGGTGAATCAAAACAC
TCCTTTCAAACAGTGGGAACTCCCAAACTACTCTGGTGCCCTCACCCTCAACACAAACCTTGCACCAGCG
GTTGGGCCCAACTTCCCTGGGGAGCAAATTCTTTTCTTCAGGTCAAATGTTCCAAGTGTTCAAGGTACCC
ACCCCACTCAAGAGATTGATTGCCTGATCCCACAAGAATGGATTTCCCATTTTTACCAAGAATCAGCCCC
CTCTCAGAGTGATGTGGCTTTGGTCAGGTATGTCAACCCTGACACAGGGCGCACGATCTTTGAGGCCAAA
CTGCACAGGCAGGGGTTTATCGCCATAGCGGCCACTGGAAGCAACCCCGTGGTCGTGCCCCCCAATGGGT
ACTTCAGATTTGAAGCCTGG

>KU687022.1 Norovirus GII strain Norovirus GII/Hu/KR/2015/GII.21/20150321_GL02BLPV6 major capsid protein gene, partial cds
ATGAAGATGGCGTCGAATGACGCCGCTCCATCTAATGATGGTGCTGCAGGTCTCGTACCAGAGATCAACA
CTGAGACCTTGCCCCTCGAGCCCGTGGCCGGAGCGGCAATTGCTGCCCCTGTTACGGGCCAAAATAATAT
AATTGATCCCTGGATTAGAAACAATTTTGTGCAGGCCCCTAATGGTGAGTTTACAGTCTCCCCTAGAAAT
TCCCCTGGTGAAATTTTAATGAATTTGGAGCTAGGGCCAGATCTTAATCCATATTTGGCTCACCCTTCAA
GAATGTACAATGGTTATGCTGGAGGAGTGGAAGTGCAAGTGCTCCTAGCTGGGAATGCGTTCACGGCAGG
AAAGATCCTTTTTGCAGCAGTCCCCCCAAATTTCCCCGTTGATATGCTTAGTCCTACTCAAATTACAATG
CTTCCCCATTTAACTGTAGATGTCAGAACTTTGGAGCCCATTATGATCCCTCTGCCTGATGTTAGGAACG
TTTTCTATCACTTTAATAACCAGCCTGCCCCAAGAATGAGATTGGTTGCTATGCTCTACACTCCTTTAAG
ATCCAATGGGTCCGGTGATGATGTACTCACTGTCTCCTGCAGGGTGCTAACCAGACCTACTCCGGACTTT
GAGTTTACATATTTAGTTCCCCCCTCGGTAGAGTCCAAAACCAAGCCTTTCACCCTACCCATCCTAACAA
TTGGAGAGTTGACAAATTCTAGATTCCCAGCCCCGATCGATCAGTTGTACACTTCACCCAACGCTGATGT
AGTTGTCCAACCCCAAAATGGCCGGTGCACACTGGACGGTGAGCTACAAGGCACAACACAACTTCTGACA
ACGGCAATATGTTCATACAGGGGCACAACATCAAACCCCACTAGTGACTACTGGGATGATCACCTCCTGC
ACTTGGTCCACCCCAATGGGGCAACATATGACCCGACCGAGGACGTGCCAGCTCCTTTTGGCACGCAGGA
CTTTCGGGGCATTCTGTATGGGGTGTTGACTCAAAACACCCAAAATCCCAGGGACGAAGTCTCCAACTCC
CGTGGGATCTACATCTCATCCACTAGTGACAAGTTCACTCCAAAATTGGGTACAATTGGCTTACACCAAG
TGCAAGGCGACACAGCCAGCAACCAACAATCAAAATTCACACCAGTAGGGATAGCGGTGAATCAAAACAC
TCCTTTCAAACAGTGGGAACTCCCAAACTACTCTGGTGCCCTCACCCTCAACACAAACCTTGCACCAGCG
GTTGGGCCCAACTTCCCTGGGGAGCAAATCCTTTTCTTCAGGTCAAATGTTCCAAGTGTTCAAGGTAACC
ACCCTACTCAAGAGATTGATTGCCTGATCCCACAAGAATGGGTTTCCCACTTCTATCAAGAATCAGCTCC
CTCTCAGAGTGATGTGGCTTTGGTCAGGTATGTCAATCCTGACACAGGGCGCACAATCTTTGAGGCCAAA
CTGCATAGGCAGGGATTTATCACCATAGCGGCCACTGGAAGCAACCCCGTGGTCGTGCCCCCCAATGGGT
ACTTTAGGTTTGAGTCTTGG

>KU687021.1 Norovirus GII strain Norovirus GII/Hu/KR/2015/GII.21/20150321_GL02BLPV5 major capsid protein gene, partial cds
ATGAAGATGGCGTCGAATGACGCCACTCCATCTAATGATGGTGCTGCAGGTCTCGTACCAGAGATCAACA
CTGAGACCTTGCCCCTCGAGCCCGTGGCCGGAGCGGCAATTGCTGCCCCTGTTACAGGCCAAAATAATAT
AATTGATCCCTGGATTAGAAACAATTTTGTGCAGGCCCCTAATGGTGAGTTTACAGTCTCCCCTAGAAAT
TCCCCTGGTGAAATTTTAATGAATTTGGAGCTAGGGCCAGATCTTAATCCATATCTGGCTCACCTTTCAA
GAATGTACAATGGTTATGCTGGAGGAGTGGAAGTGCAAGTGCTCCTAGCTGGGAATGCGTTCACGGCAGG
AAAGATCCTTTTTGCAGCAGTCCCCCCAAATTTCCCCGTTGATATGCTTAGTCCTGCTCAAATCACAATG
CTTCCCCATTTAATTGTAGATGTTAGAACTTTGGAGCCCATTATGATCCCTCTGCCTGATGTTAGGAACG
TTTTCTATCACTTTAATAACCAGCCTGCCCCAAGAATGAGATTGGTTGCTATGCTCTACACTCCTTTGAG
ATCCAATGGGTCCGGTGATGATGTGTTCACTGTCTCCTGCAGGGTGCTAACCAGACCTACTCCGGACTTT
GAGTTTACATATTTAGTTCCCCCCTCGGTAGAGTCCAAAACCAAGCCTTTCACCCTACCCATCCTAACAA
TTGGAGAGTTGACAAATTCTAGATTCCCAGCCCCGATCGATCAGTTGTACACTTCACCCAACGCTGATGT
AGTTGTCCAACCCCAAAATGGCCGGTGCACACTGGACGGTGAGCTACAAGGCACAACACAACTTCTGACA
ACGGCAATATGTTCATACAGGGGCACAACATCAAACCCCACTAGTGACTACTGGGATGATCACCTCCTGC
ACTTGGTCCACCCCAATGGGGCAACATATGACCCGACCGAGGACGTGCCAGCTCCTTTTGGCACGCAGGA
CTTTCGGGGCATTCTGTATGGGGTGTTGACTCAAAACACCCAAAATCCCAGGGACAAAGTCTCCAACTCC
CGTGGGATCTACATCTCATCCACTAGTGACAAGTTCACTCCAAAATTGGGTACAATTGGCTTACACCAAG
TGCAAGGCGACACAGCCAGCAACCAACAATCAAAATTCACACCAGTAGGGATAGCGGTGAATCAAAACAC
TCCTTTCAAACAGTGGGAACTCCCAAACTACTCTGGTGCCCTCACCCTCAACACAAACCTTGCACCAGCG
GTTGGGCCCAACTTCCCTGGGGAGCAAATCCTTTTCTTCAGGTCAAATGTTCCAAGTGTTCAAGGTAACC
ACCCTACTCAAGAGATTGATTGCCTGATCCCACAGGAATGGGTTTCCCACTTCTATCAAGAATCAGCTCC
CTCTCAGAGTGATGTGGCTTTGGTCAGGTATGTCAATCCTGACACAGGGCGCACAATCTTTGAGGCCAAA
CTGCATAGGCAGGGATTTATCATCATAGCGGCCACTGGAAGCAACCCCGTGGTCGTGCCCCCCAATGGGT
ACTTTAGATTTGAATCCTGG

>KU687020.1 Norovirus GII strain Norovirus GII/Hu/KR/2015/GII.21/20150321_GL02BLPV4 major capsid protein gene, partial cds
ATGAAGATGGCGTCGAGTGACGCCGCTCCATCTAATGATGGTGCTGCAGGTCTCGTACCAGAGATCAACA
CTGAGACCTTGCCCCTCGAGCCCGTGGCCGGAGCGGCAATTGCTGCCCCTGTTACGGGCCAAAATAATAT
AATTGATCCCTGGATTAGAAACAATTTTGTGCAGGCCCCTAATGGTGAGTTTACAGTCTCCCCTAGAAAT
TCCCCTGGTGAAATTTTAATGAATTTGGAGCTAGGGCCAGATCTTAATCCATATCTGGCTCACCTTTCAA
GAATGTACAATGGTTATGCTGGAGGAGTGGAAGTGCAAGTGCTCCTAGCTGGGAATGCGTTCACGGCAGG
AAAGATCCTTTTTGCAGCAGTCCCCCCAAATTTCCCCGTTGATATGCTTAGTCCTGCTCAAATCACAATG
CTTCCCCATTTAATTGTAGATGTTAGAACTTTGGAGCCCATTATGATCCCTCTGCCTGATGTTAGGAACG
TTTTCTATCACTTTAATAACCAGCCTGCCCCAAGAATGAGATTGGTTGCTATGCTCTACACTCCTTTGAG
ATCCAATGGGTCCGGTGATGATGTGTTCACTGTCTCCTGCAGGGTGCTAACCAGACCTACTCCGGACTTT
GAGTTTACATATTTAGTTCCCCCCTCGGTAGAGTCCAAAACCAAGCCTTTCACCCTACCCATCCTAACAA
TTGGAGAGTTGACAAATTCTAGATTCCCAGCCCCGATCGATCAGTTGTACGCTTCACCCAACGCTGATGT
AGTTGTCCAACCCCAAAATGGCCGGTGCACACTGGACGGTGAGCTACAAGGCACAACACAACTTCTGACA
ACGGCAATATGTTCATACAGGGGCACAACATCAAACCCCACTAGTGACTACTGGGATGATCACCTCCTGC
ACTTGGTCCACCCCAATGGGGCAACATATGACCCGACCGAGGACGTGCCAGCTCCTTTTGGCACGCAGGA
CTTTCGGGGCATTCTGTATGGGGTGTTGACTCAAAACACCCAAAATCCCAGGGACGAAGTCTCCAACTCC
CGTGGGATCTACATCTCATCCACTAGTGACAAGTTCACTCCAAAATTGGGTACAATTGGCTTACACCAAG
TGCAAGGCGACACAGCCAGCAACCAACAATCAAAATTCACACCAGTAGGGATAGCGGTGAATCAAAACAC
TCCTTTCAAACAGTGGGAACTCCCAAACTACTCTGGTGCCCTCACCCTCAACACAAACCTTGCACCAGCG
GTTGGGCCCAACTTCCCTGGGGAGCAGATCCTTTTCTTCAGGTCAAATGTTCCAAGTGTTCAAGGTAACC
ACCCTACTCAAGAGATTGATTGCCTGATCCCACAAGAATGGGTTTCCCACTTCTATCAAGAATCAGCTCC
CTCTCAGAGTGATGTGGCTTTGGTCAGGTATGTCAATCCTGACACAGGGCGCACAATCTTTGAGGCCAAA
CTGCATAGGCAGGGATTTATCACCATAGCGGCCACTGGAAGCAACCCCGTGGTCGTGCCCCCCAATGGGT
ATTTCAGGTTTGATGCCTGG

>KU687019.1 Norovirus GII strain Norovirus GII/Hu/KR/2015/GII.21/20150321_GL02BLPV3 major capsid protein gene, partial cds
ATGAAGATGGCGTCGAATGACGCCGCTCCATCTAATGACGGTGCTGCAGGTCTCGTACCAGAGATCAACA
CTGAGACCTTGCCCCTCGAGCCCGTGGCCGGAGCGGCAATTGCTGCCCCTGTTACGGGCCAAAATAATAT
AATTGATCCCTGGATTAGAAACAATTTTGTGCAGGCCCCTAATGGTGAGTTTACAGTCTCCCCTAGAAAT
TCCCCTGGTGAAATTTTAATGAATTTGGAGCTAGGGCCAGATCTTAATCCATATTTGGCTCACCTATCAA
GAATGTACAATGGTTATGCTGGAGGAGTGGAAGTGCAAGTGCTCCTAGCTGGGAATGCGTTCACGGCAGG
AAAGATCCTTTTTGCAGCAGTCCCCCCAAATTTCCCCGTTGATATGCTTAGTCCTGCTCAAATCACAATG
CTTCCCCATTTAATTGTAGATGTCAGAACTTTGGAGCCCATTATGATCCCTCTGCCTGATGTTAGGAACG
TTTTCTATCACTTTAATAACCAGCCTGCCCCAAGAATGAGATTGGTTGCTATGCTCTACACTCCTTTAAG
ATCCAATGGGTCCGGTGATGATGTATTCACTGTCTCCTGCAGGGTGCTAACCAGACCTACTCCGGACTTT
GAGTTTACATATTTAGTTCCCCCCTCGGTAGAGTCCAAAACCAAGCCTTCCACCCTACCCATCCTAACAA
TTGGAGAGTTGACAAATTCTAGATTCCCAGCCCCGATCGATCAGTTGTACACTTCACCCAACGCTGATGT
AGTTGTCCAACCCCAAAATGGCCGGTGCACACTGGACGGTGAGCTACAAGGCACAACACAACTTTTGACA
ACGGCAATATGTTCATACAGGGGCACAACATCAAACCCCACTAGTGACTACTGGGATGATCACCTCCTGC
ACTTGGTCCACCCCAATGGGGCAACATATGACCCGACCGAGGACGTGCCAGCTCCTTTTGGCACGCAGGA
CTTTCGGGGCATTCTGTATGGGGTGTTGACTCAAAACACCCAAAATCCCAGGGACGAAGTCTCCAACTCC
CGTGGGATCTACATCTCATCCACTAGTGACAAGTTCACTCCAAAATTGGGTACAATTGGCTTACACCAAG
TGCAAGGCGACACAGCCAGCAACCAACAATCAAAATTCACACCAGTAGGGATAGCGGTGAATCAAAACAC
TCCTTTCAAACAGTGGGAACTCCCAAACTACTCTGGTGCCCTCACCCTCAACACAGACCTTGCACCAGCG
GTTGGGCCCAACTTCCCTGGGGAGCAAATCCTTTTCTTCAGGTCAAATGTTCCAAGTGTTCAAGGTAACC
ACCCTACTCAAGAGATTGACTGCCTGATCCCACAAGAATGGGTTTCCCACTTCTATCAAGAATCAGCTCC
CTCTCAGAGTGATGTGGCTTTGGTCAGGTATGTCAATCCTGACACGGGGCGCACAATCTTTGAGGCCAAA
CTGCATAGGCAGGGATTTACCACCATAGCGGCCACTGGAAGCAACCCCGTGGTCGTGCCCCCCAATGGGT
ATTTTAGATTTGAATCCTGG

>KU687018.1 Norovirus GII strain Norovirus GII/Hu/KR/2015/GII.21/20150321_GL02BLPV2 major capsid protein gene, partial cds
ATGAAGATGGCGTCGAATGACGCCGCTCCATCTAATGATGGTGCTGCAGGTCTCGTACCAGAGATCAACA
CTGAGACCTTGCCCCTCGAGCCCGTGGCCGGAGCGGCAATTGCTGCCCCTGTTACGGGCCAAAATAATAT
AATTGATCCCTGGATTAGAAACAATTTTGTGCAGGCCCCTAATGGTGAGTTTACAGTCTCCCCTAGAAAT
TCCCCTGGTGAAATTTTAATGAATTTGGAGCTAGGGCCAGATCTTAATCCATATCTGGCTCACCTTTCAA
GAATGTACAATGGTTATGCTAGAGGAGTGGAAGTGCAAGTGCTCCTAGCTGGGAATGCGTTCACGGCAGG
AAAGATCCTTTTTGCAGCAGTCCCCCCAAATTTCCCCGTTGATATGCTTAGTCCTGCTCAAATCACAATG
CTTCCCCATTTAATTGTAGATGTTAGAACTTTGGAGCCCATTATGATCCCTCTGCCTGATGTTAGGAACG
TTTTCTATCACTTTAATAACCAGCCTGCCCCAAGAATGAGATTGGTTGCTATGCTCTACACTCCTTTGAG
ATCCAATGGGTCCGGTGATGATGTGTTCACTGTCTCCTGCAGGGTGCTAACCAGACCTACTCCGGACTTT
GAGTTTACATATTTAGTTCCCCCCTCGGTAGAGTCCAAAACCAAGCCTTTCACCCTACCCATCCTAACAA
TTGGAGAGTTGACAAATTCTAGATTCCCAGCCCCGATCGATCAGTTGTACACTTCACCCAACGCTGATGT
AGTTGTCCAACCCCAAAATGGCCGGTGCACACTGGACGGTGAGCTACAAGGCACAACACAACTTCTGACA
ACGGCAATATGTTCATACAGGGGCACAACATCAAACCCCACTAGTGACTACTGGGATGATCACCTCCTGC
ACTTGGTCCACCCCAATGGGGCAACATATGACCCGACCGAGGACGTGCCAGCTCCTTTTGGCACGCAGGA
CTTTCGGGGCATTCTGTATGGGGTGTTGACTCAAAACACCCAAAATCCCAGGGACGAAGTCTCCAACTCC
CGTGGGATCTACATCTCATCCACTAGTGACAAGTTCACTCCAAAATTGGGTACAATTGGCTTACACCAAG
TGCAAGGCGACACAGCCAGCAACCAACAATCAAAATTCACACCAGTAGGGATAGCGGTGAATCAAAACAC
TCCTTTCAAACAGTGGGAACTCCCAAACTACTCTGGTGCCCTCACCCTCAACACAAACCTTGCACCAGCG
GTTGGGCCCAACTTCCCTGGGGAGCAAATCCTTTTCTTCAGGTCAAATGTTCCAAGTGTTCAAGGTAACC
ACCCTACTCAAGAGATTGATTGCCTGATCCCACAAGAATGGGTTTCCCACTTCTATCAAGAATCAGCTCC
CTCTCAGAGTGATGTGGCTTTGGTCAGGTATGTCAATCCTGACACAGGGCGCACAATCTTTGAGGCCAAA
CTGCATAGGCAGGGATTTATCACCATAGCGGCCACTGGAAGCAACCCCGTGGTCGTGCCCCCCAATGGGT
ATTTCAGGTTTGAGTCCTGG

>KU687017.1 Norovirus GII strain Norovirus GII/Hu/KR/2015/GII.21/20150321_GL02BLPV1 major capsid protein gene, partial cds
ATGAAGATGGCGTCGAGTGACGCCGCTCCATCTAATGATGGTGCTGCAGGTCTCGTACCAGAGATCAACA
CTGAGACCTTGCCCCTCGAGCCCGTGGCCGGAGCGGCAATTGCTGCCCCTGTTACGGGCCAAAATAATAT
AATTGATCCCTGGATTAGAAACAATTTTGTGCAGGCCCCTAATGGTGAGTTTACAGTCTCCCCTAGAAAT
TCCCCTGGTGAAATTTTAATGAATTTGGAGCTAGGGCCAGATCTTAATCCATATTTGGCTCACCTTTCAA
GAATGTACAATGGTTATGCTGGAGGAGTGGAAGTGCAAGTGCTCCTAGCTGGGAATGCGTTCACGGCAGG
AAAGATCCTTTTTGCAGCAGTCCCCCCAAATTTCCCCGTTGATATGCTTAGTCCTGCTCAAATCACAATG
CTTCCCCATTTAATTGTAGATGTCAGAACTTTGGAGCCCATTATGATCCCTCTGCCTGATGTTAGGAACG
TTTTCTATCACTTTAATAACCAGCCTGCCCCAAGAATGAGATTGGTTGCTGTGCTCTACACTCCTTTAAG
ATCCAATGGGTCCGGTGATGATGTATTCACTGTCTCCTGCAGGGTGCTAACCAGACCTACTCCGGACTTT
GAGTTTACATATTTAGTCCCCCCCTCGGTAGAGTCCAAAACCAAGCCTTTCACCCTACCCATCCTAACAA
TTGGAGAGTTGACAAATTCTAGATTCCCAGCCCCGATCGATCAGTTGTACACTTCACCCAACGCTGATGT
AGTTGTCCAACCCCAGAATGGCCGGTGCACACTGGACGGTGAGCTACAAGGCACAACACAACTTCTGACA
ACGGCAATATGTTCATACAGGGGCACAACATCAAACCCCACTAGTGACTACTGGGATGATCACCTCCTGC
ACTTGGTCCACCCCAATGGGGCAACATATGACCCGACCGAGGACGTGCCAGCTCCTTTTGGCACGCAGGA
CTTTCGGGGCATTCTGTATGGGGTGTTGACTCAAGACACCCAAAATCCCAGGGACGAAGTCTCCAACTCC
CGTGGGATCTACATCTCATCCACTAGTGACAAGTTCACTCCAAAATTGGGTACAATTGGCTTACACCAAG
TGCAAGGCGACACAGCCAGCAACCAACAATCAAAATTCACACCAGTAGGGATAGCGGTGAATCAAAACAC
TCCTTTCAAACAGTGGGAACTCCCAAACTACTCTGGTGCCCTCACCCTCAACACAAACCTTGCACCAGCG
GTTGGGCCCAACTTCCCTGGGGAGCAAATCCTTTTCTTCAGGTCAAATGTTCCAAGTGTTCAAGGTAACC
ACCCTACTCAAGAGATTGACTGCCTGATCCCACAAGAATGGGTTTCCCACTTCTATCAAGAATCAGCTCC
CTCTCAGAGTGATGTGGCTTTGGTCAGGTATGTCAATCCTGACGCGGGGCGCACAATCTTTGAGGCCAAA
CTGCATAGGCAGGGATTTATCACCATAGCGGCCACTGGAAGCAACCCCGTGGTCGTGCCCCCCAATGGGT
ATTTTAGGTTTGAAGCCTGG

>KU687016.1 Norovirus GII strain Norovirus GII/Hu/KR/2015/GII.17/20150321_GL02LPV6 major capsid protein gene, partial cds
ATGAAGATGGCGTCGAATGACGCCGCTCCATCTAATGATGGTGCTGCTGGTCTCGTACCAGAGGGCAACA
ACGAGACCCTTCCCCTAGAACCAGTTGCGGGCGCAGCTATAGCCGCACCCGTCACTGGCCAAAATAATAT
AATTGACCCCTGGATTAGAACAAATTTTGTGCAAGCACCAAATGGAGAGTTCACAGTGTCACCCAGAAAC
TCTCCTGGAGAAATTTTATTAAATTTAGAGTTGGGCCCTGATTTGAACCCTTATTTGGCTCATTTGTCAA
GGATGTACAATGGGTATGCTGGTGGAGTGGAAGTTCAGGTTCTCCTGGCAGGGAACGCGTTCACTGCCGG
AAAGATCCTCTTCGCCGCCGTCCCGCCAAATTTCCCAGTGGAATTCTTAAGCCCAGCCCAGATCACAATG
CTCCCACATTTAATAGTAGATGTTAGGACTCTTGAACCAATTATGATCCCACTCCCTGATGTTAGGAATA
CATTCTTCCATTATAGTAATCAGCCTAACAGCCGCATGAGATTAGTGGCTATGCTCTATACCCCACTCAG
ATCTAATGGCTCAGGTGATGATGTCTTTACTGTCTCTTTCAGGGTTTTGACTAGGCCTACTCCTGATTTT
GAGTTCACTTATTTAGTACCACCTTCTGTTGAATCTAGAACTAAGCCTTTTTCCTTACCTATTTTAACCC
TTTCTGAGCTCACAAATTCGAGGTTCCCAGTCCCCATCGATTCGCTTTTCACCGCCCAGAATAATGTGTT
GCAGGTGCAGTGTCAAAATGGCAGGTGTACACTTGATGGTGAGTTACAAGGCACAACCCAGTTGCTCCCA
TCTGGCATCTGTGCATTCAGAGGACAGGTGACAGCACAAATCAACCAACGTGACAGGTGGCACATGCAAC
TGCAAAACCTCAATGGTACAACATATGACCCAACTGATGATGTGCCAGCCCCGCTGGGTACACCTGACTT
CAAGGGCGTCGTGTTTGGGATGGTAAGCCAAAGAAATGTGGGTAATGATGCGCCTGGCTCAACCAGAGCC
CAACAGGCGTGGGTTTCAACCTATAGCCCCCAATTTGTCCCCAAATTAGGTTCTATCAATCTTAGAATTA
GTGATAATGATGATTTCCAATTCCAGCCGACAAAATTCACACCAGTGGGCGTCAATGATGACGATGATGG
CCACCCGTTCAGACAATGGGAACTACCAAACTATTCAGGGGAGCTTACCTTGAATATGAATCTTGCCCCC
CCAGTTGCTCCAAATTTTCCTGGTGAACAATTGTTATTCTTCAGATCTTTCGTGCCATGCTCAGGAGGTT
ACAACCAAGGTATTATAGATTGTCTTATTCCCCAAGAATGGATCCAACACTTCTATCAGGAATCAGCACC
CTCCCAGTCAGACGTGGCCCTAATCAGGTATGTCAACCCCGATACGGGACGTACACTGTTTGAAGCAAAA
TTGCACAGATCTGGTTACATTACTGTGGCTCACTCTGGAGACTATCCTCTTGTTGTTCCGGCTAATGGAC
ACTTTAGATTTGACGCCTGG

>KU687015.1 Norovirus GII strain Norovirus GII/Hu/KR/2015/GII.17/20150321_GL02LPV4 major capsid protein gene, partial cds
ATGAAGATGGCGTCGAGTGACGCCGCTCCATCTAATGATGGTGCTGCTGGTCTCGTACCAGAGGGCAACA
ACGAGACCCTTCCCCTAGAACCAGTTGCGGGCGCAGCTATAGCCGCACCCGTCACTGGCCAAAATAACAT
AATTGACCCCTGGATTAGAACAAATTTTGTGCAAGCACCAAATGGAGAGTTCACAGTGTCACCCAGAAAC
TCTCCTGGAGAAATTTTATTAAACTTAGAGTTGGGCCCTGATTTGAACCCTTATTTGGCTCATTTGTCAA
GGATGTACAATGGGTATGCTGGTGGAGTGGAAGTTCAGGTTCTCCTGGCAGGGAACGCGTTCACTGCCGG
AAAGATCCTCTTCGCCGCCGTCCTGCCAAATTTCCCAGTGGAATTCTTAAGCCCAGCCCAGATCACAATG
CTCCCACATTTAATAGTGGATGTTAGGACTCTTGAACCAATTATGATCCCACTCCCTGATGTTAGGAATA
CATTCTTCCATTATAGTAATCAGCCTAACAGCCGCATGAGATTAGTGGCTATGCTCTATACCCCACTCAG
ATCTAATGGCTCAGGTGATGATGTCTTTACTGTCTCTTGCAGGGTTTTGACTAGGCCTACTCCTGATTTT
GAGTTCACTTATTTAGTACCACCTTCTGTTGAATCTAAAACTAAGCCTTTTTCCTTACCTATTTTAACCC
TTTCTGAGCTCACAAATTCGAGGTTCCCAGTCCCCATCGATCCGCTTTTCACCGCCCAGAATAATGTGTT
GCAGGTGCAGTGTCAAAATGGCAGGTGTACACTTGATGGTGAGTTACAAGGCACAACCCAATTGCTCCCA
TCTGGCATCTGTGCATTCAGAGGACGGGTGACAGCACAAATCAACCAACGTGACAGGTGGCACATACAAC
TGCAAAACCTCAATGGTACAACATATGACCCAACTGATGATGTGCCAGCCCCGCTGGGTACACCTGACTT
CAAGGGCGTCGTGTTTGGGATGGTAAGCCAAAGAAATGTGGGTAATGATGCGCCTGGCTCAACCAGAGCC
CAACAGGCGTGGGTTTCAACCTATAGCCCCCAATTTGTCCCCAAATTAGGTTCTATCAATCTTAGAATTA
GTGATAATGATGATTTCCAATTCCAGCCGACAAAATTCACACCAGTGGGCGTCAATGATGACGATGATGG
CCACCCGTTCAGACAATGGGAACTACCAAACTATTCAGGGGAGCTTACCTTGAATATGAATCTTGCCCCC
CCAGTTGCTCCAAATTTTCCTGGTGAACAATTGTTATTCTTCAGATCTTTCGTGCCATGCTCAGGAGGTT
ACAACCAAGGTATTATAGATTGTCTTATTCCCCAAGAATGGATCCAACACTTCTATCAGGAATCAGCACC
CTCCCAGTCAGACGTGGCCCTAATCAGGTATGTCAACCCCGATACGGGACGTACACTGTTTGAAGCAAAA
TTGCACAGATCTGGTTACATTACTGTGGCTCACTCTGGAGACTATCCTCTTGTTGTTCCGGCTAATGGAC
ACTTCAGGTTTGATGCCTGG

>KU687014.1 Norovirus GII strain Norovirus GII/Hu/KR/2015/GII.21/20150321_GL02LPV3 major capsid protein gene, partial cds
ATGAAGATGGCGTCGAATGACGCCGCTCCATCTAATGATGGTGCTGCAGGTCTCGTACCAGAGATCAACA
CTGAGACCTTGCCCCTCGAGCCCGTGGCCGGAGCGGCAATTGCTGCCCCTGTTACGGGCCAAAATAATAT
AATTGATCCCTGGATTAGAAACAATTTTGTGCAGGCCCCTAATGGTGAGTTTACAGTCTCCCCTAGAAAT
TCCCCTGGTGAAATTTTAATGAATTTGGAGCTAGGGCCAGATCTTAATCCATATCTGGCTCACCTTTCAA
GAATGTACAATGGTTATGCTGGAGGAGTGGAAGTGCAAGTGCTCCTAGCTGGGAATGCGTTCACGGCAGG
AAAGATCCTTTTTGCAGCAGTCCCCCCAAATTTCCCCGTTGATATGCTTATTCCTGCTCAAATCACAATG
CTTCCCCATTTAATTGTAGATGTTAGAACTTTGGAGCCCATTATGATCCCTCTGCCTGATGTTAGGAACG
TTTTCTATCACTTTAATAACCAGCCTGCCCCAAGAATGAGATTGGTTGCTATGCTCTACACTCCTTTGAG
ATCCAATGGGTCCGGTGATGATGTGTTCACTGTCTCCTGCAGGGTGCTAACCAGACCTACTCCGGACTTT
GAGTTTACATATTTAGTTCCCCCCTCGGTAGAGTCCAAAACCAAGCCTTTCACCCTACCCATCCTAACAA
TTGGAGAGTTGACAAATTCTAGATTCCCAGCCCCGATCGACCAGCTGTACACTTCACCCAACGCTGATGT
AGTTGTCCAACCCCAAAATGGCCGGTGCACACTGGACGGTGAGCTACAAGGCACAACACAACTTCTGACA
ACGGCAATATGTTCATACAGGGGCACAACATCAAACCCCACTAGTGACTACTGGGATGATCACCTCCTGC
ACTTGGTCCACCCCAATGGGGCAACATATGGCCCGACCGAGGACGTGCCAGCTCCTTTTGGCACGCAGGA
CTTTCGGGGCATTCTGTATGGGGTGTTGACTCAAAATACTCAAAATCCCAGGGACGAAGTCTCCAACTCC
CGTGGGATCTACATCTCATCCACTAGTGACAAGTTCACTCCAAAACTGGGTACAATTGGCTTACACCAAG
TGCAAGGCGACACAGCCAGCAACCAACAATCAAAATTTACACCAGTAGGGATAGCGGTGAATCAAAACAC
TCCTTTCAAACAGTGGGAACTCCCAAACTACTCTGGTGCCCTCACCCTCAACACAAACCTTGCACCAGCG
GTTGGGCCCAACTTCCCTGGGGAGCAAATTCTTTTCTTCAGGTCAAATGTTCCAAGTGTTCAAGGTACCC
ACCCCACTCAAGAGATTGATTGCCTGATCCCACAAGAATGGATTTCCCATTTTTACCAAGAATCAGCCCC
CTCTCAGAGTGATGTGGCTTTGGTCAGGTATGTCAACCCTGACACAGGGCGCACGATCTTTGAGGCCAAA
CTGCACAGGCAGGGGTTTATCACCATAGCGGCCACTGGAAGCAACCCCGTGGTCGTGCCCCCCAATGGGT
ATTTCAGATTTGACGCTTGG

>KU687013.1 Norovirus GII strain Norovirus GII/Hu/KR/2015/GII.17/20150321_GL02LPV2 major capsid protein gene, partial cds
ATGAAGATGGCGTCGAGTGACGCCGCTCCATCTAATGATGGTGCTGCTGGTCTCGTACCAGAGGGCAACA
ACGAGACCCTTCCCCTAGAACCAGTTGCGGGCGCAGCTATAGCCGCACCCGTCACTGGCCAAAATAACAT
AATTGACCCCTGGATTAGAACAAATTTTGTGCAAGCACCAAATGGAGAGTTCACAGTGTCACCCAGAAAC
TCTCCTGGAGAAATTTTATTAAACTTAGAGTTGGGCCCTGATTTGAACCCTTATTTGGCTCATTTGTCAA
GGATGTACAATGGGTATGCTGGTGGAGTGGAAGTTCAGGTTCTCCTGGCAGGGAACGCGTTCACTGCCGG
AAAGATCCTCTTCGCCGCCGTCCCGCCAAATTTCCCAGTGGAATTCTTAAGCCCAGCCCAGATCACAATG
CTCCCACATTTAATAGTAGATGTTAGGACTCTTGAACCAATTATGATCCCACTCCCTGATGTTAGGAATA
CATTCTTCCATTATAGTAATCAGCCTAACAGCCGCATGAGATTAGTGGCTATGCTCTATACCCCACTCAG
ATCTAATGGCTCAGGTGGTGATGTCTTTACTGTCTCTTGCAGGGTTTTGACTAGGCCTACTCCTGATTTT
GAGTTCACTTATTTAGTACCACCTTCTGTTAAATCTAAAACTAAGCCTTTTTCCTTACCTATTTTAACCC
TTTCTGAGCTCACAAATTCGAGGTTCCCAGTCCCCATCGATTCGCTTTTCACCGCCCAGAATAATGTGTT
GCAGGTGCAGTGTCAAAATGGCAGGTGTACACTTGATGGTGAGTTACAAGGCACAACCCAGTTGCTCCCA
TCTGGCATCTGTGCATTCAGAGGACGGGTGACAGCACAAATCAACCAACGTGACAGGTGGCACATGCAAC
TGCAAAACCTCAATGGTACAACATATGACCCAACTGATGATGTGCCAGCCCCGCTGGGTACACCTGACTT
CAAGGGCGTCGTGTTTGGGATGGTAAGCCAAAGAAATGTGGGTAATGATGCGCCTGGCTCAACCAGAGCC
CAACAGGCGTGGGTTTCAACCTATAGCCCCCAATTTGTCCCCAAATTAGGTTCTATCAATCTTAGAATTA
GTGATAATGATGATTTCCAATTCCAGCCGACAAAATTCACACCAGTGGGCGTCAATGATGACGATGATGG
CCACCCGTTCAGACAATGGGAACTACCAAACTATTCAGGGGAGCTTACCTTGAATATGAATCTTGCCCCC
CCAGTTGCTCCAAATTTTCCTGGTGAACAATTGTTATTCTTCAGATCTTTCGTGCCATGCTCAGGAGGTT
ACAACCAAGGTATTATAGATTGTCTTATTCCCCAAGAATGGATCCAACACTTCTATCAGGAATCAGCACC
CTCCCAGTCAGACGTGGCCCTAATCAGGTATGTCAACCCCGATACGGGACGTACACTGTTTGAAGCAAAA
TTGCACAGATCTGGTTACATTACTGTGGCTCACTCTGGAGACTATCCTCTTGTTGTTCCGGCTAATGGAC
ATTTCAGGTTTGAATCTTGG

>KU687012.1 Norovirus GII strain Norovirus GII/Hu/KR/2015/GII.21/20150321_GL02LPV1 major capsid protein gene, partial cds
ATGAAGATGGCGTCGAGTGACGCCGCTCCATCTAATGATGGTGCTGCAGGTCTCGTACCAGAGATCAACA
CTGAGACCTTGCCCCTCGAGCCCGTGGCCGGAGCGGCAATTGCTGCCCCTGTTACGGGCCAAAACAATAT
AATTGATCCCTGGATTAGAAACAATTTTGTGCAGGCCCCTAATGGTGAGTTCACAGTCTCCCCTAGAAAT
TCCCCTGGTGAAATTTTAATGAATTTGGAGCTAGGGCCAGATCTTAATCCATATTTGGCTCACCTTTCAA
GAATGTATAATGGTTATGCTGGAGGAGTGGAAGTGCAAGTGCTCCTAGCTGGGAATGCGTTCACAGCAGG
AAAGATCCTCTTTGCAGCAGTCCCCCCAAATTTCCCCGTTGATATGCTTAGTCCTGCTCAAATTACAATG
CTTCCCCACTTAACCGTAGATGTCAGAACTTTGGAGCCCATTATGATCCCTCTGCCTGATGTTAGGAATG
TTTTCTATCACTTTAATAACCAGCCTGCCCCAAGAATGAGATTGGTTGCTATGCTCTACACTCCTTTAAG
ATCTAATGGGTCCGGTGATGATGTATTCACTGTCTCCTGCAGAGTGCTAACCAGACCTACTCCGGACTTT
GAGTTTACATATTTGGTTCCCCCCTCGGTGGAGTCTAAAACCAAGCCTTTCACCCTCCCCATCCTAACAA
TTGGAGAGCTGACAAACTCTAGATTCCCAGCCCCGATCGATCAGCTGTACACTTCACCCAACACTGATAT
ACTTGTCCAACCCCAAAATGGCCGGTGTACACTGGACGGTGAGCTACAAGGCACAACACAACTTTTGACA
ACAGCAATATGTTCATACAGGGGCACAACATCAAACCCCACTAGTGACTACTGGGATGATCACCTCCTGC
ACTTGGTCCACCCCAATGGGGCAACATATGACCCGACCGAGGACGTGCCAGCTCCTTTTGGCACGCAAGA
CTTTCGGGGCATTCTGTATGGGGTGTTGACCCAAAATACTCAAAGTCCCAGGGACGAAGTCTCCAACTCC
CGTGGGATCTACATCTCATCCACTAGTGACAAGTTCACTCCAAAACTGGGTACAATTGGCTTACACCAAG
TGCAAGGCGACACAGCCAGCAACCAACAATCAAAATTTACACCAGTAGGGATAGCGGTGAATCAAAACAC
TCCTTTCAAACAGTGGGAACTCCCAAACTACTCTGGTGCCCTCACCCTCAACACAAACCTTGCACCAGCG
GTTGGGCCCAACTTCCCTGGGGAGCAAATTCTTTTCTTCAGGTCAAATGTTCCAAGTGTTCAAGGTACCC
ACCCCACTCAAGAGATTGATTGCCTGATCCCACAGGAATGGATTTCCCATTTTTACCAAGAATCAGCCCC
CTCTCAGAGTGATGTGGCTTTGGTCAGGTATGTCAACCCTGACACAGGGCGCACGATCTTTGAGGCCAAA
CTGCACAGGCAGGGGTTTATCACCATAGCGGCCACTGGAAGCAACCCCGTGGTCGTGCCCCCCAATGGGT
ACTTTAGGTTTGATTCCTGG

>KU687011.1 Norovirus GII strain Norovirus GII/Hu/KR/2015/GII.17/20151228GL07A_2 capsid protein gene, partial cds
TTGTGAATGAAGATGGCGTCGAGTGACGCCGCTCCATCTAATGATGGTGCTGCTGGTCTCGTACCAGAGG
GCAACAACGAGACCCTTCCCCTAGAACCAGTTGCGGGCGCAGCTATAGCCGCACCCGTCACTGGCCAAAA
TAACATAATTGACCCCTGGATTAGAACAAATTTTGTGCAAGCACCAAATGGAGAGTTCACAGTGTCACCC
AGAAACTCTCCTGGAGAAATTTTATTAAACTTAGAGTTGGGCCCTGATTTGAACCCTTATTTGGCTCATT
TGTCAAGGATGTATAATGGCCATGCCGGT

>KU687010.1 Norovirus GII strain Norovirus GII/Hu/KR/2015/GII.4/20151228GL07A_1 capsid protein gene, partial cds
TTGTGAATGAAGATGGCGTCGAATGACGCCAACCCATCTGATGGGTCCGCAGCCAACCTCGTACCAGAGG
TCAACAATGAGGTTATGGCTTTGGAGCCCGTTGTTGGTGCCGCTATTGCGGCACCTGTAGCGGGCCAACA
AAATGTAATTGACCCCTGGATTAGAAATAATTTTGTACAAGCCCCTGGTGGGGAGTTTACAGTATCCCCT
AGAAACGCTCCAGGTGAAATACTATGGAGCGCGCCCCTAGGCCCTGACCTAAATCCCTACCTATCCCATT
TGGCCAGAATGTATAACGGCCATGCCGGT

>KU687009.1 Norovirus GII strain Norovirus GII/Hu/KR/2015/GII.17/20151228GL02A_2 capsid protein gene, partial cds
TTGTGAATGAAGATGGCGTCGAGTGACGCCGCTCCATCTAATGATGGTGCTGCTGGTCTCGTACCAGAGG
GCAACAACGAGACCCTTCCCCTAGAACCAGTTGCGGGCGCAGCTATAGCCGCACCCGTCACTGGCCAAAA
TAATATAATTGACCCCTGGATTAGAACAAATTTTGTGCAAGCACCAAATGGAGAGTTCACAGTGTCACCC
AGAAACTCTCCTGGAGAAATTTTATTAAATTTAGAGTTGGGCCCTGATCTGAACCCTTATTTGGCTCATT
TGTCAAGGATGTACAACGGCTATGCCGGT

>KU687008.1 Norovirus GII strain Norovirus GII/Hu/KR/2015/GII.21/20151228GL02A_1 capsid protein gene, partial cds
TTGTGAATGAAGATGGCGTCGAATGACGCCGCTCCATCTAATGATGGTGCTGCAGGTCTCGTACCAGAGA
TCAACACTGAGACCTTGCCCCTCGAGCCCGTGGCCGGAGCGGCAATTGCTGCCCCTGTTACGGGCCAAAA
TAATATAATTGATCCCTGGATTAGAAACAATTTTGTGCAGGCCCCTAATGGTGAGCTTACAGTCTCCCCT
AGAAATTCCCCCGGTGAAATTTTAATGAACTTGGAGCTAGGGCCAGATCTTAATCCATATTTGGCTCACC
TTTCAAGAATGTATAATGGCCATGCCGGT

>KU687007.1 Norovirus GII strain Norovirus GII/Hu/KR/2015/GII.21/20150713GL07_2 capsid protein gene, partial cds
TTGTGAATGAAGATGGCGTCGAATGACGCCGCTCCATCTAATGATGGTGCTGCAGGTCTCGTACCAGAGA
TCAACACTGAGACCTTGCCCCTCGAGCCCGTGGCCGGAGCGGCAATTGCTGCCCCTGTTACGGGCCAAAA
TAATATAATTGATCCCTGGATTAGAAACAATTTTGTGCAGGCCCCTAATGGTGAGTTTACAGTCTCCCCT
AGAAATTCCCCTGGTGAAATTTTAATGAATTTGGAGCTAGGGCCAGATCTTAATCCATATTTGGCTCACC
TTTCAAGAATGTATAACGGCCATGCCGGC

>KU687006.1 Norovirus GII strain Norovirus GII/Hu/KR/2015/GII.17/20150713GL07_1 capsid protein gene, partial cds
TTGTGAATGAAGATGGCGTCGAGTGACGCCGCTCCATCTAATGATGGTGCTGCTGGTCTCGTACCAGAGG
GCAACAACGAGACCCTTCCCCTAGAACCAGTTGCGGGCGCAGCTATAGCCGCACCCGTCACTGGCCAAAA
TAATATAATTGACCCCTGGACTAGAACAAATTTTGTGCAAGCACCAAATGGAGAGTTCACAGTGTCACCC
AGAAACTCTCCTGGAGAAATTTTATTAAATTTAGAGTTGGGCCCTGATTTGAACCCTTATTTGGCTCATT
TGTCAAGGATGTACAATGGCCATGCCGGT

>KU687005.1 Norovirus GII strain Norovirus GII/Hu/KR/2015/GII.17/20151228RB_1 capsid protein gene, partial cds
TTGTGAATGAAGATGGCGTCGAGTGACGCCGCTCCATCTAATGATGGTGCTGCTGGTCTCGTACCAGAGG
GCAACAACGAGACCCTTCCCCTAGAACCAGTTGCGGGCGCAGCTATAGCCGCACCCGTCACTGGCCAAAA
TAACATAATTGACCCCTGGATTAGAACAAATTTTGTGCAAGCACCAAATGGAGGGTTCACAGTGTCACCC
AGAAACTCTCCTGGAGAAATTTTATTAAACTTAGAGTTGGGCCCTGATTTGAACCCTTATTTGGCTCATT
TGTCAAGGATGTACAATGGCCATGCCGGC

>KF378733.1 Norovirus PA83/2012/ITA RNA-dependent RNA polymerase and capsid protein VP1 genes, partial cds
CAGCTCTAGAAATCATGGTTAAATTCTCCCCAGAACCACATTTGGCTCAGGTAGTCGCGGAAGACCTTCT
TTCTCCTAGCGTGGTGGACGTGGGCGACTTCACAATATCAATCAACGAGGGTCTTCCCTCTGGGGTGCCC
TGCACCTCCCAGTGGAACTCCATCGCCCACTGGCTGCTCACTCTCTGTGCGCTCTCTGAAGTCACAAACC
TGTCCCCTGATACCATACAGGCTAACTCCCTCTTCTCTTTYTATGGTGATGATGAAATTGTTAGCACAGA
CATAAAATTGGACCCAGAAAAATTGACAGCAAAGCTCAGAGAATATGGGTTAAAACCAACCCGCCCTGAT
AAAACTGAAGGACCCCTCGTCATCTCTGAAGACCTGAATGGCCTAACTTTCCTGCGGAGAACTGTGACCC
GCGACCCAGCTGGTTGGTTTGGAAAACTGGAGCAGAGTTCAATACTCAGGCAAATGTACTGGACTAGGGG
TCCCAACCATGGAGACCCATCTGAAACAATGATTCCACACTCCCAAAGACCCATACAATTAATGTCCCTA
CTGGGGGAGGCCGCTCTTCACGGCCCAGCATTTTACAGCAAAATCAGCAAATTGGTTATTGCAGAGCTAA
AAGAAGGTGGCATGGATTTTTACGTGCCCAGACAAGAGCCAATGTTCAGATGGATGAGATTCTCAGATTT
GAGCACGTGGGAGGGCGATCGCAATCTGGCTCCCAGTTTTGTGAATGAAGATGGCGTCGAGTGACGCCAA
CCCATCTGATGGGTCCGCAGCCAACCTCGTCCCAGAGGTCAACAATGAGGTTATGGCTCTGGAGCCCGTT
GTTGGTGCCGCCATTGCGGCACCTGTAGCGGGCCAACAAAATGTAATTGACCCCTGGATTAGAAACAATT
TTGTACAAGCCCCTGGTGGAGAGTTTACAGTATCCCCTAGAAACGCTCCAGGTGAAATACTATGGAGCGC
GCCCTTAGGCCCTGATCTAAATCCCTACCTATCCCATTTGGCCAGAATG

>KF378732.1 Norovirus PR4200/2012/ITA RNA-dependent RNA polymerase and capsid protein VP1 genes, partial cds
TGGGATTCAACACAACAGAGAGCCGTGTTGGCAGCAGCTCTAGAAATCATGGTTAAATTCTCCCCAGAAC
CACATTTGGCTCAGGTAGTCGCGGAAGACCTTCTTTCTCCTAGCGTGGTGGACGTGGGCGACTTTACAAT
ATCAATCAACGAGGGTCTTCCCTCTGGGGTGCCCTGCACCTCCCAATGGAACTCCATCGCTCACTGGCTT
CTCACTCTCTGTGCGCTCTCCGAAGTCACAAACCTGTCTCCTGATACCATACAGGCTAATTCTCTCTTCT
CTTTTTATGGTGATGATGAAATTGTTAGCACAGACATAAAGTTGGATCCAGAGAAATTGACAGCAAAGCT
CAGAGAATATGGGTTAAAACCAACCCGCCCTGACAAAACTGAAGGACCCCTTGTCATCTCTGAAGACCTG
AATGGCCTAACTTTCCTGCGGAGAACTGTGACCCGCGACCCAGCTGGTTGGTTTGGAAAACTGGAGCAGA
GTTCAATACTCAGGCAAATGTACTGGACTAGGGGTCCCAACCATGGAGACCCATCTGAAACAATGATTCC
ACACTCCCAAAGACCCATACAATTGATGTCCCTACTGGGGGAGGCCGCTCTCCACGGCCCAGCATTTTAC
AGTAAAATCAGCAAATTGGTCATTGCAGAGCTTAAAGAAGGTGGTATGGATTTTTACGTGCCCAGACAAG
AGCCAATGTTCAGATGGATGAGATTCTCAGATCTGAGCACGTGGGAGGGCGATCGCAATCTGGCTCCCAG
TTTTGTGAATGAAGATGGCGTCGAGTGACGCCAACCCATCTGATGGGTCCGCAGCCAACCTCGTCCCAGA
GGTCAACAATGAGGTTATGGCTCTGGAGCCCGTTGTTGGTGCCGCTATTGCGGCACCTGTAGCGGGCCAA
CAAAATGTAATTGACCCCTGGATTAGAAACAATTTTGTACAAGCCCCTGGTGGAGAGTTTACAGTGTCCC
CTAGAAACGCTCCAGGTGAAATACTATGGAGCGCG

>KF378731.1 Norovirus PA13/2013/ITA RNA-dependent RNA polymerase gene, partial cds; and capsid protein VP1 and minor capsid protein VP2 genes, complete cds
ATACCACTATGATGCAGATTACTCTCGATGGGATTCAACACAACAGAGAGCTGTGCTGGCAGCAGCTCTA
GAAATCATGGTTAAATTCTCCCCAGAACCACATTTGGCTCAGGTAGTCGCGGAAGACCTTCTTTCTCCTA
GCGTGGTGGACGTGGGCGACTTCACAATATCAATCAACGAGGGTCTTCCCTCTGGGGTGCCCTGCACCTC
CCAGTGGAACTCCATCGCCCACTGGCTGCTCACTCTCTGTGCGCTCTCTGAAGTCACAAACCTGTCCCCT
GATACCATACAGGCTAACTCCCTCTTCTCTTTTTATGGTGATGATGAAATTGTTAGCACAGACATAAAAT
TGGACCCAGAAAAATTGACAGCAAAGCTCAGAGAATATGGGTTAAAACCAACCCGCCCTGATAAAACTGA
AGGACCCCTCGTCATCTCTGAAGACCTGAATGGCCTAACTTTCCTGCGGAGAACTGTGACCCGCGACCCA
GCTGGTTGGTTTGGAAAACTGGAGCAGAGTTCAATACTCAGGCAAATGTACTGGACTAGGGGTCCCAACC
ATGGAGACCCATCTGAAACAATGATTCCACACTCCCAAAGACCCATACAATTAATGTCCCTACTGGGGGA
GGCCGCTCTTCACGGCCCAGCATTTTACAGCAAAATCAGCAAATTGGTTATTGCAGAGCTAAAAGAAGGT
GGCATGGATTTTTACGTGCCCAGACAAGAGCCAATGTTCAGATGGATGAGATTCTCAGATTTGAGCACGT
GGGAGGGCGATCGCAATCTGGCTCCCAGTTTTGTGAATGAAGATGGCGTCGAGTGACGCCAACCCATCTG
ATGGGTCCGCAGCCAACCTCGTACCAGAGGTCAACAATGAGGTTATGGCTCTGGAGCCCGTTGTTGGTGC
CGCTATTGCGGCACCTGTAGCGGGCCAACAAAATGTAATTGACCCCTGGATTAGAAACAATTTTGTACAA
GCCCCTGGTGGAGAGTTTACAGTGTCCCCTAGAAACGCTCCAGGTGAAATACTATGGAGCGCGCCCTTAG
GCCCTGATCTAAATCCCTACCTATCCCATTTGGCTAGAATGTACAATGGTTATGCAGGTGGTTTTGAAGT
GCAGGTAATTCTCGCGGGGAACGCGTTCGCCGCCGGGAAGATCATATTTGCAGCAGTCCCACCAAATTTT
CCAACTGAAGGCTTAAGCCCCAGCCAGGTCACTATGTTCCCCCATATAATAGTAGATGTTAGACAACTAG
AACCTGTGCTGATTCCCTTACCCGATGTCAGGAATAATTTCTATCATTACAATCAATCAAATGATTCCAC
TATTAAGTTGATAGCAATGTTGTATACACCACTTAGGGCTAATAATGCTGGGGACGATGTCTTCACAGTT
TCTTGCCGAGTTCTCACGAGACCATCCCCCGATTTTGATTTCATATTTTTAGTGCCACCCACAGTTGAGT
CAAGAACTAAACCATTCTCTGTCCCAGTTTTAACTGTTGAGGAGATGACCAATTCAAGATTCCCCATTCC
TTTGGAAAAGTTGTTCACGGGTCCCAGCAGTGCCTTTGTTGTTCAACCACAAAACGGCAGGTGCACGACT
GATGGCGTGCTCCTAGGCACCACCCAACTGTCTCCTGTCAACATCTGCACCCTCAGAGGGGATGTCACCC
ACATCACAGGTAGTCGTAACTACACAATGAATTTGGCTTCTCAAAATTGGAACAATTATGACCCAACAGA
AGAAATCCCAGCCCCTCTAGGAACTCCAGATTTTGTGGGGAAGATTCAAGGCATGCTCACTCAAACCACA
AGGACAGATGGTTCAACACGCGGTTACAAAGCTACAGTGTACACTGGGAGCGCCGACTTTGCTCCAAAAC
TGGGTAGAGTTCAATTTGAAACTGACACAGACCATGATTTTGAAGCTAACCAAAACACAAAGTTCACCCC
AGTCGGTGTCATCCAAGATGGTAGCACCACCCACCGAAATGAACCCCAGCAGTGGGTGCTCCCAAGTTAC
TCAGGCAGAAATACTCATAATGTGCATCTGGCCCCCGCTGTAGCCCCCACTTTTCCGGGTGAGCAACTTC
TCTTCTTCAGATCCACCATGCCCGGATGCAGCGGGTACCCCAACATGGATTTGGACTGTCTGCTCCCCCA
GGAATGGGTGCAGTACTTCTACCAGGAGGCAGCCCCAGCACAATCTGATGTGGCTCTGCTAAGATTTGTG
AATCCAGACACAGGTAGGGTTTTGTTTGAGTGTAAGCTTCACAAATCAGGCTATGTTACAGTGGCTCACA
CTGGCCAACATGATTTGGTTATCCCCCCCAACGGTTACTTTAGGTTTGATTCCTGGGTCAACCAGTTCTA
CACGCTTGCCCCCATGGGAAATGGAACGGGGCGTAGACGTGTAGTATAATGGCTGGAGCTTTCTTTGCTG
GATTGGCATCTGATGTCCTTGGCTCTGGACTTGGTTCTCTTATCAATGCTGGGGCTGGGGCCATCAACCA
AAAAGTTGAATTTGAAAATAACAGAAAATTGCAACAAGCATCCTTCCAATTTAGCAGCAATCTGCAACAG
GCCTCCTTTCAACATGACAAAGAGATGCTCCAAGCACAAATTGAGGCCACCAAAAAGCTACAACAGGAAA
TGATGAAAGTTAAGCAGGCAATGCTCCTAGAGGGTGGGTTCTCTGAGACGGATGCAGCCCGCGGGGCAAT
CAACGCCCCCATGACAAAAGCTTTGGACTGGAGCGGGACAAGGTACTGGGCTCCCGATGCTAGGACTACA
ACATACAATGCAGGCCGCTTTTCCACCCCTCAACCATCGGGGGCACTGCCAGGAAGAGCTAATCTTAGGG
ATGCTGCCCTTGCTCGGGGTCCCTCCAGCAAATCTTCTAACTCTCCTACTGCTACTTCTGTGTACTCGAA
TCAAACTACTTCAACGAGACTTGGTTCTACAGCTGGTTCTGGAACCAGTGTCTTGAGCCTCCCGTCAACT
GCAAGGACTAGGAGCTGGGTTGAGGATCAAAGTAGGAATTTGTCACCTTTCATGAGGGGGGCCCACAACA
TATCGTTTGTCACCCCACCATCTAGCAGATCCTCTAGCCAAGGCACAGTCTCAACCGTGCCTAAAGAGAT
TTTGGACTCCTGGACTGGCGCTTTCAACACGCGCAGGCAGCCTCTCTTCGCTCACATTCGTAAGCGAGGG
GAGTCACGGGTGTAATGTGAAAAGACAAAATTGATTATCTTTCTTTTTCTTTAGTGTCTTTT

>KF386146.1 Norovirus PR343/2013/ITA RNA-dependent RNA polymerase and capsid protein genes, partial cds
TGGGATTCAACACAACAGAGAGCCGTGTTGGCAGCAGCTCTAGAAATCATGGTTAAATTCTCCCCAGAAC
CACATTTGGCTCAGGTAGTCGCGGAAGACCTTCTTTCTCCTAGGGTGGTGGACGTGGGTGACTTCACAAT
GTCAATCAACGGGGGTCTGCCTTGGGGGGTGCCCTGCACCTCCCCAAGGAACTCCATCGCCCACTGGCTT
CTCACTCTCTGTGCGCTCTCCGAAGTCACAAACCTGTCTCATGATACCATACAGGCTAATTCTCTTTTCT
CTTTTTATGGTGATGATGAAATTGTTAGCACAGACATAAAATTGGACCCAGAGAAATTGACAGCAAAGCT
CAGAGAATATGGGTTAAAACCAACCCGCCCTGACAAAACTGAAGGACCCCTTGTCATCTCTGAAGACCTG
AATGGCCTAACTTTCCTGCGGAGAACTGTGACCCGCGACCCAGCTGGTTGGTTTGGAAAACTGGAGCAGA
GTTCAATACTCAGGCAAATGTACTGGACTAGGGGTCCTAACCATGGAGACCCATCTGAAACAATGATTCC
ACACTCCCAAAGACCCATACAATTGATGTCCCTACTGGGGGAGGCCGCTCTCCACGGCCCAGCATTTTAC
AGTAAAATCAGCAAATTGGTCATTGCAGAGCTAAAAGAAGGTGGTATGGATTTTTACGTGCCCAGACAAG
AGCCAATGTTCAGATGGATGAGATTCTCAGATCTGAGCACGTGGGAGGGCGATCGCAATCTGGCTCCCAG
TTTTGTGAATGAAGATGGCGTCGAGTGACGCCAACCCATCTGATGGGTCCGCAGCCAACCTCGTCCCAGA
GGTCAACAATGAGGTTATGGCTCTGGAGCCCGTTGTTGGTGCCGCCATTGCGGCACCTGTAGCGGGCCAA
CAAAATGTAATTGACCCCTGGATTAGAAACAATTTTGTACAAGCCCCTGGTGGAGAGTTTACAGTGTCCC
CTAGAAACGCTCCAGGTGAAATACTATGGAGCGCG

>MF140642.1 Norovirus GII strain Norovirus/GII/Hu/NL/2013/GII.P4-GII.4/Rotterdam/E1300306_p11_d83 ORF1 gene, partial cds; ORF2 gene, complete cds; and ORF3 gene, partial cds
CACGACCACCTACTCCAGAACTGGTTAAAAATATTCCCCCTCCCCCACCCAACGGAGAGGATGAAATAGT
GGTTTCTTATAGTGTCAAAGATGGTGTTTCCGGTTTGCCTGACCTTTCCACCGTCAGGCAACCGGAAGAA
TCCAACACGGCCTTCAGTGTCCCTCCACTCAATCAGAGGGAGAATAGAGATGCTAAGGAACCACTCACTG
GAACAATTCTGGAAATGTGGGACGGGGAAATCTACCATTATGGCCTGTATGTGGATCGAGGTCTTGTACT
AGGCGTGCACAAACCGCCAGCTGCCATCAGCCTCGCTAAGGTTGAGCTAGCACCACTCTCCTTGTACTGG
AGACCTGTGTACACTCCTCAGTACCTCATCTCTCCAGACACTCTCAAGAAATTGTCCGGAGAAACGTTCC
CCTACACAGCCTTTGATAACAACTGCTATGCCTTTTGTTGCTGGGTCCTGGACCTAAATGACTCGTGGCT
GAGCAGGAGAATGATCCAGAGAACGACTGGTTTCTTCAGGCCCTACCAAGACTGGAATAGGAAACCCCTT
CCCACTATGGATGACTCCAAAATAAAAAAGGTAGCTAACATATTTCTGTGTGCTCTGTCCTCGCTATTCA
CCAGACCCATAAAAGATATAATAGGGAAGATAAGGCCTCTTAACATCCTCAACATCTTAGCCTCATGTGA
TTGGACCTTTGCGGGCATAGTGGAGTCCCTGATACTCTTGGCAGAACTCTTTGGAGTTTTCTGGACACCC
CCAGATGTGTCTGCGATGATTGCCCCCTTACTTGGTGACTACGAGCTACAAGGACCTGAGGACCTTGCAG
TGGAGCTCGTCCCCGTGGTGATGGGGGGAATTGGTTTGGTGCTAGGATTCACCAAAGAGAAGATTGGGAA
GATGTTGTCATCTGCTGCGTCCACCTTAAGAGCTTGCAAAGACCTTGGTGCATATGGGCTAGAGATCCTA
AAGTTAGTCATGAAGTGGTTCTTCCCGAAGAAGGAGGAGGCAAATGAGCTGGCTATAGTGAGGTCCATCG
AGGATGCAGTCCTGGATCTCGAGGCAATTGAAAACAATCATATGACCGCCTTGCTTAAAGATAAAGACAG
TCTGGCAACCTACATGAGAACACTTGACCTTGAAGAGGAGAAAGCCAGGAAACTCTCAACCAAGTCTGCC
TCACCCGACATCGTGGGCACAATCAACGCCCTCCTGGCGAGAATCGCTGCCGCACGTTCTCTGGTGCATC
GAGCGAAGGAGGAGCTTTCCAGCAGACCAAGACCTGTGGTGTTGATGATATCAGGCAGGCCAGGAATAGG
GAAGACCCACCTCGCTAGGGAAGTGGCTAAGAGAATCGCAGCCTCCCTTACAGGAGACCAGCGTGTTGGC
CTTATCCCACGCAATGGCGTCGACCATTGGGATGCGTACAAGGGGGAGAGGGTCGTCCTATGGGACGATT
ATGGAATGAGCAACCCTATTCACGATGCCCTCAGACTGCAAGAACTCGCTGACACTTGCCCCCTCACTCT
GAACTGTGACAGGATTGAAAATAAAGGAAAGGTCTTTGACAGCGATGTCATCATTATCACCACCAATCTG
GCCAACCCAGCACCACTGGACTATGTCAACTTTGAAGCATGCTCGAGGCGCATTGACTTCCTCGTGTATG
CAGAAGCTCCTGATGTCGAAAAGGCGAAGCGTGACTTCCCAGGCCAGCCTGACATGTGGAAGAACGCTTT
CAGTTCTGATTTCTCACACATAAAACTAGCACTGGCCCCACAGGGTGGTTTCGACAAGAACGGGAACACC
CCACACGGAAAGGGCGTCATGAAGACTCTCACCACTGGCTCCCTTATTGCCCGGGCATCAGGGCTGCTCC
ATGAGAGGTTAGATGAATTTGAACTGCAGGGTCCAGCTCTCACCACCTTCAATTTCGATCGCAATAAAGT
GCTTGCCTTTAGACAGCTTGCTGCTGAAAATAAATATGGATTGATGGACACAATGAGGGTTGGGAAACAG
CTCAAGGATGTCAAAACCATGCCAGAACTCAAACAAGCACTCAAGAATGTCTCAATCAAGAAGTGTCAAA
TAGTGTATAGTGGTTGCACCTACATGCTTGAGTCTGATGGCAAGGGCAATGTGAAAGTTGACAGGATCCA
GAGCGCCGCCGTGCAGACCAACAATGAGCTGGCTGGTGCCCTGCACCATTTGAGGTGCGCCAGAATCAGA
TACTATGTCAAGTGTGTCCAGGAAGCCCTGTATTCCATCATCCAAATTGCTGGGGCTGCATTTGTCACCA
CGCGCATTGCCAAGCGCATGAACATACAAGACCTATGGTCCAAGCCACAAGTGGAAAACACAGAGGAGAC
TACCAGCAAGGACGGGTGCCCAAAACCTAAGGATGATGAGGAGTTTGTCATTTCATCCGACGACATCAAA
ACTGAGGGCAAGAAAGGGAAGAACAAGACTGGCCGTGGCAAGAAGCACACAGCATTTTCAAGCAAAGGCC
TCAGTGATGAAGAGTACGATGAATACAAGAGGATTAGAGAAGAAAGGAATGGCAAGTACTCTATAGAAGA
GTACCTTCAGGACAGGGACAAATATTATGAGGAGGTGGCCATTGCCAGAGCGACTGAGGAAGACTTCTGT
GAAGAGGAGGAAGCCAAGATCCGGCAAAGGATCTTTAGGCCGACAAGGAAACAACGCAAGGAGGAAAGAG
TCTCTCTCGGCTTGGTCACAGGCTCTGAAATTAGGAAAAGAAACCCAGATGACTTCAAACCCAAGGGGAA
ATTATGGGCTGACGATGACAGGAGTGTGGACTACAATGAGAAACTCAGTTTTGAGGCCCCACCAAGCATT
TGGTCGAGAATAGTCAACTTTGGTTCAGGCTGGGGATTCTGGGTCTCCCCCAGCTTGTTCATAACATCAA
CCCATGTTATACCCCAGGGCGCAAAGGAGTTCTTTGGAGTCCCCATCAAACAAATACAGGTATACAAGTC
AGGCGAGTTCTGTCGCTTGAGATTCCCTAAACCAATCAGGACTGATGTGACGGGCATGATCTTAGAAGAA
GGCGCACCTGAGGGCACCGTGGTCACACTACTCATCAAAAGGTCCACTGGGGAACTTATGCCCCTAGCAG
CTAGGATGGGGACCCATGCGACCATGAAGATCCAAGGGCGCACTGTTGGGGGCCAGATGGGCATGCTTCT
GACAGGATCCAACGCCAAGGGTATGGACCTGGGTACTACACCAGGTGATTGTGGCTGCCCCTATATCTAC
AAGAGAGGTAATGACTATGTGGTCATTGGAGTCCACACGGCTGCCGCACGTGGGGGGAACACTGTCATAT
GTGCCACCCAGGGGAGTGAAGGAGAGGCTACACTTGAGGGTGGTGACAACAAGGGGACATACTGTGGTGC
ACCAATCCTAGGCCCAGGGAGTGCCCCAACACTTAGCACCAAGACCAAATTCTGGAGATCGTCCACAGCA
TCACTCCCACCTGGCACCTATGAACCAGCCTATCTTGGTGGTAAGGACCCTAGAGTCAAGGGTGGCCCTT
CACTGCAGCAAGTCATGAGGGAACAGTTGAAGCCATTCACAGAGCCCAGGGGCAAGCCACCAAAACCAAG
TGTGTTAGAAGCTGCCAAGAAGACCATCATCAATGTCCTTGAGCAAACAATTGATCCACCTGAGAAATGG
TCGTTCGCACAAGCTTGCGCGTCCCTTGACAAGACCACTTCCAGTGGTCATCCGCACCACATGCGGAAAA
ACGACTGCTGGAACGGGGATTCCTTCACAGGCAAGCTGGCAGACCAGGCTTCCAAGGCCAACCTGATGTT
TGAAGAAGGGAAGAACATGACCCCAGTCTACACAGCTGCGCTCAAGGATGAGTTAGTTAAAACTGACAAA
ATTTATGGCAAGATCAAGAAGAGGCTTCTTTGGGGCTCGGACTTGGCGACCATGATCCGGTGTGCTCGAG
CATTCGGAGGCTTAATGGATGAACTCAAAGCGCACTGTGTCACACTTCCCATTAGAGTTGGCATGAATAT
GAATGAGGATGGCCCCATCATCTTCGAGAGGCATTCCAGGTATACGTACCACTATGATGCTGATTACTCT
CGATGGGATTCAACACAACAGAGAGCCGTGTTGGCAGCAGCTCTAGAAATCATGGTTAAATTCTCCCCAG
AACCACATTTGGCTCAGGTAGTCGCGGAAGACCTTCTTTCTCCTAGCGTGGTGGACGTGGGCGACTTCAC
AATATCAATCAACGAGGGTCTCCCCTCTGGGGTGCCCTGCACCTCCCAATGGAACTCCATCGCCCACTGG
CTTCTCACTCTCTGTGCGCTCTCCGAAGTCACAAATCTGTCCCCTGATACCATACAGGCCAATTCTCTCT
TCTCTTTTTATGGTGATGATGAAATTGTTAGCACAGACATAAAATTGGACCCAGAGAAATTGACAGCAAA
GCTCAGAGAATATGGGTTAAAACCAACCCGCCCTGACAAAACTGAAGGACCCCTTGTCATCTCTGAAGAC
CTGAATGGCCTAACTTTCCTGCGGAGAACTGTGACCCGCGACCCAGCTGGTTGGTTTGGAAAACTGGAGC
AGAGTTCAATACTCAGGCAAATGTACTGGACTAGGGGTCCCAACCATGGAGACCCATCTGAAACAATGAT
TCCACACTCCCAAAGACCCATACAATTGATGTCCCTACTGGGGGAGGCCGCTCTCCACGGCCCAGCATTT
TACAGTAAAATCAGCAAATTGGTCATTGCAGAGCTAAAAGAAGGTGGTATGGATTTTTACGTGCCCAGAC
AAGAGCCAATGTTCAGATGGATGAGATTCTCAGATCTGAGCACGTGGGAGGGCGATCGCAATCTGGCTCC
CAGTTTTGTGAATGAAGATGGCGTCGAGTGACGCCAACCCATCTGATGGGTCCGCAGCCAACCTCGTCCC
AGAGGTCAACAATGAGGTTATGGCTCTGGAGCCCGTTGTTGGTGCCGCCATTGCGGCACCTGTAGCGGGC
CAACAAAATGTAATTGACCCCTGGATTAGAAACAATTTTGTACAAGCCCCTGGTGGAGAGTTTACAGTGT
CCCCTAGAAACGCTCCAGGTGAAATACTATGGAGCGCGCCCTTAGGCCCTGACCTAAATCCCTACCTATC
CCATTTGGCCAGAATGTATAATGGTTATGCAGGTGGTTTTGAAGTGCAGGTAATTCTCGCGGGGAACGCG
TTCACCGCCGGGAAGGTCATATTTGCAGCAGTCCCACCAAATTTTCCAACTGAAGGCTTGAGCCCCAGCC
AGGTCACTATGTTCCCCCATATAGTAGTAGATGTTAGGCAACTAGAACCTGTGTTGATTCCCTTACCCGA
TGTTAGGAATAATTTCTATCATTACAATCAATCAAATGACCCCACCATCAAGTTGATAGCAATGCTGTAT
ACACCACTTAGGGCTAATAATGCTGGGGACGATGTCTTCACAGTTTCTTGCCGAGTTCTCACGAGACCAT
CCCCCGATTTTGATTTTATATTTCTAGTGCCACCCACAGTTGAGTCTAGAACTAAACCATTCTCTGTCCC
AGTTTTAACTGTTGAGGAGATGACCAATTCAAGATTCCCCATTCCTTTGGAAAAGTTGTTCACGGGTCCC
AGCAGTGCCTTTGTTGTTCAACCACAAAACGGTAGGTGCACGACTGATGGCGTGCTCCTAGGCACCACCC
AATTGTCTCCTGTCAACATCTGCACCTTCAGAGGGGATGTCATCCACATCACAGGTAGTCGTAACTACAC
AATGAATTTGGCTTCTCAAAATTGGAACAATTATGACCCAACAGAAGAAATCCCAGCCCCTCTAGGAGCT
CCAGATTTTGTGGGGAAGATTCAAGGCATGCTCACCCAAACCACAAGGGCAAATGGCTCAACACGCGGCC
ACAAAGCTACAGTGTACACTGGGAGCGCCGACTTTGCTCCAAAACTGGGCAGAGTTCAATTTGAAACTGA
CACAGACCATGATTTTGAAGCTAACCAAAACACAAAGTTCACCCCAGTCGGTGTCATCCAAGATGGTAGC
ACCACCCACCGAAATGAACCCCAACAGTGGGTGCTCCCAAGTTACTCAGGCAGAAATACTCATAATGTTC
ATCTGGCCCCCGCTGTAGCCCCCACTTTTCCGGGTGAACAACTTCTCTTCTTTAGATCCACCATGCCCGG
ATGTAGCGGGTACCCCAACATGGATTTGGACTGTCTGCTCCCCCAGGAATGGGTGCAGTACTTCTACCAA
GAGGCAGCCCCAGCACAATCTGATGTGGCTCTGCTAAGATTTGTGAATCCAGACACAGGTAGGGTTTTGT
TTGAGTGTAAGCTCCATAAATCAGGCTATGTTACAGTGGCTCACACTGGCCAACATGATTTGGTTATCCC
CCCCAATGGTTATTTTAGGTTTGATTCCTGGGTCAACCAGTTCTACACGCTTGCCCCCATGGGAAATGGA
GCGGGGCGTAGACGTGTAGTATAATGGCTGGAGCTTTCTTTGCTGGATTAGCATCTGATGTCCTTGGCTC
TGGACTTGGTTCCCTTATCAATGCTGGGGCTGGGGCCATCAACCAAAAAGTTGAGTTTGAAAATAACAGA
AAATTGCAACAAGCATCCTTCCAATTTAGCAGCAATCTACAACAGGCTTCCTTTCAACATGACAAAGAAA
TGCTCCAAGCACAAATTGAGGCCACCAAAAAGCTACAACAGGAAATGATGAAAGTTAAGCAGGCAATGCT
CCTAGAGGGTGGGTTCTCTGAGACAGATGCAGCCCGCGGGGCAATCAACGCCCCCATGACAAGAGCTTTG
GACTGGAGCGGGACAAGGTACTGGGCTCCCGATGCTAGGACTACAACATACAATGCAGGCCGCTTTTCCA
CCCCTCAACCATCGGGGGCACTGTCAGGAAGAGCCAATCTTAGGGATGCTGTCCCTGCTCGGGGTTCCTC
CAGTAAATCTTCTAACTCTTCTACTGCTACTTCTGTGTACTCAAATCAAACCACTTCAACGAGACTTGGT
TCTACAGCTGGTTCTGGTACCAGTGTCTCGAGCCTCCCGTCAACTGCAAGGACTAGGAGCTGGGTTGAGG
ATCAAAGTAGGAATTTGTCTCCTTTCATGAGGGGGGCCCACAACATATCGTTTGTCACCCCACCATCTAG
CAGATCCTCTAGCCAAGGCACAGTCTCAACCGTGCCTAAAGAGGTTTTGGACTCCTGGACTGGCGCTTTC
AAC

>MF140636.1 Norovirus GII strain Norovirus/GII/Hu/NL/2013/GII.Pe-GII.4/Rotterdam/E7800008_p10_d0 ORF1 gene, partial cds; and ORF2 and ORF3 genes, complete cds
CACCCACACCAGAATTGGTCAAAAAGATCCCTCCTCCCCCACCCAACGGGGAGGATGAACTAGTGGTCTC
CTACAGCGCCAAAGATGGCGTTTCCGGACTGCCTGAGCTCACCACTGTCAGACAACCGGAAGAAACCAAC
ACGGCGTTCAGTGTCCCCCCACTTAACCAAAGGGAGAGCAGGGACGCCAAGGAGCCACTAACTGGAACAA
TCATTGAAATGTGGGATGGAGAAATCTACCATTACGGCCTGTACGTGGAACGAGGTCTTATACTTGGTGT
GCACAAGCCACCGGCAGCCATTAGCCTTGCCAAGGTCGAGCTAGCACCGCTCTCTTTGTTCTGGAGACCT
GTATACACCCCCCAGTATCTCATCTCTCCAGACACTCTTAGGAGATTACATGGAGAGTCATTCCCCTACA
CTGCATTTGACAACAATTGCTACGCCTTTTGTTGTTGGGTATTAGACCTAAACGACTCATGGCTAAGCAG
GAGAATGATTCAGAGAACAACAGGCTTCTTCAGGCCGTACCAGGATTGGAACAGGAAACCCCTCCCCACT
ATGGATGATTCCAAATTAAAGAAGGTAGCCAACATATTCTTGTGCACTTTGTCTTCACTATTCACCAGAC
CCATTAAGGACATAATAGGGAAGTTGAAACCTCTTAACATCCTTAACATTCTGGCTACATGTGATTGGAC
CTTCGCAGGCATAGTGGAATCCTTAATACTCTTGGCAGAACTCTTTGGAGTTTTCTGGACACCCCCAGAT
GTGTCTGCGATGATCGCCCCCTTGCTAGGTGATTATGAACTGCAAGGACCTGAGGACCTTGCAGTGGAAC
TGGTCCCAATAGTGATGGGGGGGATAGGTTTGGTGCTAGGATTTACCAAAGAGAAAATCGGAAAGATGCT
ATCATCCGCTGCATCCACTTTAAGAGCTTGTAAAGACCTTGGTGCATACGGACTGGAAATCTTAAAATTG
GTCATGAAGTGGTTCTTCCCAAAGAAAGAGGAAGCAAATGAACTGGCTATGGTGAGATCCATCGAGGATG
CAGTACTAGACCTCGAGGCAATTGAAAACAACCACATGACCACCCTACTCAAAGACAAAGACAGCTTGGC
AACCTACATGAGAACCCTTGACCTTGAGGAGGAGAAAGCCAGAAAACTCTCAACCAAATCTGCTTCACCC
GATATTGTGGGCACAATTAACTCTCTTCTGGCAAGAATCGCTGCTGCACGCTCCCTAGTGCATCGGGCGA
AAGAAGAGCTCTCCAGCAGGCCGAGACCTGTCGTTGTGATGATATCGGGAAGACCAGGGATAGGGAAAAC
TCACCTTGCCAGGGAGCTGGCCAAGAAGATCGCGGCCTCCCTCACAGGGGACCAGCGTGTGGGTCTTATC
CCACGCAATGGTGTCGACCACTGGGACGCATACAAGGGCGAAAGAGTTGTCCTATGGGACGACTATGGAA
TGAGCAACCCCATCCATGATGCCCTCAGGTTGCAGGAGCTTGCTGACACTTGCCCCCTCACGCTAAATTG
TGACAGAATTGAGAACAAAGGGAAAGTCTTTGACAGTGATGCCATAATTATCACCACCAATCTGGCCAAC
CCAGCACCACTGGATTATGTCAACTTTGAAGCGTGCTCGAGACGCATTGATTTCCTCGTGTACGCAGAAG
CCCCTGAGGTGGAGAAGGCAAAGCGCGACTTCCCAGGTCAACCTGACATGTGGAAGAACGCTTTCAGTCC
TGACTTCTCACACATAAAACTGTCATTGGCTCCACAGGGTGGTTTTGACAAGAACGGCAACACCCCGCAT
GGAAAAGGGGTCATGAAGACCCTCACCACTGGCTCCCTCATCGCCCGAGCATCAGGGTTACTCCATGAGA
GGCTAGATGAATATGAACTGCAAGGCCCAGCCCTCACCACTTTCAACTTTGACCGCAACAAGATACTTGC
TTTTAGACAGCTTGCTGCTGAAAACAAGTATGGGCTGATGGACACAATGAGAGTTGGAAAACAGCTCAAG
GATGTCAAGACCATGTCAGACCTCAAACAAGCACTCAAGAACATCGCGATCAAGAAGTGCCAGATAGTGT
ACAATGGTGGCACCTACACACTTGAGGCTGATGGCAAGGGTAGTGTGAAAGTTGACAAAGTGCAAAGTGC
CACTGTGCAGACCAACAATGAACTAGCCGGTGCCCTACACCACCTAAGGTGCGCTAGAATCAGATACTAT
GTTAAGTGCGTCCAGGAGGCACTGTATTCCATCATCCAAATCGCTGGGGCTGCATTCGTCACCACGCGCA
TCGCTAAGCGCATGAATATACAGAATCTCTGGTCCAAGCCACAGGTGGAAGACACAGAAGAGATGGCCAA
CAAAGATGGTTGCCTAAAACCCAAAGATGATGAAGAGTTTGTCGTCTCATCCGACGACATCAAAACTGAG
GGCAAGAAAGGGAAGAACAAGTCCGGCCGTGGCAAGAAGCACACAGCCTTTTCAAGTAAAGGGCTCAGTG
ATGAGGAGTACGATGAGTACAAGAGAATCAGAGAAGAAAGGAATGGTAAGTACTCCATAGAAGAGTACCT
TCAGGACAGAGACAGGTACTACGAGGAGGTGGCCATTGCCAGGGCAACCGAAGAGGACTTCTGTGAAGAA
GAAGAGGCCAAAATCCGGCAGAGAATTTTCAGACCAACAAGGAAACAACGCAAAGAAGAGAGGGCCTCTC
TCGGCTTGGTCACAGGCTCTGAAATCAGGAAGAGAAACCCAGAAGACTTCAAACCCAAGGGAAAGTTGTG
GGCTGATGATGACAGAAGTGTTGACTACAATGAGAAACTCAACTTTGAGGCCCCACCAAGCATCTGGTCG
CGGATAGTCAACTTTGGTTCAGGCTGGGGCTTCTGGGTCTCCCCCAGTCTGTTTATAACATCAACCCATG
TCATACCCCAAGGTGCAAAAGAGTTCTTCGGAGTCCCTATTAAGCAAATCCAGATACACAAGTCAGGTGA
ATTCTGCCGGTTGAGATTCCCAAAGCCAATCAGAACTGATGTGACGGGCATGATTCTAGAAGAAGGTGCG
CCCGAGGGGACCGTGGCCACACTGCTCATCAAGAGACCAACTGGAGAGCTCATGCCTCTGGCAGCCAGAA
TGGGGACCCATGCAACCATGAAAATTCAGGGGCGCACAGTTGGAGGGCAAATGGGTATGCTCCTGACAGG
ATCCAACGCCAAGAGTATGGACCTAGGCACAACACCAGGCGACTGCGGCTGCCCCTACATCTACAAGAGG
GGGAATGACTACGTGGTCATAGGAGTCCATACGGCCGCTGCCCGTGGAGGAAACACTGTCATATGTGCCA
CCCAGGGGAGTGAGGGAGAAGCCACACTTGAAGGAGGTGACAGTAAAGGGACATACTGTGGCGCACCAAT
CTTGGGCCCAGGGAGCGCTCCGAAGCTCAGTACCAAGACTAAGTTTTGGAGATCATCCACAACACCACTC
CCACCTGGCACCTACGAACCAGCCTACCTCGGTGGCAAAGACCCTAGAGTCAAAGGTGGCCCTTCATTGC
AACAAGTTATGAGGGACCAGCTGAAGCCATTCACAGAACCCAGAGGCAAACCACCAAGACCAAATGTGTT
GGAAGCTGCCAAGAAAACCATCATCAATGTCCTTGAGCAAACAATTGATCCACCCCAAAAATGGTCATTT
GCGCAAGCTTGCGCATCCCTTGACAAAACCACCTCCAGCGGCCACCCGCACCACATGCGGAAAAACGACT
GTTGGAATGGGGAGTCCTTCACAGGAAAATTGGCTGATCAAGCCTCCAAGGCCAACCTAATGTTTGAAGA
GGGAAAGAACATGACTCCAGTCTACACAGGTGCACTTAAAGATGAGTTGGTAAAGACCGATAAAGTTTAT
GGTAAGGTCAAGAAGAGGCTTCTGTGGGGTTCAGATCTGGCGACCATGATACGGTGCGCCCGAGCTTTTG
GAGGCCTTATGGATGAACTCAAGGCGCACTGTGTCACACTTCCTGTCAGAGTTGGTATGAACATGAATGA
GGATGGCCCCATCATCTTTGAGAAGCACTCCAGATATAGATATCACTATGATGCTGATTATTCCCGGTGG
GACTCAACACAACAAAGGGATGTGCTAGCAGCAGCACTAGAAATCATGGTTAAGTTCTCTCCAGAACCAC
ACCTGGCCCAGATAGTTGCAGAAGACCTCCTTTCCCCTAGCGTGATGGATGTAGGTGACTTTCAAATATC
AATAAGTGAGGGTCTCCCCTCTGGGGTACCTTGTACCTCCCAGTGGAATTCCATCGCCCACTGGCTCCTC
ACTCTGTGTGCACTCTCTGAAGTCACGGACCTGTCCCCTGATATCATTCAGGCCAACTCCCTTTTCTCCT
TCTATGGTGATGATGAGATTGTAAGCACAGACATAAAGTTGGACCCAGAGAAGCTGACAGCAAAACTCAA
GGAGTACGGGCTGAAACCAACCCGCCCCGACAAAACTGAAGGACCCCTCGTTATCTCTGAAGACCTGGAT
GGCCTGACATTCCTCCGGAGAACTGTGACCCGTGATCCAGCTGGCTGGTTTGGAAAGTTGGAACAAAGTT
CAATTCTCAGGCAAATGTACTGGACCAGGGGTCCCAACCATGAAGATCCATTTGAAACAATGATACCACA
CTCCCAAAGACCCATACAATTGATGTCCTTGCTGGGCGAGGCTGCACTCCACGGCCCGGCATTCTATAGC
AAAATTAGCAAATTAGTCATTGCAGAGTTGAAGGAAGGTGGCATGGATTTTTACGTACCCAGACAAGAGC
CAATGTTCAGATGGATGAGATTCTCAGATCTGAGCACGTGGGAGGGCGATCGCAATCTGGCTCCCAGTTT
TGTGAATGAAGATGGCGTCGAGTGACGCCAACCCATCTGATGGGTCCGCAGCCAACCTCGTCCCAGAGGT
CAACAATGAGGTTATGGCTCTGGAGCCCGTTGTTGGTGCCGCCATTGCGGCACCTGTAGCGGGCCAACAA
AATGTAATTGACCCCTGGATTAGAAATAATTTTGTACAAGCCCCTGGTGGAGAGTTTACAGTATCCCCCA
GAAACGCTCCAGGTGAAATACTATGGAGCGCGCCCTTGGGCCCTGATCTAAATCCCTACCTATCCCATTT
GGCCAGAATGTACAATGGTTATGCAGGTGGTTTTGAAGTGCAGGTAATTCTCGCGGGGAACGCGTTCACC
GCCGGGAAGGTCATATTTGCAGCAGTCCCACCAAATTTTCCAACTGAAGGCTTGAGCCCCAGCCAGGTCA
CTATGTTCCCCCATATAGTAGTAGATGTTAGGCAACTAGAACCTGTGTTGATTCCCTTACCCGATGTTAG
GAATAATTTCTATCATTACAATCAATCAAATGACCCCACCATTAAGTTGATAGCAATGTTGTATACACCA
CTTAGGGCTAATAATGCTGGGGATGATGTCTTCACAGTTTCTTGCCGAGTTCTCACGAGACCATCCCCCG
ATTTTGACTTCATATTTCTAGTGCCACCCACAGTTGAGTCAAGAACTAAACCATTCTCTGTCCCAGTTTT
AACTGTTGAGGAGATGACCAATTCAAGATTCCCCATTCCTTTGGAAAAGTTGTTCACGGGTCCCAGCAGT
GCCTTTGTTGTCCAACCACAAAACGGTAGGTGCACGACTGATGGCGTGCTCCTAGGCACCACCCAGCTGT
CTCCTGTCAACATCTGCACCTTCAGAGGAGATGTCACCCATATCACAGGTAGTCGTAACTACACAATGAA
TTTGGCTTCTCAAAATTGGAGCAATTATGACCCAACAGAAGAAATCCCAGCCCCTCTAGGAACTCCAGAT
TTTGTGGGGAAGATTCAAGGCGTGCTCACCCAAACCACAAGGACAGATGGCTCAACACGCGGCCACAAAG
CCACAGTGTACACTGGGAGCGCCGACTTTGCTCCAAAACTGGGTAGAGTTCAATTTGAAACTGACACAGA
CCGTGATTTTGAAGCTAACCAAAACACAAAGTTCACCCCAGTTGGTGTCATCCAAGATGGTGGCACCACC
CACCGAAATGAACCCCAACAGTGGGTGCTCCCAAGTTACTCAGGCAGAAACACTCCTAATGTGCATCTGG
CCCCCGCTGTAGCCCCCACTTTTCCGGGTGAGCAACTTCTCTTCTTCAGATCCACCATGCCCGGATGCAG
CGGGTACCCCAACATGGATTTGGACTGTCTGCTCCCCCAGGAATGGGTGCAGTACTTCTACCAAGAGGCA
GCCCCAGCACAATCTGATGTGGCTCTGCTAAGATTTGTGAATCCAGACACAGGTAGGGTTTTGTTTGAGT
GTAAGCTTCATAAATCAGGCTATGTTACAGTGGCTCACACTGGCCAACATGATTTGGTTATCCCCCCCAA
TGGTTATTTTAGGTTTGATTCCTGGGTCAACCAGTTTTACACGCTTGCCCCCATGGGAAATGGAACGGGG
CGTAGACGTGCACTATAATGGCTGGAGCTTTCTTTGCTGGATTGGCATCTGATGTCCTTGGCTCTGGACT
TGGTTCCCTTATCAATGCTGGGGCTGGGGCCATCAACCAAAAAGTTGAGTTTGAAAATAACAGAAAATTG
CAACAAGCATCCTTCCAATTTAGCAGCAATCTACAACAGGCTTCCTTTCAACATGACAAAGAGATGCTCC
AAGCACAAATTGAGGCCACCAAAAGGCTACAACAGGAAATGATGAAAGTTAAGCAGGCAATGCTCCTAGA
GGGTGGGTTCTCTGAGACAGATGCAGCCCGCGGGGCAATCAACGCCCCCATGACAAAAGCTTTGGACTGG
AGCGGGACAAGGTACTGGGCTCCCGATGCTAGGACTACAACATACAATGCAGGCCGCTTTTCCACCCCTC
AACCATCGGGGGCACTGCCAGGAAGAGCTAATCTTAGGGATGCTGTCCCTGCTCGGGGTTCCTCCAGTAA
GTCTTCTAATTCTTCTACTGCTACTTCTGTGTACTCAAATCAAACTACTTCAACGAGACTTGGTTCTACA
GCTGGTTCTGGTACCAGTGTCTCGAGCTTCCCGTCAACTGCAAGGACTAGGAGCTGGGTTGAGGATCAAA
GTAGGAATTTGTCACCTTTCATGAGTGGGGCCCACAACATATCGTTTGTCACCCCACCATCTAGCAGATC
CTCTAGCCAAGGCACAGTCTCAACCGTGCCTAAAGAGATTTTGGACTCCTGGACTGGCGCTTTCAACACG
CGCAGGCAGCCACTCTTCGCTCACATTCGTAAGCGAGGGGAGTCACGGGCGTAA

>KP902575.2 Norovirus Hu/GII.17/HKG/2014/CUHK-NS-493 viral protein 1 (VP1) gene, complete cds
ATGAAGATGGCGTCGAATGACGCCGCTCCATCTAATGATGGTGCTGCTGGTCTCGTACCAGAGGGCAACA
ACGAGACCCTTCCCCTAGAACCAGTTGCGGGCGCAGCTATAGCCGCACCCGTCACTGGCCAAAATAACAT
AATTGACCCCTGGATTAGAACAAATTTTGTGCAAGCACCAAATGGAGAGTTCACAGTGTCACCCAGAAAC
TCTCCTGGAGAAATTTTATTAAACTTAGAGTTGGGCCCTGATTTGAACCCTTATTTGGCTCATTTGTCAA
GGATGTACAATGGGTATGCTGGTGGAGTGGAAGTTCAGGTTCTCCTGGCAGGGAACGCGTTCACTGCCGG
AAAGATCCTCTTCGCCGCCGTCCCGCCAAATTTCCCAGTGGAATTCTTAAGCCCAGCCCAGATCACAATG
CTCCCACATTTAATAGTAGATGTTAGGACTCTTGAACCAATTATGATCCCACTCCCTGATGTTAGGAATA
CATTCTTCCATTATAGTAACCAGCCTAACAGCCGCATGAGATTAGTGGCTATGCTCTATACCCCACTCAG
ATCTAATGGCTCAGGTGATGATGTCTTTACTGTCTCTTGCAGGGTTTTGACTAGGCCTACTCCTGATTTT
GAGTTCACTTATTTAGTGCCACCTTCTGTTGAATCTAAAACTAAGCCTTTTTCCTTACCTATTTTAACCC
TTTCTGAGCTCACAAATTCGAGGTTCCCAGTCCCCATCGATTCGCTTTTCACCGCCCAGAATAATGTGTT
GCAGGTGCAGTGTCAAAATGGCAGGTGTACACTTGATGGTGAGTTACAAGGCACAACCCAGTTGCTCCCA
TCTGGCATCTGTGCATTCAGAGGACGGGTGACAGCACAAATTAACCAACGTGACAGGTGGCACATGCAAC
TGCAAAACCTCAATGGTACAACATATGACCCAACTGATGATGTGCCAGCCCCGCTGGGTACACCTGACTT
CAAGGGCGTCGTGTTTGGGATGGTAAGCCAAAGAAATGTGGGTAATGATGCGCCTGGCTCAACCAGAGCC
CAACAGGCGTGGGTTTCAACCTATAGCCCCCAATTTGTCCCCAAATTAGGTTCTGTCAATCTTAGAATTA
GTGATAATGATGATTTCCAATTCCAGCCGACAAAATTCACACCAGTGGGCGTCAATGATGACGATGATGG
CCACCCGTTCAGACAATGGGAACTACCAAACTATTCGGGGGAGCTTACCTTGAATATGAATCTTGCCCCC
CCAGTTGCTCCAAATTTTCCTGGTGAACAATTGTTATTCTTCAGATCTTTCGTGCCATGCTCAGGAGGTT
ACAACCAAGGTATTATAGATTGTCTTATTCCCCAAGAATGGATCCAACACTTCTATCAGGAATCAGCACC
CTCCCAGTCAGACGTGGCCCTAATCAGATATGTCAACCCCGATACGGGACGTACACTGTTTGAAGCAAAA
TTGCACAGATCTGGTTACATTACTGTGGCTCACTCTGGAGACTATCCTCTTGTTGTTCCGGCTAATGGAC
ACTTTAGATTTGATTCTTGGGTAAATCAGTTTTACTCACTCGCCCCAATGGGAACTGGGAATGGGCGAAG
GAGGGCTCAGTAA

>KP902590.1 Norovirus Hu/GII.17/HKG/2015/CUHK-NS-575 viral protein 1 (VP1) gene, complete cds
ATGAAGATGGCGTCGAATGACGCCGCTCCATCTAATGATGGTGCTGCTGGTCTCGTACCAGAGGGCAACA
ACGAGACCCTTCCCCTAGAACCAGTTGCGGGCGCAGCTATAGCCGCACCCGTCACTGGCCAAAATAACAT
AATTGACCCCTGGATTAGAACAAATTTTGTGCAAGCACCAAATGGAGAGTTCACAGTGTCACCCAGAAAC
TCTCCTGGAGAAATTTTATTAAACTTAGAGTTGGGCCCTGATTTGAACCCTTATTTGGCTCATTTGTCAA
GGATGTACAATGGGTATGCTGGTGGAGTGGAAGTTCAGGTTCTCCTGGCAGGGAACGCGTTCACTGCCGG
AAAGATCCTCTTCGCCGCCGTCCCGCCAAATTTCCCAGTGGAATTCTTAAGCCCAGCCCAGATCACAATG
CTCCCACATTTAATAGTAGATGTTAGGACTCTTGAACCAATTATGATCCCACTCCCTGATGTTAGGAATA
CATTCTTCCATTATAGTAACCAGCCTAACAGCCGCATGAGATTAGTGGCTATGCTCTATACCCCACTCAG
ATCTAATGGCTCAGGTGATGATGTCTTTACTGTCTCTTGCAGGGTTTTGACTAGGCCTACTCCTGATTTT
GAGTTCACTTATTTAGTGCCACCTTCTGTTGAATCTAAAACTAAGCCTTTTTCCTTACCTATTTTAACCC
TTTCTGAGCTCACAAATTCGAGGTTCCCAGTCCCCATCGATTCGCTTTTCACCGCCCAGAATAATGTGTT
GCAGGTGCAGTGTCAAAATGGCAGGTGTACACTTGATGGTGAGTTACAAGGCACAACCCAGTTGCTCCCA
TCTGGCATCTGTGCATTCAGAGGACGGGTGACAGCACAAATTAACCAACGTGACAGGTGGCACATGCAAC
TGCAAAACCTCAATGGTACAACGTATGACCCAACTGATGATGTGCCAGCCCCGCTGGGTACACCTGACTT
CAAGGGCGTCGTGTTTGGGATGGTAAGCCAAAGAAATGTGGGTAATGATGCGCCTGGCTCAACCAGAGCC
CAACAGGCGTGGGTTTCAACCTATAGCCCCCAATTTGTCCCCAAATTAGGTTCTGTCAATCTTAGAATTA
GTGATAATGATGATTTCCAATTCCAGCCGACAAAATTCACACCAGTGGGCGTCAATGATGATGATGATGG
CCACCCGTTCAGACAATGGGAACTACCAAACTATTCGGGGGAGCTTACCTTGAATATGAATCTTGCCCCC
CCAGTTGCTCCAAATTTTCCTGGTGAACAATTGTTATTCTTCAGATCTTTCGTGCCATGCTCAGGAGGTT
ACAACCAAGGTATTATAGATTGTCTTATTCCCCAAGAATGGATCCAACACTTCTATCAGGAATCAGCACC
CTCCCAGTCAGACGTGGCCCTAATCAGGTATGTCAACCCCGATACGGGACGTACACTGTTTGAAGCAAAA
TTGCACAGATCTGGTTACATTACTGTGGCTCACTCTGGAGACTATCCTCTTGTTGTTCCGGCTAATGGAC
ACTTTAGATTTGATTCTTGGGTAAATCAGTTTTACTCACTCGCCCCAATGGGAACTGGGAATGGGCGAAG
GAGGGCTCAGTAA

>KP902589.1 Norovirus Hu/GII.17/HKG/2015/CUHK-NS-574 viral protein 1 (VP1) gene, complete cds
ATGAAGATGGCGTCGAATGACGCCGCTCCATCTAATGATGGTGCTGCTGGTCTCGTACCAGAGGGCAACA
ACGAGACCCTTCCCCTAGAACCAGTTGCGGGCGCAGCTATAGCCGCACCCGTCACTGGCCAAAATAACAT
AATTGACCCCTGGATTAGAACAAATTTTGTGCAAGCACCAAATGGAGAGTTCACAGTGTCACCCAGAAAC
TCTCCTGGAGAAATTTTATTAAACTTAGAGTTGGGCCCTGATTTGAACCCTTATTTGGCTCATTTGTCAA
GGATGTACAATGGGTATGCTGGTGGAGTGGAAGTTCAGGTTCTCCTGGCAGGGAACGCGTTCACTGCCGG
AAAGATCCTCTTCGCCGCCGTCCCGCCAAATTTCCCAGTGGAATTCTTAAGCCCAGCCCAGATCACAATG
CTCCCACATTTAATAGTAGATGTTAGGACTCTTGAACCAATTATGATCCCACTCCCTGATGTTAGGAATA
CATTCTTCCATTATAGTAACCAGCCTAACAGCCGCATGAGATTAGTGGCTATGCTCTATACCCCACTCAG
ATCTAATGGCTCAGGTGATGATGTCTTTACTGTCTCTTGCAGGGTTTTGACTAGGCCTACTCCTGATTTT
GAGTTCACTTATTTAGTGCCACCTTCTGTTGAATCTAAAACTAAGCCTTTTTCCTTACCTATTTTAACCC
TTTCTGAGCTCACAAATTCGAGGTTCCCAGTCCCCATCGATTCGCTTTTCACCGCCCAGAATAATGTGTT
GCAGGTGCAGTGTCAAAATGGCAGGTGTACACTTGATGGTGAGTTACAAGGCACAACCCAGTTGCTCCCA
TCTGGCATCTGTGCATTCAGAGGACGGGTGACAGCACAAATTAACCAACGTGACAGGTGGCACATGCAAC
TGCAAAACCTTAATGGTACAACATATGACCCAACTGATGATGTGCCAGCCCCGCTGGGTACACCTGACTT
CAAGGGCGTCGTGTTTGGGATGGTAAGCCAAAGAAATGTGGGTAGTGATGCGCCTGGCTCAACCAGAGCC
CAACAGGCGTGGGTTTCAACCTATAGCCCCCAATTTGTCCCCAAATTAGGTTCTGTCAATCTTAGAATTA
GTGATAATGATGATTTCCAATTCCAGCCGACAAAATTCACACCAGTGGGCGTCAATGATGACGATGATGG
CCACCCGTTCAGACAATGGGAACTACCAAACTATTCAGGGGAGCTTACCTTGAATATGAATCTTGCCCCC
CCAGTTGCTCCAAATTTTCCTGGTGAACAATTGTTATTCTTCAGATCTTTCGTGCCATGCTCAGGAGGTT
ACAACCAAGGTATTATAGATTGTCTTATTCCCCAAGAATGGATCCAACACTTCTATCAGGAATCAGCACC
CTCCCAGTCAGACGTGGCCCTAATCAGGTATGTCAACCCCGATACGGGACGTACACTGTTTGAAGCAAAA
TTGCACAGATCTGGTTACATTACTGTGGCTCACTCTGGAGACTATCCTCTTGTTGTCCCGGCTAATGGAC
ACTTTAGATTTGATTCTTGGGTAAATCAGTTTTACTCACTCGCCCCAATGGGAACTGGGAATGGGCGAAG
GAGGGCTCAGTAA

>KP902588.1 Norovirus Hu/GII.17/HKG/2015/CUHK-NS-565 viral protein 1 (VP1) gene, complete cds
ATGAAGATGGCGTCGAATGACGCCGCTCCATCTAATGATGGTGCTGCTGGTCTCGTACCAGAGGGCAACA
ACGAGACCCTTCCCCTAGAACCAGTTGCGGGCGCAGCTATAGCCGCACCCGTCACTGGCCAAAATAACAT
AATTGACCCCTGGATTAGAACAAATTTTGTGCAAGCACCAAATGGAGAGTTCACAGTGTCACCCAGAAAC
TCTCCTGGAGAAATTTTATTAAACTTAGAGTTGGGCCCTGATTTGAACCCTTATTTGGCTCATTTGTCAA
GGATGTACAATGGGTATGCTGGTGGAGTGGAAGTTCAGGTTCTCCTGGCAGGGAACGCGTTCACTGCCGG
AAAGATCCTATTCGCCGCCGTCCCGCCAAATTTCCCAGTGGAATTCTTAAGCCCAGCCCAGATCACAATG
CTCCCACATTTAATAGTAGATGTTAGGACTCTTGAACCAATTATGATCCCACTCCCTGATGTTAGGAATA
CATTCTTCCATTATAGTAACCAGCCTAACAGCCGCATGAGATTAGTGGCTATGCTCTATACCCCACTCAG
ATCTAATGGCTCAGGTGATGATGTCTTTACTGTCTCTTGCAGGGTTTTGACTAGGCCTACTCCTGATTTT
GAGTTCACTTATTTAGTGCCACCTTCTGTTGAATCTAAAACTAAGCCTTTTTCCTTACCTATTTTAACCC
TTTCTGAGCTCACAAATTCGAGGTTCCCAGTCCCCATCGATTCGCTTTTCACCGCCCAGAATAATGTGTT
GCAGGTGCAGTGTCAAAATGGCAGGTGTACACTTGATGGTGAGTTACAAGGCACAACCCAGTTGCTCCCA
TCTGGCATCTGTGCATTCAGAGGACGGGTGACAGCACAAATTAACCAACGTGACAGGTGGCACATGCAAC
TGCAAAACCTTAATGGTACAACATATGACCCAACTGATGATGTGCCAGCCCCGCTGGGTACACCTGACTT
CAAGGGCGTCGTGTTTGGGATGGTGAGCCAAAGAAATGTGGGTAGTGATGCGCCTGGCTCAACCAGAGCC
CAACAGGCGTGGGTTTCAACCTATAGCCCCCAATTTGTCCCCAAATTAGGTTCTGTCAATCTTAGAATTA
GTGATAATGATGATTTCCAATTCCAGCCGACAAAATTCACACCAGTGGGCGTCAATGATGACGATGATGG
CCACCCGTTCAGACAATGGGAACTACCAAACTATTCAGGGGAGCTTACCTTGAATATGAATCTTGCCCCC
CCAGTTGCTCCAAATTTTCCTGGTGAACAATTGTTATTCTTCAGATCTTCCGTGCCATGCTCAGGAGGTT
ACAACCAAGGTATTATAGATTGTCTTATTCCCCAAGAATGGATCCAACACTTCTATCAGGAATCAGCACC
CTCCCAGTCAGACGTGGCCCTAATCAGGTATGTCAACCCCGATACGGGACGTACACTGTTTGAAGCAAAA
TTGCACAGATCTGGTTACATTACTGTGGCTCACTCTGGAGACTATCCTCTTGTTGTTCCGGCTAATGGAC
ACTTTAGATTTGATTCTTGGGTAAATCAGTTTTACTCACTCGCCCCAATGGGAACTGGGAATGGGCGTAG
GAGGGCTCAGTAA

>KP902587.1 Norovirus Hu/GII.17/HKG/2015/CUHK-NS-556 viral protein 1 (VP1) gene, complete cds
ATGAAGATGGCGTCGAATGACGCCGCTCCATCTAATGATGGTGCTGCTGGTCTCGTACCAGAGGGCAACA
ACGAGACCCTTCCCCTAGAACCAGTTGCGGGCGCAGCTATAGCCGCACCCGTCACTGGCCAAAATAACAT
AATTGACCCCTGGATTAGAACAAATTTTGTGCAAGCACCAAATGGAGAGTTCACAGTGTCACCCAGAAAC
TCTCCTGGAGAAATTTTATTAAACTTAGAGTTGGGCCCTGATTTGAACCCTTATTTGGCTCATTTGTCAA
GGATGTACAATGGGTATGCTGGTGGAGTGGAAGTTCAGGTTCTCCTGGCAGGGAACGCGTTCACTGCCGG
AAAGATCCTCTTCGCCGCCGTCCCGCCAAATTTCCCAGTGGAATTCTTAAGCCCAGCCCAGATCACAATG
CTCCCACATTTAATAGTAGATGTTAGGACTCTTGAACCAATTATGATCCCACTCCCTGATGTTAGGAACA
CATTCTTCCATTATAGTAACCAGCCTAACAGCCGCATGAGATTAGTGGCTATGCTCTATACCCCACTCAG
ATCTAATGGCTCAGGTGATGATGTCTTTACTGTCTCTTGCAGGGTTTTGACTAGGCCTACTCCTGATTTT
GAGTTCACTTATTTAGTGCCACCTTCTGTTGAATCTAAAACTAAGCCTTTTTCCTTACCTATTTTAACCC
TTTCTGAGCTCACAAATTCGAGGTTCCCAGTCCCCATCGATTCGCTTTTCACCGCCCAGAATAATGTGTT
GCAGGTGCAGTGTCAAAATGGCAGGTGCACACTTGATGGTGAGTTACAAGGCACAACCCAGTTGCTCCCA
TCTGGCATCTGTGCATTCAGAGGACGGGTGACAGCACAAATTAACCAACGTGACAGGTGGCACATGCAAC
TGCAAAACCTCAATGGTACAACATATGACCCAACTGATGATGTGCCAGCCCCGCTGGGTACACCTGACTT
CAAGGGCGTCGTGTTTGGGATGGTAAGCCAAAGAAATGTGGGTAATGATGCGCCTGGCTCAACCAGAGCC
CAACAGGCGTGGGTTTCAACCTATAGCCCCCAATTTGTCCCCAAATTAGGTTCTGTCAATCTTAGAATTA
GTGATAATGATGATTTCCAATTCCAGCCGACAAAATTCACACCAGTGGGCGTCAATGATGACGATGATGG
CCACCCGTTCAGACAATGGGAACTACCAAACTATTCAGGGGAGCTTACCTTGAATATGAATCTTGCCCCC
CCAGTTGCTCCAAATTTTCCTGGTGAACAATTGTTATTCTTCAGATCTTTCGTGCCATGCTCAGGAGGTT
ACAACCAAGGTATTATAGATTGTCTTATTCCCCAAGAATGGATCCAACACTTCTATCAGGAATCAGCACC
CTCCCAGTCAGACGTGGCCCTAATCAGGTATGTCAACCCCGATACGGGACGTACACTGTTTGAAGCAAAA
TTGCACAGATCTGGTTACATTACTGTGGCTCACTCTGGAGACTATCCTCTTGTTGTTCCGGCTAATGGAC
ACTTTAGATTTGATTCTTGGGTAAATCAGTTTTACTCACTCGCCCCAATGGGAACTGGGAATGGGCGAAG
GAGGGCTCAGTAA

>KP902586.1 Norovirus Hu/GII.17/HKG/2015/CUHK-NS-549 viral protein 1 (VP1) gene, complete cds
ATGAAGATGGCGTCGAATGACGCCGCTCCATCTAATGATGGTGCTGCTGGTCTCGTACCAGAGGGCAACA
ACGAGACCCTTCCCCTAGAACCAGTTGCGGGCGCAGCTATAGCCGCACCCGTCACTGGCCAAAATAACAT
AATTGACCCCTGGATTAGAACAAATTTTGTGCAAGCACCAAATGGAGAGTTCACAGTGTCACCCAGAAAC
TCTCCTGGAGAAATTTTATTAAACTTAGAGTTGGGCCCTGATTTGAACCCTTATTTGGCTCATTTGTCAA
GGATGTACAATGGGTATGCTGGTGGAGTGGAAGTTCAGGTTCTCCTGGCAGGGAACGCGTTCACTGCCGG
AAAGATCCTCTTCGCCGCCGTCCCGCCAAATTTCCCAGTGGAATTCTTAAGCCCAGCCCAGATCACAATG
CTCCCACATTTAATAGTAGATGTTAGGACTCTTGAACCAATTATGATCCCACTCCCTGATGTTAGGAATA
CATTCTTCCATTATAGTAACCAGCCTAACAGCCGCATGAGATTAGTGGCTATGCTCTATACCCCACTCAG
ATCTAATGGCTCAGGTGATGATGTCTTTACCGTCTCTTGCAGGGTTTTGACTAGGCCTACTCCTGATTTT
GAGTTCACTTATTTAGTGCCACCTTCTGTTGAATCTAAAACTAAGCCTTTTTCCTTACCTATTTTAACCC
TTTCTGAGCTCACAAATTCGAGGTTCCCAGTCCCCATCGATTCGCTTTTCACCGCCCAGAATAATGTGTT
GCAGGTGCAGTGTCAAAATGGCAGGTGTACACTTGATGGTGAGTTACAAGGCACAACCCAGTTGCTCCCA
TCTGGCATCTGTGCATTCAGAGGACGGGTGACAGCACAAATTAACCAACGTGACAGGTGGCACATGCAAC
TGCAAAACCTCAATGGTACAACATATGACCCAACTGATGATGTGCCAGCCCCGCTGGGTACACCTGACTT
CAAGGGCGTCGTGTTTGGGATGGTAAGCCAAAGAAATGTGGGTAATGATGCGCCTGGCTCAACCAGAGCC
CAACAGGCGTGGGTTTCAACCTATAGCCCCCAATTTGTCCCCAAATTAGGTTCTGTCAATCTTAGAATTA
GTGATAATGATGATTTCCAATTCCAGCCGACAAAATTCACACCAGTGGGCGTCAATGATGACGATGATGG
CCACCCGTTCAGACAATGGGAACTACCAAACTATTCAGGGGAGCTTACCTTGAATATGAATCTTGCCCCC
CCAGTTGCTCCAAATTTTCCTGGTGAACAATTGTTATTCTTCAGATCTTTCGTGCCATGCTCAGGAGGTT
ACAACCAAGGTATTATAGATTGTCTTATTCCCCAAGAATGGATCCAACACTTCTATCAGGAATCAGCACC
CTCCCAGTCAGACGTGGCCCTAATCAGGTATGTCAACCCCGATACGGGACGTACACTGTTTGAAGCAAAA
TTGCACAGATCTGGTTACATTACTGTGGCTCACTCTGGAGACTATCCTCTTGTTGTTCCGGCTAATGGAC
ACTTTAGATTTGATTCTTGGGTAAATCAGTTTTACTCACTCGCCCCAATGGGAACTGGGAATGGGCGAAG
GAGGGCTCAGTAA

>KP902585.1 Norovirus Hu/GII.17/HKG/2015/CUHK-NS-528 viral protein 1 (VP1) gene, complete cds
ATGAAGATGGCGTCGAATGACGCCGCTCCATCTAATGATGGTGCTGCTGGTCTCGTACCAGAGGGCAACA
ACGAGACCCTTCCCCTAGAACCAGTTGCGGGCGCAGCTATAGCCGCACCCGTCACTGGCCAAAATAACAT
AATTGACCCCTGGATTAGAACAAATTTTGTGCAAGCACCAAATGGAGAGTTCACAGTGTCACCCAGAAAC
TCTCCTGGAGAAATTTTATTAAACTTAGAGTTGGGCCCTGATTTGAACCCTTATTTGGCTCATTTGTCAA
GGATGTACAATGGGTATGCTGGTGGAGTGGAAGTTCAGGTTCTCCTGGCAGGGAACGCGTTCACTGCCGG
AAAGATCCTCTTCGCCGCCGTCCCGCCAAATTTCCCAGTGGAATTCTTAAGCCCAGCCCAGATCACAATG
CTCCCACATTTAATAGTAGATGTTAGGACTCTTGAACCAATTATGATCCCACTCCCTGATGTTAGGAATA
CATTCTTCCATTATAGTAACCAGCCTAACAGCCGCATGAGATTAGTGGCTATGCTCTATACCCCACTCAG
ATCTAATGGCTCAGGTGATGATGTCTTTACTGTCTCTTGCAGGGTTTTGACTAGGCCTACTCCTGATTTT
GAGTTCACTTATTTAGTGCCACCTTCTGTTGAATCTAAAACTAAGCCTTTTTCCTTACCTATTTTAACCC
TTTCTGAGCTCACAAATTCGAGGTTCCCAGTCCCCATCGATTCGCTTTTCACCGCCCAGAATAATGTGTT
GCAGGTGCAGTGTCAAAATGGCAGGTGTACACTTGATGGTGAGTTACAAGGCACAACCCAGTTGCTCCCA
TCTGGCATCTGTGCATTCAGAGGACGGGTGACAGCACAAATTAACCAACGTGACAGGTGGCACATGCAAC
TGCAAAACCTCAATGGTACAACATATGACCCAACTGATGATGTGCCAGCCCCGCTGGGTACACCTGACTT
CAAGGGCGTCGTGTTTGGGATGGTAAGCCAAAGAAATGTGGGTAATGATGCGCCTGGCTCAACCAGAGCC
CAACAGGCGTGGGTTTCAACCTATAGCCCCCAATTTGTCCCCAAATTAGGTTCTGTCAATCTTAGAATTA
GTGATAATGATGATTTCCAATTCCAGCCGACAAAATTCACACCAGTGGGCGTCAATGATGACGATGATGG
CCACCCGTTCAGACAATGGGAACTACCAAACTATTCGGGGGAGCTTACCTTGAATATGAATCTTGCCCCC
CCAGTTGCTCCAAATTTTCCTGGTGAACAATTGTTATTCTTCAGATCTTTCGTGCCATGCTCAGGAGGTT
ACAACCAAGGTATTATAGATTGTCTTATTCCCCAAGAATGGATCCAACACTTCTATCAGGAATCAGCACC
CTCCCAGTCAGACGTGGCCCTAATCAGGTATGTCAACCCCGATACGGGACGTACACTGTTTGAAGCAAAA
TTGCACAGATCTGGTTACATTACTGTGGCTCACTCTGGAGACTATCCTCTTGTTGTTCCGGCTAATGGAC
ACTTTAGATTTGATTCTTGGGTAAATCAGTTTTACTCACTCGCCCCAATGGGAACTGGGAATGGGCGAAG
GAGGGCTCAGTAA

>KP902584.1 Norovirus Hu/GII.17/HKG/2015/CUHK-NS-521 viral protein 1 (VP1) gene, complete cds
ATGAAGATGGCGTCGAATGACGCCGCTCCATCTAATGATGGTGCTGCTGGTCTCGTACCAGAGGGCAACA
ACGAGACCCTTCCCCTAGAACCAGTTGCGGGCGCAGCTATAGCCGCACCCGTCACTGGCCAAAATAACAT
AATTGACCCCTGGATTAGAACAAATTTTGTGCAAGCACCAAACGGAGAGTTCACAGTGTCACCCAGAAAC
TCTCCTGGAGAAATTTTATTAAACTTAGAGTTGGGCCCTGATTTGAACCCTTATTTGGCTCATTTGTCAA
GGATGTACAATGGGTATGCTGGTGGAGTGGAAGTTCAGGTTCTCCTGGCAGGGAACGCGTTCACTGCCGG
AAAGATCCTCTTCGCCGCCGTCCCGCCAAATTTCCCAGTGGAATTCTTAAGTCCAGCCCAGATCACAATG
CTCCCACATTTAATAGTAGATGTTAGGACTCTTGAACCAATTATGATCCCACTCCCTGATGTTAGGAATA
CATTCTTCCATTATAGTAACCAGCCTAACAGCCGCATGAGATTAGTGGCTATGCTCTATACCCCACTCAG
ATCTAATGGCTCAGGTGATGATGTCTTTACTGTCTCTTGCAGGGTTTTGACTAGGCCTACTCCTGATTTT
GAGTTCACTTATTTAGTGCCACCTTCTGTTGAATCTAAAACTAAGCCTTTTTCCTTACCTATTTTAACCC
TTTCTGAGCTCACAAATTCGAGGTTCCCAGTCCCCATCGATTCGCTTTTCACCGCCCAGAATAATGTGTT
GCAGGTGCAGTGTCAAAATGGCAGGTGTACACTTGATGGTGAGTTACAAGGCACAACCCAGTTGCTCCCG
TCTGGCATCTGTGCATTCAGAGGACGGGTGACAGCACAAATTAACCAACGTGACAGGTGGCACATGCAAC
TGCAAAACCTCAATGGTACAACATATGACCCAACTGATGATGTGCCAGCCCCGCTGGGTACACCTGACTT
CAAGGGCGTCGTGTTTGGGATGGTAAGCCAAAGAAATGTGGGTAATGATGCGCCTGGCTCAACCAGAGCC
CAACAGGCGTGGGTTTCAACCTATAGCCCCCAATTTGTCCCCAAATTAGGTTCTGTCAATCTTAGAATTA
GTGATAATGATGATTTCCAATTCCAGCCGACAAAATTCACACCAGTGGGCGTCAATGATGACGATGATGG
CCACCCGTTCAGACAATGGGAACTACCAAACTATTCAGGGGAGCTTACCTTGAATATGAATCTTGCCCCC
CCAGTTGCTCCAAATTTTCCTGGTGAACAATTGTTATTCTTCAGATCTTTCGTGCCATGCTCAGGAGGTT
ACAACCAAGGTATTATAGATTGTCTTATTCCCCAAGAATGGATCCAACACTTCTATCAGGAATCAGCACC
CTCCCAGTCAGACGTGGCCCTAATCAGGTATGTCAACCCCGATACGGGACGTACACTGTTTGAAGCAAAA
TTGCACAGATCTGGTTACATTACTGTGGCTCACTCTGGAGACTATCCTCTTGTTGTTCCGGCTAATGGAC
ACTTTAGATTTGATTCTTGGGTAAATCAGTTTTACTCACTCGCCCCAATGGGAACTGGGAATGGGCGAAG
GAGGGCTCAGTAA

>KP902583.1 Norovirus Hu/GII.17/HKG/2015/CUHK-NS-520 viral protein 1 (VP1) gene, complete cds
ATGAAGATGGCGTCGAATGACGCCGCTCCATCTAATGATGGTGCTGCTGGTCTCGTACCAGAGGGCAACA
ACGAGACCCTTCCTCTAGAACCAGTTGCGGGCGCAGCTATAGCCGCACCCGTCACTGGCCAAAATAACAT
AATTGACCCCTGGATTAGAACAAATTTTGTGCAAGCACCAAATGGAGAGTTCACAGTGTCACCCAGAAAC
TCTCCTGGAGAAATTTTATTAAACTTAGAGTTGGGCCCTGATTTGAACCCTTATTTGGCTCATTTGTCAA
GGATGTACAATGGGTATGCTGGTGGAGTGGAAGTTCAGGTTCTCCTGGCAGGGAACGCGTTCACTGCCGG
AAAGATCCTCTTCGCCGCCGTCCCGCCAAATTTCCCAGTGGAATTCTTAAGCCCAGCCCAGATCACAATG
CTCCCACATTTAATAGTAGATGTTAGGACTCTTGAACCAATTATGATCCCACTCCCTGATGTTAGGAATA
CATTCTTCCATTATAGTAACCAGCCTAACAGCCGCATGAGATTAGTGGCTATGCTCTATACCCCACTCAG
ATCTAATGGCTCAGGTGATGATGTCTTTACTGTCTCTTGCAGGGTTTTGACTAGGCCCACTCCTGATTTT
GAGTTCACTTATTTAGTGCCACCTTCTGTTGAATCTAAAACTAAGCCTTTTTCCTTACCTATTTTAACCC
TTTCTGAGCTCACAAATTCGAGGTTCCCAGTCCCCATCGATTCGCTTTTCACCGCCCAGAATAATGTGTT
GCAGGTGCAGTGTCAAAATGGCAGGTGTACACTTGATGGTGAGTTACAAGGCACAACCCAGTTGCTCCCA
TCTGGCATCTGTGCATTCAGAGGACGGGTGACAGCACAAATTAACCAACGTGACAGGTGGCACATGCAAC
TGCAAAACCTCAATGGTACAACATATGACCCAACTGATGATGTGCCAGCCCCGCTGGGTACACCTGACTT
CAAGGGCGTCGTGTTTGGGATGGTAAGCCAAAGAAATGTGGGTAGTGATGCGCCTGGCTCAACCAGAGCC
CAACAGGCGTGGGTTTCAACCTATAGCCCCCAATTTGTCCCCAAATTAGGTTCTGTCAATCTTAGAATTA
GTGATAATGATGATTTCCAATTCCAGCCGACAAAATTCACACCAGTGGGCGTCAATGATGACGATGATGG
CCACCCGTTCAGACAATGGGAACTACCAAACTATTCAGGGGAGCTTACCTTGAATATGAATCTTGCCCCC
CCAGTTGCTCCAAATTTTCCTGGTGAACAATTGTTATTCTTTAGATCTTTCGTGCCATGCTCAGGAGGTT
ACAATCAAGGTATTATAGATTGTCTTATTCCCCAAGAATGGATCCAACACTTCTATCAGGAATCAGCACC
CTCCCAGTCAGACGTGGCCCTAATCAGGTATGTCAACCCCGATACGGGACGTACACTGTTTGAAGCAAAA
TTGCACAGATCTGGTTACATTACTGTGGCTCACTCTGGAGACTATCCTCTTGTTGTTCCGGCTAATGGAC
ACTTTAGATTTGATTCTTGGGTAAATCAGTTTTACTCACTCGCCCCAATGGGAACTGGGAATGGGCGAAG
GAGGGCTCAGTAA

>KP902582.1 Norovirus Hu/GII.17/HKG/2015/CUHK-NS-517 viral protein 1 (VP1) gene, complete cds
ATGAAGATGGCGTCGAATGACGCCGCTCCATCTAATGATGGTGCTGCTGGTCTCGTACCAGAGGGCAACA
ACGAGACCCTTCCCCTAGAACCAGTTGCGGGCGCAGCTATAGCCGCACCCGTCACTGGCCAAAATAATAT
AATTGACCCCTGGATTAGAACAAATTTTGTGCAAGCACCAAATGGAGAGTTCACAGTGTCACCCAGAAAC
TCTCCTGGAGAAATTTTATTAAATTTAGAGTTGGGCCCTGATTTGAACCCTTATTTGGCTCATTTGTCAA
GGATGTACAATGGGTATGCTGGTGGAGTGGAAGTTCAGGTTCTCCTGGCAGGGAACGCGTTCACTGCCGG
AAAGATCCTCTTCGCCGCCGTCCCGCCAAATTTCCCAGTGGAATTCTTAAGCCCAGCCCAGATCACAATG
CTCCCACATTTAATAGTAGATGTTAGGACTCTTGAACCAATTATGATCCCACTCCCTGATGTTAGGAATA
CATTCTTCCATTATAGTAACCAGCCTAACAGCCGCATGAGATTAGTGGCTATGCTCTATACCCCACTCAG
ATCTAATGGCTCAGGTGATGATGTCTTTACTGTCTCTTGCAGGGTTTTGACTAGGCCTACTCCTGATTTT
GAGTTCACTTATTTAGTGCCACCTTCTGTTGAATCTAAAACTAAGCCTTTTTCCTTACCTATTTTAACCC
TTTCTGAGCTCACAAATTCGAGGTTTCCAGTCCCCATCGATTCGCTTTTCACCGCCCAGAATAATGTGTT
GCAGGTGCAGTGTCAAAATGGCAGGTGTACACTTGATGGTGAGTTACAAGGCACAACCCAGTTGCTCCCA
ACTGGCATCTGTGCATTCAGAGGACGGGTGACAGCACAAATTAACCAACGTGACAGGTGGCACATGCAAC
TGCAAAACCTCAATGGTACAACATATGACCCAACTGATGATGTGCCAGCCCCGCTGGGTACACCTGACTT
CAAGGGCGTCGTGTTTGGGATGGTAAGCCAAAGAAATGTGGGTAATGATGCGCCTGGCTCAACCAGAGCC
CAACAGGCGTGGGTTTCAACCTATAGCCCCCAATTTGTCCCCAAATTAGGTTCTGTCAATCTTAGAATTA
GTGATAATGATGATTTCCAATTCCAGCCGACAAAATTCACACCAGTGGGCGTCAATGATGACGATGATGG
CCACCCGTTCAGACAATGGGAACTACCAAACTATTCAGGGGAGCTTACCTTGAATATGAATCTTGCCCCC
CCAGTTGCTCCAAATTTTCCTGGTGAACAATTGTTATTCTTCAGATCTTTCGTGCCATGCTCAGGAGGTT
ACAACCAAGGTATTATAGATTGTCTTATTCCCCAAGAATGGATCCAACACTTCTATCAGGAATCAGCACC
CTCCCAGTCAGACGTGGCCCTAATCAGGTATGTCAACCCCGATACGGGACGTACACTGTTTGAAGCAAAA
TTGCACAGATCTGGTTACATTACTGTGGCTCACTCTGGAGACTATCCTCTTGTTGTTCCGGCTAATGGAC
ACTTTAGATTTGATTCTTGGGTAAATCAGTTTTACTCACTCGCCCCAATGGGAACTGGGAATGGGCGAAG
GAGGGCTCAGTAA

>KP902581.1 Norovirus Hu/GII.17/HKG/2015/CUHK-NS-514 viral protein 1 (VP1) gene, complete cds
ATGAAGATGGCGTCGAATGACGCCGCTCCATCTAATGATGGTGCTGCTGGTCTCGTACCAGAGGGCAACA
ACGAGACCCTTCCCCTAGAACCAGTTGCGGGCGCAGCTATAGCCGCCCCCGTCACTGGCCAAAACAACAT
AATTGACCCCTGGATTAGAACAAATTTTGTGCAAGCACCAAATGGAGAGTTCACAGTGTCACCCAGGAAC
TCTCCTGGAGAAATTTTATTAAACTTAGAGTTGGGCCCTGATTTGAACCCTTATTTGGCTCATTTGTCAA
GGATGTACAATGGGTATGCTGGTGGAGTGGAAGTTCAGGTTCTCCTGGCAGGGAACGCGTTCACTGCCGG
AAAGATCCTCTTCGCCGCCGTCCCGCCAAATTTCCCAGTGGAATTCTTAAGCCCAGCCCAGATCACAATG
CTCCCACATTTAATAGTAGATGTTAGGACTCTTGAACCAATTATGATCCCACTCCCTGATGTTAGGAATA
CATTCTTCCATTATAGTAACCAGCCTAACAGCCGCATGAGATTAGTGGCTATGCTCTATACCCCACTCAG
ATCTAATGGCTCAGGTGATGATGTCTTTACTGTCTCTTGCAGGGTTTTGACTAGGCCTACTCCTGATTTT
GAGTTCACTTATTTAGTGCCACCTTCTGTTGAATCTAAAACTAAGCCTTTTTCCTTACCTATTTTAACCC
TTTCTGAGCTCACAAATTCGAGGTTCCCAGTCCCCATCGATTCGCTTTTCACCGCCCAGAATAATGTGTT
GCAGGTGCAGTGTCAAAATGGCAGGTGTACACTTGATGGTGAGTTACAAGGCACAACCCAGTTGCTCCCA
TCTGGCATCTGTGCATTCAGAGGACGGGTGACAGCACAAATTAACCAACGTGACAGGTGGCACATGCAAC
TGCAAAACCTCAATGGTACAACATATGACCCAACTGATGATGTGCCAGCCCCGCTGGGTACACCTGACTT
CAAGGGCGTCGTGTTTGGGATGGTAAGCCAAAGAAATGTGGGTAATGATGCGCCTGGCTCAACCAGAGCC
CAACAGGCGTGGGTTTCAACCTATAGCCCCCAATTTGTCCCCAAATTAGGTTCTGTCAATCTTAGAATTA
GTGATAATGATGATTTCCAATTCCAGCCGACAAAATTCACACCAGTGGGCGTCAATGATGACGATGATGG
CCACCCGTTCAGACAATGGGAACTACCAAACTATTCAGGGGAGCTTACCTTGAATATGAATCTTGCCCCC
CCAGTTGCTCCAAATTTTCCTGGTGAACAATTGTTATTCTTCAGATCTTTCGTGCCATGCTCAGGAGGTT
ACAACCAAGGTATTATAGATTGTCTTATTCCCCAAGAATGGATCCAACACTTCTATCAGGAATCAGCACC
CTCCCAGTCAGACGTGGCCCTAATCAGGTATGTCAACCCCGATACGGGACGTACACTGTTTGAAGCAAAA
TTGCACAGATCTGGTTACATTACTGTGGCTCACTCTGGAGACTATCCTCTTGTTGTTCCGGCTAATGGAC
ACTTTAGATTTGATTCTTGGGTAAATCAGTTTTACTCACTCGCCCCAATGGGAACTGGGAATGGGCGAAG
GAGGGCTCAGTAA

>KP902580.1 Norovirus Hu/GII.17/HKG/2015/CUHK-NS-512 viral protein 1 (VP1) gene, complete cds
ATGAAGATGGCGTCGAATGACGCCGCTCCATCTAATGATGGTGCTGCTGGTCTCGTACCAGAGGGCAACA
ACGAGACCCTTCCCCTAGAACCAGTTGCGGGCGCAGCTATAGCCGCACCCGTCACTGGCCAAAATAACAT
AATTGACCCCTGGATTAGAACAAATTTTGTGCAAGCACCAAATGGAGAGTTCACAGTGTCACCCAGAAAC
TCTCCTGGAGAAATTTTATTAAACTTAGAGTTGGGCCCTGATTTGAACCCTTATTTGGCTCATTTGTCAA
GGATGTACAATGGGTATGCTGGTGGAGTGGAAGTTCAGGTTCTCCTGGCAGGGAACGCGTTCACTGCCGG
AAAGATCCTCTTCGCCGCCGTCCCGCCAAATTTCCCAGTGGAATTCTTAAGCCCAGCCCAGATCACAATG
CTCCCACATTTAATAGTAGATGTTAGGACTCTTGAACCAATTATGATCCCACTCCCTGATGTTAGGAATA
CATTCTTCCATTATAGTAACCAGCCTAACAGCCGCATGAGATTAGTGGCTATGCTCTATACCCCACTCAG
ATCTAATGGCTCAGGTGATGATGTCTTTACTGTCTCTTGCAGGGTTTTGACTAGGCCTACTCCTGATTTT
GAGTTCACTTATTTAGTGCCACCTTCTGTTGAATCTAAAACTAAGCCTTTTTCCTTACCTATTTTAACCC
TTTCTGAGCTCACAAATTCGAGGTTCCCAGTCCCCATCGATTCGCTTTTCACCGCCCAGAATAATGTGTT
GCAGGTGCAGTGTCAAAATGGCAGGTGTACACTTGATGGTGAGTTACAAGGCACAACCCAGTTGCTCCCA
TCTGGCATCTGTGCATTCAGAGGACGGGTGACAGCACAAATTAACCAACGTGACAGGTGGCACATGCAAC
TGCAAAACCTCAATGGTACAACATATGACCCAACTGATGATGTGCCAGCCCCGCTGGGTACACCTGACTT
CAAGGGCGTCGTGTTTGGGATGGTAAGCCAAAGAAATGTGGGTAATGATGCGCCTGGCTCAACCAGAGCC
CAACAGGCGTGGGTTTCAACCTATAGCCCCCAATTTGTCCCCAAATTAGGTTCTGTCAATCTTAGAATTA
GTGATAATGATGATTTCCAATTCCAGCCGACAAAATTCACACCAGTGGGCGTCAATGATGACGATGATGG
CCACCCGTTCAGACAATGGGAACTACCAAACTATTCGGGGGAGCTTACCTTGAATATGAATCTTGCCCCC
CCAGTTGCTCCAAATTTTCCTGGTGAACAATTGTTATTCTTCAGATCTTTCGTGCCATGCTCAGGAGGTT
ACAACCAAGGTATTATAGATTGTCTTATTCCCCAAGAATGGATCCAACACTTCTATCAGGAATCAGCACC
CTCCCAGTCAGACGTGGCCCTAATCAGGTATGTCAACCCCGATACGGGACGTACACTGTTTGAAGCAAAA
TTGCACAGATCTGGTTACATTACTGTGGCTCACTCTGGAGACTACCCTCTTGTTGTTCCGGCTAATGGAC
ACTTTAGATTTGATTCTTGGGTAAATCAGTTTTACTCACTCGCCCCAATGGGAACTGGGAATGGGCGAAG
GAGGGCTCAGTAA

>KP902579.1 Norovirus Hu/GII.17/HKG/2015/CUHK-NS-506 viral protein 1 (VP1) gene, complete cds
ATGAAGATGGCGTCGAATGACGCCGCTCCATCTAATGATGGTGCTGCTGGTCTCGTACCAGAGGGCAACA
ACGAGACCCTTCCCCTAGAACCAGTTGCGGGCGCAGCTATAGCCGCACCCGTCACTGGCCAAAATAACAT
AATTGACCCCTGGATTAGAACAAATTTTGTGCAAGCACCAAATGGAGAGTTCACAGTGTCACCCAGAAAC
TCTCCTGGAGAAATTTTATTAAACTTAGAGTTGGGCCCTGATTTGAACCCTTATTTGGCTCATTTGTCAA
GGATGTACAATGGGTATGCTGGTGGAGTGGAAGTTCAGGTTCTCCTGGCAGGGAACGCGTTCACTGCCGG
AAAGATCCTCTTCGCCGCCGTCCCGCCAAATTTCCCAGTGGAATTCTTAAGCCCAGCCCAGATCACAATG
CTCCCACATTTAATAGTAGATGTTAGGACTCTTGAACCAATTATGATCCCACTCCCTGATGTTAGGAATA
CATTCTTCCATTATAGTAACCAGCCTAACAGCCGCATGAGATTAGTGGCTATGCTTTATACCCCACTCAG
ATCTAATGGCTCAGGTGATGATGTCTTTACTGTCTCTTGCAGGGTTTTGACTAGGCCTACTCCTGATTTT
GAGTTCACTTATTTAGTGCCACCTTCTGTTGAATCTAAAACTAAGCCTTTTTCCTTACCTATTTTAACCC
TTTCTGAGCTCACAAATTCGAGGTTCCCAGTCCCCATCGATTCGCTTTTCACCGCCCAGAATAATGTGTT
GCAGGTGCAGTGTCAAAATGGCAGGTGTACACTTGATGGTGAGTTACAAGGCACAACCCAGTTGCTCCCA
TCTGGCATCTGTGCATTCAGAGGACGGGTGACAGCACAAATTAACCAACGTGACAGGTGGCACATGCAAC
TGCAAAACCTCAATGGTACAACATATGACCCAACTGATGATGTGCCAGCCCCGCTGGGTACACCTGACTT
CAAGGGCGTCGTGTTTGGGATGGTAAGCCAAAGAAATGTGGGTAATGATGCGCCTGGCTCAACCAGAGCC
CAACAGGCGTGGGTTTCAACCTATAGCCCCCAATTTGTCCCCAAATTAGGTTCTGTCAATCTTAGAATTA
GTGATAATGATGATTTCCAATTCCAACCGACAAAATTCACACCAGTGGGCGTCAATGATGACGATGATGG
CCACCCGTTCAGACAATGGGAACTACCAAACTATTCAGGGGAGCTTACCTTGAATATGAATCTTGCCCCC
CCAGTTGCTCCAAATTTTCCTGGTGAACAATTGTTATTCTTCAGATCTTTCGTGCCATGCTCAGGAGGTT
ACAACCAGGGTATTATAGATTGTCTTATTCCCCAAGAATGGATCCAACACTTCTATCAGGAATCAGCACC
CTCCCAGTCAGACGTGGCCCTAATCAGGTATGTCAACCCCGATACGGGACGTACACTGTTTGAAGCAAAA
TTGCACAGATCTGGTTACATTACTGTGGCTCACTCTGGAGACTATCCTCTTGTTGTTCCGGCTAATGGAC
ACTTTAGATTTGATTCTTGGGTAAATCAGTTTTACTCACTCGCCCCAATGGGAACTGGGAATGGGCGAAG
GAGGGCTCAGTAA

>KP902578.1 Norovirus Hu/GII.17/HKG/2014/CUHK-NS-503 viral protein 1 (VP1) gene, complete cds
ATGAAGATGGCGTCGAATGACGCCGCTCCATCTAATGATGGTGCTGCTGGTCTCGTACCAGAGGGCAACA
ACGAGACCCTTCCCCTAGAACCAGTTGCGGGCGCAGCTATAGCCGCACCCGTCACTGGCCAAAATAACAT
AATTGACCCCTGGATTAGAACAAATTTTGTGCAAGCACCAAATGGAGAGTTCACAGTGTCACCCAGAAAC
TCTCCTGGAGAAATTTTATTAAACTTAGAGTTGGGCCCTGATTTGAACCCTTATTTGGCTCATTTGTCAA
GGATGTACAATGGGTATGCTGGTGGAGTGGAAGTTCAGGTTCTCCTGGCAGGGAACGCGTTCACTGCCGG
AAAGATCCTCTTCGCCGCCGTCCCGCCAAATTTCCCAGTGGAATTCTTAAGCCCAGCCCAGATCACAATG
CTCCCACATTTAATAGTAGATGTTAGGACTCTTGAACCAATTATGATCCCACTCCCTGATGTTAGGAATA
CATTCTTCCATTATAGTAACCAGCCTAACAGCCGCATGAGATTAGTGGCTATGCTCTATACCCCACTCAG
ATCTAATGGCTCAGGTGATGATGTCTTTACTGTCTCTTGCAGGGTTTTGACTAGGCCCACTCCTGATTTT
GAGTTCACTTATTTAGTGCCACCTTCTGTTGAATCTAAAACTAAGCCTTTTTCCTTACCTATTTTAACCC
TTTCTGAGCTCACAAATTCGAGGTTCCCAGTCCCCATCGATTCGCTTTTCACCGCCCAGAATAATGTGTT
GCAGGTGCAGTGTCAAAATGGCAGGTGTACACTTGATGGTGAGTTGCAAGGCACAACCCAGTTGCTCCCA
TCTGGCATCTGTGCATTCAGAGGACGGGTGACAGCACAAATTAACCAACGTGACAGGTGGCACATGCAAC
TGCAAAACCTCAATGGTACAACATATGACCCAACTGATGATGTGCCAGCCCCGCTGGGTACACCTGACTT
CAAGGGCGTCGTGTTTGGGATGGTAAGCCAAAGAAATGTGGGTAATGATGCGCCTGGCTCAACCAGAGCC
CAACAGGCGTGGGTCTCAACCTATAGCCCCCAATTTGTCCCCAAATTAGGTTCTGTCAATCTTAGAATTA
GTGATAATGATGATTTCCAATTCCAGCCGACAAAATTCACACCAGTGGGCGTCAATGATGACGATGATGG
CCACCCGTTCAGACAATGGGAACTACCAAACTATTCAGGGGAGCTCACCTTGAATATGAATCTTGCCCCC
CCAGTTGCTCCAAATTTTCCTGGTGAACAATTGTTATTCTTCAGATCTTTCGTGCCATGCTCAGGAGGTT
ACAACCAAGGTATTATAGATTGTCTTATTCCCCAAGAATGGATCCAACACTTCTATCAGGAATCAGCACC
CTCCCAGTCAGACGTGGCCCTAATCAGGTATGTCAACCCCGATACGGGACGTACACTGTTTGAAGCAAAA
TTGCACAGATCTGGTTACATTACTGTGGCTCACTCTGGAGACTATCCTCTTGTTGTTCCGGCTAATGGAC
ACTTTAGATTTGATTCTTGGGTAAATCAGTTTTACTCACTCGCCCCAATGGGAACTGGGAATGGGCGAAG
GAGGGCTCAGTAA

>KP902577.1 Norovirus Hu/GII.17/HKG/2014/CUHK-NS-502 viral protein 1 (VP1) gene, complete cds
ATGAAGATGGCGTCGAATGACGCCGCTCCATCTAATGATGGTGCTGCTGGTCTCGTACCAGAGGGCAACA
ACGAGACCCTTCCCCTAGAACCAGTTGCGGGCGCAGCTATAGCCGCACCCGTCACTGGCCAAAATAATAT
AATTGACCCCTGGATTAGAACAAATTTTGTGCAAGCACCAAATGGAGAGTTCACAGTGTCACCCAGAAAC
TCTCCTGGAGAAATTTTATTAAATTTAGAGTTGGGCCCTGATTTGAACCCTTATTTGGCTCATTTGTCAA
GGATGTACAATGGGTATGCTGGTGGAGTGGAAGTTCAGGTTCTCCTGGCAGGGAACGCGTTCACTGCCGG
AAAGATCCTCTTCGCCGCCGTCCCGCCAAATTTCCCAGTGGAATTCTTAAGCCCAGCCCAGATCACAATG
CTCCCACATTTAATAGTAGATGTTAGGACTCTTGAACCAATTATGATCCCACTCCCTGATGTTAGGAATA
CATTCTTCCATTATAGTAACCAGCCTAACAGCCGCATGAGATTAGTGGCTATGCTCTATACCCCACTCAG
ATCTAATGGCTCAGGTGATGATGTCTTTACTGTCTCTTGCACGGTTTTGACTACGCCTACTCCTGATTTT
GAGTTCACTTATTTAGTGCCACCTTCTGTTGAATCTAAAACTAAGCCTTTTTCCTTACCTATTTTAACCC
TTTCTGAGCTCACAAATTCGAGGTTTCCAGTCCCCATCGATTCGCTTTTCACCGCCCAGAATAATGTGTT
GCAGGTGCAGTGTCAAAATGGCAGGTGTACACTTGATGGTGAGTTACAAGGCACAACCCAGTTGCTCCCA
ACTGGCATCTGTGCATTCAGAGGACGGGTGACAGCACAAATTAACCAACGTGACAGGTGGCACATGCAAC
TGCAAAACCTCAATGGTACAACATATGACCCAACTGATGATGTGCCAGCCCCGCTGGGTACACCTGACTT
CAAGGGCGTCGTGTTTGGGATGGTAAGCCAAAGAAATGTGGGTAATGATGCGCCTGGCTCAACCAGAGCC
CAACAGGCGTGGGTTTCAACCTATAGCCCCCAATTTGTCCCCAAATTAGGTTCTGTCAATCTTAGAATTA
GTGATAATGATGATTTCCAATTCCAGCCGACAAAATTCACACCAGTGGGCGTCAATGATGACGATGATGG
CCACCCGTTCAGACAATGGGAACTACCAAACTATTCAGGGGAGCTTACCTTGAATATGAATCTTGCCCCC
CCAGTTGCTCCAAATTTTCCTGGTGAACAATTGTTATTCTTCAGATCTTTCGTGCCATGCTCAGGAGGTT
ACAACCAAGGTATTATAGATTGTCTTATTCCCCAAGAATGGATCCAACACTTCTATCAGGAATCAGCACC
CTCCCAGTCAGACGTGGCCCTAATCAGGTATGTCAACCCCGATACGGGACGTACACTGTTTGAAGCAAAA
TTGCACAGATCTGGTTACATTACTGTGGCTCACTCTGGAGACTATCCTCTTGTTGTTCCGGCTAATGGAC
ACTTTAGATTTGATTCTTGGGTAAATCAGTTTTACTCACTCGCCCCAATGGGAACTGGGAATGGGCGAAG
GAGGGCTCAGTAA

>KP902576.1 Norovirus Hu/GII.17/HKG/2014/CUHK-NS-500 viral protein 1 (VP1) gene, complete cds
ATGAAGATGGCGTCGAATGACGCCGCTCCATCTAATGATGGTGCTGCTGGTCTCGTACCAGAGGGCAACA
ACGAGACCCTTCCCCTAGAACCAGTTGCGGGCGCAGCTATAGCCGCACCCGTCACTGGCCAAAATAACAT
AATTGACCCCTGGATTAGAACAAATTTTGTGCAAGCACCAAATGGAGAGTTCACAGTGTCACCCAGGAAC
TCTCCTGGAGAAATTTTATTAAACTTAGAGTTGGGCCCTGATTTGAACCCTTATTTGGCTCATTTGTCAA
GGATGTACAATGGGTATGCTGGTGGAGTGGAAGTTCAGGTTCTCCTGGCAGGGAACGCGTTCACTGCCGG
AAAGATCCTCTTCGCCGCCGTCCCGCCAAATTTCCCAGTGGAATTCTTAAGCCCAGCCCAGATCACAATG
CTCCCACATTTAATAGTAGATGTTAGGACTCTTGAACCAATTATGATCCCACTCCCTGATGTTAGGAATA
CATTCTTCCATTATAGTAACCAGCCTAACAGCCGCATGAGATTAGTGGCTATGCTCTATACCCCACTCAG
ATCTAATGGCTCAGGTGATGATGTCTTTACTGTCTCTTGCAGGGTTTTGACTAGGCCTACTCCTGATTTT
GAGTTCACTTATTTAGTGCCACCTTCTGTTGAATCTAAAACTAAGCCTTTTTCCTTACCTATTTTAACCC
TTTCTGAGCTCACAAATTCGAGGTTCCCAGTCCCCATCGATTCGCTTTTCACCGCCCAGAATAATGTGTT
GCAGGTGCAGTGTCAAAATGGCAGGTGTACACTTGATGGTGAGTTGCAAGGCACAACCCAGTTGCTCCCA
TCTGGCATCTGTGCATTCAGAGGACGGGTGACAGCACAAATTAACCAACGTGACAGGTGGCACATGCAAC
TGCAAAACCTCAATGGTACAACATATGACCCAACTGATGATGTGCCAGCCCCGCTGGGTACGCCTGACTT
CAAGGGCGTCGTGTTTGGGATGGTAAGCCAAAGAAATGTGGGTAATGATGCGCCTGGCTCAACCAGAGCC
CAACAGGCGTGGGTTTCAACCTATAGCCCCCAATTTGTCCCCAAATTAGGTTCTGTCAATCTTAGAATTA
GTGATAATGATGATTTCCAATTCCAGCCGACAAAATTCACACCAGTGGGCGTCAATGATGACGATGATGG
CCACCCGTTCAGACAATGGGAACTACCAAACTATTCAGGGGAGCTTACCTTGAATATGAACCTTGCCCCC
CCAGTTGCTCCAAATTTTCCTGGTGAACAATTGTTATTCTTCAGATCTTTCGTGCCATGCTCAGGAGGTT
ACAACCAAGGTATTATAGATTGTCTTATTCCCCAAGAATGGATCCAACACTTCTATCAGGAATCAGCACC
CTCCCAGTCAGACGTGGCCCTAATCAGGTATGTCAACCCCGATACGGGACGCACACTGTTTGAAGCAAAA
TTGCACAGATCTGGTTACATTACTGTGGCTCACTCTGGAGACTATCCTCTTGTTGTTCCGGCTAATGGAC
ACTTTAGATTTGATTCTTGGGTAAATCAGTTTTACTCACTCGCCCCAATGGGAACTGGGAATGGGCGAAG
GAGGGCTCAGTAA

>KP902574.1 Norovirus Hu/GII.17/HKG/2014/CUHK-NS-492 viral protein 1 (VP1) gene, complete cds
ATGAAGATGGCGTCGAATGACGCCGCTCCATCTAATGATGGTGCTGCTGGTCTCGTACCAGAGGGCAACA
ACGAGACCCTTCCCCTAGAACCAGTTGCGGGCGCAGCTATAGCCGCACCCGTCACTGGCCAAAATAACAT
AATTGACCCCTGGATTAGAACAAATTTTGTGCAAGCACCAAATGGAGAGTTCACAGTGTCACCCAGAAAC
TCTCCTGGAGAAATTTTATTAAACTTAGAGTTGGGCCCTGATTTGAACCCTTATTTGGCTCATTTGTCAA
GGATGTACAATGGGTATGCTGGTGGAGTGGAAGTTCAGGTTCTTCTGGCAGGGAACGCGTTCACTGCCGG
AAAGATCCTCTTCGCCGCCGTCCCGCCAAATTTCCCAGTGGAATTCTTAAGCCCAGCCCAGATCACAATG
CTCCCACATTTAATAGTAGATGTTAGGACTCTTGAACCAATTATGATCCCACTCCCTGATGTTAGGAATA
CATTCTTCCATTATAGTAACCAGCCTAACAGCCGCATGAGATTAGTGGCTATGCTCTATACCCCACTCAG
ATCTAATGGCTCAGGTGATGATGTCTTTACTGTCTCTTGCAGGGTTTTGACTAGGCCTACTCCTGATTTT
GAGTTCACTTATTTAGTGCCACCTTCTGTTGAATCTAAAACTAAGCCTTTTTCCTTACCTATTTTAACCC
TTTCTGAGCTCACAAATTCGAGGTTCCCAGTCCCCATCGATTCGCTTTTCACCGCCCAGAATAATGTGTT
GCAGGTGCAGTGTCAAAATGGCAGGTGTACACTTGATGGTGAGTTACAAGGCACAACCCAGTTGCTCCCA
TCTGGCATCTGTGCATTCAGAGGACGGGTGACAGCACAAATTAACCAACGTGACAGGTGGCACATGCAAC
TGCAAAACCTCAATGGTACAACATATGACCCAACTGATGATGTGCCAGCCCCGCTGGGTACACCTGACTT
CAAGGGCGTCGTGTTTGGGATGGTAAGCCAAAGAAATGTGGGTAATGATGCGCCTGGCTCAACCAGAGCC
CAACAGGCGTGGGTTTCAACCTATAGCCCCCAATTTGTCCCCAAATTAGGTTCTGTCAATCTTAGAATTA
GTGATAATGATGATTTCCAATTCCAGCCGACAAAATTCACACCAGTGGGCGTCAATGATGACGATGATGG
CCACCCGTTCAGACAATGGGAACTACCAAACTATTCGGGGGAGCTTACCTTGAATATGAATCTTGCCCCC
CCAGTTGCTCCAAATTTTCCTGGTGAACAATTGTTATTCTTCAGATCTTTCGTGCCATGCTCAGGAGGTT
ACAACCAAGGTATTATAGATTGTCTTATTCCCCAAGAATGGATCCAACACTTCTATCAGGAATCAGCACC
CTCCCAGTCAGACGTGGCCCTAATCAGGTATGTCAACCCCGATACGGGACGTACACTGTTTGAAGCAAAA
TTGCACAGATCTGGTTACATTACTGTGGCTCACTCTGGAGACTATCCTCTTGTTGTTCCGGCTAATGGAC
ACTTTAGATTTGATTCTTGGGTAAATCAGTTTTACTCACTCGCCCCAATGGGAACTGGGAATGGGCGAAG
GAGGGCTCAGTAA

>KP902573.1 Norovirus Hu/GII.17/HKG/2014/CUHK-NS-483 viral protein 1 (VP1) gene, complete cds
ATGAAGATGGCGTCGAATGACGCCGCTCCATCTAATGATGGTGCTGCTGGTCTCGTACCAGAGGGCAACA
ACGAGACCCTTCCCCTAGAACCAGTTGCGGGCGCAGCTATAGCCGCACCCGTCACTGGCCAAAATAATAT
AATTGACCCCTGGATTAGAACAAATTTTGTGCAAGCACCAAATGGAGAGTTCACAGTGTCACCCAGAAAC
TCTCCTGGAGAAATTTTATTAAATTTAGAGTTGGGCCCTGATTTGAACCCTTATTTGGCTCATTTGTCAA
GGATGTACAATGGGTATGCTGGTGGAGTGGAAGTTCAGGTTCTCCTGGCAGGGAACGCGTTCACTGCCGG
AAAGATCCTCTTCGCCGCCGTCCCGCCAAATTTCCCAGTGGAATTCTTAAGCCCAGCCCAGATCACAATG
CTCCCACATTTAATAGTAGATGTTAGGACTCTTGAACCAATTATGATCCCACTCCCTGATGTTAGGAATA
CATTCTTCCATTATAGTAACCAGCCTAACAGCCGCATGAGATTAGTGGCTATGCTCTATACCCCACTCAG
ATCTAATGGCTCAGGTGATGATGTCTTTACTGTCTCTTGCAGGGTTTTGACTAGGCCTACTCCTGATTTT
GAGTTCACTTATTTAGTGCCACCTTCTGTTGAATCTAAAACTAAGCCTTTTTCCTTACCTATTTTAACCC
TTTCTGAGCTCACAAATTCGAGGTTTCCAGTCCCCATCGATTCGCTTTTCACCGCCCAGAATAATGTGTT
GCAGGTGCAGTGTCAAAATGGCAGGTGTACACTTGATGGTGAGTTACAAGGCACAACCCAGTTGCTCCCA
ACTGGCATCTGTGCATTCAGAGGACGGGTGACAGCACAAATTAACCAACGTGACAGGTGGCACATGCAAC
TGCAAAACCTCAATGGTACAACATATGACCCAACTGATGATGTGCCAGCCCCGCTGGGTACACCTGACTT
CAAGGGCGTCGTGTTTGGGATGGTAAGCCAAAGAAATGTGGGTAATGACGCGCCTGGCTCAACCAGAGCC
CAACAGGCGTGGGTTTCAACCTATAGCCCCCAATTTGTCCCCAAATTAGGTTCTGTCAATCTTAGAATTA
GTGATAATGATGATTTCCAATTCCAGCCGACAAAATTCACACCAGTGGGCGTCAATGATGACGATGATGG
CCACCCGTTCAGACAGTGGGAACTACCAAACTATTCAGGGGAGCTTACCTTGAATATGAATCTTGCCCCC
CCAGTTGCTCCAAATTTTCCTGGTGAACAATTGTTATTCTTCAGATCTTTCGTGCCATGCTCAGGAGGTT
ACAACCAAGGTATTATAGATTGTCTTATTCCCCAAGAATGGATCCAACACTTCTATCAGGAATCAGCACC
CTCCCAGTCAGACGTGGCCCTAATCAGGTATGTCAACCCCGATACGGGACGTACACTGTTTGAAGCAAAA
TTGCACAGATCTGGTTACATTACTGTGGCTCACTCTGGAGACTATCCTCTTGTTGTTCCGGCTAATGGAC
ACTTTAGATTTGATTCTTGGGTAAATCAGTTTTACTCACTCGCCCCAATGGGAACTGGGAATGGGCGAAG
GAGGGCTCAGTAA

>KP902572.1 Norovirus Hu/GII.17/HKG/2014/CUHK-NS-482 viral protein 1 (VP1) gene, complete cds
ATGAAGATGGCGTCGAATGACGCCGCTCCATCTAATGATGGTGCTGCTGGTCTCGTACCAGAGGGCAACA
ACGAGACCCTTCCCCTAGAACCAGTTGCGGGCGCAGCTATAGCCGCACCCGTCACTGGCCAAAATAATAT
AATTGACCCCTGGATTAGAACAAATTTTGTGCAAGCACCAAATGGAGAGTTCACAGTGTCACCCAGAAAC
TCTCCTGGAGAAATTTTATTAAATTTAGAGTTGGGCCCTGATTTGAACCCTTATTTGGCTCATTTGTCAA
GGATGTACAATGGGTATGCTGGTGGAGTGGAAGTTCAGGTTCTCCTGGCAGGGAACGCGTTCACTGCCGG
AAAGATCCTCTTCGCCGCCGTCCCGCCAAATTTCCCAGTGGAATTCTTAAGCCCAGCCCAGATCACAATG
CTCCCACATTTAATAGTAGATGTTAGGACTCTTGAACCAATTATGATCCCACTCCCTGATGTTAGGAATA
CATTCTTCCATTATAGTAACCAGCCTAACAGCCGCATGAGATTAGTGGCTATGCTCTATACCCCACTCAG
ATCTAATGGCTCAGGTGATGATGTCTTTACTGTCTCTTGCAGGGTTTTGACTAGGCCTACTCCTGATTTT
GAGTTCACTTATTTAGTGCCACCTTCTGTTGAATCTAAAACTAAGCCTTTTTCCTTACCTATTTTAACCC
TTTCTGAGCTCACAAATTCGAGGTTCCCAGTCCCCATCGATTCGCTTTTCACCGCCCAGAATAATGTGTT
GCAGGTGCAGTGTCAAAATGGCAGGTGTACACTTGATGGTGAGTTACAAGGCACAACCCAGTTGCTCCCA
TCTGGCATCTGTGCATTCAGAGGACGGGTGACAGCACAAATTAACCAACGTGACAGGTGGCACATGCAAC
TGCAAAACCTCAATGGTACAACATATGACCCAACTGATGATGTGCCAGCCCCGCTGGGTACACCTGACTT
CAAGGGCGTCGTGTTTGGGATGGTAAGCCAAAGAAATGTGGGTAATGATGCGCCTGGCTCAACCAGAGCC
CAACAGGCGTGGGTTTCAACCTATAGCCCCCAATTTGTCCCCAAATTAGGTTCTGTCAATCTTAGAATTA
GTGATAATGATGATTTCCAATTCCAGCCGACAAAATTCACACCAGTGGGCGTCAATGATGACGATGATGG
CCACCCGTTCAGACAATGGGAACTACCAAACTATTCGGGGGAGCTTACCTTGAATATGAATCTTGCCCCC
CCAGTTGCTCCAAATTTTCCTGGTGAACAATTGTTATTCTTCAGATCTTTCGTGCCATGCTCAGGAGGTT
ACAACCAAGGTATTATAGATTGTCTTATTCCCCAAGAATGGATCCAACACTTCTATCAGGAATCAGCACC
CTCCCAATCAGACGTGGCCCTAATCAGGTATGTCAACCCCGATACGGGACGTACACTGTTTGAAGCAAAA
TTGCACAGATCTGGTTACATTACTGTGGCTCACTCTGGAGACTATCCTCTTGTTGTTCCGGCTAATGGAC
ACTTTAGATTTGATTCTTGGGTAAATCAGTTTTACTCACTCGCCCCAATGGGAACTGGGAATGGGCGAAG
GAGGGCTCAGTAA

>KP902571.1 Norovirus Hu/GII.17/HKG/2014/CUHK-NS-480 viral protein 1 (VP1) gene, complete cds
ATGAAGATGGCGTCGAATGACGCCGCTCCATCTAATGATGGTGCTGCTGGTCTCGTACCAGAGGGCAACA
ACGAGACCCTTCCCCTAGAACCAGTTGCGGGCGCAGCTATAGCCGCACCCGTCACTGGCCAAAATAACAT
AATTGACCCCTGGATTAGAACAAATTTTGTGCAAGCACCAAATGGAGAGTTCACAGTGTCACCCAGAAAC
TCTCCTGGAGAAATTTTATTAAACTTAGAGTTGGGCCCTGATTTGAACCCTTATTTGGCTCATTTGTCAA
GGATGTACAATGGGTATGCTGGTGGAGTGGAAGTTCAGGTTCTCCTGGCAGGGAACGCGTTCACTGCCGG
AAAGATCCTCTTCGCCGCCGTCCCGCCAAATTTCCCAGTGGAATTCTTAAGCCCAGCCCAGATCACAATG
CTCCCACATTTAATAGTAGATGTTAGGACTCTTGAACCAATTATGATCCCACTCCCTGATGTTAGGAATA
CATTCTTCCATTATAGTAACCAGCCTAACAGCCGCATGAGATTAGTGGCTATGCTCTATACCCCACTCAG
ATCTAATGGCTCAGGTGATGATGTCTTTACTGTCTCTTGCAGGGTTTTGACTAGGCCTACTCCTGATTTT
GAGTTCACTTATTTAGTGCCACCTTCTGTTGAATCTAAAACTAAGCCTTTTTCCTTACCTATTTTAACCC
TTTCTGAGCTCACAAATTCGAGGTTCCCAGTCCCCATCGATTCGCTTTTCACCGCCCAGAATAATGTGTT
GCAGGTGCAGTGTCAAAATGGCAGGTGTACACTTGATGGTGAGTTACAAGGCACAACCCAGTTGCTCCCA
TCTGGCATCTGTGCATTCAGAGGACGGGTGACAGCACAAATTAACCAACGTGACAGGTGGCACATGCAAC
TGCAAAACCTCAATGGTACAACATATGACCCAACTGATGATGTGCCAGCCCCGCTGGGTACACCTGACTT
CAAGGGCGTCGTGTTTGGGATGGTAAGCCAAAGAAATGTGGGTAATGATGCGCCTGGCTCAACCAGAGCC
CAACAGGCGTGGGTTTCAACCTATAGCCCCCAATTTGTCCCCAAATTAGGTTCTGTCAATCTTAGAATTA
GTGATAATGATGATTTCCAATTCCAGCCGACAAAATTCACACCAGTGGGCGTCAATGATGACGATGATGG
CCACCCGTTCAGACAATGGGAACTACCAAACTATTCAGGGGAGCTTACCTTGAATATGAATCTTGCCCCC
CCAGTTGCTCCAAATTTTCCTGGTGAACAATTGTTATTCTTCAGATCTTTCGTGCCATGCTCAGGAGGTT
ACAACCAAGGTATTATAGATTGTCTTATTCCCCAAGAATGGATCCAACACTTCTATCAGGAATCAGCACC
CTCCCAGTCAGACGTGGCCCTAATCAGGTATGTCAACCCCGATACGGGACGTACACTGTTTGAAGCAAAA
TTGCACAGATCTGGTTACATTACTGTGGCTCATTCTGGAGACTATCCTCTTGTTGTTCCGGCTAATGGAC
ACTTTAGATTTGATTCTTGGGTAAATCAGTTTTACTCACTCGCCCCAATGGGAACTGGGAATGGGCGAAG
GAGGGCTCAGTAA

>KP902570.1 Norovirus Hu/GII.17/HKG/2014/CUHK-NS-463 viral protein 1 (VP1) gene, complete cds
ATGAAGATGGCGTCGAATGACGCCGCTCCATCTAATGATGGTGCTGCTGGTCTCGTACCAGAGGGCAACA
ACGAGACCCTTCCCCTAGAACCAGTTGCGGGCGCAGCTATAGCCGCACCCGTCACTGGCCAAAATAACAT
AATTGACCCCTGGATTAGAACAAATTTTGTGCAAGCACCAAATGGAGAGTTCACAGTGTCACCCAGAAAC
TCTCCTGGAGAAATTTTATTAAACTTAGAGTTGGGCCCTGATTTGAACCCTTATTTGGCTCATTTGTCAA
GGATGTACAATGGGTATGCTGGTGGAGTGGAAGTTCAGGTTCTTCTGGCAGGGAACGCGTTCACTGCCGG
AAAGATCCTCTTCGCCGCCGTCCCGCCAAATTTCCCAGTGGAATTCTTAAGCCCAGCCCAGATCACAATG
CTCCCACATTTAATAGTAGATGTTAGGACTCTTGAACCAATTATGATCCCACTCCCTGATGTTAGGAATA
CATTCTTCCATTATAGTAACCAGCCTAACAGCCGCATGAGATTAGTGGCTATGCTCTATACCCCACTCAG
ATCTAATGGCTCAGGTGATGATGTCTTTACTGTCTCTTGCAGGGTTTTGACTAGGCCTACTCCTGATTTT
GAGTTCACTTATTTAGTGCCACCTTCTGTTGAATCTAAAACTAAGCCTTTTTCCTTACCTATTTTAACCC
TTTCTGAGCTCACAAATTCGAGGTTCCCAGTCCCCATCGATTCGCTTTTCACCGCCCAGAATAATGTGTT
GCAGGTGCAGTGTCAAAATGGCAGGTGCACACTTGATGGTGAGTTACAAGGCACAACCCAGTTGCTCCCA
TCTGGCATCTGTGCATTCAGAGGACGGGTGACAGCACAAATTAACCAACGTGACAGGTGGCACATGCAAT
TGCAAAACCTCAATGGTACAACATATGACCCAACTGATGATGTGCCAGCCCCGCTGGGTACACCTGACTT
CAAGGGCGTCGTGTTTGGGATGGTAAGCCAAAGAAATGTGGGTAATGATGCGCCTGGCTCAACCAGAGCC
CAACAGGCGTGGGTTTCAACCTATAGCCCCCAATTTGTCCCCAAATTAGGTTCTGTCAATCTTAGAATTA
GTGATAATGATGATTTCCAATTCCAGCCGACAAAATTCACACCAGTGGGCGTCAATGATGACGATGATGG
CCACCCGTTCAGACAATGGGAACTACCAAACTATTCAGGGGAGCTTACCTTGAATATGAATCTTGCCCCC
CCAGTTGCTCCAAATTTTCCTGGTGAACAATTGTTATTCTTCAGATCTTTCGTGCCATGCTCAGGAGGTT
ACAACCAAGGTATTATAGATTGTCTTATTCCCCAAGAATGGATCCAACACTTCTATCAGGAATCAGCACC
CTCCCAGTCAGACGTGGCCCTAATCAGGTATGTCAACCCTGATACGGGACGTACACTGTTTGAAGCAAAA
TTGCACAGATCTGGTTACATTACTGTGGCTCACTCTGGAGACTATCCTCTTGTTGTTCCGGCTAATGGAC
ACTTTAGATTTGATTCTTGGGTAAATCAGTTTTACTCACTCGCCCCAATGGGAACTGGGAATGGGCGAAG
GAGGGCTCAGTAA

>KP902569.1 Norovirus Hu/GII.17/HKG/2014/CUHK-NS-456 viral protein 1 (VP1) gene, complete cds
ATGAAGATGGCGTCGAATGACGCCGCTCCATCTAATGATGGTGCTGCTGGTCTCGTACCAGAGGGCAACA
ACGAGACCCTTCCCCTAGAACCAGTTGCGGGCGCAGCTATAGCCGCACCCGTCACTGGCCAAAATAATAT
AATTGACCCCTGGATTAGAACAAATTTTGTGCAAGCACCAAATGGAGAGTTCACAGTGTCACCCAGAAAC
TCTCCTGGAGAAATTTTATTAAATTTAGAGTTGGGCCCTGATTTGAACCCTTATTTGGCTCATTTGTCAA
GGATGTACAATGGGTATGCTGGTGGAGTGGAAGTTCAGGTTCTCCTGGCAGGGAACGCGTTCACTGCCGG
AAAGATCCTCTTCGCCGCCGTCCCGCCAAATTTCCCAGTGGAATTCTTAAGCCCAGCCCAGATCACAATG
CTCCCACATTTAATAGTGGATGTTAGGACTCTTGAACCAATTATGATCCCACTCCCTGATGTTAGGAATA
CATTCTTCCATTATAGTAACCAGCCTAACAGCCGCATGAGATTAGTGGCTATGCTCTATACCCCACTCAG
ATCTAATGGCTCAGGTGATGATGTCTTTACTGTCTCTTGCAGGGTTTTGACTAGGCCCACTCCTGATTTT
GAGTTCACTTATTTAGTGCCACCTTCTGTTGAATCTAAAACTAAGCCTTTTTCCTTACCTATTTTAACCC
TTTCTGAGCTCACAAATTCGAGGTTTCCAGTCCCCATCGATTCGCTCTTCACCGCCCAGAATAATGTGTT
GCAGGTGCAGTGTCAAAATGGCAGGTGTACACTTGATGGTGAGTTACAAGGCACAACCCAGTTGCTCCCA
ACTGGCATCTGTGCATTCAGAGGACGGGTGACAGCACAAATTAACCAACGTGACAGGTGGCACATGCAAC
TGCAAAACCTCAATGGTACAACATATGACCCAACTGATGATGTGCCAGCCCCGCTGGGTACACCTGACTT
CAAGGGCGTCGTGTTTGGGATGGTAAGCCAAAGAAATGTGGGTAATGATGCGCCTGGCTCAACCAGAGCC
CAACAGGCGTGGGTTTCAACCTATAGCCCCCAATTTGTCCCCAAATTAGGTTCTGTCAATCTTAGAATTA
GTGATAATGATGATTTCCAATTCCAGCCGACAAAATTCACACCAGTGGGCGTCAATGATGACGATGATGG
CCACCCGTTCAGACAATGGGAACTACCAAACTATTCAGGGGAGCTTACCTTGAATATGAATCTTGCCCCC
CCAGTTGCTCCAAATTTTCCTGGTGAACAATTGTTATTCTTCAGATCTTTCGTGCCATGCTCAGGAGGTT
ACAACCAAGGTATTATAGATTGTCTTATTCCCCAAGAATGGATCCAACACTTCTATCAGGAATCAGCACC
CTCCCAGTCAGACGTGGCCCTAATCAGGTATGTCAACCCCGATACGGGACGTACACTGTTTGAAGCAAAA
TTGCACAGATCTGGTTACATTACTGTGGCTCACTCTGGAGACTATCCTCTTGTTGTTCCGGCTAATGGAC
ACTTTAGATTTGATTCTTGGGTAAATCAGTTTTACTCACTCGCCCCAATGGGAACTGGGAATGGGCGAAG
GAGGGCTCAGTAA

>KP902568.1 Norovirus Hu/GII.17/HKG/2014/CUHK-NS-455 viral protein 1 (VP1) gene, complete cds
ATGAAGATGGCGTCGAATGACGCCGCTCCATCTAATGATGGTGCTGCTGGTCTCGTACCAGAGGGCAACA
ACGAGACCCTTCCCCTAGAACCAGTTGCGGGCGCAGCTATAGCCGCACCCGTCACTGGCCAAAATAACAT
AATTGACCCCTGGATTAGAACAAATTTTGTGCAAGCACCAAATGGAGAGTTCACAGTGTCACCCAGAAAC
TCTCCTGGAGAAATTTTATTAAACTTAGAGTTGGGCCCTGATTTGAACCCTTATTTGGCTCATTTGTCAA
GGATGTACAATGGGTATGCTGGTGGAGTGGAAGTTCAGGTTCTCCTGGCAGGGAACGCGTTCACTGCCGG
AAAGATCCTCTTCGCCGCCGTCCCGCCAAATTTCCCAGTGGAATTCTTAAGCCCAGCCCAGATCACAATG
CTCCCACATTTAATAGTAGATGTTAGGACTCTTGAACCAATTATGATCCCACTCCCTGATGTTAGGAATA
CATTCTTCCATTATAGTAACCAGCCTAACAGCCGCATGAGATTAGTGGCTATGCTCTATACCCCACTCAG
ATCTAATGGCTCAGGTGATGATGTCTTTACTGTCTCTTGCAGGGTTTTGACTAGGCCTACTCCTGATTTT
GAGTTCACTTATTTAGTGCCACCTTCTGTTGAATCTAAAACTAAGCCTTTTTCCTTACCTATTTTAACCC
TTTCTGAGCTCACAAATTCGAGGTTCCCAGTCCCCATCGATTCGCTTTTCACCGCCCAGAATAATGTGTT
GCAGGTGCAGTGTCAAAATGGCAGGTGTACACTTGATGGTGAGTTACAAGGCACAACCCAGTTGCTCCCA
TCTGGCATCTGTGCATTCAGAGGACGGGTGACAGCACAAATTAACCAACGTGACAGGTGGCACATGCAAC
TGCAAAACCTCAATGGTACAACATATGACCCAACTGATGATGTGCCAGCCCCGCTGGGTACACCTGACTT
CAAGGGCGTCGTGTTTGGGATGGTAAGCCAAAGAAATGTGGGTAATGATGCGCCTGGCTCAACCAGAGCC
CAACAGGCGTGGGTCTCAACCTATAGCCCCCAATTTGTCCCCAAATTAGGTTCTGTCAATCTTAGAATTA
GTGATAATGATGATTTCCAATTCCAGCCGACAAAATTCACACCAGTGGGCGTCAATGATGACGATGATGG
CCACCCGTTCAGACAATGGGAACTACCAAACTATTCAGGGGAGCTCACCTTGAATATGAATCTTGCCCCC
CCAGTTGCTCCAAATTTTCCTGGTGAACAATTGTTATTCTTCAGATCTTTCGTGCCATGCTCAGGAGGTT
ACAACCAAGGTATTATAGATTGTCTTATTCCCCAAGAATGGATCCAACACTTCTATCAGGAATCAGCACC
CTCCCAGTCAGACGTGGCCCTAATCAGGTATGTCAACCCCGATACGGGACGTACACTGTTTGAAGCAAAA
TTGCACAGATCTGGTTACATTACTGTGGCTCACTCTGGAGACTATCCTCTTGTTGTTCCGGCTAATGGAC
ACTTTAGATTTGATTCTTGGGTAAATCAGTTTTACTCACTCGCCCCAATGGGAACTGGGAATGGGCGAAG
GAGGGCTCAGTAA

>KP902567.1 Norovirus Hu/GII.17/HKG/2014/CUHK-NS-438 viral protein 1 (VP1) gene, complete cds
ATGAAGATGGCGTCGAATGACGCCGCTCCATCTAATGATGGTGCTGCTGGTCTCGTACCAGAGGGCAACA
ACGAGACCCTTCCCCTAGAACCAGTTGCGGGCGCAGCTATAGCCGCACCCGTCACTGGCCAAAATAACAT
AATTGACCCCTGGATTAGAACAAATTTTGTGCAAGCACCAAATGGAGAGTTCACAGTGTCACCCAGAAAC
TCTCCTGGAGAAATTTTATTAAACTTAGAGTTGGGCCCTGATTTGAACCCTTATTTGGCTCATTTGTCAA
GGATGTACAATGGGTATGCTGGTGGAGTGGAAGTTCAGGTTCTCCTGGCAGGGAACGCGTTCACTGCCGG
AAAGATCCTCTTCGCCGCCGTCCCGCCAAATTTCCCAGTGGAATTCTTAAGCCCAGCCCAGATCACAATG
CTCCCACATTTAATAGTAGATGTTAGGACTCTTGAACCAATTATGATCCCACTCCCTGATGTTAGGAATA
CATTCTTCCATTATAGTAACCAGCCTAACAGCCGCATGAGATTAGTGGCTATGCTCTATACCCCACTCAG
ATCTAATGGCTCAGGTGATGATGTCTTTACTGTCTCTTGCAGGGTTTTGACTAGGCCTACTCCTGATTTT
GAGTTCACTTATTTAGTGCCACCTTCTGTTGAATCTAAAACTAAGCCTTTTTCCTTACCTATTTTAACCC
TTTCTGAGCTCACAAATTCGAGGTTCCCAGTCCCCATCGATTCGCTTTTCACCGCCCAGAATAATGTGTT
GCAGGTGCAGTGTCAAAATGGCAGGTGTACACTTGATGGTGAGTTACAAGGCACAACCCAGTTGCTCCCA
TCTGGCATCTGTGCATTCAGAGGACGGGTGACAGCACAAATTAACCAACGTGACAGGTGGCACATGCAAC
TGCAAAACCTCAATGGTACAACATATGACCCAACTGATGATGTGCCAGCCCCGCTGGGTACACCTGACTT
CAAGGGCGTCGTGTTTGGGATGGTAAGCCAAAGAAATGTGGGTAATGATGCGCCTGGCTCAACCAGAGCC
CAACAGGCGTGGGTCTCAACCTATAGCCCCCAATTTGTCCCCAAATTAGGTTCTGTCAATCTTAGAATTA
GTGATAATGATGATTTCCAATTCCAGCCGACAAAATTCACACCAGTGGGCGTCAATGATGACGATGATGG
CCACCCGTTCAGACAATGGGAACTACCAAACTATTCAGGGGAGCTTACCTTGAATATGAATCTTGCCCCC
CCAGTTGCTCCAAATTTTCCTGGTGAACAATTGTTATTCTTCAGATCTTTCGTGCCATGCTCAGGAGGTT
ACAACCAAGGTATTATAGATTGTCTTATTCCCCAAGAATGGATCCAACACTTCTATCAGGAATCAGCACC
CTCCCAGTCAGACGTGGCCCTAATCAGGTATGTCAACCCCGATACGGGACGTACACTGTTTGAAGCAAAA
TTGCACAGATCTGGTTACATTACTGTGGCTCACTCTGGAGACTATCCTCTTGTTGTTCCGGCTAATGGAC
ACTTTAGATTTGATTCTTGGGTAAATCAGTTTTACTCACTCGCCCCAATGGGAACTGGGAATGGGCGAAG
GAGGGCTCAGTAA

>KP902566.1 Norovirus Hu/GII.17/HKG/2014/CUHK-NS-405 viral protein 1 (VP1) gene, complete cds
ATGAAGATGGCGTCGAATGACGCCGCTCCATCTAATGATGGTGCTGCTGGTCTCGTACCAGAGGGCAACA
ACGAGACCCTTCCCCTAGAACCAGTTGCGGGCGCAGCTATAGCCGCACCCGTCACTGGCCAAAATAACAT
AATTGACCCCTGGATTAGAACAAATTTTGTGCAAGCACCAAATGGAGAGTTCACAGTGTCACCCAGAAAC
TCTCCTGGAGAAATTTTATTAAACTTAGAGTTGGGCCCTGATTTGAACCCTTATTTGGCTCATTTGTCAA
GGATGTACAATGGGTATGCTGGTGGAGTGGAAGTTCAGGTTCTCCTGGCAGGGAACGCGTTCACTGCCGG
AAAGATCCTCTTCGCCGCCGTCCCGCCAAATTTCCCAGTGGAATTCTTAAGCCCAGCCCAGATCACAATG
CTCCCACATTTAATAGTAGATGTTAGGACTCTTGAACCAATTATGATCCCACTCCCTGATGTTAGGAATA
CATTCTTCCATTATAGTAACCAGCCTAACAGCCGCATGAGATTAGTGGCTATGCTCTATACCCCACTCAG
ATCTAATGGCTCAGGTGATGATGTCTTTACTGTCTCTTGCAGGGTTTTGACTAGGCCTACTCCTGATTTT
GAGTTCACTTATTTAGTGCCACCTTCTGTTGAATCTAAAACTAAGCCTTTTTCCTTACCTATTTTAACCC
TTTCTGAGCTCACAAATTCGAGGTTCCCAGTCCCCATCGATTCGCTTTTCACCGCCCAGAATAATGTGTT
GCAGGTGCAGTGTCAAAATGGCAGGTGTACACTTGATGGTGAGTTACAAGGCACAACCCAGTTGCTCCCA
TCTGGCATCTGTGCATTCAGAGGACGGGTGACAGCACAAATTAACCAACGTGACAGGTGGCACATGCAAC
TGCAAAACCTCAATGGTACAACATATGACCCAACTGATGATGTGCCAGCCCCGCTGGGTACACCTGACTT
CAAGGGCGTCGTGTTTGGGATGGTAAGCCAAAGAAATGTGGGTAATGATGCGCCTGGCTCAACCAGAGCC
CAACAGGCGTGGGTTTCAACCTATAGCCCCCAATTTGTCCCCAAATTAGGTTCTGTCAATCTTAGAATTA
GTGATAATGATGATTTCCAATTCCAGCCGACAAAATTCACACCAGTGGGCGTCAATGATGACGATGATGG
CCACCCGTTCAGACAATGGGAATTACCAAACTATTCAGGGGAGCTTACCTTGAATATGAATCTTGCCCCC
CCAGTTGCTCCAAATTTTCCTGGTGAACAATTGTTATTCTTCAGATCTTTCGTGCCATGCTCAGGAGGTT
ACAACCAAGGTATTATAGATTGTCTTATTCCCCAAGAATGGATCCAACACTTCTATCAGGAATCAGCACC
CTCCCAGTCAGACGTGGCCCTAATCAGGTATGTCAACCCTGATACGGGACGTACACTGTTTGAAGCAAAA
TTGCACAGATCTGGTTACATTACTGTGGCTCACTCTGGAGACTATCCTCTTGTTGTTCCGGCTAATGGAC
ACTTTAGATTTGATTCTTGGGTAAATCAGTTTTACTCACTCGCCCCAATGGGAACTGGGAATGGGCGAAG
GAGGGCTCAGTAA

>KP902565.1 Norovirus Hu/GII.17/HKG/2014/CUHK-NS-360 viral protein 1 (VP1) gene, complete cds
ATGAAGATGGCGTCGAATGACGCCGCTCCATCTAATGATGGTGCTGCTGGTCTCGTACCAGAGGGCAACA
ACGAGACCCTTCCCCTAGAACCAGTTGCGGGCGCAGCTATAGCCGCACCCGTCACTGGCCAAAACAACAT
AATTGACCCCTGGATTAGAACAAATTTTGTGCAAGCACCAAATGGAGAGTTCACAGTGTCACCCAGAAAC
TCCCCTGGAGAAATTTTACTAAACCTAGAGTTGGGCCCTGATTTGAACCCTTATTTGGCTCATTTGTCAA
GGATGTACAATGGGTATGCTGGTGGAGTGGAAGTTCAGGTTCTCCTGGCAGGGAACGCGTTCACTGCCGG
AAAGATCCTCTTCGCCGCCGTCCCGCCAAATTTCCCAGTGGAATTCTTAAGCCCAGCCCAGATCACAATG
CTCCCACATTTAATAGTAGATGTCAGGACTCTTGAACCAATTATGATCCCACTCCCTGATGTTAGGAACA
CATTCTTCCATTATAACAACCAGCCTAACAACCGCATGAGATTAGTGGCTATGCTCTACACTCCCCTTAG
ATCTAATGGCTCAGGTGATGATGTCTTTACTGTCTCTTGCAGGGTTTTGACTAGGCCTACTCCTGATTTT
GAGTTCACTTATTTAGTGCCACCTTCTGTTGAATCTAAGACTAAGCCTTTTTCTTTACCTATTTTAACCC
TTTCTGAGCTCACAAATTCGAGGTTCCCAGTTCCCATCGATTCGCTTTTCACCGCCCAGAATAATGTGTT
GCAGGTGCAGTGTCAAAATGGCAGGTGCACACTTGATGGTGAGTTACAAGGCACAACCCAGTTGCTCCCA
TCTGGCATCTGTGCATTCAGAGGACGGGTGACAGCAGAAACTGACCATCGTGACAAGTGGCACATGCAAC
TGCAAAACCTCAATGGCACAACATATGACCCAACTGATGATGTGCCAGCCCCGCTGGGTACACCTGATTT
CAAGGGCGTCGTGTTTGGGGTAGCAAGCCAAAGAAATGTGGGTAATGACGCGCCTGGCTCAACCAGGGCC
CATGAGGCGGTGATTTCAACCTACAGCCCCCAATTTGTCCCCAAATTAGGTTCTGTCAATTTTAGAAGTA
ATGATAATGATTTCCAATTGCAGCCGACAAAATTCACACCAGTGGGCATCAATGACGATGGTGACCACCC
GTTCAGACAGTGGGAACTACCAGATTACTCAGGGCTGCTTACCTTGAATATGAACCTTGCCCCCCCGGTT
GCTCCAAATTTCCCTGGTGAACAATTATTATTCTTCAGATCTTTTGTGCCATGCTCAGGAGGTTACAACC
AAGGCATTGTAGATTGTCTTATTCCCCAAGAATGGATCCAACACTTCTATCAGGAATCAGCGCCCTCCCA
GTCAGACGTGGCCCTAATCAGGTATGTTAACCCCGATACGGGACGTACACTGTTTGAAGCAAAATTGCAC
AGATCTGGTTACATTACTGTGGCTCACTCTGGAGACTATCCTCTTGTTGTTCCGGCTAATGGATACTTTA
GATTTGATTCTTGGGTAAATCAGTTTTACTCACTCGCCCCAATGGGAACTGGGAATGGGCGAAGGAGGGC
TCAGTAA

>KP902564.1 Norovirus Hu/GII.17/HKG/2014/CUHK-NS-276 viral protein 1 (VP1) gene, complete cds
ATGAAGATGGCGTCGAATGACGCCGCTCCATCTAATGATGGTGCTGCTGGTCTCGTACCAGAGGGCAACA
ACGAGACCCTTCCCCTAGAACCAGTTGCGGGCGCAGCTATAGCCGCACCCGTCACTGGCCAAAACAACAT
AATTGACCCCTGGATTAGAACAAATTTTGTGCAAGCACCAAATGGAGAGTTCACAGTGTCACCCAGAAAC
TCCCCTGGAGAAATTTTACTAAACCTAGAGTTGGGCCCTGATTTGAACCCTTATTTGGCTCATTTGTCAA
GGATGTACAATGGGTATGCTGGTGGAGTGGAAGTTCAGGTTCTCCTGGCAGGGAACGCGTTCACTGCCGG
AAAGATCCTCTTCGCCGCCGTCCCGCCAAATTTCCCAGTGGAATTCTTAAGCCCAGCCCAGATTACAATG
CTCCCACATTTAATAGTAGATGTCAGGACTCTTGAACCAATTATGATCCCACTCCCTGATGTTAGGAATA
CATTCTTCCATTATAACAACCAGCCTAACAGCCGCATGAGATTAGTGGCTATGCTCTACACCCCCCTTAG
ATCTAATGGCTCAGGTGATGATGTCTTTACTGTCTCTTGCAGGGTTTTGACTAGGCCTACTCCTGATTTT
GAGTTCACTTACTTAGTGCCACCTTCTGTTGAATCTAAGACTAAGCCTTTTTCCTTACCTATTTTAACCC
TTTCTGAGCTCACAAATTCGAGGTTCCCAGTCCCCATCGATTCGCTTTTCACCGCCCAGAATAATGTGTT
GCAGGTGCAGTGTCAAAATGGCAGGTGCACACTTGATGGTGAGTTACAAGGCACAACCCAGTTGCTCCCA
TCTGGCATCTGTGCATTCAGAGGACGGGTGACAGCAGAAACTGACCATCGTGACAAGTGGCACATGCAAC
TGCAAAACCTCAATGGCACAACATATGACCCAACTGATGATGTGCCAGCCCCGCTGGGTACACCTGACTT
CAAGGGCGTCGTGTTTGGGGTAGCAAGCCAAAGAAATGTGGGTAATGATGCGCCTGACTCAACCAGGGCC
CATGAGGCGGTGATTTCAACCTATAGCCCCCAATTTGTCCCCAAATTAGGTTCTGTCAATTTTAGAAGTA
ATGATAATGATTTCCAATTGCAGCCGACAAAATTCACACCAGTGGGCATCAATGACGATGGTGACCACCC
GTTCAGACAGTGGGAACTACCAGACTATTCAGGGCTGCTTACCTTGAATATGAACCTTGCCCCCCCGGTT
GCTCCAAATTTCCCTGGTGAACAATTATTATTCTTCAGATCTTTTGTGCCATGCTCAGGAGGTTATAACC
AAGGCATTGTAGATTGTCTTATTCCCCAAGAATGGATCCAACACTTCTATCAGGAATCAGCGCCCTCCCA
GTCAGACGTGGCCCTAATCAGGTATGTTAACCCCGATACGGGACGTACACTGTTTGAAGCAAAATTGCAC
AGATCTGGTTACATTACTGTGGCTCACTCTGGAGACTATCCTCTTGTTGTTCCGGCTAATGGATACTTTA
GATTTGATTCTTGGGTAAATCAGTTTTACTCACTCGCCCCAATGGGAACTGGGAATGGGCGAAGGAGGGC
TCAGTAA

>KP902563.1 Norovirus Hu/GII.17/HKG/2014/CUHK-NS-258 viral protein 1 (VP1) gene, complete cds
ATGAAGATGGCGTCGAATGACGCCGCTCCATCTAATGATGGTGCTGCTGGTCTCGTACCAGAGGGCAACA
ACGAGACCCTTCCCCTAGAACCAGTTGCGGGCGCAGCTATAGCCGCACCCGTCACTGGCCAAAACAACAT
AATTGACCCCTGGATTAGAACAAATTTTGTGCAAGCACCAAATGGAGAGTTCACAGTGTCACCCAGAAAC
TCCCCTGGAGAAATTTTACTAAACCTAGAGTTGGGCCCTGATTTGAACCCTTATTTGGCTCATTTGTCAA
GGATGTACAATGGGTATGCTGGTGGAGTGGAAGTTCAGGTTCTCCTGGCAGGGAACGCGTTCACTGCCGG
AAAGATCCTCTTCGCCGCCGTCCCGCCAAATTTCCCAGTGGAATTCTTAAGCCCAGCCCAGATTACAATG
CTCCCACATTTAATAGTAGATGTCAGGACTCTTGAACCAATTATGATCCCACTCCCTGATGTTAGGAATA
CATTCTTCCATTATAACAACCAGCCTAACAGCCGCATGAGATTAGTGGCTATGCTCTACACCCCCCTTAG
ATCTAATGGCTCAGGTGATGATGTCTTCACTGTCTCTTGCAGAGTCTTGACTAGGCCTACTCCTGATTTT
GAATTCACTTATTTAGTGCCACCTTCTGTTGAATCTAAGACTAAGCCTTTTTCCTTACCTATTTTAACCC
TTTCTGAGCTCACAAATTCGAGGTTCCCAGTCCCCATCGATTCGCTTTTCACCGCCCAGAATAATGTGTT
GCAGGTGCAGTGTCAAAACGGCAGGTGCACACTTGATGGTGAGTTACAAGGCACAACCCAGTTGCTCCCA
TCTGGCATCTGTGCATTCAGAGGACGGGTGACAGCAGAAACTGACCATCGTGACAAGTGGCACATGCAAC
TGCAAAACCTCAATGGCACAACATATGACCCAACTGATGACGTGCCAGCCCCGCTGGGTACACCTGACTT
CAAGGGCGTCGTGTTTGGGGTAGCAAGCCAAAGAAATGTGGGTAATGATGCGCCTGGCTCAACCAGGGCC
CATGAGGCGGTGATTTCAACCTATAGCCCCCAATTTGTCCCCAAATTAGGTTCTGTCAATTTTAGAAGTA
ATGATAATGATTTCCAATTGCAGCCAACAAAATTCACACCAGTGGGCATCAATGACGATGGTGACCACCC
GTTCAGACAGTGGGAACTACCAGACTATTCAGGGCTGCTTACCTTGAATATGAACCTCGCCCCCCCGGTT
GCTCCAAATTTTCCTGGTGAACAATTATTATTCTTCAGATCTTTTGTGCCATGCTCAGGAGGTTATAACC
AAGGCATTGTAGACTGTCTTATTCCCCAAGAATGGATCCAACACTTCTATCAGGAATCAGCGCCCTCCCA
GTCAGACGTGGCCCTAATCAGGTATGTTAACCCCGATACGGGACGTACACTGTTTGAAGCAAAATTGCAC
AGATCTGGTTACATTACTGTGGCTCACTCTGGAGACTATCCTCTTGTTGTTCCGGCTAATGGATATTTTA
GATTTGATTCTTGGGTAAATCAGTTTTACTCACTCGCCCCAATGGGAACTGGGAATGGGCGAAGGAGGGC
TCAGTAA

>KX158296.1 UNVERIFIED: Norovirus GII strain 15-66
GGGGGCTTCCACTAGAAGTGGTCTTATCCAGTGAAGCACATGCTTGTGAGTAAGTCCATGGTTTAGCAGG
GTCAATGGTCTGTTCTAGAACGTTCATCACTGTCTTTTTAGCCTCTTCTAAAACTGCTGGTCTAGGTGGT
TTGCCCCTGGGCTCTGTGAATGGTTTCAGCTGGTCTCTCATAACTTGCTGTAGGGAAGGCCCCTTTTCCA
CTCTGGGATCCTTACCCCCCAGGTAAGCAGGCTCATACGTACCAGG

>KX158295.1 UNVERIFIED: Norovirus GII strain 15-66
CCGATTTGTGTAGACCATGGCCACAAGCCTCATCCGGGGGGTGTCTTCCTGGTTGTAATGGAAGAACCTG
TTCCTTATATCGGGGAGGGGTAGAAGCACTGGTTCAAGCTGTCTCACATCAACAATCACATGGGGACACA
TAGTTATCTGGGCTGCACTAATATTATCCACAGGGAAGTGTGGTGGCACAGCGGCAAAGATGATCTTCCC
AGCTGTGAACGCATTCCCAGCTAGGACCACCTGAACCTGCAT

>KX158294.1 UNVERIFIED: Norovirus GII strain 15-66
GTTGATTGTGAAGAAACAGTGGACGGGGTGCTATACACACTAGCAGAATCACTTTGCAACTTACTCTTTG
GTGGGGCAGTGTGCTGGAGGGGAGCAGGAGACCTGTGGACAGGACTACTAGAGAATTGTCCTGAGTAGCT
TGTGGTTTTCATGCTGTTAGGTGCCCAGTATCTTGTGCCATTCCAGTCCAGTATTTTTGTTATTGGAGCG
TTAACAGCCCCCCTAGCAGCGTCCGC

>KX158293.1 UNVERIFIED: Norovirus GII strain 15-66
GGCAAACACCCCTCGGATGAGACTTGTGGCTATGTTGTACACTCCACTCAGGGCTAACAATGCTGGGGAT
GATGTCTTCACAGTTTCTTGCCGAGTTCTCACGAGACCATCCCCCGATTTTGATTTCATATTTCTAGTGC
TGCTGCTAGCACATCCCTTTGTTGTGTTGAGTCCCACCGGGAATAATCAGCATCATAGTGATATCTATAT
CTGGAGTGCTTCTCAAAGATGATGGGGCCATCCTCATTCATGTTCATCCCCACCCTGCATGGAAGGGCTA
TACAACTTGCTTTCATACTGTCCATAAGGCCGCCAAAAGCCC

>KX158292.1 UNVERIFIED: Norovirus GII strain 15-66
GCCCTTCTTGCCTTCTGGTTCTGTGTCCTTGGGCTCTATCTCCCATCTACCTTGAGCTACTTCCTTTTCG
GGCTCACTCGCTTCTTGGGTTTCGGTTGGTTTTACCCACCTTTCCCAGCAGAACCTTTTAGAGATCCTGT
TGACAACGAATGATGCCCCAGCAACCTGTATGAGAGTGTAGACGAGGTCTTGGAAGCAGCTGACATAATA
TCTAGCCCTTGCTTGCCTAAGTCTGAGGAGTGCTGAGCCCACTTCATTTGCAGTCTGAGACGTGTGGTCC
TCAACTTTGTCAACAGAAACAGAGCCCTTGCCGTTGGAAGAGACCCGGTACTTAGAGTTCCTGTAAATTA
TTTCACACTCATTAAACTTTACATCTCTCAAGGCGACCTTCAGATCTTCCAAAGTTTTGACATTTTTGAG

>KX158291.1 UNVERIFIED: Norovirus GII strain 15-66
ACAGTGCCTTCTGGAGCGCCTTCCTCCAACACGAGCCCTGTGACATCTGGCCTGATTGGTCTTGGGAACC
TAAACCTGCAGAACTCTCCAGACTTGTGAATTTGAATTTGTTTGACTTCGACCCCAAAGAGTTCCTTGAC
CCCCTTGGGCAGGACGTGTGTTGTTGTGATCAGGAGATTTGATGAGAATTGTGCCTAATTTAGGTGCATA
CTTTGGATCAGTTGTGTCAATGTGTGCTTCATGAGCCCGGGTAGCATAATGGCCCTGTTCTTGTGTTCCA
GAGACGTCCCTCTGACTTGCCACTCCGAACACTGTACCCTTGAAGTCAATAGCCCCCAGGACTGCAGGGA
TGTCATCTGTTGGGTCATACTGTGTGCCATCTAGGTTCTTGACCTGGACGTGCAACGGGTGATTACGGGC
TCTCTGGGGGGAATCTGTTAAATCGGCCGCTCTCGCATTCTGACTAATCAGAGTACCTCTAAAGGCACAA
ATCTGTGTTGGGACCAGTTGTGTTGTGCCTTGCAGCGTGCCGTCAAGGGTACATCTACCATTTTGGGGCT
GAACAACTATTGATTCATTGGGATCAGTATAAAGCATATCTATAGCAGCAGGAAAACGGGAATTAGACAA
CTCACCAAGGGTTAGAATAGGTAAAGTAAAGGGTTTTGTTTTTGATTCAACAGTTG

>KX158290.1 UNVERIFIED: Norovirus GII strain 15-66
GACCAGACCATACTCCCTGAGTTTTTGTGTCAATTTCATGGGGTCAAGGTTGATGTCAGTGCTGACGATC
TCATCGTCGCCATAAAATGAGAAACAGGAGTGGGCTTGGACAACGTCTGGTGAGAGACCTGACACTTCTG
CCATTGCGCTCAGAGTTAGAATCCAGTGCGCTATTGAATTCCATTGCGACGTACATGGGACTCCTGAT

>KX158289.1 UNVERIFIED: Norovirus GII strain 15-66
GCCACGCTTATAGATGTAAGGACAACCGCAGTCGCCAGGACCGGTGCCAAGATCCATGTTCTTTGCATTT
GCCCCTGTGAGAAGCATTCCCATCTGACCACCGACGGTCCTACCCTGTATTTTCATGTTCATTTTGCACT
GTTGTCAAATCCGCCTTGGGGGGCTAGGGTTAGCTTTATATGGGAAAAGTCTTGTTTGAAATAGTCTTTC
CACATGTCAGGTTGGCCAGGGAAATCTCTCTTAACCTTCTCAATTTCTGGTGACTCTGCATAGACCAAGA
AATCAATCCTTCTAGAGCACGCCTCGAAGTTCACATAATCGAGAGGTGCAGGGTTGACTAGGTTGGTCGT
GATTATGATGACATCACTGTCGAACATTTTTCCCTTGTTCTCGATCCTGTCACAGTTTAGAGTGACTGGG
CATGTGTCAGCTAGCTCTTGTAGTGTTAAAGCATCTTTGACAGGGTTCCCCATTCCATAATCATCCCACA
AGACCACCCTCTCTCCTCTGTAAGCGTCCCAGTGGTCAAC

>KX158288.1 UNVERIFIED: Norovirus GII strain 15-65
ATCTGGCCAACGCAGCACCACGGGATTATGTCAACTTCGAAGCGTGCCCGAGACGTATTGACTTCCTCGT
GTACGCAGAAGCCCCTGAGGTGGAGAAGGCAAAGCGCGACTTCCCAGGTCAACCTGACATGTGGAAGAAC
GCTTTCAGTCCTGACTTCTCACACATAAAACTGTCATTGGCTCCACAGGGTGGTTTTGACAAGAACGGCA
ACACCCCGCATGGAAAAGGGGTCATGAAGACCCTCACCACTGGCTCCCTC

>KX158287.1 UNVERIFIED: Norovirus GII strain 15-65
AAGAAATCCCAGCCCCCCTAGGAACTCCAGACTTTGTAGGGAAGATTCAAGGCGTGCTCACCCAAACCAC
AAGGACAGATGGCTCAACACGCGGCCACAAAGCCACAGTGTACACTGGGAGCGCCGAATTTGCTCCAAAA
CTGGGTAGAGTCCAATTTGAAACTGACACAAACCATGATTTTGAGGCTAACCAAAACACAAAGTTCACCC
CAGTCGGTGTCATCCAAGATGGTAGCACCACCCACCGAAATGAACCCCAACAGTGGGTGCTCCCAAGTTA
CTCAGGCAGAAACACTCATAATGTGCATCTGGCCCCCGCTGTAGCCCCC

>KX158284.1 UNVERIFIED: Norovirus GII strain 15-58
GACCACCCACACCAGAATTGGTCAAAAAGATCCCTCCTCCCCCACCCAACGGGGGGGATGAACTAGTGGT
CTCTTACAGCGCCAAAGATGGTGTTTCCGGACTGCCTGAGCTCACCACTGTCAGACAACCGGAAGAGACC
AACACGGCGTTCAGTGTCCCCCCACTCAACCAAAGGGAGAGCAAGGACGCCAAGGAGCCACTAACTGGAA
CAATTATTGAAATGTGGGATGGAGAAATTTACCATTACGGCCTGTACGTGGAGCGAGGTCTTATACTTGG
TGTGCACAAGCCACCGGCAGCCATCAGCCTTGCCAAGGTCGAGCTAACACCGCTCTCTTTGTTCTGGAGA
CCTGTATACACCCCCCAGTATCTCATCTCTCCAGACACTCTTAGGAGATTACATGGAGAGTCATTCCCTT
ACACTGCATTTGACAACAATTGCTACGCCTTTTGTTGTTGGGTGTTAGACCTAAACGACTCATGGCTAAG
CAGGAGAATGATCCAGAGAACAACTGGTTTCTTCAGGCCGTACCAGGAATGGAACAGGAAACCCCTCCCC
ACCATGGATGATTCCAAATTAAAGAAGGTAGCCAACATATTCTTGTGCACTTTGTCTTCACTATTCACCA
GACCCATTAAGGACATAATAGGGAAGTTGAAACCTCTTAACATCCTTAACATTCTGGCTACATGTGACTG
GACCTTCGCAGGTATAGTGGAATCTTTAATACTCTTAGCAGAACTCTTTGGAGTTTTCTGGACACCCCCA
GATGTGTCTGCGATGATCGCCCCCTTGCTAGGTGATTATGAACTGCAAGGACCTGAGGACCTTGCAGTGG
AACTGGTCCCAATAGTGATGGGGGGGATAGGTTTGGTGCTAGGATTTACCAAAGAGAAAATTGGAAAGAT
GCTATCATCCGCTGCATCCACTTTAAGAGCTTGTAAAGACCTTGGTGCATACGGACTGGAAATCTTAAAA
TTGGTCATGAAGTGGTTCTTCCCAAAGAAAGAGGAAGCAAATGAACTGGCTATGGTGAGATCCATCGAGG
ATGCAGTGCTAGACCTCGAGGCAATTGAAAACAACCACATGACCACCCTGCTCAAAGACAAAGACAGTTT
GGCAACCTATATGAGAACCCTTGACCTTGAGGAGGAGAAAGCCAGGAAGCTCTCAACCAAATCTGCTTCA
CCCGATATTGTGGGCACAATCAACTCTCTTCTGGCAAGAATCGCTGCTGCACGCTCCCTAGTGCATCGGG
CGAAAGAAGAGCTCTCCAGCAGGCTGAGACCTGTCGTTGTGATGATATCGGGAAGACCAGGGATAGGAAA
GACTCACCTTGCCAGGGAGCTGGCCAAGAAGGGCGCGGCC

>KX158283.1 Norovirus GII strain 15-58, partial genome
CAGCGTGTGGGTCTTATCCCACGCAATGGTGTCGACCACTGGGACGCATACAAGGGCGAAAGAGTTGTCC
TATGGGATGACTATGGAATGAGCAACCCCATCCATGATGCCCTCAGGTTGCAGGAGCTTGCTGACACTTG
CCCTCTCACGCTAAATTGTGACAGAATTGAGAACAAAGGGAAAGTTTTTGACAGTGATGCCATAATTATC
ACCACCAATCTGGCCAACCCAGCACCACTGGATTATGTCAACTTTGAAGCGTGCTCGAGACGTATTGACT
TCCTCGTGTACGCAGAAGCCCCTGAGGTGGAGAAGGCAAAGCGCGACTTCCCAGGTCAACCTGACATGTG
GAAGAACGCTTTCAGTCCTGACTTCTCACACATAAAACTGTCATTGGCTCCACAGGGTGGTTTTGACAAG
AACGGCAACACCCCGCATGGAAAAGGGGTCATGAAGACCCTCACCACTGGCTCCCTCATCGCCCGAGCAT
CAGGGCTGCTCCATGAGAGGCTAGACGAATATGAACTGCAAGGCCCAGCACTCACCACTTTCAACTTTGA
CCGCAACAAGATACTTGCTTTTAGGCAGCTCGCTGCTGAAAACAAGTATGGGCTGATGGACACAATGAGA
GTTGGAAAACAGCTCAAGGATGTCAAGACCATGTCAGACCTCAAACAAGCACTCAAGAACATCGCGATCA
AGAAGTGCCAGATAGTGTACAATGGTGGCACCTACACACTTGAGGCCGATGGCAAGGGTAGTGTGAAAGT
TGACAAAGTGCAAAGTGCCACTGTGCAGACCAACAATGAACTAGCCGGTGCCCTACACCACCTAAGGTGC
GCTAGAATCAGATACTATGTTAAGTGCGCCCAGGAGGCACTGTATTCCATCATCCAAATCGCTGGGGCTG
CATTCGTCACCACGCGCATCGCTAAGCGCATGAATATACAGAATCTCTGGTCCAAGCCACAGGTGGAAGA
CACAGAAGAGATGACCAACAAAGATGGTTGCCTAAAACCCAAAGATGATGAAGAGTTTGTCGTCTCATCC
GATGACATCAAAACTGAGGGCAAGAAAGGGAAGAACAAGTCCGGCCGTGGCAAGAAGCACACAGCCTTTT
CAAGCAAAGGGCTCAGTGATGAGGAGTACGATGAGTACAAGAGAATCAGAGAAGAAAGGAATGGTAAGTA
CTCCATAGAAGAGTACCTTCAGGACAGAGACAGGTACTACGAGGAGGTGGCCATTGCCAGGGCAACCGAA
GAGGACTTCTGTGAAGAAGAAGAGGCCAAAATCCGGCAGAGAATTTTCAGACCAACAAGGAAACAACGCA
AAGAGGAGAGGGCCTCTCTCGGCTTGATCACAGGTTCTGAAATCAAGAAGAGGAACCCAGAAGACTTCAA
ACCCAAGGGAAAGCTGTGGGCTGATGATGACAGAAGTGTTGACTACAATGAGAAACTCAACTTTGAGGCC
CCACCAAGCATTTGGTCGCGGATAGTCAACTTTGGTTCAGGCTGGGGCTTCTGGGTCTCCCCCAGTCTGT
TTATAACATCAACCCATGTCATACCCCAAGGTGCAAAAGAGTTTTTCGGAGTCTCTATCAAGCAGATCCA
GATACACAAATCAGGTGAATTCTGCCGGTTGAGATTCCCAAAGCCAATCAGAACTGATGTGACGGGCATG
ATTCTAGAAGAAGGTGCGCCCGAGGGGACCGTGGCCACACTGCTCATCAAGAGACCAACTGGAGAACTCA
TGCCTCTGGCAGCCAGAATGGGGACCCATGCAACCATGAAAATTCAGGGGCGCACAGTTGGAGGGCAAAT
GGGTATGCTCCTGACAGGATCCAACGCCAAGAGTATGGACCTAGGCACAACACCAGGCGACTGCGGCTGC
CCTTACATCTACAAGAGGGGGAATGACTACGTGGTCATAGGAGTCCATACGGCCGCTGCCCGTGGAGGAA
ACACTGTCATATGTGCCACCCAGGGGAGTGAGGGAGAAGCCACACTTGAAGGAGGTGATAGTAAAGGGAC
ATACTGTGGCGCACCAATCTTGGGCCCAGGGAGCGCTCCGAAGCTCAGTACCAAGACTAAGTTTTGGAGA
TCATCCACAACACCACTCCCACCTGGCACCTACGAACCAGCCTACCTCGGTGGCAAAGACCCCAGAGTCA
AAGGTGGCCCTTCATTGCAACAAGTTATGAGGGACCAGCTAAAGCCATTCACAGAACCCAGAGGCAAACC
ACCAAGACCAAATGTGTTGGAAGCTGCCAAGAAAACCATCATCAATGTCCTTGAGCAAACAATTGATCCA
CCCCAAAAATGGTCATTTGCGCAAGCTTGCGCATCCCTTGACAAAACCACCTCCAGCGGTCACCCACACC
ACATGCGGAAAAACGATTGTTGGAATGGGGAGTCCTTCACAGGAAAATTGGCTGATCAAGCCTCCAAGGC
CAACCTAATGTTTGAAGAGGGAAAGAACATGACTCCAGTCTACACAGGTGCACTTAAAGATGAGTTGGTA
AAGACCGACAAAGTTTATGGTAAGATCAAGAAGAGGCTTCTGTGGGGTTCAGATCTGGCGACCATGATAC
GGTGCGCCCGAGCTTTTGGAGGCCTTATGGATGAACTCAAGGCGCACTGTGTCACACTTCCTGTCAGAGT
TGGTATGAACATGAATGAGGATGGCCCCATCATCTTTGAGAAGCACTCCAGATATAGATATCACTATGAT
GCTGATTATTCCCGGTGGGACTCAACACAACAAAGGGATGTGCTAGCAGCAGCACTAGAAATCATGGTTA
AGTTCTCTCCAGAGCCACACCTGGCCCAGGTAGTTGCAGAAGACCTCCTTTCCCCTAGCGTAATGGATGT
AGGTGACTTTCAAATATCAATAAGTGAGGGCCTTCCCTCTGGGGTACCTTGCACCTCCCAGTGGAATTCC
ATCGCCCACTGGCTCCTCACTCTTTGTGCACTCTCTGAAGTCACGGACCTGTCCCCTGACATCATTCAGG
CCAACTCCCTTTTCTCCTTCTATGGTGATGATGAGATTGTGAGCACAGACATAAAGTTGGACCCAGAGAA
GCTGACAGCAAAACTCAAGGAGTACGGGCTGAAACCAACCCGCCCCGATAAAACTGAAGGACCCCTTGTT
ATCTCTGAAGACCTCGATGGCCTGACATTCCTCCGGAGAACTGTGACCCGTGACCCAGCTGGCTGGTTTG
GAAAATTGGAACAAAGTTCAATTCTCAGACAAATGTACTGGACCAGGGGTACCAACCATGAAGATCCATT
TGAAACAATGATACCACACTCCCAAAGACCCATACAATTGATGTCCTTGCTGGGCGAGGCTGCACTCCAC
GGCCCGGCATTTTATAGCAAGATTAGCAAATTAGTCATTGCAGAGTTGAAGGAAGGTGGCATGGATTTTT
ACGTGCCCAGACAAGAGCCAATGTTCAGATGGATGAGATTCTCAGATCTGAGCACGTGGGAGGGCGATCG
CAATCTGGCTCCCAGTTTTGTGAATGAAGATGGCGTCGAGTGACGCCAACCCATCTGATGGGTCCGCAGC
CAACCTCGTCCCAGAGGTCAACAATGAGGTTATGGCTCTGGAGCCCGTTGTTGGTGCCGCTATTGCGGCA
CCTGTAGCGGGCCAACAAAATGTAATTGACCCCTGGATTAGAAACAATTTTGTACAAGCCCCTGGTGGAG
AGTTTACAGTATCCCCTAGAAACGCTCCAGGTGAAATACTATGGAGCGCGCCCTTGGGACCTGATCTAAA
TCCCTACCTATCCCATTTAGCCAGAATGTACAATGGTTATGCAGGTGGTTTTGAAGTGCAGGTAATTCTC
GCGGGGAACGCGTTCACCGCCGGGAAGGTCATATTTGCAGCAGTCCCACCAAATTTTCCAACTGAAGGCT
TGAGCCCCAGCCAGGTCACTATGTTCCCCCATATAGTAGTGGATGTTAGGCAACTAGAACCTGTGTTGAT
TCCCTTACCCGATGTTAGGAATAATTTTTATCATTATAATCAATCAAATGACCCCACCATTAAGTTGATA
GCAATGTTGTATACTCCACTCAGGGCTAACAATGCTGGGGATGATGTCTTCACAGTTTCTTGCCGAGTTC
TCACGAGACCATCCCCCGATTTTGATTTCATATTTCTAGTGCCACCCACAGTTGAGTCAAGAACTAAACC
ATTCTCTGTCCCAGTTTTAACTGTTGAGGAGATGACCAATTCAAGATTACCCATTCCTTTGGAAAGGCTG
TTCACGGGTCCCAGCAGTGCCTTTGTTGTTCAACCACAAAACGGCAGGTGCACGACTGATGGCGTGCTCC
TAGGCACTACCCAACTGTCCCCTGTCAACATCTGCACCTTCAGAGGAGATGTCACCCACATCACAGGTAG
TCATAACTACACAATGAATTTGGCTTCTCAAAATTGGAACAATTATGACCCAACAGAAGAAATCCCAGCC
CCCCTAGGAACTCCAGACTTTGTAGGGAAGATTCAAGGCGTGCTCACCCAAACCACAAGGACAGATGGCT
CAACACGCGGCCACAAAGCCACAGTGTACACTGGGAGCGCCGAATTTGCTCCAAAACTGGGTAGAGTCCA
ATTTGAAACTGACACAAACCATGATTTTGAGGCTAACCAAAACACAAAGTTCACCCCAGTCGGTGTCATC
CAAGATGGTAGCACCACCCACCGAAATGAACCCCAACAGTGGGTGCTCCCAAGTTACTCAGGCAGAAACA
CTCATAATGTGCATCTGGCCCCCGCTGTAGCCCCCACCTTTCCGGGTGAGCAACTTCTCTTCTTCAGATC
CACCATGCCCGGATGCAGCGGGTACCCCAACATGGATTTGGACTGTCTGCTCCCCCAGGAATGGGTGCAG
TACTTCTACCAAGAGGCAGCCCCAGCACAATCTGATGTGGCTCTGCTAAGATTTGTGAATCCAGACACAG
GTAGGGTTTTGTTTGAGTGTAAGCTTCACAAATCAGGCTATATTACAGTGGCTCACACTGGCCAACATGA
TTTGGTTATTCCCCCCAATGGTTATTTTAGATTTGATTCCTGGGTCAACCAGTTCTACACGCTTGCCCCC
ATGGGAAATGGAACGGGGCGTAGACGTGCAGTATAATGGCTGGAGCTTTCTTTGCTGGATTGGCATCTGA
TGTCCTTGGCTCTGGACTTGGTTCCCTTATCAATGCTGGGGCTGGGGCCATCAACCAAAAAGTTGAGTTT
GAAAACAACAGAAAATTGCAACAAGCATCCTTCCAATTTAGCAGCAATCTACAACAGGCTTCCTTTCAAC
ATGACAAAGAGATGCTCCAGGCACAAATTGAGACCACCAAAAAGTTACAACAGGAAATGATGAAAGTTAA
GCAGGCAATGCTCCTAGAGGGTGGGTTCTCTGAGACGGATGCAGCCCGCGGGGCAATCAACGCCCCCATG
ACAAAAGCTTTGGACTGGAGCGGGACAAGGTACTGGGCTCCCGATGCTAGGACTACAACATACAATGCAG
GCCGCTTCTCTAACCCTCAACCATCGGGGGCACTGCCAGGAAGAGCTAATCTTAGGGATGCTGTCCCTGC
TCGGAGTTCCTCCAGTAAACCTTCTAACTCTTCTACTGCTACTACTGTGTATTCAAATCAAACTACTTCA
ACGAGACTTGGTTCTACAGCTGGTTCTGGTACCAGTGTCTCGAGCCTCCCGTCAACTGCAAGGACTAGGA
GTTGGGTTGAGGATCAAAGTAGGAATTTGTCACCTTTCATGAGGGGGGCACACAACATATCGTTTGTCAC
CCCACCATCTAGCAGATCCTCTAGTCAAGGCACAGTCTCAACCGTGCCTAAAGAGGTTTTGGACTCCTGG
ACTGGCGCTTTCAACACGCGCAGGCAGCCACTCTTCGCTCACATTCGTAAGCGAGGGGAGTCACGGGCGT
AATGTGAAAAGAC

>KX158285.1 Norovirus GII strain 15-59, complete genome
ATGCTATCATCCGCTGCATCCACGTTAAGAGCTTGTAAAGACCTTGGTGCATACGGACGGGAAATCTTAA
AATTGGTTGTGAAGCGGTTCTTCAAAAAGAAAGATAGTCAATTTTGTCTTTTCACATTACGCCCGTGACT
CCCCTCGCTTACGAATGTGAGCGAAGAGTGGCTGCCTGCGCGTGTTGAAAGCGCCAGTCCAGGAGTCCAA
AACCTCTTTAGGCACGGTTGAGACTGTGCCTTGACTAGAGGATCTGCTAGATGGTGGGGTGACAAACGAT
ATGTTGTGTGCCCCCCTCATGAAAGGTGACAAATTCCTACTTTGATCCTCAACCCAACTCCTAGTCCTTG
CAGTTGACGGGAGGCTCGAGACACTGGTACCAGAACCAGCTGTAGAACCAAGTCTCGTTGAAGTAGTTTG
ATTTGAATACACAGTAGTAGCAGTAGAAGAGTTAGAAGGTTTACTGGAGGAACTCCGAGCAGGGACAGCA
TCCCTAAGATTAGCTCTTCCTGGCAGTGCCCCCGATGGTTGAGGGTTAGAGAAGCGGCCTGCATTGTATG
TTGTAGTCCTAGCATCGGGAGCCCAGTACCTTGTCCCGCTCCAGTCCAAAGCTTTTGTCATGGGGGCGTT
GATTGCCCCGCGGGCTGCATCCGTCTCAGAGAACCCACCCTCTAGGAGCATTGCCTGCTTAACTTTCATC
ATTTCCTGTTGTAACTTTTTGGTGGTCTCAATTTGTGCCTGGAGCATCTCTTTGTCATGTTGAAAGGAAG
CCTGTTGTAGATTGCTGCTAAATTGGAAGGATGCTTGTTGCAATTTTCTGTTGTTTTCAAACTCAACTTT
TTGGTTGATGGCCCCAGCCCCAGCATTGATAAGGGAACCAAGTCCAGAGCCAAGGACATCAGATGCCAAT
CCAGCAAAGAAAGCTCCAGCCATTATACTGCACGTCTACGCCCCGTTCCATTTCCCATGGGGGCAAGCGT
GTAGAACTGGTTGACCCAGGAATCAAATCTAAAATAACCATTGGGGGGAATAACCAAATCATGTTGGCCA
GTGTGAGCCACTGTAATATAGCCTGATTTGTGAAGCTTACACTCAAACAAAACCCTACCTGTGTCTGGAT
TCACAAATCTTAGCAGAGCCACATCAGATTGTGCTGGGGCTGCCTCTTGGTAGAAGTACTGCACCCATTC
CTGGGGGAGCAGACAGTCCAAATCCATGTTGGGGTACCCGCTGCATCCGGGCATGGTGGATCTGAAGAAG
AGAAGTTGCTCACCCGGAAAGGTGGGGGCTACAGCGGGGGCCAGATGCACATTATGAGTGTTTCTGCCTG
AGTAACTTGGGAGCACCCACTGTTGGGGTTCATTTCGGTGGGTGGTGCTACCATCTTGGATGACACCGAC
TGGGGTGAACTTTGTGTTTTGGTTAGCCTCAAAATCATGGTTTGTGTCAGTTTCAAATTGGACTCTACCC
AGTTTTGGAGCAAATTCGGCGCTCCCAGTGTACACTGTGGCTTTGTGGCCGCGTGTTGAGCCATCTGTCC
TTGTGGTTTGGGTGAGCACGCCTTGAATCTTCCCTACAAAGTCTGGAGTTCCTAGGGGGGCTGGGATTTC
TTCTGTTGGGTCATAATTGTTCCAATTTTGAGAAGCCAAATTCATTGTGTAGTTATGACTACCTGTGATG
TGGGTGACATCTCCTCTGAAGGTGCAGATGTTGACAGGGGACAGTTGGGTAGTGCCTAGGAGCACGCCAT
CAGTCGTGCACCTGCCGTTTTGTGGTTGAACAACAAAGGCACTGCTGGGACCCGTGAACAGCCTTTCCAA
AGGAATGGGTAATCTTGAATTGGTCATCTCCTCAACAGTTAAAACTGGGACAGAGAATGGTTTAGTTCTT
GACTCAACTGTGGGTGGCACTAGAAATATGAAATCAAAATCGGGGGATGGTCTCGTGAGAACTCGGCAAG
AAACTGTGAAGACATCATCCCCAGCATTGTTAGCCCTGAGTGGAGTATACAACATTGCTATCAACTTAAT
GGTGGGGTCATTTGATTGATTATAATGATAAAAATTATTCCTAACATCGGGTAAGGGAATCAACACAGGT
TCTAGTTGCCTAACATCCACTACTATATGGGGGAACATAGTGACCTGGCTGGGGCTCAAGCCTTCAGTTG
GAAAATTTGGTGGGACTGCTGCAAATATGACCTTCCCGGCGGTGAACGCGTTCCCCGCGAGAATTACCTG
CACTTCAAAACCACCTGCATAACCATTGTACATTCTGGCTAAATGGGATAGGTAGGGATTTAGATCAGGT
CCCAAGGGCGCGCTCCATAGTATTTCACCTGGAGCGTTTCTAGGGGATACTGTAAACTCTCCACCAGGGG
CTTGTACAAAATTGTTTCTAATCCAGGGGTCAATTACATTTTGTTGGCCCGCTACAGGTGCCGCAATAGC
GGCACCAACAACGGGCTCCAGAGCCATAACCTCATTGTTGACCTCTGGGACGAGGTTGGCTGCGGACCCA
TCAGATGGGTTGGCGTCACTCGACGCCATCTTCATTCACAAAACTGGGAGCCAGATTGCGATCGCCCTCC
CACGTGCTCAGATCTGAGAATCTCATCCATCTGAACATTGGCTCTTGTCTGGGCACGTAAAAATCCATGC
CACCTTCCTTCAACTCTGCAATGACTAATTTGCTAATCTTGCTATAAAATGCCGGGCCGTGGAGTGCAGC
CTCGCCCAGCAAGGACATCAATTGTATGGGTCTTTGGGAGTGTGGTATCATTGTTTCAAATGGATCTTCA
TGGTTGGTACCCCTGGTCCAGTACATTTGTCTGAGAATTGAACTTTGTTCCAATTTTCCAAACCAGCCAG
CTGGGTCACGGGTCACAGTTCTCCGGAGGAATGTCAGGCCATCGAGGTCTTCAGAGATAACAAGGGGTCC
TTCAGTTTTATCGGGGCGGGTTGGTTTCAGCCCGTACTCCTTGAGTTTTGCTGTCAGCTTCTCTGGGTCC
AACTTTATGTCTGTGCTCACAATCTCATCATCACCATAGAAGGAGAAAAGGGAGTTGGCCTGAATGATGT
CAGGGGACAGGTCCGTGACTTCAGAGAGTGCACAAAGAGTGAGGAGCCAGTGGGCGATGGAATTCCACTG
GGAGGTGCAAGGTACCCCAGAGGGAAGGCCCTCACTTATTGATATTTGAAAGTCACCTACATCCATTACG
CTAGGGGAAAGGAGGTCTTCTGCAACTACCTGGGCCAGGTGTGGCTCTGGAGAGAACTTAACCATGATTT
CTAGTGCTGCTGCTAGCACATCCCTTTGTTGTGTTGAGTCCCACCGGGAATAATCAGCATCATAGTGATA
TCTATATCTGGAGTGCTTCTCAAAGATGATGGGGCCATCCTCATTCATGTTCATACCAACTCTGACAGGA
AGTGTGACACAGTGCGCCTTGAGTTCATCCATAAGGCCTCCAAAAGCTCGGGCGCACCGTATCATGGTCG
CCAGATCTGAACCCCACAGAAGCCTCTTCTTGATCTTACCATAAACTTTGTCGGTCTTTACCAACTCATC
TTTAAGTGCACCTGTGTAGACTGGAGTCATGTTCTTTCCCTCTTCAAACATTAGGTTGGCCTTGGAGGCT
TGATCAGCCAATTTTCCTGTGAAGGACTCCCCATTCCAACAATCGTTTTTCCGCATGTGGTGTGGGTGAC
CGCTGGAGGTGGTTTTGTCAAGGGATGCGCAAGCTTGCGCAAATGACCATTTTTGGGGTGGATCAATTGT
TTGCTCAAGGACATTGATGATGGTTTTCTTGGCAGCTTCCAACACATTTGGTCTTGGTGGTTTGCCTCTG
GGTTCTGTGAATGGCTTTAGCTGGTCCCTCATAACTTGTTGCAATGAAGGGCCACCTTTGACTCTGGGGT
CTTTGCCACCGAGGTAGGCTGGTTCGTAGGTGCCAGGTGGGAGTGGTGTTGTGGATGATCTCCAAAACTT
AGTCTTGGTACTGAGCTTCGGAGCGCTCCCTGGGCCCAAGATTGGTGCGCCACAGTATGTCCCTTTACTA
TCACCTCCTTCAAGTGTGGCTTCTCCCTCACTCCCCTGGGTGGCACATATGACAGTGTTTCCTCCACGGG
CAGCGGCCGTATGGACTCCTATGACCACGTAGTCATTCCCCCTCTTGTAGATGTAAGGGCAGCCGCAGTC
GCCTGGTGTTGTGCCTAGGTCCATACTCTTGGCGTTGGATCCTGTCAGGAGCATACCCATTTGCCCTCCA
ACTGTGCGCCCCTGAATTTTCATGGTTGCATGGGTCCCCATTCTGGCTGCCAGAGGCATGAGTTCTCCAG
TTGGTCTCTTGATGAGCAGTGTGGCCACGGTCCCCTCGGGCGCACCTTCTTCTAGAATCATGCCCGTCAC
ATCAGTTCTGATTGGCTTTGGGAATCTCAACCGGCAGAATTCACCTGATTTGTGTATCTGGATCTGCTTG
ATAGAGACTCCGAAAAACTCTTTTGCACCTTGGGGTATGACATGGGTTGATGTTATAAACAGACTGGGGG
AGACCCAGAAGCCCCAGCCTGAACCAAAGTTGACTATCCGCGACCAAATGCTTGGTGGGGCCTCAAAGTT
GAGTTTCTCATTGTAGTCAACACTTCTGTCATCATCAGCCCACAGCTTTCCCTTGGGTTTGAAGTCTTCT
GGGTTCCTCTTCTTGATTTCAGAACCTGTGATCAAGCCGAGAGAGGCCCTCTCCTCTTTGCGTTGTTTCC
TTGTTGGTCTGAAAATTCTCTGCCGGATTTTGGCCTCTTCTTCTTCACAGAAGTCCTCTTCGGTTGCCCT
GGCAATGGCCACCTCCTCGTAGTACCTGTCTCTGTCCTGAAGGTACTCTTCTATGGAGTACTTACCATTC
CTTTCTTCTCTGATTCTCTTGTACTCATCGTACTCCTCATCACTGAGCCCTTTGCTTGAAAAGGCTGTGT
GCTTCTTGCCACGGCCGGACTTGTTCTTCCCTTTCTTGCCCTCAGTTTTGATGTCATCGGATGAGACGAC
AAACTCTTCATCATCTTTGGGTTTTAGGCAACCATCTTTGTTGGTCATCTCTTCTGTGTCTTCCACCTGT
GGCTTGGACCAGAGATTCTGTATATTCATGCGCTTAGCGATGCGCGTGGTGACGAATGCAGCCCCAGCGA
TTTGGATGATGGAATACAGTGCCTCCTGGGCGCACTTAACATAGTATCTGATTCTAGCGCACCTTAGGTG
GTGTAGGGCACCGGCTAGTTCATTGTTGGTCTGCACAGTGGCACTTTGCACTTTGTCAACTTTCACACTA
CCCTTGCCATCGGCCTCAAGTGTGTAGGTGCCACCATTGTACACTATCTGGCACTTCTTGATCGCGATGT
TCTTGAGTGCTTGTTTGAGGTCTGACATGGTCTTGACATCCTTGAGCTGTTTTCCAACTCTCATTGTGTC
CATCAGCCCATACTTGTTTTCAGCAGCGAGCTGCCTAAAAGCAAGTATCTTGTTGCGGTCAAAGTTGAAA
GTGGTGAGTGCTGGGCCTTGCAGTTCATATTCGTCTAGCCTCTCATGGAGCAGCCCTGATGCTCGGGCGA
TGAGGGAGCCAGTGGTGAGGGTCTTCATGACCCCTTTTCCATGCGGGGTGTTGCCGTTCTTGTCAAAACC
ACCCTGTGGAGCCAATGACAGTTTTATGTGTGAGAAGTCAGGACTGAAAGCGTTCTTCCACATGTCAGGT
TGACCTGGGAAGTCGCGCTTTGCCTTCTCCACCTCAGGGGCTTCTGCGTACACGAGGAAGTCAATACGTC
TCGAGCACGCTTCAAAGTTGACATAATCCAGTGGTGCTGGGTTGGCCAGATTGGTGGTGATAATTATGGC
ATCACTGTCAAAAACTTTCCCTTTGTTCTCAATTCTGTCACAATTTAGCGTGAGAGGGCAAGTGTCAGCA
AGCTCCTGCAACCTGAGGGCATCATGGATGGGGTTGCTCATTCCATAGTCATCCCATAGGACAACTCTTT
CGCCCTTGTATGCGTCCCAGTGGTCGACACCATTGCGTGGGATAAGACCCACACGCTGGTCCCCTGTGAG
GGAGGCCGCGACCTTCTTGGCCAGCTCCCTGGCAAGGTGAGTCTTTCCTATCCCTGGTCTTCCCGATATC
ATCACAACGACAGGTCTCAGCCTGCTGGAGAGCTCTTCTTTCGCCCGATGCACTAGGGAGCGTGCAGCAG
CGATTCTTGCCAGAAGAGAGTTGATTGTGCCCACAATATCGGGTGAAGCAGATTTGGTTGAGAGCTTCCT
GGCTTTCTCCTCCTCAAGGTCAAGGGTTCTCATATAGGTTGCCAAACTGTCTTTGTCTTTGAGCAGGGTG
GTCATGTGGTTGTTTTCAATTGCCTCGAGGTCTAGCACTGCATCCTCGATGGATCTCACCATAGCCAGTT
CATTTGCTTCCTCTTTCTTTGGGAAGAACCACTTCATGACCAATTTTAAGATTTCCAGTCCGTATGCACC
AAGGTCTTTACAAGCTCTTAAAGTGGATGCAGCGGATGATAGCATCTTTCCAATTTTCTCTTTGGTAAAT
CCTAGCACCAAACCTATCCCCCCCATCACTATTGGGACCAGTTCCACTGCAAGGTCCTCAGGTCCTTGCA
GTTCATAATCACCTAGCAAGGGGGCGATCATCGCAGACACATCTGGGGGTGTCCAGAAAACTCCAAAGAG
TTCTGCTAAGAGTATTAAAGATTCCACTATACCTGCGAAGGTCCAGTCACATGTAGCCAGAATGTTAAGG
ATGTTAAGAGGTTTCAACTTCCCTATTATGTCCTTAATGGGTCTGGTGAATAGTGAAGACAAAGTGCACA
AGAATATGTTGGCTACCTTCTTTAATTTGGAATCATCCATGGTGGGGAGGGGTTTCCTGTTCCATTCCTG
GTACGGCCTGAAGAAACCAGTTGTTCTCTGGATCATTCTCCTGCTTAGCCATGAGTCGTTTAGGTCTAAC
ACCCAACAACAAAAGGCGTAGCAATTGTTGTCAAATGCAGTGTAAGGGAATGACTCTCCATGTAATCTCC
TAAGAGTGTCTGGAGAGATGAGATACTGGGGGGTGTATACAGGTCTCCAGAACAAAGAGAGCGGTGTTAG
CTCGACCTTGGCAAGGCTGATGGCTGCCGGTGGCTTGTGCACACCAAGTATAAGACCTCGCTCCACGTAC
AGGCCGTAATGGTAAATTTCTCCATCCCACATTTCAATAATTGTTCCAGTTAGTGGCTCCTTGGCGTCCT
TGCTCTCCCTTTGGTTGAGTGGGGGGACACTGAACGCCGTGTTGGTCTCTTCCGGTTGTCTGACAGTGGT
GAGCTC

>AB597454.1 Norovirus wastewater/GII/Influent/Mar2005-b/JPN gene for capsid protein, partial cds
ATGAAGATGGCGTCGAATGACGCCAGCCCATCTGATGGGTCCACAGCCAACCTCGTCCCAGAGGTCAACA
ATGAGGTTATGGCTTTGGAGCCCGTTGTTGGTGCCGCCATTGCGGCACCTGTAGCGGGCCAACAAAATGT
AATTGACCCCTGGATTAGGACTAATTTTGTACAAGCCCCTGGTGGAGAGTTCACAGTATCCCCTAGAAAC
GCTCCAGGTGAAATACTATGGAGCGCGCCCTTAGGCCCTGATCTGAATCCATACCTTTCTCACCTGGCCA
GA

>AB597453.1 Norovirus wastewater/GII/Influent/Mar2005-a/JPN gene for capsid protein, partial cds
ATGAAGATGGCGTCGAATGACGCCGCTCCATCAAATGATGGTGCTGCCAACCTCGTACCAGAGGCCAACA
ATGAGGTTATGGCACTTGACCCGGTGGTGGGAGCCTCAATCGCAGCTCCTGTTGTCGGTCAGCAAAACAT
AATTGACCCCTGGATTAGAGAAAATTTTGTCCAAGCACCACAGGGCGAGTTCACTGTTTCACCAAGGAAT
TCGCCCGGTGAGATGCTTCTAAATCTTGAATTGGGCCCAGAACTTAACCCCTACTTGAGTCATTTGTCCC
GT

>AB597452.1 Norovirus wastewater/GI/Effluent/Feb2006-e/JPN gene for capsid protein, partial cds
TGATGGCGTCTAAGGACGCTACACCAAGCGCAGATGGCGCCACTGGCGCCGGCCAGCTGGTACCGGAGGT
TAATACAGCTGACCCTATACCCATTGATCCTGTGGCTGGCTCCTCTACAGCACTAGCCACTGCAGGCCAG
GTTAATTTGATTGATCCCTGGATAATCAATAATTTTGTGCAAGCCCCCCAGGGTGAATTCACAATATCCC
CAAATAATACCCCCGGTGATGTGCTTTTTGATTTGCAGTTAGGACCTCATTTAAACCCTTTCCTCTCCCA
TCTCTCTCAGA

>AB597451.1 Norovirus wastewater/GI/Effluent/Feb2006-d/JPN gene for capsid protein, partial cds
TGATGGCGTCTAAGGACGCTACGTCAAGTGTGGATGGCGCCAGTGGCGCTGGTCAGTTGGTACCGGAGGT
TAATGCTTCTGACCCTCTTGCAATGGATCCTGTAGCGGGCTCTTCAACAGCAGTTGCAACTGCTGGGCAA
GTTAACCCTATTGACCCTTGGATAATCAATAACTTTGTGCAGGCTCCCCAAGGTGAATTTACTATTTCTC
CAAATAATACCCCCGGTGATGTTTTGTTTGATTTGAGTTTAGGCCCTCATCTTAATCCCTTCTTGCTACA
TTTGTCACAAA

>AB597450.1 Norovirus wastewater/GI/Effluent/Feb2006-c/JPN gene for capsid protein, partial cds
TGATGGCGTCTAAGGACGCTACGTCAAGCGTGGATGGCGCCAGTGGCGCTGGTCAGTTGGTACCGGAGGT
TAATGCTTCTGACCCTCTTGCAATGGATCCTGTGGCGGGTTCTTCAACAGCAGTTGCAACTGCTGGGCAA
GTTAACCCTATTGACCCTTGGATAATCAATAACTTTGTGCAGGCTCCCCAAGGTGAATTTACTATTTCTC
CAAATAATACCCCCGGTGATGTTTTGTTTGATTTGAGTTTAGGCCCTCATCTTAATCCCTTCTTGCTACA
TTTGTCACAAA

>AB597449.1 Norovirus wastewater/GI/Effluent/Feb2006-b/JPN gene for capsid protein, partial cds
TGATGGCGTCTAAGGACGCTACACCAAGCGCAGATGGCGCCACTGGCGCCGGCCAGCTGGTACCGGAGGT
TAATACAGCTGACCCTATACCCATTGACCCTGTGGCTGGCTCCTCTACAGCACTTGCCACTGCAGGCCAG
GTTAATTTGATTGATCCCTGGATAATCAATAATTTTGTGCAAGCCCCCCAGGGTGAATTCACAATATCCC
CAAATAATACCCCCGGTGATGTGCTTTTTGATTTGCAGTTAGGACCTCATTTAAACCCTTTCCTCTCCCA
TCTCTCTCAGA

>AB597448.1 Norovirus wastewater/GI/Effluent/Feb2006-a/JPN gene for capsid protein, partial cds
TGATGGCGTCTAAGGACGCTACGTCAAGCGTGGATGGCGCCAGTGGCGCTGGTCAGTTGGTACCGGAGGT
TAATGCTTCTGACCCTCTTGCAATGGATCCTGTAGCGGGCTCTTCAACAGCAGTTGCAACTGCTGGGCAA
GTTAACCCTATTGACCCTTGGATAATCAATAACTATGTGCAGGCTCCCCAAGGTGAATTTACTATTTCTC
CAAATAATACCCCCGGTGATGTTTTGTTTGATTTGAGTTTAGGCCCTCATCTTAATCCCTTCTTGCTACA
TTTGTCACAAA

>AB597447.1 Norovirus wastewater/GI/Effluent/Jan2006-b/JPN gene for capsid protein, partial cds
TGATGGCGTCTAAGGACGCTACGTCAAGCGTGGATGGCGCCAGTGGCGCTGGTCAGTTGGTACCGGAGGT
TAATGCTTCTGACCCTCTTGCAATGGATCCTGTGGCGGGTTCTTCAACAGCAGTTGCAACTGCTGGGCAA
GTTAACCCTATTGACCCTTGGATAATCAATAACTTTGGGCAGGCTCCCCAAGGTGAATTTACTATTTCTC
CAAATAATACCCCCGGTGATGTTTTGTTTGATTTGAGTTTAGGCCCTCATCTTAATCCCTTCTTGCTACA
TTTGTCACAAA

>AB597446.1 Norovirus wastewater/GI/Effluent/Jan2006-a/JPN gene for capsid protein, partial cds
TGATGGCGTCTAAGGACGCTACGTCAAGCGTGGATGGCGCCAGTGGCGCTGGTCAGTTGGTACCGGAGGT
TAATGCTTCTGACCCTCTTGCAATGGATCCTGTGGCGGGTTCTTCAACAGCAGTTGCAACTGCTGGGCAA
GTTAACCCTATTGACCCTTGGATAATCAATAACTTTGTGCAGGCTCCCCAAGGTGAATTTACTATTTCTC
CAAATAATACCCCCGGTGATGTTTTGTTTGATTTGAGTTTAGGCCCTCATCTTAATCCCTTCTTGCTACA
TTTGTCACAAA

>AB597445.1 Norovirus wastewater/GI/Effluent/Nov2005-e/JPN gene for capsid protein, partial cds
TGATGGCGTCTAAGGACGCTACACCAAGCGCAGATGGCGCCACTGGCGCCGGCCAGCTGGTACCGGAGGT
TAATACAGCTGACCCTATACCCATTGACCCTGTGGCTGGCTCCTCTACAGCACTTGCCACTGCAGGTCAG
GTTAATTTGATTGATCCCTGGATAATCAATAATTTTGTGCAAGCCCCCCAGGGCGAATTCACAATATCCC
CAAATAATACCCCCGGTGATGTGCTTTTTGATTTGCAGTTAGGACCTCATTTAAACCCTTTCCTCTCCCA
TCTCTCTCAGA

>AB597444.1 Norovirus wastewater/GI/Effluent/Nov2005-d/JPN gene for capsid protein, partial cds
TGATGGCGTCTAAGGACGCCCCAACATCCCCTGATGGCGCTAGTGGCGCCGGCCAGCTGGTACCGGAGGC
TAATACAGCTGAGCAAATCTCAATGGACCCTGTTGCGGGTGCTTCAACAGCAGTCGCAACGGCTGGGCAA
GTTAACATGATTGACCCATGGATCTTCAATAACTTTGTCCAAGCACCCCAAGGAGAATTCACTATTTCCC
CTAATAATACCCCCGGTGATATTTTGTTTGATCTACAACTAGGACCCCATCTTAACCCATTTCTAGCCCA
TCTCTCACAGA

>AB597443.1 Norovirus wastewater/GI/Effluent/Nov2005-c/JPN gene for capsid protein, partial cds
CGATGGCGTCTAAGGACGCTACACCAAGCGCAGATGGCGCCACTGGCGCCGGCCAGCTGGTACCGGAGGT
TAATACAGCTGACCCTATACCCATTGACCCTGTGGCTGGCTCCTCTACAGCACTTGCCACTGCAGGTCAG
GTTAATTTGATTGATCCCTGGATAATCAATAATTTTGTGCAAGCCCCCCAGGGCGAATTCACAATATCCC
CAAATAATACCCCCGGTGATGTGCTTTTTGATTTGCAGTTAGGACCTCATTTAAACCCTTTCCTCTCCCA
TCTCTCTCAGA

>AB597442.1 Norovirus wastewater/GI/Effluent/Nov2005-b/JPN gene for capsid protein, partial cds
TGATGGCGTCTAAGGACGCTACACCAAGCGCAGATGGCGCGAATGGCGCCGGTCAGCTTGTGCCGGAGGT
TAATAATGCTGAACCACTGCCACTTGATCCAGTGGCGGGAGCTTCCACCGCTCTTGCCACTGCTGGACAA
GTTAATATGATTGACCCATGGATTTTTAATAACTTTGTTCAGGCCCCCCAGGGTGAATTTACCATATCTC
CAAATAATACCCCCGGCGATATTCTTTTTGATCTGCAATTAGGCCCACACCTAAACCCTTTCCTAGCACA
TTTATCCCAGA

>AB597441.1 Norovirus wastewater/GI/Effluent/Nov2005-a/JPN gene for capsid protein, partial cds
TGATGGCGTCTAAGGACGCCCCAACAAACATGGATGGCACCAGTGGTGCCGGTCAGCTGGTTCCAGAGGT
TAGTACAGCTGAACCTATATCAATGGAACCTGTAGCTGGTGCTGCCACAGCAGCAGCAACTGCAGGTCAA
GTTAATATGATTGACCCCTGGATTATGAGTAATTATGTTCAAGCCCCTCAAGGAGAGTTCACAATTTCCC
CTAACAACACCCCCGGAGACATATTGTTTGATTTACAATTAGGCCCCCATCTAAACCCGTTTCTATCACA
CCTGGCCCAGA

>AB597440.1 Norovirus wastewater/GI/Effluent/Aug2005-d/JPN gene for capsid protein, partial cds
TGATGGCGTCTAAGGACGCTACGTCAAGCGTGGATGGCGCCAGTGGCGCTGGTCAGTTGGTACCGGAGGT
TAATGCTTCTGACCCTCTTGCAATGGATCCTGTGGCGGGTTCTTCAACAGCAGTTGCAACTGCTGGGCAA
GTTAACCCTATTGACCCTTGGATAATCAATAACTTTGTGCAGGCTCCCCAAGGTGAATTTACTATTTCTC
CAAATAATACCCCCGGTGATGTTTTGTTTGATTTGAGTTTAGGCCCTCATCTTAATCCCTTCTTGCTACA
TCTGTCACAAA

>AB597439.1 Norovirus wastewater/GI/Effluent/Aug2005-c/JPN gene for capsid protein, partial cds
TGATGGCGTCTAAGGACGCTACGTCAAGCGTGGATGGCGCCAGTGGCGCTGGTCAGTTGGTACCGGAGGT
TAATGCTTCTGACCCTCTTGCAATGGATCCTGTGGCGGGTTCTTCAACAGCAGTTGCAACTGCTGGGCAA
GTTAACCCTATTGACCCTTGGATAATCAATAACTTTGTGCAGGCTCCCCAAGGTGAATTTACTATTTCTC
CAAATAATACCCCCGGTGATGTTTTGTTTGATTTGAGTTTAGGCCCTCATCTTAATCCCTTCTTGCTACA
TTTGTCACAAA

>AB597438.1 Norovirus wastewater/GI/Effluent/Aug2005-b/JPN gene for capsid protein, partial cds
TGATGGCGTCTAAGGACGCTACGTCAAGCGTGGATGGCGCCAGTGGCGCTGGTCAGTTGGTACCGGAGGT
TAATGCTTCTGACCCTCTTGCAATGGATCCTGTGGCGGGCTCTTCAACAGCAGTTGCAACTGCTGGGCAA
GTTAACCCTATTGACCCTTGGATAATCAATAACTTTGTGCAGGCTCCCCAAGGTGAATTTACTATTTCTC
CAAATAATACCCCCGGTGATGTTTTGTTTGATTTGAGTTTAGGCCCTCATCTTAATCCCTTCTTGCTACA
TTTGTCACAAA

>AB597437.1 Norovirus wastewater/GI/Effluent/Aug2005-a/JPN gene for capsid protein, partial cds
TGATGGCGTCTAAGGACGCTACGTCAAGCGTGGATGGCGCCAGTGGCGCTGGTCAGTTGGTACCGGAGGT
TAATGCTTCTGACCCTCCTGCAATGGATCCTGTGGCGGGTTCTTCAACAGCAGTTGCAACTGCTGGGCAA
GTTAACCCTATTGACCCTTGGATAATCAATAACTTTGTGCAGGCTCCCCAAGGTGAATTTACTATTTCTC
CAAATAATACCCCCGGTGATGTTTTGTTTGATTTGAGCTTAGGCCCTCATCTTAATCCCTTCTTGCTACA
TTTGTCACAAA

>AB597436.1 Norovirus wastewater/GI/Effluent/Jul2005-a/JPN gene for capsid protein, partial cds
TGATGGCGTCTAAGGACGCCCCTCAAAGCGCTGATGGCGCAAGCGGCGCAGGTCAACTGGTGCCGGAGGT
TAATACAGCTGACCCCTTACCCATGGAACCCGTGGCTGGGCCAACAACAGCCATAGCCACTGCTGGGCAA
GTTAACATGATTGATCCCTGGATTGTTAATAATTTTGTCCAGTCACCACAAGGTGAGTTTACAATTTCCC
CTAATAATACCCCCGGTGATATTTTGTTTGATTTACAATTAGGTCCACATTTAAATCCCTTCTTGTCACA
TTTGTCCCAGA

>AB597435.1 Norovirus wastewater/GI/Effluent/Jun2005-d/JPN gene for capsid protein, partial cds
TGATGGCGTCTAAGGACGCTACACCAAGCGCAGATGGCGCCACTGGCGCCGGCCAGCTGGTACCGGAGGT
TAATACAGCTGACCCCATACCTATTGACCCTGTGGCTGGCTCCTCTACAGCCCTTGCCACAGCAGGCCAG
GTTAATTTGATTGATCCCTGGATAATCAATAATTTTGTGCAAGCCCCACAGGGCGAGTTCACAATATCCC
CAAATAATACCCCCGGTGATGTGCTTTTTGATTTGCAACTAGGACCCCATTTGAATCCTTTCCTTTCCCA
CCTCTCTCAGA

>AB597434.1 Norovirus wastewater/GI/Effluent/Jun2005-c/JPN gene for capsid protein, partial cds
TGATGGCGTCTAAGGACGCTACACCAAGCGCAGATGGCGCCACTGGCGCCGGCCAGCTGGTACCGGAGGT
TAATACAGCTGACCCTATACCCATTGACCCTGTGGCTGGCTCCTCTACAGCACTTGCCACTGCAGGCCAG
GTTAATTTGATTGATCCCTGGATAATCAATAATTTTGTGCAAGCCCCCCAGGGTGAATTCACAATATCCC
CAAATAATACCCCCGGTGATGTGCTTTTTGATTTGCAGTTAGGACCTCATTTAAACCCTTTTCTCTCCCA
TCTCTCTCAGA

>AB597433.1 Norovirus wastewater/GI/Effluent/Jun2005-b/JPN gene for capsid protein, partial cds
TGATGGCGTCTAAGGACGCTACGTCAAGCGTGGATGGCGCCAGTGGCGCTGGTCAGTTGGTACCGGAGGT
TAATGCTTCTGACCCTCTTGCAATGGATCCTGTGGCGGGTTCTTCAACAGCAGTTGCAACTGCTGGGCAA
GTTAACCCTATTGACCCTTGGATAATCAATAACTTTGTGCAGGCTCCCCAAGGTGAATTTACTATTTCTC
CAAATAATACCCCCGGTGATGTTTTGTTTGATTTGAGTTTAGGCCCTCATCTTAATCCCTTCTTGCTACA
TTTGTCACAAA

>AB597432.1 Norovirus wastewater/GI/Effluent/Jun2005-a/JPN gene for capsid protein, partial cds
TGATGGCGTCTAAGGACGCTACACCAAGCGCAGATGGCGCCACTGGCGCCGGCCAGCTGGTACCGGAGGT
TAATACAGCTGACCCCATACCTATTGACCCTGTGGCTGGCTCCTCTACAGCCCTTGCCACAGCAGGCCAG
GTTAATTTGATTGATCCCTGGATAATCAATAATTTTGTGCAAGCCCCACAGGGCGAGTTCACAATATCCC
CAAATAATACCCCCGGTGATGTGCCTTTTGATTTGCAACTAGGACCCCATTTGAATCCTTTCCTTTCCCA
CCTCTCTCAGA

>AB597431.1 Norovirus wastewater/GI/Effluent/May2005-d/JPN gene for capsid protein, partial cds
TGATGGCGTCTAAGGACGCTACACCAAGCGCAGATGGCGCCACTGGCGCCGGCCAGCTGGTACCGGAGGT
TAATACAGCTGACCCTATACCCATTGACCCTGTGGCTGGCTCCTCTACAGCACTTGCCACTGCAGGCCAG
GTTGATTTGATTGATCCCTGGATAATCAATAATTTTGTGCAAGCCCCCCAGGGTGAATTCACAATATCCC
CAAATAATACCCCCGGTGATGTGCTTTTTGATTTGCAGTTAGGACCTCATTTAAACCCTTTCCTCTCCCA
TCTCTCTCAGA

>AB597430.1 Norovirus wastewater/GI/Effluent/May2005-c/JPN gene for capsid protein, partial cds
TGATGGCGTCTAAGGACGCTACGTCAAGCGTGGATGGCGCCAGTGGCGCTGGTCAGTTGGTACCGGAGGT
TAATGCTTCTGACCCTCTTGCAATGGATCCTGTAGCGGGCTCTTCAACAGCAGTTGCAACTGCTGGGCAA
GTTAACCCTATTGACCCTTGGATAATCAATAACTTTGTGCAGGCTCCCCAAGGTGAATTTACTATTTCTC
CAAATAATACCCCCGGTGATGTTTTGTTTGATTTGAGTTTAGGCCCTCATCTTAATCCCTTCTTGCTACA
TTTGTCACAGA

>AB597429.1 Norovirus wastewater/GI/Effluent/May2005-b/JPN gene for capsid protein, partial cds
TGATGGCGTCTAAGGACGCTACGTCAAGCGTGGATGGCGCCAGTGGCGCTGGTCAGTTGGTACCGGAGGT
TAATGCTTCTGACCCTCTTGCAATGGATCCTGTAGCGGGCTCTTCAACAGCAGTTGCAACTGCTGGGCAA
GTTAACCCTATTGACCCTTGGATAATCAATAACTTTGTGCAGGCTCCCCAAGGTGAATTTACTATTTCTC
CAAATAATACCCCCGGTGATGTTTTGTTTGATTTGAGTTTAGGCCCTCATCTTAATCCCTTCTTGCTACA
TTTGTCACAAA

>AB597428.1 Norovirus wastewater/GI/Effluent/May2005-a/JPN gene for capsid protein, partial cds
TGATGGCGTCTAAGGACGCTACACCAAGCGCAGATGGCGCCACTGGCGCCGGCCAGCTGGTACCGGAGGT
TAATACAGCTGACCCTATACCCATTGACCCTGTGGCTGGCTCCTCTACAGCACTTGCCACTGCAGGCCAG
GTTAATTTGATTGATCCCTGGATAATCAATAATTTTGTGCAAGCCCCCCAGGGTGAATTCACAATATCCC
CAAATAATACCCCCGGTGATGTGCTTTTTGATTTGCAGTTAGGACCTCATTTAAACCCTTTCCTCTCCCA
TCTCTCTCAGA

>AB597427.1 Norovirus wastewater/GI/Effluent/Apr2005-d/JPN gene for capsid protein, partial cds
TGATGGCGTCTAAGGACGCTACACCAAGTGCAGATGGCGCCACTGGCGCCGGCCAGCTGGTACCGGAGGT
TAATACAGCTGACCCTATACCCATTGACCCTGTGGCTGGCTCCTCTACAGCACTAGCCACTGCAGGCCAG
GTTAATTTGATTGATCCCTGGATAATCAATAATTTTGTGCAAGCCCCCCAGGGTGAATTCACAATATCCC
CAAATAATACCCCCGGTGATGTGCTATTTGATTTGCAGTTAGGACCTCATTTAAACCCTTTCCTCTCCCA
TCTCTCTCAGA

>AB597426.1 Norovirus wastewater/GI/Effluent/Apr2005-b/JPN gene for capsid protein, partial cds
TGATGGCGTCTAAGGACGCCCCTCAAAGCGCTGATGGCGCAAGCGGCGCAGGTCAACTGGTGCCGGAGGT
TAATACAGCTGACCCCTTACCCATGGAACCTGTGGCTGGGCCAACAACAGCCGTAGCCACTGCTGGGCAA
GTTAATATGATTGATCCCTGGATTGTTAATAATTTTGTCCAGTCACCTCAAGGTGAGTTCACAATTTCTC
CTAATAATACCCCCGGTGATATTTTGTTTGATTTACAATTAGGCCCACATCTAAACCCTTTCTTGTCACA
TTTGTCCCAAA

>AB597425.1 Norovirus wastewater/GI/Effluent/Apr2005-a/JPN gene for capsid protein, partial cds
TGATGGCGTCTAAGGACGCTACACCAAGCGCAGATGGCGCCACTGGCGCCGGCCAGCTGGTACCGGAGGT
TAATACAGCTGACCCTATACCCATTGACCCTGTGGCTGGCTCCTCTACAGCACTAGCCACTGCAGGCCAG
GTTAATTTGATTGATCCCTGGATAATCAATAATTTTGTGCAAGCCCCCCAGGGTGAATTCACAATATCCC
CAAATAATACCCCCGGTGATGTGCTATTTGATTTGCAGTTAGGACCTCATTTAAACCCTTTCCTCTCCCA
TCTCTCTCAGA

>AB597424.1 Norovirus wastewater/GI/Effluent/Mar2005-c/JPN gene for capsid protein, partial cds
TGATGGCGTCTAAGGACGCTACGTCAAGCGTGGATGGCGCCAGTGGCGCTGGTCAGTTGGTACCGGAGGT
TAATGCTTCTGACCCTCTTGCAATGGATCCTGTAGCGGGTTCTTCAACAGCAGTTGCAACTGCTGGGCAA
GTTAACCCTATTGACCCTTGGATAATCAATAACTTTGTGCAGGCTCCCCAAGGTGAATTTACTATTTCTC
CAAATAATACCCCCGGTGATGTTTTGTTTGATTTGAGTTTAGGCCCTCATCTTAATCCCTTCTTGCTACA
TTTGTCACAAA

>AB597423.1 Norovirus wastewater/GI/Effluent/Mar2005-b/JPN gene for capsid protein, partial cds
TGATGGCGTCTAAGGACGCTACGTCAAGCGTGGATGGCGCCAGTGGCGCTGGTCAGTTGGTACCGGAGGT
TAATGCTTCTGACCCTCTTGCAATGGATCCTGTGGCGGGTTCTTCAACAGCAGTTGCAACTGCTGGGCAA
GTTAACCCTATTGACCCTTGGATAATCAATAACTTTGTGCAGGCTCCCCAAGGTGAATTTACTATTTCTC
CAAATAATACCCCCGGTGATGTTTTGTTTGATTTGAGTTTAGGCCCTCATCTTAATCCCTTCTTGCTACA
TTTGTCACAAA

>AB597422.1 Norovirus wastewater/GI/Effluent/Mar2005-a/JPN gene for capsid protein, partial cds
TGATGGCGTCTAAGGACGCTACACCAAGCGCAGATGGCGCCACTGGCGCCGGCCAGCTGGTACCGGAGGT
TAATACAGCTGACCCTATACCCATTGACCCTGTGGCTGGCTCCTCTACAGCACTTGCCACTGCAGGCCAG
GTTAATTTGATTGATCCCTGGATAATCAATAATTTTGTGCAAGCCCCCCAGGGTGAATTCACAATATCCC
CAAATAATACCCCCGGTGATGTGCTTTTTGATTTGCAGTTAGGACCTCATTTAAACCCTTTCCTCTCCCA
TCTCTCTCAGA

>AB597421.1 Norovirus wastewater/GI/Influent/Feb2006-b/JPN gene for capsid protein, partial cds
TGATGGCGTCTAAGGACGCTACGTCAAGCGTGGATGGCGCCAGTGGCGCTGGTCAGTTGGTACCGGAGGT
TAATGCTTCTGACCCTCTTGCAATGGATCCTGTGGCGGGTTCTTCAACAGCAGTTGCAACTGCTGGGCAA
GTTAACCCTATTGACCCTTGGATAATCAATAACTTTGTGCAGGCTCCCCAAGGTGAATTTACTATTTCTC
CAAATAATACCCCCGGTGATGTTTTGTTTGATTTGAGTTTAGGCCCTCATCTTAATCCCTTCTTGCTACA
TTTGTCACAAA

>AB597420.1 Norovirus wastewater/GI/Influent/Feb2006-a/JPN gene for capsid protein, partial cds
TGATGGCGTCTAAGGACGCTACACCAAGCGCAGATGGCGCCACTGGCGCCGGCCAGCTGGTACCGGAGGT
TAATACAGCTGACCCTATACCCATTGACCCTGTGGCTGGCTCCTCTACAGCACTTGCCACTGCAGGCCAG
GTTAATTTGATTGATCCCTGGATAATCAATAATTTTGTGCAAGCCCCCCAGGGTGAATTCACAATATCCC
CAAATAATACCCCCGGTGATGTGCTTTTTGATTTGCAGTTAGGACCCCATTTAAACCCTTTCCTCTCTCA
TCTCTCTCAGA

>AB597419.1 Norovirus wastewater/GI/Influent/Jan2006-c/JPN gene for capsid protein, partial cds
TGATGGCGTCTAAGGACGCTACACCAAGCGCAGATGGCGCCACTGGCGCCGGCCAGCTGGTACCGGAGGT
TAATACAGCTGACCCTATACCCATTGACCCTGTGGCTGGCTCCTCTACAGCACTTGCCACTGCAGGCCAG
GTTAATTTGATTGATCCCTGGATAATCAATAATTTTGTGCAAGCCCCCCAGGGTGAATTCACAATATCCC
CAAATAATACCCCCGGTGATGTGCTTTTTGATTTGCAGTTAGGACCTCATTTAAACCCTTTCCTCTCCCA
TCTCTCTCAGA

>AB597418.1 Norovirus wastewater/GI/Influent/Jan2006-b/JPN gene for capsid protein, partial cds
TGATGGCGTCTAAGGACGCTACACCAAGCGCAGATGGCGCCACTGGCGCCGGCCAGCTGGTACCAGAGGC
AAATACAGCTGAACCTATATCAATGGACCCAGTGGCTGGAGCCGCAACAGCGGTTGCAACTGCTGGACAA
ATTAATATGATTGACCCCTGGATAATGAGTAATTTTGTGCAAGCCCCACAAGGGGAATTCACTGTCTCAC
CTAACAACACCCCTGGAGATGTTCTGTTTGATTTACAATTGGGACCTCAACTAAATCCATTCCTCGCCCA
TCTAGCCCAGA

>AB597417.1 Norovirus wastewater/GI/Influent/Jan2006-a/JPN gene for capsid protein, partial cds
TGATGGCGTCTAAGGACGCTACACCAAGCGCAGATGGCGCCACTGGCGCCGGCCAGCTGGTACCGGAGGT
TAATACAGCTGACCCTATACCCATTGACCCTGTGGCTGGCTCCTCTACAGCACTAGCCACTGCAGGCCAG
GTTAATTTGATTGATCCCTGGATAATCAATAATTTTGTGCAAGCCCCCCAGGGTGAATTCACAATATCCC
CAAATAATACCCCCGGTGATGTGCTATTTGATTTGCAGTTAGGACCTCATTTAAACCCTTTCCTCTCCCA
TCTCTCTCAGA

>AB597416.1 Norovirus wastewater/GI/Influent/Dec2005-f/JPN gene for capsid protein, partial cds
TGATGGCGTCTAAGGACGCTACACCAAGCGCAGATGGCGCCACTGGCGCCGGCCAGCTGGTACCGGAGGT
TAATACAGCTGACCCTATACCCATTGACCCTGTGGCTGGCTCCTCTACAGCACTTGCCACTGCAGGCCAG
GTTAATTTGATTGATCCCTGGATAATCAATAATTTTGTGCAAGCCCCCCAGGGCGAATTCACAATATCCC
CAAATAATACCCCCGGTGATGTGCTTTTTGATTTGCAGTTAGGACCTCACTTAAATCCTTTCCTTTCCCA
TCTCTCTCAGA

>AB597415.1 Norovirus wastewater/GI/Influent/Dec2005-e/JPN gene for capsid protein, partial cds
TGATGGCGTCTAAGGACGCCCCAACAAACATGGATGGCACCAGTGGTGCCGGTCAGCTGGTACCAGAGGC
AAATACAGCTGAACCTATATCAATGGACCCAGTGGCTGGAGCCGCAACAGCGGTTGCAACTGCTGGACAA
ATTAATATGATTGACCCCTGGATAATGAGTAATTTTGTGCAAGCCCCACAAGGGGAATTCACTGTCTCAC
CTAACAACACCCCTGGAGATGTTCTGTTTGATTTACAATTGGGACCTCAACTAAATCCATTCCTCACCCA
TCTAGCCCAGA

>AB597414.1 Norovirus wastewater/GI/Influent/Dec2005-d/JPN gene for capsid protein, partial cds
TGATGGCGTCTAAGGACGCTACACCAAGCGCAGATGGCGCCACTGGCGCCGGCCAGCTGGTACCGGAGGT
TAATACAGCTGACCCTATACCCATTGACCCTGTGGCTGGCTCCTCTACAGCACTTGCCACTGCAGGCCAG
GTTAATTTGATTGATCCCTGGATAATCAATAATTTTGTGCAAGCCCCCCAGGGCGAATTCACAATATCCC
CAAATAATACCCCCGGTGATGTGCTTTTTGATTTGCAGTTAGGACCTCATTTAAATCCTTTCCTTTCCCA
TCTCTCTCAGA

>AB597413.1 Norovirus wastewater/GI/Influent/Dec2005-c/JPN gene for capsid protein, partial cds
TGATGGCGTCTAAGGACGCCCCAACAAACATGGATGGCACCAGTGGTGCCGGTCAGCTGGTTCCAGAGGT
TAGTACAGCTGAACCTATATCAATGGAACCTGTAGCTGGTGCTGCCACAGCAGCAGCAACTGCAGGTCAA
GTTAATATGATTGACCCCTGGATTATGAGTAATTATGTTCAAGCCCCTCAAGGAGAGTTCACAATTTCCC
CTAACAACACCCCCGGAGACATATTGTTTGATTTACAATTAGGTCCCCATCTAAACCCGTTTCTATCACA
CCTGGCCCAGA

>AB597412.1 Norovirus wastewater/GI/Influent/Dec2005-b/JPN gene for capsid protein, partial cds
TGATGGCGTCTAAGGACGCCCCAACAAACATGGATGGCACCAGTGGTGCCGGTCAGCTGGTTCCAGAGGT
TAGTACAGCTGAACCTATATCAATGGAACCTGTAGCTGGTGCTGCCACAGCAGCAGCAACTGCAGGTCAA
GTTAATATGATTGACCCCTGGATTATGAGTAATTATGTTCAAGCCCCTCAAGGAGAGTTCACAATTTCCC
CTAACAACACCCCCGGAGACATATTGTTTGATTTGCAATTAGGTCCCCATCTAAACCCGTTTCTATCACA
CCTGGCCCAGA

>AB597411.1 Norovirus wastewater/GI/Influent/Dec2005-a/JPN gene for capsid protein, partial cds
TGATGGCGTCTAAGGACGCTACACCAAGCGCAGATGGCGCGAATGGCGCCGGTCAGCTTGTGCCGGAGGT
TAATAATGCTGAACCACTGCCACTTGATCCAGTGGCGGGAGCTTCCACCGCTCTTGCCACTGCTGGACAA
GTTAATATGATTGACCCATGGATTTTTAATAACTTTGTTCAGGCCCCCCAGGGTGAATTTACCATATCTC
CAAATAATACCCCCGGCGATATTCTTTTTGATTTGCAATTAGGCCCACACCTAAACCCTTTCCTAGCACA
TTTATCCCAGA

>AB597410.1 Norovirus wastewater/GI/Influent/Nov2005-g/JPN gene for capsid protein, partial cds
TGATGGCGTCTAAGGACGCTACACCAAGCGCAGATGGCGCCACTGGCGCCGGCCAGCTGGTACCGGAGGT
TAATACAGCTGACCCTATACCCATTGATCCTGTGGCTGGCTCCTCTACAGCACTGGCCACTGCAGGCCAG
GTTAATTTGATTGATCCCTGGATAATCAATAATTTTGTGCAAGCCCCCCAGGGTGAATTCACAATATCCC
CAAATAATACCCCCGGTGATGTGCTTTTTGATTTGCAGTTAGGACCTCATTTAAACCCTTTCCTCTCCCA
TCTCTCTCAGA

>AB597409.1 Norovirus wastewater/GI/Influent/Nov2005-f/JPN gene for capsid protein, partial cds
TGATGGCGTCTAAGGACGCCCCAACAAACATGGATGGCACCAGTGGTGCCGGTCAGCTGGTTCCAGAGGT
TAGTACAGCTGAACCTATATCAATGGAACCTGTAGCTGGTGCTGCCACAGCAGCAGCAACTGCAGGTCAA
GTTAATATGATTGACCCCTGGATTATGAGTAATTATGTTCAAGCCCCTCAAGGAGAGTTCACAATTTCCC
CTAACAACACCCCCGGAGACATATTGTTTGATTTACAATTAGGTCCCCATCTAAACCCGTTTCTATCACA
CCTGGCCCAGA

>AB597408.1 Norovirus wastewater/GI/Influent/Nov2005-e/JPN gene for capsid protein, partial cds
TGATGGCGTCTAAGGACGCCCCAACAAACATGGATGGCACCAGTGGTGCCGGTCAGCTGGTTCCAGAGGT
TAGTACAGCTGAACCTATATCAATGGAACCTGTAGCGGGTGCTTCAACAGCAGTCGCAACGGCTGGGCAA
GTTAACATGATTGACCCATGGATCTTCAACAACTTTGTCCAAGCACCCCAAGGAGAATTCACTATTTCCC
CTAATAATACCCCCGGTGACATTTTGTTTGATTTACAACTAGGACCCCACCTTAATCCATTTCTAGCCCA
TCTCTCACAGA

>AB597407.1 Norovirus wastewater/GI/Influent/Nov2005-d/JPN gene for capsid protein, partial cds
TGATGGCGTCTAAGGACGCTACACCAAGCGCAGATGGCGCCACTGGCGCCGGCCAGCTGGTACCGGAGGT
TAATACAGCTGACCCTATACCCATTGATCCTGTGGTTGGCTCCTCTACAGCACTAGCCACTGCAGGCCAG
GTTAATTTGATTGATCCCTGGATAATCAATAATTTTGTGCAAGCCCCCCAGGGTGAATTCACAATATCCC
CAAATAATACCCCCGGTGATGTGCTTTTTGATTTGCAGTTAGGACCTCATTTAAACCCTTTCCTCTCCCA
TCTCTCTCAGA

>AB597406.1 Norovirus wastewater/GI/Influent/Nov2005-c/JPN gene for capsid protein, partial cds
TGATGGCGTCAAAGAACGCCCCAACATCCCCTGATGGCGCTAGTGGCGCCGGCCAGCTGGTACCGGAGGC
TAATACAGCTGAGCAAATTTCAATGGACCCTGTTGCGGGTGCTTCAACAGCAGTCGCAACGGCTGGGCAA
GTTAACATGATTGACCCATGGATCTTCAACAACTTTGTCCAAGCACCCCAAGGAGAATTCACTATTTCCC
CTAATAATACCCCCGGTGATATCCTGTTTGATCTACAACTAGGACCCCATTTTAACCCATTTCTAGCCCA
TCTCTCACAGA

>AB597405.1 Norovirus wastewater/GI/Influent/Nov2005-b/JPN gene for capsid protein, partial cds
TGATGGCGTCTAAGGACGCTACACCAAGCGCAGATGGCGCCACTGGCGCCGGCCAGCTGGTACCGGAGGT
TAATACAGCTGACCCTATACCCATTGATCCTGTGGCTGGCTCCTCTACAGCACTAGCCACTGCAGGCCAG
GTTAATTTGATTGATCCCTGGATAATCAATAATTTTGTGCAAGCCCCCCAGGGTGAATTCACAATATCCC
CAAATAATACCCCCGGTGATGTGCTTTTTGATTTGCAGTTAGGACCTCATTTAAACCCTTTCCTCTCCCA
TCTCTCTCAGA

>AB597404.1 Norovirus wastewater/GI/Influent/Nov2005-a/JPN gene for capsid protein, partial cds
TGATGGCGTCTAAGGACGCCCCAACAAACATGGATGGCACCAGTGGTGCCGGTCAGCTGGTTCCAGAGGT
TAGTACAGCTGAACCTATATCAATGGAACCTGTAGCTGGTGCTGCCACAGCAGCAGCAACTGCAGGTCAA
GTTAATATGATTGACCCCTGGATTATGAGTAATTATGTTCAAGCCCCTCAAGGAGAGTTCACAATTTCCC
CTAACAACACCCCCGGAGACATATTGTTTGATTTACAATTAGGTCCCCATCTAAACCCGTTTCTATCACA
CCTGGCCCAGA

>AB597403.1 Norovirus wastewater/GI/Influent/Oct2005-f/JPN gene for capsid protein, partial cds
TGATGGCGTCTAAGGACGCCCCAACAAACATGGGTGGCACCAGTGGTGCCGGCCAGCTGGTACCAGAGGC
AAACACAGCTGAGCCTATTGCTATGGATCCAGTAGTTGGTGCTGCTACGGCAGTCGCCACTGCTGGTCAA
GTAAATATGATTGACCCCTGGATTATGAGTAATTTTGTTCAAGCACCTCAAGGAGAGTTTACAATTTCAC
CCAATAACACACCTGGTGATATTTTGTTTGATTTACAATTAGGACCTCAATTAAACCCCTTTTTATCTCA
TTTAGCACAAA

>AB597402.1 Norovirus wastewater/GI/Influent/Oct2005-e/JPN gene for capsid protein, partial cds
TGATGGCGTCTAAGGACGCCCCAACAAACATGGATGGCACCAGTGGTGCCGGCCAGCTGGTACCAGAGGC
AAACACAGCTGAACCTATATCAATGGACCCAGTGGCTGGAGCCGCAACAGCGGTTGCAACTGCTGGACAA
ATTAATATGATTGACCCCTGGATAATGAGTAATTTTGTGCAAGCCCCACAAGGGGAATTCACTGTCTCAC
CTAACAACACCCCTGGAGATGTTCTGTTTGATTTACAATTGGGACCTCAACTAAATCCATTCCTCGCCCA
TCTAGCCCAGA

>AB597401.1 Norovirus wastewater/GI/Influent/Oct2005-d/JPN gene for capsid protein, partial cds
TGATGGCGTCTAAGGACGCCCCAACAAACATGGATGGCACCAGTGGTGCCGGTCAGCTGGTACCAGAGGC
AAATACAGCTGAACCTATATCAATGGACCCAGTGGCTGGAGCCGCAACAGCGGTTGCAACTGCTGGACAA
ATTAATATGATTGACCCCTGGATAATGAGTAATTTTGTGCAAGCCCCACAAGGGGAATTCACTGTCTCAC
CTAACAACACCCCTGGAGATGTTCTGTTTGATTTACAATTGGGACCTCAACTAAATCCATTCCTCGCCCA
TCTAGCCCAGA

>AB597400.1 Norovirus wastewater/GI/Influent/Oct2005-c/JPN gene for capsid protein, partial cds
TGATGGCGTCTAAGGACGCCCCAACAAACATGGATGGCACCAGTGGTGCCGGCCAGCTGGTACCAGAGGC
AAACACAGCTGAGCCTATTGCTATGGATCCAGTAGTTGGTGCTGCTACGGCAGTCGCCACTGCTGGTCAA
GTAAATATGATTGACCCCTGGATTATGAGTAATTTTGTTCAAGCACCTCAAGGAGAGTTTACAATTTCAC
CCAATAACACACCTGGTGATATTTTGTTCGATTTACAATTAGGACCTCAATTAAACCCCTTTTTATCTCA
TTTAGCACAAA

>AB597399.1 Norovirus wastewater/GI/Influent/Oct2005-b/JPN gene for capsid protein, partial cds
TGATGGCGTCTAAGGACGCCCCAACAAACATGGATGGCACCAGTGGTGCCGGCCAGCTGGTACCAGAGGC
AAACACAGCTGAGCCTATTGCTATGGATCCAGTAGTTGGTGCTGCTACGGCAGTCGCCACTGCTGGTCAA
GTAAATATGATTGACCCCTGGATTATGAGTAATTTTGTTCAAGCACCTCAAGGAGAGTTTACAATTTCAC
CCAATAACACACCTGGTGATATTTTGTTTGATTTACAATTAGGACCTCAATTAAACCCCTTTTTATCTCA
TTTAGCACAAA

>AB597398.1 Norovirus wastewater/GI/Influent/Oct2005-a/JPN gene for capsid protein, partial cds
TGATGGCGTCTAAGGACGCCCCAACAAACATGGATGGCACCAGTGGTGCCGGTCAGCTGGTTCCAGAGGT
TAGTACAGCTGAACCTATATCAATGGAACCTGTAGCTGGTGCTGCCACAGCAGCAGCAACTGCAGGTCAA
GTTAATATGATTGACCCCTGGATTATGAGTAATTATGTTCAAGCCCCTCAAGGAGAGTTCACAATTTCCC
CTAACAACACCCCCGGAGACATATTGTTTGATTTACAATTAGGTCCCCATCTAAACCCGTTTCTATCACA
CCTGGCCCAGA

>AB597397.1 Norovirus wastewater/GI/Influent/Sep2005-d/JPN gene for capsid protein, partial cds
TGATGGCGTCTAAGGACGCCCCAACAAACATGGATGGCACCAGTGGTGCCGGTCAGCTGGTTCCAGAGGT
TAGTACAGCTGAACCTATATCAATGGAACCTGTAGCTGGTGCTGCCACAGCAGCAGCAACTGCAGGTCAA
GTTAATATGATTGACCCCTGGATTATGAGTAATTATGTTCAAGCCCCTCAAGGAGAGTTCACAATTTCCC
CTAACAACACCCCCGGAGACATATTGTTTGATTTACAATTAGGTCCCCATCTAAACCCGTTTCTATCACA
CCTGGCCCAAA

>AB597396.1 Norovirus wastewater/GI/Influent/Sep2005-c/JPN gene for capsid protein, partial cds
TGATGGCGTCTAAGGACGCTACGTCAAGCGTGGATGGCGCCAGTGGCGCTGGTCAGTTGGTACCGGAGGT
TAATGCTTCTGACCCTCCTGCAATGGATCCTGTGGCGGGTTCTTCAACAGCAGTTGCAACTGCTGGGCAA
GTTAACCCTATTGACCCTTGGATAATCAATAACTTTGTGCAGGCTCCCCAAGGTGAATTTACTATTTCTC
CAAATAATACCCCCGGTGATGTTTTGTTTGATTTGAGTTTAGGCCCTCATCTTAATCCCTTCTTGCTACA
TTTGTCACAAA

>AB597395.1 Norovirus wastewater/GI/Influent/Sep2005-b/JPN gene for capsid protein, partial cds
TGATGGCGTCTAAGGACGCTACGTCAAGCGTGGATGGCGCCAGTGGCGCTGGTCAGTTGGTACCGGAGGT
TAATGCTTCTGACCCTCTTGCAATGGATCCTGTGGCGGGTTCTTCAACAGCAGTTGCAACTGCTGGGCAA
GTTAACCCTATTGACCCTTGGATAATCAATAACTTTGTGCAGGCTCCCCAAGGTGAATTTACTATTTCTC
CAAATAATACCCCCGGTGATGTTTTGTTTGATTTGAGTTTAGGCCCTCATCTTAATCCCTTCTTGCTACA
TTTGTCACAAA

>AB597394.1 Norovirus wastewater/GI/Influent/Sep2005-a/JPN gene for capsid protein, partial cds
TGATGGCGTCTAAGGACGCCCCAACAAACATGGATGGCACCAGTGGTGCCGGTCAGCTGGTACCAGAGGC
AAATACAGCTGAACCTATATCAATGGACCCAGTGGCTGGAGCCGCAACAGCGGTTGCAACTGCTGGACAA
ATTAATATGATTGACCCCTGGATAATGAGTAATTTTGTGCAAGCCCCACAAGGGGAATTCACTGTCTCAC
CTAACAACACCCCTGGAGATGTTCTGTTTGATTTACAATTGGGACCTCAACTAAATCCATTCCTCGCCCA
TCTAGCCCAGA

>AB597393.1 Norovirus wastewater/GI/Influent/Jul2005-b/JPN gene for capsid protein, partial cds
TGATGGCGTCTAAGGACGCTACACCAAGCGCAGATGGCGCCACTGGCGCCGGCCAGCTGGTACCGGAGGT
TAATACAGCTGACCCTATACCCATTGACCCTGTGGCTGGCTCCTCTACAGCACTTGCCACTGCAGGCCAG
GTTAATTTGATTGATCCCTGGATAATCAATAATTTTGTGCAAGCCCCCCAGGGTGAATTTACAATATCCC
CAAATAATACCCCCGGTGATGTGCTTTTTGATTTGCAGTTAGGACCTCATTTGAACCCTTTCCTCTCCCA
TCTCTCTCAGA

>AB597392.1 Norovirus wastewater/GI/Influent/Jul2005-a/JPN gene for capsid protein, partial cds
TGATGGCGTCTAAGGACGCTACACCAAGCGCAGATGGCGCGAATGGCGCCGGTCAGCTTGTGCCGGAGGT
TAATAATGCTGAACCACTGCCACTTGATCCAGTGGCGGGAGCTTCCACCGCTCTTGCCACTGCTGGACAA
GTTAATATGATTGACCCATGGATTTTTAATAACTTTGTTCAGGCCCCCCAGGGTGAATTTACCATATCTC
CAAATAATACCCCCGGCGATATTCTTTTTGATTTGCAATTAGGTCCACACCTAAACCCTTTCCTAGCACA
TTTATCCCAGA

>AB597391.1 Norovirus wastewater/GI/Influent/Jun2005-e/JPN gene for capsid protein, partial cds
TGATGGCGTCTAAGGACGCCCCAACAAACATGGATGGCACCAGTGGTGCCGGTCAGCTGGTACCAGAGGC
AAATACAGCTGAACCTATATCAATGGACCCAGTGGCTGGAGCCGCAACAGCGGTTGCAACTGCTGGACAA
ATTAATATGATTGACCCCTGGATAATGAGTAATTTTGTGCAAGCCCCACAAGGGGAATTTACTGTCTCAC
CTAACAACACCCCTGGAGATGTTCTGTTTGATTTACAATTGGGACCTCAACTAAATCCATTCCTCGCCCA
TCTAGCCCAGA

>AB597390.1 Norovirus wastewater/GI/Influent/Jun2005-d/JPN gene for capsid protein, partial cds
TGATGGCGTCTAAGGACGCTACACCAAGCGCAGATGGCGCCACTGGCGCCGGCCAGCCGGTACCGGAGGT
TAATGCAGCTGACCCTATACCCATTGACCCTGTGGCTGGCTCCTCTACAGCACTTGCCACTGCAGGTCAG
GTTAATTTGATTGATCCCTGGATAATCAATAATTTTGTGCAAGCCCCCCAGGGCGAATTCACAATATCCC
CAAATAATACCCCCGGTGATGTGCTTTTTGATTTGCAGTTAGGACCTCATTTAAACCCTTTCCTCTCCCA
TCTCTCTCAGA

>AB597389.1 Norovirus wastewater/GI/Influent/Jun2005-c/JPN gene for capsid protein, partial cds
TGATGGCGTCTAAGGACGCTACACCAAGCGCAGATGGCGCCACTGGCGCCGGCCAGCTGGTACCGGAGGT
TAATACAGCTGACCCTATACCCATTGACCCTGTGGCTGGCTCCTCTACAGCACTTGCCACTGCAGGTCAG
GTTAATTTGATTGATCCCTGGATAATCAATAATTTTGTGCAAGCCCCCCGGGGCGAATTCACAATATCCC
CAAATAATACCCCCGGTGATGTGCTTTTTGATTTGCAGTTAGGACCTCATTTAAACCCTTTCCTCTCCCA
TCTCTCTCAGA

>AB597388.1 Norovirus wastewater/GI/Influent/Jun2005-b/JPN gene for capsid protein, partial cds
TGATGGCGTCTAAGGACGCTACACCAGGCGCAGATGGCGCCACTGGCGCCGGCCAGCTGGTACCGGAGGT
TAATACAGCTGACCCTATACCCATTGACCCTGTGGCTGGCTCCTCTACAGCACTTGCCACTGCAGGTCAG
GTTAATTTGATTGATCCCTGGATAATCAATAATTTTGTGCAAGCCCCCCAGGGCGAATTCACAATATCCC
CAAATAATACCCCCGGTGATGTGCCTTTTGATTTGCAGTTAGGACCTCATTTAAACCCTTTCCTCTCCCA
TCTCTCTCAGA

>AB597387.1 Norovirus wastewater/GI/Influent/Jun2005-a/JPN gene for capsid protein, partial cds
TGATGGCGTCTAAGGACGCTACACCAAGCGCAGATGGCGCCACTGGCGCCGGCCAGCTGGTACCGGAGGT
TAATACAGCTGACCCTATACCCATTGACCCTGTGGCTGGCTCCTCTACAGCACTTGCCACTGCAGGTCAG
GTTAATTTGATTGATCCCTGGATAATCAATAATTTTGTGCAAGCCCCCCAGGGCGAATTCACAATATCCC
CAAATAATACCCCCGGTGATGTGCTTTTTGATTTGCAGTTAGGACCTCATTTAAACCCTTTCCTCTCCCA
TCTCTCTCAGA

>AB597386.1 Norovirus wastewater/GI/Influent/May2005-d/JPN gene for capsid protein, partial cds
TGATGGCGTCTAAGGACGCCCCAACATCCCCTGATGGCGCCAGTGGCGCTGGCCAGCTGGTACCGGAGGC
TAATACAGCTGAGCAAATTTCAATGGACCCTGTTGCGGGTGCTTCAACGGCAGTCGCAACAACTGGGCAA
GTTAATATGATTGACCCATGGATTTTCAATAACTTTGTCCAGGCACCCCAAGGAGAATTTACTATTTCTC
CTAATAATACCCCCGGTGACATTTTGTTTGATTTACAATTAGGACCCCACCTTAATCCATTTCTAGCTCA
CCTCTCACAAA

>AB597385.1 Norovirus wastewater/GI/Influent/May2005-c/JPN gene for capsid protein, partial cds
TGATGGCGTCTAAGGACGCCCCAACATCCCCTGATGGCGCCAGTGGCGCTGGCCAGCTGGTACCGGAGGC
TAATACAGCTGAGCAAATTTCAATGGACCCTGTTGCGGGTGCTTCAACGGCAGTCGCAACAGCTGGGCAA
GTTAATATGATTGACCCATGGATTTTCAATAACTTTGTCCAGGCACCCCAAGGAGAATTTACTATTTCTC
CTAATAATACCCCCGGTGACATTTTGTTTGATTTACAATTAGGACCCCACCTTAATCCATTTCTAGCTCA
CCTCTCACAAA

>AB597384.1 Norovirus wastewater/GI/Influent/May2005-b/JPN gene for capsid protein, partial cds
TGATGGCGTCTAAGGACGCTACACCAAGCGCAGATGGCGCGAATGGCGCCGGTCAGCTTGTGCCGGAGGT
TAATAATGCTGAACCACTGCCACTTGATCCAGTGGCGGGAGCTTCCACCGCTCTTGCCACTGCTGGGCAA
GTTAATATGATTGACCCATGGATTTTTAATAACTTTGTTCAGGCCCCCCAGGGTGAATTTACCATATCTC
CAAATAATACCCCCGGCGATATTCTTTTTGATTTGCAATTAGGCCCACACCTAAACCCTTTCCTAGCACA
TTTATCCCAGA

>AB597383.1 Norovirus wastewater/GI/Influent/May2005-a/JPN gene for capsid protein, partial cds
TGATGGCGTCTAAGGACGCTACGTCAAGCGTGGATGGCGCCAGTGGCGCTGGTCAGTTGGTACCGGAGGT
TAATGCTTCTGACCCTCTTGCAATGGATCCTGTAGCGGGCTCTTCAACAGCAGTTGCAACTGCTGGGCAA
GTTAACCCTATTGACCCTTGGATAATCAATAACTTTGTGCAGGCTCCCCAAGGTGAATTTACTATTTCTC
CAAATAATACCCCCGGTGATGTTTTGTTTGATTTGAGTTTAGGCCCTCATCTTAATCCCTTCTTGCTACA
TTTGTCACAAA

>AB597382.1 Norovirus wastewater/GI/Influent/Apr2005-f/JPN gene for capsid protein, partial cds
TGATGGCGTCTAAGGACGCCCCAACAAACATGGATGGCACCAGTGGTGCCGGCCAGCTGGTACCAGAGGC
AAACACAGCTGAGCCTATTGCTATGGATCCAGTAGTTGGTGCTGCTACGGCAGTCGCCACTGCTGGTCAA
GTAAATATGATTGACCCCTGGATTATGAGTAATTTTGTTCAAGCACCTCAAGGAGAGTTTACAATTTCAC
CCAATAACACACCTGGTGATATTTTGTTTGATTTACAATTAGGACCTCAATTAAACCCCTTCTTATCTCA
TTTAGCACAAA

>AB597381.1 Norovirus wastewater/GI/Influent/Apr2005-e/JPN gene for capsid protein, partial cds
TGATGGCGTCTAAGGACGCTACACCAAGCGCAGATGGCGCGAACGGCGCCGGTCAGCTCGTGCCGGAGGT
TAATAATGCTGAACCACTGCCTCTTGATCCTGTGGCTGGGGCTTCTACTGCCTTAGCTACTGCTGGTCAA
GTTAATATGATTGATCCTTGGATTTTCAATAATTTTGTCCAAGCCCCTCAGGGTGAATTCACAATCTCCC
CTAATAATACCCCCGGAGATATATTGTTTGATTTGCAATTGGGACCTCACCTTAACCCCTTCCTTGCCCA
TTTGTCACAGA

>AB597380.1 Norovirus wastewater/GI/Influent/Apr2005-d/JPN gene for capsid protein, partial cds
TGATGGCGTCTAAGGACGCCCCTCAAAGCGCTGATGGCGCAAGCGGCGCAGGTCAACTGGTGCCGGAGGT
TAATACAGCTGACCCCTTACCCATGGAACCTGTGGCTGGGCCAACAACAGCCGTAGCCACTGCTGGGCAA
GTTAATATGATTGATCCCTGGATTGTTAATAATTTTGTCCAGTCACCTCAAGGTGAGTTCACAATTTCTC
CTAATAATACCCCCGGTGATATTTTGTTTGATTTACAATTAGGCCCACATCTAAACCCTTTCTTGTCACA
TTTGTCCCAAA

>AB597379.1 Norovirus wastewater/GI/Influent/Apr2005-c/JPN gene for capsid protein, partial cds
TGATGGCGTCTAAGGACGCTACACCAAGCGCAGATGGCGCGAACGGCGCAGGTCAACTGGTGCCGGAGGT
TAATACAGCTGACCCCTTACCCATGGAACCTGTGGCTGGGCCAACAACAGCCGTAGCCACTGCTGGGCAA
GTTAATATGATTGATCCCTGGATTGTTAATAATTTTGTCCAGTCACCTCAAGGTGAGTTCACAATTTCTC
CTAATAATACCCCCGGTGATATTTTGTTTGATTTACAATTAGGCCCACATCTAAACCCTTTCTTGTCACA
TTTGTCCCAAA

>AB597378.1 Norovirus wastewater/GI/Influent/Apr2005-b/JPN gene for capsid protein, partial cds
TGATGGCGTCTAAGGACGCCCCAACAAACATGGATGGCACCAGTGGTGCCGGTCAGCTGGTACCAGAGGC
AAATACAGCTGAACCTATATCAATGGACCCAGTGGCTGGAGCCGCAACAGCGGTTGCAACTGCTGGACAA
ATTAATATGATTGACCCCTGGATAATGAGTAATTTTGTGCAAGCCCCACAAGGGGAATTCACTGTCTCAC
CTAACAACACCCCTGGAGATGTTCTGTTTGATTTACAATTGGGACCTCAACTAAATCCATTCCTCGCCCA
TCTAGCCCAGA

>AB597377.1 Norovirus wastewater/GI/Influent/Apr2005-a/JPN gene for capsid protein, partial cds
TGATGGCGTCTAAGGACGCCCCAACAAACATGGATGGCACCAGTGGTGCCGGCCAGCTGGTACCAGAGGC
AAACACAGCTGAGCCTATTGCTATGGATCCAGTAGTTGGTGCTGCTACGGCAGTCGCCACTGCTGGTCAA
GTAAATATGATTGACCCCTGGATTATGAGTAATTTTGTTCAAGCACCTCAAGGAGAGTTTACAATTTCAC
CCAATAACACACCTGGTGATATTTTGTTTGATTTACAATTAGGACCTCAATTAAACCCCTTTTTATCTCA
TTTAGCACAAA

>AB597376.1 Norovirus wastewater/GI/Influent/Mar2005-h/JPN gene for capsid protein, partial cds
TGATGGCGTCTAAGGACGCTACACCAAGCGCAGATGGCGCGAATGGCGCCGGTCAGCTTGTGCCGGAGGT
TAATAATGCTGAACCACTGCCACTTGATCCAGTGGCGGGAGCTTCCACCGCTCTCGCCACTGCTGGGCAA
GTTAATATGATTGACCCATGGATCTTCAACAACTTTGTTCAGGTCCCCCAGGGTGAATTTACCATATCTC
CAAATAATACCCCCGGTGATATTCTTTTTGATTTGCAATTAGGCCCACACCTAAACCCTTTCCTAGCACA
TTTATCCCAGA

>AB597375.1 Norovirus wastewater/GI/Influent/Mar2005-g/JPN gene for capsid protein, partial cds
TGATGGCGTCTAAGGACGCTACGTCAAGCGTGGATGGCACCAGTGGTGCCGGTCAGCTGGTACCAGAGGC
AAATACAGCTGAACCTATATCAATGGACCCAGTGGCTGGAGCCGCAACAGCGGTTGCAACTGCTGGACAA
ATTAATATGATTGACCCCTGGATAATGAGTAATTTTGTGCAAGCCCCACAAGGGGAATTTACTGTCTCAC
CTAACAACACCCCTGGAGATGTTCTGTTTGATTTACAATTGGGACCTCAACTAAATCCATTCCCCGCCCA
TCTATCTCAGA

>AB597374.1 Norovirus wastewater/GI/Influent/Mar2005-f/JPN gene for capsid protein, partial cds
TGATGGCGTCTAAGGACGCCCCAACAAACATGGATGGCACCAGTGGTGCCGGTCAGCTGGTACCAGAGGC
AAATACAGCTGAACCTATATCAATGGACCCAGTGGCTGGAGCCGCAACAGCGGTTGCAACTGCTGGACAA
ATTAATATGATTGACCCCTGGATAATGAGTAATTTTGTGCAAGCCCCACAAGGGGAATTCACTGTCTCAC
CTAACAACACCCCTGGAGATGTTCTGTTTGATTTACAATTGGGACCTCAACTAAATCCATTCCTCGCCCA
TCTAGCCCAGA

>AB597373.1 Norovirus wastewater/GI/Influent/Mar2005-e/JPN gene for capsid protein, partial cds
TGATGGCGTCTAAGGACGCTACACCAAGCGCAGATGGCGCCACTGGCGCCGGCCAGCTGGTACCGGAGGT
TAATACAGCTGACCCTATACCCATTGACCCTGTGGCTGGCTCCTCTACAGCACTTGCCACTGCAGGCCAG
GTTAATTTGATTGATCCCTGGATAATCAATAATTTTGTGCAAGCCCCCCAGGGTGAATTCACAATATCCC
CAAATAATACCCCCGGTGATGTGCTTTTTGATTTGCAGTTAGGACCTCATTTAAACCCTTTCCTCTCCCA
TCTCTCTCAGA

>AB597372.1 Norovirus wastewater/GI/Influent/Mar2005-d/JPN gene for capsid protein, partial cds
TGATGGCGTCTAAGGACGCTACGTCAAGCGTGGATGGCGCCAGTGGCGCTGGTCAGTTGGTACCGGAGGT
TAATGCTTCTGACCCTCTTGCAATGGATCCTGTAGCGGGTTCTTCAACAGCAGTTGCAACTGCTGGGCAA
GTTAACCCTATTGACCCTTGGATAATCAATAACTTTGTGCAGGCTCCCCAAGGTGAATTTACTATTTCTC
CAAATAATACCCCCGGTGATGTTTTGTTTGATTTGAGTTTAGGCCCTCATCTTAATCCCTTCTTGCTACA
TTTGTCACAAA

>AB597371.1 Norovirus wastewater/GI/Influent/Mar2005-c/JPN gene for capsid protein, partial cds
TGATGGCGTCTAAGGACGCTACGTCAAGCGTGGATGGCACCAGTGGTGCCGGTCAGCTGGTACCAGAGGC
AAATACAGCTGAACCTATATCAATGGACCCAGTGGCTGGAGCCGCAACAGCGGTTGCAACTGCTGGACAA
ATTAATATGATTGACCCCTGGATAATGAGTAATTTTGTGCAAGCCCCACAAGGGGAATTTACTGTCTCAC
CTAACAACACCCCTGGAGATGTTCTGTTTGATTTACAATTGGGACCTCAACTAAATCCATTCCTCGCCCA
TCTAGCCCAGA

>AB597370.1 Norovirus wastewater/GI/Influent/Mar2005-b/JPN gene for capsid protein, partial cds
TGATGGCGTCTAAGGACGCTACACCAAGCGCAGATGGCGCGAATGGCGCCGGTCAGCTTGTGCCGGAGGT
TAATAATGCTGAACCACTGCCACTTGATCCAGTGGCGGGAGCTTCCACCGCTCTCGCCACTGCTGGGCAA
GTTAACATGATTGACCCATGGATCTTCAACAACTTTGTTCAGGCCCCCCAGGGTGAATTTACCATATCTC
CAAATAATACCCCCGGTGATATTCTTTTTGATTTGCAATTAGGCCCACACCTAAACCCTTTCCTAGCACA
TTTATCCCAGA

>AB597369.1 Norovirus wastewater/GI/Influent/Mar2005-a/JPN gene for capsid protein, partial cds
TGATGGCGTCTAAGGACGCTACACCAAGCGCAGATGGCGCCACTGGCGCCGGCCAGCTGGTACCGGAAGT
TAATACAGCTGACCCTATACCCATTGACCCTGTGGCTGGCTCCTCTACAGCACTTGCCACTGCAGGCCAG
GTTAATTTGATTGATCCCTGGATAATCAATAATTTTGTGCAAGCCCCCCAGGGTGAATTCACAATATCCC
CAAATAATACCCCCGGTGATGTGCTTTTTGATTTGCAGTTAGGACCTCATTTAAACCCTTTCCTCTCCCA
TCTCTCTCAGA

>AB597520.1 Norovirus wastewater/GII/Effluent/Feb2006-f/JPN gene for capsid protein, partial cds
ATGAAGATGGCGTCGAATGACGCCGCTCCATCTAATGATGGTGCTACAGGTCTCGTACCAGAGATCAACA
CTGAGACCTTGCCCCTTGAGCCCGTGGCCGGAGCGGCAATTGCTGCCCCTGTTACGGGCCAGAATAATAT
AATTGATCCCTGGATTAGAACTAATTTTGTGCAGGCTCCTAATGGTGAGTTTACAGTTTCTCCAAGAAAT
TCCCCTGGTGAAATATTAATGAATTTGGAATTAGGCCCAGACCTCAATCCATATCTGGCTCACCTCGCAA
GA

>AB597519.1 Norovirus wastewater/GII/Effluent/Feb2006-e/JPN gene for capsid protein, partial cds
ATGAAGATGGCGTCGAATGACGCTGCTCCATCGAATGATGGTGCTGCCAACCTCGTACCAGAGGCCAACA
ATGAGGTTATGGCACTTGAACCGGTGGTGGGAGCCTCAATCGCGGCTCCTGTCGTCGGCCAACAAAACAT
AATTGACCCCTGGATTAGAGAAAATTTTGTCCAAGCACCACAGGGCGAGTTTACTGTATCACCAAGGAAC
TCGCCTGGTGAGATGCTATTAAGCCTTGAATTAGGCCCAGAACTTAATCCTTACTTAAGCCATTTGTCCC
GT

>AB597518.1 Norovirus wastewater/GII/Effluent/Feb2006-d/JPN gene for capsid protein, partial cds
ATGAAGATGGCGTCGAATGACGCCGCTCCATCTAATGATGGTGCTACAGGTCTCGTACCAGAGATCAACA
CTGAGACCTTGCCCCTTGAGCCCGTGGCCGGAGCGGCAATTGCTGCCCCTGTTACGGGCCAGAATAATAT
AATTGATCCCTGGATTAGAACTAATTTTGTGCAGGCACCTAATGGTGAGTTTACAGTTTCTCCAAGAAAT
TCCCCTGGTGAAGTATTAATGAATTTGGAATTAGGCCCAGACCTCAATCCATATTTGGCTCACCTCGCAA
GA

>AB597517.1 Norovirus wastewater/GII/Effluent/Feb2006-c/JPN gene for capsid protein, partial cds
ATGAAGATGGCGTCGAATGACGCTGCTCCATCGAATGATGGTGCTGCCAACCTCGTACCAGAGGCCAACA
ATGAGGTTATGGCACTTGAACCGGTGGTGGGAGCCTCAATCGCGGCTCCTGTCGTCGGCCAACAAAACAT
AATTGACCCCTGGATTAGAGAAAATTTTGTCCAAGCACCACAGGGCGAGTTTACTGTATCACCAAGGAAC
TCACCTGGTGAGATGCTATTAAACCTTGAATTAGGCCCAGAACTTAATCCTTACTTAAGCCATTTGTCCC
GT

>AB597516.1 Norovirus wastewater/GII/Effluent/Feb2006-b/JPN gene for capsid protein, partial cds
ATGAAGATGGCGTCGAATGACGCTGCTCCATCGAATGATGGTGCTGCCAACCTCGTACCAGAGGCCAACA
ATGAGGTTATGGCACTTGAACCGGTGGTGGGAGCCTCAATCGCGGCTCCTGTCGTCGGCCAACAAAACAT
AATTGACCCCTGGATTAGAGAAAATTTTGTCCAAGCACCACAGGGCGAGTTTACTGTATCACCAAGGAAC
TCGCCTGGTGAGATGCTATTAAACCTTGAATTAGGCCCAGAACTTAATCCTTACTTAAGCCATTTGTCCC
GT

>AB597515.1 Norovirus wastewater/GII/Effluent/Feb2006-a/JPN gene for capsid protein, partial cds
ATGAAGATGGCGTCGAATGACGCCGCTCCATCTAATGATGGCGCGGCTGGCCTCGTACCAGAGATCAACC
ATGAGGTCATGGCCATAGAACCTGTTGCAGGAGCCTCTTTAGCAGCCCCTGTCGTAGGACAACTCAATAT
AATTGATCCCTGGATTAGAAATAATTTTGTACAAGCCCCTGCTGGAGAATTTACTGTTTCACCTAGAAAT
GCTCCAGGTGAGTTTTTGCTAGACCTAGAGTTAGGCCCAGAATTGAATCCTTACCTTGCTCACCTTGCAC
GC

>AB597514.1 Norovirus wastewater/GII/Effluent/Jan2006-b/JPN gene for capsid protein, partial cds
ATGAAGATGGCGTCGAATGACGCAGCTCCATCTAATGATGGTGCAGCAGGCCTCGTACCAGAGATCAACA
ATGAGGTCATGCCCCTTGAGCCCGTGGCTGGTGCATCGCTGGCGACACCAGTTGTCGGGCAACAAAATAT
AATTGATCCCTGGATAAGAAATAATTTTGTGCAAGCTCCTGCAGGTGAGTTTACAGTTTCCCCTAGAAAT
TCCCCTGGTGAAATCTTGCTTGATTTGGAGTTGGGACCAGAATTGAACCCCTATCTTGCTCATCTGGCCC
GT

>AB597513.1 Norovirus wastewater/GII/Effluent/Jan2006-a/JPN gene for capsid protein, partial cds
ATGAAGATGGCGTCGAATGACGCCACTCCATCTAATGATGGTGCCGCCGGCCTCGTCCCAGAGATCAACA
ATGAGGCAATGGCGCTAGATCCAGTGGCGGGTGCAGCGATAGCAGCACCCCTCACTGGTCAGCAAAATAT
AATTGATCCCTGGATTATGAATAATTTTGTGCAAGCACCTGGTGGTGAGTTTACAGTATCCCCTAGGAAT
TCCCCTGGTGAAGTTCTTCTCAATTTGGAATTGGGCCCAGAAATAAATCCCTATTTGGCCCATCTTGCTA
GA

>AB597512.1 Norovirus wastewater/GII/Effluent/Dec2005-d/JPN gene for capsid protein, partial cds
ATGAAGATGGCGTCGAATGACGCCACTCCATCTAATGATGGTGCCGCCGGCCTCGTCCCAGAGATCAACA
ATGAGGCAATGGCGCTAGATCCAGTGGCGGGTGCAGCGATAGCAGCACCCCTCACTGGTCAGCAAAATAT
AATTGATCCCTGGATTATGAATAATTTTGTGCAAGCACCTGGTGGTGAGTTTACAGTGTCCCCTAGGAAT
TCCCCTGGTGAAGTGCTTCTTAATTTGGAATTGGGCCCAGAAATAAACCCCTATTTGGCCCACCTTGCTA
GA

>AB597511.1 Norovirus wastewater/GII/Effluent/Dec2005-c/JPN gene for capsid protein, partial cds
ATGAAGATGGCGTCGAATGACGCCACTCCATCTAATGATGGTGCCGCCGGCCTCGTCCCAGAGATCAACA
ATGAGGCAATGGCGCTAGACCCAGTGGCGGGTGCAGCGATAGCAGCACCTCTCACTGGTCAGCAAAATAT
AATTGATCCCTGGATTATGAATAATTTTGTGCAAGCACCTGGTGGTGAGTTTACAGTATCCCCTAGGAAT
TCCCCTGGTGAAGTGCTTCTTAATTTGGAATTGGGCCCAGAAATAAACCCCTATTTGGCCCATCTTGCTA
GA

>AB597510.1 Norovirus wastewater/GII/Effluent/Dec2005-b/JPN gene for capsid protein, partial cds
ATGAAGATGGCGTCGAATGACGCCACTCCATCTAATGATGGTGCCACCGGCCTCGTCCCAGAGATCAACA
ATGAGGCAATGGCGCTAGATCCAGTGGCGGGTGCAGCGATAGCAGCACCCCTCACTGGTCAGCAAAATAT
AATTGATCCCTGGATTATGAATAATTTTGTGCAAGCACCTGGTGGTGAGTTTACAGTGTCCCCTAGGAAT
CCCCCTGGTGAAGTACTTCTTAATTTGGAATTGGGCCCAGAAATAAATCCCTATTTGGCCCATCTTGCTA
GA

>AB597509.1 Norovirus wastewater/GII/Effluent/Dec2005-a/JPN gene for capsid protein, partial cds
ATGAAGATGGCGTCGAATGACGCCACTCCATCTAATGATGGTGCCGCCGGCCTCGTCCCAGAGATCAACA
ATGAGGCAATGGCGCTAGATCCAGTGGCGGGTGCAGCGATAGCAGCACCCCTCACTGGTCAGCAAAATAT
AATTGATCCCTGGATTATGAATAATTTTGTGCAAGCACCTGGTGGTGAGTTTACAGTGTCCCCTAGGAAT
TCCCCTGGTGAAGTACTTCTTAATTTGGAATTGGGCCCAGAAATAAATCCCTATTTGGCCCATCTTGCTA
GA

>AB597508.1 Norovirus wastewater/GII/Effluent/Nov2005-b/JPN gene for capsid protein, partial cds
ATGAAGATGGCGTCGAATGACGCCGCTCCATCTAATGATGGTGCAGCCGGTCTCGTACCAGAGGTCAATA
ACGAGACGATGGCACTCGAACCGGTGGCTGGGGCTTCCATAGCCGCCCCTCTAACCGGTCAAAATAATGT
GATAGACCCCCGGATTAGAATGAATTTTGTCCAAGCCCCAAATGGTGAATTTACAGTGTCTCCCCGCAAC
TCTCCTGGTGAAATTTTGTTAAATTTAGAATTGGGTCCTGAACTGAATCCATTCTTAGCACATCTTTCAA
GG

>AB597507.1 Norovirus wastewater/GII/Effluent/Nov2005-a/JPN gene for capsid protein, partial cds
ATGAAGATGGCGTCGAATGACGCCAGCCCATCTGATGGGTCCACAGCCAACCTCGTCCCAGAGGTCAACA
ATGAGGTTATGGCTTTGGAGCCCGTTGTTGGTGCCGCTATTGCGGCACCTGTAGCGGGCCAACAAAATGT
AATTGACCCCTGGATTAGAAATAATTTTGTACAAGCCCCTGGTGGAGAGTTCACAGTGTCCCCTAGAAAC
GCTCCAGGTGAAATACTATGGAGCGCGCCCTTAGGCCCTGATCTGAATCCATACCTTTCTCACCTGGCCA
GA

>AB597506.1 Norovirus wastewater/GII/Effluent/Jun2005-d/JPN gene for capsid protein, partial cds
ATGAAGATGGCGTCGAATGACGCTGCTCCATCGAATGATGGTGCTGCCAACCTCGTACCAGAGGCCAACA
ATGAGGTTATGGCACTTGAACCGGTGGTGGGAGCCTCAATCGCGGCTCCTGTCGTCGGCCAACAAAACAT
AATTGACCCCTGGATTAGAGAAAATTTTGTCCAAGCACCACAGGGCGAGTTTACTGTATCACCAAGGAAC
TCGCCTGGTGAGATGCTATTAAATCTTGAATTAGGCCCAGAACTTAACCCTTACTTAAGCCATTTGTCCC
GT

>AB597505.1 Norovirus wastewater/GII/Effluent/Jun2005-c/JPN gene for capsid protein, partial cds
ATGAAGATGGCGTCGAATGACGCTGCTCCATCGAATGATGGTGCTGCCAACCTCGTACCAGAGGCCAACA
ATGAGGTTATGGCACTTGAACCGGTGGTGGGAGCCTCAATCGCGGCTCCTGTCGTCGGCCAACAAAACAT
AATTGACCCCTGGATTAGAGAAAATTTTGTCCAAGCACCACAGGGCGAGTTTACCGTATCACCAAGGAAC
TCGCCTGGTGAGATGCTATTAAATCTTGAATTAGGCCCAGAACTTAACCCTTACTTAAGCCATTTGTCCC
GT

>AB597504.1 Norovirus wastewater/GII/Effluent/Jun2005-b/JPN gene for capsid protein, partial cds
ATGAAGATGGCGTCGAATGACGCTGCTCCATCGAATGATGGTGCTGCCAACCTCGTACCAGAGGCCAACA
ATGAGGTTATGGCACTTGAACCGGTGGTGGGAGCCTCAATCGCGGCTCCTGTCGTCGGCCAACAAAACAT
AATCGACCCCTGGATTAGAGAAAATTTTGTCCAAGCACCACAGGGCGAGTTTACTGTATCACCAAGGAAC
TCGCCTGGTGAGATGCTATTAAATCTTGAATTAGGCCCAGAACTTAACCCTTACTTAAGCCATTTGTCCC
GT

>AB597503.1 Norovirus wastewater/GII/Effluent/Jun2005-a/JPN gene for capsid protein, partial cds
ATGAAGATGGCGTCGAATGACGCTGCTCCATCGAATGATGGTGCTGCCAACCTCGTACCAGAGGCCAACA
ATGAGGTTATGGCACTTGAACCGGTGGTGGGAGCCTCAATCGCGGCTCCTGTCGTCGGCCAACAAAACAT
AATTGACCCCTGGATTAGAGGAAATTTTGTCCAAGCACCACAGGGCGAGTTTACTGTATCACCAAGGAAC
TCGCCTGGTGAGATGCTATTAAATCTTGAATTAGGCCCAGAACTTAACCCTTACTTAAGCCATTTGTCCC
GT

>AB597502.1 Norovirus wastewater/GII/Effluent/May2005-b/JPN gene for capsid protein, partial cds
ATGAAGATGGCGTCGAATGACGCCGCTCCATCAAATGATGGTGCTGCCAACCTCGTACCAGAGGCCAACA
ATGAGGTTATGGCACTTGAACCGGTGGTGGGAGCCTCAATCGCAGCTCCTGTTGTCGGTCAGCAAAATAT
AATTGACCCCTGGATTAGAGAAAATTTTGTCCAAGCACCACAGGGCGAGTTTACTGTTTCACCAAGGAAT
TCGCCCGGTGAAATGCTTCTAAATCTTGAATTGGGCCCAGAACTTAACCCTTACTTGAGTCATTTGTCCC
GC

>AB597501.1 Norovirus wastewater/GII/Effluent/May2005-a/JPN gene for capsid protein, partial cds
ATGAAGATGGCGTCGAATGACGCCGCTCCATCAAATGATGGTGCTGCCAACCTCGTACCAGAGGCCAACA
ATGAGGTTATGGCACTTGAACCAGTGGTGGGAGCCTCAATCGCAGCTCCTGTTGTCGGTCAGCAAAATAT
AATTGACCCCTGGATTAGAGAAAATTTTGTCCAAGCACCACAGGGCGAGTTTACTGTTTCACCAAGGAAT
TCGCCCGGTGAAATGCTTCTAAATCTTGAATTGGGCCCAGAACTTAACCCTTACTTGAGTCATTTGTCCC
GC

>AB597500.1 Norovirus wastewater/GII/Effluent/Apr2005-c/JPN gene for capsid protein, partial cds
ATGAAGATGGCGTCGAATGACGCAGCTCCATCTAATGATGGTGCAGCAGGCCTCGTACCAGAGATCAACA
ATGAGGTCATGCCCCTTGAGCCCGTGGCAGGTGCATCGCTGGCGACACCAGTTGTCGGGCAACAAAATAT
AATTGACCCCTGGATAAGAAATAATTTTGTACAAGCTCCTGCAGGTGAGTTTACAGTTTCCCCTAGAAAT
TCCCCTGGTGAAATTTTGCTTGATTTGGAGTTGGGACCAGAATTGAACCCCTATCTCGCCCATCTGGCCC
GT

>AB597499.1 Norovirus wastewater/GII/Effluent/Apr2005-b/JPN gene for capsid protein, partial cds
ATGAAGATGGCGTCGAATGACGCAGCTCCATCTAATGATGGTGCAGCAGGCCTCGTACCAGAGATCAACA
ATGAGGTCATGCCCCTTGAGCCCGTGGCAGGTGCATCGCTGGCGACACCAGTTGTCGGGCAACAAAATAT
AATTGATCCCTGGATAAGAAATAATTTTGTACAAGCTCCTGCAGGTGAGTTTACAGTTTCCCCTAGAAAT
TTCCCTGGTGAAATTTTGCTTGATTTGGAGTTGGGACCAGAATTGAACCCCTATCTCGCCCATCTGGCCC
GT

>AB597498.1 Norovirus wastewater/GII/Effluent/Apr2005-a/JPN gene for capsid protein, partial cds
ATGAAGATGGCGTCGAATGACGCAGCTCCATCTAATGATGGTGCAGCAGGCCTCGTACCAGAGATCAACA
ATGAGGTCATGCCCCTTGAGCCCGTGGCAGGTGCATCGCTGGCGACACCAGTTGTCGGGCAACAAAATAT
AATTGATCCCTGGATAAGAAATAATTTTGTACAAGCTCCTGCAGGTGAGTTTACAGTTTCCCCTAGAAAT
TCCCCTGGTGAAATTTTGCTTGATTTGGAGTTGGGACCAGAATTGAACCCCTATCTCGCCCATCTGGCCC
GT

>AB597497.1 Norovirus wastewater/GII/Effluent/Mar2005-a/JPN gene for capsid protein, partial cds
ATGAAGATGGCGTCGAATGACGCCGCTCCATCAAATGATGGTGCTGCCAACCTCGTACCAGAGGCCAACA
ATGAGGTTATGGCACTTGACCCGGTGGTGGGAGCCTCAATCGCAGCTCCTGTTGTCGGTCAGCAAAACAT
AATTGACCCCTGGATTAGAGAAAATTTTGTCCAAGCACCACAGGGCGAGTTCACTGTTTCACCAAGGAAT
TCGCCCGGTGAGATGCTTCTAAATCTTGAATTGGGCCCAGAACTTAACCCCTACTTGAGTCATTTGTCCC
GT

>AB597496.1 Norovirus wastewater/GII/Influent/Feb2006-c/JPN gene for capsid protein, partial cds
ATGAAGATGGCGTCGAATGACGCTACTCCATCAAATGATGGTGCTGCCGGCCTCGTGCCAGAAAGTAACA
ATGAGGCAATGGCTCTGGAACCCGTGGTGGGGGTGTCTCTAGCCGCCCCTGTCACTGGCCAAACTAATAT
AATAGACCCCTGGATTAGAACTAATTTTGTCCAAGCCCCTAATGGTGAATTCACAGTTTCCCCTAGAAAT
TCCCCTGGAGAGATATTGGTCAATTTGGAGTTGGGTCCAGAACTGAACCCTTATCTGGCACATTTAGCTA
GG

>AB597495.1 Norovirus wastewater/GII/Influent/Feb2006-b/JPN gene for capsid protein, partial cds
ATGAAGATGGCGTCGAATGACGCTACTCCATCAAATGATGGTGCTGCCGGCCTCGTGCCAGAAAGTAACA
ATGAGGCAATGGCTCTGGAACCCGTGGTGGGGGCGTCTCTAGCCGCCCCTGTCACTGGCCAAACTAATAT
AATAGACCCCTGGATTAGAACTAATTTTGTCCAAGCCCCTAATGGTGAATTCACAGTTTCCCCTAGAAAT
TCCCCTGGAGAGATATTGGTCAATTTGGAGTTGGGTCCAGAACTGAACCCTTATCTGGCACATTTAGCTA
GG

>AB597494.1 Norovirus wastewater/GII/Influent/Feb2006-a/JPN gene for capsid protein, partial cds
ATGAAGATGGCGTCGAATGACGCAGCTCCATCGAGTGATGGCGCGGCCGGCCTCGTCCCAGAGATCAATC
ATGAGGTTATGGCAATTGAGCCTGTCGCAGGTGCATCAATCGCTGCTCCTGTGGTGGGACAACAAAATAT
TATTGATCCCTGGATAAGAAACAATTTTGTACAGGCACCTGCTGGAGAATTTACTGTTTCCCCTAGGAAT
GCCCCAGGTGAGTTCTTGCTTGATTTAGAATTAGGTCCTGATTTGAACCCCTATCTGGCACATTTGGCAA
GA

>AB597493.1 Norovirus wastewater/GII/Influent/Jan2006-c/JPN gene for capsid protein, partial cds
ATGAAGATGGCGTCGAATGACGCCACCCCATCTGATGGGTCCACAGCCAACCTCGTCCCAGAGGTCAACA
ATGAGGTTATGGCTTTGGAGCCCGTTGTTGGTGCCGCTATTGCGGCACCTGTAGCGGGCCAACAAAATGT
AATTGACCCCTGGATTAGGAATAATTTTGTACAAGCCCCTGGTGGAGAGTTTACAGTATCCCCTAGAAAC
GCTCCAGGTGAAATATTATGGAGTGCGCCCTTGGGCCCTGATTTGAATCCCTACCTTTCCCATTTGGCTA
GA

>AB597492.1 Norovirus wastewater/GII/Influent/Jan2006-b/JPN gene for capsid protein, partial cds
ATGAAGATGGCGTCGAATGACGCCAGCCCATCTGATGGGTCCACAGCCAACCTCGTCCCAGAGGTCAACA
ATGAGGTTATGGCTTTGGAGCCCGTTGTTGGTGCCGCTATTGCGGCACCTGTAGCGGGCCAACAAAATGT
AATTGACCCCTGGATTAGGAATAATTTTGTACAAGCCCCTGGTGGAGAGTTCACAGTATCCCCTAGAAAC
GCTCCAGGTGAAATACTATGGAGCGCGCCCCTAGGCCCTGATCTGAATCCATACCTTTCTCACCTGGCCA
GA

>AB597491.1 Norovirus wastewater/GII/Influent/Jan2006-a/JPN gene for capsid protein, partial cds
ATGAAGATGGCGTCGAATGACGCCAGCCCATCTGATGGGTCCACAGCCAACCTCGTCCCAGAGGTCAACA
ATGAGGTTATGGCTTTGGAGCCCGTTGTTGGTGCCGCTATTGCGGCACCTGTAGCGGGCCAACAAAATGT
AATTGACCCCTGGATTAGGAATAATTTTGTACAAGCCCCTGGTGGAGAGTTCACAGTATCCCCTAGAAAC
GCTCCAGGTGAAATACTATGGAGCGCGCCCTTAGGCCCTGATCTGAATCCATACCTTTCTCACCTGGCCA
GA

>AB597490.1 Norovirus wastewater/GII/Influent/Dec2005-d/JPN gene for capsid protein, partial cds
ATGAAGATGGCGTCGAATGACGCCACTCCATCTAATAATGGTGCCGCCGGCCTCGTCCCAGAGATCAACA
ATGAGGCAATGGCACTAGATCCAGTGGCGGGTGCAGCGATAGCAGCACCCCTCACTGGCCAGCAAAATAT
AATTGATCCCTGGATTATGAATAATTTTGTGCAAGCACCTGGTGGTGAGTTTACAGTGTCCCCTAGGAAT
TCCCCTGGTGAAGTGCTTCTCAATTTGGAATTGGGCCCAGAAATAAATCCCTATTTGGCCCATCTTGCTA
GA

>AB597489.1 Norovirus wastewater/GII/Influent/Dec2005-c/JPN gene for capsid protein, partial cds
ATGAAGATGGCGTCGAATGACGCCACTCCATCTAATGATGGTGCCGCCGGCCTCGTCCCAGAGATCAACA
ATGAGGCAATGGCGCTAGATCCAGTGGCGGGTGCAGCGATAGCAGCACCCCTCACTGGCCAGCAAAATAT
AATTGATCCCTGGATTATGAATAATTTTGTGCAAGCACCTGGTGGTGAGTTTACAGTGTCCCCTAGGAAT
TCCCCTGGTGAAGTGCCTCTCAATTTGGAATTGGGCCCAGAAATAAATCCCTATTTGGCCCATCTTGCTA
GA

>AB597488.1 Norovirus wastewater/GII/Influent/Dec2005-b/JPN gene for capsid protein, partial cds
ATGAAGATGGCGTCGAATGACGCCGCTCCATCTACTGATGGTGCAGCCGGCCTCGTGCCAGAAAGTAATA
ATGAGGTCATGGCTCTTGAACCCGTGGCTGGCGCCGCCTTGGCAGCCCCGGTCACCGGTCAAACAAATAT
TATAGACCCTTGGATTAGAGCAAATTTTGTCCAGGCCCCTGATGGTGAATTTACAGTCTCTCCCCGTAAT
GCCCCTGGTGAAGTGCTATTGAATCTAGAGTTGGGTCCAGAATTAAATCCTTATCTGGCACATTTAGCAA
GA

>AB597487.1 Norovirus wastewater/GII/Influent/Dec2005-a/JPN gene for capsid protein, partial cds
ATGAAGATGGCGTCGAATGACGCCGCTCCATCTAATGATGGTGCAGCCGGCCTCGTACCAGAGGTCAACA
ACGAGACAATGGCACTTGAGCCAGTTGCGGGAGCTTCAATCGCCGCCCCTCTAACTGGTCAAAACAATGT
AATAGACCCCTGGATTAGATTAAATTTTGTACAAGCCCCTAACGGTGAGTTTACAGTTTCCCCCCGAAAC
TCGCCTGGTGAAATTTTGTTAAATTTGGAGTTAGGGCCTGAATTGAACCCATATTTAGCCCATTTAGCAA
GA

>AB597486.1 Norovirus wastewater/GII/Influent/Nov2005-e/JPN gene for capsid protein, partial cds
ATGAAGATGGCGTCGAATGACGCCAGCCCATCTGATGGGTCCACAGCCAACCTCGTCCCAGAGGTCAACA
ATGAGGTTATGGCTTTGGAGCCCGTTGTTGGTGCCGCTATTGCGGCACCTGTAGCGGGCCAACAAAATGT
AATTGACCCCTGGATTAGGAATAATTTTGTACAAGCCCCTGGTGGAGAGTTCACAGTATCCCCTAGAAAC
GCTCCAGGTGAAATACTATGGAGCGCGCCCTTAGGCCCTGATCTGAATCCATACCTTTCTCACCTGGCCA
GG

>AB597485.1 Norovirus wastewater/GII/Influent/Nov2005-d/JPN gene for capsid protein, partial cds
ATGAAGATGGCGTCGAATGACGCCGCTCCATCTAATGATGGTGCAGCCGGCCTCGTGCCAGAAAGTAACA
ATGAGGTTATGGCTCTTGAACCTGTTGCTGGGGCGTCTTTAGCTGCCCCTGTGACTGGTCAAACTAATAT
AATTGACCCATGGATCAGAATGAATTTTGTTCAAGCCCCAAATGGAGAATTCACTGTTTCCCCAAGGAAT
TCCCCTGGAGAAGTACTCCTAAATTTGGAATTGGGTCCTGAATTAAACCCTTATCTGGCACACCTATCTA
GG

>AB597484.1 Norovirus wastewater/GII/Influent/Nov2005-c/JPN gene for capsid protein, partial cds
ATGAAGATGGCGTCGAATGACGCCGCTCCATCTAATGATGGTGCAGCCGGCCTCGTGCCAGAAAGTAACA
ATGAGGTTATGGCTCTTGAACCTGTTGCTGGGGCGTCTTTAGCTGCCCCTGTGACTGGTCAAACTAATAT
AATTGACCCATGGATCAGAATGAATTTTGTTCAAGCCCCAAATGGAGAATTCACTGTTTCCCCAAGGAAT
TCCCCTGGAGAAGTACTCCTAAATTTGGAATTGGGTCCTGAATTAAACCCTTATCTGGCACACCTATCTA
GA

>AB597483.1 Norovirus wastewater/GII/Influent/Nov2005-b/JPN gene for capsid protein, partial cds
ATGAAGATGGCGTCGAATGACGCCAGCCCATCTGATGGGTCCACAGCCAACCTCGTCCCAGAGGTCAACA
ATGAGGTTATGGCTTTGGAGCCCGTTGTTGGTGCCGCTATTGCGGCACCTGTAGCGGGCCAACAAAATGT
AATTGACCCCTGGATTAGGAATAATTTTGTACAAGCCCCTGGTGGAGAGTTCACAGTATCCCCTAGAAAC
GCTCCAGGTGAAATACTATGGAGCGCGCCCTTAGGCCCTGATCTGAATCCATACCTTTCTCACCTGGCCA
GA

>AB597482.1 Norovirus wastewater/GII/Influent/Nov2005-a/JPN gene for capsid protein, partial cds
ATGAAGATGGCGTCGAATGACGCCAGCCCATCTGATGGGTCCACAGCCAACCTCGTCCCAGAGGTCAACA
ATGAGGTTATGGCTTTGGAGCCCGTTGTTGGTGCCGCTATTGCGGCACCTGTAGCGGGCCAACAAAATGT
AATTGACCCCTGGATTAGGAATAATTTTGTACAAGCCCCTGGTGGAGAGTTCACAGTATCCCCTAGAAAC
GCTCCAGGTGAAATACTATGGAGCGCGCCCCTAGGCCCTGATCTGAATCCATACCTTTCTCACCTGGCCA
GA

>AB597481.1 Norovirus wastewater/GII/Influent/Oct2005-e/JPN gene for capsid protein, partial cds
ATGAAGATGGCGTCGAATGACGCTGCCCCATCGAATGATGGTGCTGCCAACCTCGTACCTGAGGCCAACA
ATGAGGTTATGGCACTTGAACCGGTGGTGGGAGCCTCAATCGCGGCTCCTGTCGTCGGCCAACAAAACAT
AATTGACCCCTGGATTAGAGAAAATTTTGTCCAAGCACCACAGGGCGAGTTTACTGTATCACCAAGGAAC
TCGCCTGGTGAAATGCTATTAAATCTTGAATTAGGCCCAGAACTTAACCCTTACTTAAGCCATTTGTCCC
GT

>AB597480.1 Norovirus wastewater/GII/Influent/Oct2005-d/JPN gene for capsid protein, partial cds
ATGAAGATGGCGTCGAATGACGCTACTCCATCAAATGATGGTGCTGCCGGCCTCGTGCCAGAAAGCAACA
ATGAGGCAATGGCTCTGGAACCCGTGGTGGGGGCGTCTTTAGCCGCCCCTGTCACTGGCCAAACTAATAT
AATAGACCCCTGGATTAGAACTAATTTTGTCCAAGCCCCCAATGGTGAATTTACAGTTTCCCCTAGAAAT
TCCCCTGGAGAGATATTGGTCAATTTGGAGTTGGGTCCAGAACTGAACCCTTATCTGGCACACTTAGCTA
GG

>AB597479.1 Norovirus wastewater/GII/Influent/Oct2005-c/JPN gene for capsid protein, partial cds
ATGAAGATGGCGTCGAATGACGCTACCCCATCAAATGATGGTGCTGCCGGCCTCGTGCCAGAAAGTAATA
ATGAGGCAATGGCTCTGGAACCCGTGGTGGGGGCGTCTTTAGCCGCCCCTGTCACTGGCCAAACTAACAT
AATAGACCCCTGGATTAGAACTAATTTTGTCCAAGCCCCCAATGGTGAATTTACAGTTTCCCCTAGAAAT
TCCCCTGGAGAGATATTGGTCAATTTGGAGTTGGGTCCAGAACTGAACCCTTATCTGGCACACTTAGCTA
GG

>AB597478.1 Norovirus wastewater/GII/Influent/Oct2005-b/JPN gene for capsid protein, partial cds
ATGAAGATGGCGTCGAATGACGCTACTCCATCAAATGATGGTGCTGCCGGCCTCGTGCCAGAAAGCAACA
ATGAGGCAATGGCTCTGGAACCCGTGGTGGGGGCGTCTTTAGCCGCCCCTGTCACTGGCCAAACTAATAT
AACAGACCCCTGGATTAGAACTAATTTTGTCCAAGCCCCTAATGGTGAATTCACAGTTTCCCCTAGAAAT
TCCCCTGGAGAGATATTGGTCAATTTGGAGTTAGGTCCAGAACTGAACCCTTATCTGGCACATTTAGCTA
GG

>AB597477.1 Norovirus wastewater/GII/Influent/Oct2005-a/JPN gene for capsid protein, partial cds
ATGAAGATGGCGTCGAATGACGCTGCTCCATCTAATGATGGTGCCGCCGGCCTCGTCCCAGAGATCAACA
ATGAGGCAATGGCGCTAGACCCAGTGGCGGGTGCAGCGATAGCAGCACCCCTCACTGGTCAGCATAATAT
AATTGATCCCTGGATTATGAATAATTTTGTACAAGCACCTGGTGGTGAGTTTACAGTATCCCCTAGGAAT
TCCCCTGGTGAAGTGCTTCTTAATTTGGAATTGGGCCCAGAAATAAACCCCTATTTGGCCCATCTTGCTA
GA

>AB597476.1 Norovirus wastewater/GII/Influent/Sep2005-c/JPN gene for capsid protein, partial cds
ATGAAGATGGCGTCGAATGACGCCAGCCCATCTGATGGGTCCACAGCCAACCTCGTCCCAGAGGTCAACA
ATGAGGTTATGACTTTGGAGCCCGTTGTTGGTGCCGCTATTGCGGCACCTGTAGCGGGCCAACAAAATGT
AATTGACCCCTGGATTAGGAATAATTTTGTACAAGCCCCTGGTGGAGAGTTCACAGTATCCCCTAGAAAC
GCTCCAGGTGAAATACTATGGAGCGCGCCCTTAGGCCCTGATCTGAATCCATACCTTTCTCACCTGGCCA
GA

>AB597475.1 Norovirus wastewater/GII/Influent/Sep2005-b/JPN gene for capsid protein, partial cds
ATGAAGATGGCGTCGAATGACGCCAGCCCATCTGATGGGTCCACAGCCAACCTCGTCCCAGAGGTCAACA
ATGAGGTTATGGCTTTGGAGCCCGTTGTTGGTGCCGCTATTGCGGCACCTGTAGCGGGCCAACAAAATGT
AATTGACCCCTGGATTAGGAATAATTTTGTACAAGCCCCTGGTGGAGAGTTCACAGTATCCCCTAGAAAC
GCTCCAGGTGAAATACTATGGAGCGCGCCCTTAGGCCCTGATCTGAATCCATACCTTTCTCACCTGGCCA
GA

>AB597474.1 Norovirus wastewater/GII/Influent/Sep2005-a/JPN gene for capsid protein, partial cds
ATGAAGATGGCGTCGAATGACGCTGCTCCATCGAATGATGGTGCTGCCAACCTCGTACCAGAGGTCAACA
ATGAGGTTATGGCTTTGGAGCCCGTTGTTGGTGCCGCTATTGCGGCACCTGTAGCGGGCCAACAAAATGT
AATTGACCCCTGGATTAGGAATAATTTTGTACAAGCCCCTGGTGGAGAGTTCACAGTATCCCCTAGAAAC
GCTCCAGGTGAAATACTATGGAGCGCGCCCTTAGGCCCTGATCTGAATCCATACCTTTCTCACCTGGCCA
GA

>AB597473.1 Norovirus wastewater/GII/Influent/Jul2005-b/JPN gene for capsid protein, partial cds
ATGAAGATGGCGTCGAATGACGCCGCTCCATCTAATGATGGTGCTGCGGGCCTCGTCCCAGAGATCAACA
CCGAGACCCTTCCCCTGGAACCAGTGGCTGGTGCAGCTCTTGCTGCGGCTGTCACTGGTCAAAATAATAT
AATTGATCCCTGGATTAGAACAAATTTTGTACAAGCACCCAATGGGGAGTTCACTGTTTCACCTAGAAAT
TCCCCAGGAGAAGTCCTCCTAAATTTAGAATTAGGTCCTGATTTAAATCCTTATTTGGCACACTTATCTA
GA

>AB597472.1 Norovirus wastewater/GII/Influent/Jul2005-a/JPN gene for capsid protein, partial cds
ATGAAGATGGCGTCGAATGACGCAGCTCCATCTAACGATGGTGCAGCAGGCCTCGTACCAGAGATCAACA
ATGAGGTCATGCCCCTTGAGCCCGTGGCTGGTGCATCGCTGGCGACACCAGTTGTCGGGCAACAAAATAT
AATTGATCCCTGGATAAGAAATAATTTTGTGCAAGCTCCTGCAGGCGAGTTCACAGTTTCCCCTAGAAAT
TCCCCTGGTGAGCTTTTGCTTGATTTGGAGCTGGGACCAGAATTGAACCCCTACCTCGCTCATCTGGCCC
GT

>AB597471.1 Norovirus wastewater/GII/Influent/Jun2005-e/JPN gene for capsid protein, partial cds
ATGAAGATGGCGTCGAATGACGCCGCTCCATCTACTGATGGTGCAGCCGGCCTCGTGCCAGAAAGTAATA
ATGAGGTCATGGCTCTTGAACCCGTGGCTGGCGCCGCCTTGGCAGCCCCGGTCACCGGTCAAACAAATAC
TATAGACCCTTGGATTAGAGCAAATTTTGTCCAGGCCCCTAATGGTGAATTTACAGTCTCTCCCCGTAAT
GCCCCTGGTGAAGTGCTATTGAATCTAGAGTTGGGTCCAGAATTAAATCCTTATCTGGCACATTTAGCAA
GA

>AB597470.1 Norovirus wastewater/GII/Influent/Jun2005-d/JPN gene for capsid protein, partial cds
ATGAAGATGGCGTCGAATGACGCCAGCCCATCTGTTGGGTCCGCAGCCAACCTCGTCCCAGAGGTCAACA
ATGAGGTTATGGCTTTGGAGCCCGTTGTTGGTGCCGCTATTGCGGCACCTGTAGCGGGCCAACAAAATGT
AATTGACCCCTGGATTAGGAATAATTTTATACAAGCCCCTGGTGGAGAGTTCACGGTATCCCCTAGAAAC
GCTCCAGGTGAAATACTATGGAGCGCGCCCTTAGGCCCTGATCTGAATCCATACCTTTCTCACCTGGCCA
GA

>AB597469.1 Norovirus wastewater/GII/Influent/Jun2005-c/JPN gene for capsid protein, partial cds
ATGAAGATGGCGTCGAATGACGCCAGCCCATCTGATGGGTCCGCAGCCAACCTCGTCCCAGAGGTCAACA
ATGAGGTTATGGCTTTGGAGCCCGTTGTTGGTGCCGCTATTGCGGCACCTGTAGCGGGCCAACAAAATGT
AATTGACCCCTGGATTAGGAATAATTTTGTACAAGCCCCTGGTGGAGAGTTCACGGTATCCCCTAGAAAC
GCTCCAGGTGAAATACTATGGAGCGCGCCCTTAGGCCCTGATCTGAATCCATACCTTTCTCACCTGGCCA
GA

>AB597468.1 Norovirus wastewater/GII/Influent/Jun2005-b/JPN gene for capsid protein, partial cds
ATGAAGATGGCGTCGAATGACGCAGCTCCATCTAATGATGGTGCAGCAGGCCTCGTACCAGAGATCAACA
ATGAGGTCATGCCCCTTGAGCCCGTGGCTGGTGCATCGCTGGCGACACCAGTTGTCGGGCAACAAAATAT
AATTGATCCCTGGATAAGAAATAATTTTGTGCAAGCTCCTGCAGGTGAGTTTACAGTTTCCCCTAGAAAT
TCCCCTGGTGAAATTTTGCTTGATTTGGAGTTGGGACCAGAATTGAACCCCTATCTTGCTCATCTGGCCC
GT

>AB597467.1 Norovirus wastewater/GII/Influent/Jun2005-a/JPN gene for capsid protein, partial cds
ATGAAGATGGCGTCGAATGACGCTGCTCCATCGAATGATGGTGCTGCCAACCTCGTACCAGAGGCCAACA
ATGAGGTTATGGCACTTGAACCGGTGGTGGGAGCCTCAATCGCGGCTCCTGTCGTCGGCCAACAAAACAT
AATTGACCCCTGGATTAGAGAAAATTTTGTCCAAGCACCACAGGGCGAGTTTACTGTATCACCAAGGAAC
TCGCCTGGTGAGATGCTATTAAATCTTGAATTAGGCCCAGAACTTAACCCTTACTTAAGCCATTTGTCCC
GT

>AB597466.1 Norovirus wastewater/GII/Influent/May2005-e/JPN gene for capsid protein, partial cds
ATGAAGATGGCGTCGAATGACGTCAGCCCATCTGATGGGTCCACAGCCAACCTCGTCCCAGAGGTCAACA
ATGAGGTTATGGCTTTGGAGCCCGTTGTTGGTGCCGCCATTGCGGCACCTGTAGCGGGCCAACAAAATAT
AATTGATCCCTGGATTATGAATAATTTTGTACAAGCACCTGGTGGAGAGTTTACAGTATCCCCTAGAAAC
GCTCCAGGTGAAATACTATGGAGCGCGCCCTTAGGCCCTGATCTGAATCCATACCTTTCTCACCTGGCCA
GA

>AB597465.1 Norovirus wastewater/GII/Influent/May2005-d/JPN gene for capsid protein, partial cds
ATGAAGATGGCGTCGAATGACGCTGCTCCATCTAATGATGGTGCCGCCGGCCTCGTCCCAGAGATCAACA
ATGAGGCAATGGCGCTAGACCCAGTGGCGGGTGCAGCGATAGCAGCACCCCTCACAGGTCAGCAAAATAT
AATTGATCCCTGGATTATGAATAATTTTGTACAAGCACCTGGTGGTGAGTTTACAGTGTCCCCTAGGAAT
TCCCCTGGTGAAGTGCTTCTTAATTTGGAATTGGGCCCAGAGATAAACCCCTATTTGGCCCATCTTGCTA
GA

>AB597464.1 Norovirus wastewater/GII/Influent/May2005-c/JPN gene for capsid protein, partial cds
ATGAAGATGGCGTCGAATGACGCCACTCCATCTAATGATGGTGCCGCCGGCCTCGTCCCAGAGATCAACA
ATGAGGCAATGGCGCTAGATCCAGTGGCGGGTGCAGCGATAGCAGCACCCCTCACTGGCCAGCAAAATAT
AATTGATCCCTGGATTATGAATAATTTTGTGCAAGCACCTGGTGGTGAGTTTACAGTATCCCCTAGGAAT
TCCCCTGGTGAAGTGCTTCTCAATTTGGAATTGGGCCCAGAAATAAATCCCTATTTGGCCCATCTTGCTA
GA

>AB597463.1 Norovirus wastewater/GII/Influent/May2005-b/JPN gene for capsid protein, partial cds
ATGAAGATGGCGTCGAATGACGCTGCTCCATCTAATGATGGTGCCGCCGGCCTCGTCCCAGAGATCAACA
ATGAGGCAATGGCGCTAGACCCAGTGGCGGGTGCAGCGATAGCAGCACCCCTCACTGGTCAGCAAAATAT
AATTGATCCCTGGATTATGAATAATTTTGTACAAGCACCTGGTGGTGAGTTTACAGTGTCCCCTAGGAAT
TCCCCTGGTGAAGTGCTTCTTAATTTGGAATTGGGCCCAGAAATAAACCCCTATTTGGCCCATCTTGCTA
GA

>AB597462.1 Norovirus wastewater/GII/Influent/May2005-a/JPN gene for capsid protein, partial cds
ATGAAGATGGCGTCGAATGACGCTACTCCATCAAATGATGGTGCTGCCGGCCTCGTGCCAGAAAGTAATA
ATGAGGCAATGGCTCTGGAACCCGTGGTGGGGGCGTCTTTAGCCGCCCCTGTCACTGGCCAAACTAATAT
AATAGACCCCTGGATTAGAACTAATTTTGTCCAAGCCCCTAACGGTGAATTCACAGTTTCCCCTAGAAAT
TCCCCTGGAGAGATATTGGTCAATTTGGAGTTAGGTCCAGAACTAAACCCTTATCTGGCACATTTAGCTA
GG

>AB597461.1 Norovirus wastewater/GII/Influent/Apr2005-f/JPN gene for capsid protein, partial cds
ATGAAGATGGCGTCGAATGACGCCAGCCCATCTGATGGGTCCACAGCCAACCTCGTCCCAGAGGTCAACA
ATGAGGTTATGGCTTTGGAGCCCGTTGTTGGTGCCGCTATTGCGGCACCTGTAGCGGGCCAACAAAATGT
AATTGACCCCTGGATTAGAAATAATTTTGTACAAGCCCCTGGTGGAGAGTTTACAGTGTCCCCTAGAAAC
GCTCCAGGTGAAATATTATGGAGCGCGCCCTTGGGCCCTGATTTGAATCCCTACCTTTCCCATTTGGCCA
GA

>AB597460.1 Norovirus wastewater/GII/Influent/Apr2005-e/JPN gene for capsid protein, partial cds
ATGAAGATGGCGTCGAATGTCGCTGCTCCATCTAATGATGGTGCCGCCGGCCTCGTCCCAGAGATCAACA
ATGAGGCAATGGCGCTAGACCCAGTGGCGGGTGCAGCGATAGCAGCACCCCTCACTGGTCAGCAAAATAT
AATTGATCCCTGGATTATGAATAATTTTGTACAAGCACCTGGTGGTGAGTTTACAGTATCCCCTAGGAAT
TCCCCTGGTGAAGTGCTTCTTAATTTGGAATTGGGCCCAGAAATAAATCCCTATTTGGCCCATCTTGCTA
GA

>AB597459.1 Norovirus wastewater/GII/Influent/Apr2005-d/JPN gene for capsid protein, partial cds
ATGAAGATGGCGTCGAGTGACGCCGCTCCATCTAATGATGGTGCTACAGGTCTCGTACCAGAGATCAACA
CTGAGACCTTGCCCCTTGAACCCGTGGCCGGAGCGGCAATTGCTGCCCCTGTCACGGGCCAGAATAATAT
AATTGATCCCTGGATTAGAAATAATTTTGTACAGGCACCTAATGGTGAGTTTACAGTTTCTCCAAGAAAT
TCCCCTGGTGAAATATTAATGAATTTGGAATTAGGTCCAGACCTCAATCCATACCTGGCTCACCTCTCAA
GA

>AB597458.1 Norovirus wastewater/GII/Influent/Apr2005-c/JPN gene for capsid protein, partial cds
ATGAAGATGGTGTCGAGTGACGCCGCTCCATCTAATGATGGTGCTACAGGTCTCGTACCAGAGATCGACA
CTGAGACCTTGCCCCTTGAACCCGTGGCCGGAGCGGCAATTGCTGCCCCTGTCACGGGCCAGAATAATAT
AATTGATCCCTGGATTAGAAATAATTTTGTGCAGGCACCTAATGGTGAGTTTACAGTTTCTCCAAGAAAT
TCCCCTGGTGAAATATTAATGAATTTGGAATTAGGTCCAGACCTCAATCCATACCCGGCTCACCTCTCAA
GA

>AB597457.1 Norovirus wastewater/GII/Influent/Apr2005-b/JPN gene for capsid protein, partial cds
ATGAAGATGGCGTCGAATGACGCCAGCCCATCTGATGGGTCCACAGCCAACCTCGTCCCAGAGGTCAACA
ATGAGGTTATGGCTTTGGAGCCCGTTGTTGGTGCCGCTATTGCGGCACCTGTAGCGGGCCAACAAAATGT
AATTGACCCCTGGATTAGAAATAATTTTGTACAAGCCCCTGGTGGAGAGTTCACAGTGTCCCCTAGAAAC
GCTCCAGGTGAAATACTATGGAGCGCGCCCTTAGGCCCTGATCTGAATCCATACCTTTCTCACCTGGCCA
GA

>AB597456.1 Norovirus wastewater/GII/Influent/Apr2005-a/JPN gene for capsid protein, partial cds
ATGAAGATGGCGTCGAATGACGCTGCTCCATCTAATGATGGTGCCGCCGGCCTCGTCCCAGAGATCAACA
ATGAGGCAATGGCGCTAGACCCAGTGGCGGGTGCAGCGATAGCAGCACCCCTCACTGGTCAGCAAAATAT
AATTGATCCCTGGATTATGAATAATTTTGTACAAGCACCTGGTGGTGAGTTTACAGTATCCCCTAGGAAT
TCCCCTGGTGAAGTGCTTCTTAATTTGGAATTGGGCCCAGAAATAAACCCCTATTTGGCCCATCTTGCTA
GA

>AB597455.1 Norovirus wastewater/GII/Influent/Mar2005-c/JPN gene for capsid protein, partial cds
ATGAAGATGGCGTCGAATGACGCCGCTCCATCTAATGATGGTGCTACAGGTCTCGTACCAGAGATCAACA
CTGAGACCTTGCCCCTTGAGCCCGTGGCCGGAGCGGCAATTGCTGCCCCTGTTACGGGCCAGAATAATAT
AATTGATCCCTGGATTAGAACTAATTTTGTGCAGGCTCCTAATGGTGAGTTTACAGTTTCTCCAAGAAAC
TCCCCTGGTGAAATATTAATGAATTTGGAATTAGGCCCAGACCTCAATCCATATCTGGCTCACCTCGCAA
GA

>AB565789.1 Norovirus wastewater/GIV/Effluent/Feb2006-d/JP gene for capsid protein, partial cds
ATGAAGATGGCGTCGAATGACGCTCCTCCATCATCTGATGGAGCCGGTAACCTCGTTCCAGAGAGTCATC
AAGAGGTTTTACCGCTTGCTCCCGTCGCGGGTGCTGAACTAGCAGCGCCTGTGGTTGGGCAAACTAACAT
AATTGACCCCTGGATTAAAGAAAACTTTGTTCAAGCTCCCCAAGGTGAATTCACTGTTTCTCCAAAGAAT
GCCCCTGGTGAAATTTTGGTTAATCTGGAACTTGGGCCAAATTTAAATCCTTATCTAGAACATCTGTCTA
GA

>AB565788.1 Norovirus wastewater/GIV/Effluent/Feb2006-c/JP gene for capsid protein, partial cds
ATGAAGATGGCGTCGAATGACGCTCCTCCATCATCTGATGGAGCCGGTAACCTCGTTCCAGAGAGTCATC
AAGAGGTTTTACCGCTTGCTCCCGTCGCGGGTGCTGAACTAGCAGCGCCTGTGGTTGGGCAAACTAACAT
AATTGACCCCTGGATTAAAGAAAACTTTGTTCAAGCTCCCCAAGGTGAATTCACTGTTTCTCCAAAGAAT
GCCCCTGGTGAAATTTTGGTCAATTTGGAACTTGGGCCAAATTTAAATCCTTATCTAGAACATCTGTCTA
GA

>AB565787.1 Norovirus wastewater/GIV/Effluent/Feb2006-b/JP gene for capsid protein, partial cds
ATGAAGATGGCGTCGAATGACGCTCCTCCATCATCTGATGGAGCCGGTAACCTCGTTCCAGAGAGTCATC
AAGAGGTTTTACCGCTTGCTCCCGTCGCGGGTGCTGAACTAGCAGCGCCTGTGGTTGGGCAAACTAACAT
AATTGACCCCTGGATTAAAGAAAACTTTGTTCAAGCTCCCCAAGGTGAATTCACTGTTTCTCCAAAGAAT
GCCCCTGGTGAAATTTTGGTTAATTTGGAACTTGGGCCAAATTTAAATCCTTATCTAGAACATCTGTCTA
GA

>AB565786.1 Norovirus wastewater/GIV/Effluent/Feb2006-a/JP gene for capsid protein, partial cds
ATGAAGATGGCGTCGAATGACGCTCCTCCATCATCTGATGGAGCCGGTAACCTCGTTCCAGAGAGTCATC
AAGAGGTTTTACCGCTTGCTCCCGTCGCGGGTGCTGAACTAGCAGCGCCCGTGGTTGGGCAAACTAACAT
AATTGACCCCTGGATTAAAGAAAACTTTGTTCAAGCTCCCCAAGGTGAATTCACTGTTTCTCCAAAGAAT
GCCCCTGGTGAAATTTTGGTTAATTTGGGACTTGGGCCAAATTTAAATCCTTATCTAGAACATCTGTCTA
GA

>AB565785.1 Norovirus wastewater/GIV/Effluent/Nov2005-b/JP gene for capsid protein, partial cds
ATGAAGATGGCGTCGAGTGACGCTGCTCCATCTACGGATGGTGCGGGCAACCTCGTTCCAGAGAGTCAAC
AAGAGGTGTTGCCCCTCGCCCCGGTTGCAGGCGCTGCATTAGCGGCACCTGTGGTGGGGCAAACAAATAT
AATTGACCCCTGGATTAAAGAAAATTTTGTTCAAGCCCCCCAGGGTGAGTTTACCGTCTCACCTAAAAAT
TCTCCTGGTGAAATCTTAGTTAATTTGGAATTGGGACCCAAACTCAACCCCTACCTAGACCACCTTTCGC
GT

>AB565784.1 Norovirus wastewater/GIV/Effluent/Nov2005-a/JP gene for capsid protein, partial cds
ATGAAGATGGCGTCGAGTGACGCTGCTCCATCTACGGATGGTGCGGGCAACCTCGTTCCAGAGAGTCAAC
AAGAGGTGTTGCCCCTCGCCCCAGTTGCAGGCGCTGCATTAGCGGCACCTGTGGTGGGGCAAACAAATAT
AATTGACCCCTGGATTAAAGAAAATTTTGTTCAAGCCCCCCAGGGTGAGTTTACCGTCTCACCTAAAAAT
TCTCCTGGTGAAATCTTAGTTAATTTGGAATTGGGACCCAAACTCAACCCCTACCTAGACCACCTTTCGC
GT

>AB565783.1 Norovirus wastewater/GIV/Influent/Feb2006-b/JP gene for capsid protein, partial cds
ATGAAGATGGCGTCGAATGACGCTCCTCCATCATCTGATGGAGCCGGTAACCTCGTTCCAGAGAGTCATC
AAGAGGTTTTACCGCTTGCTCCCGTCGCGGGTGCTGAACTAGCAGCGCCTGTGGTTGGGCAAACTAACAT
AATTGACCCCTGGATTAAAGAAAACTTTGTTCAAGCTCCCCAAGGTGAATTCACTGTTTCTCCAAAGAAT
GTCCCTGGTGAAATTTTGGTTAATTTGGAACTTGGGCCAAATTTAAATCCTTATCTAGAACATCTGTCTA
GA

>AB565782.1 Norovirus wastewater/GIV/Influent/Feb2006-a/JP gene for capsid protein, partial cds
ATGAAGATGGCGTCGAATGACGCTCCTCCATCATCTGATGGAGCCGGTAACCTCGTTCCAGAGAGTCATC
AAGAGGTTTTACCGCTTGCTCCCGTCGCGGGTGCTGAACTAGCAGCGCCTGTGGTTGGGCAAACTAACAT
AATTGACCCCTGGATTAAAGAAAACTTTGTTCAAGCTCCCCAAGGTGAATTCACTGTTTCTCCAAAGAAT
GCCCCTGGTGAAATTTTGGTTAATTTGGAACTTGGGCCAAATTTAAATCCTTATCTAGAACATCTGTCTA
GA

>AB565781.1 Norovirus wastewater/GIV/Influent/Dec2005-g/JP gene for capsid protein, partial cds
ATGAAGATGGCGTCGAGTGACGCTGCCCCATCTATGGATGGTGCGGGCAACCTCGTTCCAGAGAGTCAAC
AAGAGGTGTTGCCCCTCGCCCCAGTTGCAGGCGCTGCGTTAGCGGCACCTGTGGTGGGGCAAACAAATAT
AATTGACCCCTGGATTAAAGAAAATTTTGTTCAAGCCCCCCAGGGTGAGTTTACTGTCTCACCTAAAAAT
TCTCCTGGTGAAATTTTAGTTAATTTGGAATTGGGACCCAAACTCAACCCCTATCTAGACCACCTTTCGC
GC

>AB565780.1 Norovirus wastewater/GIV/Influent/Dec2005-f/JP gene for capsid protein, partial cds
ATGAAGATGGCGTCGAGTGACGCTGCTCCATCTATGGATGGTGCGGGCAACCTCGTTCCAGAGAGTCGAC
AAGAGGTGTTGCCCCTCGCCCCAGTTGCAGGCGCTGCGTTAGCGGCACCTGTGGTGGGGCAAACAAATAT
AATTGACCCCTGGATTAAAGAAAATTTTGTTCAAGCCCCCCAGGGTGAGTTTACTGTCTCACCTAAAAAT
TCTCCTGGTGAAATTTTAGTTAATTTGGAATTGGGACCCAAACTCAACCCCTATCTAGACCACCTTTCGC
GC

>AB565779.1 Norovirus wastewater/GIV/Influent/Dec2005-e/JP gene for capsid protein, partial cds
ATGAAGATGGCGTCGAGTGACGCTGCTCCATCTATGGATGGTGCGGGCAACCTCGTTCCAGAGAGTCAAC
AAGAGGTGTTGCCCCTCGCCCCAGTTGCAGGCGCTGCGTTAGCGGCACCTGTGGTGGGGCAAACAAATAT
AACTGACCCCTGGATTAAAGAAAATTTTGTTCAAGCCCCCCAGGGTGGGTTTACTGTCTCACCTAAAAAT
TCTCCTGGTGAAATTTTAGTTAATTTGGAATTGGGACCCAAACTCAACCCCTATCTAGACCACCTTTCGC
GC

>AB565778.1 Norovirus wastewater/GIV/Influent/Dec2005-d/JP gene for capsid protein, partial cds
ATGAAGATGGCGTCGAGTGACGCTGCTCCATCTATGGATGGTGCGGGCAACCTCGTTCCAGAGAGTCAAC
AAGGGGTGTTGCCCCTCGCCCCAGTTGCAGGCGCTGCGTTAGCGGCACCTGTGGTGGGGCAAACAAATAT
AATTGACCCCTGGATTAAAGAAAATTTTGTTCAAGCCCCCCAGGGTGAGTTTACTGTCTCACCTAAAAAT
TCTCCTGGTGAAATTTTAGTTAATTTGGAATTGGGACCCAAACTCAACCCCTATCTAGACCACCTTTCGC
GC

>AB565777.1 Norovirus wastewater/GIV/Influent/Dec2005-c/JP gene for capsid protein, partial cds
ATGAAGATGGCGTCGAGTGACGCTGCTCCATCTATGGATGGTGCGGGCAACCTCGTTCCAGAGAGTCAAC
AAGAGGTGTTGCCCCTCGCCCCAGTTGCAGGCGCTGCGTTAGCGGCACCTGTGGTGGGGCAAACAAATAT
AATTGACCCCTGGATTAAAGAAAATTTTGTTCAAGCCCCCCAGGGTGAGTTTACCGCCTCACCTAAAAAT
TCTCCTGGTGAAATTTTAGTTAATTTGGAATTGGGACCCAAACTCAACCCCTATCTAGACCACCTTTCGC
GC

>AB565776.1 Norovirus wastewater/GIV/Influent/Dec2005-b/JP gene for capsid protein, partial cds
ATGAAGATGGCGTCGAGTGACGCTGCTCCATCTATGGATGGTGCGGGCAACCTCGTTCCAGAGAGTCAAC
AAGAGGTGTTGCCCCTCGCCCCAGTTGCAGGCGCTGCGTTAGCGGCACCTGTGGTGGGGCAAACAAATAT
AATTGACCCCTGGATTAAAGAAAATTTTGTTCAAGCCCCCCAGGGTGAGTTTACTGTCTCACCTAAAAAT
TCTCCTGGTGAAATTTTAGTTAATTTGGAATTGGGACCCAAACTCAACCCCTATCTAGACCACCTTTCGC
GC

>AB565775.1 Norovirus wastewater/GIV/Influent/Dec2005-a/JP gene for capsid protein, partial cds
ATGAAGATGGCGTCGAGTGACGCTGCTCCATCTATGGATGGTGCGGGCAACCTCGTTCCAGAGAGTCAAC
AAGAGGTGTTGCCCCTCACCCCAGTTGCAGGCGCTGCGTTAGCGGCACCTGTGGTGGGGCAAACAAATAT
AATTGACCCCTGGATTAAAGAAAATTTTGTTCAAGCCCCCCAGGGTGAGTTTACTGTCTCACCTAAAAAT
TCTCCTGGTGAAATTTTAGTTAATTTGGAATTGGGACCCAAACTCAACCCCTATCTAGACCACCTTTCGC
GC

>AB565774.1 Norovirus wastewater/GIV/Influent/Sep2005-c/JP gene for capsid protein, partial cds
ATGAAGATGGCGTCGAGTGACGCTGCTCCATCTACGGATGGTGCGGGCAACCTCGTTCCAGAGAGTCAAC
AAGAGGTATTGCCCCTCGCTCCAGTTGCAGGCGCTGCACTAGCGGCACCTGTGGTGGGGCAAACAAATAT
AATTGACCCCTGGATTAAAGAAAACTTTGTTCAAGCCCCCCAGGGTGAGTTTACTGTCTCACCTAAAAAT
TCTCCTGGTGAAATTTTAGTCAATTTGGAATTGGGACCCAAACTCAACCCCTATCTGGACCACCTTTCAC
GT

>AB565773.1 Norovirus wastewater/GIV/Influent/Sep2005-b/JP gene for capsid protein, partial cds
ATGAAGATGGCGTCGAGTGACGCTGCTCCATCTACGGATGGTGCGGGCAACCTCGTTCCAGAGAGTCAAC
AAGAGGTATTGCCCCTCGCTCCAGTTGCAGGCGCTGCACTAGCGGCACCTGTGGTGGGGCAAACAAATAT
AATTGACCCCTGGATTAAAGAAAACTTTGTTCAAGCCCCCCAGGGTGAGTTTACTGTCTCACCTAAAAAT
TCTCCTGGTGAAATTTTAGTCAATTTGGAATTGGGACCCAAACTCAACCCCTATCTGGACCACCTTTCAC
GT

>AB565772.1 Norovirus wastewater/GIV/Influent/Sep2005-a/JP gene for capsid protein, partial cds
ATGAAGATGGCGTCGAGTGACGCTGCTCCATCTACGGATGGCGCGGGCAACCTCGTTCCAGAGAGTCAAC
AAGAGGTATTGCCCCTCGCTCCAGTTGCAGGCGCTGCACTAGCGGCACCTGTGGTGGGGCAAACAAATAT
AATTGACCCCTGGATTAAAGAAAACTTTGTTCAAGCCCCCCAGGGTGAGTTTACTGTCTCACCTAAAAAT
TCTCCTGGTGAAATTTTAGTCAATTTGGAATTGGGACCCAAACTCAACCCCTATCTGGACCACCTTTCAC
GT

>AB537155.1 Norovirus Tamagawa River/GII/Site5-f/Jan2004/JP gene for capsid protein, partial cds
ATGAAGATGGCGTCGAATGACGCCAGCCCATCTGATGGGTCCACAGCCAACCCCGTCCCAGAGGTCAACA
ATGAGGTTATGGCTTTGGAGCCCGTTGTTGGTGCCGCTATTGCGGCACCTGTAGCGGGCCAACAAAATGT
AATTGACCCCTGGATTAGAAATAATTTTGTACAAGCCCCTGGTGGAGAGTTCACAGTGTCCCCTAGAAAC
GCTCCAGGTGAAATACTATGGAGCGCGCCCTTAGGCCCTGATCTGAATCCATACCTTTCTCACCTGGCCA
GA

>AB537154.1 Norovirus Tamagawa River/GII/Site5-e/Jan2004/JP gene for capsid protein, partial cds
ATGAAGATGGCGTCGAATGACGCCAGCCCATCTGATGGGTCCACAGCCAACCTCGTCCCAGAGGTCAACA
ATGGGGTTATGGCTTTGGAGCCCGTTGTTGGTGCCGCTATTGCGGCACCTGTAGCGGGCCAACAAAATGT
AATTGACCCCTGGATTAGAAATAATTTTGTACAAGCCCCTGGTGGAGAGTTCACAGTGTCCCCTAGAAAC
GCTCCAGGTGAAATACTATGGAGCGCGCCCTTAGGCCCTGATCTGAATCCATACCTTTCTCACCTGGCCA
GA

>AB537153.1 Norovirus Tamagawa River/GII/Site5-d/Jan2004/JP gene for capsid protein, partial cds
CTGAAGATGGCGTCGAATGACGCCAGCCCATCTGATGGGTCCACAGCCAACCTCGTCCCAGAGGTCAACA
ATGAGGTTATGGCTTTGGAGCCCGTTGTTGGTGCCGCTATTGCGGCACCTGTAGCGGGCCAACAAAATGT
AATTGACCCCTGGATTAGAAATAATTTTGTACAAGCCCCTGGTGGAGAGTTCACAGTGTCCCCTAGAAAC
GCTCCAGGTGAAATACTATGGAGCGCGCCCTTAGGCCCTGATCTGAATCCATACCTTTCTCACCTGGCCA
GA

>AB537152.1 Norovirus Tamagawa River/GII/Site5-c/Jan2004/JP gene for capsid protein, partial cds
ATGAAGATGGCGTCGAATGACGCCAGCCCATCTGATGGGTCCACAGCCAACCTCGTCCCAGAGGTCAACA
ATGAGGTTATGGCTTTGGAGCCCGTTGTTGGTGCCGCTATTGCGGCACCTGTAGCGGGCCAACAAAATGT
AATTGACCCCTGGATTAGAAATAATTTTGTACAAGCCCCTGGTGGAGGGTTCACAGTGTCCCCTAGAAAC
GCTCCAGGTGAAATACTATGGAGCGCGCCCTTAGGCCCTGATCTGAATCCATACCTTTCTCACCTGGCCA
GA

>AB537151.1 Norovirus Tamagawa River/GII/Site5-b/Jan2004/JP gene for capsid protein, partial cds
ATGAAGATGGCGTCGAATGACGCCAGCCCATCTGATGGGTCCACAGCCAACCTCGTCCCAGAGGTCAACA
ATGAGGTTATGGCTTTGGAGCCCGTTGTTGGTGCCGCTATTGCGGCACCTGTAGCGGGCCAACAAAATGT
AATTGACCCCTGGATTAGAAATAATTTTGTACAAGCCCCTGGTGGAGAGTTCACAGTGTCCCCTAGAAAC
GCTCCAGGTGAAATACTATGGAGCGCGCCCTTAGGCCCTGATCTGAATCCATACCTTTCTCACCTGGCCA
GA

>AB537150.1 Norovirus Tamagawa River/GII/Site5-a/Jan2004/JP gene for capsid protein, partial cds
ATGAAGATGGCGTCGAATGACGCCAGCCCATCTGATGGGTCCACAGCCAACCTCGTCCCAGAGGTCAACA
ATGAGGTTATGGCTTTGGAGCCCGTTGTTGGTGCCGCTATTGCGGCACCTGTAGCGGGCCAACAAAATGT
AATTGACCCCTGGATTAGAAATAATTTTGTACAAGCCCCTGGTGGAGAGTTCACAGTGTCCCCTAGAAAC
GCTCCAGGTGAAATACTATGGAGCGCGCCCTTAGGCCCTGATCTGAATCCATACCTTTCTCACCTGGCCA
GA

>AB537149.1 Norovirus Tamagawa River/GII/Site5-d/Nov2003/JP gene for capsid protein, partial cds
ATGAAGATGGCGTCGAATGACGCCACTCCATCTAATGATGGTGCCGCCGGCCTCGTCCCAGAGATCAACA
ATGAGGCGATGGCGCTAGATCCAGTGGCGGGTGCAGCGATAGCAGCACCCCTCACTGGTCAGCAAAATAT
AATTGATCCCTGGATTATGAATAATTTTGTGCAAGCACCTGGTGGTGAGTTTACAGTATCCTCTAGGAAT
TCCCCTGGTGAAGTGCTTCTTAATTTGGAATTGGGCCCAGAAATAAATCCCTATTTGGCCCATCTTGCTA
GA

>AB537148.1 Norovirus Tamagawa River/GII/Site5-c/Nov2003/JP gene for capsid protein, partial cds
ATGAAGATGGCGTCGAATGACGCCGCTCCATCGAATGATGGTGCTGCCAACCTCGTACCAGAGGCCAACA
ATGAGGTTATGGCACTTGAACCGGTGGCGGGAGCCTCAATTGCAGCTCCTGTCGTCGGTCAACAAAATAT
AATTGACCCCTGGATTAGAGAAAATTTTGTTCAGGCACCACAGGGTGAGTTTACTGTTTCACCAAGAAAC
TCGCCTGGTGAGATGCTTTTAAATCTTGAATTAGGCCCAGAGCTCAATCCTTACCTGAGTCATTTATCCC
GC

>AB537147.1 Norovirus Tamagawa River/GII/Site5-b/Nov2003/JP gene for capsid protein, partial cds
ATGAAGATGGCGTCGAATGACGCCACTCCATCTAATGATGGTGCCGCCGGCCTCGTCCCAGAGATCAACA
ATGAGGCGATGGCGCTAGATCCAGTGGCGGGTGCAGCGATAGCAGCACCCCTCACTGGTCAGCAAAATAT
AATTGATCCCTGGATTATGAATAATTTTGTGCAAGCACCTGGTGGTGAGTTTACAGTATCCCCTAGGAAT
TCCCCTGGTGAAGTGCTTCTTAATTTGGAATTGGGCCCAGAAATAAATCCCTATTTGGCCCATCTTGCTA
GA

>AB537146.1 Norovirus Tamagawa River/GII/Site5-a/Nov2003/JP gene for capsid protein, partial cds
ATGAAGATGGCGTCGAATGACGCCACTCCATCTAATGATGGTGCCGCCGGCCTCGTCCCAGAGATCAACA
ATGAGGCGATGGCGCTAGATCCAGTGGCGGGTGCAGCGATAGCAGCACCCCTCACTGGTCAGCAAAATAT
AATTGATCCCTGGATTATGAATGATTTTGTGCAAGCACCTGGTGGTGAGTTTACAGTATCCCCTAGGAAT
TCCCCTGGTGAAGTGCTTCTTAATTTGGAATTGGGCCCAGAAATAAATCCCTATTTGGCCCATCTTGCTA
GA

>AB537145.1 Norovirus Tamagawa River/GII/Site4-b/Jan2004/JP gene for capsid protein, partial cds
ATGAAGATGGCGTCGAATGACGCCACTCCATCTAGTGATGGTGCCGCCGGCCTCGTCCCAGAGATCAACA
ATGAGGCAATGGCGCTAGATCCAGTGGCGGGTGCAGCGATAGCAGCACCCCTCACTGGTCAGCAAAATAT
AATTGATCCCTGGATTATGAATAATTTTGTGCAAGCACCTGGTGATGAGTTTACAGTATCCCCTAGGAAT
TCCCCTGGTGAAGTGCTTCTTAATTTGGAATTGGGCCCAGAAATAAATCCCTATTTGGCCCATCTTGCTA
GA

>AB537144.1 Norovirus Tamagawa River/GII/Site4-a/Jan2004/JP gene for capsid protein, partial cds
ATGAAGATGGCGTCGAATGACGCCACTCCATCTAATGATGGTGCCGCCGGCCTCGTCCCAGAGATCAACA
ATGAGGCAATGGCGCTAGATCCAGTGGCGGGTGCAGCGATAGCAGCACCCCTCACTGGTCAGCAAAATAT
AATTGATCCCTGGATTATGAATAATTTTGTGCAAGCACCTGGTGGTGAGTTTACAGTATCCCCTAGGAAT
TCCCCTGGTGAAGTGCTTCTTAATTTGGAATTGGGCCCAGAAATAAATCCCTATTTGGCCCATCTTGCTA
GA

>AB537143.1 Norovirus Tamagawa River/GII/Site4-d/Nov2003/JP gene for capsid protein, partial cds
ATGAAGATGGCGTCGAATGACGCCAACCCATCTGATGGGTCCACAGCCAACCTCGTCCCAGAGGTCAACA
ATGAGGTTATGGCTTTGGAGCCCGTTGTTGGTGCCGCTATTGCGGCACCTGTAGCGGGCCAACAAAATGT
AATTGACCCCTGGATTAGAAATAATTTTGTACAAGCCCCTGGTGGAGAGGTTACAGTATCCCCTAGAAAC
GCTCCAGGTGAAATACTATGGAGCGCGCCATTGGGCCCTGATCTGAATCCCTACCTTTCTCATTTGGCCA
GA

>AB537142.1 Norovirus Tamagawa River/GII/Site4-c/Nov2003/JP gene for capsid protein, partial cds
ATGAAGATGGCGTCGAATGACGCCGCTCCATCAAATGATGGTGCTGCCAACCTCGTACCAGAGGCCAACA
ATGAGGTTATGGCACTTGAACCGGTGGTGGGAGCCTCAATCGCAGCTCCTGTTGTCGGTCAGCAAAATAT
AATTGACCCCTGGATTAGAGAAAATTTTGTCCAAGCACCACAGGGCGAGTTTACTGTTTCACCAAGGAAT
TCGCCCGGTGAGATGCTTCTAAATCTTGAATTGGGCCCAGAGCTCAATCCTTACCTGAGTCATTTATCCC
GC

>AB537141.1 Norovirus Tamagawa River/GII/Site4-b/Nov2003/JP gene for capsid protein, partial cds
ATGAAGATGGCGTCGAATGACGCCGCTCCATCGAATGATGGTGCTGCCAACCTCGTACCAGAGGCCAACA
ATGAGGTTATGGCACTTGAACCGGTGGTGGGGGCCTCAATTGCAGCTCCTGTCGTCGGTCAACAAAATAT
AATTGACCCCTGGATTAGAGAAAATTTTGTTCAGGCACCACAGGGTGAGTTTACTGTTTCACCAAGAAAC
TCGCCTGGTGAGATGCTTTTAAATCTTGAATTAGGCCCAGAGCTCAATCCTTACCTGAGTCATTTATCCC
GC

>AB537140.1 Norovirus Tamagawa River/GII/Site4-a/Nov2003/JP gene for capsid protein, partial cds
ATGAAGATGGCGTCGAATGACGCCAACCCATCTGATGGGTCCACAGCCAACCTCGTCCCAGAGGTCAACA
ATGAGGTTATGGCTTTGGAGCCCGTTGTTGGTGCCGCTATTGCGGCACCTGTAGCGGGCCAACAAAATGT
AATTGACCCCTGGATTAGAAATAATTTTGTACAAGCCCCTGGTGGAGAGTTTACAGTATCCCCTAGAAAC
GCTCCAGGTGAAATACTATGGAGCGCGCCATTGGGCCCTGATCTGAATCCCTACCTTTCTCATTTGGCCA
GA

>AB537139.1 Norovirus Tamagawa River/GII/Site3-c/Mar2004/JP gene for capsid protein, partial cds
ATGAAGATGGCGTCGAATGACGCCGCTCCATCAAATGATGGTGCTGCCAACCTCGTACCAGAGGCCAACA
ATGAGGTTATGGCACTTGAACCGGTGGTGGGAGCCTCAATCGCAGCTCCTGTTGTCGGTCAGCAAAATAT
AATTGACCCCTGGATTAGAGAAAATTTTGTCCAAGCACCACAGGGCGAGTTTACTGTTTCACCAAGGAAT
TCGCCCGGTGAAATGCTTCTAAATCTTGAATTGGGCCCAGAACTTAACCCTTACTTGAGTCATTTGTCCC
GC

>AB537138.1 Norovirus Tamagawa River/GII/Site3-b/Mar2004/JP gene for capsid protein, partial cds
ATGAAGATGGCGTCGAGTGACGCCGCTCCATCGAACGATGGCGCTGCCAACCTCGTACCAGAGGCCAACA
ATGAGGTTATGGCACTTGAACCGGTAGTGGGAGCCTCAATCGCAGCTCCTGTTGTCGGCCAGCAAAATAT
AATTGACCCCTGGATTAGAGAAAATTTTGTCCAAGCACCACAGGGCGAGTTTACTGTTTCACCAAGGAAT
TCGCCCGGTGAGATGCTTCTAAACCTTGAATTGGGCCCAGAACTTAACCCCTATTTGAGTCATTTGTCCC
GC

>AB537137.1 Norovirus Tamagawa River/GII/Site3-a/Mar2004/JP gene for capsid protein, partial cds
ATGAAGATGGCGTCGAGTGACGCCGCTCCATCGAACGATGGCGCTGCCAACCTCGTACCAGAGGCCAACA
ATGAGGTTATGGCACTTGAACCGGTAGTGGGAGCCTCAATCGCAGCTCCTGTTGTCGGCCAGCAAAATAT
AATTGACCCCTGGATTAGAGAAAATTTTGTCCAAGCACCACAGGGCGAGTTTACTGTTTCACCAAGGAAT
TCGCCCGGTGAGATGCTTCTAAACCTTGAATTGGGCCCAGAACTTAACCCCTATTTGAGTCATTTGTCCC
AC

>AB537136.1 Norovirus Tamagawa River/GII/Site3-h/Feb2004/JP gene for capsid protein, partial cds
ATGAAGATGGCGTCGAATGACGCTGCTCCATCTAATAATGGTGCCGCCGGCCTCGTCCCAGAGATCAACA
ATGAGGCAATGGCGCTAGAGCCAGTGGCGGGCGCAGCGATAGCAGCGCCCCTCACTGGCCAGCAAAATAT
AATTGATCCCTGGATTATGAATAATTTTGTGCAAGCACCTGGTGGTGAGGTTACAGTGTCACCTAGGAAT
TCCCCTGGTGAAGTGCTTCTTAATTTGGAATTAGGTCCAGAAATAAACCCCTATTTGGCTCATCTTGCTA
GA

>AB537135.1 Norovirus Tamagawa River/GII/Site3-g/Feb2004/JP gene for capsid protein, partial cds
ATGAAGATGGCGTCGAATGACGCTGCTCCATCTAATAATGGTGCCGCCGGCCTCGTCCCAGAGATCAACA
ATGAGGCAATGGCGCTAGAGCCAGTGGCGGGCGCAGCGATAGCAGCGCCCCTCACTGGCCAGCAAAATAT
AATTGATCCCTGGATTATGAATAATTTTGTGCAAGCACCTGGTGGTGAGGTTACAGTGTCACCTAGGAAT
TCCCCTGGTGAAGTGCTTCTTAATTTGGAATTAGGTCCAGAAATAAACCCCTATTTGGCTCATCTTGCTA
GA

>AB537134.1 Norovirus Tamagawa River/GII/Site3-f/Feb2004/JP gene for capsid protein, partial cds
ATGAAGATGGCGTCGAATGACGCTGCTCCATCTAATAATGGTGCCGCCGGCCTCGTCCCAGAGATCAACA
ATGAGGCAATGGCGCTAGAGCCAGTGGCGGGCGCAGCGATAGCAGCGCCCCTCACTGGCCAGCAAAATAT
AATTGATCCCTGGATTATGAATAATTTTGTGCAAGCACCTGGTGGTGAGGTTACAGTGTCACCTAGGAAT
TCCCCTGGTGAAGTGCTTCTTAATTTGGAATTAGGTCCAGAAATAAACCCCTATTTGGCTCATCTTGCTA
GA

>AB537133.1 Norovirus Tamagawa River/GII/Site3-e/Feb2004/JP gene for capsid protein, partial cds
ATGAAGATGGCGTCGAATGACGCTGCTCCATCTAATAATGGTGCCGCCGGCCTCGTCCCAGAGATCAACA
ATGAGGCAATGGCGCTAGAGCCAGTGGCGGGCGCAGCGATAGCAGCGCCCCTCACTGGCCAGCAAAATAT
AATTGATCCCTGGATTATGAATAATTTTGTGCAAGCACCTGGTGGTGAGGTTACAGTGTCACCTAGGAAT
TCCCCTGGTGAAGTGCTTCTTAATTTGGAATTAGGTCCAGAAATAAACCCCTATTTGGCTCATCTTGCTA
GA

>AB537132.1 Norovirus Tamagawa River/GII/Site3-d/Feb2004/JP gene for capsid protein, partial cds
ATGAAGATGGCGTCGAATGACGCTGCTCCATCTAATAATGGTGCCGCCGGCCTCGTCCCAGAGATCAACA
ATGAGGCAATGGCGCTAGAGCCAGTGGCGGGCGCAGCGATAGCAGCGCCCCTCACTGGCCAGCAAAATAT
AATTGATCCCTGGATTATGAATAATTTTGTGCAAGCACCTGGTGGTGAGGTTACAGTGTCACCTAGGAAT
TCCCCTGGTGAAGTGCTTCTTAATTTGGAATTAGGTCCAGAAATAAACCCCTATTTGGCTCATCTTGCTA
GA

>AB537131.1 Norovirus Tamagawa River/GII/Site3-c/Feb2004/JP gene for capsid protein, partial cds
ATGAAGATGGCGTCGAATGACGCTGCTCCATCTAATAATGGTGCCGCCGGCCTCGTCCCAGAGATCAACA
ATGAGGCAATGGCGCTAGAGCCAGTGGCGGGCGCAGCGATAGCAGCGCCCCTCACTGGCCAGCAAAATAT
AATTGATCCCTGGATTATGAATAATTTTGTGCAAGCACCTGGTGGTGAGGTTACAGTGTCACCTAGGAAT
TCCCCTGGTGAAGTGCTTCTTAATTTGGAATTAGGTCCAGAAATAAACCCCTATTTGGCTCATCTTGCTA
GA

>AB537130.1 Norovirus Tamagawa River/GII/Site3-b/Feb2004/JP gene for capsid protein, partial cds
ATGAAGATGGCGTCGAATGACGCTGCTCCATCTAATAATGGTGCCGCCGGCCTCGTCCCAGAGATCAACA
ATGAGGCAATGGCGCTAGAGCCAGTGGCGGGCGCAGCGATAGCAGCGCCCCTCACTGGCCAGCAAAATAT
AATTGATCCCTGGATTATGAATAATTTTGTGCAAGCACCTGGTGGTGAGGTTACAGTGTCACCTAGGAAT
TCCCCTGGTGAAGTGCTTCTTAATTTGGAATTAGGTCCAGAAATAAACCCCTATTTGGCTCATCTTGCTA
GA

>AB537129.1 Norovirus Tamagawa River/GII/Site3-a/Feb2004/JP gene for capsid protein, partial cds
ATGAAGATGGCGTCGAATGACGCTGCTCCATCTAATAATGGTGCCGCCGGCCTCGTCCCAGAGATCAACA
ATGAGGCAATGGCGCTAGAGCCAGTGGCGGGCGCAGCGATAGCAGCGCCCCTCACTGGCCAGCAAAATAT
AATTGATCCCTGGATTATGAATAATTTTGTGCAAGCACCTGGTGGTGAGGTTACAGTGTCACCTAGGAAT
TCCCCTGGTGAAGTGCTTCTTAATTTGGAATTAGGTCCAGAAATAAACCCCTATTTGGCTCATCTTGCTA
GA

>AB537128.1 Norovirus Tamagawa River/GII/Site3-h/Jan2004/JP gene for capsid protein, partial cds
ATGAAGATGGCGTCGAATGACGCCAACCCATCTGATGGGTCCACAGCCAACCTCGTCCCAGAGGTCAACA
ATGAGGTTATGGCTTTGGAGCCCGTTGTTGGTGCCGCTATTGCGGCACCTGTAGCGGGCCAACAAAATGT
AATTGACCCCTGGATCAGAAATAATTTTGTACAAGCCCCTGGTGGAGAGTTTACAGTATCCCCTAGAAAC
GCTCCAGGTGAAATACTATGGAGCGCGCCCTTGGGCCCTGATCTGAATCCCTACCTTTCTCATTTGGCCA
GA

>AB537127.1 Norovirus Tamagawa River/GII/Site3-g/Jan2004/JP gene for capsid protein, partial cds
ATGAAGATGGCGTCGAATGACGCCAACCCATCTGATGGGCCCACAGCCAACCTCGTCCCAGAGGTCAACA
ATGAGGTTATGGCTTTGGAGCCCGTTGTTGGTGCCGCTATTGCGGCACCTGTAGCGGGCCAACAAAATGT
AATTGACCCCTGGATTAGAAATAATTTTGTACAAGCCCCTGGTGGAGAGTTTACAGTATCCCCTAGAAAC
GCTCCAGGTGAAATACTATGGAGCGCGCCATTGGGCCCTGATCTGAATCCCTACCTTTCTCATTTGGCCA
GA

>AB537126.1 Norovirus Tamagawa River/GII/Site3-f/Jan2004/JP gene for capsid protein, partial cds
ATGAAGATGGCGTCGAGTGACGCCGCTCCATCTAATGATGGTGCTACAGGTCTCGTACCAGAGATCAACA
CTGAGACCTTGCCCCTTGAACCCGTGGCCGGAGCGGCAATTGCTGCCCCTGTCACGGGCCAGAATAATAT
AATTGATCCCTGGATTAGAAATAATTTTGTGCAGGCACCTAATGGTGAGTTTACAGTTTCTCCAAGAAAT
TCCCCTGGTGAAATATTAATGAATTTGGAATTAGGTCCAGACCTCAATCCATACCTGGCTCACCTCTCAA
GA

>AB537125.1 Norovirus Tamagawa River/GII/Site3-e/Jan2004/JP gene for capsid protein, partial cds
ATGAAGATGGCGTCGAATGACGCCAGCCCATCTGATGGGTCCACAGCCAACCTCGTCCCAGAGGTCAACA
ATGAGGTTATGGCTTTGGAGCCCGTTGTTGGTGCCGCTATTGCGGCACCTGTAGCGGGCCAACAAAATGT
AATTGACCCCTGGATTAGAAATAATTTTGTACAAGCCCCTGGTGGAGAGTTCACAGTGTCCCCTAGAAAC
GCTCCAGGTGAAATACTATGGAGCGCGCCCTTAGGCCCTGATCTGAATCCATACCTTTCTCACCTGGCCA
GA

>AB537124.1 Norovirus Tamagawa River/GII/Site3-d/Jan2004/JP gene for capsid protein, partial cds
ATGAAGATGGCGTCGAGTGACGCCGCTCCATCTAATGATGGTGCTACAGGTCTCGTACCAGAGATCAACA
CTGAGACCTTGCCCCTTGAACCCGTGGCCGGAGCGGCAATTGCTGCCCCTGTCACGGGCCAGAATAATAT
AATTGATCCCTGGATTAGAAATAATTTTGTGCAGGCACCTAATGGTGAGTTTACAGTTTCTCCAAGAAAT
TCCCCTGGTGAAATATTAATGAATTTGGAATTAGGTCCAGACCTCAATCCATACCTGGCTCACCTCTCAA
GA

>AB537123.1 Norovirus Tamagawa River/GII/Site3-c/Jan2004/JP gene for capsid protein, partial cds
ATGAAGATGGCGTCGAATGGCGCTACTCCATCAAATGATGGTGCTGCCGGCCTCGTGCCAGAAAGTAACA
ATGAGGCAATGGCTCTGGAACCCGTGGTGGGGGCGTCTTTAGCCGCCCCTGTCACTGGCCAAACTAATAT
AATAGACCCCTGGATTAGAACTAATTTTGTCCAAGCCCCTAATGGTGAATTCACAGTTTCCCCTAGAAAT
TCCCCTGGAGAGATATTGGTCAATTTGGAGTTGGGTCCAGAACTGAACCCTTATCTGGCACATTTAGCTA
GG

>AB537122.1 Norovirus Tamagawa River/GII/Site3-b/Jan2004/JP gene for capsid protein, partial cds
ATGAAGATGGCGTCGAATGACGCTACTCCATCAAATGATGGTGCTGCCGGCCTCGTGCCAGAAAGTAACA
ATGAGGCAATGGCTCTGGAACCCGTGGTGGGGGCGTCTTTAGCCGCCCCTGTCACTGGCCAAACTAATAT
AATAGACCCCTGGATTAGAACTAATTTTGTCCAAGCCCCTAATGGTGAATTCACAGTTTCCCCTAGAAAT
TCCCCTGGAGAGATATTGGTCAATTTGGAGTTGGGTCCAGAACTGAACCCTTATCTGGCACATTTAGCTA
GG

>AB537121.1 Norovirus Tamagawa River/GII/Site3-a/Jan2004/JP gene for capsid protein, partial cds
ATGAAGATGGCGTCGAATGACGCCGCTCCATCGAATGATGGTGCTGCCAACCTCGTACCAGAGGCCAACA
ATGAGGTTATGGCACTTGAACCGGTGGCGGGAGCCTCAATTGCAGCTCCTGTCGTCGGTCAACAAAATAT
AATTGACCCCTGGATTAGAGAAAATTTTGTTCAGGCACCACAGGGTGAGTTTACTGTTTCACCAAGAAAC
TCGCCTGGTGAGATGCTTTTAAATCTTGAATTAGGCCCAGAGCTCAATCCTTACCTGAGTCATTTATCCC
GC

>AB537120.1 Norovirus Tamagawa River/GII/Site3-d/Dec2003/JP gene for capsid protein, partial cds
ATGAAGATGGCGTCGAATGACGCCGCTCCATCGAATGATGGTGCTGCCAACCTCGTACCAGAGGCCAACA
ATGAGGTTATGGCACTTGAACCGGTGGTGGGAGCCTCAATTGCAGCTCCTGTCGTCGGTCAACAAAATAT
AGTTGACCCCTGGATTAGAGAAAATTTTGTTCAGGCACCACAGGGTGAGTTTACTGTTTCACCGAGAAAC
TCGCCTGGTGAGATGCTTTTAAATCTTGAATTAGGCCCAGAGCTCAATCCTTACCTGAGTCATTTATCCC
GC

>AB537119.1 Norovirus Tamagawa River/GII/Site3-c/Dec2003/JP gene for capsid protein, partial cds
ATGAAGACGGCGTCGAATGACGCCACTCCATCTAATGATGGTGCCGCCGGCCTCGTCCCAGAGATCAACA
ATGAGGCAATGGCGCTAGATCCAGTGGCGGGTGCAGCGATAGCAGCACCGCTCACTGGTCAGCAAAATAT
AATTGATCCCTGGATTATGAATAATTTTGTGCGAGCACCTGGTGGTGAGTTTACAGTATCCCCTAGGAAT
TCCCCTGGTGAAGTGCTTCTTAATTTGGAATTGGGCCCAGAAATAAATCCCTATTTGGCCCATCTTGCTA
GA

>AB537118.1 Norovirus Tamagawa River/GII/Site3-b/Dec2003/JP gene for capsid protein, partial cds
ATGAAGATGGCGTCGAATGACGCCGCTCCATCGAATGATGGTGCTGCCAACCTCGTACCAGAGGCCAACA
ATGAGGTTATGGCACTTGAACCGGTGGTGGGAGCCTCAATTGCAGCTCCTGTCGTCGGTCAACAAAATAT
AATTGACCCCTGGATTAGAGAAAATTTTGTTCAGGCACCACAGGGTGAGTTTACTGTTTCACCGAGAAAC
TCGCCTGGTGAGATGCTTTTAAATCTTGAATTAGGCCCAGAGCTCAATCCTTACCTGAGTCACTTATCCC
GC

>AB537117.1 Norovirus Tamagawa River/GII/Site3-a/Dec2003/JP gene for capsid protein, partial cds
ATGAAGATGGCGTCGAATGACGCCACTCCATCTAATGATGGTGCCGCCGGCCTCGTCCCAGAGATCAACA
ATGAGGCAATGGCGCTAGATCCAGTGGCGGGTGCAGCGATAGCAGCACCCCTCACTGGTCAGCAAAATAT
AATTGATCCCTGGATTATGAATAATTTTGTGCAAGCACCTGGTGGTGAGTTTACAGTATCCCCTAGGAAT
TCCCCTGGTGAAGTGCTTCTTAATTTGGAATTGGGCCCAGAAATAAATCCCTATTTGGCCCATCTTGCTA
GA

>AB537116.1 Norovirus Tamagawa River/GII/Site3-b/Nov2003/JP gene for capsid protein, partial cds
ATGAAGATGGCGTCGAATGACGCCAACCCATCTGATGGGTCCACAGCCAACCTCGTCCCAGAGGTCAACA
ATGAGGTTATGGCTTTGGAGCCCGTTGTTAGTGCCGCTATTGCGGCACCTGTAGCGGGCCAACAAAATGT
AATTGACCCCTGGATTAGAAATAATTTTGTACAAGCCCCTGGTGGAGAGTTTACAGTATCCCCTAGAAAC
GCTCCAGGTGAAATACTATGGAGCGCGCCCTTGGGCCCTGATCTGAATCCCTACCTTTCTCATTTGGCCA
GA

>AB537115.1 Norovirus Tamagawa River/GII/Site3-a/Nov2003/JP gene for capsid protein, partial cds
ATGAAGATGGCGTCGAATGACGCCAACCCATCTGATGGGTCCACAGCCAACCTCGTCCCAGAGGTCAACA
ATGAGGTTATGGCTTTGGAGCCCGTTGTTGGTGCCGCTATTGCGGCACCTGTAGCGGGCCAACAAAATGT
AATTGACCCCTGGATTAGAAATAATTTTGTACAAGCCCCTGGTGGAGAGTTTACAGTATCCCCTAGAAAC
GCTCCAGGTGAAATACTATGGAGCGCGCCCTTGGGCCCTGATCTGAATCCCTACCTTTCTCATTTGGCCA
GA

>AB537114.1 Norovirus Tamagawa River/GII/Site2-b/Mar2004/JP gene for capsid protein, partial cds
ATGAAGATGGCGTCGAATGACGCTGCTCCATCGAATGATGGTGCTGCCAACCTCGTACCAGAGGCCAACA
ATGAGGTTATGGCACTTGAACCGGTGGTGGGAGCCTCAATTGCAGCTCCTGTCGTCGGTCAACAAAATAT
AATTGACCCCTGGATTAGAGAAAATTTTGTTCAGGCACCACAGGGTGAGTTTACTGTTTCACCAAGAAAC
TCGCCTGGTGAGATGCTTTTAAATCTTGAATTAGGCCCAGAGCTCAATCCTTACCTGAGTCATTTATCCC
GG

>AB537113.1 Norovirus Tamagawa River/GII/Site2-a/Mar2004/JP gene for capsid protein, partial cds
ATGAAGATGGCGTCGAATGACGCTGCTCCATCGAATGATGGTGCTGCCAACCTCGTACCAGAGGCCAACA
ATGAGGTTATGGCACTTGAACCGGTGGTGGGAGCCTCAATTGCAGCTCCTGTCGTCGGTCAACAAAATAT
AATTGACCCCTGGATTAGAGAAAATTTTGTTCAGGCACCACAGGGTGAGTTTACTGTTTCACCAAGAAAC
TCGCCTGGTGAGATGCTTTTAAATCTTGAATTAGGCCCAGAGCTCAATCCTTACCTGAGTCATTTATCCC
GC

>AB537112.1 Norovirus Tamagawa River/GII/Site2-c/Feb2004/JP gene for capsid protein, partial cds
ATGAAGATGGCGTCGAATGACGCCACTCCATCTAATGATGGTGCCGCCGGCCTCGTCCCAGAGATCAACA
ATGAGGCAATGGCGCTAGATCCAGTGGCGGGTGCAGCGATAGCAGCACCCCTCACTGGTCAGCAAAATAT
AATTGATCCCTGGATTATGAATAATTTTGTGCAAGCACCTGGTGGTGAGTTTACAGTATCCCCTAGGAAT
TCCCCTGGTGAAGTGCTTCTCAATTTGGAATTGGGCCCAGAAATAAATCCCTATTTGGCCCATCTTGCTA
GA

>AB537111.1 Norovirus Tamagawa River/GII/Site2-b/Feb2004/JP gene for capsid protein, partial cds
ATGAAGATGGCGTCGAATGACGCTGCTCCATCGAATGATGGTGCTGCCAACCTCGTACCAGAGGCCAACA
ATGAGGTTATGGCACTTGAACCGGTGGTGGGAGCCTCAATCGCGGCTCCTGTCGTCGGCCAACAAAACAT
AATTGACCCCTGGATTAGAGAAAATTTTGTCCAAGCACCACAGGGCGAGTTTACCGTCTCACCGAGGAAC
TCGCCTGGTGAGATGCTATTAAATCTTGAATTAGGCCCAGAACTTAACCCTTACCTAAGCCATTTGTCCC
GT

>AB537110.1 Norovirus Tamagawa River/GII/Site2-a/Feb2004/JP gene for capsid protein, partial cds
ATGAAGATGGCGTCGAATGACGCCGCTCCATCTAACGATGGTGCTACGGGCCTCGTCCCAGAGATCAACA
ACGAGACCCTCCCTTTGGAACCAGTTGCGGGTGCAGCAATCGCCGCGCCTGTCACTGGCCAAAATAATAT
AATTGATCCCTGGATTAGAACAAATTTTGTACAAGCACCCAATGGAGAGTTCACTGTCTCACCTAGAAAC
TCCCCTGGAGAAATTCTTTTAAATTTAGAATTGGGTCCTGACTTAAATCCATATTTGGCACATTTGTCTA
GA

>AB537109.1 Norovirus Tamagawa River/GII/Site2-f/Jan2004/JP gene for capsid protein, partial cds
ATGAAGATGGCGTCGAATGACGCCAACCCATCTGATGGGTCCACAGCCAACCTCGTCCCAGAGGTCAACA
ATGAGGTTATGGCTTTGGAGCCCGTTGTTGGTGCCGCTATTGCGGCACCTGTAGCGGGCCAACAAAATGT
AATTGACCCCTGGATTAGAAATAATTTTGTACAAGCCCCTGGTGGAGAGTTTACAGTATCCCCTAGAAAC
GCTCCAGGTGAAATACTATGGAGCGCGCCATTGGGCCCTGATCTGAATCCCTACCTTTCTCATTTGGCCA
GA

>AB537108.1 Norovirus Tamagawa River/GII/Site2-e/Jan2004/JP gene for capsid protein, partial cds
ATGAAGATGGCGTCGAATGACGCCACTCCATCTAATGATGGTGCCGCCGGCCTCGTCCCAGAGATCAACA
ATGAGGCAATGGCGCTAGATCCAGTGGCGGGTGCAGCGATAGCAGCACCCCTCACTGGTCAGCAAAATAT
AATTGATCCCTGGATTATGAATAATTTTGTGCAAGCACCTGGTGGTGAGTTTACAGTATCCCCTAGGAAT
TCCCCTGGTGAAGTGCTTCTTAATTTGGAATTGGGCCCAGAAATAAATCCCTATTTGGCCCATCTTGCTA
GA

>AB537107.1 Norovirus Tamagawa River/GII/Site2-d/Jan2004/JP gene for capsid protein, partial cds
ATGAAGATGGCGTCGAATGACGCTGCTCCATCGAATGATGGTGCTGCCAACCTCGTACCAGAGGCCAACA
ATGAGGTTATGGCACTTGAACCGGTGGTGGGAGCCTCAATTGCAGCTCCTGTCGTCGGTCAACAAAATAT
AATTGACCCCTGGATTAGAGAAAATTTTGTTCAGGCACCACAGGGTGAGTTTACTGTTTCACCAAGAAAC
TCGCCTGGTGAGATGCTTTTAAATCTTGAGTTAGGCCCAGAGCTCAACCCTTACCTGAGTCATTTATCCC
GC

>AB537106.1 Norovirus Tamagawa River/GII/Site2-c/Jan2004/JP gene for capsid protein, partial cds
ATGAAGATGGCGTCGAGTGACGCCGCTCCATCTAATGATGGTGCTACAGGTCTCGTACCAGAGATCAACA
CTGAGACCTTGCCCCTTGAACCCGTGGCCGGAGCGGCAATTGCTGCCCCTGTCACGGGCCAGAATAATAT
AATTGATCCCTGGATTAGAAATAATTTTGTGCAGGCACCTAATGGTGAGTTTACAGTTTCTCCAAGAAAT
TCCCCTGGTGAAATATTAATGAATTTGGAATTAGGTCCAGACCTCAATCCATACCTGGCTCACCTCTCAA
GA

>AB537105.1 Norovirus Tamagawa River/GII/Site2-b/Jan2004/JP gene for capsid protein, partial cds
ATGAAGATGGCGTCGAATGACGCCGCTCCATCTACTGATGGTGCAGCCGGCCTCGTGCCAGAAAGTAATA
ATGAGGTCATGGCTCTTGAACCCGTGGCTGGCGCCGCCTTGGCAGCCCCGGTCACCGGTCAAACAAATAT
TATAGACCCTTGGATTAGAGCAAATTTTGTCCAGGCCCCTAATGGTGAATTTACAGTCTCTCCCCGTAAT
GCCCCTGGTGAAGTGCTATTGAATCTAGAGTTGGGTCCAGAATTAAATCCTTATCTGGCGCATTTAGCAA
GA

>AB537104.1 Norovirus Tamagawa River/GII/Site2-a/Jan2004/JP gene for capsid protein, partial cds
ATGAAGATGGCGTCGAATGACGCCACTCCATCTAATGATGGTGCCGCCGGCCTCGTCCCAGAGATCAACA
ATGAGGCAATGGCGCTAGACCCAGTGGCGGGTGCAGCGATAGCAGCACCCCTCACTGGTCAGCAAAATAT
AATTGATCCCTGGATTATGAATAATTTTGTGCAAGCACCTGGTGGTGAGTTTACAGTTTCCCCTAGGAAT
TCCCCTGGTGAAGTGCTTCTTAATTTGGAATTGGGCCCAGAAATAAATCCCTATTTGGCCCATCTTGCTA
GA

>AB537103.1 Norovirus Tamagawa River/GII/Site2-e/Dec2003/JP gene for capsid protein, partial cds
ATGAAGATGGCGTCGAATGACGCCAACCCATCTGGTGGGTCCACAGCCAACCTCGTCCCAGAGGTCAACA
ATGAGGTTATGGCTTTGGAGCCCGTTGTTGGTGCCGCTATTGCGGCACCTGTAGCGGGCCAACAAAATGT
AATTGACCCCTGGATTAGAAATAATTTTGTACAAGCCCCTGGTGGAGAGTTTACAGTATCCCCTAGAAAC
GCTCCAGGTGAAATACTATGGAGCGCGCCATTGGGCCCTGATCTGAATCCCTACCTTTCTCATTTGGCCA
GA

>AB537102.1 Norovirus Tamagawa River/GII/Site2-d/Dec2003/JP gene for capsid protein, partial cds
ATGAAGATGGCGTCGAATGACGCCGCTCCATCGAATGATGGTGCTGCCAACCTCGTACCAGAGGCCAACA
ATGAGGTTATGGCACTTGAACCGGTGGTGGGAGCCTCAATTGCAGCTCCTGTCGTCGGTCAACAAAATAT
AATTGACCCCTGGATTAGAGAAAATTTTGTTCAGGCACCACAGGGTGAGTTTACTGTTTCACCAAGAAAC
TCGCCTGGTGAGATGCTTTTAAATCTTGAATTAGGCCCAGAGCTCAATCCTTACCTGAGTCATTTATCCC
GC

>AB537101.1 Norovirus Tamagawa River/GII/Site2-c/Dec2003/JP gene for capsid protein, partial cds
ATGAAGATGGCGTCGAATGACGCCAACCCATCTGATGGGTCCACAGCCAACCTCGTCCCAGAGGTCAACA
ATGAGGTTATGGCTTTGGAGCCCGTTGTTGGTGCCGCTATTGCGGCACCTGTAGCGGGCCAACAAAATGT
AATTGACCCCTGGATTAGAAATAATTTTGTACAAGCCCCTGGTGGAGAGTTTACAGTATCCCCTAGAAAC
GCTCCAGGTGAAATACTATGGAGCGCGCCATTGGGCCCTGATCTGAATCCCTACCTTTCTCATTTGGTCA
GA

>AB537100.1 Norovirus Tamagawa River/GII/Site2-b/Dec2003/JP gene for capsid protein, partial cds
ATGAAGATGGCGTCGAATGACGCCGCTCCATCGAATGATGGTGCTGCCAACCTCGTACCAGAGGCCAACA
ATGAGGTTATGGCACTTGAACCGGTGGTGGGGGCCTCAATTGCAGCTCCTGTCGTCGGTCAACAAAATAT
AATTGACCCCTGGATTAGGGAAAATTTTGTTCAGGCACCACAGGGTGAGTTTACTGTTTCACCAAGAAAC
TCGCCTGGTGAGATGCTTTTAAATCTTGAATTAGGCCCAGAGCTCAATCCTTACCTGAGTCATTTATCCC
GC

>AB537099.1 Norovirus Tamagawa River/GII/Site2-a/Dec2003/JP gene for capsid protein, partial cds
ATGAAGATGGCGTCGAATGACGCCAACCCATCTGATGGGTCCACAGCCAACCTCGTCCCAGAGGTCAACA
ATGAGGTTATGGCTTTGGAGCCCGTTGTTGGTGCCGCTATTGCGGCACCTGTAGCGGGCCAACAAAATGT
AATTGACCCCTGGATTAGAAATAATTTTGTACAAGCCCCTGGTGGAGAGTTTACAGTATCCCCTAGAAAC
GCTCCAGGTGAAATACTATGGAGCGCGCCATTGGGCCCTGATCTGAATCCCTACCTTTCTCATTTGGCCA
GA

>AB537098.1 Norovirus Tamagawa River/GII/Site2-d/Nov2003/JP gene for capsid protein, partial cds
ATGAAGATGGCGTCGAATGACGCCGCTCCATCGAATGATGGTGCTGCCAACCTCGTACCAGAGGCCAACA
ATGAGGTTATGGCTTTGGAGCCCGTTGTTGGTGCCGCTATTGCGGCACCTGTAGCGGGCCAACAAAATGT
AATTGACCCCTGGATTAGAAATAATTTTGTACAAGCCCCTGGTGGAGAGTTTACAGTATCCCCTAGAAAC
GCTCCAGGTGAAATACTATGGAGCGCGCCCTTGGGCCCTGATCTGAATCCCTACCTTTCTCATTTGGCCA
GA

>AB537097.1 Norovirus Tamagawa River/GII/Site2-c/Nov2003/JP gene for capsid protein, partial cds
ATGAAGATGGCGTCGAATGACGCCAACCCATCTGATGGGTCCACAGCCAACCTCGTCCCAGAGGTCAACA
ATGAGGTTATGGCTTTGGAGCCCGTTGTTGGTGCCGCTATTGCGGCACCTGTAGCGGGCCAACAAAATGT
AATTGACCCCTGGATTAGAAATAATTTTGTACAAGCCCCTGGTGGAGAGTTTACAGTATCCCCTAGAAAC
GCTCCAGGTGAAATACTATGGAGCGCGCCCTTGGGCCCTGATCTGAATCCCTACCTTTCTCATTTGGCCA
GA

>AB537096.1 Norovirus Tamagawa River/GII/Site2-b/Nov2003/JP gene for capsid protein, partial cds
ATGAAGATGGCGTCGAATGACGCCGCTCCATCGAATGATGGTGCTGCCAACCTCGTACCAGAGGCCAACA
ATGAGGTTATGGCACTTGAACCGGTGGTGGGAGCCTCAATCGCAGCTCCTGTTGTCGGTCAGCAAAATAT
AATTGACCCCTGGATTAGAGAAAATTTTGTCCAAGCACCACAGGGCGAGTTTACTGTTTCACCAAGGAAT
TCGCCCGGTGAGATGCTTCTAAATCTTGAATTAGGCCCAGAGCTCAATCCTTACCTGAGTCATTTATCCC
GC

>AB537095.1 Norovirus Tamagawa River/GII/Site2-a/Nov2003/JP gene for capsid protein, partial cds
ATGAAGATGGCGTCGAATGACGCCGCTCCATCGAATGATGGTGCTGCCAACCTCGTACCAGAGGCCAACA
ATGAGGTTATGGCACTTGAACCGGTGGCGGGAGCCTCAATTGCAGCTCCTGTCGTCGGTCAACAAAATAT
AATTGACCCCTGGATTAGAGAAAATTTTGTTCAGGCACCACAGGGTGAGTTTACTGTTTCACCAAGAAAC
TCGCCTGGTGAGATGCTTTTAAATCTTGAATTAGGCCCAGAGCTCAATCCTTACCTGAGTCATTTATCCC
GG

>AB537094.1 Norovirus Tamagawa River/GII/Site1-b/Mar2004/JP gene for capsid protein, partial cds
ATGAAGATGGCGTCGAATGACGCCAGCCCATCTGATGGGTCCACAGCCAACCTCGTCCCAGAGGTCAACA
ATGAGGTTATGGCTTTGGAGCCCGTTGTTGGTGCCGCTATTGCGGCACCTGTAGCGGGCCAACAAAATGT
AATTGACCCCTGGATTAGAAATAATTTTGTACAAGCCCCTGGTGGAGAGTTCACAATGTCCCCCAGAAAC
GCTCCAGGTGAAATACTGTGGAGCGCGCCCTTAGGCCCTGATCTGAATCCATACCTTTCTCACCTGGCCA
GA

>AB537093.1 Norovirus Tamagawa River/GII/Site1-a/Mar2004/JP gene for capsid protein, partial cds
ATGAAGATGGCGTCGAATGACGCCAGCCCATCTGATGGGTCCACAGCCAACCTCGTCCCAGAGGTCAACA
ATGAGGTTATGGCTTTGGAGCCCGTTGTTGGTGCCGCTATTGCGGCACCTGTAGCGGGCCAACAAAATGT
AATTGACCCCTGGATTAGAAATAATTTTGTACAAGCCCCTGGTGGAGAGTTCACAGTGTCCCCCAGAAAC
GCTCCAGGTGAAATACTGTGGAGCGCGCCCTTAGGCCCTGATCTGAATCCATACCTTTCTCACCTGGCCA
GA

>AB537092.1 Norovirus Tamagawa River/GII/Site1-e/Feb2004/JP gene for capsid protein, partial cds
ATGAAGATGGCGTCGAATGACGCCAGCCCATCTGATGGGTCCACAGCCAACCTCGTCCCAGAGGTCAACA
ATGAGGTTATGGCTTTGGAGCCCGTTGTTGGTGCCGCTATTGCGGCACCTGTAGCGGGCCAACAAAATGT
AATTGACCCCTGGATTAGAAATAATTCTGTACAAGCCCCTGGTGGAGAGTTCACAGTGTCCCCCAGAAAC
GCTCCAGGTGAAATACTATGGAGCGCGCCCTTAGGCCCTGATCTGAATCCATACCTTTCTCACCTGGCCA
GA

>AB537091.1 Norovirus Tamagawa River/GII/Site1-d/Feb2004/JP gene for capsid protein, partial cds
ATGAAGATGGCGTCGAATGACGCCAGCCCATCTGATGGGTCCACAGCCAACCTCGTCCCAGAGGTCGACA
ATGAGGTTATGGCTTTGGAGCCCGTTGTTGGTGCCGCTATTGCGGCACCTGTAGCGGGCCAACAAAATGT
AATTGACCCCTGGATTAGAAATAATTTTGTACGAGCCCCTGGTGGAGAGTTCACAGTGTCCCCCAGAAAC
GCTCCAGGTGAAATACTATGGAGCGCGCCCTTAGGCCCTGATCTGAATCCATACCTTTCTCACCTGGCCA
GA

>AB537090.1 Norovirus Tamagawa River/GII/Site1-c/Feb2004/JP gene for capsid protein, partial cds
ATGAAGATGGCGTCGAATGACGCCAGCCCATCTGATGGGTCCACAGCCAACCTCGTCCCAGAGGTCAACA
ATGAGGTTATGGCTTTGGAGCCCGTTGTTGGTGCCGCTATTGCGGCACCTGTAGCGGGCCAACAAAATGT
AATTGACCCCTGGATTAGAAATAATTTTGTACAAGCCCCTGGTGGAGAGTTCACAGTGTCCCCCAGAAAC
GCTCCAGGTGAAATACTATGGAGCGCGCCCTTAGGCCCTGATCTGAATCCATACCTTTCTCACCTGGCCA
GA

>AB537089.1 Norovirus Tamagawa River/GII/Site1-b/Feb2004/JP gene for capsid protein, partial cds
ATGAAGATGGCGTCGAATGACGCCAGCCCATCTGATGGGTCCACGGCCAACCTCGTCCCAGAGGTCAACA
ATGAGGTTATGGCTTTGGAGCCCGTTGTTGGTGCCGCTATTGCGGCACCTGTAGCGGGCCAACAAAATGT
AATTGACCCCTGGATTAGAAATAATTTTGTACAAGCCCCTGGTGGAGAGTTCACAGTGTCCCCCAGAAAC
GCTCCAGGTGAAATACTATGGAGCGCGCCCTTAGGCCCTGATCTGAATCCATACCTTTCTCACCTGGCCA
GA

>AB537088.1 Norovirus Tamagawa River/GII/Site1-a/Feb2004/JP gene for capsid protein, partial cds
ATGAAGATGGCGTCGAATGACGCCAGCCCATCTGATGGGTCCACGGCCAACCTCGTCCCAGAGGTCAACA
ATGAGGTTATGGCTTTGGAGCCCGTTGTTGGTGCCGCTATTGCGGCACCTGTAGCGGGCCAACAAAATGT
AATTGACCCCTGGATTAGAAATAATTTTGTACAAGCCCCTGGTGGAGAGTTCACAGTGTCCCCCAGAAAC
GCTCCAGGTGAAATACTATGGAGCGCGCCCTTAGGCCCTGATCTGAATCCATACCTTTCTCACCTGGCCA
GA

>AB537087.1 Norovirus Tamagawa River/GI/Site5-c/Mar2004/JP gene for capsid protein, partial cds
TGATGGCGTCTAAGGACGCTACACCAGGCGCAGATGGCGCCACTGGCGCCGGCCAGCTGGTACCGGAGGT
TAATACAGCTGACCCTATACCCATTGACCCTGTGGCTGGCTCCTCTACAGCACTTGCCACTGCAGGCCAG
GTTAATTTGATTGATCCCTGGATAATCAATAATTTTGTGCAAGCCCCCCAGGGTGAATTCACAATATCCC
CAAATAATACCCCCGGTGATGTGCTTTTTGATTTGCAGTTAGGACCTCATTTAAACCCTTTCCTCTCCCA
TCTCTCTCAGA

>AB537086.1 Norovirus Tamagawa River/GI/Site5-b/Mar2004/JP gene for capsid protein, partial cds
TGATGGCGTCTAAGGACGCTACGTCAAGCGTGGATGGCGCCAGTGGCGCTGGTCAGTTGGTACCGGAGGT
TAATGCTTCTGACCCTCTTGCAATGGATCCTGTGGCGGGTTCTTCAACAGCAGTTGCAACTGCTGGGCAA
GTTAACCCTATTGACCCTTGGATAATCAATAACTTTGTGCAGGCTCCCCAAGGTGAATTTACTATTTCTC
CAAATAATACCCCCGGTGATGTTTTGTTTGATTTGAGTTTAGGCCCTCATCTTAATCCCTTCTTGCTACA
TTTGTCACAAA

>AB537085.1 Norovirus Tamagawa River/GI/Site5-a/Mar2004/JP gene for capsid protein, partial cds
TGATGGCGTCTAAGGACGCTACACCAAGCGCAGATGGCGCCACTGGCGCCGGCCAGCTGGTACCGGAGGT
TAATACAGCTGACCCTATACCCATTGACCCTGTGGCTGGCTCCTCTACAGCACTTGCCACTGCAGGYCAG
GTTAATTTGATTGATCCCTGGATAATCAATAATTTTGTGCAAGCCCCCCAGGGTGAATTCACAATATCCC
CAAATAATACCCCCGGTGATGTGCTTTTTGATTTGCAGTTAGGACCTCATTTAAACCCTTTCCTCTCCCA
TCTCTCTCAGA

>AB537084.1 Norovirus Tamagawa River/GI/Site5-c/Feb2004/JP gene for capsid protein, partial cds
TGATGGCGTCTAAGGACGCTACGTCAAGCGTGGATGGCGCCAGTGGCGCTGGTCAGTTGGTACCGGAGGT
TAATGCTTCTGACCCTCTTGCAATGGATCCTGTGGCGGGTTCTTCAACAGCAGTTGCAACTGCTGGGCAA
GTTAACCCTATTGACCCTTGGATAATCAATAACTTTGTGCAGGCTCCCCAAGGTGAATTTACTATTTCTC
CAAATAATACCCCCGGTGATGTTTTGTTTGATTTGAGTTTAGGCCCTCATCTTAATCCCTTCTTGCTACA
TTTGTCACAAA

>AB537083.1 Norovirus Tamagawa River/GI/Site5-b/Feb2004/JP gene for capsid protein, partial cds
TGATGGCGTCTAAGGACGCTACACCAAGCGCAGATGGCGCCACTGGCGCCGGCCAGCTGGTACCGGAGGT
TAATACAGCTGACCCTATACCCATTGACCCTGTGGCTGGCTCCTCTACAGCACTTGCCACTGCAGGCCAG
GTTAATTTGATTGATCCCTGGATAATCAATAATTTTGTGCAAGCCCCCCAGGGCGAATTCACAATATCCC
CAAATAATACCCCCGGTGATGTGCTTTTTGATTTGCAGTTAGGACCTCATTTAAACCCTTTCCTCTCCCA
TCTCTCTCAGA

>AB537082.1 Norovirus Tamagawa River/GI/Site5-a/Feb2004/JP gene for capsid protein, partial cds
TGATGGCGTCTAAGGACGCTACACCAAGCGCAGATGGCGCCACTGGCGCCGGCCAGCTGGTACCGGAGGT
TAATACAGCTGACCCTATACCCATTGACCCTGTGGCTGGCTCCTCTACAGCACTTGCCACTGCAGGCCAG
GTTAATTTGATTGATCCCTGGATAATCAATAATTTTGTGCAAGCCCCCCAGGGTGAATTCACAATATCCC
CAAATAATACCCCCGGTGATGTGCTTTTTGATTTGCAGTTAGGACCTCATTTAAACCCTTTCCTCTCCCA
TCTCTCTCAGA

>AB537081.1 Norovirus Tamagawa River/GI/Site5-c/Jan2004/JP gene for capsid protein, partial cds
TGATGGCGTCTAAGGACGCTACGTCAAGCGTGGATGGCGCCAGTGGCGCTGGTCAGTTGGTACCGGAGGT
TAATGCTTCTGACCCTCTTGCAATGGATCCTGTGGCGGGTTCTTCAACAGCAGTTGCAACTGCTGGGCAA
GTTAACCCTATTGACCCTTGGATAATCAATAACTTTGTGCAGGCTCCCCAAGGTGAATTTACTATTTCTC
CAAATAATACCCCCGGTGATGTTTTGTTTGATTTGAGTTTAGGCCCTCATCTTAATCCCTTCTTGCTACA
TTTGTCACAAA

>AB537080.1 Norovirus Tamagawa River/GI/Site5-b/Jan2004/JP gene for capsid protein, partial sequence
TGATGGCGTCTAAGGACGCTACGTCAAGCGTGGATGGCGCCAGTGGCGCTGGTCAGTTGGTACCGGAGGT
TAATGCTTCTGACCCTCTTGCAATGGATCCTGTGGCGGGTTCTTCAACAGCAGTTGCAACTGCTGGGCAA
GTTAACCCTATTGACCCTTGGATAATCAATAACTTTGTGCAGGCTCCCCAAGGTGAATTTACTATTTCTC
CAAATAATACCCCGGTGATGTTTTGTTTGATTTGAGTTTAGGCCCTCATCTTAATCCCTTCTTGCTACAT
TTGTCACAAA

>AB537079.1 Norovirus Tamagawa River/GI/Site5-a/Jan2004/JP gene for capsid protein, partial cds
TGATGGCGTCTAAGGACGCTACACCAAGCGCAGATGGCGCCACTGGCGCCGGCCAGCTGGTACCGGAGGT
TAATACAGCTGACCCTATACCCATTGACCCTGTGGCTGGCTCCTCTACAGCACTTGCCACTGCAGGCCAG
GTTAATTTGATTGATCCCTGGATAATCAATAATTTTGTGCAAGCCCCCCAGGGCGAATTCACAATATCCC
CAAATAATACCCCCGGTGATGTGCTTTTTGATCTGCAGTTAGGACCTCATTTAAACCCTTTTCTCTCCCA
TCTCTCCCAGA

>AB537078.1 Norovirus Tamagawa River/GI/Site5-e/Nov2003/JP gene for capsid protein, partial cds
TGATGGCGTCTAAGGACGCTACACCAAGCGCAGATGGCGCCACTGGCGCCGGCCAGCTGGTACCGGAGGT
TAATACAGCTGACCCTATACCCATTGACCCTGTGGCTGGCTCCTCTACAGCACTTGCCACTGCAGGTCAG
GTTAATTTGATTGATCCCTGGATAATCAATAATTTTGTGCAAGCCCCCCAGGGCGAATTCACAATATCCC
CGAATAATACCCCCGGTGATGTGCTTTTTGATTTGCAGTCAGGACCTCATTTAAACCCTTTCCTCTCCCA
TCTCTCTCAGA

>AB537077.1 Norovirus Tamagawa River/GI/Site5-d/Nov2003/JP gene for capsid protein, partial cds
TGATGGCGTCTAAGGACGCCCCAACAAACATGGATGGCACCAGTGGTGCCGGTCAGCTGGTACCAGAGGC
AAATACAGCTGAACCTATATCAATGGACCCAGTGGCTGGAGCCGCAACAGCGGTTGCAACTGCTGGACAA
ATTAATATGATTGACCCCTGGATAATGAGTAATTTTGTGCAAGCCCCACAAGGGGAATTCACTGTCTCAC
CTAACAACACCCCTGGAGATGTTCTGTTTGATTTACAATTGGGACCTCAACTAAATCCATTCCTCGCCCA
TCTAGCCCAGA

>AB537076.1 Norovirus Tamagawa River/GI/Site5-c/Nov2003/JP gene for capsid protein, partial cds
TGATGGCGTCTAAGGACGCTACACCAAGCGCAGATGGCGCCACTGGCGCCGGCCAGCTGGTACCGGAGGT
TAATACAGCTGACCCTATACCCATTGACCCTGTGGCTGGCTCCTCTACAGCACTTGCCACTGCAGGTCAG
GTTAATTTGATTGATCTCTGGATAATCAATAATTTTGTGCAAGCCCCCCAGGGCGAATTCACAATATCCC
CAAATAATACCCCCGGTGATGTGCTTTTTGATTTGCAGTTAGGACCTCATTTAAACCCTTTCCTCTCCCA
TCTCTCTCAGA

>AB537075.1 Norovirus Tamagawa River/GI/Site5-b/Nov2003/JP gene for capsid protein, partial cds
TGATGGCGTCTAAGGACGCTACACCAAGCGCAGATGGCGCCACTGGCGCCGGCCAGCTGGTACCGGAGGT
TAATACAGCTGACCCTATACCCATTGACCCTGTGGCTGGCTCCTCTACAGCACTTGCCACTGCAGGTCAG
GTTAATTTGATTGATCCCTGGATAATCAATAATTTTGTGCAAGCCCCCCAGGGCGAATTCACAATATCCC
CAAATAATACCCCCGGTGATGTGCTTTTTGATTTGCAGTTAGGACCTCATTTAAACCCTTTCCTCTCCCA
TCTCTCTCAGA

>AB537074.1 Norovirus Tamagawa River/GI/Site5-a/Nov2003/JP gene for capsid protein, partial cds
TGATGGCGTCTAAGGACGCTACACCAAGCGCAGATGGCGCCACTGGCGCCGGCCAGCTGGTACCGGAGGT
TAATACAGCTGACCCTATACCCATTGACCCTGTGGCTGGCTCCTCTACAGCACTTGCCACTGCAGGTCAG
GTTAATTTGATTGATCCCTGGATAATCAATAATTTTGTGCAAGCCCCCCAGGGCGAATTCACAATATCCC
CAAATAATACCCCCGGTAATGTGCTTTTTGATTTGCAGTTAGGACCTCATTTAAACCCTTTCCTCTCCCA
TCTCTCTCAGA

>AB537073.1 Norovirus Tamagawa River/GI/Site5-c/Jun2003/JP gene for capsid protein, partial cds
TGATGGCGTCTAAGGACGCTACACCAAGCGCAGATGGCGCCACTGGCGCCGGCCAGCTGGTACCGGAGGT
TAATACGGCTGACCCTATACCCATTGACCCTGTGGCTGGCTCCTCTACAGCACTTGCCACTGCAGGCCAG
GTTAATTTGATTGATCCCTGGATAATCAATAATTTTGTGCAAGCCCCCCAGGGTGAATTCACAATATCCC
CAAATAATACCCCCGGTGATGTGCTTTTTGATTTGCAGTTAGGACCTCATTTAAACCCTTTCCTCTCCCA
TCTCTCTCAGA

>AB537072.1 Norovirus Tamagawa River/GI/Site5-b/Jun2003/JP gene for capsid protein, partial cds
TGATGGCGTCTAAGGACGCTACACCAAGCGCAGATGGCGCCACTGGCGCCGGCCAGCTGGTACCGGAGGT
TAATACAGCTGACCCTATACCCGTTGACCCTGTGGCTGGCTCCTCTACAGCACTTGCCACTGCAGGCCAG
GTTAATTTGATTGATCCCTGGATAATCAATAATTTTGTGCAAGCCCCCCAGGGTGAATTCACAATATCCC
CAAATAATACCCCCGGTGATGTGCTTTTTGATTTGCAGTTAGGACCTCATTTAAACCCTTTCCTCTCCCA
TCTCTCTCAGA

>AB537071.1 Norovirus Tamagawa River/GI/Site5-a/Jun2003/JP gene for capsid protein, partial cds
TGATGGCGTCTAAGGACGCTACACCAAGCGCAGATGGCGCCACTGGCGCCGGCCAGCTGGTACCGGAGGT
TAATACAGCTGACCCTATACCCATTGACCCTGTGGCTGGCTCCTCTACAGCACTTGCCACTGCAGGCCAG
GTTAATTTGATTGATCCCTGGATAATCAATAATTTTGTGCAAGCCCCCCAGGGTGAATTCACAATATCCC
CAAATAATACCCCCGGTGATGTGCTTTTTGATTTGCAGTTAGGACCTCATTTAAACCCTTTCCTCTCCCA
TCTCTCTCAGA

>AB537070.1 Norovirus Tamagawa River/GI/Site5-b/Apr2003/JP gene for capsid protein, partial cds
TGATGGCGTCTAAGGACGCCCCTCAAAGCGCTGATGGCGCAAGCGGCGCAGGTCAACTGGTGCCGGAGGT
TAATACAGCTGACCCCTTACCCATGGAACCCGTGGCTGGGCCAACAACAGCCGTAGCCACTGCTGGGCAG
GTTAATATGATTGATCCCTGGATTGTTAATAATTTTGTCCAGTCACCTCAAGGTGAGTTTGCAATTTCCC
CTAATAATACCCCCGGTGATATTTTGTTTGATTTACAATTAGGTCCACATTTAAACCCTTTCTTATCACA
TTTGTCCCAAA

>AB537069.1 Norovirus Tamagawa River/GI/Site5-a/Apr2003/JP gene for capsid protein, partial cds
TGATGGCGTCTAAGGACGCCCCTCAAAGCGCTGATGGCGCAAGCGGCGCAGGTCAACTGGTGCCGGAGGT
TAATACAGCTGACCCCTTACCCATGGAACCCGTGGCTGGGCCAACAACAGCCGTAGCCACTGCTGGGCAG
GTTAATATGATTGATCCCTGGATTGTTAATAATTTTGTCCAGTCACCTCAAGGTGAGTTTACAATTTCCC
CTAATAATACCCCCGGTGATATTTTGTTTGATTTACAATTAGGTCCACATTTAAACCCTTTCTTATCACA
TTTGTCCCAAA

>AB537068.1 Norovirus Tamagawa River/GI/Site4-e/Mar2004/JP gene for capsid protein, partial cds
TGATGGCGTCTAAGGACGCTACACCAAGCGCAGATGGCGCCACTGGCGCCGGCCAGCTGGTACCGGAGGT
TAATACAGCTGACCCTATACCCATTGACCCTGTGGCTGGCTCCTCTACAGCACTTGCCACTGCAGGCCGG
GTTAATTTGATTGATCCCTGGATAATCAATAATTTTGTGCAAGCCCCCCAGGGTGAATTCACAATATCCC
CAAATAATACCCCCGGTGATGTGCTTTTTGATTTGCAGTTAGGACCTCATTTAAACCCTTTCCTCTCCCA
TCTCTCTCAGA

>AB537067.1 Norovirus Tamagawa River/GI/Site4-d/Mar2004/JP gene for capsid protein, partial cds
TGATGGCGTCTAAGGACGCTACACCAAGCGCAGATGGCGCCACTGGCGCCGGCCAGCTGGTACCGGAGGT
TAATACAGCTGACCCTATACCCATTGACCCTGTGGCTGGCTCCTCTACAGCACTTGCCACTGCAGGCCAG
GTTAATTTGATTGATCCCTGGATAATCAATAATTTCGTGCAAGCCCCCCAGGGTGAATTCACAATATCCC
CAAATAATACCCCCGGTGATGTGCTTTTTGATTTGCAGTTAGGACCTCATTTAAACCCTTTCCTCTCCCA
TCTCTCTCAGA

>AB537066.1 Norovirus Tamagawa River/GI/Site4-c/Mar2004/JP gene for capsid protein, partial cds
TGATGGCGTCTAAGGACGCTACACCAAGCGCAGATGGCGCCACTGGCGCCGGCCAGCTGGTACCGGAGGT
TAATACAGCTGACCCTATACCCATTGACCCTGTGGCTGGCTCCTCTACAGCACTTGCCACTGCAGGCCAG
GTTAATTTGATTGATCCCTGGATAATCAATAATTTTGCGCAAGCCCCCCAGGGTGAATTTACAATATCCC
CAAATAATACCCCCGGTGATGTGCTTTTTGATTTGCAGTTAGGACCTCATTTAAACCCTTTCCTCTCCCA
TCTCTCTCAGA

>AB537065.1 Norovirus Tamagawa River/GI/Site4-b/Mar2004/JP gene for capsid protein, partial cds
TGATGGCGTCTAAGGACGCTACACCAAGCGCAGATGGCGCCACTGGCGCCGGCCAGCTGGTACCGGAGGT
TAATACAGCTGACCCTATACCCATTGACCCTGTGGCTGGCTCCTCTACAGCACTTGCCACTGCAGGCCAG
GTTAATTTGATTGATCCCTGGATAATCAATAATTTTGTGCAAGCCCCCCAGGGTGAATTCACAATATCCC
CAAATAATACCCCCGGTGATGTGCTTTTTGATTTGCAGTTAGGACCTCATTTAAACCCTTTCCTCTCCCA
TCTCTCTCAGA

>AB537064.1 Norovirus Tamagawa River/GI/Site4-a/Mar2004/JP gene for capsid protein, partial cds
TGATGGCGTCTAAGGACGCTACGTCAAGCGTGGATGGCGCCAGTGGCGCTGGTCAGTTGGTACCGGAGGT
TAATGCTTCTGACCCTCTTGCAATGGATCCTGTGGCGGGTTCTTCAACAGCAGTTGCAACTGCTGGGCAA
GTTAACCCTATTGACCCTTGGATAATCAATAACTTTGTGCAGGCTCCCCAAGGTGAATTCACAATATCCC
CAAATAATACCCCCGGTGATGTTTTGTTTGATTTGAGTTTAGGCCCTCATCTTAATCCCTTCTTGCTACA
TTTGTCACAAA

>AB537063.1 Norovirus Tamagawa River/GI/Site4-d/Feb2004/JP gene for capsid protein, partial cds
TGATGGCGTCTAAGGACGCTACGTCAAGCGTGGATGGCGCCAGTGGCGCTGGTCAGTTGGTACCGGAGGT
TAATGCTTCTGACCCTCTTGCAATGGATCCTGTGGCGGGTTCTTCAACAGCAGTTGCAACTGCTGGGCAA
GTTAACCCTATTGACCCTTGGATAATCAATAACTTTGTGCAGGCTCCCCAAGGTGAATTTACTATTTCTC
CAAATAATACCCCCGGTGATGTTTTGTTTGATTTGAGTTTAGGCCCTCATCTTAATCCCTTCTTGCTACA
TTTGTCACAAA

>AB537062.1 Norovirus Tamagawa River/GI/Site4-c/Feb2004/JP gene for capsid protein, partial cds
TGATGGCGTCTAAGGACGCTACGTCAAGCGTGGATGGCGCCAGTGGCGCTGGTCAGTTGGTACCGGAGGT
TAATGCTTCTGACCCTCTTGCAATGGATCCTGTGGCGAGTTCTTCAACAGCAGTTGCAACTGCTGGGCAA
GTTAACCCTATTGACCCTTGGATAATCAATAACTTTGTGCAGGCTCCCCAAGGTGAATTTACTATTTCTC
CAAATAATACCCCCGGTGATGTTTTGTTTGATTTGAGTTTAGGCCCTCATCTTAATCCCTTCTTGCTACA
TTTGTCACAAA

>AB537061.1 Norovirus Tamagawa River/GI/Site4-b/Feb2004/JP gene for capsid protein, partial cds
TGATGGCGTCTAAGGACGCTACACCAAGCGCAGATGGCGCCACTGGCGCCGGCCAGCTGGTACCGGAGGT
TAATACAGCTGACCCTATACCCATTGACCCTGTGGCTGGCTCCTCTACAGCACTTGCCACTGCAGGCCAG
GTTAATTTGATTGATCCCTGGATAATCAATAATTTTGTGCAAGCCCCCCAGGGTGAATTCACAATATCCC
CAAATAATACCCCCGGTGATGTGCTTTTTGATTTGCAGTTAGGACCTCATTTAAACCCTTTCCTCTCCCA
TCTCTCTCAGA

>AB537060.1 Norovirus Tamagawa River/GI/Site4-a/Feb2004/JP gene for capsid protein, partial cds
TGATGGCGTCTAAGGACGCTACACCAAGCGCAGATGGCGCCACTGGCGCCGGCCAGCTGGTACCGGAGGT
TAATACAGCTGACCCTATACCCATTGACCCTGTGGCTGGCTCCTCTACAGCACTTGCCACTGCAGGCCAG
GTTAATTTGATTGATCCCTGGATAATCAATAATTTTGTGCAAGCCCCCCAGGGCGAGTTCACAATATCCC
CAAATAATACCCCCGGTGATGTGCTTTTTGATTTGCAATTAGGACCCCATTTGAATCCTTTCCTTTCCCA
CCTTTCCCAGA

>AB537059.1 Norovirus Tamagawa River/GI/Site4-f/Jan2004/JP gene for capsid protein, partial cds
TGATGGCGTCTAAGGACGCTACACCAAGCGCAGATGGCGCCACTGGCGCCGGCCAGCTGGTACCGGAGGT
TAATACAGCTGACCCTATACCCATTGACCCTGTGGCTGGCTCCTCTACAGCACTTGCCACTGCAGGCCAG
GTTAATTTGATTGATCCCTGGATAATCAATAATTTTGTGCAAGCCCCCCAGGGCGAATTCACAATATCCC
CAAATAATACCCCCGGTGATGTGCTTTTTGATCTGCAGTTAGGACCTCATTTAAACCCTTTTCTCTCCCA
TCTCTCCCAGA

>AB537058.1 Norovirus Tamagawa River/GI/Site4-e/Jan2004/JP gene for capsid protein, partial cds
TGATGGCGTCTAAGGACGCTACACCAAGCGCAGATGGCGCCACTGGCGCCGGCCAGCTGGTACCGGAGGT
TAATACAGCTGACCCTATACCCATTGACCCTGTGGCTGGCTCCTCTACAGCACTTGCCACTGCAGGCCAG
GTTAATTTGATTGATCCCTGGATAATCAATAATTTTGTGCAAGCCCCCCAGGGTGAATTCACAATATCCC
CAAATAATACCCCCGGTGATGTGCTTTTTGATCTGCAGTTAGGACCTCATTTAAACCCTTTTCTCTCCCA
TCTCTCTCAGA

>AB537057.1 Norovirus Tamagawa River/GI/Site4-d/Jan2004/JP gene for capsid protein, partial cds
TGATGGCGTCTAAGGACGCTACACCAAGCGCAGATGGCGCCACTGGCGCCGGCCAGCTGGTACCGGAGGT
TAATACAGCTGACCCTATACCCATTGACCCTGTGGCTGGCTCCTCTACAGCACTTGCCACTGCAGGCCAG
GTCAATTTGATTGATCCCTGGATAATCAATAATTTCGTGCAAGCCCCCCAGGGTGAATTCACAATATCCC
CAAATAATACCCCCGGTGATGTGCTTTTTGATTTGCAGTTAGGACCTCATTTAAACCCTTTCCTCTCCCA
TCTCTCTCAGA

>AB537056.1 Norovirus Tamagawa River/GI/Site4-c/Jan2004/JP gene for capsid protein, partial sequence
TGATGGCGTCTAAGGACGCTACGTCAAGCGTGGATGGCGCCAGTGGCGCTGGTCAGTTGGTACCGGAGGT
TAATGCTTCTGACCCTCTTGCAATGGATCCTGTAGCGGGTTCTTCAACAGCAGTTGCAACTGCTGGGCAA
GTTAACCCTATTGACCCTTGGATAATCAATAACTTTGTGTAGGCTCCCCAAGGTGAATTTACTATTTCTC
CAAATAATACCCCCGGTGATGTTTTGTTTGATTTGAGTTTAGGCCCTCATCTTAATCCCTTCTTGCTACA
TTTGTCACAAA

>AB537055.1 Norovirus Tamagawa River/GI/Site4-b/Jan2004/JP gene for capsid protein, partial cds
TGATGGCGTCTAAGGACGCTACGTCAAGCGTGGATGGCGCCAGTGGCGCTGGTCAGTTGGTACCGGAGGT
TAATGCTTCTGACCCTCTTGCAATGGATCCTGTGGCGGGTTCTTCAACAGCAGTTGCAACTGCTGGGCAA
GTTAACCCTATTGACCCTTGGATAATCAATAACTTTGTGCAGGCTCCCCAAGGTGAATTTACTATTTCTC
CAAATAATACCCCCGGTGATGTTTTGTTTGATTTGAGTTTAGGCCCTCATCTTAATCCCTTCTTGCTACA
TTTGTCACAAA

>AB537054.1 Norovirus Tamagawa River/GI/Site4-a/Jan2004/JP gene for capsid protein, partial cds
TGATGGCGTCTAAGGACGCTACACCAAGCGCAGATGGCGCCACTGGCGCCGGCCAGCTGGTACCGGAGGT
TAATACAGCTGACCCTATACCCATTGATCCTGTGGCTGGCTCCTCTACAGCACTTGCCACTGCAGGCCAG
GTTAATTGGATTGATCCCTGGATAATCAATAATTTCGTGCAAGCCCCCCAGGGTGAATTCACAATATCCC
CAAATAATACCCCCGGTGATGTGCTTTTTGATTTGCAGTTAGGACCTCATTTAAACCCTTTCCTCTCCCA
TCTCTCTCAGA

>AB537053.1 Norovirus Tamagawa River/GI/Site4-e/Dec2003/JP gene for capsid protein, partial cds
TGATGGCGTCTAAGGACGCCCCTCAAAGCGCTGATGGCGCAAGCGGCGCAGGTCAACTGGTGCCGGAGGT
TAATACAGCTAACCCCTTACCCATGGAACCTGTGGCTGGGCCAACAACAGCCGTAGCCACTGCTGGGCAA
GTTAATATGATTGATCCCTGGACTGTTAATAATTTTGTCCAGTCACCTCAAGGTGAGTTTACAATTTCCC
CTAATAATACCCCCGGTGATATTTTGTTTGATTTACAATTAGGTCCACATCTAAACCCTTTCTTGTCACA
TTTGTCCCAAA

>AB537052.1 Norovirus Tamagawa River/GI/Site4-d/Dec2003/JP gene for capsid protein, partial cds
TGATGGCGTCTAAGGACGCTACACCAAGCGCAGATGGCGCCACTGGCGCCGGCCAGCTGGTACCGGAGGT
TAACACAGCTGACCCTATACCCATTGACCCTGTGGCTGGCTCTTCTACAGCACTTGCCACTGCAGGCCAG
GTTAATTTGATTGATCCCTGGATAATCAATAATTTTGTGCAAGCCCCCCAGGGCGAATTCACAATATCCC
CAAATAATACCCCCGGTGATGTGCTTTTTGATTTGCAGTTAGGACCTCATTTAAACCCTTTTCTCTCCCA
TCTCTCTCAGA

>AB537051.1 Norovirus Tamagawa River/GI/Site4-c/Dec2003/JP gene for capsid protein, partial cds
TGATGGCGTCTAAGGACGCTACACCAAGCGCAGATGGCGCCACTGGCGCCGGCCAGCTGGTACCGGAGGT
TAACACAGCTGACCCTATACCCATTGACCCTGTGGCTGGCTCTTCTACAGCACTTGCCACTGCAGGCCAG
GTTAATTTGATTGATCCCTGGATAATCAATAATTTTGTGCAAGCCCCCCAGGGCGAATTCACAATATCCC
CAAATAATACCCCCGGTGATGTGCTTTTTGATCTGCAGTTAGGACCTCATTTAAACCCTTTTCTCTCCCA
TCTCTCTCAGA

>AB537050.1 Norovirus Tamagawa River/GI/Site4-b/Dec2003/JP gene for capsid protein, partial cds
TGATGGCGTCTAAGGACGCTACACCAAGCGCAGATGGCGCCACTGGCGCCGGCCAGCTGGTACCGGAGGT
TAATACAGCTGACCCTACACCCATTGACCCTGTGGCTGGCTCCTCTACAGCACTTGCCACTGCAGGCCAG
GTTAATTTGATTGATCCCTGGATAATCAATAATTTCGTGCAAGCCCCCCAGGGTGAATTCACAATATCCC
CAAATAATACCCCCGGTGATGTGCTTTTTGATTTGCAGTTAGGACCTCATTTAAACCCTTTCCTCTCCCA
TCTCTCTCAGA

>AB537049.1 Norovirus Tamagawa River/GI/Site4-a/Dec2003/JP gene for capsid protein, partial cds
TGATGGCGTCTAAGGACGCCCCTCAAAGCGCTGATGGCGCAAGCGGCGCAGGTCAACTGGTGCCGGAGGT
TAATACAGCTGACCCCTTACCCATGGAACCTGTGGCTGGGCCAACAACAGCCGTAGCCACTGCTGGGCAA
GTTAATATGATTGATCCCTGGATTGTTAATAATTTTGTCCAGTCACCTCAAGGTGAGTTTACAATTTCCC
CTAATAATACCCCCGGTGATATTTTGTTTGATTTACAATTAGGTCCACATCTAAACCCTTTCTTGTCACA
TTTGTCCCAAA

>AB537048.1 Norovirus Tamagawa River/GI/Site4-d/Nov2003/JP gene for capsid protein, partial cds
TGATGGCGTCTAAGGACGCTACACCAAGCGCAGATGGCGCCACTGGCGCCGGCCAGCTGGTACCGGAGGT
TAATACAGCTGACCCTATACCCATTGACCCTGTGGCTGGCTCTTCTACAGCACTTGCCACTGCAGGCCAG
GTTAATTTGATTGATCCCTGGATAATCAATAATTTTGTGCAAGCCCCCCAGGGCGAATTCACAATATCCC
CAAATAATACCCCCGGTGATGTGCTTTTTGATCTGCAGTTAGGACCTCATTTAAACCCTTTTCTCTCCCA
TCTCTCTCAGA

>AB537047.1 Norovirus Tamagawa River/GI/Site4-c/Nov2003/JP gene for capsid protein, partial cds
TGATGGCGTCTAAGGACGCTACACCAAGCGCAGATGGCGCCACTGGCGCCGGCCAGCTGGTACCGGAGGT
TAATACAGCTGACCCTATACCCATTGACCCTGTGGCTGGCTCCTCTACAGCACTTGCCACTGCAGGTCAG
GTTAATTTGATTGATCCCTGGATAATCAATAATTTTGTGCAAGCCCCCCAGGGCGAATTCACAATATCCC
CAAATAATACCCCCGGTGATGTGCTTTTTGATCTGCAGTTAGGACCTCATTTAAACCCTTTCCTCTCCCA
TCTCTCTCAGA

>AB537046.1 Norovirus Tamagawa River/GI/Site4-b/Nov2003/JP gene for capsid protein, partial cds
TGATGGCGTCTAAGGACGCTACACCAAGCGCAGATGGCGCCACTGGCGCCGGCCAGCTGGTACCGGAGGT
TAATACAGCTGACCCTATACCCATTGACCCTGTGGCTGGCTCCTCTACAGCACTTGCCACTGCAGGCCAG
GTTAATTTGATTGATCCCTGGATAATCAATAATTTTGTGCAAGCCCCCCAGGGCGAATTCACAATATCCC
CAAATAATACCCCCGGTGATGTGCTTTTTGATCTGCAGTTAGGACCTCATTTAAACCCTTTTCTCTCCCA
TCTCTCCCAGA

>AB537045.1 Norovirus Tamagawa River/GI/Site4-a/Nov2003/JP gene for capsid protein, partial cds
TGATGGCGTCTAAGGACGCTACACCAAGCGCAGATGGCGCCACTGGCGCCGGCCAGCTGGTACCGGAGGT
TAATACAGCTGACCCTATACCCATTGACCCTGTGGCTGGCTCCTCTACAGCACTTGCCACTGCAGGTCAG
GTTAATTTGATTGATCCCTGGATAATCAATAATTTTGTGCAAGCCCCCCAGGGCGAATTCACAATATCCC
CAAATAATACCCCCGGTGATGTGCTTTTTGATTTGCAGTTAGGACCTCATTTAAACCCTTTCCTCTCCCA
TCTCTCTCAGA

>AB537044.1 Norovirus Tamagawa River/GI/Site4-c/Oct2003/JP gene for capsid protein, partial cds
TGATGGCGTCTAAGGACGCCACACCAAGCGCAGATGGCGCCACTGGCGCCGGCCAGCTGGTACCGGAGGT
TAATACAGCTGACCCTATACCCATTGACCCTGTGGCTGGCTCCTCTACAGCACTTGCCACTGCAGGTCAG
GTTAATTTGATTGATCCCTGGATAATCAATAATTTTGTGCAAGCCCCCCAGGGCGAATTTACAATATCCC
CAAATAATACCCCCGGTGATGTGCTTTTTGATTTGCAGTTAGGACCTCATTTAAACCCTTTCCTCTCCCA
TCTCTCTCAGA

>AB537043.1 Norovirus Tamagawa River/GI/Site4-b/Oct2003/JP gene for capsid protein, partial cds
TGATGGCGTCTAAGGACGCTACACCAAGCGCAGATGGCGCCACTGGCGCCGGCCAGCTGGTACCGGAGGT
TAGTACAGCTGACCCTATACCCATTGACCCTGTGGCTGGCTCCTCTACAGCACTTGCCACTGCAGGTCAG
GTTAATTTGATTGATCCCTGGATAATCAATAATTTTGTGCAAGCCCCCCAGGGCGAATTTACAATATCCC
CAAATAATACCCCCGGTGATGTGCTTTTTGATTTGCAGTTAGGACCTCATTTAAACCCTTTCCTCTCCCA
TCTCTCTCAGA

>AB537042.1 Norovirus Tamagawa River/GI/Site4-a/Oct2003/JP gene for capsid protein, partial cds
TGATGGCGTCTAAGGACGCTACACCAAGCGCAGATGGCGCCACTGGCGCCGGCCAGCTGGTACCGGAGGT
TAATACAGCTGACCCTATACCCATTGACCCTGTGGCTGGCTCCTCTACAGCACTTGCCACTGCAGGTCAG
GTTAATTTGATTGATCCCTGGATAATCAATAATTTTGTGCAAGCCCCCCAGGGCGAATTTACAATATCCC
CAAATAATACCCCCGGTGATGTGCTTTTTGATTTGCAGTTAGGACCTCATTTAAACCCTTTCCTCTCCCA
TCTCTCTCAGA

>AB537041.1 Norovirus Tamagawa River/GI/Site4-b/Apr2003/JP gene for capsid protein, partial sequence
TGATGGCGTCTAAGGACGCCCCTCAAAGCGCTGATGGCGCAAGCGGCGCAGGTCAACTGGTGCCGGAGGT
TAATACAGCTGACCCCTTACCCATGGAACCCGTGGCTGGCCAACAACAGCCATAGCCACTGCTGGGCAAG
TTAATATGATTGATCCCTGGATTGTTAATAATTTTGTCCAGTCACCACAAGGTGAGTTTACAATTTCCCC
TAATAATACCCCCGGTGGTATTTTGTTTGATTTACAATTAGGTCCACATTTAAATCCCTTCTTGTCACAT
TTGTCCCAGA

>AB537040.1 Norovirus Tamagawa River/GI/Site4-a/Apr2003/JP gene for capsid protein, partial cds
TGATGGCGTCTAAGGACGCCCCTCAAAGCGCTGATGGCGCAAGCGGCGCAGGTCAACTGGTGCCGGAGGT
TAATACAGCTGACCCCTTACCCATGGAACCCGTGGCTGGGCCAACAACAGCCATAGCCACTGCTGGGCAA
GTTAATATGATTGATCCCTGGATTGTTAATAATTTTGTCCAGTCACCACAAGGTGAGTTTACAATTTCCC
CTAATAATACCCCCGGTGATATTTTGTTTGATTTACAATTAGGTCCACATTTAAATCCCTTCTTGTCACA
TTTGTCCCAGA

>AB537039.1 Norovirus Tamagawa River/GI/Site3-d/Mar2004/JP gene for capsid protein, partial cds
TGATGGCGTCTAAGGACGCTACGTCAAGCGTGGATGGCGCCAGTGGCGCTGGTCAGTTGGTACCGGAGGT
TAATGCTTCTGACCCTCTTGCAATGGATCCTGTGGCGGGTTCTTCAACAGCAGTTGCAACTGCTGGGCAA
GTTAACCCTATTGACCCTTGGATAATCAATAACTTTGTGCAGGCTCCCCAAGGTGAATTTACTATTTCTC
CAAATAATACCCCCGGTGATGTTTTGTTTGATTTGAGTTTAGGCCCTCATCTTAATCCCTTCTTGCTACA
TTTGTCACAAA

>AB537038.1 Norovirus Tamagawa River/GI/Site3-c/Mar2004/JP gene for capsid protein, partial cds
TGATGGCGTCTAAGGACGCTACACCAAGCGCAGATGGCGCCACTGGCGCCGGCCAGCTGGTACCGGAGGT
TAATACAGCTGACCCTATACCCATTGACCCTGTGGCTGACTCCTCTACAGCACTTGCCACTGCAGGCCAG
GTTAATTTGATTGATCCCTGGATAATCAATAATTTTGTGCAAGCCCCCCAGGGTGAATTCACAATATCCC
CAAATAATACCCCCGGTGATGTGCTTTTTGATTTGCAGTTAGGACCTCATTTAAACCCTTTCCTCTCCCA
TCTCTCTCAGA

>AB537037.1 Norovirus Tamagawa River/GI/Site3-b/Mar2004/JP gene for capsid protein, partial cds
TGATGGCGTCTAAGGACGCTACACCAAGCGCAGATGGCGCCACTGGCGCCGGCCAGCTGGTACCGGAGGT
TAATACAGCTGACCCTATACCCATTGACCCTGTGGCTGGCTCCTCTACAGCACTTGCCACTGCAGGTCAG
GTTAATTTGATTGATCCCTGGATAATCAATAATTTTGTGCAAGCCCCCCAGGGCGAATTCACAATATCCC
CAAATAATACCCCCGGTGATGTCCTTTTTGATTTGCAGTTAGGACCTCATTTAAACCCTTTCCTCTCCCA
TCTCTCTCAGA

>AB537036.1 Norovirus Tamagawa River/GI/Site3-a/Mar2004/JP gene for capsid protein, partial cds
TGATGGCGTCTAAGGACGCTACACCAAGCGCAGATGGCGCCACTGGCGCCGGCCAGCTGGTACCGGAGGT
TAATACAGCTGACCCTATACCCATTGACCCTGTGGCTGGCTCCTCTACAGCACTTGCCACTGCAGGCCAG
GTTAATTTGATTGATCCCTGGATAATCAATAATTTTGTGCAAGCCCCCCAGGGTGAATTCACAATATCCC
CAAATAATACCCCCGGTGATGTGCTTTTTGATTTGCAGTTAGGACCTCATTTAAACCCTTTCCTCTCCCA
TCTCTCTCAGA

>AB537035.1 Norovirus Tamagawa River/GI/Site3-c/Feb2004/JP gene for capsid protein, partial cds
TGATGGCGTCTAAGGACGCTACACCAAGCGCAGATGGCGCCACTGGCGCCGGCCAGCTGGTACCGGAGGT
TAATACAGCTGACCCTATACCCATTGACCCTGTGGCTGGCTCCTCTACAGCACTTGCCACTGCAGGCCAG
GTTAATTTGATTGATCCCTGGATAATCAATAATTTTGTGCAAGCCCCCCAGGGCGAATTCACAATATCCC
CAAATAATACCCCCGGTGATGTGCTTTTTGATTTGCAGTTAGGACCTCATTTAAACCCTTTCCTCTCCCA
TCTCTCTCAGA

>AB537034.1 Norovirus Tamagawa River/GI/Site3-b/Feb2004/JP gene for capsid protein, partial cds
TGATGGCGTCTAAGGACGCTACGTCAAGCGTGGATGGCGCCAGTGGCGCTGGTCAGTTGGTACCGGAGGT
TAATGCTTCTGACCCTCTTGCAATGGATCCTGTGGCGGGTTCTTCAACAGCAGTTGCAACTGCTGGGCAA
GTTAACCCTATTGACCCTTGGATAATCAATAACTTTGTGCAGGCTCCCCAAGGTGAATTTACTATTTCTC
CAAATAATACCCCCGGTGATGTTTTGTTTGATTTGAGTTTAGGCCCTCATCTTAATCCCTTCTTGCTACA
TTTGTCACAAA

>AB537033.1 Norovirus Tamagawa River/GI/Site3-a/Feb2004/JP gene for capsid protein, partial cds
TGATGGCGTCTAAGGACGCTACACCAAGCGCAGATGGCGCCACTGGCGCCGGCCAGCTGGTACCGGAGGT
TAATACAGCTGACCCTATACCCATTGACCCTGTGGCTGGCTCCTCTACAGCACTTGCCACTGCAGGCCAG
GTTAATTTGATTGATCCCTGGATAATCAATAATTTTGTGCAAGCCCCCCAGGGTGAATTCACAATATCCC
CAAATAATACCCCCGGTGATGTGCTTTTTGATTTGCAGTTAGGACCTCATTTAAACCCTTTCCTCTCCCA
TCTCTCTCAGA

>AB537032.1 Norovirus Tamagawa River/GI/Site3-d/Jan2004/JP gene for capsid protein, partial cds
TGATGGCGTCTAAGGACGCTACACCAAGCGCAGATGGCGCCACTGGCGCCGGCCAGCTGGTACCGGAGGT
TAATACAGCTGACCCTATACCCATTGACCCTGTGGCTGGCTCCTCTACAGCACTTGCCACTGCAGGCCAG
GTTAATTTGATTGATCCCTGGATAATCAATAATTTTGTGCAAGCCCCCCAGGGTGAATTCACAATATCCC
CAAATAATACCCCCGGTGATGTGCTTTTTGATTTGCAGTTAGGACCTCATTTAAACCCTTTCCTCTCCCA
TCCCTCTCAGA

>AB537031.1 Norovirus Tamagawa River/GI/Site3-c/Jan2004/JP gene for capsid protein, partial cds
TGATGGCGTCTAAGGACGCTACACCAAGCGCAGATGGCGCGAATGGCGCCGGTCAGCTTGTGCCGGAGGT
TAATAATGCTGAACCACTGCCACTTGATCCAGTGGCGGGAGCTTCCACCGCTCTTGCCACTGCTGGACAA
GTTAATATGATTGACCCATGGATTTTTAATAACTTTGTTCAGGCCCCCCAGGGTGAATTTACCATATCTC
CAAATAATACCCCCGGCGATATTCTTTTTGATTTGCAATTAGGCCCACACCTAAACCCTTTCCTAGCACA
TTTATCCCAGA

>AB537030.1 Norovirus Tamagawa River/GI/Site3-b/Jan2004/JP gene for capsid protein, partial cds
TGATGGCGTCTAAGGACGCTACACCAAGCGCAGATGGCGCCACTGGCGCCGGCCAGCTGGTACCGGAGGT
TAATACAGCTGACCCTATACCCATTGACCCTGTGGCTGGCTCCTCTACAGCACTTGCCACTGCAGGCCAG
GTTAATTTGATTGATCCCTGGATAATCAATAATTTTGTGCAAGCCCCCCAGGGCGAATTCACAATATCCC
CAAATAATACCCCCGGTGATGTGCTTTTTGATCTGCAGTTAGGACCTCATTTAAACCCTTTTCTCTCCCA
TCTCTCCCAGA

>AB537029.1 Norovirus Tamagawa River/GI/Site3-a/Jan2004/JP gene for capsid protein, partial cds
TGATGGCGTCTAAGGACGCTACACCAAGCGCAGATGGCGCCACTGGCGCCGGCCAGCTGGTACCGGAGGT
TAATACAGCTGACCCTATACCCATTGACCCTGTGGCTGGCTCCTCTACAGCACTTGCCACTGCAGGCCAG
GTTAATTTGATTGATCCCTGGATAATCAATAATTTTGTGCAAGCCCCCCAGGGTGAATTCACAATATCCC
CAAATAATACCCCCGGTGATGTGCTTTTTGATTTGCAGTTAGGACCTCATTTAAACCCTTTCCTCTCCCA
TCTCTCTCAGA

>AB537028.1 Norovirus Tamagawa River/GI/Site3-f/Dec2003/JP gene for capsid protein, partial cds
TGATGGCGTCTAAGGACGCTACACCAAGCGCAGATGGCGCCACTGGCGCCGGCCAGCTGGTACCGGAGGT
TAATACAGCTGACCCTATACCCATTGACCCTGTGGCTGGCTCCTCTACAGCACTTGCCACTGCAGGCCAG
GTTAATTTGATTGATCCCTGGATAATCAATAATTTTGTGCAAGCCCCCCAGGGCGAATTCACAATATCCC
CAAATAATACCCCCGGTGATGTGCTTTTTGATCTGCAGTTAGGACCTCATTTAAACCCTTTTCTCTCCCA
TCTCTCCCAGA

>AB537027.1 Norovirus Tamagawa River/GI/Site3-e/Dec2003/JP gene for capsid protein, partial cds
TGATGGCGTCTAAGGACGCTACACCAAGCGCAGATGGCGCCACTGGCGCCGGCCAGCTGGTACCGGAGGT
TAATACAGCTGACCCTATACCCATTGACCCTGTGGCTGGCTCCTCTACAGCACTTGCCACTGCAGGCCAG
GTTAATTTGATTGATCCCTGGATAGTGCAAGCCCCCCAGGGTGAATTCACAATATCCCCAAATAATACCC
CCGGTGATGTGCTTTTTGATTTGCAGTTAGGACCTCATTTAAACCCTTTCCTCTCCCATCTCTCTCAGA

>AB537026.1 Norovirus Tamagawa River/GI/Site3-d/Dec2003/JP gene for capsid protein, partial cds
TGATGGCGTCTAAGGACGCTACACCAAGCGCAGATGGCGCGAATGGCGCCGGTCAGCTTGTGCCGGAGGT
TAATAATGCTGAACCACTGCCACTTGATCCAGTGGCGGGAGCTTCCACCGCTCTTGCCACTGCTGGGCAA
GTTAATATGATTGACCCATGGATTTTTAATAACTTTGTTCAGGCCCCCCAGGGTGAATTTACCATATCTC
CAAATAATACCCCCGGCGATATTCTTTTTGATTTGCAATTAGGCCCACACCTAAACCCTTTCCTAGCACA
TTTATCCCAGA

>AB537025.1 Norovirus Tamagawa River/GI/Site3-c/Dec2003/JP gene for capsid protein, partial cds
TGATGGCGTCTAAGGACGCTACGTCAAGCGTGGATGGCGCCAGTGGCGCTGGTCAGTTGGTACCGGAGGT
TAATGCTTCTGACCCTCTTGCAATGGATCCTGTGGCGGGTTCTTCAACAGCAGTTGCAACTGCTGGGCAA
GTTAACCCTATTGACCCTTGGATAATCAATAACTTTGTGCAGGCTCCCCAAGGTGAATTTACTATTTCTC
CAAATAATACCCCCGGTGATGTTTTGTTTGATTTGAGTTTAGGCCCTCATCTTAATCCCTTCTTGCTACA
TTTGTCACAAA

>AB537024.1 Norovirus Tamagawa River/GI/Site3-b/Dec2003/JP gene for capsid protein, partial cds
TGATGGCGTCTAAGGACGCTACACCAAGCGCAGATGGCGCGAATGGCGCCGGTCAGCTTGTGCCGGAGGT
TAATAATGCTGAACCACTGCCACTTGATCCAGTGGCGGGAGCTTCCACCGCTCTTGCCACTGCTGGGCAA
GTTAATATGATTGACCCATGGATTTTTAATAACTTTGTTCAGGCCCCCCAGGGTGAATTTACCATATCTC
CAAATAATACCCCCGGCGATATTCTTTTTGATTTGCAATTAGGCCCACACCTAAACCCTTTCCTAGCGCA
TTTATCCCAGA

>AB537023.1 Norovirus Tamagawa River/GI/Site3-a/Dec2003/JP gene for capsid protein, partial cds
TGATGGCGTCTAAGGACGCTACACCAAGCGCAGATGGCGCCACTGGCGCCGGCCAGCTGGTACCGGAGGT
TAATACAGCTGACCCTATACCCATTGACCCTGTGGCTGGCTCCTCTACAGCACTTGCCACTGCAGGTCAG
GTTAATTTGATTGATCCCTGGATAATCAATAATTTTGTGCAAGCCCCCCAGGGCGAATTCACAATATCCC
CAAATAATACCCCCGGTGATGTGCTTTTTGATTTGCAGTTAGGACCTCATTTAAACCCTTTCCTCTCCCA
TCTCTCTCAGA

>AB537022.1 Norovirus Tamagawa River/GI/Site3-e/Nov2003/JP gene for capsid protein, partial cds
TGATGGCGTCTAAGGACGCCCCAACATCCCCTGATGGCGCTAGTGGCGCCGGCCAGCTGGTACCGGAGGC
TAATACAGCTGAGCAAATTTCAATGGACCCTGTTGCGGGTGCTTCAACAGCAGTCGCAACGGCTGGACAG
GTTAATATGATTGACCCATGGATTTTCAATAACTTTGTCCAGGCACCCCAAGGAGAATTTACTATTTCCC
CCAATAATACCCCCGGTGATATTTTATTTGATCTACAATTAGGACCCCACCCTAACCCATTTTTGGCTCA
CCTTTCACAGA

>AB537021.1 Norovirus Tamagawa River/GI/Site3-d/Nov2003/JP gene for capsid protein, partial cds
TGATGGCGTCTAAGGACGCTACACCAAGCGCAGATGGCGCCACTGGCGCCGGCCAGCTGGTACCGGAGGT
TAATACAGCTGACCCTATACCCATTGACCCTGTGGCTGGCTCCTCTACAGCACTTGCCACTGCAGGCCAG
GTTAATTTGATTGATCCCTGGATAATCAATAATTTTGTGCAAGCCCCCCAGGGCGAATTCACAATATCCC
CAAATAATACCCCCGGTGATGTGCTTTTTGATCTGCAGTTAGGACCTCATTTAAACCCTTTTCTCTCCCA
TCTCTCCCAGA

>AB537020.1 Norovirus Tamagawa River/GI/Site3-c/Nov2003/JP gene for capsid protein, partial cds
TGATGGCGTCTAAGGACGCCCCTCAAAGCGCTGATGGCGCAAGCGGCGCAGGTCAACTGGTGCCGGGGGT
TAATACAGCTGACCCCTTACCCATGGAACCTGTGGCTGGGCCAACAACAGCCGTAGCCACTGCTGGGCAA
GTTAATATGATTGATCCCTGGATTGTTAATAATTTTGTCCAGTCACCTCAAGGTGAGTTTACAATTTCCC
CTAATAATACCCCCGGTGATATTTTGTTTGATTTACAATTAGGTCCACATCTAAACCCTTTCTTGTCACA
TTTGTCCCAAA

>AB537019.1 Norovirus Tamagawa River/GI/Site3-b/Nov2003/JP gene for capsid protein, partial cds
TGATGGCGTCTAAGGACGCTGCACCAAGCGCAGATGGCGCCACTGGCGCCGGCCAGCTGGTACCGGAGGT
TAATACAGCTGACCCTATACCCATTGACCCTGTGGCTGGCTCCTCTACAGCACTTGCCACTGCAGGTCAG
GTTAATTTGATTGATCCCTGGATAATCAATAATTTTGTGCAAGCCCCCCAGGGCGAATTCACAATATCCC
CAAATAATACCCCCGGTGATGTGCTTTTTGATTTGCAGTTAGGACCTCATTTAAACCCTTTCCTCTCCCA
TCTCTCTCAGA

>AB537018.1 Norovirus Tamagawa River/GI/Site3-a/Nov2003/JP gene for capsid protein, partial cds
TGATGGCGTCTAAGGACGCTACACCAAGCGCAGATGGCGCCACTGGCGCCGGCCAGCTGGTACCGGAGGT
TAATACAGCTGACCCTATACCCATTGACCCTGTGGCTGGCTCCTCTACAGCACTTGCCACTGCAGGTCAG
GTTAATTTGATTGATCCCTGGATAATCAATAATTTTGTGCAAGCCCCCCAGGGCGAATTCACAATATCCC
CAAATAATACCCCCGGTGATGTGCTTTTTGATTTGCAGTTAGGACCTCATTTAAACCCTTTCCTCTCCCA
TCTCTCTCAGA

>AB537017.1 Norovirus Tamagawa River/GI/Site3-d/Oct2003/JP gene for capsid protein, partial cds
TGATGGCGTCTAAGGACGCTACACCAAGTGCAGATGGCGCGAATGGCGCCGGTCAGCTCGTGCCGGAGGT
TAATAATGCTGAACCACTGCCTCTTGATCCTGTGGCTGGGGCTTCTACTGCCTTAGCTACTGCTGGTCAA
GTTAATATGATTGATCCTTGGATTTTTAATAATTTTGTCCAAGCCCCTCAGGGTGAATTCACAATCTCCC
CCAATAATACCCCCGGTGATATATTGTTTGATTTGCAATTGGGACCCCACCTCAATCCCTTCCTTGCCCA
TTTGTCACAAA

>AB537016.1 Norovirus Tamagawa River/GI/Site3-c/Oct2003/JP gene for capsid protein, partial cds
TGATGGCGTCTAAGGACGCTACACCAAGTGCAGATGGCGCGAATGGCGCCGGTCAGCTCGTGCCGGAGGT
TAATAATGCTGAACCACTGCCTCTTGATCCTGTGGCTGGGGCTTCTACTGCCTTAGCTACTGCTGGTCAA
GTTAATATGATTGATCCTTGGATTTTTAATAATTTTGTCCAAGCCTCTCAGGGTGAATTCACAATCTCCC
CCAATAATACCCCCGGTGATATATTGTTTGATTTGCAATTGGGACCTCACCTCAATCCCTTCCTTGCCCA
TTTGTCACAAA

>AB537015.1 Norovirus Tamagawa River/GI/Site3-b/Oct2003/JP gene for capsid protein, partial cds
TGATGGCGTCTAAGGACGCTACACCAAGTGCAGATGGCGCGAATGGCGCCGGTCAGCTCGTGCCGGAGGT
TAATAATGCTGAACCACTGCCTCTTGATCCTGTGGCTGGGGCTTCTACTGCCTTAGCTACTGCTGGTCAA
GTTAATATGATTGATCCTTGGATTTTTAATAATTTTGTCCAAGCCCCTCAGGGTGAATTCACAATCTCCC
CCAATAATACCCCCGGTGATATATTGTTTGATTTGCAATTGGGACCTCACCTCAATCCCTTCCTTGCCCA
TTCGTCACAAA

>AB537014.1 Norovirus Tamagawa River/GI/Site3-a/Oct2003/JP gene for capsid protein, partial cds
TGATGGCGTCTAAGGACGCTACACCAAGTGCAGATGGCGCGAATGGCGCCGGTCAGCTCGTGCCGGAGGT
TAATAATGCTGAACCACTGCCTCTTGATCCTGTGGCTGGGGCTTCTACTGCCTTAGCTACTGCTGGTCAA
GTTAATATGATTGATCCTTGGATTTTTAATAATTTTGTCCAAGCCCCTCAGGGTGAATTCACAATCTCCC
CCAATAATACCCCCGGTGATATATTGTTTGATTTGCAATTGGGACCTCACCTCAATCCCTTCCTTGCCCA
TTTGTCACAAA

>AB537013.1 Norovirus Tamagawa River/GI/Site3-c/Jun2003/JP gene for capsid protein, partial cds
TGATGGCGTCTAAGGACGCTACACCAAGCGCAGATGGCGCCACTGGCGCCGGCCAGCTGGTGCCGGAGGT
TAATACAGCTGACCCTATACCCATTGACCCTGTGGCTGGCTCCTCTACAGCACTTGCCACTGCAGGCCAG
GTTGATTTGATTGATCCCTGGATAATCAATAATTTCGTGCAAGCCCCCCAGGGTGAATTCACAATATCCC
CAAATAATACCCCCGGTGATGTGCTTTTTGATTTGCAGTTAGGACCTCATTTAAACCCTTTCCTCTCCCA
TCTCTCTCAGA

>AB537012.1 Norovirus Tamagawa River/GI/Site3-b/Jun2003/JP gene for capsid protein, partial cds
TGATGGCGTCTAAGGACGCTACACCAAGCGCAGATGGCGCCACTGGCGCCGGCCAGCTGGTGCCGGAGGT
TAATACAGCTGACCCTATATCCATTGACCCTGTGGCTGGCTCCTCTACAGCACTTGCCACTGCAGGCCAG
GTTAATTTGATTGATCCCTGGATAATCAATAATTTCGTGCAAGCCCCCCAGGGTGAATTCACAATATCCC
CAAATAATACCCCCGGTGATGTGCTTTTTGATTTGCAGTTAGGACCTCATTTAAACCCTTTCCTCTCCCA
TCTCTCTCAGA

>AB537011.1 Norovirus Tamagawa River/GI/Site3-a/Jun2003/JP gene for capsid protein, partial cds
TGATGGCGTCTAAGGACGCTACACCAAGCGCAGATGGCGCCACTGGCGCCGGCCAGCTGGTGCCGGAGGT
TAATACAGCTGACCCTATACCCATTGACCCTGTGGCTGGCTCCTCTACAGCACTTGCCACTGCAGGCCAG
GTTAATTTGATTGATCCCTGGATAATCAATAATTTCGTGCAAGCCCCCCAGGGTGAATTCACAATATCCC
CAAATAATACCCCCGGTGATGTGCTTTTTGATTTGCAGTTAGGACCTCATTTAAACCCTTTCCTCTCCCA
TCTCTCTCAGA

>AB537010.1 Norovirus Tamagawa River/GI/Site3-e/Apr2003/JP gene for capsid protein, partial cds
TGATGGCGTCTAAGGACGCTACGTCAAGCGTGGATGGCGCCAGTGGCGCTGGTCAGTTGGTACCGGAGGT
TAATGCTTCTGACCCTTTTGCAATGGATCCTGTGGCGGGTTCTTCAACAGCAGTTGCAACTGCTGGGCAA
GTTAACCCTATTGACCCTTGGATAATCAATAACTTTGTGCAGGCTCCCCAAGGTGAATTTACTATTTCTC
CAAATAATACCCCCGGTGATGTTTTGTTTGATTTGAGTTTAGGCCCTCATCTTAATCCCTTCTTGCTACA
TTTGTCACAAA

>AB537009.1 Norovirus Tamagawa River/GI/Site3-d/Apr2003/JP gene for capsid protein, partial cds
TGATGGCGTCTAAGGACGCTACACCAAGCGCAGATGGCGCCACTGGCGCCGGCCAGCTGGTACCGGAGGT
TAATACAGCTGACCCTATACCCATTGACCCTGTGGCTGGCTCCTCTACAGCACTTGCCACTGCAGGTCAG
GTTAATTTGATTGATCCCTGGATAATCAATAATTTTGTGCAAGCCCCCCAGGGCGAATTCACAATATCCC
CAAATAATACCCCCGGTGATGTGCTTTTTGATTTGCAGTTAGGACCTCATTTAAACCCTTTCCTCTCCCA
TCTCTCTCAGA

>AB537008.1 Norovirus Tamagawa River/GI/Site3-c/Apr2003/JP gene for capsid protein, partial cds
TGATGGCGTCTAAGGACGCTACGTCAAGCGTGGATGGCGCCAGTGGCGCTGGTCAGTTGGTACCGGAGGT
TAATGCTTCTGACCCTCTTGCAATGGATCCTGTGGCGGGTTCTTCAACAGCAGTTGCAACTGCTGGGCAA
GTTAACCCTATTGACCCTTGGATAATCAATAACTTTGTGCAGGCTCCCCAAGGTGAATTTACTATTTCTC
CAAATAATACCCCCGGTGATGTTTTGTTTGATTTGAGTTTAGGCCCTCATCTTAATCCCTTCTTGCTACA
TTTGTCACAAA

>AB537007.1 Norovirus Tamagawa River/GI/Site3-b/Apr2003/JP gene for capsid protein, partial cds
TGATGGCGTCTAAGGACGCTACACCAAGCGCAGATGGCGCCACTGGCGCCGGCCAGCTGGTACCGGAGGT
TAATACAGCTGACCCTATACCCATTGACCCTGTGGCTGGCTCCTCTACAGCACTTGCCACTGCAGGTCAG
GTTAATTTGATTGATCCCTGGATAATCAATAATTTTGTGCAAGCCCCCCAGGGCGAATTCACAATATCCC
CAAATAATACCCCCGGTGATGTGCTTTTTGATTTGCAGTTAGGACCTCATTTAAACCCTTTCCTCTCCCA
TCTCTCTCAAA

>AB537006.1 Norovirus Tamagawa River/GI/Site3-a/Apr2003/JP gene for capsid protein, partial cds
TGATGGCGTCTAAGGACGCTACACCAAGCGCAGATGGCGCCACTGGCGCCGGCCAGCTGGTACCGGAGGT
TAATACAGCTGACCCTATACCCATTGACCCTGTGGCGGGTTCTTCAACAGCAGTTGCAACTGCTGGGCAA
GTTAACCCTATTGACCCTTGGATAATCAATAACTTTGTGCAGGCTCCCCAAGGTGAATTTACTATTTCTC
CAAATAATACCCCCGGTGATGTTTTGTTTGATTTGAGTTTAGGCCCTCATCTTAATCCCTTCTTGCTACA
TTTGTCACAAA

>AB537005.1 Norovirus Tamagawa River/GI/Site2-c/Mar2004/JP gene for capsid protein, partial cds
TGATGGCGTCTAAGGACGCTACACCAAGCGCAGATGGCGCCACTGGCGCCGGCCAGCTGGTACCGGAGGT
TAATACAGCTGACCCTATACCCATTGACCCTGTGGCTGGCTCCTCTACAGCACTTGCCACTGCAGGCCAG
GTTAATTTGATTGATCCCTGGATAATCAATAATTTTGTGCAAGCTCCCCAGGGTGGATTCACAATATCCC
CAAATAATACCCCCGGTGATGTGCTTTTTGATTTGCAGTTAGGACCTCATTTAAACCCTTTCCTCTCCCA
TCTCTCTCAGA

>AB537004.1 Norovirus Tamagawa River/GI/Site2-b/Mar2004/JP gene for capsid protein, partial cds
TGATGGCGTCTAAGGACGCTACACCAAGCGCAGATGGCGCCACTGGCGCCGGCCAGCTGGTACCGGAGGT
TAATACAGCTGACCCTATACCCATTGACCCTGTGGCTGGCTCCTCTACAGCACTTGCCACTGCAGGCCAG
GTTAATTTGATTGATCCCTGGATAATCAATAATTTTGTGCAAGCCCCCCAGGGTGAATTCACAATATCCC
CAAATAATACCCCCGGTGATGTGCTTTTTGATTTGCAGTTAGGACCTCATTTAAACCCTTTCCTCTCCCA
TCTCTCTCAGA

>AB537003.1 Norovirus Tamagawa River/GI/Site2-a/Mar2004/JP gene for capsid protein, partial cds
TGATGGCGTCTAAGGACGCTACACCAAGCGCAGATGGCGCCAGTGGCGCTGGTCAGTTGGTACCGGAGGT
TAATGCTTCTGACCCTCTTGCAATGGATCCTGTAGCGGGTTCTTCAACAGCAGTTGCAACTGCTGGGCAA
GTTAACCCTATTGACCCTTGGATAATCAATAACTTTGTGCAGGCTCCCCAAGGTGAATTTACTATTTCTC
CAAATAATACCCCCGGTGATGTCTTGTTTGATTTGAGTTTAGGCCCTCATCTTAATCCCTTCTTGCTACA
TTTGTCACAAA

>AB537002.1 Norovirus Tamagawa River/GI/Site2-d/Feb2004/JP gene for capsid protein, partial cds
TGATGGCGTCTAAGGACGCTACGTCAAGCGTGGATGGCGCCAGTGGCGCTGGTCAGTTGGTACCGGAGGT
TAATGCTTCTGACCCTCTTGCAATGGATCCTGTAGCGGGTTCTTCAACAGCAGTTGCAACTGCTGGGCAA
GTTAACCCTATTGACCCTTGGATAATCAATAACTTTGTGCAGGCTCCCCAAGGTGAATTTACTATTTCTC
CAAATAATACCCCCGGTGATGTTTTGTTTGATTTGAGTTTAGGCCCTCATCTTAATCCCTTCTTGCTACA
TTTGTCACAAA

>AB537001.1 Norovirus Tamagawa River/GI/Site2-c/Feb2004/JP gene for capsid protein, partial cds
TGATGGCGTCTAAGGACGCTACACCAAGCGCAGATGGCGCCACTGGCGCCGGCCAGCTGGTACCGGAGGT
TAATACAGCTGACCCTATACCCATTGACCCTGTGGCTGGCTCCTCTACAGCACTTGCCACTGCAGGCCAG
GTTAATTTGATTGATCCCTGGATAATCAATAATTTTGTGCAAGCCCCCCAGGGTGAATTCACAATATCCA
CAAATAATACCCCCGGTGATGTGCTTTTTGATTTGCAGTTAGGACCTCATTTAAACCCTTTCCTCTCCCA
TCTCTCTCAGA

>AB537000.1 Norovirus Tamagawa River/GI/Site2-b/Feb2004/JP gene for capsid protein, partial cds
TGATGGCGTCTAAGGACGCCCCTCAAAGCGCTGATGGCGCAAGCGGCGCAGGTCAACTGGTGCCGGAGGT
TAATACAGCTGACCCCTTACCCATGGAACCTGTGGCTGGGCCAACAACAGCCGTAGCCACTGCTGGGCAA
GTTAATATGATTGATCCCTGGATTGTTAATAATTTTGTCCAGTCACCTCAAGGTGAGTTTACGATTTCTC
CTAATAATACCCCCGGTGATATTTTGTTTGATTTACAATTAGGTCCACATCTAAACCCTTTCTTGTCACA
TTTGTCCCAAA

>AB536999.1 Norovirus Tamagawa River/GI/Site2-a/Feb2004/JP gene for capsid protein, partial cds
TGATGGCGTCTAAGGACGCTACACCAAGCGCAGATGGCGCCACTGGCGCCGGCCAGCTGGTACCGGAGGT
TAATACAGCTGACCCTATACCCATTGACCCTGTGGCTGGCTCCTCTACAGCACTTGCCACTGCAGGCCAG
GTTAATTTGATTGATCCCTGGATAATCAATAATTTTGTGCAAGCCCCCCAGGGTGAATTCACAATATCCC
CAAATAATACCCCCGGTGATGTGCTTTTTGATTTGCAGTTAGGACCTCATTTAAACCCTTTCCTCTCCCA
TCTCTCTCAGA

>AB536998.1 Norovirus Tamagawa River/GI/Site2-g/Jan2004/JP gene for capsid protein, partial cds
TGATGGCGTCTAAGGACGCTACACCAAGCGCAGATGGCGCCACTGGCGCCGGCCAGCTGGTACCGGAGGT
TAATACAGCTGACCCTATACCCATTGACCCTGTGGCTGGCTCCTCTACAGCACTTGCCACTGCAGGCCAG
GTTAATTTGATTGATCCCTGGATAATCAATAATTTTGTGCAAGCCCCCCAGGGTGAATTCACAATATCCC
CAAATAATACCCCCGGTGATGTGCTTTTTGATTTGCAGTTAGGACCTCATTTAAACCCTTTCCTCTCCCA
TCTCTCTCAGA

>AB536997.1 Norovirus Tamagawa River/GI/Site2-f/Jan2004/JP gene for capsid protein, partial cds
TGATGGCGTCTAAGGACGCTACGTCAAGCGTGGATGGCGCCAGTGGCGCTGGTCAGTTGGTACCGGAGGT
TAATGCTTCTGACCCTCTTGCAATGGATCCTGTGGCGGGTTCTTCAACAGCAGTTGCAACTGCTGGGCAA
GTTAACCCTATTGACCCTTGGATAATCAATAACTTTGTGCAGGCTCCCCAAGGTGAATTTACTATTTCTC
CAAATAATACCCCCGGTGATGTTTTGTTTGATTTGAGTTTAGGCCCTCATCTTAATCCCTTCTTGCTACA
TTTGTCACAAA

>AB536996.1 Norovirus Tamagawa River/GI/Site2-e/Jan2004/JP gene for capsid protein, partial cds
TGATGGCGTCTAAGGACGCTACGTCAAGCGTGGATGGCGCCAGTGGCGCTGGTCAGTTGGTACCGGAGGT
TAATGCTTCTGACCCTCTTGCAATGGATCCTGTGGCGGGTTCTTCAACAGCAGTTGCAACTGCTGGGCAA
GTTAACCCTATTGACCCTTGGATAATCAATAACTTTGTGCAGGCTCCCCAAGGCGAATTTACTATTTCTC
CAAATAATACCCCCGGTGATGTTTTGTTTGATTTGAGTTTAGGCCCTCATCTTAATCCCTTCTTGCTACA
TTTGTCACAAA

>AB536995.1 Norovirus Tamagawa River/GI/Site2-d/Jan2004/JP gene for capsid protein, partial cds
TGATGGCGTCTAAGGACGCTACACCAAGCGCAGATGGCGCCACTGGCGCCGGCCAGCTGGTACCGGAGGT
TAATACAGCTGACCCCATACCTATTGACCCTGTGGCTGGCTCCTCTACAGCCCTTGCCACAGCAGGCCAG
GTTAATTTGATTGATCCCTGGATAATCAATAATTTTGTGCAAGCCCCACAGGGCGAGTTCACAATATCCC
CAAATAATACCCCCGGTGATGTGCTTTTTGATTTGCAACTAGGACCCCATTTGAATCCTTTCCTTTCCCA
CCTCTCTCAGA

>AB536994.1 Norovirus Tamagawa River/GI/Site2-c/Jan2004/JP gene for capsid protein, partial cds
TGATGGCGTCTAAGGACGCTACACCAAGCGCAGATGGCGCCACTGGCGCCGGCCAGCTGGTACCGGAGGT
TAATACAGCTGACCCTATACCCATTGACCCTGTGGCTGGCTCCTCTACAGCACTTGCCACCGCAGGTCAG
GTTAATTTGATTGATCCCTGGATAATCAATAATTTTGTGCAAGCCCCCCAGGGCGAATTCACAATATCCC
CAAATAATACCCCCGGTGATGTGCTTTTTGATTTGCAGTTAGGACCTCATTTAAACCCTTTCCTCTCCCA
TCTCTCTCAGA

>AB536993.1 Norovirus Tamagawa River/GI/Site2-b/Jan2004/JP gene for capsid protein, partial cds
TGATGGCGTCTAAGGACGCTACACCAAGCGCAGATGGCGCCACTGGCGCCGGCCAGCTGGTACCGGAGGT
TAATACAGCTGACCCTATACCCATTGACCCTGTGGCTGGCTCCTCTACAGCACTTGCCACTGCAGGTCAG
GTTAATTTGATTGATCCCTGGATAATCAATAATTTTGTGCAAGCCCCCCAGGGCGAATTCACAATATCCC
CAAATAATACCCCCGGTGATGTGCTTTTTGATTTGCAGTTAGGACCTCATTTAAACCCTTTCCTCTCCCA
TCTCTCTCAGA

>AB536992.1 Norovirus Tamagawa River/GI/Site2-a/Jan2004/JP gene for capsid protein, partial cds
TGATGGCGTCTAAGGACGCTACACCAAGCGCAGATGGCGCCACTGGCGCCGGCCAGCTGGTACCGGAGGT
TAATACAGCTGACCCTATACCCATTGACCCTGTGGCTGGCTCCTCTACAGCACTTGCCACTGCAGGCCAG
GTTAATTTGATTGATCCCTGGATAATCAATAATTTTGTGCAAGCCCCCCAGGGCGAATTCACAATATCCC
CAAATAATACCCCCGGTGATGTGCTTTTTGATCTGCAGTTAGGACCTCATTTAAACCCTTTTCTCTCCCA
TCTCTCCCAGA

>AB536991.1 Norovirus Tamagawa River/GI/Site2-c/Dec2003/JP gene for capsid protein, partial cds
TGATGGCGTCTAAGGACGCTACACCAAGCGCAGATGGCGCCACTGGCGCCGGCCAGCTGGTACCGGAGGT
TAATACAGCTGACCCTATACCCATTGACCCTGTGGCTGGCTCCTCTACAGCACTTGCCACTGCAGGCCAG
GTTAATTTGATTGATCCCTGGATAATCAATAATTTCGTGCAAGCCCCCCAGGGTGAATTCACAATATCCC
CAAATAATACCCCCGGTGATGTGCTTTTTGATTTGCAGTTAGGACCTCATTTAAACCCTTTCCTCTCCCA
TCTCTCTCAGA

>AB536990.1 Norovirus Tamagawa River/GI/Site2-b/Dec2003/JP gene for capsid protein, partial cds
TGATGGCGTCTAAGGACGCTACACCAAGCGCAGATGGCGCCACTGGCGCCGGCCAGCTGGTACCGGAGGT
TAATACAGCTGACCCTATACCCATTGACCCTGTGGCTGGCTCCACTACAGCACTTGCCACTGCAGGCCAG
GTTAATTTGATTGATCCCTGGATAATCAATAATTTTGTGCAAGCCCCCCAGGGCGAATTCACAATATCCC
CAAATAATACCCCCGGTGATGTGCTTTTTGATCTGCAGTTAGGACCTCATTTAAACCCTTTTCTCTCCCA
TCTCTCCCAGA

>AB536989.1 Norovirus Tamagawa River/GI/Site2-a/Dec2003/JP gene for capsid protein, partial cds
TGATGGCGTCTAAGGACGCTACACCAAGCGCAGATGGCGCCACTGGCGCCGGCCAGCTGGTACCGGAGGT
TAATACAGCTGACCCTATACCCATTGACCCTGTGGCTGGCTCCTCTACAGCACTTGCCACTGCAGGCCAG
GTTAATTTGATTGATCCCTGGATAATCAATAATTTTGTGCAAGCCCCCCAGGGCGAATTCACAATATCCC
CAAATAATACCCCCGGTGATGTGCTTTTTGATCTGCAGTTAGGACCTCATTTAAACCCTTTTCTCTCCCA
TCTCTCCCAGA

>AB536988.1 Norovirus Tamagawa River/GI/Site2-e/Nov2003/JP gene for capsid protein, partial cds
TGATGGCGTCTAAGGACGCTACGTCAAGCGTGGATGGCGCCAGTGGCGCTGGTCAGTTGGTACCGGAGGT
TAATGCTTCTGACCCTCTTGCGATGGATCCTGTGGCGGGTTCTTCAACAGCAGTTGCAACTGCTGGGCAA
GTTAACCCTATTGACCCTTGGATAATCAATAACTTTGTGCAGGCTCCCCAAGGTGAATTTACTATTTCTC
CAAATAATACCCCCGGTGATGTTTTGTTTGATTTGAGTTTAGGCCCTCATCTTAATCCCTTCTTGCTACA
TTTGTCACAAA

>AB536987.1 Norovirus Tamagawa River/GI/Site2-d/Nov2003/JP gene for capsid protein, partial cds
TGATGGCGTCTAAGGACGCTACGTCAAGCGTGGATGGCGCCAGTGGCGCTGGTCAGTTGGTACCGGAGGT
TAATGCTTCTGACCCTCTTGCAATGGATCCTGTGGCGGGTTCTTCAACAGCAGTTGCAACTGCTGGGCAA
GTTAACCCTATTGACCCTTGGATAATCAATAACTTTGTGCAGGCTCCCCAAGGTGAATTTACTATTTCTC
CAAATAATACCCCCGGTGATGTTTTGTTTGATTTGAGTTTAGGCCCTCATCTTAATCCCTTCTTGCTACA
TTTGTCACAAA

>AB536986.1 Norovirus Tamagawa River/GI/Site2-c/Nov2003/JP gene for capsid protein, partial cds
TGATGGCGTCTAAGGACGCTACACCAAGCGCAGATGGCGCCACTGGCGCCGGCCAGCTGGTACCGGAGGT
TAATACAGCTGACCCTATACCCATTGACCCTGTGGCTGGCTCTTCTACAGCACTTGCCACTGCAGGCCAG
GTTAATTTGATTGATCCCTGGATAATCAATAATTTTGTGCAAGCCCCCCAGGGCGAATTCACAATATCCC
CAAATAATACCCCCGGTGATGTGCTTTTTGATCTGCAGTTAGGACCTCATTTAAACCCTTTTCTCTCCCA
TCTCTCCCAGA

>AB536985.1 Norovirus Tamagawa River/GI/Site2-b/Nov2003/JP gene for capsid protein, partial cds
TGATGGCGTCTAAGGACGCTACACCAAGCGCAGATGGCGCCACTGGCGCCGGCCAGCTGGTACCGGAGGT
TAATACAGCTGACCCTATACCCATTGACCCTGTGGCTGGCTCTTCTACAGCACTTGCCACTGCAGGCCAG
GTTAATTTGATTGATCCCTGGATAATCAATAATTTTGTGCAAGCCCCCCAGGGCGAATTCACAATATCCC
CAAATAATACCCCCGGTGATGTGCTTTTTGATCTGCAGTTAGGACCTCATTTAAACCCTTTTCTCTCCCA
TCTCTCTCAGA

>AB536984.1 Norovirus Tamagawa River/GI/Site2-a/Nov2003/JP gene for capsid protein, partial cds
TGATGGCGTCTAAGGACGCTACACCAAGCGCAGATGGCGCCACTGGCGCCGGCCAGCTGGTACCGGAGGT
TAATACAGCTGACCCTATACCCATTGACCCTGTGGCTGGCTCTTCTACAGCACTTACCACTGCAGGCCAG
GTTAATTTGATTGATCCCTGGATAATCAATAATTTTGTGCAAGCCCCCCAGGGCGAATTCACAATATCCC
CAAATAATACCCCCGGTGATGTGCTTTTTGATCTGCAGTTAGGACCTCATTTAAACCCTTTTCTCTCCCA
TCTCTCTCAGA

>AB536983.1 Norovirus Tamagawa River/GI/Site2-e/Oct2003/JP gene for capsid protein, partial cds
TGATGGCGTCTAAGGACGCTACACCAAGCGCAGATGGCGCCACTGGCGCCGGCCAGCTGGTACCGGAGGT
TAATACAGCTGACCCCATACCTATTGACCCTGTGGCTGGCTCCTCTACAGCACTTGCCACTGCAGGCCAG
GTTAATTTGATTGATCCCTGGATTATCAATAATTTTGTGCAAGCCCCCCAGGGTGAATTCACAATATCCC
CAAATAATACCCCCGGTGATGTGCTTTTTGATTTGCAGTTGGGACCTCATTTAAACCCTTTCCTCTCCCA
TCTCTCTCAGA

>AB536982.1 Norovirus Tamagawa River/GI/Site2-d/Oct2003/JP gene for capsid protein, partial cds
TGATGGCGTCTAAGGACGCTACACCAAGCGCAGATGGCGCCACTGGCGCCGGCCAGCTGGTACCGGAGGT
TAATACAGCTGACCCCATACCTATTGACCCTGTGGCTGGCTCCTCTACAGCCCTTGCCACAGCAGGCCAG
GTTAATTTGATTGATCCCTGGGTAATCAATAATTTTGTGCAAGCCCCACAGGGCGAGTTCACAATATCCC
CAAATAATACCCCCGGTGATGTGCTTTTTGATTTGCAACTAGGACCCCATTTGAATCCTTTCCTTTCCCA
CCTCTCTCAGA

>AB536981.1 Norovirus Tamagawa River/GI/Site2-c/Oct2003/JP gene for capsid protein, partial cds
TGATGGCGTCTAAGGACGCTACACCAAGCGCAGATGGCGCCACTGGCGCCGGCCAGCTGGTACCGGAGGT
TAATACAGCTGACCCCATACCTATTGACCCTGTGGCTGGCCCCTCTACAGCCCTTGCCACAGCAGGCCAG
GTTAATTTGATTGATCCCTGGATAATCAATAATTTTGTGCAAGCCCCACAGGGCGAGTTCACAATATCCC
CAAATAATACCCCCGGTGATGTGCTTTTTGATTTGCAACTAGGACCTCATTTAAACCCTTTCCTCTCCCA
TCTCTCTCAGA

>AB536980.1 Norovirus Tamagawa River/GI/Site2-b/Oct2003/JP gene for capsid protein, partial cds
TGATGGCGTCTAAGGACGCTACACCAAGCGCAGATGGCGCCACTGGCGCCGGCCAGCTGGTACCGGAGGT
TAATACAGCTGACCCCATACCTATTGACCCTGTGGCTGGCTCCTCTACAGCCCTTGCCACAGCAGGCCAG
GTTAATTTGATTGATCCCTGGATAATCAATAATTTTGTGCAAGCCCCACAGGGCGAGTTCACAATATCCC
CAAATAATACCCCCGGTGATGTGCTTTTTGATTTGCAACTAGGACCCCATTTGAATCCTTTCCTTTCCCA
CCTCTCTCAGA

>AB536979.1 Norovirus Tamagawa River/GI/Site2-a/Oct2003/JP gene for capsid protein, partial cds
TGATGGCGTCTAAGGACGCTACACCAAGCGCAGATGGCGCCACTGGCGCCGGCCAGCTGGTACCGGAGGT
TAATACAGCTGACCCTATACCCATTGACCCTGTGGCTGGCTCCTCTACAGCACTTGCCACTGCAGGCCAG
GTTAATTTGATTGATCCCTGGATTATCAATAATTTTGTGCAAGCCCCCCAGGGTGAATTCACAATATCCC
CAAATAATACCCCCGGTGATGTGCTTTTTGATTTGCAGTTGGGACCTCATTTAAACCCTTTCCTCTCCCA
TCTCTCTCAGA

>AB536978.1 Norovirus Tamagawa River/GI/Site2-a/Apr2003/JP gene for capsid protein, partial cds
TGATGGCGTCTAAGGACGCTACGTCAAGCGTGGATGGCGCCAGTGGCGCTGGTCAGTTGGTACCGGAGGT
TAATGCTTCTGACCCTCTTGCAATGGATCCTGTGGCGGGTTCTTCAACAGCAGTTGCAACTGCTGGGCAA
GTTAACCCTATTGACCCTTGGATAATCAATAACTTTGTGCAGGCTCCCCAAGGTGAATTTACTATTTCTC
CAAATAATACCCCCGGTGATGTTTTGTTTGATTTGAGTTTAGGCCCTCATCTTAATCCCTTCTTGCTACA
TTTGTCACAAA

>AB537160.1 Norovirus Tamagawa River/GIV/Site4-a/Mar2004/JP gene for capsid protein, partial cds
ATGAAGATGGCGTCGAATGACGCTGCTCCATCTACGGATGGTGCGGGCAACCTCGTCCCAGAGAGTCAAC
AAGAGGTGTTGCCCCTCGCCCCCGTTGCAGGCGCCGCACTAGCGGCACCCGTAGTGGGGCAGACAAATAT
AATTGACCCCTGGATTAAAGAAAATTTTGTTCAAGCCCCCCAAGGTGAGTTCACAGTCTCACCTAAAAAT
TCTCCTGGTGAAATTTTGGTTAACTTGGAATTGGGACCCAAACTTAACCCCTATCTGGACCACCTTTCAC
GT

>AB537159.1 Norovirus Tamagawa River/GIV/Site3-a/Apr2003/JP gene for capsid protein, partial cds
ATGAAGATGGCGTCGAATGACGCTGCTCCATCTACGGATGGTGCGGGCAACCTCGTCCCAGAGAGTCAAC
AAGAGGTGTTGCCCCTCGCCCCCGTTGCAGGCGCCGCATTAGCGGCACCCGTAGTGGGGCAGACAAATAT
AATTGACCCCTGGATTAAAGAAAATTTTGTTCAAGCCCCCCAAGGTGAGTTCACAGTCTCACCTAAAAAT
TCTCCTGGTGAAATTTTGGTTAATTTGGAATTGGGACCCAAACTTAACCCCTACCTGGACCACCTTTCAC
GT

>AB537158.1 Norovirus Tamagawa River/GII/Site5-b/Mar2004/JP gene for capsid protein, partial cds
ATGAAGATGGCGTCGAATGACGCTACTCCATCAAATGATGGTGCTGCCGGCCTCGTGCCAGAAAGTAACA
ATGAGGCAATGGCTCTGGAACCCGTGGTGGGGGCGTCTTTAGCCGCCCCTGTCACTGGCCAAACTAATAT
AATAGACCCCTGGATTAGAACTAATTTTGTCCAAGCCCCTAATGGTGAATTCACAGTTTCCCCTAGAAAT
TCCCCTGGAGAGATATTGGTCAATTTGGAGTTGGGTCCAGAACTGAACCCTTATCTGGCACATTTAGCTA
GG

>AB537157.1 Norovirus Tamagawa River/GII/Site5-a/Mar2004/JP gene for capsid protein, partial cds
ATGAAGATGGCGTCGAATGACGCTGCTCCATCGAATGATGGTGCTGCCAACCTCGTACCAGAGGCCAACA
ATGAGGTTATGGCACTTGAACCGGTGGTGGGAGCCTCAATTGCAGCTCCTGTCGTCGGTCAACAAAATAT
AATTGACCCCTGGATTAGAGAAAATTTTGTTCAGGCACCACAGGGTGAGTTTACTGTTTCACCAAGAAAC
TCGCCTGGTGAGATGCTTTTAAATCTTGAATTAGGCCCAGAGCTCAATCCTTACCTGAGTCATTTATCCC
GC

>AB537156.1 Norovirus Tamagawa River/GII/Site5-a/Feb2004/JP gene for capsid protein, partial cds
ATGAAGATGGCGTCGAGTGACGCCGCTCCATCTAATGATGGTGCAGCCGGTCTTGTACCAGAGGCTAACA
ATGAGACCATGGCACTTGAACCAGTGGCTGGGGCTTCAATAGCCGCCCCACTCACCGGCCAAAACAATAT
TATAGACCCCTGGATTAGATTAAATTTTGTGCAGGCTCCCAATGGAGANTTCACGGTTTCACCCCGCAAC
TCGCCCGGGGAAGTCCTATTAAATTTGGAATTAGGCCCCGAACTAAATCCATATCTAGCACACCTTTCTA
GA

>EU448332.1 Norovirus pig/GII-11/F12-8/05/CAN RNA polymerase gene, partial cds; and capsid protein gene, complete cds
CGCGCTCGATATCATGGTGAAGTTCTCTGCCGAGCCTGAACTAGCCCAGGTAGTGGCAGAGGACCTCCTT
GCTCCTAGTGTCCTTGATGTTGGTGACTTTCGCATTTCCATTGTGGAGGGTCTCCCCTCCGGTGTCCCAT
GCACATCACAATGGAACTCCTTCGCCCACTGGCTCATCACCCTCTGTGCCATGTCAGAAGTGACGGGTCT
TTCACCCGATGTGATTCAGGCCCACTCCTGTTTCTCCTTTTATGGTGATGATGAAATCGTGAGCACAGAT
ATTACTTTGGACCCCAATAAGCTCACAGAGAAGTTAAAGGAATATGGCCTGAAACCAACTAGGCCAGATA
AAACTGAAGGACCCTTAGTAATCCAAAAGAATCTGTCAGGACTAACTTTCTTGAGGAGGACGATAGTCCG
TGACCCAGCTGGGTGGTTTGGTAAACTTGATAAAGATTCCATCTTGAGGCAACTCTACTGGACCAGGGGA
CCGAACCACGAAGACCCCATGGAAACCATGGTGCCCCACTCACAAAGAGCAATACAATTGATGGCCCTGC
TTGGGGAGGCCTCATTGCATGGTTCCAATTTCTATGGTAAAGTGAGCAGGATGGTGATAAGTGAGATCAA
GGAAGGTGGTCTGGAGTTTTACGTGCCCAGACATGAAGCCATGTTTCGCTGGATGCGGTTTTCAGACCTC
AGCACGTGGGAGGGCGATCGCAATCTGGCTCCCAGTGGTGTGAATGAAGATGGCGTCTAACGACGCCCCC
CCATCTACGGATGGATCTGCCGGTCTCGTACCAGAGGTCAACAATGAGACCATGGCCCTTGAACCAGTGG
TGGGCGCTCCCCTTGCTGCTCCCGTCGCTGGTCAGCATAATATAATAGACCCCTGGATTAAAATGAATTT
TGTGCAGGCACCTAATGGAGAGTTTACTGTTTCCCCTCGTAATGCCCCAGGTGAGATTTTGTTAGATTTG
GAACTTGGCCCTGACCTTAACCCCTATCTTTCACATTTGGCCCGCATGTATAATGGATACGCGGGCGGCA
TGGAGGTACAAGTTGTGCTGGCTGGCAATGCTTTTACTGCTGGAAAGATTATTTTTGCTGCTGTTCCACC
AAACTTCCCAGCGGAGAATCTCAGCGCGGCGCAAGTCACCATGTGCCCTCATGTGATAGTTGATGTTAGG
CAGTTAGAACCAGTCATGTTACCCATGCCTGATATCAGGAACAAGTTGTTTCATTACAATCAAGTTGATG
ACCCTAAGCTTAGATTATTAGCCTACCTTTATACACCTCTCCGAGCCAATAATGCTGGGGATGATGTTTT
TACCGTTTCTTGCCGGGTGTTAACTAGGCCAACCCCAGATTTTGAGTTCATGTTTTTGGTCCCCCCTACT
GTTGAATCAAAAACTAAGCCCTTTTCTTTGCCTGGTCTCACTCTTGATGAACTTTCCAACTCTAGGTTTC
CTGCTCCTATAGTGCAGCTTTACACAAATCCTCATGACAATCTGGTTGTGCAACCCCAAAATGGAAGATG
TACTATAGATGGCCTTTTGCAGGGCACCACACAGCTTGTGTCCTGTAATGTCTGCAGCTTTAGGGGAACC
ATCGGCGGTGGCCAGCCGGCCAGCCACAGTGAAGAGGAAATTATGCCCATGGCTTTCAACATCCAGCGTG
AGATCATGTTGGAAAATCTTGATGGCTCACCCTACGACCCAGCTGATGACATCCCTGCAGTTCTGGGTTC
CCCCGATTTTCAGGGGGTCGTATTTGGTATCCTCAGTCAGAGGAATGCTAGTGGGCAGACTAGGGCACAC
GAAGCCAAGGTTGACACCAGGGCGGCCCGCTTTGCCCCTAAGCTTGGTTTTGTTGTAGCCACTGTGGAGA
GTACAGACTTCCATGATAATCAACCTAGCAGGTTCACCCCTGTTGGGCTAGGTGGAAATGGAAATCAGGA
TTTTAACCAATGGGCGCTGCCAGCCTACGGTGGTGCACTGACAAACAACACCAATCTTGCCCCACCTGTG
ATGCCTGTTTATCCAGGAGAACAGCTTCTTTTCTTTCGCTCTCAACTACCAAGCTCTGGTGGTGTGGTTG
GTGGGTGGCTGGATTGTCTGCTCCCTCAGGAGTGGGTCCAACACTTCTTTCAAGAGTCAGCTACTTCCCA
GAGTGATGTGGCCTTGGTTAGGTACATAAACCCCACTACAGGCAGAGTACTTTTTGAGGCAAAATTACAC
AAACAGGGTTTCCTCACTGTGGCTGCTTCTGGTTCCTACCCCCTGGTTGTTCCCGCTGATGGTTATTTTA
GGTTTGAATCTTGGGTGAATCAATTTTACACTTTGGCCCCCATGGGAAATGGCAGTGGGCGTAGGAGAGC
TCGTTAA

>EU448331.1 Norovirus pig/GII-11/F18-10/05/CAN RNA polymerase gene, partial cds; and capsid protein and small basic protein genes, complete cds
CAGCCGCGTTGGATATTATGGTAAAATTTTCTGCTGAGCCCGAACTAGCCCAGGTGGTAGCAGAGGACCT
CCTCGCCCCCAGTGTCCTTGATGTTGGCGACTTTCGCATCTCCATTGTAGAGGGCCTTCCTTCCGGAGTC
CCGTGTACATCACAGTGGAACTCCTTTGCCCATTGGCTCATCACTCTCTGTGCCATGTCAGAAGTGACGG
GCCTCTCACCTGACGTGATCCAGGCCCACTCCTGCTTCTCCTTTTATGGTGATGATGAAATCGTGAGCAC
AGATATTACTTTGGACCCCAATAAGCTCACAGAGAAGTTGAAGGAATACGGCCTGAAGCCAACTAGGCCA
GATAAAACTGAAGGACCATTAGTGATTCAGAAGAACCTATCAGGGCTAACTTTCTTGAGGAGAACGATAG
TCCGTGACCCAGCTGGATGGTTTGGCAAACTTGACAAAGATTCTATTTTAAGACAACTCTATTGGACTAG
AGGACCAAACCACGAAGACCCCATGGAGACTATGGTGCCNCACTCACAAAGAGCGATACAACTGATGGCC
CTATTGGGAGAGGCCTCACTGCATGGCTCCAATTTTTATGGCAAAGTGAGCAGGATGGTGATAAGTGAAA
TCAAGGAAGGCGGTCTGGAATTTTACGTGCCCAGACATGAAGCCATGTTCCGCTGGATGCGGTTTTCAGA
CCTCAGCACGTGGGAGGGCGATCGCAATCTGGCTCCCAGTGGTGTGAATGAAGATGGCGTCTAATGACGC
CCCCCCATCTACGGATGGATCTGCCGGTCTCGTACCAGAGGTCAACAATGAGACCATGGCCCTTGAACCA
GTGGTGGGCGCTCCCCTTGCTGCTCCCGTCGCTGGTCAGCATAATATAATAGACCCCTGGATTAAAATGA
ATTTTGTGCAGGCACCTAATGGAGAGTTTACTGTTTCCCCTCGTAATGCCCCAGGTGAGATTTTGTTAGA
TTTGGAACTTGGCCCTGACCTTAACCCCTATCTTTCACATCTGGCCCGCATGTATAATGGATACGCGGGC
GGCATGGAGGCGCAAGTCGTGCTGGCTGGCAATGCTTTCACTGCTGGAAAGATTATTTTTGCTGCTGTTC
CACCAAACTTCCCAGCGGAGAATCTCAGCGCGGCGCAAGTCACCATGTGCCCTCATGTGATAGTTGATGT
TAGGCAGTTAGAACCAGTCATGTTACCCATGCCTGATATCAGGAACAAGTTGTTTCATTATAATCAAGTT
GATGACCCTAAGCTTAGATTATTAGCCTACCTTTATACACCTCTCCGAGCCAATAATGCTGGGGATGATG
TTTTTACCGTTTCTTGCCGGGTGTTAACTAGGCCAACCCCAGATTTTGAGTTCATGTTTTTGGTCCCCCC
TACTGTTGAATCAAAAACTAAGCCCTTTTCTTTGCCTGGTCTCACTCTTGATGAACTTTCCAACTCTAGG
TTTCCTGCTCCTATAGTGCAGCTTTACACAAATCCTCATGATAATCTGGTTGTGCAACCCCAAAATGGAA
GATGTACCATAGATGGCCTTTTGCAGGGCACCACACAGCTTGTGTCCTGTAATGTTTGCAGCTATAGGGG
AACCATCGGCGGTGGCCAGCCGGCCAGCCACACTGAAGAGGAAATTATGCCCATGGCTTTCAACATCCAG
CGTGAGATCATGTTGGAAAATCTTGATGGCTCGCCCTACGACCCAGTTGATGACATCCCTGCAGTTCTGG
GTTCCCCCGATTTCCAGGGGGTCGTATTCGGTATCCTCAGTCAGAGGAATGCTAATGGGCAGACTAGGGC
ACACGAAGCCAAGGTTGACACCAGGGCGGCCCGCTTTGCCCCTAAGCTTGGTTTTGTTGTAGCCACTGTG
GAGAGTACAGACTTCCATGATAATCAACCTAGCAGGTTCGCCCCTGTTGGGCTAGGTGGAAATGGAAATC
AGGATTTTAACCAATGGGCGCTGCCAGCCTACGGTGGTGCACTGACAAACAACACCAATCTTGCCCCACC
TGTGATGCCTGTTTATCCAGGAGAACAGCTTCTTTTCTTTCGCTCTCAACTACCAAGCTCTGGTGGTGTG
GTTGGTGGGTGGCTGGATTGTCTGCTCCCTCAGGAGTGGGTCCAACACTTCTTTCAAGAGTCAGCTACTT
CCCAGAGTGATGTGGCCTTGGTTAGGTACATAAATCCCACTACAGGCAGAGTACTTTTTGAGGCAAAATT
ACACAAACAGGGCTTCCTCACTGTGGCTGCTTCTGGTTCCTACCCCCTGGTTGTTCCCGCTGATGGTTAT
TTTAGGTTTGAGTCTTGGGTGAATCAATTTTACACTTTGGCCCCCATGGGAAATGGCAGTGGGCGTAGGA
GAGCTCGTTAATGGCTGGACAGATTTTATTGGGTTTGGCTACAGATCTTATTGGGGGTGGGATAGGTTCT
TTGATTAGTGCTGGTGCTAATGCAATTAATCAGAAGGTTGAGTATGATTTTAGTAAAAAGTTACAGTCAT
TCTCTTTTGCTCATGATAAGGAGATGTTGCAAGCACAAGTGGATGCAACTAAACAGTTGCAGCAAGATTT
AATCCAATTGAAGCAGGATACTCTTCTCTCTGCTGGCTACCTCCCGGCTGACGCAGCTAGAGGCTCTCTT
GGCGTGCCCATGACTAAGGCTCTGGATTGGAATGGTACGAGGTACCGGGCTCCCAACTCCATGGGCACTT
CCAGCTACTCAGGGCGCTTTTCACGCCCTGCTTCAAACCTGGCTTTCCAGAGCCCACAACCTCCTCGTCA
ACCACCTAAGACCCCAGCCTCCACTTCAGGATCCACGAGTGCCTCTTCAGCCTCGTCATCTTCAACTGTG
TCAACAGGATTGCCTAGCTCCCCCACGGCCTCATCGGGATCATCCAGGTCCTCAACCATCACAGGTAGGA
CTAGAGAGTGGGTGAATTCACAGAGTTTGGGCCCCTATATGGATGGTGCCATGCAGACGGCGTTTGTCAC
ACCCCCGTCCAGCAGGAGCTCCAGTGTCGGCACGGTCTCGACCGTGCCAGACTTTGTTTTGGACTCATGG
ACCCCTTCCTTTAACACGAGGAGGCAACCACTCTTTGCACACCTGCGTAGGCGGGGAGAGTCACAGGCCT
GATGGCTTGGTGAAAGATAGGGTTTCTTTGTTTTCTTTCTTCTTTGTTCCCTGATCTTTAAAAAAAAAAA
A

>EU448325.1 Norovirus pig/GII-11/F16-8/CAN RNA polymerase gene, partial cds
TCAGCAAAGAGGCATTCTGGCTGCTGCCTTGGATATTATGGTGAAGTTCTCCGCTGAGCCCGAACTGGCT
CAAGTGGTGGCAGAGGACCTCCTTGCCCCCAGCATCCTCGATGTTGGTGATTTCCGCATCTCTATCGTGG
AGGGCCTCCCTTCCGGGGTTCCGTGCACATCACAATGGAACTCCTTCGCTCACTGGTTGATCACCCTTTG
CGCCATGTCGGAGGTGACGGGTCTCTCACCCGACGTGATCCAGGCCCACTCTTGCTTCTCCTTT

>EU448324.1 Norovirus pig/GII-11/AB117/CAN RNA polymerase gene, partial cds
TCAGCAAAGAGGCATCTTAGCTGCCGCGTTAGATATCATGGTGAAGTTCTCTGCTGAGCCTGAATTAGCC
CAGGTGGTGGCAGAGGATCTCCTTGCCCCCAGTGTCCTTGATGTTGGTGACTTCCGCATCTCCATCGTAG
AGGGTCTCCCTTCTGGAGTCCCGTGCACATCACAATGGAACTCCTTCGCCCACTGGCTCATCACTCTTTG
TGCCATGTCAGAAGTGACGGGTCTCTCACCCGATGTGATCCAGGCCCACTCCTGTTTCTCCTTT

>EU448323.1 Norovirus pig/GII-11/F18-10/CAN RNA polymerase gene, partial cds
TCAGCAAAGAGGCATCCTAGCAGCCGCGTTGGATATTATGGTAAAATTTTCTGCTGAGCCCGAACTAGCC
CAGGTGGTAGCAGAGGACCTCCTCGCCCCCAGTGTCCTTGATGTTGGCGACTTTCGCATCTCCATTGTAG
AGGGCCTTCCTTCCGGAGTCCCGTGTACATCACAGTGGAACTCCTTTGCCCATTGGCTCATCACTCTCTG
TGCCATGTCAGAAGTGACGGGCCTCTCACCTGACGTGATCCAGGCCCACTCCTGCTTCTCCTTT

>EU448322.1 Norovirus pig/GII-11/F12-8/CAN RNA polymerase gene, partial cds
TCAGCAAAGAGGCATCCTAGCGGCCGCGCTCGATATCATGGTGAAGTTCTCTGCCGAGCCTGAACTAGCC
CAGGTAGTGGCAGAGGACCTCCTTGCTCCTAGTGTCCTTGATGTTGGTGACTTTCGCATTTCCATTGTGG
AGGGTCTCCCCTCCGGTGTCCCATGCACATCACAATGGAACTCCTTCGCCCACTGGCTCATCACCCTCTG
TGCCATGTCAGAAGTGACGGGTCTTTCACCCGATGTGATTCAGGCCCACTCCTGTTTCTCCTTT

>EU482095.1 Norovirus Hu/GII-4/Beijing157/2007/China capsid protein mRNA, partial cds
ATGAAGATGGCGTCGAATGACGCCAACCCATCTGATGGGTCCGCAGCCAACCTCGTCCCAGAGGTCAACA
ATGAGGTTATGGCTTTGGAGCCCGTTGTCGGTGCCGCTATTGCGGCGCCTGTAGCGGGCCAACAAAATGT
AATTGACCCCTGGATTAGAAATAATTTTGTACAAGCCCCTGGTGGAGAGTTCACAGTATCCCCTAGAAAC
GCTCCAGGTGAAATACTATGGAGCGCGCCCTTAGGCCCTGATCTGAATCCCTACCTATCCCATTTGGCCA
GAATGTATAATGGTTATGCAGGTGGTTTTGAAGTGCAGGTGATCCTCGCGGGGAACGCGTTCACCGCCGG
AAAAATTATATTTGCAGCAGTCCCACCAAATTTTCCAACTGAAGGCTTGAGTCCCAGCCAGGTCACTATG
TTCCCCCACATAATAGTGGATGTTAGGCAATTGGAACCTGTGTTGATCCCCTTACCTGATGTTAGGAATA
ACTTCTATCACTATAATCAGTCAAATGATTCTACCATTAAATTGATAGCAATGCTGTATACACCACTTAG
GGCTAATAATGCTGGGGAAGATGTCTTTACAGTCTCTTGTCGAGTTCTCACGAGGCCATCCCCT

>EU482093.1 Norovirus Hu/GII-4/Beijing145/2007/China capsid protein mRNA, partial cds
ATGAAGATGGCGTCGAATGACGCCAACCCATCTGATGGGTCCGCAGCCAACCTCGTCCCAGAGGTCAACA
ATGAGGTTATGGCTTTGGAGCCCGTTGTCGGTGCCGCTATTGCGGCGCCTGTAGCGGGCCAACAAAATGT
AATTGACCCCTGGATTAGAAATAATTTTGTACAAGCCCCTGGTGGAGAGTTCACAGTATCCCCTAGAAAC
GCTCCAGGTGAAATACTATGGAGCGCGCCCTTAGGCCCTGATCTGAATCCCTACCTATCCCATTTGGCCA
GAATGTATAATGGTTATGCAGGTGGTTTTGAAGTGCAGGTGATCCTCGCGGGGAACGCGTTCACCGCCGG
AAAAATTATATTTGCAGCAGTCCCACCAAATTTTCCAACTGAAGGCTTGAGTCCCAGCCAGGTCACTATG
TTCCCCCACATAATAGTGGATGTTAGGCAATTGGAACCTGTGTTGATCCCCTTACCTGATGTTAGGAATA
ACTTCTATCACTATAATCAGTCAAATGATTCTACCATTAAATTGATAGCAATGCTGTATACACCACTTAG
GGCTAATAATGCTGGGGAAGATGTCTTTACAGTCTCTTGTCGAGTTCTCACGAGGCCATCCCCTGATTTT
GATTTTATATTTTTGGTGCCACCTACAGTTGAGTCAAGAACTAA

>EU373816.1 Norovirus Hu/GII/Luckenwalde591/2002/DE RNA-dependent RNA polymerase gene, partial cds
TCCTGACTGCAGCAATGGAGGTCATGGTGAAGTTCTCAGCTGAACCCGAGCTGGCTCAGGTAGTTGCAGA
AGACCTGCTGGCACCTAGTCAGCTTGACGTTGGAGACTTTGTGGTCTCTGTGCAGGAGGGCCTTCCATCC
GGCGTCCCATGCACCTCACAGTGGAACTCAATAGCGCATTGGATCATTACCCTAAGCGCTATGGCAGAGG
TGTCCGGCCTTTCCCCAGAGGTCATACAGGCCAATTCATGTTTCTCATTTTACGGGGATGATGAG

>EU373815.1 Norovirus Hu/GII/Luckenwalde591/2002/DE capsid protein gene, complete cds; and unknown gene
ATGAAGATGGCGTCGAATGACGCTAGTCCGTCCAGTGACGGATCAGCCAACCTCGTCCCAGAGATCAACA
ATGAGGTAATGGCCCTTGAACCAGTGGCTGGTGCTGCTATTGCTGCCCCGGTTGCTGGGCAGCAAAATAT
AATAGATCCCTGGATTAGAAACAATTTTGTGCAGGCCCCTGGTGGTGAGTTCACCGTTTCACCAAGAAAC
GCCCCGGGGGAAGTGCTTCTAAATTTACCTTTAAGCCCTGATATCAATCCATATTTGGCCCATTTGTCCC
GAATGTATAATGGTTATGCTGGAGGTGTGGAGGTGGAGGTGGTCCTCGCCGGGAATGCGTTCACGGCGGG
AAAAATCATCTTTGCCGCAGTGCCACCCAATTTTCCTCCTGAGAACCTTAGTCCAAGTCAAATAACAATG
CTTCCCCACATTATAGTTGATGTCAGGCAATTAGAGCCAGTGCGCATACCCCTACCAGATGTGCGCAACA
ATTTCTATCATTATTCTAGAGAAAATGATTCTACATTGAGATTGGTTGCAATGCTGTACACTCCCCTTAG
AGCTAATAATGCTGGTGATGATGTGTTCACTGTCTCTTGTAGAGTGTTGACAAGGCCTTCTCCTGATTTT
GATTTTATATTCCTGGTGCCACCCACGGTTGAATCTAAATCTAAGCCCTTCACCATCCCAATACTCACTA
TTGAGGAAATGACCAATTCCAGGTTCCCTGCTCCGTTAGAGATGATGACCACAGGACCGAGCCACGACAT
TGTTGTGCAGCCACAAAACGGACGCTGCACCATTGATGGTGTGTTGCTCGGCACTACACAGCTGTCCCCA
GTTAACATCTGCTCCATGAGGGGTGTCCCCACCAAGCGAACCAATGGGACTGATAATTGCTTTGTACAAC
TTGAGAATCCAAATGGTTCAGCTTATGATCCAACAGAGGACATACCTGCAGTTCTGGGGTCACCTGACTT
TGTGGGAGAGTTCTACGGGACAATCACCCAGAGAAGCCCAAACAATTCAACTAGAGCCCACCCTTTTACC
CTTAATACTGGAAGCCCTAGGTACACTCCCAAAATTGGCTCAGTGGACATCCATGTCACAGACGTTGATG
ACCTCAACGATCACGAGCCAGTGAAACTCACTCCAGTTGGTCTCTCTGGGAGCAGTGGTTCAATCCATCA
GTGGCAGCTTCCAAACTACTCAGGAGTGGCAACCCACAATATGCACTTGGCCCCATCTGTCGCTCCATTG
TTCCCTGGTGAGCAGATTCTTTTCTTCCGGTCCACAGTCCCCGGGTGTGGTGGTTACCCAAACACAAACA
TCGACTGTTTGATTCCTCAAGAGTGGGTTCAACACTTCTACCAGGAAGGTGCTCCAGCCCGTACCGATGT
GGCCTTGCTCAGGTTCATAAACCCTGACACGGGCAGAGTGCTCTTTGAGTGCAAATTGCATAAACATGGC
TTCATCACTGTGGCTTATTCTGGAAATCATGATTTGGTTATGCCCCCAAATGGTTACTTCAGATTTGAAT
CTTGGGTGAATCAATTTCACACTCTTGCCCCCATGGGAACAGGTCGGGCAGAAGAGATCCAGTAATGGCA
GGAGCATTTCTAGCAAATCTGGCCGGTGGCGTGGTATCAAACGGGATTGGTTCTCTGATCAACGCAGGTG
CTAACGCTATCAATCAAAAAGTTGAGTATGATTTTAATAAGCAGCTCCAGAGCGCATCGTTCGCTCACGA
TAAGGAGATGCTCCAGGCACAAATCCAGGCAACAAGTCAACTCCAACGTGACATGATGGCCATCAAGCAA
GAGGTGTTGACCGCTGGCGGCTTCTCTCACGCTGATGCGGCCAGGGGCGCGGTTGGAGCACCAATGACAA
AGTTGATCGACTGGAACGGAACAAGG

>EU366113.1 Norovirus Hu/Duan/Beijing/2006/China non-structural polyprotein gene, partial cds; and capsid protein VP1 and minor structural protein VP2 genes, complete cds
ATACCACTATGATGCAGATTACTCTCGGTGGGATTCAACACAACAGAGAGCCGTGCTGGCAGCTGCTCTA
GAAATCATGGTTAAATTCTCCTCAGAACCACATTTGGCTCAGGTAGTAGCAGAAGACCTTCTTTCTCCTA
GCGTGGTGGATGTGGGTGACTTCACAATATCAATCAACGAGGGTCTTCCCTCTGGGGTGCCCTGCACCTC
CCAATGGAACTCCATCGCCCACTGGCTTCTCACTCTCTGTGCACTCTCCGAAGTTACAAATTTGTCCCCA
GACATCATACAGGCTAATTCTCTCTTCTCCTTCTATGGTGATGATGAAATTGTTAGTACAGACATAAAAT
TAGACCCAGAGAAGTTGACAGCAAAGCTTAAGGAATACGGGTTGAAACCAACCCGCCCTGATAAAACTGA
AGGACCTCTTGTTATTTCTGAAGACTTAGATGGTTTGACTTTCCTGCGGAGAACTGTGACCCGCGACCCA
GCTGGTTGGTTTGGAAAACTGGAGCAGAGCTCAATACTCAGGCAAATGTACTGGACTAGGGGCCCCAACC
ATGAAGATCCATCTGAATCAATGATTCCACACTCTCAAAGACCCATACAATTGATGTCCTTACTGGGAGA
GGCCGCACTCCACGGCCCAACATTCTACAGTAAAATCAGCAAATTAGTCATTGCAGAGCTAAAAGAAGGT
GGTATGGATTTTTACGTGCCCAGGCAAGAGCCAATGTTCAGATGGATGAGATTCTCAGATCTGAGCACGT
GGGAGGGCGATCGCAATCTGGCTCCCAGTTTTGTGAATGAAGATGGCGTCGAATGACGCCAACCCATCTG
ATGGGTCCGCAGCCAACCTCGTCCCAGAGGTCAACAATGAGGTTATGGCTTTGGAGCCCGTTGTCGGTGC
CGCTATTGCGGCGCCTGTAGCGGGCCAACAAAATGTAATTGACCCCTGGATTAGAAATAATTTTGTACAA
GCCCCTGGTGGAGAGTTCACAGTATCCCCTAGAAACGCTCCAGGTGAAATACTATGGAGCGCGCCCTTAG
GCCCTGATCTGAATCCCTACCTATCTCATTTGGCCAGAATGTATAATGGTTATGCAGGTGGTTTTGAAGT
GCAGGTGATCCTCGCGGGGAACGCGTTCACCGCCGGAAAAATTATATTTGCAGCAGTCCCACCAAATTTT
CCAACTGAAGGCTTGAGTCCCAGCCAGGTCACTATGTTCCCCCACATAATAGTGGATGTTAGGCAATTGG
AACCTGTGTTGATCCCCTTACCTGATGTTAGGAATAACTTCTATCATTATAATCAGTCAAATGATTCTAC
CATTAAATTGATAGCAATGCTGTATACACCACTTAGGGCTAATAATGCTGGGGAAGATGTCTTCACAGTC
TCTTGTCGAGTTCTCACGAGGCCATCCCCTGATTTTGATTTTATATTTTTGGTGCCACCTACAGTTGAGT
CAAGAACTAAACCATTTACTGTCCCAATCTTAACTGTTGAAGAAATGACCAATTCAAGATTCCCCATTCC
TTTGGAAAAATTGTTCACGGGTCCCAGCAGTGCCTTTGTTGTTCAACCACAAAATGGCAGATGCACGACT
GATGGCGTGCTCTTAGGCACCACCCAACTGTCTCCTGTCAACATCTGCACCTTCAGAGGGGATGTCACCC
ACATTGCAGGTTCTCGTAATTACACAATGAATTTGGCTTCTCTAAATTGGAACAATTATGACCCAACAGA
AGAAATTCCAGCCCCTCTAGGAACTCCAGATTTCGTGGGAAAGATCCAAGGTGTGCTCACTCAAACCACA
AAGGGAGATGGTTCGACCCGTGGCCATAAAGCTACAGTTTACACTGGGAGTGCCCCCTTTACTCCAAAGC
TGGGCAGTGTTCAATCCAGTACTGATACAGAAAATGATTTTGAAACTCACCAAAACACAAAATTCACCCC
AGTCGGTGTCATCCAGGATGGTAGCACCACCCACCGAAATGAACCCCAACAATGGGTGCTCCCAAGTTAT
TCAGGTAGAAATGTCCATAATGTACACCTAGCCCCTGCTGTAGCCCCCACTTTTCCCGGTGAACAACTTC
TTTTCTTTAGGTCCACTGTGCCCGGATGCAGCGGGTATCCCAACATGGATTTGGATTGCCTACTCCCCCA
GGAGTGGGTGCAGCACTTCTACCAAGAGGCAGCTCCAGCACAATCTGATGTGGCTCTATTGAGATTTGTG
AATCCAGACACGGGTAGGGTCCTGTTTGAGTGCAAACTTCATAAATCAGGCTATGTTACAGTGGCTCACA
CCGGCCAGCATGATTTGGTCATCCCCCCCAATGGTTATTTTAGGTTTGATTCCTGGGTTAATCAATTCTA
CACACTTGCCCCCATGGGAAATGGGACGGGGCGTAGACGTGCTTTATAATGGCTGGAGCTTTCTTTGCTG
GATTGGCATCTGATGTCCTTAGCTCTGGACTTGGTTCCCTAATCAATGCTGGGGCTGGGGCTATCAACCA
AAAGATTGATTTTGAAAATAACAGAAAATTGCAGCAAGCTTCCTTCCAGTTTAGCAGTAATCTACAACAG
GCTTCCTTTCAACATGATAAAGAGATGCTCCAAGCACAAATTGAGGCCACTAAAAAGTTGCAACAGGAAA
TGATGAAAGTCAAACAGGCAATGCTCTTAGAAGGTGGATTCTCTGAAACAGATGCAGCCCGTGGGGCAAT
CAACGCCCCTATGACAAAGGCTTTGGACTGGAGCGGAACAAGGTACTGGGCCCCTGATGCTAGGACTACA
ACATACAATGCAGGCCGTTTTTCCACCCCTCAACCTTCGGGGGCACTGCCAGGAAGAATCAATCCCAGGA
CTCCTACCCCCGCTCGGGGCTCCCCCAGCACATCTTCTAATGCTTCTACTGCTACTTCTATATATTCAAA
TCAAACTGTTTCAACGAGACTTGGTTCTACAGCTGGTTCTGGCACCAATGTCTCGAGTCTCCCGTCAACT
GCAAGGACTAGGAGTTGGGTTGAGGATCAAAACAGAAATTTGTCACCTTTCATGAGGGGGGCTCACAACA
TATCGTTTGTCACCCCACCATCTAGCAGATCCTCTAGCCAAGGCACAGTCTCAACCGTGCCTAAAGAAGT
TTTGGACTCCTGGACTGGCGCTTTCAACACGCGCAGGCAGCCTCTCTTCGCTCACATTCGTAGGCGAGGG
GAGTCACGGGTGTAATGTGAAAAGACAAAATTGATTATCTTTCCCTTTCTTTAGTGTCTTTT

>EU224456.1 Norovirus dog/170/07/Ita polymerase gene, partial cds; and capsid protein and basic polypeptide genes, complete cds
TATACCACTATGATGCAGATTATTCTAGATGGGACTCGACCCAACAGAGGGAGGTCATCAAAGCTGCACT
TGACATCCTGGTGAAATTCTCCGCTGAACCTGAGAGAGCTGCTGTGGTGGCACAAGACCTTGTGGCCCCC
AGCCATCTGGATGTGGGAGACTTTGTCATCCAGATAGATGAGGGCTTGCCATCAGGAGTCCCGTGTACCT
CTCAGGTTAACAGCATTGCCCACTGGATATACACCCTCTCTGCCATGTCGGAGGCATGTGATCTTGAGCC
CGACGTTGTGCAAGCCAATAGTTATTTCTCCTTTTATGGTGATGATGAGATTGTGTCCACCGACTTGGAA
TTTGACCCAGAGGTTCTCACATTGAAACTCAAGGCTGTCGGCTTAGTCCCGACGCGCCCAGATAAGACGG
AGGGGCCCTTAGTTGTCAGCCGGGAGTTATCAGGGCTGACTTTCCTCAGACGCACCATCGTCAGGGATGC
GGTCGGATTCTTTGGCCGCTTAGACAAGGACTCCATCGATCGCCAGCTCTTCTGGACCAGAGGACCCAAC
CATCAGGATCCTAATGAGACAATGATGCCACACGCAAACAGGGCGGTACAACTCATGGCACTCCTTGGTG
AGGCCGCCCTTCATGGTGCCAACTATTATGGCAAGGTCTCACGTAGAGTCATCAAAGAAATCAAGGAAGG
GGGGATGGACTTCTATGTGCCCAAGTTCGAGGCCATGTACCGCTGGATGCGGTTCTCTGACCTTGGAATG
TGGGAGGGAGATCGCAATCTCGCTCCCGAGTACGTGAATGAAGATGGCGTCTAACGACGCTGCTCCATCG
TCAGATGGTGCTGGCAACCTCGTTCCAGAGAGTCACCAAGAGGTATTGCCACTTGCCCCCGTAGCAGGCG
CGGCTATAGCTGCACCAGTTGTGGGGCAACAGAACATAATTGACCCCTGGATTAAAGAAAATTTTGTGCA
GGCCCCCCAGGGTGAGTTCACCGTGTCACCTAAGAACTCTCCTGGTGAAGTCCTTGTTAATTTGGAGTTG
AGTCCAAAATTGAATCCCTATTTGGATCATCTTTCTAAAATGTATAATGCCTATGCTGGTGGCATGGAGA
TTGAAATAATCCTTGCAGGGAATGCGTTCACTGCAGGCAAGGTGCTCATAGCGGCAGTCCCCCCCAACTT
CCCAGTTGAGAATATCTCGGTCTCCCAGGCCAGTCAATTCCCCCATGTGATTGTGGATGTCAGGACCCTT
GAGCCAATCCGCCTACCCCTGCCCGATGTGCGCACCAATTTCTTCCATTATACCACCAGAGATGAACCAA
AGATGCGCATAGTTGCGTGGCTCTATACCCCATTGAGGACAAATGGCAGTGGAGATGACTCCTTCACAGT
TTCAGGGCGCATATTAACCCGCCCATCTGCTGATTTTGAGTTCTCCTTTCTTGTACCACCAACTGTTGAG
ACCAAAACCGTCTCCTTCTCAGTCCCCGGCCTAACGGTCGAGGAGATGTCCAACTCCAGGTGGCCCGCCC
AGATCAATGGGCTGGTGGTCAGAGGCAATGAGGCTCAAGTTGTTCACTTCCAAAACGGCAGGTGTACCAC
TGAAGGCATGCTCCTTGGCACAACAACTCTCAATGTCAATTCCATCTGTGGCCTACGGGGCACATCAATT
TCACATGCCTCCGTGCGCGAAGCCCCTGCACTCAGTGAGGAGATGCCGCCACTTGAAGATGAAGTGGCCC
ACGGCGCTGCTGCCACCTATGCCGTTGGTCGTGCTGCTGACACCACCCTATGGATCAGGGTAGAGGAACC
CAATGGACAGCCCTATGACATCTTTGGGGAACAACCAGCGCCACTGGGGACTCCCGATTTCACGGCAGTG
[truncated: 20,185,529 more chars]
