# Supplementary material for: VADR: validation and annotation of virus sequence submissions to GenBank
Source: BMC Bioinformatics. 2020 May 24;21:211. doi: 10.1186/s12859-020-3537-3 (PMC7245624; doi:10.1186/s12859-020-3537-3)
Supplement: Supplementary file 1 — Additional file 1 Sequence files, scripts, and instructions for reproducing Norovirus and Dengue virus tests reported in the article. This is a gzipped tarball that can be unpacked with the command ’tar xf vadr-1.0-paper-supplementary-material.tar.gz’, and includes two README files with instructions on reproducing the tests and reported results. [file 12859_2020_3537_MOESM1_ESM.tar › vadr-1.0-paper-supplementary-material/seq-files/dp.fa]

>EF625835.1 Dengue virus 3 isolate MG-20/2004 envelope protein gene, partial cds
TGTGTGACTACCATGGCTAAGAACAAGCCCACGCTGGACATAGAGCTTCAGAAGACCGAGGCCACCCAAC
TGGCGACCCTAAGGAAGCTATGCATTGAGGGAAAAATTACCAACATAACAACCGACTCAAGATGTCCCAC
CCAAGGGGAAGCGATTTTACCTGAGGAGCAGGACCAGAACTACGTGTGTAAGCATACATACGTGGACAGA
GGCTGGGGAAACGGTTGTGGTTTGTTTGGCAAGGGAAGCTTGGTGACATGCGCGAAATTTCAATGTTTAG
AATCAATAGAGGGAAAAGTGGTGCAACATGAGAACCTCAAATACACCGTCATCATCACAGTGCACACAGG
AGACCAACACCAGGTGGGAAATGAAACGCAGGGAGTTACGGCTGAGATAACATCCCAGGCATCAACCGCT
GAAGTCATTTTACCTGAATATGGAACCCTCGGGCTAGAATGCTCACCACGGACAGGTTTGGATTTCAATG
AAATGATTTTATTGACAATGAAGAACAAAGCATGGATGGTACATAGACAATGGTTCTTTGACTTACCCCT
ACCATGGACATCAGGAGCTACAACAGAAACACCAACTTGGAACAGGAAAGAGCTTCTTGTGACATTTAAA
AATGCACATGCAAAAAAGCAAGAAGTAGTTGTCCTTGGATCACAAGAGGGAGCAATGCATACAGCACTGA
CAGGAGCTACAGAGATCCAAACCTCAGGAGGCACAAGTATTTTTGCGGGGCACTTAAAATGTAGACTCAA
GATGGACAAATTGAAACTCAAGGGGATGAGCTATGCAATGTGCTTGAATACCTTTGTGTTGAAGAAAGAA
GTCTCCGAAACGCAGCATGGGACAATACTCATTAAGGTTGAGTACAAAGGGGAAGATGCACCCTGCAAGA
TTCCTTTCTCCACGGAGGATGGACAAGGGAAAGCTCACAATGGCAGACTGATCACAGCCAATCCAGTGGT
GACCAAGAAGGAGGAGCCTGTCAACATTGAGGCTGAACCTCCT

>EF625834.1 Dengue virus 3 isolate BH-24/2003 envelope protein gene, partial cds
TGTGTGACTACCATGGCTAAGAACAAGCCCACGCTGGACATAGAGCTTCAGAAGACCGAGGCCACCCAAC
TGGCGACCCTAAGGAAGCTATGCATTGAGGGAAAAATTACCAACATAACAACCGACTCAAGATGTCCCAC
CCAAGGGGAAGCGATTTTACCTGAGGAGCAGGACCAGAACTACGTGTGTAAGCATACATACGTGGACAGA
GGCTGGGGAAACGGTTGTGGTTTGTTTGGCAAGGGAAGCTTGGTGACATGCGCGAAATTTCAATGTTTAG
AATCAATAGAGGGAAAAGTGGTGCAACATGAGAACCTCAAATACACCGTCACCATCACAGTGCACACAGG
AGACCAACACCAGGTGGGAAATGAAACGCAGGAAGTTACGGCTGAGATAACATCCCAGGCATCAACCGCT
GAAGTCATTTTACCTGAATATGGAACCCTCGGGCTAGAATGCTCACCACGGACAGGTTTGGATTTCAATG
AAATGATTTTATTGACAATGAAGAACAAAGCATGGATGGTACATAGACAATGGTTCTTTGACTTACCCCT
ACCATGGACATCAGGAGCTACAACAGAAACACCAACTTGGAACAGGAAAGAGCTTCTTGTGACATTTAAA
AATGCACATGCAAAAAAGCAAGAAGTAGTTGTCCTTGGATCACAAGAGGGAGCAATGCATACAGCACTGA
CAGGAGCTACAGAGATCCAAACCTCAGGAGGCACAAGTATTTTTGCGGGGCACTTAAAATGTAGACTCAA
GATGGACAAATTGAAACTCAAGGGGATGAGCTATGCAATGTGCTTGAATACCTTTGTGTTGAAGAAAGAA
GTCTCCGAAACGCAGCATGGGACAATACTCATTAAGGTTGAGTACAAAGGGGAAGATGCACCCTGCAAGA
TTCCTTTCTCCACGGAGGATGGACAAGGGAAAGCTCACAATGGCAGACTGATCACAGCCAATCCAGTGGT
GACCAAGAAGGAGGAGCCTGTCAACATTGAGGCTGAACCTCCT

>EF625833.1 Dengue virus 3 isolate BH-19/2003 envelope protein gene, partial cds
TGTGTGACTACCATGGCTAAGAACAAGCCCACGCTGGACATAGAGCTTCAGAAGACCGAGGCCACCCAAC
TGGCGACCCTAAGGAAGCTATGCATTGAGGGAAAAATTACCAACATAACAACCGACTCAAGATGTCCCAC
CCAAGGGGAAGCGATTTTACCTGAGGAGCAGGACCAGAACTACGTGTGTAAGCATACATACGTGGACAGA
GGCTGGGGAAACGGTTGTGGTTTGTTTGGCAAGGGAAGCTTGGTGACATGCGCGAAATTTCAATGTTTAG
AATCAATAGAGGGAAAAGTGGTGCAACATGAGAACCTCAAATACACCGTCATCATCACAGTGCACACAGG
AGACCAACACCAGGTGGGAAATGAAACGCAGGGAGTTACGGCTGAGATAACATCCCAGGCATCAACCGCT
GAAGTCATTTTACCTGAATATGGAACCCTCGGGCTAGAATGCTCACCACGGACAGGTTTGGATTTCAATG
AAATGATTTTATTGACAATGAAGAACAAAGCATGGATGGTACATAGACAATGGTTCTTTGACTTACCCCT
ACCATGGACATCAGGAGCTACAACAGAAACACCAACTTGGAACAGGAAAGAGCTTCTTGTGACATTTAAA
AATGCACATGCAAAAAAGCAAGAAGTAGTTGTCCTTGGATCACAAGAGGGAGCAATGCATACAGCACTGA
CAGGAGCTACAGAGATCCAAACCTCAGGAGGCACAAGTATTTTTGCGGGGCACTTAAAATGTAGACTCAA
GATGGACAAATTGAAACTCAAGGGGATGAGCTATGCAATGTGCTTGAATACCTTTGTGTTGAAGAAAGAA
GTCTCCGAAACGCAGCATGGGACAATACTCATTAAGGTTGAGTACAAAGGGGAAGATGCACCCTGCAAGA
TTCCTTTCTCCACGGAGGATGGACAAGGGAAAGCTCACAATGGCAGACTGATCACAGCCAATCCAGTGGT
GACCAAGAAGGAGGAGCCTGTCAACATTGAGGCTGAACCTCCT

>EF625832.1 Dengue virus 3 isolate BH-16/2003 envelope protein gene, partial cds
TGTGTGACTACCATGGCTAAGAACAAGCCCACGCTGGACATAGAGCTTCAGAAGACCGAGGCCACCCAAC
TGGCGACCCTAAGGAAGCTATGCATTGAGGGAAAAATTACCAACATAACAACCGACTCAAGATGTCCCAC
CCAAGGGGAAGCGATTTTACCTGAGGAGCAGGACCAGAACTACGTGTGTAAGCATACATACGTGGACAGA
GGCTGGGGAAACGGTTGTGGTTTGTTTGGCAAGGGAAGCTTGGTGACATGCGCGAAATTTCAATGTTTAG
AATCAATAGAGGGAAAAGTGGTGCAACATGAGAACCTCAAATACACCGTCATCATCACAGTGCACACAGG
AGACCAACACCAGGTGGGAAATGAAACGCAGGGAGTTACGGCTGAGATAACATCCCAGGCATCAACCGCT
GAAGTCATTTTACCTGAATATGGAACCCTCGGGCTAGAATGCTCACCACGGACAGGTTTGGATTTCAATG
AAATGATTCTATTGACAATGAAGAACAAAGCATGGATGGTACATAGACAATGGTTCTTTGACTTACCCCT
ACCATGGACATCAGGAGCTACAACAGAAACACCAACTTGGAACAGGAAAGAGCTTCTTGTGACATTTAAA
AATGCACATGCAAAAAAGCAAGAAGTAGTTGTCCTTGGATCACAAGAGGGAGCAATGCATACAGCACTGA
CAGGAGCTACAGAGATCCAAACCTCAGGAGGCACAAGTATTTTTGCGGGGCACTTAAAATGTAGACTCAA
GATGGACAAATTGAAACTCAAGGGGATGAGCTATGCAATGTGCTTGAATACCTTTGTGTTGAAGAAAGAA
GTCTCCGAAACGCAGCATGGGACAATACTCATTAAGGTTGAGTACAAAGGGGAAGATGCACCCTGCAAGA
TTCCTTTCTCCACGGAGGATGGACAAGGGAAAGCTCACAATGGCAGACTGATCACAGCCAATCCAGTGGT
GACCAAGAAGGAGGAGCCTGTCAACATTGAGGCTGAACCTCCT

>AY593244.1 Dengue virus type 2 isolate 1967/1967/india polyprotein gene, partial cds
TCCGTTCTTAGACAGCTACATCATCATAGGAGTGGAACCAGGACAATTGAAGCTGGACTGGTTCAAGAAA
GGAAGTTCCATCGGCCAAATGTTTGAGAACACAATGAGGGGAGCGAAAAGAATGGCCATTTTGGGTGACA
CAGCCTGGGATTTTGGATCTCTGGGAGGAGTGTTCACATCAATAGGAAAGGCTCTCCACCAGGTTTTTGG
AGCAATCTATGGGGCTGCTTTCAGTGGGGTCTCATGGACTATGAAGATCCTCATAGGAGTTATCATCACA
TGGATAGGAATGAACTCACGTAGCACATCACTGTCTGTGTCACTGGTATTAGTGGGAATCGTGACACTAT
ACTTGGGAGTCATGGTGCAGGCCGACAGTGGTTGCGTTGTA

>AY593243.1 Dengue virus type 2 isolate 980/1006/delhi polyprotein gene, partial cds
GCCATTCGGAGACAGCTACATCATTATAGGAGTAGAACCGGGACAACTGAAGCTCAGCTGGTTTAAGAAA
GGAAGCTCAATCGGCCAAATGTTCGAGACAACAATGAGAGGAGCGAAGAGAATGGCCATTTTAGGTGACA
CAGCCTGGGATTTTGGATCCCTGGGAGGAGTGTTCACATCTATAGGAAAGGCCCTCCACCAAGTTTTTGG
AGCAATCTATGGGGCTGCCTTCAGTGGGGTCTCATGGACTATGAAAATCCTCATAGGAGTTGTCATCACA
TGGATAGGAATGAATTCACGTAGCACCTCACTGTCTGTGTCACTAGTATTAGTGGGAGTCGTGACATTGT
ATTTGGGAGTTATGGTGCAGGCTGATAGTGGTTGTGTTGTTAACTG

>AY593242.1 Dengue virus type 2 isolate 979/1996/delhi polyprotein gene, partial cds
GCCATTCGGAGACAGCTACATCATTATAGGAGTAGAACCGGGACAACTGAAGCTCAGCTGGTTTAAGAAA
GGAAGCTCAATCGGCCAAATGTTCGAGACAACAATGAGAGGAGCGAAGAGAATGGCCATTTTAGGTGACA
CAGCCTGGGATTTTGGATCCCTGGGAGGAGTGTTCACATCTATAGGAAAGGCCCTCCACCAAGTTTTTGG
AGCAATCTATGGGGCTGCCTTCAGTGGGGTCTCATGGACTATGAAAATCCTCATAGGAGTTGTCATCACA
TGGATAGGAATGAATTCACGTAGCACCTCACTGTCTGTGTCACTAGTATTAGTGGGAGTCGTGACATTGT
ATTTGGGAGTTATGGTGCAGGCTGATAGTGGTTGTGTT

>AY593238.1 Dengue virus type 2 isolate 841/1996/delhi polyprotein gene, partial cds
GCCATTCGGAGACAGCTACATCATTATAGGAGTAGAACCGGGACAACTGAAGCTCAGCTGGTTTAAGAAA
GGAAGCTCAATCGGCCAAATGTTCGAGACAACAATGAGAGGAGCGAAGAGAATGGCCATTTTAGGTGACA
CAGCCTGGGATTTTGGATCCCTGGGAGGAGTGTTCACATCTATAGGAAAGGCCCTCCACCAAGTTTTTGG
AGCAATCTATGGGGCTGCCTTCAGTGGGGTCTCATGGACTATGAAAATCCTCATAGGAGTTGTCATCACA
TGGATAGGAATGAATTCACGTAGCACCTCACTGTCTGTGTCACTAGTATTAGTGGGAGTCGTGACATTGT
ATTTGGGAGTTATGGTGCAGGCTGATAGTGGTTGTGTTGTT

>AY593237.1 Dengue virus type 2 isolate 838/1996/delhi polyprotein gene, partial cds
GCCATTCGGAGACAGCTACATCATTATAGGAGTAGAACCGGGACAACTGAAGCTCAGCTGGTTTAAGAAA
GGAAGCTCAATCGGCCAAATGTTCGAGACAACAATGAGAGGAGCGAAGAGAATGGCCATTTTAGGTGACA
CAGCCTGGGATTTTGGATCCCTGGGAGGAGTGTTCACATCTATAGGAAAGGCCCTCCACCAAGTTTTTGG
AGCAATCTATGGGGCTGCCTTCAGTGGGGTCTCATGGACTATGAAAATCCTCATAGGAGTTGTCATCACA
TGGATAGGAATGAATTCACGTAGCACCTCACCGTCTGTGTCACTAGTATTAGTGGGAGTCGTGACATTGT
ATTTGGGAGTTATGGTGCAGGCTGATAGTGGTTGTGTTGTTAACTGGAAAAACAA

>AY593236.1 Dengue virus type 2 isolate 1436/1996/delhi polyprotein gene, partial cds
GCCATTCGGAGACAGCTACATCATTCTAGGAGTAGAACCGGGACAACTGAAGCTCAGCTGGTTTAAGAAA
GGAAGCTCAATCGGCCAAGTGTTCGAGACAACAATGAGAGGAGCGAAGAGAATGGCCATTTTAGGTGACA
CAGCCTGGGATTTTGGATCCCTGGGAGGAGTGTTCACATCTATAGGAAAGGCCCTCCACCAAGTTTTTGG
AGCAATCTATGGGGCTGCCTTCAGTGGGGTCTCATGGACTATGAAAATCCTCATAGGAGTTGTCATCACA
TGGATAGGAATGAATTCACGTAGCACCTCACTGTCTGTGTCACTAGTATTAGTGGGAGTCGTGACATTGT
ATTTGGGAGTCATGGTGCAGGCTGATAGTGGTTGTGTTGTGAACTGGAAAAA

>AY593235.1 Dengue virus type 2 isolate 1432/1996/delhi polyprotein gene, partial cds
GCCATTCGGAGACAGCTACATCATTATAGGAGTAGAACCGGGACAACTGAAGCTCAGCTGGTTTAAGAAA
GGAAGCTCAATCGGCCAAATGTTCGAGACAACAATGAGAGGAGCGAAGAGAATGGCCATTTTAGGTGACA
CAGCCTGGGATTTTGGATCCCTGGGAGGAGTGTTCACATCTATAGGAAAGGCCCTCCACCAAGTTTTTGG
AGCAATCTATGGGGCTGCTTTCAGTGGGGTCTCATGGACTATGAAAATCCTCATAGGAGTTGTCATCACA
TGGATAGGAATGAATTCACGTAGCACCTCACTGTCTGTGTCACTAGTATTAGTGGGAGTCGTGACATTGT
ATTTGGGAGTCATGGTGCAGGCTGATAGTGGTTGTGTTGTTAACTGGAAAAACAA

>AY593234.1 Dengue virus type 2 isolate 1029/1996/delhi polyprotein gene, partial cds
GCCATTCGGATACAGCTACATCATTCTAGGAGTAGAACCGGGACAACTGAAGCTCAGCTGGTTTAAGAAA
GGAAGCTCAATCGGCCAAATGTTCGAGACAACAATGAGAGGAGCGAAGAGAATGGCCATTTTAGGTGACA
CAGCCTGGGATTTTGGCTCCCTGGGAGGAGTGTTCACATCTATAGGAAAGGCCCTCCACCAAGTTTTTGG
AGCAATCTATGGGGCTGCCTTCAGTGGGGTCTCATGGACTATGAAAATCCTCATAGGAGTTGTCATCACA
TGGATAGGAATGAATTCACGTAGCACCTCACTGTCTGTGTCACTAGTATTAGTGGGAGTCGTGACATTGT
ATTTGGGAGTCATGGTGCAGGCTGATAGTGGTTGTGTTGTTAACTGGAAAAACAAAAAAACTGAAATCGA

>AY179733.1 Dengue virus type 2 envelope glycoprotein mRNA, partial cds
TATGCTTGCATAGGAATATCAAATAGAGACTTTGTAGAAGGGGTTTCAGGAGGAAGCTGGGTTGAGATAG
TCTTAGAACATGGAAGCTGTGTGACGACGATGGCAAANAACAAACCAACATTGGATTTTGAACTGATAAA
AACAGAAGCCAAACAACCTGCCACTCTAAGGGAGTACTGTATAGAGGCAAAGCTGACCAACACAACAACA
GAATCTCGCTGCCCAACACAAGGAGAACCCAGCCTANATGAANAGCAGGACAANAGGTTCGTCTGCAAAC
ACTCCATGGTGGACAGAGGATGGGGAAATGGATGTGGATTATTTGGAAAAGGAANCATTGTGACCTGTGC
TATGTTCACATGCAAAAAGAACATGAAAGGAAAAGTCGTGCAACCAGAAAACTTGGAATACACCATTGTG
ATAACACCTCACTCAGGGGAAGAGCATGCAGTCGGAAATGACACAGGAAAAACTGG

>EF428575.1 Dengue virus 3 isolate BH-16/2003 polyprotein gene, partial cds
ATGCTGAAACGCGCGAGAAACCGTGTGTCAACTGGATCACAGTTGGCGAAGAGATTCTCAAGAGGATTGC
TGAACGGCCAAGGACCAATGAAATTGGTTATGGCGTTTATAGCTTTCCTCAGATTTCTAGCCATTCCACC
GACAGCAGGAGTCTTGGCTAGATGGGGTACCTTTAAGAAGTCGGGGGCTATTAAGGTTTTAAAAGGCTTC
AAGAAGGAGATCTCAAACATGCTGAGCATTATCAACAAACGGAAAAAGACATCGCTCTGTCTCATGATGA
TGTTACCAGCAACACTTGCTTTCCACTTAACTTCACGAGATGGAGAGCCGCGCATGATTGTGGGGAAGAA
TGAAAGAGGAAAATCCCTACTTTTTAAGACAGCCTCTGGAATCAACATGTGCACACTCATAGCCATGGAT
TTGGGAGAGATGTGTGATGACACGGTCACTTACAAATGCCCCCACATTACCGAAGTGGAACCTGAAGACA
TTGACTGTTGGTGC

>EF428574.1 Dengue virus 3 isolate BH-19/2003 polyprotein gene, partial cds
ATGCTGAAACGCGCGAGAAACCGTGTGTCAACTGGATCACAGTTGGCGAAGAGATTCTCAAGAGGATTGC
TGAACGGCCAAGGACCAATGAAATTGGTTATGGCGTTTATAGCTTTCCTCAGATTTCTAGCCATTCCACC
GACAGCAGGAGTCTTGGCTAGATGGGGTACCTTTAAGAAGTCGGGGGCTATTAAGGTTTTAAAAGGCTTC
AAGAAGGAGATCTCAAACATGCTGAGCATTATCAACAAACGGAAAAAGACATCGCTCTGTCTCATGATGA
TGTTACCAGCAACACTTGCTTTCCACTTAACTTCACGAGATGGAGAGCCGCGCATGATTGTGGGGAAGAA
TGAAAGAGGAAAATCCCTACTTTTTAAGACAGCCTCTGGAATCAACATGTGCACACTCATAGCCATGGAT
TTGGGAGAGATGTGTGATGACACGGTCACTTACAAATGCCCCCACATTACCGAAGTGGAACCTGAAGACA
TTGACTGTTGGTGC

>EF428573.1 Dengue virus 3 isolate MG-27/2002 polyprotein gene, partial cds
ATGCTGAAACGCGCGAGAAACCGTGTGTCAACTGGATCACAGTTGGCGAAGAGATTCTCAAGAGGATTGC
TGAACGGCCAAGGACCAATGAAATTGGTTATGGCGTTTATAGCTTTCCTCAGATTTCTAGCCATTCCACC
GACAGCAGGAATCTTGGCTAGATGGGGTACCTTTAAGAAGTCGGGGGCTATTAAGGTTTTAAAAGGCTTC
AAGAAGGAGATCTCAAACATGCTGAGCATTATCAACAAACGGAAAAAGACATCGCTCTGTCTCATGATGA
TGTTACCAGCAACACTTGCTTTCCACTTAACTTCACGAGATGGAGAGCCGCGCATGATTGTGGGGAAGAA
TGAAAGAGGAAAATCCCTACTTTTTAAGACAGCCTCTGGAATCAACATGTGCACACTCATAGCCATGGAT
TTGGGAGAGATGTGTGATGACACGGTCACTTACAAATGCCCCCACATTACCGAAGTGGAACCTGAAGACA
TTGACTGTTGGTGC

>EF428572.1 Dengue virus 3 isolate MG-20/2004 polyprotein gene, partial cds
ATGCTGAAACGCGCGAGAAACCGTGTGTCAACTGGATCACAGTTGGCGAAGAGATTCTCAAGAGGATTGC
TGAACGGCCAAGGACCAATGAAATTGGTTATGGCGTTTATAGCTTTCCTCAGATTTCTAGCCATTCCACC
GACAGCAGGAGTCTTGGCTAGATGGGGTACCTTTAAGAAGTCGGGGGCTATTAAGGTTTTAAAAGGCTTC
AAGAAGGAGATCTCAAACATGCTGAGCATTATCAACAAACGGAAAAAGACATCGCTCTGTCTCATGATGA
TGTTACCAGCAACACTTGCTTTCCACTTAACTTCACGAGATGGAGAGCCGCGCATGATTGTGGGGAAGAA
TGAAAGAGGAAAATCCCTACTTTTTAAGACAGCCTCTGGAATCAACATGTGCACACTCATAGCCATGGAT
TTGGGAGAGATGTGTGATGACACGGTCACTTACAAATGCCCCCACATTACCGAAGTGGAACCTGAAGACA
TTGACTGTTGGTGC

>EF428571.1 Dengue virus 3 isolate BH-22/2004 polyprotein gene, partial cds
ATGCTGAAACGCGCGAGAAACCGTGTGTCAACTGGATCACAGTTGGCGAAGAGATTCTCAAGAGGATTGC
TGAACGGCCAAGGACCAATGAAATTGGTTATGGCGTTTATAGCTTTCCTCAGATTTCTAGCCATTCCACC
GACAGCAGGAGTCTTGGCTAGATGGGGTACCTTTAAGAAGTCGGGGGCTATTAAGGTTTTAAAAGGCTTC
AAGAAGGAGATCTCAAACATGCTGAGCATTATCAACAAACGGAAAAAGACATCGCTCTGTCTCATGATGA
TGTTACCAGCAACACTTGCTTTCCACTTAACTTCACGAGATGGAGAGCCGCGCATGATTGTGGGGAAGAA
TGAAAGAGGAAAATCCCTACTTTTTAAGACAGCCTCTGGAATCAACATGTGCACACTCATAGCCATGGAT
TTGGGAGAGATGTGTGATGACACGGTCACTTACAAATGCCCCCACATTACCGAAGTGGAACCTGAAGACA
TTGACTGTTGCACC

>EF428570.1 Dengue virus 3 isolate BH-24/2003 polyprotein gene, partial cds
ATGCTGAAACGCGCGAGAAACCGTGTGTCAACTGGATCACAGTTGGCGAAGAGATTCTCAAGAGGATTGC
TGAACGGCCAAGGACCAATGAAATTGGTTATGGCGTTTATAGCTTTCCTCAGATTTCTAGCCATTCCACC
GACAGCAGGAGTCTTGGCTAGATGGGGTACCTTTAAGAAGTCGGGGGCTATTAAGGTTTTAAAAGGCTTC
AAGAAGGAGATCTCAAACATGCTGAGCATTATCAACAAACGGAAAAAGACATCGCTCTGTCTCATGATGA
TGTTACCAGCAACACTTGCTTTCCACTTAACTTCACGAGATGGAGAGCCGCGCATGATTGTGGGGAAGAA
TGAAAGAGGAAAATCCCTACTTTTTAAGACAGCCTCTGGAATCGACATGTGCACACTCATAGCCATGGAT
TTGGGAGAGATGTGTGATGACACGGTCACTTACAAATGCCCCCACATTACCGAAGTGGAACCTGAAGACA
TTGACTGTTGGTGC

>EF428569.1 Dengue virus 3 isolate BH-25/2003 polyprotein gene, partial cds
ATGCTGAAACGCGCGAGAAACCGTGTGTCAACTGGATCACAGTTGGCGAAGAGATTCTCAAGAGGATTGC
TGAACGGCCAAGGACCAATGAAATTGGTTATGGCGTTTATAGCTTTCCTCAGATTTCTAGCCATTCCACC
GACAGCAGGAGTCTTGGCTAGATGGGGTACCTTTAAGAAGTCGGGGGCTATTAAGGTTTTAAAAGGCTTC
AAGAAGGAGATCTCAAACATGCTGAGCATTATCAACAAACGGAAAAAGACATCGCTCTGTCTCATGATGA
TGTTACCAGCAACACTTGCTTTCCACTTAACTTCACGAGATGGAGAGCCGCGCATGATTGTGGGGAAGAA
TGAAAGAGGAAAATCCCTACTTTTTAAGACAGCCTCTGGAATCAACATGTGCACACTCATAGCCATGGAT
TTGGGAGAGATGTGTGATGACACGGTCACTTACAAATGCCCCCACATTACCGAAGTGGAACCTGAAGACA
TTGACTGTTGGTGC

>EF428568.1 Dengue virus 3 isolate MG-21/2003 polyprotein gene, partial cds
ATGCTGAAACGCGCGAGAAACCGTGTGTCAACTGGATCACAGTTGGCGAAGAGATTCTCAAGAGGATTGC
TGAACGGCCAAGGACCAATGAAATTGGTTATGGCGTTTATAGCTTTCCTCAGATTTCTAGCCATTCCACC
GACAGCAGGAGTCTTGGCTAGATGGGGTACCTTTAAGAAGTCGGGGGCTATTAAGGTTTTAAAAGGCTTC
AAGAAGGAGATCTCAAACATGCTGAGCATTATCAACAAACGGAAAAAGACATCGCTCTGTCTCATGATGA
TGTTACCAGCAACACTTGCTTTCCACTTAACTTCACGAGATGGAGAGCCGCGCATGATTGTGGGGAAGAA
TGAAAGAGGAAAATCCCTACTTTTTAAGACAGCCTCTGGAATCAACATGTGCACACTCATAGCCATGGAT
TTGGGAGAGATGTGTGATGACACGGTCACTTACAAATGCCCCCACATTACCGAAGTGGAACCTGAAGACA
TTGACTGTTGGTGC

>EF428567.1 Dengue virus 3 isolate BH-17/2003 polyprotein gene, partial cds
ATGCTGAAACGCGCGAGAAACCGTGTGTCAACTGGATCACAGTTGGCGAAGAGATTCTCAAGAGGATTGC
TGAACGGCCAAGGACCAATGAAATTGGTTATGGCGTTTATAGCTTTCCTCAGATTTCTAGCCATTCCACC
GACAGCAGGAGTCTTGGCTAGATGGGGTACCTTTAAGAAGTCGGGGGCTATTAAGGTTTTAAAAGGCTTC
AAGAAGGAGATCTCAAACATGCTGAGCATTATCAACAAACGGAAAAAGACATCGCTCTGTCTCATGATGA
TGTTACCAGCAACACTTGCTTTCCACTTAACTTCACGAGATGGAGAGCCGCGCATGATTGTGGGGAAGAA
TGAAAGAGGAAAATCCCTACTTTTTAAGACAGCCTCTGGAATCAACATGTGCACACTCATAGCCATGGAT
TTGGGAGAGATGTGTGATGACACGGTCACTTACAAATGCCCCCACATTACCGAAGTGGAACCTGAAGACA
TTGACTGTTGGTGC

>AY858983.1 Dengue virus 1 strain SC01 polyprotein gene, partial cds
TACGTGGACCGACAAGAACAGTTTCGAATCGGAAGCTTGCTTAACGTAGTTCTAACAGTTTTTTATTAGA
GAGCAGATCTCTGATGAACAACCAACGGAAAAAGACGGGTCGACCGTCTTTCAATATGCTGAAACGCGCG
AGAAACCGCGTGTCAACTGTTTCACAGTTGGCGAAGAGATTCTCAAAAGGATTGCTTTCAGGCCAAGGAC
CCATGAAATTGGTGATGGCTTTTATAGCATTCCTAAGATTTCTAGCCATACCTCCAACAGCAGGAATTTT
GGCTAGATGGAGCTCATTCAAGAAGAATGGAGCGATCAAAGTGTTACGGGGTTTCAAGAAAGAGATCTCA
AACATGTTGAACATAATGAACAGGAGGAAAAGATCTGTGACCATGCTCCTCATGCTGCTGCCCACAGCCC
TGGCGTTCCATCTGACCACCCGAGGAGGAGAGCCGCACATGATAGTCAGCAAGCAAGAAAGAGGAAAATC
ACTTTTGTTTAAGACCTCTGCAGGTGTCAACATGTGCACCCTTATTGCAATGGATTTGGGAGAGTTATGT
GAGGACACAATGACCTACAAATGCCCCCGGATCACTGAGACGGAACCAGATGACGTTGACTGTTGGTGCA
ATGCCACGGAGACATGGGTGACCTATGGAACATGTTCCCAAACTGGTGAACACCGACGAGACAAACGTTC
CGTCGCATTGGCACCACACGTAGGGCTCGGTCTAGAAACAAGAACCGAAACGTGGATGTCCTCTGAAGGC
GCTTGGAGACAAATACAAAAAGTGGAGACTTGGGCTTTAAGACACCCAGGATTCACGGTGATAGCCCTTT
TTCTAGCACATGCTATAGGAACATCCATTACCCAGAAAGGGATTATTTTTATTTTGCTGATGCTGGTAAC
TCCATCCATGGCCATGCGGTGCGTGGGAATAGGCAACAGAGACTTCGTGGAAGGACTCTCAGGAGCTACG
TGGGTGGATGTGGTGCTGGAGCATGGAAGTTGCGTCACTACCATGGCAAAAGACAAACCAACACTGGACA
TTGAACTCCTGAAGACGGAGGTCACAGACCCTGCAGTCCTGCGCAAACTGTGCATTGAAGCTAAAATATC
AAACACCACCACCGATTCGAGATGTCCAACACAAGGAGAAGCCACGCTGGTGGAAGAGCAGGACACGAAC
TTTGTGTGCCGACGAACGTTCGTGGACAGAGGCTGGGGCAATGGTTGTGGGCTATTCGGAAAAGGTAGCT
TAATAACGTGTGCTAAGTTTAAGTGTGTGACAAAACTGGAAGGAAAGATAGTCCAATATGAAAACTTAAA
ATATTCAGTCATAGTCACCGTACACACCGGAGACCAACATCAAGTTGGAAATGAGACCACAGAACATGGA
ACAACTGCAACCATAACACCTCAAGCTCCCACGTCGGAAATACAGCTGACAGACTACGGAGCTCTAACAT
TGGATTGTTCACCTAGAACAGGGCTAGACTTTAATGAGATGGTGTTGTTGACAATGAAAGAAAAATCATG
GCTCGTCCACAAACAATGGTTTCTAGACTTACCACTGCCTTGGACCTCGGGGGCTTCAACATCCCAAGAG
ACTTGGAACAGACAAGACTTGCTGGTCACATTTAAGACAGCTCATGCAAAAAAGCAGGAAGTAGTCGTAC
TAGGATCACAAGAAGGAGCAATGCACACTGCGCTAACTGGAGCGACAGAAATCCAAACGTCTGGAACGAC
AACAATTTTCGCAGGACACCTGAAATGCAGACTAAAAATGGATAAACTGACCTTAAAAGGGGTGTCATAT
GTAATGTGCACAGGGTCATTCAAGCTAGAGAAGGAAGTGGCTGAGACCCAGCATGGAACTGTTCTAGTGC
AGGTCAAATACGAAGGAACAGATGCACCATGCAAGATCCCCTTCTCGTCCCAAGATGAGAAGGGAGTAAC
CCAGAATGGGAGATTGATAACAGCCAACCCCATAGTCACTGACAAAGAAAAACCAGTTAACATTGAAGCG
GAGCCACCTTTTGGTGAGAGCTACCTTGTGGTAGGAGCAGGTGAAAAAGCTTTGAAACTAAGCTGGTTCA
AGAAGGGAAGCAGTATAGGAAAGATGTTTGAAGCAACTGCTCGTGGAGCACGAAGGATGGCCATCCTGGG
AGACACCGCATGGGACTTCGGTTCTATAGGAGGGGTGTTCACGTCTGTGGGAAAATTGATACACCAGATT
TTTGGGACTGCGTATGGAGTTTTGTTCAGCGGGGTTTCTTGGACTATGAAAATAGGAATAGGGATTCTGC
TGACATGGCTAGGATTAAATTCAAGGAGCACGTCCCTTTCAATGACGTGTATCGCAGTTGGCATGGTCAC
ACTGTACCTAGGAGTCATGGTTCAGGCGGACTCGGGATGTGTAATCAACTGGAAAGGCAGAGAACTCAAA
TGTGGAAGCGGCATTTTTGTCACCAATGAAGTCCACACCTGGACAGAGCAATACAAATTCCAAGCTGACT
CCCCCAAGAGACTATCAGCGGCCATTGGGAAGGCATGGGAGGAGGGTGTGTGTGGAATCCGATCAGCCAC
TCGCCTCGAGAACATTATGTGGAAGCAAATATCAAATGAACTAAACCACATCTTACTTGAAAATGACATG
AAATTTACAGTGGTCGTAGGAGAAGTTAATGGAATCTTGGCCCAAGGAAAGAAAATGATTAGGCCACAAC
CCATGGAACACAAATATTCGTGGAAAAGCTGGGGAAAAGCCAAAGTCATAGGAGCAGATGTACAGAATAC
CACTTTCATCATCGACGGCCCAAACACCCCAGAATGCCCTGATAATCAAAGAGCATGGAACATCTGGGAA
GTCGAAGACTATGGATTTGGAATTTTCACGACAAACATATGGTTGAAACTGCGTGACTCCTACACTCAAG
TGTGTGACCACCGGCTAATGTCAGCTGCCATCAAGGATAGCAAAGCAGTCCATGCTGACATGGGGTACTG
GATAGAAAGTGAAAAGAACGAGACTTGGAAGTTGGCAAGAGCCTCCTTCATAGAAGTTAAGACATGCATC
TGGCCAAAATCCCACACCCTATGGAGCAATGGAGTCCTGGAAAGTGAGATGATAATCCCAAAAATATATG
GAGGACCAATATCTCAGCACAACTACAGACCAGGATATTTCACACAAACAGCAGGGCCGTGGCACTTGGG
CAAGTTAGAACTGGATTTTGATTTATGTGAAGGTACCACCGTTGTTGTGGATGAACATTGTGGAAATCGA
GGACCATCTCTTAGAACCACAACAGTCACAGGAAAGATAATCCATGAATGGTGCTGTAGATCTTGCACGT
TACCCCCCCTACGTTTCAAAGGAGAAGACGGGTGCTGGTACGGTATGGAAATCAGACCAGTCAAGGAGAA
GGAAGAGAACCTAGTTAAATCAATGGTCTCTGCAGGGTCAGGAGAAGTGGACAGTTTTTCACTAGGACTG
CTATGCATATCAATAATGATAGAAGAGGTAATGAGATCTAGATGGAGTAGAAAAATGCTGATGACTGGAA
CATTGGCTGTGTTCCTCCTTCTTACAATGGGACAATTGACATGGAATGATCTGATCAGGCTATGTATCAT
GGTTGGAGCCAATGCTTCAGACAAGATGGGGATGGGAACAACGTACCTAGCTTTGATGGCCACTTTCAGA
ATGAGACCAATGTTCGCAGTCGGGCTACTGTTTCGCAGATTAACGTCTAGAGAAGTTCTTCTTCTCACAG
TTGGATTGAGTCTAGTGGCATCTGTAGAACTACCAAATTCCTTGGAGGAGCTAGGGGATGGACTTGCAAT
GGGCATCATGATGTTGAAATTACTAACTGATTTTCAGTCACACCAGCTATGGGCTGCCTTGCTGTCTTTA
ACATTTGTCAAAACAACTTTATCATTGCACTACGCATGGAAGACAATGGCTATGATACTGTCAATTGTAT
CTCTCTTCCCTCTATGCCTGTCCACGACTTCTCAAAAAACAACATGGCTCCCGGTGCTGCTGGGATCTCT
TGGATGCAAACCACTAACCATGTTTCTTATAACAGAAAACAAAATCTGGGGAAGGAAAAGTTGGCCTCTC
AATGAGGGAATTATGGCTGTTGGAATAGTTAGTATTCTTCTAAGTTCACTCCTCAAAAATGATGTGCCAC
TAGCTGGCCCACTAATAGCTGGAGGCATGCTAATAGCATGTTATGTTATATCTGGAAGCTCGGCCGATTT
ATCATTGGAGAAAGCGGCTGAGGTCTCCTGGGAAGAAGAAGCAGAACACTCTGGTGCCTCACACAACATA
CTAGTGGAGGTCCAAGATGATGGAACCATGAAGATAAAGGATGAAGAGAGAGATGACACACTTACCATTC
TCCTCAAAGCAACTTTGCTAGCAATCTCAGGGGTGTACCCAATGTCAATACCGGCGACCCTCTTTGTGTG
GTACTTTTGGCAGAAAAAGAAACAGAGATCAGGAGTGCTATGGGACACACCCAGCCCTCCAGAAGTGGAA
AAAGCAGTCCTTGATGATGGCATTTATAGAATTCTCCAAAGAGGACTGTTGGGCAAGTCTCAAGTAGGAG
TAGGAGTTTTTCAAGAAGGTGTGTTTCACACAATGTGGCACGTCACCAGGGGAGCTGTCCTCATGTATCA
AGGGAAGAGATTGGAACCAAGTTGGGCCAGTGTCAAAAAAGACTTGATCTCATATGGAGGAGGTTGGAGG
TTTCAAGGATCCTGGAACACGGGAGAAGAAGTGCAGGTGATTGCTGTTGAACCGGGGAAGAACCCTAAAA
ACGTACAGACAGCGCCGGGTACCTTTAAGACTCCTGAAGGTGAAGTTGGAGCTATAGCTCTAGACTTTAA
ACCCGGCACATCTGGATCTCCTATTGTGAACAGGGAGGGAAAAATAGTAGGTCTTTATGGAAATGGAGTG
GTGACAACAAGTGGAACCTACGTCAGTGCCATAGCTCAAGCCAAAGCATCACAAGAAGGACCTCTACCAG
AGATTGAGGACGAGGTGTTTAGGAAAAGAAACTTAACAATAATGGACTTACATCCAGGATCGGGAAAAAC
AAGAAGATACCTTCCAGCCATAGTCCGTGAGGCTATAAAAAGAAAGTTACGCACGCTAGTCTTAGCTCCC
ACAAGAGTTGTCGCCTCTGAAATGGCAGAGGCGCTCAAGGGAATGCCAATAAGGTACCAGACAACAGCAG
TGAAAAGTGAACACACGGGAAGGGAGATAGTTGACCTTATGTGTCACGCCACTTTTACCATGCGTCTCCT
TTCCCCTGTGAGAGTTCCCAATTATAATATGATTATCATGGATGAAGCACATTTCACTGATCCAGCCAGC
ATAGCAGCCAGAGGGTATATCTCAACCCGAGTGGGTATGGGTGAAGCAGCTGCAATTTTCATGACAGCCA
CTCCCCCCGGATCGATGGAGGCCTTTCCACAGAGCAATGCAGTTATCCAAGATGAGGAAAGAGACATTCC
TGAAAGGTCATGGAACTCAGGCTATGACTGGATTACTGATTTCCCAGGTAAAACAGTTTGGTTTGTTCCA
AGCATCAAATCAGGAAATGACATTGCCAACTGTTTAAGAAAGAATGGGAAACGGGTGATCCAATTGAGCA
GAAAAACCTTCGACACTGAGTACCAGAAGACAAAAAATAACGACTGGGACTATGTTGTCACAACTGACAT
ATCCGAAATGGGAGCAAACTTCCGAGCAGACAGGGTAATAGACCCGAGGCGGTGCTTGAAACCAGTAATA
CTAAAAGATGGCCCAGAGCGTGTCATCCTAGCCGGACCGATGCCAGTGACTGTGGCTAGCGCCGCCCAGA
GGAGAGGAAGAATTGGAAGGAACCAAAATAAGGAAGGTGATCAGTACATTTACATGGGACAGCCTCTAAA
TAATGATGAGGACCACGCCCATTGGACAGAAGCAAAAATGCTCCTTGACAACATAAACACACCAGAAGGG
ATTATCCCAGCCCTCTTTGAGCCGGAGAGAGAAAAGAGTGCAGCAATAGACGGGGAATACAGACTACGGG
GTGAAGCGAGGAAAACTTTCGTGGAGCTTATGAGAAGAGGAGATCTACCTGTCTGGCTATCCTACAAAGT
TGCCTCAGAAGGCTTCCAGTACTCCGACAGAAGGTGGTGCTTTGATGGAGAAAGGAACAACCAGGTGCTG
GAGGAGAACATGGACGTGGAGATCTGGACAAAAGAAGGAGAAAGAAAGAAACTACGACCCCGCTGGCTGG
ATGCCAGAACATACTCTGACCCAATGGCTCTGCGCGAATTCAAAGAGTTCGCAGCAGGAAGAAGAAGCGT
TTCAGGTGACCTAATATTAGAAATAGGGAAACTTCCACAACATTTAACGCAAAGGGCCCAGAATGCCTTG
GACAATCTGGTTATGCTGCACAACTCTGAACAGGGAGGAAAAGCCTATAGACACGCCATGGAAGAACTAC
CAGACACCATAGAAACGTTAATGCTTCTGGCTTTGATAGCTGTGCTGACTGGTGGGGTGACGTTGTTCTT
CCTATCAGGAAGGGGTCTAGGAAAAACATCCATTGGCCTACTCTGCGTGATGGCCTCAAGCGCACTGCTA
TGGATAGCCAGTGTGGAACCCCATTGGATAGCGGCCTCTATCATACTGGAGTTCTTTCTGATGGTGTTGC
TTATTCCAGAACCGGACAGACAACGCACTCCACAAGACAACCAGCTAGCTTACGTGGTGATAGGTCTATT
ATTCATGATATTGACAGTGGCAGCCAATGAGATGGGATTGCTGGAAACCACAAAGAAGGACCTAGGGATT
GGTCATGCAGCTGTTGAAAACCACCATCATGCTGCAATGCTGGACGTAGACCTACATCCAGCTTCAGCCT
GGACCCTCTATGCAGTGGCCACAACAATTATCACTCCCATGATGAGACACACAATTGAAAACACAACGGC
AAATATTTCCCTGACAGCTATCGCAAACCAGGCAGCCATATTGATGGGACTTGACAAGGGATGGCCAATA
TCAAAGATGGACATAGGAGTTCCACTTCTCGCCTTGGGGTGCTATTCTCAGGTGAACCCGCTGACGCTGA
CAGCGGCGGTAATGATGTTAGTGGCTCATTACGCCATAATTGGACCCGGACTGCAAGCAAAAGCTACTAG
AGAAGCTCAAAAAAGGACAGCAGCTGGAATAATGAAAAACCCAACTGTCGATGGGATCGTTGCAATAGAT
TTGGACCCTGTGGTTTACGATGCAAAATTTGAAAAACAGCTAGGCCAAATAATGCTGTTAATACTTTGCA
CATCACAGATCCTCCTGATGCGGACCACATGGGCCTTGTGTGAATCCCTCACACTAGCCACTGGACCTCT
GACCACACTCTGGGAGGGATCTCCAGGAAAATTAA

>AY858049.1 Dengue virus 4 strain SW36i polyprotein gene, partial cds
ATGCTCGAGCCCGCAGTGGGGATCTGCAAATTCGCCCTTCTATGGATTTGGGTGATATGTGTGAAGACAC
TGTCACGTATAAATGTCCTCTACTGGTTAACACCGAACCTGAAGACATTGATTGCTGGTGCAATCTCACG
TCCACCTGGGTCATGTACGGGACATGCACCCAGAGCGGAGAACGGAGGCGAGAGAAGCGCTCAGTAGCTT
TAACACCACATTCAGGAATGGGATTGGAAACAAGAGCTGAGACATGGATGTCATCGGAAGGGGCTTGGAA
ACATGCTCAGAGAGTGGAAAGCTGGATACTCAGAAACCCAGGATTCGCGCTCCTGGCAGGATTTATGGCT
TACATGATTGGGCAAACAGGAATCCAGCGAACTGTTTTCTTTGTCCTAATGATGCTAGTCGCCCCATCCT
ACGGAATGCGATGCGTAGGGGTAGGGAACAGAGACTTTGTGGAAGGAGTCTCGGGTGGAGCATGGGTCGA
CTTGGTGCTAGAACATGGAGGATGCGTCACAACCATGGCCCAGGGAAAACCAACCTTGGATTTTGAACTG
GCCAAGACAACAGCTAAGGAAGTGGCTCTGTTAAGAACCTATTGCATTGAAGCTTCGATATCAAACATAA
CCACGGCAACAAGATGTCCAACGCAAGGAGAGCCTTATCTCAAAGAGGAACAAGACCAACAGTACATTTG
CCGGAGAGATGTGGTAGATAGAGGGTGGGGCAATGGCTGTGGCTTGTTTGGAAAAGGAGGAGTTGTGACA
TGTGCGAAGTTTCTATGCTCGGGGAAGATAACAGGCAATCTGGTCCAAATTGAAAACCTTGAATATACGG
TAGTTGTGACAGTCCACAATGGAGACACCCATGCAGTGGGAAATGACACATCCAATCATGGAGTGACAGC
CACGATAACTCCCAGGTCACCATCGGTAGAAGTCAAATTGCCGGACTATGGAGAACTAACACTCGATTGT
GAACCCAGGTCCGGAATTGACTTCAATGAGATGATCCTGATGAAAATGAAAAAGAAAACGTGGCTTGTGC
ACAAGCAATGGTTTTTGGACCTACCTCTACCATGGACAGCAGGAGCAGACACATCAGAAGTTCATTGGAA
TTATAAAGAGAGAATGGTGACATTCAAAGTTCCTCATGCCAAGAGACAGGATGTGACAGTGCTAGGATCT
CAGGAGGGAGCTATGCATTCTGCCCTCGCCGGAGCCACAGAAGTGGATTCTGGTGATGGAAATCACATGT
TTGCAGGACATCTCAAGTGCAAAGTCCGTATGGAGAAATTGAGAATTAAGGGAATGTCATACACGATGTG
TTCAGGAAAGTTCTCAATTGACAAAGAGATGGCAGAAACACAGCATGGGACAACAGTGGTGAAAGTCAAG
TACGAAGGCGCTGGAGCTCCGTGTAAAGTCCCCATAGAGATAAGAGATGTGAACAAGGAAAAAGTAGTTG
GGCGCATCATCTCATCTACCCCTTTTGCTGAGAATACCAACAGCGTAACCAACATAGAATTAGAACCCCC
TTTTGGGGACAGCTACATAGTGATAGGTGTTGGAGATAGTGCATTAACACTCCATTGGTTCAGGAAAGGG
AGCTCCATTGGCAAGATGTTCGAGTCCACATACAGAGGTGCAAAACGAATGGCCATTTTAGGTGAAACAG
CTTGGGATTTTGGTTCTGTTGGTGGACTGTTCACATCACTGGGAAAGGCTGTACACCAAGTTTTTGGAAG
TGTGTATACAACCATGTTTGGAGGGGTCTCATGGATGATTAGAATCCTAATTGGGTTCTTAGTACTGTGG
ATTGGCACGAATTCAAGAAATACTTCAATGGCAATGACGTGCATAGCTGTTGGAGGAATCACTCTGTTTC
TAGGTTTCACAGTTCAAGCAGACATGGGTTGTGTGGTGTCATGGAATGGGAAGGAACTAAAATGTGGAAG
CGGAATCTTTGTGGTTGACAACGTGCACACTTGGACAGAACAGTACAAATTCCAACCAGAGTCCCCAGCG
AGGCTAGCGTCTGCAATATTGAATGCCCACAAAGATGGGGTCTGTGGAATCAGATCAACCACGAGGCTGG
AAAATGTTATGTGGAAGCAAATAACCAACGAGCTAAACTATGTTCTCTGGGAAGGAGGACATGACCTCAC
TGTAGTGGCTGGGGACGTGAAAGGGGTGTTGACCAAAGGCAAGAGAGCACTCACACCTCCAGTGAATGAT
CTGAAATATTCATGGAAGACATGGGGAAAAGCAAAAATCTTTACCCCAGAAGCAAGAAATAGCACATTTT
TAATAGACGGACCAGACACCTCCGAATGCCCCAATGAACGAAGAGCATGGAACTTTTTTGAGGTAGAAGA
CTATGGATTTGGCATGTTTACGACCAACATATGGATGAAATTCCGAGAAGGAAGTTCAGAAGTGTGTGAC
CATAGATTAATGTCGGCGGCAATCAAAGATCAGAAAGCTGTGCATGCTGACATGGGTTATTGGATAGAGA
GCTCAAAAAACCAGACCTGGCAGATAGAGAAAGCATCCCTTATTGAAGTGAAAACATGTCTGTGGCCCAA
AACCCACACGCTGTGGAGCAATGGAGTGCTGGAAAGTCAGATGCTCATTCCAAGATCATATGCAGGCCCT
TTTTCACAGCACAATTACCGCCAGGGCTATGCCACGCAAACCGCGGGCCCATGGCACTTGGGCAAATTGG
AGATAGACTTTGGAGAATGTCCCGGAACAACAGTCACAATTCAGGAGGATTGTGGCCATAGAGGCCCATC
TCTGAGGACCACCACTGCATCTGGAAAACTGGTCACGCAGTGGTGCTGCCGCTCCTGCACGATGCCTCCC
TTAAGGTTCTTGGGAGAAGATGGATGCTGGTACGGGATGGAGATTAGGCCCTTGAGTGAAAAAGAAGAGA
ACATGGTCAAATCACAGGTAACAGCCGGACAGGGTACATCAGAAACTTTTTCTATGGGGCTGCTATGCCT
GACCTTGTTCGTGGAAGAATGCTTAAGGAGAAGAGTCACTAGGAAACACATGATATTGGTTGTGGTAATC
GCTCTTTGTGCTATCATCCTAGGAGGTCTCACATGGATGGACTTACTACGAGCCCTTATCATGTTAGGGG
ACACTATGTCTGGTAGAATAGGAGGACAGATTCACCTAGCCATCATGGCAGTGTTCAAGATGTCACCAGG
ATATGTGCTGGGTGTGTTTTTAAGGAAACTTACTTCAAGAGAGACAGCGCTGATGGTAATAGGAATGGCC
ATGACAACGGTGTTTTCAATTCCACATGACCTCATGGAACTCATTGATGGAATATCATTGGGGTTGATAT
TACTAAAAATAGTAACACACTTTGATAACACCCAGGTGGGAACCTTAGCCCTTTCCCTGACTTTCATAAG
ATCAACAACACCATTAGTCATGGCTTGGAGGACCATCATGGCTGTGTTCTTTGTGGTCACACTCATTCCT
TTGTGCAGGACAAGCTGTCTTCAAAAACAGTCCCATTGGGTAGAAATAACAGCACTTATCTTAGGAGCCC
AGGCTTTGCCAGTGTACCTAATGACTCTCATGAAAGGAGCCTCAAGAAGATCTTGGCCTCTTAACGAGGG
CATAATGGCTGTGGGTTTGGTGAGCCTCTTAGGAAGCGCCCTCCTAAAGAATGATGTTCCTTTAGCTGGC
CCAATGGTGGCAGGAGGCTTACTTCTAGCGGCTTACGTAATGAGTGGTAGCTCAGCAGACCTGTCACTAG
AGAAGGCTGCCAATGTGCAATGGGATGAAATGGCGGACATAACTGGCTCAAGCCCAATCATAGAAGTGAA
GCAGGATGAAGATGGCTCTTTCTCCATACGAGACGTCGAGGAAACCAACATGATAACCCTCTTGGTGAAA
CTGGCGCTGATAACAGTATCAGGTCTTTACCCCTTGGCAATTCCAGTTACAATGGCACTATGGTATATTT
GGCAAGTGAAAACACAAAGATCAGGAGCTCTGTGGGACGTCCCCTCACCCGCTGCCACTCAGAAAGCCAC
ACTGTCTGAAGGGGTGTATAGGATCATGCAAAGAGGGTTGTTCGGGAAAACTCAGGTTGGAGTAGGGATA
CACATGGAAGGTGTATTCCACACAATGTGGCACGTAACAAGAGGATCAGTGATCTGCCATGAGACAGGGA
GATTAGAGCCATCTTGGGCTGACGTCAGGAATGACATGATATCATACGGTGGGGGATGGAGGCTCGGAGA
CAAATGGGACAAAGAAGAAGATGTTCAAGTCCTAGCCATAGAACCAGGAAAAAATCCAAAACATGTCCAA
ACGAAACCAGGCCTTTTCAAGACCCTAACTGGAGAAATTGGAGCAGTAACTCTGGATTTCAAACCCGGAA
CGTCTGGCTCTCCTATCATAAACAAGAAAGGGAAAGTTATTGGACTCTATGGAAATGGAGTAGTTACCAA
ATCAGGTGATTACGTTAGTGCCATAACGCAAGCCGAAAGAATTGGTGAGCCAGATTATGAAGTGGATGAG
GACATTTTTCGAAAGAAAAGATTAACTATAATGGACTTACACCCCGGAGCCGGAAAGACAAAAAGAATTC
TCCCATCAATAGTCAGAGAAGCTTTGAAAAGGAGGCTGCGAACCTTGATTTTGGCCCCCACGAGAGTGGT
GGCGGCCGAGATGGAAGAGGCCTTACGCGGACTGCCAATCCGTTATCAGACCCCAGCTGTGAAATCAGAG
CACACAGGAAGAGAGATTGTAGACCTCATGTGTCATGCAACCTTCACAACGAGACTTTTGTCATCAACCA
GGGTTCCAAATTATAACCTCATAGTGATGGATGAAGCACATTTTACTGACCCCTGTAGTGTCGCAGCTAG
AGGATACATTTCAACCAGGGTGGAAATGGGAGAGGCAGCAGCTATCTTCATGACTGCAACCCCTCCTGGA
TCGATAGATCCCTTCCCCCAGAGCAACAGCCCAATAGAAGACATCGAGAGGGAAATCCCAGAAAGGTCAT
GGAACACAGGGTTCGACTGGATAACAGACTACCAAGGGAAAACTGTGTGGTTTGTTCCCAGCATAAAAGC
TGGAAATGACATTGCAAATTGTTTGAGAAAGTCGGGAAAGAGAGTAATCCAGTTGAGCAGAAAAACCTTT
GACACAGAGTATCCAAAGACGAAACTCACGGACTGGGATTTTGTGGTCACCACAGACATATCTGAAATGG
GAGCCAATTTCAGAGCTGGGAGAGTGATAGACCCTAGGAGATGCCTCAAGCCAGTTATCCTAACAGATGG
GCCAGAGAGAGTTATTCTAGCAGGTCCAATTCCAGTAACTCCAGCAAGCGCCGCTCAGAGAAGAGGGCGA
ATAGGTAGGAATCCAGCACAAGAAGATGACCAATATGTTTTCTCCGGAGACCCACTAAAGAATGATGAAG
ATCATGCTCACTGGACAGAAGCAAAGATGCTGCTTGACAATATCTACACTCCTGAAGGGATAATTCCTAC
ATTGTTTGGTCCGGAAAGGGAAAAAACCCAAGCCATTGATGGAGAGTTTCGCCTCAGAGGGGAACAAAGG
AAGACTTTTGTGGAATTGATGAGGAGAGGAGACCTTCCGGTGTGGCTGAGCTACAAGGTAGCTTCTGCCG
GTATATCTTATAAAGACCGAGAATGGTGCTTCACAGGGGAAAGGAATAACCAAATTTTAGAAGAAAACAT
GGAGGTTGAAATCTGGACTAGAGAGGGAGAAAAGAAAAAGCTAAGGCCAAAATGGTTAGATGCACGTGTG
TACGCTGACCCCATGGCTTTGAAGGATTTCAAGGAGTTTGCCAGTGGAAGAAAGAGCATAACTCTTGACA
TCCTAACAGAGATTGCCACTTTGCCAACTTACCTTTCCTCTAAGGCCAAGCTAGCCCTTGACAACATAGT
CATGCTCCACACAACAGAAAAAGGAGGGAGGGCCTACCAACACGCCCTGAACGAACTCCCGGAGTCATTG
GAAACACTCATGCTTGTAGCCCTACTAGGTGCTATGACAGCCGGTATCTTCCTGTTTTTCATGCAGGGGA
AAGGAATAGGGAAATTGTCAATGGGTCTGATAGCCATAGCTGTGGCTAGTGGCTTGCTCTGGGTAGCAGA
AATTCAGCCCCAGTGGATAGCAGCTTCAATCATACTGGAGTTTTTTCTTATGGTGCTGTTGATACCAGAA
CCAGAAAAACAAAGGACCCCACAAGACAATCAATTGATCTACGTTATATTGACCATTCTCACCATTATTG
GTCTTATAGCAGCCAATGAGATGGGGCTGATTGAAAAAACAAAAACGGACTTTGGGTTCTACCAGGTAAA
AACAGAAACCACCATTCTGGATGTGGATTTGAGACCAGCCTCAGCGTGGACACTCTATGCAGTGGCCACC
ACTATTCTGACTCCCATGCTGAGACACACCATAGAGAACACGTCTGCCAACCTATCTCTAGCAGCCATTG
CCAACCAAGCAGCTGTCCTAATGGGACTTGGAAAAGGATGGCCGCTCCACAGAATGGACCTCGGTGTGCC
GCTGCTAGCAATGGGATGCTATTCTCAAGTGAACCCAACAACCTTGACAGCATCCCTAGTCATGCTTTTA
GTTCATTATGCCATAATAGGTCCAGGATTGCAGGCAAAAGCCACAAGAGAGGCCCAGAAAAGGACAGCTG
CTGGGATCATGAAAAACCCCACTGTGGACGGGATAACAGTAATAGATCTAGAACCAATATCCTATGACCC
AAAATTTGAAAAGCAATTAGGGCAAGTCATGCTACTAGTCCTGTGTGTTGGACAATTACTTTTGATGAGA
ACAACATGGGCTCTCTGCGAAGTATTGACTCTGGCCACAGGACCAATCATGACCTTGTGGGAGGGTAACC
CAGGAAGGTTATGGAACACAACCATAGCTGTATCCACAGCTAACATTTTTAGAGGAAGCTACTTGGCGGG
AGCTGGACTAGCTTTTTCGCTCATAAAGAATGCACAAACTCCTAGGAGGGGAACTGGGACCACAGGAGAG
ACACTGGGAGAGAAGTGGAAGAGACAGCTAAACTCATTAGACAGAAAAGAGTTTGAAGAGTACAAAAGAA
GTGGAATACTAGAAGTGGACAGGACTGAAGCCAAGTCTGCCCTAAGAGATGGATCTAAAATCAAGCATGC
GGTGTCCAGAGGGTCTAGTAAGATCAGATGGATTGTTGAAAGAGGAATGATAAAACCAAAAGGAAAGGTC
GTAGATCTTGGTTGCGGGAGGGGAGGATGGTCCTATTACATGGCGACACTCAAGAACGTGACTGAAGTGA
AAGGATATACTAAAGGAGGTCCAGGACATGAAGAACCAATCCCCATGGCTACTTATGGCTGGAATTTGGT
CAAACTCCATTCAGGGGTTGATGTGTTCTACAAACCCACTGAGCAGGTGGACACCCTGCTCTGTGACATT
GGGGAGTCATCCTCTAATCCGACAATAGAGGAAGGAAGAACATTGAGAGTCTTGAAGATGGTGGAGCCAT
GGCTCTCTTCAAAACCTGAGTTCTGCATCAAAGTCCTCAACCCCTACATGCCAACAGTTATAGAGGAGCT
GGAGAAACTGCAGAGAAGATATGGTGGAAGCCTCGTCAGATGCCCGCTATCCAGGAATTCTACCCATGAG
ATGTATTGGGTGTCAGGTGCGTCGGGAAACATCGTGAGTTCTGTGAACACAATATCAAAGATGCTGTTGA
ACAGGTTCACAACAAGGCATAGGAAACCCACTTATGAGAAGGACGTAGATCTTGGGGCAGGAACGAGAAG
TGTCTCCACTGAAACAGAAAAACCAGACATGACAATCATTGGGAGAAGGCTTCAGAGATTGCGAGAAGAG
CACAAAGAAACATGGCACTATGACCAGGAAAACCCATACAGAACCTGGGCGTATCATGGAAGCTATGAAG
CTCCTTCGACAGGCTCAGCATCCTCCATGGTGAACGGGGTAGTAAAACTGCTGACAAAACCTTGGGATGT
GATTCCAATGGTGACTCAGTTGGCCATGACAGACACAACCCCTTTTGGGCAACAAAGAGTGTTCAAGGAG
AAGGTGGATACCAGAACACCACAACCAAAACCCGGCACACGAATGATTATGACCACGACAGCCAATTGGT
TGTGGGCCCTCCTCGGGAAGAAGAAAAGTCCCAGACTGTGCACAAGGGAAGAGTTCATCTCAAAAGTTAG
GTCAAATGCAGCCATAGGCGCAGTCTTTCAGGAAGAACAGGGATGGACATCAGCCAGTGAAGCTGTGAAT
GACAGCCGGTTCTGGGAACTGGTTGACAAAGAAAGGGCTCTGCACCAGGAAGGAAAATGTGAATCGTGTG
TCTACAACATGATGGGAAAACGTGAGAAAAAATTAGGAGAGTTTGGTAGGGCCAAGGGAAGCCGAGCAAT
CTGGTACATGTGGCTGGGGGCGCGGTTCCTGGAATTTGAAGCCCTGGGTTTTTTGAATGAAGATCACTGG
TTTAGCAGAGAAAACTCATGGAGTGGAGTGGAAGGGGAAGGTCTGCACAGATTGGGATACATCTTGGAGG
ACATAGACAAGAAGGATGGAGACCTGATATATGCTGACGACACAGCAGGCTGGGACACGAGAATCACTGA
AGATGACCTTTTAAATGAAGAACTGATCACAGAACAGATGGCCCCTCACCACAAGACCCTAGCCAAAGCC
ATTTTCAAACTAACCTATCAAAACAAAGTGGTGAAAGTTCTCAGACCCACACCGAAAGGAGCGGTAATGG
ACATTATATCCAGGAAAGACCAAAGAGGTAGTGGACAGGTTGGAACATATGGTTTAAACACATTCACTAA
CATGGAAGTTCAACTCATCCGCCAAATGGAAGCTGAAGGAGTCATCACACAAGACGACATGCAGAACCCA
AAAGGGTTGAAAGAAAGAGTTGAGAAATGGCTGAAAGAGTGTGGCGTCGACAGGTTGAAGAGGATGGCAA
TCAGTGGAGATGATTGCGTGGTGAAGCCCCTAGATGAGAGGTTTAGCACCTCCCTCCTCTTCTTGAATGA
CATGGGAAAGGTGAGGAAAGACATCCCGCAGTGGGAACCATCCAAGGGATGGAAAAACTGGCAAGAGGTT
CCTTTTTGCTCCCACCATTTCCACAAGATCTTCATGAAAGATGGCCGCTCACTGGTTGTTCCATGCAGAA
ACCAGGATGAACTGATAGGAAGAGCCAGAATCTCGCAGGGGGCTGGATGGAGCTTGAGAGAAACAGCCTG
TCTGGGCAAAGCTTACGCCCAGATGTGGTCGCTTATGTATTTCCATAGAAGGGACCTGCGCCTAGCCTCC
ATGGCCATATGCTCAGCAGTTCCAACAGAATGGTTTCCAACAAGCAGAACAACATGGTCAATCCACGCTC
ATCACCAGTGGATGACCACTGAAGATATGCTTAAAGTGTGGAACAGAGTGTGGATAGAAGATAACCCCAA
TATGACTGACAAGACTCCAGTCCATTCGTGGGAAGACATACCTTACCTAGGGAAAAGAGAGGATCTGTGG
TGTGGATCCCTGATTGGACTTTCTTCCAGAGCCACCTGGGCGAAGAACATTCACACGGCCATAACCCAGG
TCAGGAATCTGATCGGAAAAGAGGAATACGTGGATTACATGCCAGCCATGAAAAGATACAGCGCTCCTTT
TGAGAGTGAAGGAGTTCTGTAATTATTAACAAAAAACACCAAAGAGACCATTGAAGTCAGGCCACTTGTG
CCACGGCTTGAGCAAACCGTGCTGCCTGTAGCTCCGCCAATAATGGGAGGCGTAAAATTCCCAGGGAGGC
CATGCGCCACGGAAGCTGTACGCGTGGCATATTGGACTAGCGGTTAGAGGAGACCCCTCCCATCACTGAC
AAAACGCAGCAAAAAAGGGGGCCCGAAGCCAGGAGGAAGCTGTACTTCTGGTGGAAGGACTAGATGTTAG
AGGAGACCCCCCCAACACAAAAACAGCATATTGACGCTGGGAAAGACCAGAGATCCTGCTGTCTCTGCAA
CATCAATCCAGGCACAGAGCGCCGCAAGATGGAT

>AB362210.1 Dengue virus 3 gene for polyprotein, (e and ns1 region), partial cds
AGCGGAGTCTCATGGATAATGAAAATTGGAATAGGTGTCCTCTTAACCTGGATAGGGTTGAATTCAAAAA
ACACTTCCATGTCATTTTCATGCATTGTGATAGGAATTATCACACTCTATCTGGGAGCCGTGGTACAGGC
TGACATGGGGTGCGTCATAAACTGGAAAGGAAAAGAACTCAAATGTGGAAATGGAATTTTTGTCACCAAT
GAGGTCCACACTTGGACAGAGCAATACAAATTTCAAGCAGACTCCCCCAAAAGACTGGCGACAGCCATCG

>AB362209.1 Dengue virus 3 gene for polyprotein, (C and PrM region), partial cds
TGTGTCAACTGGATCACAGTTGGCGAAGAGATTCTCAAGAGGATTGCTGAACGGTCAAGGACCAATGAAA
TTGGTTATGGCGTTCATAGCTTTCCTCAGATTTCTAGCCATTCCACCAACAGCAGGAGTCTNGGCTAGAT
GGGGAACCTTCAAGAAGTCAGGGGCTATTAAGGTCCTAAAAGGCTTCAAGAAGGAGATTTCAAACATGCT
GAGCATAATCAACAAAAGGAAAAAGACATCGCTCTGTCTCATGATGATGTTACCAGCAACACTTGCTTTC
CACTTGACTTCACGCGATGGAGAGCCGCGCATGATTGTGGGGAAGAATGAAAGAGGGAAATCCTTACTTT
TTAAGACAGCTTCTGGAATCAACATGTGCACTCTCATAGCTATGGACTTGGGAGAGATGTGTGATGACAC
GGTCACTTATAAATGCCCCCTCATTGCTGAAGTG

>AY593221.2 Dengue virus type 2 isolate 1967/1967/india polyprotein gene, partial cds
TGTACAACAGTTGACAAAGAGATTCTCACTTGGAATGCTGCAAGGACGAGGACCACTACAATTGTTCATG
GCCCTGGTGGCATTCCTTCGTTTCCTAACAATCCCACCAACAGCAGGGATATTAAAAAGATGGGGAACAA
TTAAAAAATCAAAGGCTATTAATGTTCTGAGAGGCTTCAGGAAAGAAATTGGAAGGATGCTGAATATCTT
AAACAGGAGACGTAGAACAGTAGGCATGATCATCATGCTGATTCCAACAGTGATGGCGTTCCATTTGACC
ACACGCAACGGAGAACCACACTTGATTGTCAGTAGACAAGAAAAAGGGAAAAGCCTTCTGTTTAAAACAA
AGGATGGCACGAACATGTGTACCCTCATGGCCATGGACCTTGGTGAATTGTGTGAA

>AF147460.1 Dengue virus type 3 isolate LN6083 envelope protein gene, partial cds
ATGAGATGTGTGGGAGTAGGAAACAGAGATTTTGTGGAAGGTCTGTCGGGAGCTACGTGGGTTGATGTGG
TGCTCGAGCACGGTGGGTGTGTGACCACCATGGCTAAGAACAAGCCTACGCTGGACATAGAGCTTCAGAA
GACCGAGGCCACCCAACTGGCGACCCTAAGGAAGTTGTGCATTGAGGGAAAAATTACCAATATAACAACT
GACTCAAGGTGTCCTACCCAGGGGGAAGCGATTCTACCTGAGGAGCAGGACCAGAACTACGTATGTAAGC
ATACATACGTGGATAGAGGCTGGGGAAATGGTTGTGGTTTGTTTGGAAAAGGAAGTTTGGTGACATGCGC
GAAATTTCAATGTCTAGAACCAATAGAGGGAAAAGTGGTGCAACATGAGAACCTCAAATACACTGTCATC
ATCACAGTGCACACAGGAGACCAACACCAGGTGGGAAATGACACGCAGGGAGTCACGGTTGAGATAACAC
CCCAGGCATCAACCGTTGAAGCCATCTTGCCTGAATATGGAACCCTTGGGCTAGAATGCTCACCACGGAC
AGGTTTGGATTTCAATGAAATGATTTTATTGACAATGAAGAACAAAGCATGGATGGTACATAGGCAATGG
TTCTTTGACCTACCCCTACCATGGACATCAGGAGCTACAACAGAGACACCAACTTGGAACAGGAAAGAGC
TTCTTGTGACATTCAAAAATGCACATGCAAAAAAGCAAGAAGTAGTTGTCCTTGGATCGCAAGAGGGAGC
AATGCACACAGCGCTGACAGGAACTACAGAGATTCAAAACTCAGGAGGTACAAGCATTTTTGCGGGGCAC
TTGAAATGTAGACTCAAGATGGACAAATTGGAACTCAAGGGGATGAGCTATGCAATGTGCTTGAATACCT
TTGTGTTGAAGAAAGAAGTCTCCGAAACGCAGCATGGGACAATACTCATTAAGGTTGAGTACAAAGGGGA
AGATGCACCTTGCAAGATTCCTTTCTCCACAGAGGATGGGCAAGGGAAAGCTCACAATGGTAGACTGATC
ACAGCCAACCCAGTGGTGACCAAGAAGGAGGAGCCTGTCAACATTGAGGCTGAACCTCCTTTTGGGGAAA
GTAACATAGTTATTGGAATTGGAGACAAAGCCTTGAAAATTAATTGGTACAAGAAGGGAAGCTCGATTGG
GAAGATGTTCGAGGCCACTGCCAGAGGTGCAAGGCGCATGGCCATCTTGGGAGACACAGCCTGGGACTTT
GGATCAGTGGGTGGTGTTCTAAATTCATTAGGGAAAATGGTGCACCAAATATTCGGAAGTGCTTACACAG
CCCTGTTTAGTGGAGTCTCATGGATAATGAAAATTGGAATAGGTGTCCTCTTAACCTGGATAGGGTTGAA
TTCAAAAAACACCTCTATGTCATTTTCATGCATTGCGATAGGAATTATTACACTCTATCTGGGGGTCGTG
GTGCAAGCT

>AF147459.1 Dengue virus type 3 isolate LN2632 envelope protein gene, partial cds
ATGAGATGTGTGGGAGTAGGAAACAGAGATTTTGTGGAAGGTCTGTCGGGAGCTTCGTGGGTTGATGTGG
TGCTCGAGCACGGTGGGTGTGTGACCACCATGGCTAAGAACAAGCCTACGCTGGACATAGAGCTTCAGAA
GACCGAGGCCACCCAACTGGCGACCCTAAGGAAGTTGTGCATTGAGGGAAAAATTACCAACATAACAACT
GACTCAAGGTGTCCTACCCAGGGGGAAGCGATTCTACCTGAGGAGCAGGACCAGAACTACGTATGTAAGC
ATACATACGTGGATAGAGGCTGGGGAAACGGTTGTGGTTTGTTTGGCAAGGGAAGCTTGGTGACATGCGC
GAAATTTCAATGTCTAGAACCAATAGAGGGAAAAGTGGTGCAACATGAGAACCTCAAATACACTGTCATC
ATCACAGTGCACACAGGAGACCAACACCAGGTGGGAAATGACACGCAGGGAGTCACGGTTGAGATAACAC
CCCAGGCATCAACCGTTGAAGCCATCTTGCCTGAATATGGAACCCTTGGGCTAGAATGCTCACCACGGAC
AGGTTTGGATTTCAATGAAATGATTTTATTGACAATGAAGAACAAAGCATGGATGGTACATAGGCAATGG
TTTTTTGACCTACCCCTACCATGGACATCAGGAGCTACAACAGAGACACCAACTTGGAACAGGAAAGAGC
TTCTTGTGACATTCAAAAATGCACATGCAAAAAAGCAAGAAGTAGTTGTCCTTGGATCGCAAGAGGGAGC
AATGCACACAGCGCTGACAGGAGCTACAGAGATTCAAAACTCAGGAGGTACAAGCATTTTTGCGGGGCAC
TTGAAATGTAGACTCAAGATGGACAAATTGGAACTCAAGGGGATGAGCTATGCAATGTGCTTGAATACCT
TTGTGTTGAAGAAAGAAGTCTCCGAAACGCAGCATGGGACAATACTCATTAAGGTTGAGTACAAAGGGGA
AGATGCACCTTGCAAGATTCCTTTCTCCACAGAGGATGGACAAGGGAAAGCTCACAATGGTAGACTGATC
ACAGCCAACCCAGTGGTGACCAAGAAGGAGGAGCCTGTCAACATTGAGGCTGAACCTCCTTTTGGGGAAA
GTAACATAGTTATTGGAATTGGAGACAAAGCCTTGAAAATTAATTGGTACAAGAAGGGAAGCTCGATTGG
GAAGATGTTCGAGGCCACTGCCAGAGGTGCAAGGCGCATGGCCATCTTGGGAGACACAGCCTGGGACTTT
GGATCAGTGGGTGGTGTTCTAAATTCATTAGGGAAAATGGTGCACCAAATATTCGGAAGTGCTTACACAG
CCCTGTTTAGTGGAGTCTCATGGATAATGAAAATTGGAATAGGTGTCCTCTTAACCTGGATAGGGTTGAA
TTCAAAAAACACCTCTATGTCATTTTCATGCATTGCGATAGGAATTATTACACTCTATCTGGGGGTCGTG
GTGCAAGCT

>AF147458.1 Dengue virus type 3 isolate LN1746 envelope protein gene, partial cds
ATGAGATGTGTGGGAGTAGGAAACAGAGATTTTGTGGAAGGTCTGTCGGGAGCTACGTGGGTTGATGTGG
TGCTCGAGCACGGTGGGTGTGTGACCACCATGGCTAAGAACAAGCCTACGCTGGACATAGAGCTTCAGAA
GACCGAGGCCACCCAACTGGCGACCCTAAGGAAGTTGTGCATTGAGGGAAAAATTACCAACATAACAACT
GACTCAAGGTGTCCTACCCAGGGGGAAGCGATTCTACCTGAGGAGCAGGACCAGAACTACGTATGTAAGC
ACACATACGTGGATAGAGGCTGGGGAAACGGTTGTGGTTTGTTTGGAAAGGGAAGCTTGGTGACATGCGC
GAAATTTCAATGTCTAGAACCAATAGAGGGAAAAGTGGTGCAACATGAGAACCTCAAATACACTGTCATC
ATCACAGTGCACACAGGAGACCAACACCAGGTGGGAAATGACACGCAGGGAGTCACGGTTGAGATAACAC
CCCAGGCATCAACCGTTGAAGCCATCTTGCCTGAATATGGAACCCTTGGGCTAGAATGCTCACCACGGAC
AGGTTTGGATTTCAATGAAATGATTTTATTGACAATGAAGAACAAAGCATGGATGGTACATAGGCAATGG
TTCTTTGACCTACCCCTACCATGGACATCAGGAGCTACAACAGAGACACCAACTTGGAACAGGAAAGAGC
TTCTTGTGACATTCAAAAATGCACATGCAAAAAAGCAAGAAGTAGTTGTCCTTGGATCGCAAGAGGGAGC
AATGCACACAGCGCTGACAGGAGCTACAGAGATTCAAAACTCAGGAGGTACAAGCATTTTTGCGGGGCAC
TTGAAATGTAGACTTAAGATGGACAAATTGGAACTCAAGGGGATGAGCTATGCAATGTGCTTGAATACCT
TTGTGTTGAAGAAAGAAGTCTCCGAAACACAGCATGGGACAATACTCATTAAGGTTGAGTACAAAGGGGA
AGATGCACCTTGCAAGATTCCTTTCTCCACAGAGGATGGACAAGGGAAAGCTCACAATGGTAGACTGATC
ACAGCCAACCCAGTGGTGACCAAGAAGGAGGAGCCTGTCAACATTGAGGCTGAACCTCCTTTTGGGGAAA
GTAACATAGTTATTGGAATTGGAGACAAAGCCTTGAAAATTAATTGGTACAAGAAGGGAAGCTCGATTGG
GAAGATGTTCGAGGCCACTGCCAGAGGTGCAAGGCGCATGGCCATCTTGGGAGACACAGCCTGGGACTTT
GGATCAGTGGGTGGTGTTCTAAATTCATTAGGGAAAATGGTGCACCAAATATTCGGAAGTGCTTACACAG
CCCTGTTTAGTGGAGTCTCATGGATAATGAAAATTGGAATAGGTGTCCTCTTAACCTGGATAGGGTTGAA
TTCAAAAAACACCTCTATGTCATTTTCATGCATTGCGATAGGAATTATTACACTCTATCTGGGGGTCGTG
GTGCAAGCT

>AF147457.1 Dengue virus type 3 isolate LN5547 envelope protein gene, partial cds
ATGAGATGTGTGGGAGTAGGAAACAGAGATTTTGTGGAAGGTCTGTCGGGAGCTACGTGGGTTGATGTGG
TGCTCGAGCACGGTGGGTGTGTGACCACCATGGCTAAGAACAAGCCTACGCTGGACATAGAGCTTCAGAA
GACCGAGGCCACTCAACTGGCGACCCTAAGGAAGTTGTGCATTGAGGGAAAAATTACCAACATAACAACT
GACTCAAGGTGTCCTACTCAGGGGGAAGCGATTCTACCTGAGAAGCAGGACCAGAACTACGTATGTAAGC
ACACATACGTGGATAGAGGCTGGGGAAACGGTTGTGGTTTGTTTGGAAAAGGAAGCTTGGTGACATGCGC
GAAATTTCAATGTCTAGAACCAATAGAGGGAAAAGTGGTGCAACATGAGAACCTCAAATACACTGTCATC
ATCACAGTGCACACAGGAGACCAACACCAGGTGGGAAATGACACGCAGGGAGTCACGGTTGAGATAACAC
CCCAGGCATCAACCGTTGAAGCCATCTTGCCTGAATATGGAACCCTTGGGCTAGAATGCTCACCACGGAC
AGGTTTGGATTTCAATGAAATGATTTTATTGACAATGAAGAACAAAGCATGGATGGTACATAGGCAATGG
TTTTTTGACCTACCCCTACCATGGACATCAGGAGCTACAACAGAGACACCAACTTGGAACAGGAAAGAGC
TTCTTGTGACATTCAAAAATGCACATGCAAAAAAGCAAGAAGTAGTTGTCCTTGGATCGCAAGAGGGAGC
AATGCACACAGCGCTGACAGGAGCTACAGAGATTCAAAACTCAGGAGGTACAAGCATTTTTGCGGGGCAC
TTGAAATGTAGACTCAAGATGGACAAATTGGAACTCAAGGGGATGAGCTATGCAATGTGCTTGAATACCT
TTGTGTTGAAGAAAGAAGTCTCCGAAACGCAGCATGGGACAATACTCATTAAGGTTGAGTACAAAGGGGA
AGATGCACCTTGCAAGATTCCTTTCTCCACAGAGGATGGACAAGGGAAAGCTCACAATGGTAGACTGATC
ACAGCCAACCCAGTGGTGACCAAGAAGGAGGAGCCTGTCAACATTGAGGCTGAACCTCCTTTTGGGGAAA
GTAACATAGTTATTGGAATTGGAGACAAAGCCTTGAAAATTAATTGGTACAAGAAGGGAAGCTCGATTGG
GAAGATGTTCGAGGCCACTGCCAGAGGTGCAAGGCGCATGGCCATCTTGGGAGACACAGCCTGGGACTTT
GGATCAGTGGGTGGTGTTCTAAATTCATTAGGGAAAATGGTGCACCAAATATTCGGAAGTGCTTACACAG
CCCTGTTTAGTGGAGTCTCATGGATAATGAAAATTGGAATAGGTGTCCTCTTAACCTGGATAGGGTTGAA
TTCAAAAAACACCTCTATGTCATTTTCATGCATTGCGATAGGAATTATTACACTCTATCTGGGGGTCGTG
GTGCAAGCT

>AB587986.1 Dengue virus 2 env gene for envelope protein, partial cds, isolate: R05-624_11
ATGCGTTGCATAGGAATATCAAATAGAGACTTTGTAGAAGGGGTTTCAGGAGGAAGTTGGGTTGACATAG
TCTTAGAACATGGAAGCTGTGTGACGACGATGGCAAAAAACAAACCAACATTGGATTTCGAACTGATAAA
AACGGAAGCCAAACAGCCTGCCACCCTAAGGAAGTACTGCATAGAAGCAAAACTAACCAACACAACAACA
GAATCCCGTTGCCCAACACAAGGGGAACCCAGCCTGAAAGAAGAGCAGGATAAGAGGTTCGTCTGCAAAC
ACTCCATGGTAGACAGAGGATGGGGAAATGGATGTGGATTATTTGGAAAGGGAGGCATTGTGACCTGTGC
TATGTTCACATGCAAAAAGAACATGGAAGGGAAAATCGTGCAACCAGAAAACTTGGAATACACCATTGTG
GTAACACCTCACTCAGGGGAAGAGCATGCGGTCGGAAATGACACAGGAAAACACGGCAAGGAAATCAAAG
TAACACCACAGAGTTCCATCACAGAAGCAGAATTGATAGGTTATGGCACCGTCACGATGGAGTGCTCCCC
GAGAACAGGCCTCGACTTCAATGAGATGGTGTTGCTGCAGATGGAAAATAAAGCTTGGCTGGTGCATAGG
CAATGGTTTCTAGACCTGCCATTACCATGGCTGCCCGGAGCGGATAAACAAGAGTCAAATTGGATACAGA
AAGAAACATTGGTCACTTTCAAAAATCCCCATGCGAAGAAACAGGATGTTGTTGTTTTAGGATCCCAAGA
AGGGGCTATGCATACAGCACTCACAGGAGCCACAGAAATCCAAATGTCGTCAGGAAACTTGCTCTTCACT
GGACATCTCAAGTGCAGGCTGAGAATGGACAAGCTACAGCTCAAAGGAATGTCATACTCTATGTGTACAG
GAAAGTTTAAAGTTGTGAAGGAAATAGCAGAAACACAACATGGAACGATAGTTATCAGAGTGCAATATGA
AGGGGACGGCTCTCCATGCAAAATCCCTTTCGAGATAATGGATTTGGAAAAAAGATATGTCTTAGGCCGC
CTGATCACAGTCAACCCAATTGTAACAGAAAAAGATAACCCAGTCAACATAGAAGCAGAACCTCCATTCG
GAGACAGTTACATCATCATAGGAGTAGAGCCGGGACAACTGAAGCTCAACTGGTTCAAGAAAGGAAGTTC
TATCGGCCAAATGTTTGAGACAACGATGAGAGGGGCGAAGAGAATGGCCATTTTGGGTGACACAGCCTGG
GACTTCGGATCCCTGGGAGGAGTGTTTACATCTATAGGAAAAGCTCTCCACCAAGTCTTTGGAGCAATCT
ATGGAGCTGCCTTCAGTGGGGTTTCATGGACCATGAAAATCCTCATAGGAGTCATTATCACATGGATAGG
AATGAACTCACGCAGCACCTCACTGTCTGTGTCACTAGTACTGGTGGGAATTGTGACACTGTATTTGGGA
GTCATGGTGCAGGCC

>AB587985.1 Dengue virus 2 env gene for envelope protein, partial cds, isolate: R05-624_10
ATGCGTTGCATAGGAATATCAAATAGAGACTTTGTAGAAGGGGTTTCAGGAGGAAGTTGGGTTGACATAG
TCTTAGAACATGGAAGCTGTGTGACGACGATGGCAAAAAACAAACCAACATTGGATTTCGAACTGATAAA
AACGGAAGCCAAACAGCCTGCCACCCTAAGGAAGTACTGCATAGAAGCAAAACTAACCAACACAACAACA
GAATCCCGTTGCCCAACACAAGGGGAACCCAGCCTGAAAGAAGAGCAGGATAAGAGGTTCGTCTGCAAAC
ACTCCATGGTAGACAGAGGATGGGGAAATGGATGTGGATTATTTGGAAAGGGAGGCATTGTGACCTGTGC
TATGTTCACATGCAAAAAGAACATGGAAGGGAAAATCGTGCAACCAGAAAACTTGGAATACACCATTGTG
GTAACACCTCACTCAGGGGAAGAGCATGCGGTCGGAAATGACACAGGAAAACACGGCAAGGAAATCAAAG
TAACACCACAGAGTTCCATCACAGAAGCAGAATTGATAGGTTATGGCACCGTCACGATGGAGTGCTCCCC
GAGAACAGGCCTCGACTTCAATGAGATGGTGTTGCTGCAGATGGAAAATAAAGCTTGGCTGGTGCATAGG
CAATGGTTTCTAGACCTGCCATTACCATGGCTGCCCGGAGCGGATAAACAAGAGTCAAATTGGATACAGA
AAGAAACATTGGTCACTTTCAAAAATCCCCATGCGAAGAAACAGGATGTTGTTGTTTTAGGATCCCAAGA
AGGGGCTATGCATACAGCACTCACAGGAGCCACAGAAATCCAAATGTCGTCAGGAAACTTGCTCTTCACT
GGACATCTCAAGTGCAGGCTGAGAATGGACAAGCTACAGCTCAAAGGAATGTCATACTCTATGTGCACAG
GAAAGTTTAAAGTTGTGAAGGAAATAGCAGAAACACAACATGGAACGATAGTTATCAGAGTGCAATATGA
AGGGGACGGCTCTCCATGCAAAATCCCTTTCGAGATAATGGATTTGGAAAAAAGATATGTCTTAGGCCGC
CTGATCACAGTCAACCCAATTGTAACAGAAAAAGATAACCCAGTCAACATAGAAGCAGAACCTCCATTCG
GAGACAGTTACATCATCATAGGAGTAGAGCCGGGACAACTGAAGCTCAACTGGTTCAAGAAAGGAAGTTC
TATCGGCCAAATGTTTGAGACAACGATGAGAGGGGCGAAGAGAATGGCCATTTTGGGTGACACAGCCTGG
GACTTCGGATCCCTGGGAGGAGTGTTTACATCTATAGGAAAAGCTCTCCACCAAGTCTTTGGAGCAATCT
ATGGAGCTGCCTTCAGTGGGGTTTCATGGACCATGAAAATCCTCATAGGAGTCATTATCACATGGATAGG
AATGAACTCACGCAGCACCTCACTGTCTGTGTCACTAGTACTGGTGGGAATTGTGACACTGTATTTGGGA
GTCATGGTGCAGGCC

>AB587984.1 Dengue virus 2 env gene for envelope protein, partial cds, isolate: R05-624_9
ATGCGTTGCATAGGAATATCAAATAGAGACTTTGTAGAAGGGGTTTCAGGAGGAAGTTGGGTTGACATAG
TCTTAGAACATGGAAGCTGTGTGACGACGATGGCAAAAAACAAACCAACATTGGATTTCGAACTGATAAA
AACGGAAGCCAAACAGCCTGCCACCCTAAGGAAGTACTGCATAGAAGCAAAACTAACCAACACAACAACA
GAATCCCGTTGCCCAACACAAGGGGAACCCAGCCTGAAAGAAGAGCAGGATAAGAGGTTCGTCTGCAAAC
ACTCCATGGTAGACAGAGGATGGGGAAATGGATGTGGATTATTTGGAAAGGGAGGCATTGTGACCTGTGC
TATGTTCACATGCAAAAAGAACATGGAAGGGAAAATCGTGCAACCAGAAAACTTGGAATACACCATTGTG
GTAACACCTCACTCAGGGGAAGAGCATGCGGTCGGAAATGACACAGGAAAACACGGCAAGGAAATCAAAG
TAACACCACAGAGTTCCATCACAGAAGCAGAATTGATAGGTTATGGCACCGTCACGATGGAGTGCTCCCC
GAGAACAGGCCTCGACTTCAATGAGATGGTGTTGCTGCAGATGGAAAATAAAGCTTGGCTGGTGCATAGG
CAATGGTTTCTAGACCTGCCATTACCATGGCTGCCCGGAGCGGATAAACAAGAGTCAAATTGGATACAGA
AAGAAACATTGGTCACTTTCAAAAATCCCCATGCGAAGAAACAGGATGTTGTTGTTTTAGGATCCCAAGA
AGGGGCTATGCATACAGCACTCACAGGAGCCACAGAAATCCAAATGTCGTCAGGAAACTTGCTCTTCACT
GGACATCTCAAGTGCAGGCTGAGAATGGACAAGCTACAGCTCAAAGGAATGTCATACTCTATGTGCACAG
GAAAGTTTAAAGTTGTGAAGGAAATAGCAGAAACACAACATGGAACGATAGTTATCAGAGTGCAATATGA
AGGGGACGGCTCTCCATGCAAAATCCCTTTCGAGATAATGGATTTGGAAAAAAGATATGTCTTAGGCCGC
CTGATCACAGTCAACCCAATTGTAACAGAAAAAGATAACCCAGTCAACATAGAAGCAGAACCTCCATTCG
GAGACAGTTACATCATCATAGGAGTAGAGCCGGGACAACTGAAGCTCAACTGGTTCAAGAAAGGAAGTTC
TATCGGCCAAATGTTTGAGACAACGATGAGAGGGGCGAAGAGAATGGCCATTTTGGGTGACACAGCCTGG
GACTTCGGATCCCTGGGAGGAGTGTTTACATCTATAGGAAAAGCTCTCCACCAAGTCTTTGGAGCAATCT
ATGGAGCTGCCTTCAGTGGGGTTTCATGGACCATGAAAATCCTCATAGGAGTCATTATCACATGGATAGG
AATGAACTCACGCAGCACCTCACTGTCTGTGTCACTAGTACTGGTGGGAATTGTGACACTGTATTTGGGA
GTCATGGTGCAGGCC

>AB587983.1 Dengue virus 2 env gene for envelope protein, partial cds, isolate: R05-624_8
ATGCGTTGCATAGGAATATCAAATAGAGACTTTGTAGAAGGGGTTTCAGGAGGAAGTTGGGTTGACATAG
TCTTAGAACATGGAAGCTGTGTGACGACGATGGCAAAAAACAAACCAACATTGGATTTCGAACTGATAAA
AACGGAAGCCAAACAGCCTGCCACCCTAAGGAAGTACTGCATAGAAGCAAAACTAACCAACACAACAACA
GAATCCCGTTGCCCAACACAAGGGGAACCCAGCCTGAAAGAAGAGCAGGATAAGAGGTTCGTCTGCAAAC
ACTCCATGGTAGACAGAGGATGGGGAAATGGATGTGGATTATTTGGAAAGGGAGGCATTGTGACCTGTGC
TATGTTCACATGCAAAAAGAACATGGAAGGGAAAATCGTGCAACCAGAAAACTTGGAATACACCATTGTG
GTAACACCTCACTCAGGGGAAGAGCATGCGGTCGGAAATGACACAGGAAAACACGGCAAGGAAATCAAAG
TAACACCACAGAGTTCCATCACAGAAGCAGAATTGATAGGTTATGGCACCGTCACGATGGAGTGCTCCCC
GAGAACAGGCCTCGACTTCAATGAGATGGTGTTGCTGCAGATGGAAAATAAAGCTTGGCTGGTGCATAGG
CAATGGTTTCTAGACCTGCCATTACCATGGCTGCCCGGAGCGGATAAACAAGAGTCAAATTGGATACAGA
AAGAAACATTGGTCACTTTCAAAAATCCCCATGCGAAGAAACAGGATGTTGTTGTTTTAGGATCCCAAGA
AGGGGCTATGCATACAGCACTCACAGGAGCCACAGAAATCCAAATGTCGTCAGGAAACTTGCTCTTCACT
GGACATCTCAAGTGCAGGCTGAGAATGGACAAGCTACAGCTCAAAGGAATGTCATACTCTATGTGCACAG
GAAAGTTTAAAGTTGTGAAGGAAATAGCAGAAACACAACATGGAACGATAGTTATCAGAGTGCAATATGA
AGGGGACGGCTCTCCATGCAAAATCCCTTTCGAGATAATGGATTTGGAAAAAAGATATGTCTTAGGCCGC
CTGATCACAGTCAACCCAATTGTAACAGAAAAAGATAACCCAGTCAACATAGAAGCAGAACCTCCATTCG
GAGACAGTTACATCATCATAGGAGTAGAGCCGGGACAACTGAAGCTCAACTGGTTCAAGAAAGGAAGTTC
TATCGGCCAAATGTTTGAGACAACGATGAGAGGGGCGAAGAGAATGGCCATTTTGGGTGACACAGCCTGG
GACTTCGGATCCCTGGGAGGAGTGTTTACATCTATAGGAAAAGCTCTCCACCAAGTCTTTGGAGCAATCT
ATGGAGCTGCCTTCAGTGGGGTTTCATGGACCATGAAAATCCTCATAGGAGTCATTATCACATGGATAGG
AATGAACTCACGCAGCACCTCACTGTCTGTGTCACTAGTACTGGTGGGAATTGTGACACTGTATTTGGGA
GTCATGGTGCAGGCC

>AB587982.1 Dengue virus 2 env gene for envelope protein, partial cds, isolate: R05-624_7
ATGCGTTGCATAGGAATATCAAATAGAGACTTTGTAGAAGGGGTTTCAGGAGGAAGTTGGGTTGACATAG
TCTTAGAACATGGAAGCTGTGTGACGACGATGGCAAAAAACAAACCAACATTGGATTTCGAACTGATAAA
AACGGAAGCCAAACAGCCTGCCACCCTAAGGAAGTACTGCATAGAAGCAAAACTAACCAACACAACAACA
GAATCCCGTTGCCCAACACAAGGGGAACCCAGCCTGAAAGAAGAGCAGGATAAGAGGTTCGTCTGCAAAC
ACTCCATGGTAGACAGAGGATGGGGAAATGGATGTGGATTATTTGGAAAGGGAGGCATTGTGACCTGTGC
TATGTTCACATGCAAAAAGAACATGGAAGGGAAAATCGTGCAACCAGAAAACTTGGAATACACCATTGTG
GTAACACCTCACTCAGGGGAAGAGCATGCGGTCGGAAATGACACAGGAAAACACGGCAAGGAAATCAAAG
TAACACCACAGAGTTCCATCACAGAAGCAGAATTGATAGGTTATGGCACCGTCACGATGGAGTGCTCCCC
GAGAACAGGCCTCGACTTCAATGAGATGGTGTTGCTGCAGATGGAAAATAAAGCTTGGCTGGTGCATAGG
CAATGGTTTCTAGACCTGCCATTACCATGGCTGCCCGGAGCGGATAAACAAGAGTCAAATTGGATACAGA
AAGAAACATTGGTCACTTTCAAAAATCCCCATGCGAAGAAACAGGATGTTGTTGTTTTAGGATCCCAAGA
AGGGGCTATGCATACAGCACTCACAGGAGCCACAGAAATCCAAATGTCGTCAGGAAACTTGCTCTTCACT
GGACATCTCAAGTGCAGGCTGAGAATGGACAAGCTACAGCTCAAAGGAATGTCATACTCTATGTGCACAG
GAAAGTTTAAAGTTGTGAAGGAAATAGCAGAAACACAACATGGAACGATAGTTATCAGAGTGCAATATGA
AGGGGACGGCTCTCCATGCAAAATCCCTTTCGAGATAATGGATTTGGAAAAAAGATATGTCTTAGGCCGC
CTGATCACAGTCAACCCAATTGTAACAGAAAAAGATAACCCAGTCAACATAGAAGCAGAACCTCCATTCG
GAGACAGTTACATCATCATAGGAGTAGAGCCGGGACAACTGAAGCTCAACTGGTTCAAGAAAGGAAGTTC
TATCGGCCAAATGTTTGAGACAACGATGAGAGGGGCGAAGAGAATGGCCATTTTGGGTGACACAGCCTGG
GACTTCGGATCCCTGGGAGGAGTGTTTACATCTATAGGAAAAGCTCTCCACCAAGTCTTTGGAGCAATCT
ATGGAGCTGCCTTCAGTGGGGTTTCATGGACCATGAAAATCCTCATAGGAGTCATTATCACATGGATAGG
AATGAACTCACGCAGCACCTCACTGTCTGTGTCACTAGTACTGGTGGGAATTGTGACACTGTATTTGGGA
GTCATGGTGCAGGCC

>AB587981.1 Dengue virus 2 env gene for envelope protein, partial cds, isolate: R05-624_6
ATGCGTTGCATAGGAATATCAAATAGAGACTTTGTAGAAGGGGTTTCAGGAGGAAGTTGGGTTGACATAG
TCTTAGAACATGGAAGCTGTGTGACGACGATGGCAAAAAACAAACCAACATTGGATTTCGAACTGATAAA
AACGGAAGCCAAACAGCCTGCCACCCTAAGGAAGTACTGCATAGAAGCAAAACTAACCAACACAACAACA
GAATCCCGTTGCCCAACACAAGGGGAACCCAGCCTGAAAGAAGAGCAGGATAAGAGGTTCGTCTGCAAAC
ACTCCATGGTAGACAGAGGATGGGGAAATGGATGTGGATTATTTGGAAAGGGAGGCATTGTGACCTGTGC
TATGTTCACATGCAAAAAGAACATGGAAGGGAAAATCGTGCAACCAGAAAACTTGGAATACACCATTGTG
GTAACACCTCACTCAGGGGAAGAGCATGCGGTCGGAAATGACACAGGAAAACACGGCAAGGAAATCAAAG
TAACACCACAGAGTTCCATCACAGAAGCAGAATTGATAGGTTATGGCACCGTCACGATGGAGTGCTCCCC
GAGAACAGGCCTCGACTTCAATGAGATGGTGTTGCTGCAGATGGAAAATAAAGCTTGGCTGGTGCATAGG
CAATGGTTTCTAGACCTGCCATTACCATGGCTGCCCGGAGCAGATAAACAAGAGTCAAATTGGATACAGA
AAGAAACATTGGTCACTTTCAAAAATCCCCATGCGAAGAAACAGGATGTTGTTGTTTTAGGATCCCAAGA
AGGGGCTATGCATACAGCACTCACAGGAGCCACAGAAATCCAAATGTCGTCAGGAAACTTGCTCTTCACT
GGACATCTCAAGTGCAGGCTGAGAATGGACAAGCTACAGCTCAAAGGAATGTCATACTCTATGTGCACAG
GAAAGTTTAAAGTTGTGAAGGAAATAGCAGAAACACAACATGGAACGATAGTTATCAGAGTGCAATATGA
AGGGGACGGCTCTCCATGCAAAATCCCTTTCGAGATAATGGATTTGGAAAAAAGATATGTCTTAGGCCGC
CTGATCACAGTCAACCCAATTGTAACAGAAAAAGATAACCCAGTCAACATAGAAGCAGAACCTCCATTCG
GAGACAGTTACATCATCATAGGAGTAGAGCCGGGACAACTGAAGCTCAACTGGTTCAAGAAAGGAAGTTC
TATCGGCCAAATGTTTGAGACAACGATGAGAGGGGCGAAGAGAATGGCCATTTTGGGTGACACAGCCTGG
GACTTCGGATCCCTGGGAGGAGTGTTTACATCTATAGGAAAAGCTCTCCACCAAGTCTTTGGAGCAATCT
ATGGAGCTGCCTTCAGTGGGGTTTCATGGACCATGAAAATCCTCATAGGAGTCATTATCACATGGATAGG
AATGAACTCACGCAGCACCTCACTGTCTGTGTCACTAGTACTGGTGGGAATTGTGACACTGTATTTGGGA
GTCATGGTGCAGGCC

>AB587980.1 Dengue virus 2 env gene for envelope protein, partial cds, isolate: R05-624_5
ATGCGTTGCATAGGAATATCAAATAGAGACTTTGTAGAAGGGGTTTCAGGAGGAAGTTGGGTTGACATAG
TCTTAGAACATGGAAGCTGTGTGACGACGATGGCAAAAAACAAACCAACATTGGATTTCGAACTGATAAA
GACGGAAGCCAAACAGCCTGCCACCCTAAGGAAGTACTGCATAGAAGCAAAACTAACCAACACAACAACA
GAATCCCGTTGCCCAACACAAGGGGAACCCAGCCTGAAAGAAGAGCAGGATAAGAGGTTCGTCTGCAAAC
ACTCCATGGTAGACAGAGGATGGGGAAATGGATGTGGATTATTTGGAAAGGGAGGCATTGTGACCTGTGC
TATGTTCACATGCAAAAAGAACATGGAAGGGAAAATCGTGCAACCAGAAAACTTGGAATACACCATTGTG
GTAACACCTCACTCAGGGGAAGAGCATGCGGTCGGAAATGACACAGGAAAACACGGCAAGGAAATCAAAG
TAACACCACAGAGTTCCATCACAGAAGCAGAATTGATAGGTTATGGCACCGTCACGATGGAGTGCTCCCC
GAGAACAGGCCTCGACTTCAATGAGATGGTGTTGCTGCAGATGGAAAATAAAGCTTGGCTGGTGCATAGG
CAATGGTTTCTAGACCTGCCATTACCATGGCTGCCCGGAGCGGATAAACAAGAGTCAAATTGGATACAGA
AAGAAACATTGGTCACTTTCAAAAATCCCCATGCGAAGAAACAGGATGTTGTTGTTTTAGGATCCCAAGA
AGGGGCTATGCATACAGCACTCACAGGAGCCACAGAAATCCAAATGTCGTCAGGAAACTTGCTCTTCACT
GGACATCTCAAGTGCAGGCTGAGAATGGACAAGCTACAGCTCAAAGGAATGTCATACTCTATGTGCACAG
GAAAGTTTAAAGTTGTGAAGGAAATAGCAGAAACACAACATGGAACGATAGTTATCAGAGTGCAATATGA
AGGGGACGGCTCTCCATGCAAAATCCCTTTCGAGATAATGGATTTGGAAAAAAGATATGTCTTAGGCCGC
CTGATCACAGTCAACCCAATTGTAACAGAAAAAGATAACCCAGTCAACATAGAAGCAGAACCTCCATTCG
GAGACAGTTACATCATCATAGGAGTAGAGCCGGGACAACTGAAGCTCAACTGGTTCAAGAAAGGAAGTTC
TATCGGCCAAATGTTTGAGACAACGATGAGAGGGGCGAAGAGAATGGCCATTTTGGGTGACACAGCCTGG
GACTTCGGATCCCTGGGAGGAGTGTTTACATCTATAGGAAAAGCTCTCCACCAAGTCTTTGGAGCAATCT
ATGGAGCTGCCTTCAGTGGGGTTTCATGGACCATGAAAATCCTCATAGGAGTCATTATCACATGGATAGG
AATGAACTCACGCAGCACCTCACTGTCTGTGTCACTAGTACTGGTGGGAATTGTGACACTGTATTTGGGA
GTCATGGTGCAGGCC

>AB587979.1 Dengue virus 2 env gene for envelope protein, partial cds, isolate: R05-624_4
ATGCGTTGCATAGGAATATCAAATAGAGACTTTGTAGAAGGGGTTTCAGGAGGAAGTTGGGTTGACATAG
TCTTAGAACATGGAAGCTGTGTGACGACGATGGCAAAAAACAAACCAACATTGGATTTCGAACTGATAAA
AACGGAAGCCAAACAGCCTGCCACCCTAAGGAAGTACTGCATAGAAGCAAAACTAACCAACACAACAACA
GAATCCCGTTGCCCAACACAAGGGGAACCCAGCCTGAAAGAAGAGCAGGATAAGAGGTTCGTCTGCAAAC
ACTCCATGGTAGACAGAGGATGGGGAAATGGATGTGGATTATTTGGAAAGGGAGGCATTGTGACCTGTGC
TATGTTCACATGCAAAAAGAACATGGAAGGGAAAATCGTGCAACCAGAAAACTTGGAATACACCATTGTG
GTAACACCTCACTCAGGGGAAGAGCATGCGGTCGGAAATGACACAGGAAAACACGGCAAGGAAATCAAAG
TAACACCACAGAGTTCCATCACAGAAGCAGAATTGATAGGTTATGGCACCGTCACGATGGAGTGCTCCCC
GAGAACAGGCCTCGACTTCAATGAGATGGTGTTGCTGCAGATGGAAAATAAAGCTTGGCTGGTGCATAGG
CAATGGTTTCTAGACCTGCCATTACCATGGTTGCCCGGAGCGGATAAACAAGAGTCAAATTGGATACAGA
AAGAAACATTGGTCACTTTCAAAAATCCCCATGCGAAGAAACAGGATGTTGTTGTTTTAGGATCCCAAGA
AGGGGCTATGCATACAGCACTCACAGGAGCCACAGAAATCCAAATGTCGTCAGGAAACTTGCTCTTCACT
GGACATCTCAAGTGCAGGCTGAGAATGGACAAGCTACAGCTCAAAGGAATGTCATACTCTATGTGCACAG
GAAAGTTTAAAGTTGTGAAGGAAATAGCAGAAACACAACATGGAACGATAGTTATCAGAGTGCAATATGA
AGGGGACGGCTCTCCATGCAAAATCCCTTTCGAGATAATGGATTTGGAAAAAAGATATGTCTTAGGCCGC
CTGATCACAGTCAACCCAATTGTAACAGAAAAAGATAACCCAGTCAACATAGAAGCAGAACCTCCATTCG
GAGACAGTTACATCATCATAGGAGTAGAGCCGGGACAACTGAAGCTCAACTGGTTCAAGAAAGGAAGTTC
TATCGGCCAAATGTTTGAGACAACGATGAGAGGGGCGAAGAGAATGGCCATTTTGGGTGACACAGCCTGG
GACTTCGGATCCCTGGGAGGAGTGTTTACATCTATAGGAAAAGCTCTCCACCAAGTCTTTGGAGCAATCT
ATGGAGCTGCCTTCAGTGGGGTTTCATGGACCATGAAAATCCTCATAGGAGTCATTATCACATGGATAGG
AATGAACTCACGCAGCACCTCACTGTCTGTGTCACTAGTACTGGTGGGAATTGTGACACTGTATTTGGGA
GTCATGGTGCAGGCC

>AB587978.1 Dengue virus 2 env gene for envelope protein, partial cds, isolate: R05-624_3
ATGCGTTGCATAGGAATATCAAATAGAGACTTTGTAGAAGGGGTTTCAGGAGGAAGTTGGGTTGACATAG
TCTTAGAACATGGAAGCTGTGTGACGACGATGGCAAAAAACAAACCAACATTGGATTTCGAACTGATAAA
AACGGAAGCCAAACAGCCTGCCACCCTAAGGAAGTACTGCATAGAAGCAAAACTAACCAACACAACAACA
GAATCCCGTTGCCCAACACAAGGGGAACCCAGCCTGAAAGAAGAGCAGGATAAGAGGTTCGTCTGCAAAC
ACTCCATGGTAGACAGAGGATGGGGAAATGGATGTGGATTATTTGGAAAGGGAGGCATTGTGACCTGTGC
TATGTTCACATGCAAAAAGAACATGGAAGGGAAAATCGTGCAACCAGAAAACTTGGAATACACCATTGTG
GTAACACCTCACTCAGGGGAAGAGCATGCGGTCGGAAATGACACAGGAAAACACGGCAAGGAAATCAAAG
TAACACCACAGAGTTCCATCACAGAAGCAGAATTGATAGGTTATGGCACCGTCACGATGGAGTGCTCCCC
GAGAACAGGCCTCGACTTCAATGAGATGGTGTTGCTGCAGATGGAAAATAAAGCTTGGCTGGTGCATAGG
CAATGGTTTCTAGACCTGCCATTACCATGGCTGCCCGGAGCGGATAAACAAGAGTCAAATTGGATACAGA
AAGAAACATTGGTCACTTTCAAAAATCCCCATGCGAAGAAACAGGATGTTGTTGTTTTAGGATCCCAAGA
AGGGGCTATGCATACAGCACTCACAGGAGCCACAGAAATCCAAATGTCGTCAGGAAACTTGCTCTTCACT
GGACATCTCAAGTGCAGGCTGAGAATGGACAAGCTACAGCTCAAAGGAATGTCATACTCTATGTGCACAG
GAAAGTTTAAAGTTGTGAAGGAAATAGCAGAAACACAACATGGAACGATAGTTATCAGAGTGCAATATGA
AGGGGACGGCTCTCCATGCAAAATCCCTTTCGAGATAATGGATTTGGAAAAAAGATATGTCTTAGGCCGC
CTGATCACAGTCAACCCAATTGTAACAGAAAAAGATAACCCAGTCAACATAGAAGCAGAACCTCCATTCG
GAGACAGTTACATCATCATAGGAGTAGAGCCGGGACAACTGAAGCTCAACTGGTTCAAGAAAGGAAGTTC
TATCGGCCAAATGTTTGAGACAACGATGAGAGGGGCGAAGAGAATGGCCATTTTGGGTGACACAGCCTGG
GACTTCGGATCCCTGGGAGGAGTGTTTACATCTATAGGAAAAGCTCTCCACCAAGCCTTTGGAGCAATCT
ATGGAGCTGCCTTCAGTGGGGTTTCATGGACCATGAAAATCCTCATAGGAGTCATTATCACATGGATAGG
AATGAACTCACGCAGCACCTCACTGTCTGTGTCACTAGTACTGGTGGGAATTGTGACACTGTATTTGGGA
GTCATGGTGCAGGCC

>AB587977.1 Dengue virus 2 env gene for envelope protein, partial cds, isolate: R05-624_2
ATGCGTTGCATAGGAATATCAAATAGAGACTTTGTAGAAGGGGTTTCAGGAGGAAGTTGGGTTGACATAG
TCTTAGAACATGGAAGCTGTGTGACGACGATGGCAAAAAACAAACCAACATTGGATTTCGAACTGATAAA
AACGGAAGCCAAACAGCCTGCCACCCTAAGGAAGTACTGCATAGAAGCAAAACTAACCAACACAACAACA
GAATCCCGTTGCCCAACACAAGGGGAACCCAGCCTGAAAGAAGAGCAGGATAAGAGGTTCGTCTGCAAAC
ACTCCATGGTAGACAGAGGATGGGGAAATGGATGTGGATTATTTGGAAAGGGAGGCATTGTGACCTGTGC
TATGTTCACATGCAAAAAGAACATGGAAGGGAAAATCGTGCAACCAGAAAACTTGGAATACACCATTGTG
GTAACACCTCACTCAGGGGAAGAGCATGCGGTCGGAAATGACACAGGAAAACACGGCAAGGAAATCAAAG
TAACACCACAGAGTTCCATCACAGAAGCAGAATTGATAGGTTATGGCACCGTCACGATGGAGTGCTCCCC
GAGAACAGGCCTCGACTTCAATGAGATGGTGTTGCTGCAGATGGAAAATAAAGCTTGGCTGGTGCATAGG
CAATGGTTTCTAGACCTGCCATTACCATGGCTGCCCGGAGCGGATAAACAAGAGTCAAATTGGATACAGA
AAGAAACATTGGTCACTTTCAAAAATCCCCATGCGAAGAAACAGGATGTTGTTGTTTTAGGATCCCAAGA
AGGGGCTATGCATACAGCACTCACAGGAGCCACAGAAATCCAAATGTCGTCAGGAAACTTGCTCTTCACT
GGACATCTCAAGTGCAGGCTGAGAATGGACAAGCTACAGCTCAAAGGAATGTCATACTCTATGTGCACAG
GAAAGTTTAAAGTTGTGAAGGAAATAGCAGAAACACAACATGGAACGATAGTTATCAGAGTGCAATATGA
AGGGGACGGCTCTCCATGCAAAATCCCTTTCGAGATAATGGATTTGGAAAAAAGATATGTCTTAGGCCGC
CTGATCACAGTCAACCCAATTGTAACAGAAAAAGATAACCCAGTCAACATAGAAGCAGAACCTCCATTCG
GAGACAGTTACATCATCATAGGAGTAGAGCCGGGACAACTGAAGCTCAACTGGTTCAAGAAAGGAAGTTC
TATCGGCCAAATGTTTGAGACAACGATGAGAGGGGCGAAGAGAATGGCCATTTTGGGTGACACAGCCTGG
GACTTCGGATCCCTGGGAGGAGTGTTTACATCTATAGGAAAAGCTCTCCACCAAGTCTTTGGAGCAATCT
ATGGAGCTGCCTTCAGTGGGGTTTCATGGACCATGAAAATCCTCATAGGAGTCATTATCACATGGATAGG
AATGAACTCACGCAGCACCTCACTGTCTGTGTCACTAGTACTGGTGGGAATTGTGACACTGTATTTGGGA
GTCATGGTGCAGGCC

>AB587976.1 Dengue virus 2 env gene for envelope protein, partial cds, isolate: R05-624_1
ATGCGTTGCATAGGAATATCAAATAGAGACTTTGTAGAAGGGGTTTCAGGAGGAAGTTGGGTTGACATAG
TCTTAGAACATGGAAGCTGTGTGACGACGATGGCAAAAAACAAACCAACATTGGATTTCGAACTGATAAA
AACGGAAGCCAAACAGCCTGCCACCCTAAGGAAGTACTGCATAGAAGCAAAACTAACCAACACAACAACA
GAATCCCGTTGCCCAACACAAGGGGAACCCAGCCTGAAAGAAGAGCAGGATAAGAGGTTCGTCTGCAAAC
ACTCCATGGTAGACAGAGGATGGGGAAATGGATGTGGATTATTTGGAAAGGGAGGCATTGTGACCTGTGC
TATGTTCACATGCAAAAAGAACATGGAAGGGAAAATCGTGCAACCAGAAAACTTGGAATACACCATTGTG
GTAACACCTCACTCAGGGGAAGAGCATGCGGTCGGAAATGACACAGGAAAACACGGCAAGGAAATCAAAG
TAACACCACAGAGTTCCATCACAGAAGCAGAATTGATAGGTTATGGCACCGTCACGATGGAGTGCTCCCC
GAGAACAGGCCTCGACTTCAATGAGATGGTGTTGCTGCAGATGGAAAATAAAGCTTGGCTGGTGCATAGG
CAATGGTTTCTAGACCTGCCATTACCATGGCTGCCCGGAGCGGATAAACAAGAGTCAAATTGGATACAGA
AAGAAACATTGGTCACTTTCAAAAATCCCCATGCGAAGAAACAGGATGTTGTTGTTTTAGGATCCCAAGA
AGGGGCTATGCATACAGCACTCACAGGAGCCACAGAAATCCAAATGTCGTCAGGAAACTTGCTCTTCACT
GGACATCTCAAGTGCAGGCTGAGAATGGACAAGCTACAGCTCAAAGGAATGTCATACTCTATGTGCACAG
GAAAGTTTAAAGTTGTGAAGGAAATAGCAGAAACACAACATGGAACGATAGTTATCAGAGTGCAATATGA
AGGGGACGGCTCTCCATGCAAAATCCCTTTCGAGATAATGGATTTGGAAAAAAGATATGTCTTAGGCCGC
CTGATCACAGTCAACCCAATTGTAACAGAAAAAGATAACCCAGTCAACATAGAAGCAGAACCTCCATTCG
GAGACAGTTACATCATCATAGGAGTAGAGCCGGGACAACTGAAGCTCAACTGGTTCAAGAAAGGAAGTTC
TATCGGCCAAATGTTTGAGACAACGATGAGAGGGGCGAAGAGAATGGCCATTTTGGGTGACACAGCCTGG
GACTTCGGATCCCTGGGAGGAGTGTTTACATCTATAGGAAAAGCTCTCCACCAAGTCTTTGGAGCAATCT
ATGGAGCTGCCTTCAGTGGGGTTTCATGGACCATGAAAATCCTCATAGGAGTCATTATCACATGGATAGG
AATGAACTCACGCAGCACCTCACTGTCTGTGTCACTAGTACTGGTGGGAATTGTGACACTGTATTTGGGA
GTCATGGTGCAGGCC

>AB587975.1 Dengue virus 2 env gene for envelope protein, partial cds, isolate: R05-552_13
ATGCGTTGCATAGGAATATCAAATAGAGACTTTGTAGAAGGGGTTTCAGGAGGTAGTTGGGTTGACATAG
TCTTAGAACATGGAAGCTGTGTGACGACGATGGCAAAAAACAAACCAACATTGGATTTCGAACTGATAAA
AACGGAAGCCAAACAGCCTGCCACCCTAAGGAAGTACTGCATAGAAGCAAAACTAACCAACACAACAACA
GAATCCCGTTGCCCAACACAAGGGGAACCCAGCCTAAAAGAAGAGCAGGATAAGAGGTTCGTCTGCAAAC
ACTCCATGGTAGACAGAGGATGGGGAAATGGATGTGGATTATTTGGAAAGGGAGGCATTGTGACCTGTGC
TATGTTCACATGCAAAAAGAACATGGAAGGGAAAATCGTGCAACCAGAAAACTTGGAATACACCATTGTG
GTAACACCTCACTCAGGGGAAGAGCATGCGGTCGGAAATGACACAGGAAAACACGGCAAGGAAATCAAAG
TAACACCACAGAGTTCCACCACAGAAGCAGAATTAACAGGTTATGGCACCGTCACGATGGAGTGCTCCCC
GAGAACAGGCCTCGACTTCAATGAGATGGTGTTGCTGCAGATGGAAAATAAAGCTTGGCTGGTGCATAGG
CAATGGTTTCTAGACCTGCCATTACCATGGCTGCCCGGAGCGGACAAACAAGAGTCAAATTGGATACAGA
AAGAAACATTGGTCACTTTCAAAAATCCCCATGCGAAGAAACAGGATGTTGTTGTTTTAGGATCCCAAGA
AGGGGCCATGCATACAGCACTCACAGGAGCCACAGAAATCCAAATGTCGTCAGGAAACTTGCTCTTCACT
GGACATCTCAAGTGCAGGCTGAGAATGGACAAGCTACAGCTTAAAGGAATGTCATACTCTATGTGCACAG
GAAAGTTTAAAGTTGTGAAGGAAATAGCAGAAACACAACATGGAACGATAGTTATCAGAGTGCAATATGA
AGGGGACGGCTCTCCATGCAAAATCCCTTTTGAGATAATGGATTTGGAAAAAAGATATGTCTTAGGCCGC
CTGATCACAGTCAACCCAATTGTAACAGAAAAAGATAGCCCAGTCAACATAGAAGCAGAACCTCCATTCG
GAGACAGCTACATCATCATAGGAGTAGAGCCGGGACAACTGAAGCTCAACTGGTTCAAGAAAGGAAGTTC
TATCGGCCAAATGTTTGAGACAACGATGAGAGGGGCGAAGAGAATGGCCATTTTGGGTGACACAGCCTGG
GACTTCGGATCCCTGGGAGGAGTGTTTACATCTATAGGAAAAGCTCTCCACCAAGTCTTTGGAGCAATCT
ATGGAGCTGCCTTCAGTGGGGTTTCATGGACCATGAAAATCCTCATAGGAGTCATTATCACATGGATAGG
AATGAACTCACGCAGCACCTCACTGTCTGTGTCACTAGTACTGGTGGGAATTGTGACACTGTATTTGGGA
GTCATGGTGCAGGCC

>AB587974.1 Dengue virus 2 env gene for envelope protein, partial cds, isolate: R05-552_12
ATGCGTTGCATAGGAATATCAAATAGAGACTTTGTAGAAGGGGTTTCAGGAGGTAGTTGGGTTGACATAG
TCTTAGAACATGGAAGCTGTGTGACGACGATGGCAAAAAACAAACCAACATTGGATTTCGAACTGATAAA
AACGGAAGCCAAACAGCCTGCCACCCTAAGGAAGTACTGCATAGAAGCAAAACTAACCAACACAACAACA
GAATCCCGTTGCCCAACACAAGGGGAACCCAGCCTAAAAGAAGAGCAGGATAAGAGGTTCGTCTGCAAAC
ACTCCATGGTAGACAGAGGATGGGGAAATGGATGTGGATTATTTGGAAAGGGAGGCATTGTGACCTGTGC
TATGTTCACATGCAAAAAGAACATGGAAGGGAAAATCGTGCAACCAGAAAACTTGGAATACACCATTGTG
GTAACACCTCACTCAGGGGAAGAGCATGCGGTCGGAAATGACACAGGAAAACACGGCAAGGAAATCAAAG
TAACACCACAGAGTTCCACCACAGAAGCAGAATTAACAGGTTATGGCACCGTCACGATGGAGTGCTCCCC
GAGAACAGGCCTCGACTTCAATGAGATGGTGTTGCTGCAGATGGAAAATAAAGCTTGGCTGGTGCATAGG
CAATGGTTTCTAGACCTGCCATTACCATGGCTGCCCGGAGCGGACAAACAAGAGTCAAATTGGATACAGA
AAGAAACATTGGTCACTTTCAAAAATCCCCATGCGAAGAAACAGGATGTTGTTGTTTTAGGATCCCAAGA
AGGGGCCATGCATACAGCACTCACAGGAGCCACAGAAATCCAAATGTCGTCAGGAAACTTGCTCTTCACT
GGACATCTCAAGTGCAGGCTGAGAATGGACAAGCTACAGCTTAAAGGAATGTCATACTCTATGTGCACAG
GAAAGTTTAAAGTTGTGAAGGAAATAGCAGAAACACAACATGGAACGATAGTTATCAGAGTGCAATATGA
AGGGGACGGCTCTCCATGCAAAATCCCTTTTGAGATAATGGATTTGGAAAAAAGATATGTCTTAGGCCGC
CTGATCACAGTCAACCCAATTGTAACAGAAAAAGATAGCCCAGTCAACATAGAAGCAGAACCTCCATTCG
GAGACAGCTACATCATCATAGGAGTAGAGCCGGGACAACTGAAGCTCAACTGGTTCAAGAAAGGAAGTTC
TATCGGCCAAATGTTTGAGACAACGATGAGAGGGGCGAAGAGAATGGCCATTTTGGGTGACACAGCCTGG
GACTTCGGATCCCTGGGAGGAGTGTTTACATCTATAGGAAAAGCTCTCCACCAAGTCTTTGGAGCAATCT
ATGGAGCTGCCTTCAGTGGGGTTTCATGGACCATGAAAATCCTCATAGGAGTCATTATCACATGGATAGG
AATGAACTCACGCAGCACCTCACTGTCTGTGTCACTAGTACTGGTGGGAATTGTGACACTGTATTTGGGA
GTCATGGTGCAGGCC

>AB587973.1 Dengue virus 2 env gene for envelope protein, partial cds, isolate: R05-552_11
ATGCGTTGCATAGGAATATCAAATAGAGACTTTGTAGAAGGGGTTTCAGGAGGTAGTTGGGTTGACATAG
TCTTAGAACATGGAAGCTGTGTGACGACGATGGCAAAAAACAAACCAACATTGGATTTCGAACTGATAAA
AACGGAAGCCAAACAGCCTGCCACCCTAAGGAAGTACTGCATAGAAGCAAAACTAACCAACACAACAACA
GAATCCCGTTGCCCAACACAAGGGGAACCCAGCCTAAAAGAAGAGCAGGATAAGAGGTTCGTCTGCAAAC
ACTCCATGGTAGACAGAGGATGGGGAAATGGATGTGGATTATTTGGAAAGGGAGGCATTGTGACCTGTGC
TATGTTCACATGCAAAAAGAACATGGAAGGGAAAATCGTGCAACCAGAAAACTTGGAATACACCATTGTG
GTAACACCTCACTCAGGGGAAGAGCATGCGGTCGGAAATGACACAGGAAAACACGGCAAGGAAATCAAAG
TAACACCACAGAGTTCCACCACAGAAGCAGAATTAACAGGTTATGGCACCGTCACGATGGAGTGCTCCCC
GAGAACAGGCCTCGACTTCAATGAGATGGTGTTGCTGCAGATGGAAAATAAAGCTTGGCTGGTGCATAGG
CAATGGTTTCTAGACCTGCCATTACCATGGCTGCCCGGAGCGGACAAACAAGAGTCAAATTGGATACAGA
AAGAAACATTGGTCACTTTCAAAAATCCCCATGCGAAGAAACAGGATGTTGTTGTTTTAGGATCCCAAGA
AGGGGCCATGCATACAGCACTCACAGGAGCCACAGAAATCCAAATGTCGTCAGGAAACTTGCTCTTCACT
GGACATCTCAAGTGCAGGCTGAGAATGGACAAGCTACAGCTTAAAGGAATGTCATACTCTATGTGCACAG
GAAAGTTTAAAGTTGTGAAGGAAATAGCAGAAACACAACATGGAACGATAGTTATCAGAGTGCAATATGA
AGGGGACGGCTCTCCATGCAAAATCCCTTTTGAGATAATGGATTTGGAAAAAAGATATGTCTTAGGCCGC
CTGATCACAGTCAACCCAATTGTAACAGAAAAAGATAGCCCAGTCAACATAGAAGCAGAACCTCCATTCG
GAGACAGCTACATCATCATAGGAGTAGAGCCGGGACAACTGAAGCTCAACTGGTTCAAGAAAGGAAGTTC
TATCGGCCAAATGTTTGAGACAACGATGAGAGGGGCGAAGAGAATGGCCATTTTGGGTGACACAGCCTGG
GACTTCGGATCCCTGGGAGGAGTGTTTACATCTATAGGAAAAGCTCTCCACCAAGTCTTTGGAGCAATCT
ATGGAGCTGCCTTCAGTGGGGTTTCATGGACCATGAAAATCCTCATAGGAGTCATTATCACATGGATAGG
AATGAACTCACGCAGCACCTCACTGTCTGTGTCACTAGTACTGGTGGGAATTGTGACACTGTATTTGGGA
GTCATGGTGCAGGCC

>AB587972.1 Dengue virus 2 env gene for envelope protein, partial cds, isolate: R05-552_10
ATGCGTTGCATAGGAATATCAAATAGAGACTTTGTAGAAGGGGTTTCAGGAGGTAGTTGGGTTGACATAG
TCTTAGAACATGGAAGCTGTGTGACGACGATGGCAAAAAACAAACCAACATTGGATTTCGAACTGATAAA
AACGGAAGCCAAACAGCCTGCCACCCTAAGGAAGTACTGCATAGAAGCAAAACTAACCAACACAACAACA
GAATCCCGTTGCCCAACACAAGGGGAACCCAGCCTAAAAGAAGAGCAGGATAAGAGGTTCGTCTGCAAAC
ACTCCATGGTAGACAGAGGATGGGGAAATGGATGTGGATTATTTGGAAAGGGAGGCATTGTGACCTGTGC
TATGTTCACATGCAAAAAGAACATGGAAGGGAAAATCGTGCAACCAGAAAACTTGGAATACACCATTGTG
GTAACACCTCACTCAGGGGAAGAGCATGCGGTCGGAAATGACACAGGAAAACACGGCAAGGAAATCAAAG
TAACACCACAGAGTTCCACCACAGAAGCAGAATTAACAGGTTATGGCACCGTCACGATGGAGTGCTCCCC
GAGAACAGGCCTCGACTTCAATGAGATGGTGTTGCTGCAGATGGAAAATAAAGCTTGGCTGGTGCATAGG
CAATGGTTTCTAGACCTGCCATTACCATGGCTGCCCGGAGCGGACAAACAAGAGTCAAATTGGATACAGA
AAGAAACATTGGTCACTTTCAAAAATCCCCATGCGAAGAAACAGGATGTTGTTGTTTTAGGATCCCAAGA
AGGGGCCATGCATACAGCACTCACAGGAGCCACAGAAATCCAAATGTCGTCAGGAAACTTGCTCTTCACT
GGACATCTCAAGTGCAGGCTGAGAATGGACAAGCTACAGCTTAAAGGAATGTCATACTCTATGTGCACAG
GAAAGTTTAAAGTTGTGAAGGAAATAGCAGAAACACAACATGGAACGATAGTTATCAGAGTGCAATATGA
AGGGGACGGCTCTCCATGCAAAATCCCTTTTGAGATAATGGATTTGGAAAAAAGATATGTCTTAGGCCGC
CTGATCACAGTCAACCCAATTGTAACAGAAAAAGATAGCCCAGTCAACATAGAAGCAGAACCTCCATTCG
GAGACAGCTACATCATCATAGGAGTAGAGCCGGGACAACTGAAGCTCAACTGGTTCAAGAAAGGAAGTTC
TATCGGCCAAATGTTTGAGACAACGATGAGAGGGGCGAAGAGAATGGCCATTTTGGGTGACACAGCCTGG
GACTTCGGATCCCTGGGAGGAGTGTTTACATCTATAGGAAAAGCTCTCCACCAAGTCTTTGGAGCAATCT
ATGGAGCTGCCTTCAGTGGGGTTTCATGGACCATGAAAATCCTCATAGGAGTCATTATCACATGGATAGG
AATGAACTCACGCAGCACCTCACTGTCTGTGTCACTAGTACTGGTGGGAATTGTGACACTGTATTTGGGA
GTCATGGTGCAGGCC

>AB587971.1 Dengue virus 2 env gene for envelope protein, partial cds, isolate: R05-552_9
ATGCGTTGCATAGGAATATCAAATAGAGACTTTGTAGAAGGGGTTTCAGGAGGTAGTTGGGTTGACATAG
TCTTAGAACATGGAAGCTGTGTGACGACGATGGCAAAAAACAAACCAACATTGGATTTCGAACTGATAAA
AACGGAAGCCAAACAGCCTGCCACCCTAAGGAAGTACTGCATAGAAGCAAAACTAACCAACACAACAACA
GAATCCCGTTGCCCAACACAAGGGGAACCCAGCCTAAAAGAAGAGCAGGATAAGAGGTTCGTCTGCAAAC
ACTCCATGGTAGACAGAGGATGGGGAAATGGATGTGGATTATTTGGAAAGGGAGGCATTGTGGCCTGTGC
TATGTTCACATGCAAAAAGAACATGGAAGGGAAAATCGTGCAACCAGAAAACTTGGAATACACCATTGTG
GTAACACCTCACTCAGGGGAAGAGCATGCGGTCGGAAATGACACAGGAAAACACGGCAAGGAAATCAAAG
TAACACCACAGAGTTCCACCACAGAAGCAGAATTAACAGGTTATGGCACCGTCACGATGGAGTGCTCCCC
GAGAACAGGCCTCGACTTCAATGAGATGGTGTTGCTGCAGATGGAAAATAAAGCTTGGCTGGTGCATAGG
CAATGGTTTCTAGACCTGCCATTACCATGGCTGCCCGGAGCGGACAAACAAGAGTCAAATTGGATACAGA
AAGAAACATTGGTCACTTTCAAAAATCCCCATGCGAAGAAACAGGATGTTGTTGTTTTAGGATCCCAAGA
AGGGGCCATGCATACAGCACTCACAGGAGCCACAGAAATCCAAATGTCGTCAGGAAACTTGCTCTTCACT
GGACATCTCAAGTGCAGGCTGAGAATGGACAAGCTACAGCTTAAAGGAATGTCATACTCTATGTGCACAG
GAAAGTTTAAAGTTGTGAAGGAAATAGCAGAAACACAACATGGAACGATAGTTATCAGAGTGCAATATGA
AGGGGACGGCTCTCCATGCAAAATCCCTTTTGAGATAATGGATTTGGAAAAAAGATATGTCTTAGGCCGC
CTGATCACAGTCAACCCAATTGTAACAGAAAAAGATAGCCCAGTCAACATAGAAGCAGAACCTCCATTCG
GAGACAGCTACATCATCATAGGAGTAGAGCCGGGACAACTGAAGCTCAACTGGTTCAAGAAAGGAAGTTC
TATCGGCCAAATGTTTGAGACAACGATGAGAGGGGCGAAGAGAATGGCCATTTTGGGTGACACAGCCTGG
GACTTCGGATCCCTGGGAGGAGTGTTTACATCTATAGGAAAAGCTCTCCACCAAGTCTTTGGAGCAATCT
ATGGAGCTGCCTTCAGTGGGGTTTCATGGACCATGAAAATCCTCATAGGAGTCATTATCACATGGATAGG
AATGAACTCACGCAGCACCTCACTGTCTGTGTCACTAGTACTGGTGGGAATTGTGACACTGTATTTGGGA
GTCATGGTGCAGGCC

>AB587970.1 Dengue virus 2 env gene for envelope protein, partial cds, isolate: R05-552_8
ATGCGTTGCATAGGAATATCAAATAGAGACTTTGTAGAAGGGGTTTCAGGAGGTAGTTGGGTTGACATAG
TCTTAGAACATGGAAGCTGTGTGACGACGATGGCAAAAAACAAACCAACATTGGATTTCGAACTGATAAA
AACGGAAGCCAAACAGCCTGCCACCCTAAGGAAGTACTGCATAGAAGCAAAACTAACCAACACAACAACA
GAATCCCGTTGCCCAACACAAGGGGAACCCAGCCTAAAAGAAGAGCAGGATAAGAGGTTCGTCTGCAAAC
ACTCCATGGTAGACAGAGGATGGGGAAATGGATGTGGATTATTTGGAAAGGGAGGCATTGTGACCTGTGC
TATGTTCACATGCAAAAAGAACATGGAAGGGAAAATCGTGCAACCAGAAAACTTGGAATACACCATTGTG
GTAACACCTCACTCAGGGGAAGAGCATGCGGTCGGAAATGACACAGGAAAACACGGCAAGGAAATCAAAG
TAACACCACAGAGTTCCACCACAGAAGCAGAATTAACAGGTTATGGCACCGTCACGATGGAGTGCTCCCC
GAGAACAGGCCTCGACTTCAATGAGATGGTGTTGCTGCAGATGGAAAATAAAGCTTGGCTGGTGCATAGG
CAATGGTTTCTAGACCTGCCATTACCATGGCTGCCCGGAGCGGACAAACAAGAGTCAAATTGGATACAGA
AAGAAACATTGGTCACTTTCAAAAATCCCCATGCGAAGAAACAGGATGTTGTTGTTTTAGGATCCCAAGA
AGGGGCCATGCATACAGCACTCACAGGAGCCACAGAAATCCAAATGTCGTCAGGAAACTTGCTCTTCACT
GGACATCTCAAGTGCAGGCTGAGAATGGACAAGCTACAGCTTAAAGGAATGTCATACTCTATGTGCACAG
GAAAGTTTAAAGTTGTGAAGGAAATAGCAGAAACACAACATGGAACGATAGTTATCAGAGTGCAATATGA
AGGGGACGGCTCTCCATGCAAAATCCCTTTTGAGATAATGGATTTGGAAAAAAGATATGTCTTAGGCCGC
CTGATCACAGTCAACCCAATTGTAACAGAAAAAGATAGCCCAGTCAACATAGAAGCAGAACCTCCATTCG
GAGACAGCTACATCATCATAGGAGTAGAGCCGGGACAACTGAAGCTCAACTGGTTCAAGAAAGGAAGTTC
TATCGGCCAAATGTTTGAGACAACGATGAGAGGGGCGAAGAGAATGGCCATTTTGGGTGACACAGCCTGG
GACTTCGGATCCCTGGGAGGAGTGTTTACATCTATAGGAAAAGCTCTCCACCAAGTCTTTGGAGCAATCT
ATGGAGCTGCCTTCAGTGGGGTTTCATGGACCATGAAAATCCTCATAGGAGTCATTATCACATGGATAGG
AATGAACTCACGCAGCACCTCACTGTCTGTGTCACTAGTACTGGTGGGAATTGTGACACTGTATTTGGGA
GTCATGGTGCAGGCC

>AB587969.1 Dengue virus 2 env gene for envelope protein, partial cds, isolate: R05-552_7
ATGCGTTGCATAGGAATATCAAATAGAGACTTTGTAGAAGGGGTTTCAGGAGGTAGTTGGGTTGACATAG
TCTTAGAACATGGAAGCTGTGTGACGACGATGGCAAAAAACAAACCAACATTGGATTTCGAACTGATAAA
AACGGAAGCCAAACAGCCTGCCACCCTAAGGAAGTACTGCATAGAAGCAAAACTAACCAACACAACAACA
GAATCCCGTTGCCCAACACAAGGGGAACCCAGCCTAAAAGAAGAGCAGGATAAGAGGTTCGTCTGCAAAC
ACTCCATGGTAGACAGAGGATGGGGAAATGGATGTGGATTATTTGGAAAGGGAGGCATTGTGACCTGTGC
TATGTTCACATGCAAAAAGAACATGGAAGGGAAAATCGTGCAACCAGAAAACTTGGAATACACCATTGTG
GTAACACCTCACTCAGGGGAAGAGCATGCGGTCGGAAATGACACAGGAAAACACGGCAAGGAAATCAAAG
TAACACCACAGAGTTCCACCACAGAAGCAGAATTAACAGGTTATGGCACCGTCACGATGGAGTGCTCCCC
GAGAACAGGCCTCGACTTCAATGAGATGGTGTTGCTGCAGATGGAAAATAAAGCTTGGCTGGTGCATAGG
CAATGGTTTCTAGACCTGCCATTACCATGGCTGCCCGGAGCGGACAAACAAGAGTCAAATTGGATACAGA
AAGAAACATTGGTCACTTTCAAAAATCCCCATGCGAAGAAACAGGATGTTGTTGTTTTAGGATCCCAAGA
AGGGGCCATGCATACAGCACTCACAGGAGCCACAGAAATCCAAATGTCGTCAGGAAACTTGCTCTTCACT
GGACATCTCAAGTGCAGGCTGAGAATGGACAAGCTACAGCTTAAAGGAATGTCATACTCTATGTGCACAG
GAAAGTTTAAAGTTGTGAAGGAAATAGCAGAAACACAACATGGAACGATAGTTATCAGAGTGCAATATGA
AGGGGACGGCTCTCCATGCAAAATCCCTTTTGAGATAATGGATTTGGAAAAAAGATATGTCTTAGGCCGC
CTGATCACAGTCAACCCAATTGTAACAGAAAAAGATAGCCCAGTCAACATAGAAGCAGAACCTCCATTCG
GAGACAGCTACATCATCATAGGAGTAGAGCCGGGACAACTGAAGCTCAACTGGTTCAAGAAAGGAAGTTC
TATCGGCCAAATGTTTGAGACAACGATGAGAGGGGCGAAGAGAATGGCCATTTTGGGTGACACAGCCTGG
GACTTCGGATCCCTGGGAGGAGTGTTTACATCTATAGGAAAAGCTCTCCACCAAGTCTTTGGAGCAATCT
ATGGAGCTGCCTTCAGTGGGGTTTCATGGACCATGAAAATCCTCATAGGAGTCATTATCACATGGATAGG
AATGAACTCACGCAGCACCTCACTGTCTGTGTCACTAGTACTGGTGGGAATTGTGACACTGTATTTGGGA
GTCATGGTGCAGGCC

>AB587968.1 Dengue virus 2 env gene for envelope protein, partial cds, isolate: R05-552_6
ATGCGTTGCATAGGAATATCAAATAGAGACTTTGTAGAAGGGGTTTCAGGAGGTAGTTGGGTTGACATAG
TCTTAGAACATGGAAGCTGTGTGACGACGATGGCAAAAAACAAACCAACATTGGATTTCGAACTGATAAA
AACGGAAGCCAAACAGCCTGCCACCCTAAGGAAGTACTGCATAGAAGCAAAACTAACCAACACAACAACA
GAATCCCGTTGCCCAACACAAGGGGAACCCAGCCTAAAAGAAGAGCAGGATAAGAGGTTCGTCTGCAAAC
ACTCCATGGTAGACAGAGGATGGGGAAATGGATGTGGATTATTTGGAAAGGGAGGCATTGTGACCTGTGC
TATGTTCACATGCAAAAAGAACATGGAAGGGAAAATCGTGCAACCAGAAAACTTGGAATACACCATTGTG
GTAACACCTCACTCAGGGGAAGAGCATGCGGTCGGAAATGACACAGGAAAACACGGCAAGGAAATCAAAG
TAACACCACAGAGTTCCACCACAGAAGCAGAATTAACAGGTTATGGCACCGTCACGATGGAGTGCTCCCC
GAGAACAGGCCTCGACTTCAATGAGATGGTGTTGCTGCAGATGGAAAATAAAGCTTGGCTGGTGCATAGG
CAATGGTTTCTAGACCTGCCATTACCATGGCTGCCCGGAGCGGACAAACAAGAGTCAAATTGGATACAGA
AAGAAACATTGGTCACTTTCAAAAATCCCCATGCGAAGAAACAGGATGTTGTTGTTTTAGGATCCCAAGA
AGGGGCCATGCATACAGCACTCACAGGAGCCACAGAAATCCAAATGTCGTCAGGAAACTTGCTCTTCACT
GGACATCTCAAGTGCAGGCTGAGAATGGACAAGCTACAGCTTAAAGGAATGTCATACTCTATGTGCACAG
GAAAGTTTAAAGTTGTGAAGGAAATAGCAGAAACACAACATGGAACGATAGTTATCAGAGTGCAATATGA
AGGGGACGGCTCTCCATGCAAAATCCCTTTTGAGATAATGGATTTGGAAAAAAGATATGTCTTAGGCCGC
CTGATCACAGTCAACCCAATTGTAACAGAAAAAGATAGCCCAGTCAACATAGAAGCAGAACCTCCATTCG
GAGACAGCTACATCATCATAGGAGTAGAGCCGGGACAACTGAAGCTCAACTGGTTCAAGAAAGGAAGTTC
TATCGGCCAAATGTTTGAGACAACGATGAGAGGGGCGAAGAGAATGGCCATTTTGGGTGACACAGCCTGG
GACTTCGGATCCCTGGGAGGAGTGTTTACATCTATAGGAAAAGCTCTCCACCAAGTCTTTGGAGCAATCT
ATGGAGCTGCCTTCAGTGGGGTTTCATGGACCATGAAAATCCTCATAGGAGTCATTATCACATGGATAGG
AATGAACTCACGCAGCACCTCACTGTCTGTGTCACTAGTACTGGTGGGAATTGTGACACTGTATTTGGGA
GTCATGGTGCAGGCC

>AB587967.1 Dengue virus 2 env gene for envelope protein, partial cds, isolate: R05-552_5
ATGCGTTGCATAGGAATATCAAATAGAGACTTTGTAGAAGGGGTTTCAGGAGGTAGTTGGGTTGACATAG
TCTTAGAACATGGAAGCTGTGTGACGACGATGGCAAAAAACAAACCAACATTGGATTTCGAACTGATAAA
AACGGAAGCCAAACAGCCTGCCACCCTAAGGAAGTACTGCATAGAAGCAAAACTAACCAACACAACAACA
GAATCCCGTTGCCCAACACAAGGGGAACCCAGCCTAAAAGAAGAGCAGGATAAGAGGTTCGTCTGCAAAC
ACTCCATGGTAGACAGAGGATGGGGAAATGGATGTGGATTATTTGGAAAGGGAGGCATTGTGACCTGTGC
TATGTTCACATGCAAAAAGAACATGGAAGGGAAAATCGTGCAACCAGAAAACTTGGAATACACCATTGTG
GTAACACCTCACTCAGGGGAAGAGCATGCGGTCGGAAATGACACAGGAAAACACGGCAAGGAAATCAAAG
TAACACCACAGAGTTCCACCACAGAAGCAGAATTAACAGGTTATGGCACCGTCACGATGGAGTGCTCCCC
GAGAACAGGCCTCGACTTCAATGAGATGGTGTTGCTGCAGATGGAAAATAAAGCTTGGCTGGTGCATAGG
CAATGGTTTCTAGACCTGCCATTACCATGGCTGCCCGGAGCGGACAAACAAGAGTCAAATTGGATACAGA
AAGAAACATTGGTCACTTTCAAAAATCCCCATGCGAAGAAACAGGATGTTGTTGTTTTAGGATCCCAAGA
AGGGGCCATGCATACAGCACTCACAGGAGCCACAGAAATCCAAATGTCGTCAGGAAACTTGCTCTTCACT
GGACATCTCAAGTGCAGGCTGAGAATGGACAAGCTACAGCTTAAAGGAATGTCATACTCTATGTGCACAG
GAAAGTTTAAAGTTGTGAAGGAAATAGCAGAAACACAACATGGAACGATAGTTATCAGAGTGCAATATGA
AGGGGACGGCTCTCCATGCAAAATCCCTTTTGAGATAATGGATTTGGAAAAAAGATATGTCTTAGGCCGC
CTGATCACAGTCAACCCAATTGTAACAGAAAAAGATAGCCCAGTCAACATAGAAGCAGAACCTCCATTCG
GAGACAGCTACATCATCATAGGAGTAGAGCCGGGACAACTGAAGCTCAACTGGTTCAAGAAAGGAAGTTC
TATCGGCCAAATGTTTGAGACAACGATGAGAGGGGCGAAGAGAATGGCCATTTTGGGTGACACAGCCTGG
GACTTCGGATCCCTGGGAGGAGTGTTTACATCTATAGGAAAAGCTCTCCACCAAGTCTTTGGAGCAATCT
ATGGAGCTGCCTTCAGTGGGGTTTCATGGACCATGAAAATCCTCATAGGAGTCATTATCACATGGATAGG
AATGAACTCACGCAGCACCTCACTGTCTGTGTCACTAGTACTGGTGGGAATTGTGACACTGTATTTGGGA
GTCATGGTGCAGGCC

>AB587966.1 Dengue virus 2 env gene for envelope protein, partial cds, isolate: R05-552_4
ATGCGTTGCATAGGAATATCAAATAGAGACTTTGTAGAAGGGGTTTCAGGAGGTAGTTGGGTTGACATAG
TCTTAGAACATGGAAGCTGTGTGACGACGATGGCAAAAAACAAACCAACATTGGATTTCGAACTGATAAA
AACGGAAGCCAAACAGCCTGCCACCCTAAGGAAGTACTGCATAGAAGCAAAACTAACCAACACAACAACA
GAATCCCGTTGCCCAACACAAGGGGAACCCAGCCTAAAAGAAGAGCAGGATAAGAGGTTCGTCTGCAAAC
ACTCCATGGTAGACAGAGGATGGGGAAATGGATGTGGATTATTTGGAAAGGGAGGCATTGTGACCTGTGC
TATGTTCACATGCAAAAAGAACATGGAAGGGAAAATCGTGCAACCAGAAAACTTGGAATACACCATTGTG
GTAACACCTCACTCAGGGGAAGAGCATGCGGTCGGAAATGACACAGGAAAACACGGCAAGGAAATCAAAG
TAACACCACAGAGTTCCACCACAGAAGCAGAATTAACAGGTTATGGCACCGTCACGATGGAGTGCTCCCC
GAGAACAGGCCTCGACTTCAATGAGATGGTGTTGCTGCAGATGGAAAATAAAGCTTGGCTGGTGCATAGG
CAATGGTTTCTAGACCTGCCATTACCATGGCTGCCCGGAGCGGACAAACAAGAGTCAAATTGGATACAGA
AAGAAACATTGGTCACTTTCAAAAATCCCCATGCGAAGAAACAGGATGTTGTTGTTTTAGGATCCCAAGA
AGGGGCCATGCATACAGCACTCACAGGAGCCACAGAAATCCAAATGTCGTCAGGAAACTTGCTCTTCACT
GGACATCTCAAGTGCAGGCTGAGAATGGACAAGCTACAGCTTAAAGGAATGTCATACTCTATGTGCACAG
GAAAGTTTAAAGTTGTGAAGGAAATAGCAGAAACACAACATGGAACGATAGTTATCAGAGTGCAATATGA
AGGGGACGGCTCTCCATGCAAAATCCCTTTTGAGATAATGGATTTGGAAAAAAGATATGTCTTAGGCCGC
CTGATCACAGTCAACCCAATTGTAACAGAAAAAGATAGCCCAGTCAACATAGAAGCAGAACCTCCATTCG
GAGACAGCTACATCATCATAGGAGTAGAGCCGGGACAACTGAAGCTCAACTGGTTCAAGAAAGGAAGTTC
TATCGGCCAAATGTTTGAGACAACGATGAGAGGGGCGAAGAGAATGGCCATTTTGGGTGACACAGCCTGG
GACTTCGGATCCCTGGGAGGAGTGTTTACATCTATAGGAAAAGCTCTCCACCAAGTCTTTGGAGCAATCT
ATGGAGCTGCCTTCAGTGGGGTTTCATGGACCATGAAAATCCTCATAGGAGTCATTATCACATGGATAGG
AATGAACTCACGCAGCACCTCACTGTCTGTGTCACTAGTACTGGTGGGAATTGTGACACTGTATTTGGGA
GTCATGGTGCAGGCC

>AB587965.1 Dengue virus 2 env gene for envelope protein, partial cds, isolate: R05-552_3
ATGCGTTGCATAGGAATATCAAATAGAGACTTTGTAGAAGGGGTTTCAGGAGGTAGTTGGGTTGACATAG
TCTTAGAACATGGAAGCTGTGTGACGACGATGGCAAAAAACAAACCAACATTGGATTTCGAACTGATAAA
AACGGAAGCCAAACAGCCTGCCACCCTAAGGAAGTACTGCATAGAAGCAAAACTAACCAACACAACAACA
GAATCCCGTTGCCCAACACAAGGGGAACCCAGCCTAAAAGAAGAGCAGGATAAGAGGTTCGTCTGCAAAC
ACTCCATGGTAGACAGAGGATGGGGAAATGGATGTGGATTATTTGGAAAGGGAGGCATTGTGACCTGTGC
TATGTTCACATGCAAAAAGAACATGGAAGGGAAAATCGTGCAACCAGAAAACTTGGAATACACCATTGTG
GTAACACCTCACTCAGGGGAAGAGCATGCGGTCGGAAATGACACAGGAAAACACGGCAAGGAAATCAAAG
TAACACCACAGAGTTCCACCACAGAAGCAGAATTAACAGGTTATGGCACCGTCACGATGGAGTGCTCCCC
GAGAACAGGCCTCGACTTCAATGAGATGGTGTTGCTGCAGATGGAAAATAAAGCTTGGCTGGTGCATAGG
CAATGGTTTCTAGACCTGCCATTACCATGGCTGCCCGGAGCGGACAAACAAGAGTCAAATTGGATACAGA
AAGAAACATTGGTCACTTTCAAAAATCCCCATGCGAAGAAACAGGATGTTGTTGTTTTAGGATCCCAAGA
AGGGGCCATGCATACAGCACTCACAGGAGCCACAGAAATCCAAATGTCGTCAGGAAACTTGCTCTTCACT
GGACATCTCAAGTGCAGGCTGAGAATGGACAAGCTACAGCTTAAAGGAATGTCATACTCTATGTGCACAG
GAAAGTTTAAAGTTGTGAAGGAAATAGCAGAAACACAACATGGAACGATAGTTATCAGAGTGCAATATGA
AGGGGACGGCTCTCCATGCAAAATCCCTTTTGAGATAATGGATTTGGAAAAAAGATATGTCTTAGGCCGC
CTGATCACAGTCAACCCAATTGTAACAGAAAAAGATAGCCCAGTCAACATAGAAGCAGAACCTCCATTCG
GAGACAGCTACATCATCATAGGAGTAGAGCCGGGACAACTGAAGCTCAACTGGTTCAAGAAAGGAAGTTC
TATCGGCCAAATGTTTGAGACAACGATGAGAGGGGCGAAGAGAATGGCCATTTTGGGTGACACAGCCTGG
GACTTCGGATCCCTGGGAGGAGTGTTTACATCTATAGGAAAAGCTCTCCACCAAGTCTTTGGAGCAATCT
ATGGAGCTGCCTTCAGTGGGGTTTCATGGACCATGAAAATCCTCATAGGAGTCATTATCACATGGATAGG
AATGAACTCACGCAGCACCTCACTGTCTGTGTCACTAGTACTGGTGGGAATTGTGACACTGTATTTGGGA
GTCATGGTGCAGGCC

>AB587964.1 Dengue virus 2 env gene for envelope protein, partial cds, isolate: R05-552_2
ATGCGTTGCATAGGAATATCAAATAGAGACTTTGTAGAAGGGGTTTCAGGAGGTAGTTGGGTTGACATAG
TCTTAGAACATGGAAGCTGTGTGACGACGATGGCAAAAAACAAACCAACATTGGATTTCGAACTGATAAA
AACGGAAGCCAAACAGCCTGCCACCCTAAGGAAGTACTGCATAGAAGCAAAACTAACCAACACAACAACA
GAATCCCGTTGCCCAACACAAGGGGAACCCAGCCTAAAAGAAGAGCAGGATAAGAGGTTCGTCTGCAAAC
ACTCCATGGTAGACAGAGGATGGGGAAATGGATGTGGATTATTTGGAAAGGGAGGCATTGTGACCTGTGC
TATGTTCACATGCAAAAAGAACATGGAAGGGAAAATCGTGCAACCAGAAAACTTGGAATACACCATTGTG
GTAACACCTCACTCAGGGGAAGAGCATGCGGTCGGAAATGACACAGGAAAACACGGCAAGGAAATCAAAG
TAACACCACAGAGTTCCACCACAGAAGCAGAATTAACAGGTTATGGCACCGTCACGATGGAGTGCTCCCC
GAGAACAGGCCTCGACTTCAATGAGATGGTGTTGCTGCAGATGGAAAATAAAGCTTGGCTGGTGCATAGG
CAATGGTTTCTAGACCTGCCATTACCATGGCTGCCCGGAGCGGACAAACAAGAGTCAAATTGGATACAGA
AAGAAACATTGGTCACTTTCAAAAATCCCCATGCGAAGAAACAGGATGTTGTTGTTTTAGGATCCCAAGA
AGGGGCCATGCATACAGCACTCACAGGAGCCACAGAAATCCAAATGTCGTCAGGAAACTTGCTCTTCACT
GGACATCTCAAGTGCAGGCTGAGAATGGACAAGCTACAGCTTAAAGGAATGTCATACTCTATGTGCACAG
GAAAGTTTAAAGTTGTGAAGGAAATAGCAGAAACACAACATGGAACGATAGTTATCAGAGTGCAATATGA
AGGGGACGGCTCTCCATGCAAAATCCCTTTTGAGATAATGGATTTGGAAAAAAGATATGTCTTAGGCCGC
CTGATCACAGTCAACCCAATTGTAACAGAAAAAGATAGCCCAGTCAACATAGAAGCAGAACCTCCATTCG
GAGACAGCTACATCATCATAGGAGTAGAGCCGGGACAACTGAAGCTCAACTGGTTCAAGAAAGGAAGTTC
TATCGGCCAAATGTTTGAGACAACGATGAGAGGGGCGAAGAGAATGGCCATTTTGGGTGACACAGCCTGG
GACTTCGGATCCCTGGGAGGAGTGTTTACATCTATAGGAAAAGCTCTCCACCAAGTCTTTGGAGCAATCT
ATGGAGCTGCCTTCAGTGGGGTTTCATGGACCATGAAAATCCTCATAGGAGTCATTATCACATGGATAGG
AATGAACTCACGCAGCACCTCACTGTCTGTGTCACTAGTACTGGTGGGAATTGTGACACTGTATTTGGGA
GTCATGGTGCAGGCC

>AB587963.1 Dengue virus 2 env gene for envelope protein, partial cds, isolate: R05-552_1
ATGCGTTGCATAGGAATATCAAATAGAGACTTTGTAGAAGGGGTTTCAGGAGGTAGTTGGGTTGACATAG
TCTTAGAACATGGAAGCTGTGTGACGACGATGGCAAAAAACAAACCAACATTGGATTTCGAACTGATAAA
AACGGAAGCCAAACAGCCTGCCACCCTAAGGAAGTACTGCATAGAAGCAAAACTAACCAACACAACAACA
GAATCCCGTTGCCCAACACAAGGGGAACCCAGCCTAAAAGAAGAGCAGGATAAGAGGTTCGTCTGCAAAC
ACTCCATGGTAGACAGAGGATGGGGAAATGGATGTGGATTATTTGGAAAGGGAGGCATTGTGACCTGTGC
TATGTTCACATGCAAAAAGAACATGGAAGGGAAAATCGTGCAACCAGAAAACTTGGAATACACCATTGTG
GTAACACCTCACTCAGGGGAAGAGCATGCGGTCGGAAATGACACAGGAAAACACGGCAAGGAAATCAAAG
TAACACCACAGAGTTCCACCACAGAAGCAGAATTAACAGGTTATGGCACCGTCACGATGGAGTGCTCCCC
GAGAACAGGCCTCGACTTCAATGAGATGGTGTTGCTGCAGATGGAAAATAAAGCTTGGCTGGTGCATAGG
CAATGGTTTCTAGACCTGCCATTACCATGGCTGCCCGGAGCGGACAAACAAGAGTCAAATTGGATACAGA
AAGAAACATTGGTCACTTTCAAAAATCCCCATGCGAAGAAACAGGATGTTGTTGTTTTAGRATCCCAAGA
AGGGGCCATGCATACAGCACTCACAGGAGCCACAGAAATCCAAATGTCGTCAGGAAACTTGCTCTTCACT
GGACATCTCAAGTGCAGGCTGAGAATGGACAAGCTACAGCTTAAAGGAATGTCATACTCTATGTGCACAG
GAAAGTTTAAAGTTGTGAAGGAAATAGCAGAAACACAACATGGAACGATAGTTATCAGAGTGCAATATGA
AGGGGACGGCTCTCCATGCAAAATCCCTTTTGAGATAATGGATTTGGAAAAAAGATATGTCTTAGGCCGC
CTGATCACAGTCAACCCAATTGTAACAGAAAAAGATAGCCCAGTCAACATAGAAGCAGAACCTCCATTCG
GAGACAGCTACATCATCATAGGAGTAGAGCCGGGACAACTGAAGCTCAACTGGTTCAAGAAAGGAAGTTC
TATCGGCCAAATGTTTGAGACAACGATGAGAGGGGCGAAGAGAATGGCCATTTTGGGTGACACAGCCTGG
GACTTCGGATCCCTGGGAGGAGTGTTTACATCTATAGGAAAAGCTCTCCACCAAGTCTTTGGAGCAATCT
ATGGAGCTGCCTTCAGTGGGGTTTCATGGACCATGAAAATCCTCATAGGAGTCATTATCACATGGATAGG
AATGAACTCACGCAGCACCTCACTGTCTGTGTCACTAGTACTGGTGGGAATTGTGACACTGTATTTGGGA
GTCATGGTGCAGGCC

>AB587962.1 Dengue virus 2 env gene for envelope protein, partial cds, isolate: R06-018_17
ATGCGTTGCATAGGAATATCAAATAGAGACTTTGTAGAAGGGGTTTCAGGAGGAAGTTGGGTTGACATAG
TCTTAGAACATGGAAGCTGTGTGACGACGATGGCTAAAAACAAACCAACATTGGATTTCGAACTGATAAA
AACGGAAGCCAAACAGCCTGCCACCCTAAGGAAGTATTGCATAGAAGCAAAACTAACCAACACAACAACA
GAATCCCGTTGCCCAACACAAGGGGAACCCAGCCTAAAAGAAGAGCAGGATAAGAGGTTCGTCTGCAAAC
ACTCCATGGTAGACAGAGGATGGGGAAATGGATGTGGATTATTTGGAAAGGGAGGCATTGTGACCTGTGC
TATGTTCACATGCAAAAAGAACATGGAAGGGAAAATCGTGCAACCAGAAAACTTGGAATACACCATTGTG
GTAACACCTCACTCAGGGGAAGAGCATGCGGTCGGAAATGACACAGGAAAACACGGCAAGGAAATCAAAG
TAACACCACAGAGTTCCATCACAGAAGCAGAACTAACAGGTTATGGCACCGTCACGATGGAGTGCTCCCC
GAGAACAGGCCTCGACTTCAATGAGATGGTGTTGTTGCAGATGGAAAATAAAGCTTGGCTGGTGCATAGG
CAATGGTTTCTAGACCTGCCATTACCATGGCTGCCCGGAGCGGATAAACAAGAGTCAAATTGGATACAGA
AAGAAACATTGGTCACTTTCAAAAATCCCCATGCGAAGAAACAGGATGTTGTTGTTTTAGGATCCCAAGA
AGGGGCCATGCATACAGCACTCACAGGAGCCACAGAAATCCAAATGTCGTCAGGAAACTTGCTCTTCACT
GGACATCTCAAGTGCAGGCTGAGAATGGACAAGCTACAGCTTAAAGGAATGTCATACTCTATGTGCACAG
GAAAGTTTAAAGTTGTGAAGGAAATAGCAGAAACACAACATGGAACGATAGTTATCAGAGTGCAATATGA
AGGGGACGGCTCTCCATGTAAAATCCCTTTTGAGATAATGGATTTGGAAAAAAGATACGTCTTAGGCCGC
CTGATCACAGTCAACCCAATTGTAACAGAAAAAGATAGCCCAGTCAACATAGAAGCAGAACCTCCATTCG
GAGACAGCTACATCATCATAGGAGTAGAGCCGGGACAACTGAAGCTCAACTGGTTCAAGAAAGGAAGCTC
TATCGGCCAAATGTTTGAGACAACGATGAGAGGGGCGAAGAGAATGGCCATTTTGGGTGACACAGCCTGG
GACTTCGGATCCCTGGGAGGAGTGTTTACATCTATAGGAAAAGCTCTCCACCAAGTCTTTGGAGCAATCT
ATGGAGCTGCCTTCAGTGGGGTTTCATGGACCATGAAAATCCTCATAGGAGTCATTATCACATGGATAGG
AATGAACTCACGCAGCACCTCACTGTCTGTGTCACTAGTACTGGTGGGAATTGTGACACTGTATTTGGGA
GTCATGGTGCAGGCC

>AB587961.1 Dengue virus 2 env gene for envelope protein, partial cds, isolate: R06-018_16
ATGCGTTGCATAGGAATATCAAATAGAGACTTTGTAGAAGGGGTTTCAGGAGGAAGTTGGGTTGACATAG
TCTTAGAACATGGAAGCTGTGTGACGACGATGGCTAAAAACAAACCAACATTGGATTTCGAACTGATAAA
AACGGAAGCCAAACAGCCTGCCACCCTAAGGAAGTATTGCATAGAAGCAAAACTAACCAACACAACAACA
GAATCCCGTTGCCCAACACAAGGGGAACCCAGCCTAAAAGAAGAGCAGGATAAGAGGTTCGTCTGCAAAC
ACTCCATGGTAGACAGAGGATGGGGAAATGGATGTGGATTATTTGGAAAGGGAGGCATTGTGACCTGTGC
TATGTTCACATGCAAAAAGAACATGGAAGGGAAAATCGTGCAACCAGAAAACTTGGAATACACCATTGTG
GTAACACCTCACTCAGGGGAAGAGCATGCGGTCGGAAATGACACAGGAAAACACGGCAAGGAAATCAAAG
TAACACCACAGAGTTCCATCACAGAAGCAGAACTAACAGGTTATGGCACCGTCACGATGGAGTGCTCCCC
GAGAACAGGCCTCGACTTCAATGAGATGGTGTTGTTGCAGATGGAAAATAAAGCTTGGCTGGTGCATAGG
CAATGGTTTCTAGACCTGCCATTACCATGGCTGCCCGGAGCGGATAAACAAGAGTCAAATTGGATACAGA
AAGAAACATTGGTCACTTTCAAAAATCCCCATGCGAAGAAACAGGATGTTGTTGTTTTAGGATCCCAAGA
AGGGGCCATGCATACAGCACTCACAGGAGCCACAGAAATCCAAATGTCGTCAGGAAACTTGCTCTTCACT
GGACATCTCAAGTGCAGGCTGAGAATGGACAAGCTACAGCTTAAAGGAATGTCATACTCTATGTGCACAG
GAAAGTTTAAAGTTGTGAAGGAAATAGCAGAAACACAACATGGAACGATAGTTATCAGAGTGCAATATGA
AGGGGACGGCTCTCCATGTAAAATCCCTTTTGAGATAATGGATTTGGAAAAAAGATACGTCTTAGGCCGC
CTGATCACAGTCAACCCAATTGTAACAGAAAAAGATAGCCCAGTCAACATAGAAGCAGAACCTCCATTCG
GAGACAGCTACATCATCATAGGAGTAGAGCCGGGACAACTGAAGCTCAACTGGTTCAAGAAAGGAAGCTC
TATCGGCCAAATGTTTGAGACAACGATGAGAGGGGCGAAGAGAATGGCCATTTTGGGTGACACAGCCTGG
GACTTCGGATCCCTGGGAGGAGTGTTTACATCTATAGGAAAAGCTCTCCACCAAGTCTTTGGAGCAATCT
ATGGAGCTGCCTTCAGTGGGGTTTCATGGACCATGAAAATCCTCATAGGAGTCATTATCACATGGATAGG
AATGAACTCACGCAGCACCTCACTGTCTGTGTCACTAGTACTGGTGGGAATTGTGACACTGTATTTGGGA
GTCATGGTGCAGGCC

>AB587960.1 Dengue virus 2 env gene for envelope protein, partial cds, isolate: R06-018_15
ATGCGTTGCATAGGAATATCAAATAGAGACTTTGTAGAAGGGGTTTCAGGAGGAAGTTGGGTTGACATAG
TCTTAGAACATGGAAGCTGTGTGACGACGATGGCTAAAAACAAACCAACATTGGATTTCGAACTGATAAA
AACGGAAGCCAAACAGCCTGCCACCCTAAGGAAGTATTGCATAGAAGCAAAACTAACCAACACAACAACA
GAATCCCGTTGCCCAACACAAGGGGAACCCAGCCTAAAAGAAGAGCAGGATAAGAGGTTCGTCTGCAAAC
ACTCCATGGTAGACAGAGGATGGGGAAATGGATGTGGATTATTTGGAAAGGGAGGCATTGTGACCTGTGC
TATGTTCACATGCAAAAAGAACATGGAAGGGAAAATCGTGCAACCAGAAAACTTGGAATACACCATTGTG
GTAACACCTCACTCAGGGGAAGAGCATGCGGTCGGAAATGACACAGGAAAACACGGCAAGGAAATCAAAG
TAACACCACAGAGTTCCATCACAGAAGCAGAACTAACAGGTTATGGCACCGTCACGATGGAGTGCTCCCC
GAGAACAGGCCTCGACTTCAATGAGATGGTGTTGTTGCAGATGGAAAATAAAGCTTGGCTGGTGCATAGG
CAATGGTTTCTAGACCTGCCATTACCATGGCTGCCCGGAGCGGATAAACAAGAGTCAAATTGGATACAGA
AAGAAACATTGGTCACTTTCAAAAATCCCCATGCGAAGAAACAGGATGTTGTTGTTTTAGGATCCCAAGA
AGGGGCCATGCATACAGCACTCACAGGAGCCACAGAAATCCAAATGTCGTCAGGAAACTTGCTCTTCACT
GGACATCTCAAGTGCAGGCTGAGAATGGACAAGCTACAGCTTAAAGGAATGTCATACTCTATGTGCACAG
GAAAGTTTAAAGTTGTGAAGGAAATAGCAGAAACACAACATGGAACGATAGTTATCAGAGTGCAATATGA
AGGGGACGGCTCTCCATGTAAAATCCCTTTTGAGATAATGGATTTGGAAAAAAGATACGTCTTAGGCCGC
CTGATCACAGTCAACCCAATTGTAACAGAAAAAGATAGCCCAGTCAACATAGAAGCAGAACCTCCATTCG
GAGACAGCTACATCATCATAGGAGTAGAGCCGGGACAACTGAAGCTCAACTGGTTCAAGAAAGGAAGCTC
TATCGGCCAAATGTTTGAGACAACGATGAGAGGGGCGAAGAGAATGGCCATTTTGGGTGACACAGCCTGG
GACTTCGGATCCCTGGGAGGAGTGTTTACATCTATAGGAAAAGCTCTCCACCAAGTCTTTGGAGCAATCT
ATGGAGCTGCCTTCAGTGGGGTTTCATGGACCATGAAAATCCTCATAGGAGTCATTATCACATGGATAGG
AATGAACTCACGCAGCACCTCACTGTCTGTGTCACTAGTACTGGTGGGAATTGTGACACTGTATTTGGGA
GTCATGGTGCAGGCC

>AB587959.1 Dengue virus 2 env gene for envelope protein, partial cds, isolate: R06-018_14
ATGCGTTGCATAGGAATATCAAATAGAGACTTTGTAGAAGGGGTTTCAGGAGGAAGTTGGGTTGACATAG
TCTTAGAACATGGAAGCTGTGTGACGACGATGGCTAAAAACAAACCAACATTGGATTTCGAACTGATAAA
AACGGAAGCCAAACAGCCTGCCACCCTAAGGAAGTATTGCATAGAAGCAAAACTAACCAACACAACAACA
GAATCCCGTTGCCCAACACAAGGGGAACCCAGCCTAAAAGAAGAGCAGGATAAGAGGTTCGTCTGCAAAC
ACTCCATGGTAGACAGAGGATGGGGAAATGGATGTGGATTATTTGGAAAGGGAGGCATTGTGACCTGTGC
TATGTTCACATGCAAAAAGAACATGGAAGGGAAAATCGTGCAACCAGAAAACTTGGAATACACCATTGTG
GTAACACCTCACTCAGGGGAAGAGCATGCGGTCGGAAATGACACAGGAAAACACGGCAAGGAAATCAAAG
TAACACCACAGAGTTCCATCACAGAAGCAGAACTAACAGGTTATGGCACCGTCACGATGGAGTGCTCCCC
GAGAACAGGCCTCGACTTCAATGAGATGGTGTTGTTGCAGATGGAAAATAAAGCTTGGCTGGTGCATAGG
CAATGGTTTCTAGACCTGCCATTACCATGGCTGCCCGGAGCGGATAAACAAGAGTCAAATTGGATACAGA
AAGAAACATTGGTCACTTTCAAAAATCCCCATGCGAAGAAACAGGATGTTGTTGTTTTAGGATCCCAAGA
AGGGGCCATGCATACAGCACTCACAGGAGCCACAGAAATCCAAATGTCGTCAGGAAACTTGCTCTTCACT
GGACATCTCAAGTGCAGGCTGAGAATGGACAAGCTACAGCTTAAAGGAATGTCATACTCTATGTGCACAG
GAAAGTTTAAAGTTGTGAAGGAAATAGCAGAAACACAACATGGAACGATAGTTATCAGAGTGCAATATGA
AGGGGACGGCTCTCCATGTAAAATCCCTTTTGAGATAATGGATTTGGAAAAAAGATACGTCTTAGGCCGC
CTGATCACAGTCAACCCAATTGTAACAGAAAAAGATAGCCCAGTCAACATAGAAGCAGAACCTCCATTCG
GAGACAGCTACATCATCATAGGAGTAGAGCCGGGACAACTGAAGCTCAACTGGTTCAAGAAAGGAAGCTC
TATCGGCCAAATGTTTGAGACAACGATGAGAGGGGCGAAGAGAATGGCCATTTTGGGTGACACAGCCTGG
GACTTCGGATCCCTGGGAGGAGTGTTTACATCTATAGGAAAAGCTCTCCACCAAGTCTTTGGAGCAATCT
ATGGAGCTGCCTTCAGTGGGGTTTCATGGACCATGAAAATCCTCATAGGAGTCATTATCACATGGATAGG
AATGAACTCACGCAGCACCTCACTGTCTGTGTCACTAGTACTGGTGGGAATTGTGACACTGTATTTGGGA
GTCATGGTGCAGGCC

>AB587958.1 Dengue virus 2 env gene for envelope protein, partial cds, isolate: R06-018_13
ATGCGTTGCATAGGAATATCAAATAGAGACTTTGTAGAAGGGGTTTCAGGAGGAAGTTGGGTTGACATAG
TCTTAGAACATGGAAGCTGTGTGACGACGATGGCTAAAAACAAACCAACATTGGATTTCGAACTGATAAA
AACGGAAGCCAAACAGCCTGCCACCCTAAGGAAGTATTGCATAGAAGCAAAACTAACCAACACAACAACA
GAATCCCGTTGCCCAACACAAGGGGAACCCAGCCTAAAAGAAGAGCAGGATAAGAGGTTCGTCTGCAAAC
ACTCCATGGTAGACAGAGGATGGGGAAATGGATGTGGATTATTTGGAAAGGGAGGCATTGTGACCTGTGC
TATGTTCACATGCAAAAAGAACATGGAAGGGAAAATCGTGCAACCAGAAAACTTGGAATACACCATTGTG
GTAACACCTCACTCAGGGGAAGAGCATGCGGTCGGAAATGACACAGGAAAACACGGCAAGGAAATCAAAG
TAACACCACAGAGTTCCATCACAGAAGCAGAACTAACAGGTTATGGCACCGTCACGATGGAGTGCTCCCC
GAGAACAGGCCTCGACTTCAATGAGATGGTGTTGTTGCAGATGGAAAATAAAGCTTGGCTGGTGCATAGG
CAATGGTTTCTAGACCTGCCATTACCATGGCTGCCCGGAGCGGATAAACAAGAGTCAAATTGGATACAGA
AAGAAACATTGGTCACTTTCAAAAATCCCCATGCGAAGAAACAGGATGTTGTTGTTTTAGGATCCCAAGA
AGGGGCCATGCATACAGCACTCACAGGAGCCACAGAAATCCAAATGTCGTCAGGAAACTTGCTCTTCACT
GGACATCTCAAGTGCAGGCTGAGAATGGACAAGCTACAGCTTAAAGGAATGTCATACTCTATGTGCACAG
GAAAGTTTAAAGTTGTGAAGGAAATAGCAGAAACACAACATGGAACGATAGTTATCAGAGTGCAATATGA
AGGGGACGGCTCTCCATGTAAAATCCCTTTTGAGATAATGGATTTGGAAAAAAGATACGTCTTAGGCCGC
CTGATCACAGTCAACCCAATTGTAACAGAAAAAGATAGCCCAGTCAACATAGAAGCAGAACCTCCATTCG
GAGACAGCTACATCATCATAGGAGTAGAGCCGGGACAACTGAAGCTCAACTGGTTCAAGAAAGGAAGCTC
TATCGGCCAAATGTTTGAGACAACGATGAGAGGGGCGAAGAGAATGGCCATTTTGGGTGACACAGCCTGG
GACTTCGGATCCCTGGGAGGAGTGTTTACATCTATAGGAAAAGCTCTCCACCAAGTCTTTGGAGCAATCT
ATGGAGCTGCCTTCAGTGGGGTTTCATGGACCATGAAAATCCTCATAGGAGTCATTATCACATGGATAGG
AATGAACTCACGCAGCACCTCACTGTCTGTGTCACTAGTACTGGTGGGAATTGTGACACTGTATTTGGGA
GTCATGGTGCAGGCC

>AB587957.1 Dengue virus 2 env gene for envelope protein, partial cds, isolate: R06-018_12
ATGCGTTGCATAGGAATATCAAATAGAGACTTTGTAGAAGGGGTTTCAGGAGGAAGTTGGGTTGACATAG
TCTTAGAACATGGAAGCTGTGTGACGACGATGGCTAAAAACAAACCAACATTGGATTTCGAACTGATAAA
AACGGAAGCCAAACAGCCTGCCACCCTAAGGAAGTATTGCATAGAAGCAAAACTAACCAACACAACAACA
GAATCCCGTTGCCCAACACAAGGGGAACCCAGCCTAAAAGAAGAGCAGGATAAGAGGTTCGTCTGCAAAC
ACTCCATGGTAGACAGAGGATGGGGAAATGGATGTGGATTATTTGGAAAGGGAGGCATTGTGACCTGTGC
TATGTTCACATGCAAAAAGAACATGGAAGGGAAAATCGTGCAACCAGAAAACTTGGAATACACCATTGTG
GTAACACCTCACTCAGGGGAAGAGCATGCGGTCGGAAATGACACAGGAAAACACGGCAAGGAAATCAAAG
TAACACCACAGAGTTCCATCACAGAAGCAGAACTAACAGGTTATGGCACCGTCACGATGGAGTGCTCCCC
GAGAACAGGCCTCGACTTCAATGAGATGGTGTTGTTGCAGATGGAAAATAAAGCTTGGCTGGTGCATAGG
CAATGGTTTCTAGACCTGCCATTACCATGGCTGCCCGGAGCGGATAAACAAGAGTCAAATTGGATACAGA
AAGAAACATTGGTCACTTTCAAAAATCCCCATGCGAAGAAACAGGATGTTGTTGTTTTAGGATCCCAAGA
AGGGGCCATGCATACAGCACTCACAGGAGCCACAGAAATCCAAATGTCGTCAGGAAACTTGCTCTTCACT
GGACATCTCAAGTGCAGGCTGAGAATGGACAAGCTACAGCTTAAAGGAATGTCATACTCTATGTGCACAG
GAAAGTTTAAAGTTGTGAAGGAAATAGCAGAAACACAACATGGAACGATAGTTATCAGAGTGCAATATGA
AGGGGACGGCTCTCCATGTAAAATCCCTTTTGAGATAATGGATTTGGAAAAAAGATACGTCTTAGGCCGC
CTGATCACAGTCAACCCAATTGTAACAGAAAAAGATAGCCCAGTCAACATAGAAGCAGAACCTCCATTCG
GAGACAGCTACATCATCATAGGAGTAGAGCCGGGACAACTGAAGCTCAACTGGTTCAAGAAAGGAAGCTC
TATCGGCCAAATGTTTGAGACAACGATGAGAGGGGCGAAGAGAATGGCCATTTTGGGTGACACAGCCTGG
GACTTCGGATCCCTGGGAGGAGTGTTTACATCTATAGGAAAAGCTCTCCACCAAGTCTTTGGAGCAATCT
ATGGAGCTGCCTTCAGTGGGGTTTCATGGACCATGAAAATCCTCATAGGAGTCATTATCACATGGATAGG
AATGAACTCACGCAGCACCTCACTGTCTGTGTCACTAGTACTGGTGGGAATTGTGACACTGTATTTGGGA
GTCATGGTGCAGGCC

>AB587956.1 Dengue virus 2 env gene for envelope protein, partial cds, isolate: R06-018_11
ATGCGTTGCATAGGAATATCAAATAGAGACTTTGTAGAAGGGGTTTCAGGAGGAAGTTGGGTTGACATAG
TCTTAGAACATGGAAGCTGTGTGACGACGATGGCTAAAAACAAACCAACATTGGATTTCGAACTGATAAA
AACGGAAGCCAAACAGCCTGCCACCCTAAGGAAGTATTGCATAGAAGCAAAACTAACCAACACAACAACA
GAATCCCGTTGCCCAACACAAGGGGAACCCAGCCTAAAAGAAGAGCAGGATAAGAGGTTCGTCTGCAAAC
ACTCCATGGTAGACAGAGGATGGGGAAATGGATGTGGATTATTTGGAAAGGGAGGCATTGTGACCTGTGC
TATGTTCACATGCAAAAAGAACATGGAAGGGAAAATCGTGCAACCAGAAAACTTGGAATACACCATTGTG
GTAACACCTCACTCAGGGGAAGAGCATGCGGTCGGAAATGACACAGGAAAACACGGCAAGGAAATCAAAG
TAACACCACAGAGTTCCATCACAGAAGCAGAACTAACAGGTTATGGCACCGTCACGATGGAGTGCTCCCC
GAGAACAGGCCTCGACTTCAATGAGATGGTGTTGTTGCAGATGGAAAATAAAGCTTGGCTGGTGCATAGG
CAATGGTTTCTAGACCTGCCATTACCATGGCTGCCCGGAGCGGATAAACAAGAGTCAAATTGGATACAGA
AAGAAACATTGGTCACTTTCAAAAATCCCCATGCGAAGAAACAGGATGTTGTTGTTTTAGGATCCCAAGA
AGGGGCCATGCATACAGCACTCACAGGAGCCACAGAAATCCAAATGTCGTCAGGAAACTTGCTCTTCACT
GGACATCTCAAGTGCAGGCTGAGAATGGACAAGCTACAGCTTAAAGGAATGTCATACTCTATGTGCACAG
GAAAGTTTAAAGTTGTGAAGGAAATAGCAGAAACACAACATGGAACGATAGTTATCAGAGTGCAATATGA
AGGGGACGGCTCTCCATGTAAAATCCCTTTTGAGATAATGGATTTGGAAAAAAGATACGTCTTAGGCCGC
CTGATCACAGTCAACCCAATTGTAACAGAAAAAGATAGCCCAGTCAACATAGAAGCAGAACCTCCATTCG
GAGACAGCTACATCATCATAGGAGTAGAGCCGGGACAACTGAAGCTCAACTGGTTCAAGAAAGGAAGCTC
TATCGGCCAAATGTTTGAGACAACGATGAGAGGGGCGAAGAGAATGGCCATTTTGGGTGACACAGCCTGG
GACTTCGGATCCCTGGGAGGAGTGTTTACATCTATAGGAAAAGCTCTCCACCAAGTCTTTGGAGCAATCT
ATGGAGCTGCCTTCAGTGGGGTTTCATGGACCATGAAAATCCTCATAGGAGTCATTATCACATGGATAGG
AATGAACTCACGCAGCACCTCACTGTCTGTGTCACTAGTACTGGTGGGAATTGTGACACTGTATTTGGGA
GTCATGGTGCAGGCC

>AB587955.1 Dengue virus 2 env gene for envelope protein, partial cds, isolate: R06-018_10
ATGCGTTGCATAGGAATATCAAATAGAGACTTTGTAGAAGGGGTTTCAGGAGGAAGTTGGGTTGACATAG
TCTTAGAACATGGAAGCTGTGTGACGACGATGGCTAAAAACAAACCAACATTGGATTTCGAACTGATAAA
AACGGAAGCCAAACAGCCTGCCACCCTAAGGAAGTATTGCATAGAAGCAAAACTAACCAACACAACAACA
GAATCCCGTTGCCCAACACAAGGGGAACCCAGCCTAAAAGAAGAGCAGGATAAGAGGTTCGTCTGCAAAC
ACTCCATGGTAGACAGAGGATGGGGAAATGGATGTGGATTATTTGGAAAGGGAGGCATTGTGACCTGTGC
TATGTTCACATGCAAAAAGAACATGGAAGGGAAAATCGTGCAACCAGAAAACTTGGAATACACCATTGTG
GTAACACCTCACTCAGGGGAAGAGCATGCGGTCGGAAATGACACAGGAAAACACGGCAAGGAAATCAAAG
TAACACCACAGAGTTCCATCACAGAAGCAGAACTAACAGGTTATGGCACCGTCACGATGGAGTGCTCCCC
GAGAACAGGCCTCGACTTCAATGAGATGGTGTTGTTGCAGATGGAAAATAAAGCTTGGCTGGTGCATAGG
CAATGGTTTCTAGACCTGCCATTACCATGGCTGCCCGGAGCGGATAAACAAGAGTCAAATTGGATACAGA
AAGAAACATTGGTCACTTTCAAAAATCCCCATGCGAAGAAACAGGATGTTGTTGTTTTAGGATCCCAAGA
AGGGGCCATGCATACAGCACTCACAGGAGCCACAGAAATCCAAATGTCGTCAGGAAACTTGCTCTTCACT
GGACATCTCAAGTGCAGGCTGAGAATGGACAAGCTACAGCTTAAAGGAATGTCATACTCTATGTGCACAG
GAAAGTTTAAAGTTGTGAAGGAAATAGCAGAAACACAACATGGAACGATAGTTATCAGAGTGCAATATGA
AGGGGACGGCTCTCCATGTAAAATCCCTTTTGAGATAATGGATTTGGAAAAAAGATACGTCTTAGGCCGC
CTGATCACAGTCAACCCAATTGTAACAGAAAAAGATAGCCCAGTCAACATAGAAGCAGAACCTCCATTCG
GAGACAGCTACATCATCATAGGAGTAGAGCCGGGACAACTGAAGCTCAACTGGTTCAAGAAAGGAAGCTC
TATCGGCCAAATGTTTGAGACAACGATGAGAGGGGCGAAGAGAATGGCCATTTTGGGTGACACAGCCTGG
GACTTCGGATCCCTGGGAGGAGTGTTTACATCTATAGGAAAAGCTCTCCACCAAGTCTTTGGAGCAATCT
ATGGAGCTGCCTTCAGTGGGGTTTCATGGACCATGAAAATCCTCATAGGAGTCATTATCACATGGATAGG
AATGAACTCACGCAGCACCTCACTGTCTGTGTCACTAGTACTGGTGGGAATTGTGACACTGTATTTGGGA
GTCATGGTGCAGGCC

>AB587954.1 Dengue virus 2 env gene for envelope protein, partial cds, isolate: R06-018_9
ATGCGTTGCATAGGAATATCAAATAGAGACTTTGTAGAAGGGGTTTCAGGAGGAAGTTGGGTTGACATAG
TCTTAGAACATGGAAGCTGTGTGACGACGATGGCTAAAAACAAACCAACATTGGATTTCGAACTGATAAA
AACGGAAGCCAAACAGCCTGCCACCCTAAGGAAGTATTGCATAGAAGCAAAACTAACCAACACAACAACA
GAATCCCGTTGCCCAACACAAGGGGAACCCAGCCTAAAAGAAGAGCAGGATAAGAGGTTCGTCTGCAAAC
ACTCCATGGTAGACAGAGGATGGGGAAATGGATGTGGATTATTTGGAAAGGGAGGCATTGTGACCTGTGC
TATGTTCACATGCAAAAAGAACATGGAAGGGAAAATCGTGCAACCAGAAAACTTGGAATACACCATTGTG
GTAACACCTCACTCAGGGGAAGAGCATGCGGTCGGAAATGACACAGGAAAACACGGCAAGGAAATCAAAG
TAACACCACAGAGTTCCATCACAGAAGCAGAACTAACAGGTTATGGCACCGTCACGATGGAGTGCTCCCC
GAGAACAGGCCTCGACTTCAATGAGATGGTGTTGTTGCAGATGGAAAATAAAGCTTGGCTGGTGCATAGG
CAATGGTTTCTAGACCTGCCATTACCATGGCTGCCCGGAGCGGATAAACAAGAGTCAAATTGGATACAGA
AAGAAACATTGGTCACTTTCAAAAATCCCCATGCGAAGAAACAGGATGTTGTTGTTTTAGGATCCCAAGA
AGGGGCCATGCATACAGCACTCACAGGAGCCACAGAAATCCAAATGTCGTCAGGAAACTTGCTCTTCACT
GGACATCTCAAGTGCAGGCTGAGAATGGACAAGCTACAGCTTAAAGGAATGTCATACTCTATGTGCACAG
GAAAGTTTAAAGTTGTGAAGGAAATAGCAGAAACACAACATGGAACGATAGTTATCAGAGTGCAATATGA
AGGGGACGGCTCTCCATGTAAAATCCCTTTTGAGATAATGGATTTGGAAAAAAGATACGTCTTAGGCCGC
CTGATCACAGTCAACCCAATTGTAACAGAAAAAGATAGCCCAGTCAACATAGAAGCAGAACCTCCATTCG
GAGACAGCTACATCATCATAGGAGTAGAGCCGGGACAACTGAAGCTCAACTGGTTCAAGAAAGGAAGCTC
TATCGGCCAAATGTTTGAGACAACGATGAGAGGGGCGAAGAGAATGGCCATTTTGGGTGACACAGCCTGG
GACTTCGGATCCCTGGGAGGAGTGTTTACATCTATAGGAAAAGCTCTCCACCAAGTCTTTGGAGCAATCT
ATGGAGCTGCCTTCAGTGGGGTTTCATGGACCATGAAAATCCTCATAGGAGTCATTATCACATGGATAGG
AATGAACTCACGCAGCACCTCACTGTCTGTGTCACTAGTACTGGTGGGAATTGTGACACTGTATTTGGGA
GTCATGGTGCAGGCC

>AB587953.1 Dengue virus 2 env gene for envelope protein, partial cds, isolate: R06-018_8
ATGCGTTGCATAGGAATATCAAATAGAGACTTTGTAGAAGGGGTTTCAGGAGGAAGTTGGGTTGACATAG
TCTTAGAACATGGAAGCTGTGTGACGACGATGGCTAAAAACAAACCAACATTGGATTTCGAACTGATAAA
AACGGAAGCCAAACAGCCTGCCACCCTAAGGAAGTATTGCATAGAAGCAAAACTAACCAACACAACAACA
GAATCCCGTTGCCCAACACAAGGGGAACCCAGCCTAAAAGAAGAGCAGGATAAGAGGTTCGTCTGCAAAC
ACTCCATGGTAGACAGAGGATGGGGAAATGGATGTGGATTATTTGGAAAGGGAGGCATTGTGACCTGTGC
TATGTTCACATGCAAAAAGAACATGGAAGGGAAAATCGTGCAACCAGAAAACTTGGAATACACCATTGTG
GTAACACCTCACTCAGGGGAAGAGCATGCGGTCGGAAATGACACAGGAAAACACGGCAAGGAAATCAAAG
TAACACCACAGAGTTCCATCACAGAAGCAGAACTAACAGGTTATGGCACCGTCACGATGGAGTGCTCCCC
GAGAACAGGCCTCGACTTCAATGAGATGGTGTTGTTGCAGATGGAAAATAAAGCTTGGCTGGTGCATAGG
CAATGGTTTCTAGACCTGCCATTACCATGGCTGCCCGGAGCGGATAAACAAGAGTCAAATTGGATACAGA
AAGAAACATTGGTCACTTTCAAAAATCCCCATGCGAAGAAACAGGATGTTGTTGTTTTAGGATCCCAAGA
AGGGGCCATGCATACAGCACTCACAGGAGCCACAGAAATCCAAATGTCGTCAGGAAACTTGCTCTTCACT
GGACATCTCAAGTGCAGGCTGAGAATGGACAAGCTACAGCTTAAAGGAATGTCATACTCTATGTGCACAG
GAAAGTTTAAAGTTGTGAAGGAAATAGCAGAAACACAACATGGAACGATAGTTATCAGAGTGCAATATGA
AGGGGACGGCTCTCCATGTAAAATCCCTTTTGAGATAATGGATTTGGAAAAAAGATACGTCTTAGGCCGC
CTGATCACAGTCAACCCAATTGTAACAGAAAAAGATAGCCCAGTCAACATAGAAGCAGAACCTCCATTCG
GAGACAGCTACATCATCATAGGAGTAGAGCCGGGACAACTGAAGCTCAACTGGTTCAAGAAAGGAAGCTC
TATCGGCCAAATGTTTGAGACAACGATGAGAGGGGCGAAGAGAATGGCCATTTTGGGTGACACAGCCTGG
GACTTCGGATCCCTGGGAGGAGTGTTTACATCTATAGGAAAAGCTCTCCACCAAGTCTTTGGAGCAATCT
ATGGAGCTGCCTTCAGTGGGGTTTCATGGACCATGAAAATCCTCATAGGAGTCATTATCACATGGATAGG
AATGAACTCACGCAGCACCTCACTGTCTGTGTCACTAGTACTGGTGGGAATTGTGACACTGTATTTGGGA
GTCATGGTGCAGGCC

>AB587952.1 Dengue virus 2 env gene for envelope protein, partial cds, isolate: R06-018_7
ATGCGTTGCATAGGAATATCAAATAGAGACTTTGTAGAAGGGGTTTCAGGAGGAAGTTGGGTTGACATAG
TCTTAGAACATGGAAGCTGTGTGACGACGATGGCTAAAAACAAACCAACATTGGATTTCGAACTGATAAA
AACGGAAGCCAAACAGCCTGCCACCCTAAGGAAGTATTGCATAGAAGCAAAACTAACCAACACAACAACA
GAATCCCGTTGCCCAACACAAGGGGAACCCAGCCTAAAAGAAGAGCAGGATAAGAGGTTCGTCTGCAAAC
ACTCCATGGTAGACAGAGGATGGGGAAATGGATGTGGATTATTTGGAAAGGGAGGCATTGTGACCTGTGC
TATGTTCACATGCAAAAAGAACATGGAAGGGAAAATCGTGCAACCAGAAAACTTGGAATACACCATTGTG
GTAACACCTCACTCAGGGGAAGAGCATGCGGTCGGAAATGACACAGGAAAACACGGCAAGGAAATCAAAG
TAACACCACAGAGTTCCATCACAGAAGCAGAACTAACAGGTTATGGCACCGTCACGATGGAGTGCTCCCC
GAGAACAGGCCTCGACTTCAATGAGATGGTGTTGTTGCAGATGGAAAATAAAGCTTGGCTGGTGCATAGG
CAATGGTTTCTAGACCTGCCATTACCATGGCTGCCCGGAGCGGATAAACAAGAGTCAAATTGGATACAGA
AAGAAACATTGGTCACTTTCAAAAATCCCCATGCGAAGAAACAGGATGTTGTTGTTTTAGGATCCCAAGA
AGGGGCCATGCATACAGCACTCACAGGAGCCACAGAAATCCAAATGTCGTCAGGAAACTTGCTCTTCACT
GGACATCTCAAGTGCAGGCTGAGAATGGACAAGCTACAGCTTAAAGGAATGTCATACTCTATGTGCACAG
GAAAGTTTAAAGTTGTGAAGGAAATAGCAGAAACACAACATGGAACGATAGTTATCAGAGTGCAATATGA
AGGGGACGGCTCTCCATGTAAAATCCCTTTTGAGATAATGGATTTGGAAAAAAGATACGTCTTAGGCCGC
CTGATCACAGTCAACCCAATTGTAACAGAAAAAGATAGCCCAGTCAACATAGAAGCAGAACCTCCATTCG
GAGACAGCTACATCATCATAGGAGTAGAGCCGGGACAACTGAAGCTCAACTGGTTCAAGAAAGGAAGCTC
TATCGGCCAAATGTTTGAGACAACGATGAGAGGGGCGAAGAGAATGGCCATTTTGGGTGACACAGCCTGG
GACTTCGGATCCCTGGGAGGAGTGTTTACATCTATAGGAAAAGCTCTCCACCAAGTCTTTGGAGCAATCT
ATGGAGCTGCCTTCAGTGGGGTTTCATGGACCATGAAAATCCTCATAGGAGTCATTATCACATGGATAGG
AATGAACTCACGCAGCACCTCACTGTCTGTGTCACTAGTACTGGTGGGAATTGTGACACTGTATTTGGGA
GTCATGGTGCAGGCC

>AB587951.1 Dengue virus 2 env gene for envelope protein, partial cds, isolate: R06-018_6
ATGCGTTGCATAGGAATATCAAATAGAGACTTTGTAGAAGGGGTTTCAGGAGGAAGTTGGGTTGACATAG
TCTTAGAACATGGAAGCTGTGTGACGACGATGGCTAAAAACAAACCAACATTGGATTTCGAACTGATAAA
AACGGAAGCCAAACAGCCTGCCACCCTAAGGAAGTATTGCATAGAAGCAAAACTAACCAACACAACAACA
GAATCCCGTTGCCCAACACAAGGGGAACCCAGCCTAAAAGAAGAGCAGGATAAGAGGTTCGTCTGCAAAC
ACTCCATGGTAGACAGAGGATGGGGAAATGGATGTGGATTATTTGGAAAGGGAGGCATTGTGACCTGTGC
TATGTTCACATGCAAAAAGAACATGGAAGGGAAAATCGTGCAACCAGAAAACTTGGAATACACCATTGTG
GTAACACCTCACTCAGGGGAAGAGCATGCGGTCGGAAATGACACAGGAAAACACGGCAAGGAAATCAAAG
TAACACCACAGAGTTCCATCACAGAAGCAGAACTAACAGGTTATGGCACCGTCACGATGGAGTGCTCCCC
GAGAACAGGCCTCGACTTCAATGAGATGGTGTTGTTGCAGATGGAAAATAAAGCTTGGCTGGTGCATAGG
CAATGGTTTCTAGACCTGCCATTACCATGGCTGCCCGGAGCGGATAAACAAGAGTCAAATTGGATACAGA
AAGAAACATTGGTCACTTTCAAAAATCCCCATGCGAAGAAACAGGATGTTGTTGTTTTAGGATCCCAAGA
AGGGGCCATGCATACAGCACTCACAGGAGCCACAGAAATCCAAATGTCGTCAGGAAACTTGCTCTTCACT
GGACATCTCAAGTGCAGGCTGAGAATGGACAAGCTACAGCTTAAAGGAATGTCATACTCTATGTGCACAG
GAAAGTTTAAAGTTGTGAAGGAAATAGCAGAAACACAACATGGAACGATAGTTATCAGAGTGCAATATGA
AGGGGACGGCTCTCCATGTAAAATCCCTTTTGAGATAATGGATTTGGAAAAAAGATACGTCTTAGGCCGC
CTGATCACAGTCAACCCAATTGTAACAGAAAAAGATAGCCCAGTCAACATAGAAGCAGAACCTCCATTCG
GAGACAGCTACATCATCATAGGAGTAGAGCCGGGACAACTGAAGCTCAACTGGTTCAAGAAAGGAAGCTC
TATCGGCCAAATGTTTGAGACAACGATGAGAGGGGCGAAGAGAATGGCCATTTTGGGTGACACAGCCTGG
GACTTCGGATCCCTGGGAGGAGTGTTTACATCTATAGGAAAAGCTCTCCACCAAGTCTTTGGAGCAATCT
ATGGAGCTGCCTTCAGTGGGGTTTCATGGACCATGAAAATCCTCATAGGAGTCATTATCACATGGATAGG
AATGAACTCACGCAGCACCTCACTGTCTGTGTCACTAGTACTGGTGGGAATTGTGACACTGTATTTGGGA
GTCATGGTGCAGGCC

>AB587950.1 Dengue virus 2 env gene for envelope protein, partial cds, isolate: R06-018_5
ATGCGTTGCATAGGAATATCAAATAGAGACTTTGTAGAAGGGGTTTCAGGAGGAAGTTGGGTTGACATAG
TCTTAGAACATGGAAGCTGTGTGACGACGATGGCTAAAAACAAACCAACATTGGATTTCGAACTGATAAA
AACGGAAGCCAAACAGCCTGCCACCCTAAGGAAGTATTGCATAGAAGCAAAACTAACCAACACAACAACA
GAATCCCGTTGCCCAACACAAGGGGAACCCAGCCTAAAAGAAGAGCAGGATAAGAGGTTCGTCTGCAAAC
ACTCCATGGTAGACAGAGGATGGGGAAATGGATGTGGATTATTTGGAAAGGGAGGCATTGTGACCTGTGC
TATGTTCACATGCAAAAAGAACATGGAAGGGAAAATCGTGCAACCAGAAAACTTGGAATACACCATTGTG
GTAACACCTCACTCAGGGGAAGAGCATGCGGTCGGAAATGACACAGGAAAACACGGCAAGGAAATCAAAG
TAACACCACAGAGTTCCATCACAGAAGCAGAACTAACAGGTTATGGCACCGTCACGATGGAGTGCTCCCC
GAGAACAGGCCTCGACTTCAATGAGATGGTGTTGTTGCAGATGGAAAATAAAGCTTGGCTGGTGCATAGG
CAATGGTTTCTAGACCTGCCATTACCATGGCTGCCCGGAGCGGATAAACAAGAGTCAAATTGGATACAGA
AAGAAACATTGGTCACTTTCAAAAATCCCCATGCGAAGAAACAGGATGTTGTTGTTTTAGGATCCCAAGA
AGGGGCCATGCATACAGCACTCACAGGAGCCACAGAAATCCAAATGTCGTCAGGAAACTTGCTCTTCACT
GGACATCTCAAGTGCAGGCTGAGAATGGACAAGCTACAGCTTAAAGGAATGTCATACTCTATGTGCACAG
GAAAGTTTAAAGTTGTGAAGGAAATAGCAGAAACACAACATGGAACGATAGTTATCAGAGTGCAATATGA
AGGGGACGGCTCTCCATGTAAAATCCCTTTTGAGATAATGGATTTGGAAAAAAGATACGTCTTAGGCCGC
CTGATCACAGTCAACCCAATTGTAACAGAAAAAGATAGCCCAGTCAACATAGAAGCAGAACCTCCATTCG
GAGACAGCTACATCATCATAGGAGTAGAGCCGGGACAACTGAAGCTCAACTGGTTCAAGAAAGGAAGCTC
TATCGGCCAAATGTTTGAGACAACGATGAGAGGGGCGAAGAGAATGGCCATTTTGGGTGACACAGCCTGG
GACTTCGGATCCCTGGGAGGAGTGTTTACATCTATAGGAAAAGCTCTCCACCAAGTCTTTGGAGCAATCT
ATGGAGCTGCCTTCAGTGGGGTTTCATGGACCATGAAAATCCTCATAGGAGTCATTATCACATGGATAGG
AATGAACTCACGCAGCACCTCACTGTCTGTGTCACTAGTACTGGTGGGAATTGTGACACTGTATTTGGGA
GTCATGGTGCAGGCC

>AB587949.1 Dengue virus 2 env gene for envelope protein, partial cds, isolate: R06-018_4
ATGCGTTGCATAGGAATATCAAATAGAGACTTTGTAGAAGGGGTTTCAGGAGGAAGTTGGGTTGACATAG
TCTTAGAACATGGAAGCTGTGTGACGACGATGGCTAAAAACAAACCAACATTGGATTTCGAACTGATAAA
AACGGAAGCCAAACAGCCTGCCACCCTAAGGAAGTATTGCATAGAAGCAAAACTAACCAACACAACAACA
GAATCCCGTTGCCCAACACAAGGGGAACCCAGCCTAAAAGAAGAGCAGGATAAGAGGTTCGTCTGCAAAC
ACTCCATGGTAGACAGAGGATGGGGAAATGGATGTGGATTATTTGGAAAGGGAGGCATTGTGACCTGTGC
TATGTTCACATGCAAAAAGAACATGGAAGGGAAAATCGTGCAACCAGAAAACTTGGAATACACCATTGTG
GTAACACCTCACTCAGGGGAAGAGCATGCGGTCGGAAATGACACAGGAAAACACGGCAAGGAAATCAAAG
TAACACCACAGAGTTCCATCACAGAAGCAGAACTAACAGGTTATGGCACCGTCACGATGGAGTGCTCCCC
GAGAACAGGCCTCGACTTCAATGAGATGGTGTTGTTGCAGATGGAAAATAAAGCTTGGCTGGTGCATAGG
CAATGGTTTCTAGACCTGCCATTACCATGGCTGCCCGGAGCGGATAAACAAGAGTCAAATTGGATACAGA
AAGAAACATTGGTCACTTTCAAAAATCCCCATGCGAAGAAACAGGATGTTGTTGTTTTAGGATCCCAAGA
AGGGGCCATGCATACAGCACTCACAGGAGCCACAGAAATCCAAATGTCGTCAGGAAACTTGCTCTTCACT
GGACATCTCAAGTGCAAGCTGAGAATGGACAAGCTACAGCTTAAAGGAATGTCATACTCTATGTGCACAG
GAAAGTTTAAAGTTGTGAAGGAAATAGCAGAAACACAACATGGAACGATAGTTATCAGAGTGCAATATGA
AGGGGACGGCTCTCCATGTAAAATCCCTTTTGAGATAATGGATTTGGAAAAAAGATACGTCTTAGGCCGC
CTGATCACAGTCAACCCAATTGTAACAGGAAAAGATAGCCCAGTCAACATAGAAGCAGAACCTCCATTCG
GAGACAGCTACATCATCATAGGAGTAGAGCCGGGACAACTGAAGCTCAACTGGTTCAAGAAAGGAAGCTC
TATCGGCCAAATGTTTGAGACAACGATGAGAGGGGCGAAGAGAATGGCCATTTTGGGTGACACAGCCTGG
GACTTCGGATCCCTGGGAGGAGTGTTTACATCTATAGGAAAAGCTCTCCACCAAGTCTTTGGAGCAATCT
ATGGAGCTGCCTTCAGTGGGGTTTCATGGACCATGAAAATCCTCATAGGAGTCATTATCACATGGATAGG
AATGAACTCACGCAGCACCTCACTGTCTGTGTCACTAGTACTGGTGGGAATTGTGACACTGTATTTGGGA
GTCATGGTGCAGGCC

>AB587948.1 Dengue virus 2 env gene for envelope protein, partial cds, isolate: R06-018_3
ATGCGTTGCATAGGAATATCAAATAGAGACTTTGTAGAAGGGGTTTCAGGAGGAAGTTGGGTTGACATAG
TCTTAGAACATGGAAGCTGTGTGACGACGATGGCTAAAAACAAACCAACATTGGATTTCGAACTGATAAA
AACGGAAGCCAAACAGCCTGCCACCCTAAGGAAGTATTGCATAGAAGCAAAACTAACCAACACAACAACA
GAATCCCGTTGCCCAACACAAGGGGAACCCAGCCTAAAAGAAGAGCAGGATAAGAGGTTCGTCTGCAAAC
ACTCCATGGTAGACAGAGGATGGGGAAATGGATGTGGATTATTTGGAAAGGGAGGCATTGTGACCTGTGC
TATGTTCACATGCAAAAAGAACATGGAAGGGAAAATCGTGCAACCAGAAAACTTGGAATACACCATTGTG
GTAACACCTCACTCAGGGGAAGAGCATGCGGTCGGAAATGACACAGGAAAACACGGCAAGGAAATCAAAG
TAACACCACAGAGTTCCATCACAGAAGCAGAACTAACAGGTTATGGCACCGTCACGATGGAGTGCTCCCC
GAGAACAGGCCTCGACTTCAATGAGATGGTGTTGTTGCAGATGGAAAATAAAGCTTGGCTGGTGCATAGG
CAATGGTTTCTAGACCTGCCATTACCATGGCTGCCCGGAGCGGATAAACAAGAGTCAAATTGGATACAGA
AAGAAACATTGGTCACTTTCAAAAATCCCCATGCGAAGAAACAGGATGTTGTTGTTTTAGGATCCCAAGA
AGGGGCCATGCATACAGCACTCACAGGAGCCACAGAAATCCAAATGTCGTCAGGAAACTTGCTCTTCACT
GGACATCTCAAGTGCAGGCTGAGAATGGACAAGCTACAGCTTAAAGGAATGTCATACTCTATGTGCACAG
GAAAGTTTAAAGTTGTGAAGGAAATAGCAGAAACACAACATGGAACGATAGTTATCAGAGTGCAATATGA
AGGGGACGGCTCTCCATGTAAAATCCCTTTTGAGATAATGGATTTGGAAAAAAGATACGTCTTAGGCCGC
CTGATCACAGTCAACCCAATTGTAACAGAAAAAGATAGCCCAGTCAACATAGAAGCAGAACCTCCATTCG
GAGACAGCTACATCATCATAGGAGTAGAGCCGGGACAACTGAAGCTCAACTGGTTCAAGAAAGGAAGCTC
TATCGGCCAAATGTTTGAGACAACGATGAGAGGGGCGAAGAGAATGGCCATTTTGGGTGACACAGCCTGG
GACTTCGGATCCCTGGGAGGAGTGTTTACATCTATAGGAAAAGCTCTCCACCAAGTCTTTGGAGCAATCT
ATGGAGCTGCCTTCAGTGGGGTTTCATGGACCATGAAAATCCTCATAGGAGTCATTATCACATGGATAGG
AATGAACTCACGCAGCACCTCACTGTCTGTGTCACTAGTACTGGTGGGAATTGTGACACTGTATTTGGGA
GTCATGGTGCAGGCC

>AB587947.1 Dengue virus 2 env gene for envelope protein, partial cds, isolate: R06-018_2
ATGCGTTGCATAGGAATATCAAATAGAGACTTTGTAGAAGGGGTTTCAGGAGGAAGTTGGGTTGACATAG
TCTTAGAACATGGAAGCTGTGTGACGACGATGGCTAAAAACAAACCAACATTGGATTTCGAACTGATAAA
AACGGAAGCCAAACAGCCTGCCACCCTAAGGAAGTATTGCATAGAAGCAAAACTAACCAACACAACAACA
GAATCCCGTTGCCCAACACAAGGGGAACCCAGCCTAAAAGAAGAGCAGGATAAGAGGTTCGTCTGCAAAC
ACTCCATGGTAGACAGAGGATGGGGAAATGGATGTGGATTATTTGGAAAGGGAGGCATTGTGACCTGTGC
TATGTTCACATGCAAAAAGAACATGGAAGGGAAAATCGTGCAACCAGAAAACTTGGAATACACCATTGTG
GTAACACCTCACTCAGGGGAAGAGCATGCGGTCGGAAATGACACAGGAAAACACGGCAAGGAAATCAAAG
TAACACCACAGAGTTCCATCACAGAAGCAGAACTAACAGGTTATGGCACCGTCACGATGGAGTGCTCCCC
GAGAACAGGCCTCGACTTCAATGAGATGGTGTTGTTGCAGATGGAAAATAAAGCTTGGCTGGTGCATAGG
CAATGGTTTCTAGACCTGCCATTACCATGGCTGCCCGGAGCGGATAAACAAGAGTCAAATTGGATACAGA
AAGAAACATTGGTCACTTTCAAAAATCCCCATGCGAAGAAACAGGATGTTGTTGTTTTAGGATCCCAAGA
AGGGGCCATGCATACAGCACTCACAGGAGCCACAGAAATCCAAATGTCGTCAGGAAACTTGCTCTTCACT
GGACATCTCAAGTGCAGGCTGAGAATGGACAAGCTACAGCTTAAAGGAATGTCATACTCTATGTGCACAG
GAAAGTTTAAAGTTGTGAAGGAAATAGCAGAAACACAACATGGAACGATAGTTATCAGAGTGCAATATGA
AGGGGACGGCTCTCCATGTAAAATCCCTTTTGAGATAATGGATTTGGAAAAAAGATACGTCTTAGGCCGC
CTGATCACAGTCAACCCAATTGTAACAGAAAAAGATAGCCCAGTCAACATAGAAGCAGAACCTCCATTCG
GAGACAGCTACATCATCATAGGAGTAGAGCCGGGACAACTGAAGCTCAACTGGTTCAAGAAAGGAAGCTC
TATCGGCCAAATGTTTGAGACAACGATGAGAGGGGCGAAGAGAATGGCCATTTTGGGTGACACAGCCTGG
GACTTCGGATCCCTGGGAGGAGTGTTTACATCTATAGGAAAAGCTCTCCACCAAGTCTTTGGAGCAATCT
ATGGAGCTGCCTTCAGTGGGGTTTCATGGACCATGAAAATCCTCATAGGAGTCATTATCACATGGATAGG
AATGAACTCACGCAGCACCTCACTGTCTGTGTCACTAGTACTGGTGGGAATTGTGACACTGTATTTGGGA
GTCATGGTGCAGGCC

>AB587946.1 Dengue virus 2 env gene for envelope protein, partial cds, isolate: R06-018_1
ATGCGTTGCATAGGAATATCAAATAGAGACTTTGTAGAAGGGGTTTCAGGAGGAAGTTGGGTTGACATAG
TCTTAGAACATGGAAGCTGTGTGACGACGATGGCTAAAAACAAACCAACATTGGATTTCGAACTGATAAA
AACGGAAGCCAAACAGCCTGCCACCCTAAGGAAGTATTGCATAGAAGCAAAACTAACCAACACAACAACA
GAATCCCGTTGCCCAACACAAGGGGAACCCAGCCTAAAAGAAGAGCAGGATAAGAGGTTCGTCTGCAAAC
ACTCCATGGTAGACAGAGGATGGGGAAATGGATGTGGATTATTTGGAAAGGGAGGCATTGTGACCTGTGC
TATGTTCACATGCAAAAAGAACATGGAAGGGAAAATCGTGCAACCAGAAAACTTGGAATACACCATTGTG
GTAACACCTCACTCAGGGGAAGAGCATGCGGTCGGAAATGACACAGGAAAACACGGCAAGGAAATCAAAG
TAACACCACAGAGTTCCATCACAGAAGCAGAACTAACAGGTTATGGCACCGTCACGATGGAGTGCTCCCC
GAGAACAGGCCTCGACTTCAATGAGATGGTGTTGTTGCAGATGGAAAATAAAGCTTGGCTGGTGCATAGG
CAATGGTTTCTAGACCTGCCATTACCATGGCTGCCCGGAGCGGATAAACAAGAGTCAAATTGGATACAGA
AAGAAACATTGGTCACTTTCAAAAATCCCCATGCGAAGAAACAGGATGTTGTTGTTTTAGGATCCCAAGA
AGGGGCCATGCATACAGCACTCACAGGAGCCACAGAAATCCAAATGTCGTCAGGAAACTTGCTCTTCACT
GGACATCTCAAGTGCAGGCTGAGAATGGACAAGCTACAGCTTAAAGGAATGTCATACTCTATGTGCACAG
GAAAGTTTAAAGTTGTGAAGGAAATAGCAGAAACACAACATGGAACGATAGTTATCAGAGTGCAATATGA
AGGGGACGGCTCTCCATGTAAAATCCCTTTTGAGATAATGGATTTGGAAAAAAGATACGTCTTAGGCCGC
CTGATCACAGTCAACCCAATTGTAACAGAAAAAGATAGCCCAGTCAACATAGAAGCAGAACCTCCATTCG
GAGACAGCTACATCATCATAGGAGTAGAGCCGGGACAACTGAAGCTCAACTGGTTCAAGAAAGGAAGCTC
TATCGGCCAAATGTTTGAGACAACGATGAGAGGGGCGAAGAGAATGGCCATTTTGGGTGACACAGCCTGG
GACTTCGGATCCCTGGGAGGAGTGTTTACATCTATAGGAAAAGCTCTCCACCAAGTCTTTGGAGCAATCT
ATGGAGCTGCCTTCAGTGGGGTTTCATGGACCATGAAAATCCTCATAGGAGTCATTATCACATGGATAGG
AATGAACTCACGCAGCACCTCACTGTCTGTGTCACTAGTACTGGTGGGAATTGTGACACTGTATTTGGGA
GTCATGGTGCAGGCC

>AB587945.1 Dengue virus 2 env gene for envelope protein, partial cds, isolate: R05-135_15
ATGCGTTGCATAGGAATATCAAATAGAGACTTTGTAGAAGGGGTTTCAGGAGGAAGTTGGGTTGACATAG
TCTTAGAACATGGAAGCTGTGTGACGACGATGGCAAAAAACAAACCAACATTGGATTTCGAACTGATAAA
AACGGAAGCCAAACAGCCTGCCACCCTAAGGAAGTACTGCATAGAAGCAAAACTAACCAACACAACAACA
GAATCCCGTTGCCCAACACAAGGGGAACCCAGCCTGAAAGAAGAGCAGGATAAGAGGTTCGTCTGCAAAC
ACTCCATGGTAGACAGAGGATGGGGAAATGGATGTGGATTATTTGGAAAGGGAGGCATTGTGACCTGTGC
TATGTTCACATGCAAAAAGAACATGGAAGGGAAAATCGTGCAACCAGAAAACCTGGAATACACCATTGTG
GTAACACCTCACTCAGGGGAAGAGCATGCGGTCGGAAATGACACAGGAAAACACGGCAAGGAAATCAAAG
TAACACCACAGAGTTCCATCACAGAAGCAGAATTGATAGGTTATGGCACCGTCACGATGGAGTGCTCCCC
GAGAACAGGCCTCGACTTCAATGAGATGGTGTTGCTGCAGATGGAAAATAAAGCTTGGCTGGTGCATAGG
CAATGGTTTCTAGACCTGCCATTACCATGGCTGCCCGGAGCGGATAAACAAGAGTCAAATTGGATACAGA
AAGAAACATTGGTCACTTTCAAAAATCCCCATGCGAAGAAACAGGATGTTGTTGTTTTAGGATCCCAAGA
AGGGGCTATGCATACAGCACTCACAGGAGCCACAGAAATCCAAATGTCGTCAGGAAACTTGCTCTTCACT
GGACATCTCAAGTGCAGGCTGAGAATGGACAAGCTACAGCTCAAAGGAATGTCATACTCTATGTGCACAG
GAAAGTTTAAAGTTGTGAAGGAAATAGCAGAAACACAACATGGAACGATAGTTATCAGAGTGCAATATGA
AGGGGACGGCTCTCCATGCAAAATCCCTTTCGAGATAATGGATTTGGAAAAAAGATATGTCTTAGGCCGC
CTGATCACAGTCAACCCAATTGTAACAGAAAAAGATAACCCAGTCAACATAGAAGCAGAACCTCCATTCG
GAGACAGTTACATCATCATAGGAGTAGAGCCGGGACAACTGAAGCTCAACTGGTTCAAGAAAGGAAGTTC
TATCGGCCAAATGTTTGAGACAACGATGAGAGGGGCGAAGAGAATGGCCATTTTGGGTGACACAGCCTGG
GACTTCGGATCCCTGGGAGGAGTGTTTACATCTATAGGAAAAGCTCTCCACCAAGTCTTTGGAGCAATCT
ATGGAGCTGCCTTCAGTGGGGTTTCATGGACCATGAAAATCCTCATAGGAGTCATTATCACATGGATAGG
AATGAACTCACGCAGCACCTCACTGTCTGTGTCACTAGTACTGGTGGGAATTGTGACACTGTATTTGGGA
GTCATGGTGCAGGCC

>AB587944.1 Dengue virus 2 env gene for envelope protein, partial cds, isolate: R05-135_14
ATGCGTTGCATAGGAATATCAAATAGAGACTTTGTAGAAGGGGTTTCAGGAGGAAGTTGGGTTGACATAG
TCTTAGAACATGGAAGCTGTGTGACGACGATGGCAAAAAACAAACCAACATTGGATTTCGAACTGATAAA
AACGGAAGCCAAACAGCCTGCCACCCTAAGGAAGTACTGCATAGAAGCAAAACTAACCAACACAACAACA
GAATCCCGTTGCCCAACACAAGGGGAACCCAGCCTGAAAGAAGAGCAGGATAAGAGGTTCGTCTGCAAAC
ACTCCATGGTAGACAGAGGATGGGGAAATGGATGTGGATTATTTGGAAAGGGAGGCATTGTGACCTGTGC
TATGTTCACATGCAAAAAGAACATGGAAGGGAAAATCGTGCAACCAGAAAACCTGGAATACACCATTGTG
GTAACACCTCACTCAGGGGAAGAGCATGCGGTCGGAAATGACACAGGAAAACACGGCAAGGAAATCAAAG
TAACACCACAGAGTTCCATCACAGAAGCAGAATTGATAGGTTATGGCACCGTCACGATGGAGTGCTCCCC
GAGAACAGGCCTCGACTTCAATGAGATGGTGTTGCTGCAGATGGAAAATAAAGCTTGGCTGGTGCATAGG
CAATGGTTTCTAGACCTGCCATTACCATGGCTGCCCGGAGCGGATAAACAAGAGTCAAATTGGATACAGA
AAGAAACATTGGTCACTTTCAAAAATCCCCATGCGAAGAAACAGGATGTTGTTGTTTTAGGATCCCAAGA
AGGGGCTATGCATACAGCACTCACAGGAGCCACAGAAATCCAAATGTCGTCAGGAAACTTGCTCTTCACT
GGACATCTCAAGTGCAGGCTGAGAATGGACAAGCTACAGCTCAAAGGAATGTCATACTCTATGTGCACAG
GAAAGTTTAAAGTTGTGAAGGAAATAGCAGAAACACAACATGGAACGATAGTTATCAGAGTGCAATATGA
AGGGGACGGCTCTCCATGCAAAATCCCTTTCGAGATAATGGATTTGGAAAAAAGATATGTCTTAGGCCGC
CTGATCACAGTCAACCCAATTGTAACAGAAAAAGATAACCCAGTCAACATAGAAGCAGAACCTCCATTCG
GAGACAGTTACATCATCATAGGAGTAGAGCCGGGACAACTGAAGCTCAACTGGTTCAAGAAAGGAAGTTC
TATCGGCCAAATGTTTGAGACAACGATGAGAGGGGCGAAGAGAATGGCCATTTTGGGTGACACAGCCTGG
GACTTCGGATCCCTGGGAGGAGTGTTTACATCTATAGGAAAAGCTCTCCACCAAGTCTTTGGAGCAATCT
ATGGAGCTGCCTTCAGTGGGGTTTCATGGACCATGAAAATCCTCATAGGAGTCATTATCACATGGATAGG
AATGAACTCACGCAGCACCTCACTGTCTGTGTCACTAGTACTGGTGGGAATTGTGACACTGTATTTGGGA
GTCATGGTGCAGGCC

>AB587943.1 Dengue virus 2 env gene for envelope protein, partial cds, isolate: R05-135_13
ATGCGTTGCATAGGAATATCAAATAGAGACTTTGTAGAAGGGGTTTCAGGAGGAAGTTGGGTTGACATAG
TCTTAGAACATGGAAGCTGTGTGACGACGATGGCAAAAAACAAACCAACATTGGATTTCGAACTGATAAA
AACGGAAGCCAAACAGCCTGCCACCCTAAGGAAGTACTGCATAGAAGCAAAACTAACCAACACAACAACA
GAATCCCGTTGCCCAACACAAGGGGAACCCAGCCTGAAAGAAGAGCAGGATAAGAGGTTCGTCTGCAAAC
ACTCCATGGTAGACAGAGGATGGGGAAATGGATGTGGATTATTTGGAAAGGGAGGCATTGTGACCTGTGC
TATGTTCACATGCAAAAAGAACATGGAAGGGAAAATCGTGCAACCAGAAAACTTGGAATACACCATTGTG
GTAACACCTCACTCAGGGGAAGAGCATGCGGTCGGAAATGACACAGGAAAACACGGCAAGGAAATCAAAG
TAACACCACAGAGTTCCATCACAGAAGCAGAATTGATAGGTTATGGCACCGTCACGATGGAGTGCTCCCC
GAGAACAGGCCTCGACTTCAATGAGATGGTGTTGCTGCAGATGGAAAATAAAGCTTGGCTGGTGCATAGG
CAATGGTTTCTAGACCTGCCATTACCATGGCTGCCCGGAGCGGATAAACAAGAGTCAAATTGGATACAGA
AAGAAACATTGGTCACTTTCAAAAATCCCCATGCGAAGAAACAGGATGTTGTTGTTTTAGGATCCCAAGA
AGGGGCTATGCATACAGCACTCACAGGAGCCACAGAAATCCAAATGTCGTCAGGAAACTTGCTCTTCACT
GGACATCTCAAGTGCAGGCTGAGAATGGACAAGCTACAGCTCAAAGGAATGTCATACTCTATGTGCACAG
GAAAGTTTAAAGTTGTGAAGGAAATAGCAGAAACACAACATGGAACGATAGTTATCAGAGTGCAATATGA
AGGGGACGGCTCTCCATGCAAAATCCCTTTCGAGATAATGGATTTGGAAAAAAGATATGTCTTAGGCCGC
CTGATCACAGTCAACCCAATTGTAACAGAAAAAGATAACCCAGTCAACATAGAAGCAGAACCTCCATTCG
GAGACAGTTACATCATCATAGGAGTAGAGCCGGGACAACTGAAGCTCAACTGGTTCAAGAAAGGAAGTTC
TATCGGCCAAATGTTTGAGACAACGATGAGAGGGGCGAAGAGAATGGCCATTTTGGGTGACACAGCCTGG
GACTTCGGATCCCTGGGAGGAGTGTTTACATCTATAGGAAAAGCTCTCCACCAAGTCTTTGGAGCAATCT
ATGGAGCTGCCTTCAGTGGGGTTTCATGGACCATGAAAATCCTCATAGGAGTCATTATCACATGGATAGG
AATGAACTCACGCAGCACCTCACTGTCTGTGTCACTAGTACTGGTGGGAATTGTGACACTGTATTTGGGA
GTCATGGTGCAGGCC

>AB587942.1 Dengue virus 2 env gene for envelope protein, partial cds, isolate: R05-135_12
ATGCGTTGCATAGGAATATCAAATAGAGACTTTGTAGAAGGGGTTTCAGGAGGAAGTTGGGTTGACATAG
TCTTAGAACATGGAAGCTGTGTGACGACGATGGCAAAAAACAAACCAACATTGGATTTCGAACTGATAAA
AACGGAAGCCAAACAGCCTGCCACCCTAAGGAAGTACTGCATAGAAGCAAAACTAACCAACACAACAACA
GAATCCCGTTGCCCAACACAAGGGGAACCCAGCCTGAAAGAAGAGCAGGATAAGAGGTTCGTCTGCAAAC
ACTCCATGGTAGACAGAGGATGGGGAAATGGATGTGGATTATTTGGAAAGGGAGGCATTGTGACCTGTGC
TATGTTCACATGCAAAAAGAACATGGAAGGGAAAATCGTGCAACCAGAAAACTTGGAATACACCATTGTG
GTAACACCTCACTCAGGGGAAGAGCATGCGGTCGGAAATGACACAGGAAAACACGGCAAGGAAATCAAAG
TAACACCACAGAGTTCCATCACAGAAGCAGAATTGATAGGTTATGGCACCGTCACGATGGAGTGCTCCCC
GAGAACAGGCCTCGACTTCAATGAGATGGTGTTGCTGCAGATGGAAAATAAAGCTTGGCTGGTGCATAGG
CAATGGTTTCTAGACCTGCCATTACCATGGCTGCCCGGAGCGGATAAACAAGAGTCAAATTGGATACAGA
AAGAAACATTGGTCACTTTCAAAAATCCCCATGCGAAGAAACAGGATGTTGTTGTTTTAGGATCCCAAGA
AGGGGCTATGCATACAGCACTCACAGGAGCCACAGAAATCCAAATGTCGTCAGGAAACTTGCTCTTCACT
GGACATCTCAAGTGCAGGCTGAGAATGGACAAGCTACAGCTCAAAGGAATGTCATACTCTATGTGCACAG
GAAAGTTTAAAGTTGTGAAGGAAATAGCAGAAACACAACATGGAACGATAGTTATCAGAGTGCAATATGA
AGGGGACGGCTCTCCATGCAAAATCCCTTTCGAGATAATGGATTTGGAAAAAAGATATGTCTTAGGCCGC
CTGATCACAGTCAACCCAATTGTAACAGAAAAAGATAACCCAGTCAACATAGAAGCAGAACCTCCATTCG
GAGACAGTTACATCATCATAGGAGTAGAGCCGGGACAACTGAAGCTCAACTGGTTCAAGAAAGGAAGTTC
TATCGGCCAAATGTTTGAGACAACGATGAGAGGGGCGAAGAGAATGGCCATTTTGGGTGACACAGCCTGG
GACTTCGGATCCCTGGGAGGAGTGTTTACATCTATAGGAAAAGCTCTCCACCAAGTCTTTGGAGCAATCT
ATGGAGCTGCCTTCAGTGGGGTTTCATGGACCATGAAAATCCTCATAGGAGTCATTATCACATGGATAGG
AATGAACTCACGCAGCACCTCACTGTCTGTGTCACTAGTACTGGTGGGAATTGTGACACTGTATTTGGGA
GTCATGGTGCAGGCC

>AB587941.1 Dengue virus 2 env gene for envelope protein, partial cds, isolate: R05-135_11
ATGCGTTGCATAGGAATATCAAATAGAGACTTTGTAGAAGGGGTTTCAGGAGGAAGTTGGGTTGACATAG
TCTTAGAACATGGAAGCTGTGTGACGACGATGGCAAAAAACAAACCAACATTGGATTTCGAACTGATAAA
AACGGAAGCCAAACAGCCTGCCACCCTAAGGAAGTACTGCATAGAAGCAAAACTAACCAACACAACAACA
GAATCCCGTTGCCCAACACAAGGGGAACCCAGCCTGAAAGAAGAGCAGGATAAGAGGTTCGTCTGCAAAC
ACTCCATGGTAGACAGAGGATGGGGAAATGGATGTGGATTATTTGGAAAGGGAGGCATTGTGACCTGTGC
TATGTTCACATGCAAAAAGAACATGGAAGGGAAAATCGTGCAACCAGAAAACCTGGAATACACCATTGTG
GTAACACCTCACTCAGGGGAAGAGCATGCGGTCGGAAATGACACAGGAAAACACGGCAAGGAAATCAAAG
TAACACCACAGAGTTCCATCACAGAAGCAGAATTGATAGGTTATGGCACCGTCACGATGGAGTGCTCCCC
GAGAACAGGCCTCGACTTCAATGAGATGGTGTTGCTGCAGATGGAAAATAAAGCTTGGCTGGTGCATAGG
CAATGGTTTCTAGACCTGCCATTACCATGGCTGCCCGGAGCGGATAAACAAGAGTCAAATTGGATACAGA
AAGAAACATTGGTCACTTTCAAAAATCCCCATGCGAAGAAACAGGATGTTGTTGTTTTAGGATCCCAAGA
AGGGGCTATGCATACAGCACTCACAGGAGCCACAGAAATCCAAATGTCGTCAGGAAACTTGCTCTTCACT
GGACATCTCAAGTGCAGGCTGAGAATGGACAAGCTACAGCTCAAAGGAATGTCATACTCTATGTGCACAG
GAAAGTTTAAAGTTGTGAAGGAAATAGCAGAAACACAACATGGAACGATAGTTATCAGAGTGCAATATGA
AGGGGACGGCTCTCCATGCAAAATCCCTTTCGAGATAATGGATTTGGAAAAAAGATATGTCTTAGGCCGC
CTGATCACAGTCAACCCAATTGTAACAGAAAAAGATAACCCAGTCAACATAGAAGCAGAACCTCCATTCG
GAGACAGTTACATCATCATAGGAGTAGAGCCGGGACAACTGAAGCTCAACTGGTTCAAGAAAGGAAGTTC
TATCGGCCAAATGTTTGAGACAACGATGAGAGGGGCGAAGAGAATGGCCATTTTGGGTGACACAGCCTGG
GACTTCGGATCCCTGGGAGGAGTGTTTACATCTATAGGAAAAGCTCTCCACCAAGTCTTTGGAGCAATCT
ATGGAGCTGCCTTCAGTGGGGTTTCATGGACCATGAAAATCCTCATAGGAGTCATTATCACATGGATAGG
AATGAACTCACGCAGCACCTCACTGTCTGTGTCACTAGTACTGGTGGGAATTGTGACACTGTATTTGGGA
GTCATGGTGCAGGCC

>AB587940.1 Dengue virus 2 env gene for envelope protein, partial cds, isolate: R05-135_10
ATGCGTTGCATAGGAATATCAAATAGAGACTTTGTAGAAGGGGTTTCAGGAGGAAGTTGGGTTGACATAG
TCTTAGAACATGGAAGCTGTGTGACGACGATGGCAAAAAACAAACCAACATTGGATTTCGAACTGATAAA
AACGGAAGCCAAACAGCCTGCCACCCTAAGGAAGTACTGCATAGAAGCAAAACTAACCAACACAACAACA
GAATCCCGTTGCCCAACACAAGGGGAACCCAGCCTGAAAGAAGAGCAGGATAAGAGGTTCGTCTGCAAAC
ACTCCATGGTAGACAGAGGATGGGGAAATGGATGTGGATTATTTGGAAAGGGAGGCATTGTGACCTGTGC
TATGTTCACATGCAAAAAGAACATGGAAGGGAAAATCGTGCAACCAGAAAACCTGGAATACACCATTGTG
GTAACACCTCACTCAGGGGAAGAGCATGCGGTCGGAAATGACACAGGAAAACACGGCAAGGAAATCAAAG
TAACACCACAGAGTTCCATCACAGAAGCAGAATTGATAGGTTATGGCACCGTCACGATGGAGTGCTCCCC
GAGAACAGGCCTCGACTTCAATGAGATGGTGTTGCTGCAGATGGAAAATAAAGCTTGGCTGGTGCATAGG
CAATGGTTTCTAGACCTGCCATTACCATGGCTGCCCGGAGCGGATAAACAAGAGTCAAATTGGATACAGA
AAGAAACATTGGTCACTTTCAAAAATCCCCATGCGAAGAAACAGGATGTTGTTGTTTTAGGATCCCAAGA
AGGGGCTATGCATACAGCACTCACAGGAGCCACAGAAATCCAAATGTCGTCAGGAAACTTGCTCTTCACT
GGACATCTCAAGTGCAGGCTGAGAATGGACAAGCTACAGCTCAAAGGAATGTCATACTCTATGTGCACAG
GAAAGTTTAAAGTTGTGAAGGAAATAGCAGAAACACAACATGGAACGATAGTTATCAGAGTGCAATATGA
AGGGGACGGCTCTCCATGCAAAATCCCTTTCGAGATAATGGATTTGGAAAAAAGATATGTCTTAGGCCGC
CTGATCACAGTCAACCCAATTGTAACAGAAAAAGATAACCCAGTCAACATAGAAGCAGAACCTCCATTCG
GAGACAGTTACATCATCATAGGAGTAGAGCCGGGACAACTGAAGCTCAACTGGTTCAAGAAAGGAAGTTC
TATCGGCCAAATGTTTGAGACAACGATGAGAGGGGCGAAGAGAATGGCCATTTTGGGTGACACAGCCTGG
GACTTCGGATCCCTGGGAGGAGTGTTTACATCTATAGGAAAAGCTCTCCACCAAGTCTTTGGAGCAATCT
ATGGAGCTGCCTTCAGTGGGGTTTCATGGACCATGAAAATCCTCATAGGAGTCATTATCACATGGATAGG
AATGAACTCACGCAGCACCTCACTGTCTGTGTCACTAGTACTGGTGGGAATTGTGACACTGTATTTGGGA
GTCATGGTGCAGGCC

>AB587939.1 Dengue virus 2 env gene for envelope protein, partial cds, isolate: R05-135_9
ATGCGTTGCATAGGAATATCAAATAGAGACTTTGTAGAAGGGGTTTCAGGAGGAAGTTGGGTTGACATAG
TCTTAGAACATGGAAGCTGTGTGACGACGATGGCAAAAAACAAACCAACATTGGATTTCGAACTGATAAA
AACGGAAGCCAAACAGCCTGCCACCCTAAGGAAGTACTGCATAGAAGCAAAACTAACCAACACAACAACA
GAATCCCGTTGCCCAACACAAGGGGAACCCAGCCTGAAAGAAGAGCAGGATAAGAGGTTCGTCTGCAAAC
ACTCCATGGTAGACAGAGGATGGGGAAATGGATGTGGATTATTTGGAAAGGGAGGCATTGTGACCTGTGC
TATGTTCACATGCAAAAAGAACATGGAAGGGAAAATCGTGCAACCAGAAAACCTGGAATACACCATTGTT
GTAACACCTCACTCAGGGGAAGAGCATGCGGTCGGAAATGACACAGGAAAACACGGCAAGGAAATCAAAG
TAACACCACAGAGTTCCATCACAGAAGCAGAATTGATAGGTTATGGCACCGTCACGATGGAGTGCTCCCC
GAGAACAGGCCTCGACTTCAATGAGATGGTGTTGCTGCAGATGGAAAATAAAGCTTGGCTGGTGCATAGG
CAATGGTTTCTAGACCTGCCATTACCATGGCTGCCCGGAGCGGATAAACAAGAGTCAAATTGGATACAGA
AAGAAACATTGGTCACTTTCAAAAATCCCCATGCGAAGAAACAGGATGTTGTTGTTTTAGGATCCCAAGA
AGGGGCTATGCATACAGCACTCACAGGAGCCACAGAAATCCAAATGTCGTCAGGAAACTTGCTCTTCACT
GGACATCTCAAGTGCAGGCTGAGAATGGACAAGCTACAGCTCAAAGGAATGTCATACTCTATGTGCACAG
GAAAGTTTAAAGTTGTGAAGGAAATAGCAGAAACACAACATGGAACGATAGTTATCAGAGTGCAATATGA
AGGGGACGGCTCTCCATGCAAAATCCCTTTCGAGATAATGGATTTGGAAAAAAGATATGTCTTAGGCCGC
CTGATCACAGTCAACCCAATTGTAACAGAAAAAGATAACCCAGTCAACATAGAAGCAGAACCTCCATTCG
GAGACAGTTACATCATCATAGGAGTAGAGCCGGGACAACTGAAGCTCAACTGGTTCAAGAAAGGAAGTTC
TATCGGCCAAATGTTTGAGACAACGATGAGAGGGGCGAAGAGAATGGCCATTTTGGGTGACACAGCCTGG
GACTTCGGATCCCTGGGAGGAGTGTTTACATCTATAGGAAAAGCTCTCCACCAAGTCTTTGGAGCAATCT
ATGGAGCTGCCTTCAGTGGGGTTTCATGGACCATGAAAATCCTCATAGGAGTCATTATCACATGGATAGG
AATGAACTCACGCAGCACCTCACTGTCTGTGTCACTAGTACTGGTGGGAATTGTGACACTGTATTTGGGA
GTCATGGTGCAGGCC

>AB587938.1 Dengue virus 2 env gene for envelope protein, partial cds, isolate: R05-135_8
ATGCGTTGCATAGGAATATCAAATAGAGACTTTGTAGAAGGGGTTTCAGGAGGAAGTTGGGTTGACATAG
TCTTAGAACATGGAAGCTGTGTGACGACGATGGCAAAAAACAAACCAACATTGGATTTCGAACTGATAAA
AACGGAAGCCAAACAGCCTGCCACCCTAAGGAAGTACTGCATAGAAGCAAAACTAACCAACACAACAACA
GAATCCCGTTGCCCAACACAAGGGGAACCCAGCCTGAAAGAAGAGCAGGATAAGAGGTTCGTCTGCAAAC
ACTCCATGGTAGACAGAGGATGGGGAAATGGATGTGGATTATTTGGAAAGGGAGGCATTGTGACCTGTGC
TATGTTCACATGCAAAAAGAACATGGAAGGGAAAATCGTGCAACCAGAAAACCTGGAATACACCATTGTG
GTAACACCTCACTCAGGGGAAGAGCATGCGGTCGGAAATGACACAGGAAAACACGGCAAGGAAATCAAAG
TAACACCACAGAGTTCCATCACAGAAGCAGAATTGATAGGTTATGGCACCGTCACGATGGAGTGCTCCCC
GAGAACAGGCCTCGACTTCAATGAGATGGTGTTGCTGCAGATGGAAAATAAAGCTTGGCTGGTGCATAGG
CAATGGTTTCTAGACCTGCCATTACCATGGCTGCCCGGAGCGGATAAACAAGAGTCAAATTGGATACAGA
AAGAAACATTGGTCACTTTCAAAAATCCCCATGCGAAGAAACAGGATGTTGTTGTTTTAGGATCCCAAGA
AGGGGCTATGCATACAGCACTCACAGGAGCCACAGAAATCCAAATGTCGTCAGGAAACTTGCTCTTCACT
GGACATCTCAAGTGCAGGCTGAGAATGGACAAGCTACAGCTCAAAGGAATGTCATACTCTATGTGCACAG
GAAAGTTTAAAGTTGTGAAGGAAATAGCAGAAACACAACATGGAACGATAGTTATCAGAGTGCAATATGA
AGGGGACGGCTCTCCATGCAAAATCCCTTTCGAGATAATGGATTTGGAAAAAAGATATGTCTTAGGCCGC
CTGATCACAGTCAACCCAATTGTAACAGAAAAAGATAACCCAGTCAACATAGAAGCAGAACCTCCATTCG
GAGACAGTTACATCATCATAGGAGTAGAGCCGGGACAACTGAAGCTCAACTGGTTCAAGAAAGGAAGTTC
TATCGGCCAAATGTTTGAGACAACGATGAGAGGGGCGAAGAGAATGGCCATTTTGGGTGACACAGCCTGG
GACTTCGGATCCCTGGGAGGAGTGTTTACATCTATAGGAAAAGCTCTCCACCAAGTCTTTGGAGCAATCT
ATGGAGCTGCCTTCAGTGGGGTTTCATGGACCATGAAAATCCTCATAGGAGTCATTATCACATGGATAGG
AATGAACTCACGCAGCACCTCACTGTCTGTGTCACTAGTACTGGTGGGAATTGTGACACTGTATTTGGGA
GTCATGGTGCAGGCC

>AB587937.1 Dengue virus 2 env gene for envelope protein, partial cds, isolate: R05-135_7
ATGCGTTGCATAGGAATATCAAATAGAGACTTTGTAGAAGGGGTTTCAGGAGGAAGTTGGGTTGACATAG
TCTTAGAACATGGAAGCTGTGTGACGACGATGGCAAAAAACAAACCAACATTGGATTTCGAACTGATAAA
AACGGAAGCCAAACAGCCTGCCACCCTAAGGAAGTACTGCATAGAAGCAAAACTAACCAACACAACAACA
GAATCCCGTTGCCCAACACAAGGGGAACCCAGCCTGAAAGAAGAGCAGGATAAGAGGTTCGTCTGCAAAC
ACTCCATGGTAGACAGAGGATGGGGAAATGGATGTGGATTATTTGGAAAGGGAGGCATTGTGACCTGTGC
TATGTTCACATGCAAAAAGAACATGGAAGGGAAAATCGTGCAACCAGAAAACCTGGAATACACCATTGTG
GTAACACCTCACTCAGGGGAAGAGCATGCGGTCGGAAATGACACAGGAAAACACGGCAAGGAAATCAAAG
TAACACCACAGAGTTCCATCACAGAAGCAGAATTGATAGGTTATGGCACCGTCACGATGGAGTGCTCCCC
GAGAACAGGCCTCGACTTCAATGAGATGGTGTTGCTGCAGATGGAAAATAAAGCTTGGCTGGTGCATAGG
CAATGGTTTCTAGACCTGCCATTACCATGGCTGCCCGGAGCGGATAAACAAGAGTCAAATTGGATACAGA
AAGAAACATTGGTCACTTTCAAAAATCCCCATGCGAAGAAACAGGATGTTGTTGTTTTAGGATCCCAAGA
AGGGGCTATGCATACAGCACTCACAGGAGCCACAGAAATCCAAATGTCGTCAGGAAACTTGCTCTTCACT
GGACATCTCAAGTGCAGGCTGAGAATGGACAAGCTACAGCTCAAAGGAATGTCATACTCTATGTGCACAG
GAAAGTTTAAAGTTGTGAAGGAAATAGCAGAAACACAACATGGAACGATAGTTATCAGAGTGCAATATGA
AGGGGACGGCTCTCCATGCAAAATCCCTTTCGAGATAATGGATTTGGAAAAAAGATATGTCTTAGGCCGC
CTGATCACAGTCAACCCAATTGTAACAGAAAAAGATAACCCAGTCAACATAGAAGCAGAACCTCCATTCG
GAGACAGTTACATCATCATAGGAGTAGAGCCGGGACAACTGAAGCTCAACTGGTTCAAGAAAGGAAGTTC
TATCGGCCAAATGTTTGAGACAACGATGAGAGGGGCGAAGAGAATGGCCATTTTGGGTGACACAGCCTGG
GACTTCGGATCCCTGGGAGGAGTGTTTACATCTATAGGAAAAGCTCTCCACCAAGTCTTTGGAGCAATCT
ATGGAGCTGCCTTCAGTGGGGTTTCATGGACCATGAAAATCCTCATAGGAGTCATTATCACATGGATAGG
AATGAACTCACGCAGCACCTCACTGTCTGTGTCACTAGTACTGGTGGGAATTGTGACACTGTATTTGGGA
GTCATGGTGCAGGCC

>AB587936.1 Dengue virus 2 env gene for envelope protein, partial cds, isolate: R05-135_6
ATGCGTTGCATAGGAATATCAAATAGAGACTTTGTAGAAGGGGTTTCAGGAGGAAGTTGGGTTGACATAG
TCTTAGAACATGGAAGCTGTGTGACGACGATGGCAAAAAACAAACCAACATTGGATTTCGAACTGATAAA
AACGGAAGCCAAACAGCCTGCCACCCTAAGGAAGTACTGCATAGAAGCAAAACTAACCAACACAACAACA
GAATCCCGTTGCCCAACACAAGGGGAACCCAGCCTGAAAGAAGAGCAGGATAAGAGGTTCGTCTGCAAAC
ACTCCATGGTAGACAGAGGATGGGGAAATGGATGTGGATTATTTGGAAAGGGAGGCATTGTGACCTGTGC
TATGTTCACATGCAAAAAGAACATGGAAGGGAAAATCGTGCAACCAGAAAACTTGGAATACACCATTGTG
GTAACACCTCACTCAGGGGAAGAGCATGCGGTCGGAAATGACACAGGAAAACACGGCAAGGAAATCAAAG
TAACACCACAGAGTTCCATCACAGAAGCAGAATTGATAGGTTATGGCACCGTCACGATGGAGTGCTCCCC
GAGAACAGGCCTCGACTTCAATGAGATGGTGTTGCTGCAGATGGAAAATAAAGCTTGGCTGGTGCATAGG
CAATGGTTTCTAGACCTGCCATTACCATGGCTGCCCGGAGCGGATAAACAAGAGTCAAATTGGATACAGA
AAGAAACATTGGTCACTTTCAAAAATCCCCATGCGAAGAAACAGGATGTTGTTGTTTTAGGATCCCAAGA
AGGGGCTATGCATACAGCACTCACAGGAGCCACAGAAATCCAAATGTCGTCAGGAAACTTGCTCTTCACT
GGACATCTCAAGTGCAGGCTGAGAATGGACAAGCTACAGCTCAAAGGAATGTCATACTCTATGTGCACAG
GAAAGTTTAAAGTTGTGAAGGAAATAGCAGAAACACAACATGGAACGATAGTTATCAGAGTGCAATATGA
AGGGGACGGCTCTCCATGCAAAATCCCTTTCGAGATAATGGATTTGGAAAAAAGATATGTCTTAGGCCGC
CTGATCACAGTCAACCCAATTGTAACAGAAAAAGATAACCCAGTCAACATAGAAGCAGAACCTCCATTCG
GAGACAGTTACATCATCATAGGAGTAGAGCCGGGACAACTGAAGCTCAACTGGTTCAAGAAAGGAAGTTC
TATCGGCCAAATGTTTGAGACAACGATGAGAGGGGCGAAGAGAATGGCCATTTTGGGTGACACAGCCTGG
GACTTCGGATCCCTGGGAGGAGTGTTTACATCTATAGGAAAAGCTCTCCACCAAGTCTTTGGAGCAATCT
ATGGAGCTGCCTTCAGTGGGGTTTCATGGACCATGAAAATCCTCATAGGAGTCATTATCACATGGATAGG
AATGAACTCACGCAGCACCTCACTGTCTGTGTCACTAGTACTGGTGGGAATTGTGACACTGTATTTGGGA
GTCATGGTGCAGGCC

>AB587935.1 Dengue virus 2 env gene for envelope protein, partial cds, isolate: R05-135_5
ATGCGTTGCATAGGAATATCAAATAGAGACTTTGTAGAAGGGGTTTCAGGAGGAAGTTGGGTTGACATAG
TCTTAGAACATGGAAGCTGTGTGACGACGATGGCAAAAAACAAACCAACATTGGATTTCGAACTGATAAA
AACGGAAGCCAAACAGCCTGCCACCCTAAGGAAGTACTGCATAGAAGCAAAACTAACCAACACAACAACA
GAATCCCGTTGCCCAACACAAGGGGAACCCAGCCTGAAAGAAGAGCAGGATAAGAGGTTCGTCTGCAAAC
ACTCCATGGTAGACAGAGGATGGGGAAATGGATGTGGATTATTTGGAAAGGGAGGCATTGTGACCTGTGC
TATGTTCACATGCAAAAAGAACATGGAAGGGAAAATCGTGCAACCAGAAAACTTGGAATACACCATTGTG
GTAACACCTCACTCAGGGGAAGAGCATGCGGTCGGAAATGACACAGGAAAACACGGCAAGGAAATCAAAG
TAACACCACAGAGTTCCATCACAGAAGCAGAATTGATAGGTTATGGCACCGTCACGATGGAGTGCTCCCC
GAGAACAGGCCTCGACTTCAATGAGATGGTGTTGCTGCAGATGGAAAATAAAGCTTGGCTGGTGCATAGG
CAATGGTTTCTAGACCTGCCATTACCATGGCTGCCCGGAGCGGATAAACAAGAGTCAAATTGGATACAGA
AAGAAACATTGGTCACTTTCAAAAATCCCCATGCGAAGAAACAGGATGTTGTTGTTTTAGGATCCCAAGA
AGGGGCTATGCATACAGCACTCACAGGAGCCACAGAAATCCAAATGTCGTCAGGAAACTTGCTCTTCACT
GGACATCTCAAGTGCAGGCTGAGAATGGACAAGCTACAGCTCAAAGGAATGTCATACTCTATGTGCACAG
GAAAGTTTAAAGTTGTGAAGGAAATAGCAGAAACACAACATGGAACGATAGTTATCAGAGTGCAATATGA
AGGGGACGGCTCTCCATGCAAAATCCCTTTCGAGATAATGGATTTGGAAAAAAGATATGTCTTAGGCCGC
CTGATCACAGTCAACCCAATTGTAACAGAAAAAGATAACCCAGTCAACATAGAAGCAGAACCTCCATTCG
GAGACAGTTACATCATCATAGGAGTAGAGCCGGGACAACTGAAGCTCAACTGGTTCAAGAAAGGAAGTTC
TATCGGCCAAATGTTTGAGACAACGATGAGAGGGGCGAAGAGAATGGCCATTTTGGGTGACACAGCCTGG
GACTTCGGATCCCTGGGAGGAGTGTTTACATCTATAGGAAAAGCTCTCCACCAAGTCTTTGGAGCAATCT
ATGGAGCTGCCTTCAGTGGGGTTTCATGGACCATGAAAATCCTCATAGGAGTCATTATCACATGGATAGG
AATGAACTCACGCAGCACCTCACTGTCTGTGTCACTAGTACTGGTGGGAATTGTGACACTGTATTTGGGA
GTCATGGTGCAGGCC

>AB587934.1 Dengue virus 2 env gene for envelope protein, partial cds, isolate: R05-135_4
ATGCGTTGCATAGGAATATCAAATAGAGACTTTGTAGAAGGGGTTTCAGGAGGAAGTTGGGTTGACATAG
TCTTAGAACATGGAAGCTGTGTGACGACGATGGCAAAAAACAAACCAACATTGGATTTCGAACTGATAAA
AACGGAAGCCAAACAGCCTGCCACCCTAAGGAAGTACTGCATAGAAGCAAAACTAACCAACACAACAACA
GAATCCCGTTGCCCAACACAAGGGGAACCCAGCCTGAAAGAAGAGCAGGATAAGAGGTTCGTCTGCAAAC
ACTCCATGGTAGACAGAGGATGGGGAAATGGATGTGGATTATTTGGAAAGGGAGGCATTGTGACCTGTGC
TATGTTCACATGCAAAAAGAACATGGAAGGGAAAATCGTGCAACCAGAAAACCTGGAATACACCATTGTG
GTAACACCTCACTCAGGGGAAGAGCATGCGGTCGGAAATGACACAGGAAAACACGGCAAGGAAATCAAAG
TAACACCACAGAGTTCCATCACAGAAGCAGAATTGATAGGTTATGGCACCGTCACGATGGAGTGCTCCCC
GAGAACAGGCCTCGACTTCAATGAGATGGTGTTGCTGCAGATGGAAAATAAAGCTTGGCTGGTGCATAGG
CAATGGTTTCTAGACCTGCCATTACCATGGCTGCCCGGAGCGGATAAACAAGAGTCAAATTGGATACAGA
AAGAAACATTGGTCACTTTCAAAAATCCCCATGCGAAGAAACAGGATGTTGTTGTTTTAGGATCCCAAGA
AGGGGCTATGCATACAGCACTCACAGGAGCCACAGAAATCCAAATGTCGTCAGGAAACTTGCTCTTCACT
GGACATCTCAAGTGCAGGCTGAGAATGGACAAGCTACAGCTCAAAGGAATGTCATACTCTATGTGCACAG
GAAAGTTTAAAGTTGTGAAGGAAATAGCAGAAACACAACATGGAACGATAGTTATCAGAGTGCAATATGA
AGGGGACGGCTCTCCATGCAAAATCCCTTTCGAGATAATGGATTTGGAAAAAAGATATGTCTTAGGCCGC
CTGATCACAGTCAACCCAATTGTAACAGAAAAAGATAACCCAGTCAACATAGAAGCAGAACCTCCATTCG
GAGACAGTTACATCATCATAGGAGTAGAGCCGGGACAACTGAAGCTCAACTGGTTCAAGAAAGGAAGTTC
TATCGGCCAAATGTTTGAGACAACGATGAGAGGGGCGAAGAGAATGGCCATTTTGGGTGACACAGCCTGG
GACTTCGGATCCCTGGGAGGAGTGTTTACATCTATAGGAAAAGCTCTCCACCAAGTCTTTGGAGCAATCT
ATGGAGCTGCCTTCAGTGGGGTTTCATGGACCATGAAAATCCTCATAGGAGTCATTATCACATGGATAGG
AATGAACTCACGCAGCACCTCACTGTCTGTGTCACTAGTACTGGTGGGAATTGTGACACTGTATTTGGGA
GTCATGGTGCAGGCC

>AB587933.1 Dengue virus 2 env gene for envelope protein, partial cds, isolate: R05-135_3
ATGCGTTGCATAGGAATATCAAATAGAGACTTTGTAGAAGGGGTTTCAGGAGGAAGTTGGGTTGACATAG
TCTTAGAACATGGAAGCTGTGTGACGACGATGGCAAAAAACAAACCAACATTGGATTTCGAACTGATAAA
AACGGAAGCCAAACAGCCTGCCACCCTAAGGAAGTACTGCATAGAAGCAAAACTAACCAACACAACAACA
GAATCCCGTTGCCCAACACAAGGGGAACCCAGCCTGAAAGAAGAGCAGGATAAGAGGTTCGTCTGCAAAC
ACTCCATGGTAGACAGAGGATGGGGAAATGGATGTGGATTATTTGGAAAGGGAGGCATTGTGACCTGTGC
TATGTTCACATGCAAAAAGAACATGGAAGGGAAAATCGTGCAACCAGAAAACTTGGAATACACCATTGTG
GTAACACCTCACTCAGGGGAAGAGCATGCGGTCGGAAATGACACAGGAAAACACGGCAAGGAAATCAAAG
TAACACCACAGAGTTCCATCACAGAAGCAGAATTGATAGGTTATGGCACCGTCACGATGGAGTGCTCCCC
GAGAACAGGCCTCGACTTCAATGAGATGGTGTTGCTGCAGATGGAAAATAAAGCTTGGCTGGTGCATAGG
CAATGGTTTCTAGACCTGCCATTACCATGGCTGCCCGGAGCGGATAAACAAGAGTCAAATTGGATACAGA
AAGAAACATTGGTCACTTTCAAAAATCCCCATGCGAAGAAACAGGATGTTGTTGTTTTAGGATCCCAAGA
AGGGGCTATGCATACAGCACTCACAGGAGCCACAGAAATCCAAATGTCGTCAGGAAACTTGCTCTTCACT
GGACATCTCAAGTGCAGGCTGAGAATGGACAAGCTACAGCTCAAAGGAATGTCATACTCTATGTGCACAG
GAAAGTTTAAAGTTGTGAAGGAAATAGCAGAAACACAACATGGAACGATAGTTATCAGAGTGCAATATGA
AGGGGACGGCTCTCCATGCAAAATCCCTTTCGAGATAATGGATTTGGAAAAAAGATATGTCTTAGGCCGC
CTGATCACAGTCAACCCAATTGTAACAGAAAAAGATAACCCAGTCAACATAGAAGCAGAACCTCCATTCG
GAGACAGTTACATCATCATAGGAGTAGAGCCGGGACAACTGAAGCTCAACTGGTTCAAGAAAGGAAGTTC
TATCGGCCAAATGTTTGAGACAACGATGAGAGGGGCGAAGAGAATGGCCATTTTGGGTGACACAGCCTGG
GACTTCGGATCCCTGGGAGGAGTGTTTACATCTATAGGAAAAGCTCTCCACCAAGTCTTTGGAGCAATCT
ATGGAGCTGCCTTCAGTGGGGTTTCATGGACCATGAAAATCCTCATAGGAGTCATTATCACATGGATAGG
AATGAACTCACGCAGCACCTCACTGTCTGTGTCACTAGTACTGGTGGGAATTGTGACACTGTATTTGGGA
GTCATGGTGCAGGCC

>AB587932.1 Dengue virus 2 env gene for envelope protein, partial cds, isolate: R05-135_2
ATGCGTTGCATAGGAATATCAAATAGAGACTTTGTAGAAGGGGTTTCAGGAGGAAGTTGGGTTGACATAG
TCTTAGAACATGGAAGCTGTGTGACGACGATGGCAAAAAACAAACCAACATTGGATTTCGAACTGATAAA
AACGGAAGCCAAACAGCCTGCCACCCTAAGGAAGTACTGCATAGAAGCAAAACTAACCAACACAACAACA
GAATCCCGTTGCCCAACACAAGGGGAACCCAGCCTGAAAGAAGAGCAGGATAAGAGGTTCGTCTGCAAAC
ACTCCATGGTAGACAGAGGATGGGGAAATGGATGTGGATTATTTGGAAAGGGAGGCATTGTGACCTGTGC
TATGTTCACATGCAAAAAGAACATGGAAGGGAAAATCGTGCAACCAGAAAACTTGGAATACACCATTGTG
GTAACACCTCACTCAGGGGAAGAGCATGCGGTCGGAAATGACACAGGAAAACACGGCAAGGAAATCAAAG
TAACACCACAGAGTTCCATCACAGAAGCAGAATTGATAGGTTATGGCACCGTCACGATGGAGTGCTCCCC
GAGAACAGGCCTCGACTTCAATGAGATGGTGTTGCTGCAGATGGAAAATAAAGCTTGGCTGGTGCATAGG
CAATGGTTTCTAGACCTGCCATTACCATGGCTGCCCGGAGCGGATAAACAAGAGTCAAATTGGATACAGA
AAGAAACATTGGTCACTTTCAAAAATCCCCATGCGAAGAAACAGGATGTTGTTGTTTTAGGATCCCAAGA
AGGGGCTATGCATACAGCACTCACAGGAGCCACAGAAATCCAAATGTCGTCAGGAAACTTGCTCTTCACT
GGACATCTCAAGTGCAGGCTGAGAATGGACAAGCTACAGCTCAAAGGAATGTCATACTCTATGTGCACAG
GAAAGTTTAAAGTTGTGAAGGAAATAGCAGAAACACAACATGGAACGATAGTTATCAGAGTGCAATATGA
AGGGGACGGCTCTCCATGCAAAATCCCTTTCGAGATAATGGATTTGGAAAAAAGATATGTCTTAGGCCGC
CTGATCACAGTCAACCCAATTGTAACAGAAAAAGATAACCCAGTCAACATAGAAGCAGAACCTCCATTCG
GAGACAGTTACATCATCATAGGAGTAGAGCCGGGACAACTGAAGCTCAACTGGTTCAAGAAAGGAAGTTC
TATCGGCCAAATGTTTGAGACAACGATGAGAGGGGCGAAGAGAATGGCCATTTTGGGTGACACAGCCTGG
GACTTCGGATCCCTGGGAGGAGTGTTTACATCTATAGGAAAAGCTCTCCACCAAGTCTTTGGAGCAATCT
ATGAAGCTGCCTTCAGTGGGGTTTCATGGACCATGAAAATCCTCATAGGAGTCATTATCACATGGATAGG
AATGAACTCACGCAGCACCTCACTGTCTGTGTCACTAGTACTGGTGGGAATTGTGACACTGTATTTGGGA
GTCATGGTGCAGGCC

>AB587931.1 Dengue virus 2 env gene for envelope protein, partial cds, isolate: R05-135_1
ATGCGTTGCATAGGAATATCAAATAGAGACTTTGTAGAAGGGGTTTCAGGAGGAAGTTGGGTTGACATAG
TCTTAGAACATGGAAGCTGTGTGACGACGATGGCAAAAAACAAACCAACATTGGATTTCGAACTGATAAA
AACGGAAGCCAAACAGCCTGCCACCCTAAGGAAGTACTGCATAGAAGCAAAACTAACCAACACAACAACA
GAATCCCGTTGCCCAACACAAGGGGAACCCAGCCTGAAAGAAGAGCAGGATAAGAGGTTCGTCTGCAAAC
ACTCCATGGTAGACAGAGGATGGGGAAATGGATGTGGATTATTTGGAAAGGGAGGCATTGTGACCTGTGC
TATGTTCACATGCAAAAAGAACATGGAAGGGAAAATCGTGCAACCAGAAAACCTGGAATACACCATTGTG
GTAACACCTCACTCAGGGGAAGAGCATGCGGTCGGAAATGACACAGGAAAACACGGCAAGGAAATCAAAG
TAACACCACAGAGTTCCATCACAGAAGCAGAATTGATAGGTTATGGCACCGTCACGATGGAGTGCTCCCC
GAGAACAGGCCTCGACTTCAATGAGATGGTGTTGCTGCAGATGGAAAATAAAGCTTGGCTGGTGCATAGG
CAATGGTTTCTAGACCTGCCATTACCATGGCTGCCCGGAGCGGATAAACAAGAGTCAAATTGGATACAGA
AAGAAACATTGGTCACTTTCAAAAATCCCCATGCGAAGAAACAGGATGTTGTTGTTTTAGGATCCCAAGA
AGGGGCTATGCATACAGCACTCACAGGAGCCACAGAAATCCAAATGTCGTCAGGAAACTTGCTCTTCACT
GGACATCTCAAGTGCAGGCTGAGAATGGACAAGCTACAGCTCAAAGGAATGTCATACTCTATGTGCACAG
GAAAGTTTAAAGTTGTGAAGGAAATAGCAGAAACACAACATGGAACGATAGTTATCAGAGTGCAATATGA
AGGGGACGGCTCTCCATGCAAAATCCCTTTCGAGATAATGGATTTGGAAAAAAGATATGTCTTAGGCCGC
CTGATCACAGTCAACCCAATTGTAACAGAAAAAGATAACCCAGTCAACATAGAAGCAGAACCTCCATTCG
GAGACAGTTACATCATCATAGGAGTAGAGCCGGGACAACTGAAGCTCAACTGGTTCAAGAAAGGAAGTTC
TATCGGCCAAATGTTTGAGACAACGATGAGAGGGGCGAAGAGAATGGCCATTTTGGGTGACACAGCCTGG
GACTTCGGATCCCTGGGAGGAGTGTTTACATCTATAGGAAAAGCTCTCCACCAAGTCTTTGGAGCAATCT
ATGGAGCTGCCTTCAGTGGGGTTTCATGGACCATGAAAATCCTCATAGGAGTCATTATCACATGGATAGG
AATGAACTCACGCAGCACCTCACTGTCTGTGTCACTAGTACTGGTGGGAATTGTGACACTGTATTTGGGA
GTCATGGTGCAGGCC

>AB587930.1 Dengue virus 2 env gene for envelope protein, partial cds, isolate: N99-012_10
ATGCGTTGCATAGGAATATCAAATAGAGACTTTGTAGAAGGGGTTTCAGGAGGAAGCTGGGTTGACATAG
TCTTAGAACATGGAAGCTGTGTGACGACGATGGCAAAAAACAAACCAACATTGGATTTCGAACTGATAAA
AACGGAAGCCAAACAGCCTGCCACCCTAAGGAAGTACTGCATAGAAGCAAAGCTAACCAACACAACAACA
GAATCCCGTTGCCCAACACAAGGGGAACCCAGCCTAAAAGAAGAGCAGGATAAGAGGTTCGTCTGCAAAC
ACTCCATGGTAGACAGAGGATGGGGAAATGGATGTGGATTATTTGGAAAGGGAGGCATTGTGACCTGTGC
TATGTTCACATGCAAAAAGAACATGGAAGGGAAAATCGTGCAACCAGAAAACTTGGAATACACCATTGTG
GTAACACCTCACTCAGGGGAAGAGCATGCGGTCGGAAATGACACAGGAAAACACGGCAAGGAAATCAAAG
TAACACCACAGAGTTCCATCACAGAAGCAGAATTGACAGGTTATGGCACCGTCACGATGGAGTGCTCTCC
GAGAACAGGCCTCGACTTCAATGAGATGGTGTTGCTGCAGATGGAAAATAAAGCTTGGCTGGTGCATAGG
CAATGGTTCCTAGACCTGCCATTACCGTGGCTGCCCGGAGCGGACAAACAAGGGTCAAATTGGATACAGA
AAGAAACATTGGTCACTTTCAAAAATCCCCATGCAAAGAAACCGGATGTTGTTGTTTTAGGATCCCAAGA
AGGGGCCATGCATACAGTACTCACAGGAGCCACAGAAATCCAAATGTCGTCAGGAAACTTGCTCTTCACT
GGACATCTCAAGTGCAGGCTGAGAATGGACAAGCTACAGCTCAAAGGAATGTCATACTCTATGTGCACAG
GAAAGTTTAAAGTTGTGAAGGAAATAGCAGAAACACAACATGGAACGATAGTTATCAGAGTGCAATACGA
AGGGGACGGCTCTCCATGTAAAATCCCTTTTGAGATAATGGATTTGGAAAAAAGATATGTCTTAGGCCGC
CTGATCACAGTCAACCCAATTGTAACAGAAAAAGATAGCCCAGTCAACATAGAAGCAGAACCTCCATTCG
GAGACAGCTACATCATCATAGGAGTAGAGCCGGGACAACTGAAGCTCAACTGGTTCAAAAAAGGAAGTTC
TATTGGCCAAATGTTTGAGACAACGATGAGAGGGGCGAAGAGAATGGCCATTTTGGGTGACACAGCCTGG
GACTTCGGCTCCCTGGGAGGAGTGTTTACATCTATAGGAAAAGCTCTCCACCAAGTCTTTGGAGCAATCT
ATGGAGCTGCCTTCAGTGGGGTTTCATGGACTATGAAAATCCTCATAGGAGTCATTATCACATGGATAGG
AATGAACTCACGCAGCACCTCACTGTCTGTGTCACTAGTATTGGTGGGAATTGTGACACTGTATTTGGGA
GTCATGGTGCAGGCC

>AB587929.1 Dengue virus 2 env gene for envelope protein, partial cds, isolate: N99-012_9
ATGCGTTGCATAGGAATATCAAATAGAGACTTTGTAGAAGGGGTTTCAGGAGGAAGCTGGGTTGACATAG
TCTTAGAACATGGAAGCTGTGTGACGACGATGGCAAAAAACAAACCAACATTGGATTTCGAACTGATAAA
AACGGAAGCCAAACAGCCTGCCACCCTAAGGAAGTACTGCATAGAAGCAAAGCTAACCAACACAACAACA
GAATCCCGTTGCCCAACACAAGGGGAACCCAGCCTAAAAGAAGAGCAGGATAAGAGGTTCGTCTGCAAAC
ACTCCATGGTAGACAGAGGATGGGGAAATGGATGTGGATTATTTGGAAAGGGAGGCATTGTGACCTGTGC
TATGTTCACATGCAAAAAGAACATGGAAGGGAAAATCGTGCAACCAGAAAACTTGGAATACACCATTGTG
GTAACACCTCACTCAGGGGAAGAGCATGCGGTCGGAAATGACACAGGAAAACACGGCAAGGAAATCAAAG
TAACACCACAGAGTTCCATCACAGAAGCAGAATTGACAGGTTATGGCACCGTCACGATGGAGTGCTCTCC
GAGAACAGGCCTCGACTTCAATGAGATGGTGTTGCTGCAGATGGAAAATAAAGCTTGGCTGGTGCATAGG
CAATGGTTCCTAGACCTGCCATTACCGTGGCTGCCCGGAGCGGACAAACAAGGGTCAAATTGGATACAGA
AAGAAACATTGGTCACTTTCAAAAATCCCCATGCAAAGAAACAGGATGTTGTTGTTTTAGGATCCCAAGA
AGGGGCCATGCATACAGCACTCACAGGAGCCACAGAAATCCAAATGTCGTCAGGAAACTTGCTCTTCACT
GGACATCTCAAGTGCAGGCTGAGAATGGACAAGCTACAGCTCAAAGGAATGTCATACTCTATGTGCACAG
GAAAGTTTAAAGTTGTGAAGGAAATAGCAGAAACACAACATGGAACGATAGTTATCAGAGTGCAATACGA
AGGGGACGGCTCTCCATGTAAAATCCCTTTTGAGATAATGGATTTGGAAAAAAGATATGTCTTAGGCCGC
CTGATCACAGTCAACCCAATTGTAACAGAAAAAGATAGCCCAGTCAACATAGAAGCAGAACCTCCATTCG
GAGACAGCTACATCATCATAGGAGTAGAGCCGGGACAACTGAAGCTCAACTGGTTCAAAAAAGGAAGTTC
TATTGGCCAAATGTTTGAGACAACGATGAGAGGGGCGAAGAGAATGGCCATTTTGGGTGACACAGCCTGG
GACTTCGGCTCCCTGGGAGGAGTGTTTACATCTATAGGAAAAGCTCTCCACCAAGTCTTTGGAGCAATCT
ATGGAGCTGCCTTCAGTGGGGTTTCATGGACTATGAAAATCCTCATAGGAGTCATTATCACATGGATAGG
AATGAACTCACGCAGCACCTCACTGTCTGTGTCACTAGTATTGGTGGGAATTGTGACACTGTATTTGGGA
GTCATGGTGCAGGCC

>AB587928.1 Dengue virus 2 env gene for envelope protein, partial cds, isolate: N99-012_8
ATGCGTTGCATAGGAATATCAAATAGAGACTTTGTAGAAGGGGTTTCAGGAGGAAGCTGGGTTGACATAG
TCTTAGAACATGGAAGCTGTGTGACGACGATGGCAAAAAACAAACCAACATTGGATTTCGAACTGATAAA
AACGGAAGCCAAACAGCCTGCCACCCTAAGGAAGTACTGCATAGAAGCAAAGCTAACCAACACAACAACA
GAATCCCGTTGCCCAACACAAGGGGAACCCAGCCTAAAAGAAGAGCAGGATAAGAGGTTCGTCTGCAAAC
ACTCCATGGTAGACAGAGGATGGGGAAATGGATGTGGATTATTTGGAAAGGGAGGCATTGTGACCTGTGC
TATGTTCACATGCAAAAAGAACATGGAAGGGAAAATCGTGCAACCAGAAAACTTGGAATACACCATTGTG
GTAACACCTCACTCAGGGGAAGAGCATGCGGTCGGAAATGACACAGGAAAACACGGCAAGGAAATCAAAG
TAACACCACAGAGTTCCATCACAGAAGCAGAATTGACAGGTTATGGCACCGTCACGATGGAGTGCTCTCC
GAGAACAGGCCTCGACTTCAATGAGATGGTGTTGCTGCAGATGGAAAATAAAGCTTGGCTGGTGCATAGG
CAATGGTTCCTAGACCTGCCATTACCGTGGCTGCCCGGAGCGGACAAACAAGGGTCAAATTGGATACAGA
AAGAAACATTGGTCACTTTCAAAAATCCCCATGCAAAGAAACAGGATGTTGTTGTTTTAGGATCCCAAGA
AGGGGCCATGCATACAGCACTCACAGGAGCCACAGAAATCCAAATGTCGTCAGGAAACTTGCTCTTCACT
GGACATCTCAAGTGCAGGCTGAGAATGGACAAGCTACAGCTCAAAGGAATGTCATACTCTATGTGCACAG
GAAAGTTTAAAGTTGTGAAGGAAGTAGCAGAAACACAACATGGAACGATAGTTATCAGAGTGCAATACGA
AGGGGACGGCTCTCCATGTAAAATCCCTTTTGAGATAATGGATTTGGAAAAAAGATATGTCTTAGGCCGC
CTGATCACAGTCAACCCAATTGTAACAGAAAAAGATAGCCCAGTCAACATAGAAGCAGAACCTCCATTCG
GAGACAGCTACATCATCATAGGAGTAGAGCCGGGACAACTGAAGCTCAACTGGTTCAAAAAAGGAAGTTC
TATTGGCCAAATGTTTGAGACAACGATGAGAGGGGCGAAGAGAATGGCCATTTTGGGTGACACAGCCTGG
GACTTCGGCTCCCTGGGAGGAGTGTTTACATCTATAGGAAAAGCTCTCCACCAAGTCTTTGGAGCAATCT
ATGGAGCTGCCTTCAGTGGGGTTTCATGGACTATGAAAATCCTCATAGGAGTCATTATCACATGGATAGG
AATGAACTCACGCAGCACCTCACTGTCTGTGTCACTAGTATTGGTGGGAATTGTGACACTGTATTTGGGA
GTCATGGTGCAGGCC

>AB587927.1 Dengue virus 2 env gene for envelope protein, partial cds, isolate: N99-012_7
ATGCGTTGCATAGGAATATCAAATAGAGACTTTGTAGAAGGGGTTTCAGGAGGAAGCTGGGTTGACATAG
TCTTAGAACATGGAAGCTGTGTGACGACGATGGCAAAAAACAAACCAACATTGGATTTCGAACTGATAAA
AACGGAAGCCAAACAGCCTGCCACCCTAAGGAAGTACTGCATAGAAGCAAAGCTAACCAACACAACAACA
GAATCCCGTTGCCCAACACAAGGGGAACCCAGCCTAAAAGAAGAGCAGGATAAGAGGTTCGTCTGCAAAC
ACTCCATGGTAGACAGAGGATGGGGAAATGGATGTGGATTATTTGGAAAGGGAGGCATTGTGACCTGTGC
TATGTTCACATGCAAAAAGAACATGGAAGGGAAAATCGTGCAACCAGAAAACTTGGAATACACCATTGTG
GTAACACCTCACTCAGGGGAAGAGCATGCGGTCGGAAATGACACAGGAAAACACGGCAAGGAAATCAAAG
TAACACCACAGAGTTCCATCACAGAAGCAGAATTGACAGGTTATGGCACCGTCACGATGGAGTGCTCTCC
GAGAACAGGCCTCGACTTCAATGAGATGGTGTTGCTGCAGATGGAAAATAAAGCTTGGCTGGTGCATAGG
CAATGGTTCCTAGACCTGCCATTACCGTGGCTGCCCGGAGCGGACAAACAAGGGTCAAATTGGATACAGA
AAGAAACATTGGTCACTTTCAAAAATCCCCATGCAAAGAAACAGGATGTTGTTGTTTTAGGATCCCAAGA
AGGGGCCATGCATACAGCACTCACAGGAGCCACAGAAATCCAAATGTCGTCAGGAAACTTGCTCTTCACT
GGACATCTCAAGTGCAGGCTGAGAATGGACAAGCTACAGCTCAAAGGAATGTCATACTCTATGTGCACAG
GAAAGTTTAAAGTTGTGAAGGAAATAGCAGAAACACAACATGGAACGATAGTTATCAGAGTGCAATACGA
AGGGGACGGCTCTCCATGTAAAATCCCTTTTGAGATAATGGATTTGGAAAAAAGATATGTCTTAGGCCGC
CTGATCACAGTCAACCCAATTGTAACAGAAAAAGATAGCCCAGTCAACATAGAAGCAGAACCTCCATTCG
GAGACAGCTACATCATCATAGGAGTAGAGCCGGGACAACTGAAGCTCAACTGGTTCAAAAAAGGAAGTTC
TATTGGCCAAATGTTTGAGACAACGATGAGAGGGGCGAAGAGAATGGCCATTTTGGGTGACACAGCCTGG
GACTTCGGCTCCCTGGGAGGAGTGTTTACATCTATAGGAAAAGCTCTCCACCAAGTCTTTGGAGCAATCT
ATGGAGCTGCCTTCAGTGGGGTTTCATGGACTATGAAAATCCTCATAGGAGTCATTATCACATGGATAGG
AATGAACTCACGCAGCACCTCACTGTCTGTGTCACTAGTATTGGTGGGAATTGTGACACTGTATTTGGGA
GTCATGGTGCAGGCC

>AB587926.1 Dengue virus 2 env gene for envelope protein, partial cds, isolate: N99-012_6
ATGCGTTGCATAGGAATATCAAATAGAGACTTTGTAGAAGGGGTTTCAGGAGGAAGCTGGGTTGACATAG
TCTTAGAACATGGAAGCTGTGTGACGACGATGGCAAAAAACAAACCAACATTGGATTTCGAACTGATAAA
AACGGAAGCCAAACAGCCTGCCACCCTAAGGAAGTACTGCATAGAAGCAAAGCTAACCAACACAACAACA
GAATCCCGTTGCCCAACACAAGGGGAACCCAGCCTAAAAGAAGAGCAGGATAAGAGGTTCGTCTGCAAAC
ACTCCATGGTAGACAGAGGATGGGGAAATGGATGTGGATTATTTGGAAAGGGAGGCATTGTGACCTGTGC
TATGTTCACATGCGAAAAGAACATGGAAGGGAAAATCGTGCAACCAGAAAACTTGGAATACACCATTGTG
GTAACACCTCACTCAGGGGAAGAGCATGCGGTCGGAAATGACACAGGAAAACACGGCAAGGAAATCAAAG
TAACACCACAGAGTTCCATCACAGAAGCAGAATTGACAGGTTATGGCACCGTCACGATGGAGTGCTCTCC
GAGAACAGGCCTCGACTTCAATGAGATGGTGTTGCTGCAGATGGAAAATAAAGCTTGGCTGGTGCATAGG
CAATGGTTCCTAGACCTGCCATTACCGTGGCTGCCCGGAGCGGACAAACAAGGGTCAAATTGGATACAGA
AAGAAACATTGGTCACTTTCAAAAATCCCCATGCAAAGAAACAGGATGTTGTTGTTTTAGGATCCCAAGA
AGGGGCCATGCATACAGCACTCACAGGAGCCACAGAAATCCAAATGTCGTCAGGAAACTTGCTCTTCACT
GGACATCTCAAGTGCAGGCTGAGAATGGACAAGCTACAGCTCAAAGGAATGTCATACTCTATGTGCACAG
GAAAGTTTAAAGTTGTGAAGGAAATAGCAGAAACACAACATGGAACGATAGTTATCAGAGTGCAATACGA
AGGGGACGGCTCTCCATGTAAAATCCCTTTTGAGATAATGGATTTGGAAAAAAGATATGTCTTAGGCCGC
CTGATCACAGTCAACCCAATTGTAACAGAAAAAGATAGCCCAGTCAACATAGAAGCAGAACCTCCATTCG
GAGACAGCTACATCATCATAGGAGTAGAGCCGGGACAACTGAAGCTCAACTGGTTCAAAAAAGGAAGTTC
TATTGGCCAAATGTTTGAGACAACGATGAGAGGGGCGAAGAGAATGGCCATTTTGGGTGACACAGCCTGG
GACTTCGGCTCCCTGGGAGGAGTGTTTACATCTATAGGAAAAGCTCTCCACCAAGTCTTTGGAGCAATCT
ATGGAGCTGCCTTCAGTGGGGTTTCATGGACTATGAAAATCCTCATAGGAGTCATTATCACATGGATAGG
AATGAACTCACGCAGCACCTCACTGTCTGTGTCACTAGTATTGGTGGGAATTGTGACACTGTATTTGGGA
GTCATGGTGCAGGCC

>AB587925.1 Dengue virus 2 env gene for envelope protein, partial cds, isolate: N99-012_5
ATGCGTTGCATAGGAATATCAAATAGAGACTTTGTAGAAGGGGTTTCAGGAGGAAGCTGGGTTGACATAG
TCTTAGAACATGGAAGCTGTGTGACGACGATGGCAAAAAACAAACCAACATTGGATTTCGAACTGATAAA
AACGGAAGCCAAACAGCCTGCCACCCTAAGGAAGTACTGCATAGAAGCAAAGCTAACCAACACAACAACA
GAATCCCGTTGCCCAACACAAGGGGAACCCAGCCTAAAAGAAGAGCAGGATAAGAGGTTCGTCTGCAAAC
ACTCCATGGTAGACAGAGGATGGGGAAATGGATGTGGATTATTTGGAAAGGGAGGCATTGTGACCTGTGC
TATGTTCACATGCAAAAAGAACATGGAAGGGAAAATCGTGCAACCAGAAAACTTGGAATACACCATTGTG
GTAACACCTCACTCAGGGGAAGAGCATGCGGTCGGAAATGACACAGGAAAACACGGCAAGGAAATCAAAG
TAACACCACAGAGTTCCATCACAGAAGCAGAATTGACAGGTTATGGCACCGTCACGATGGAGTGCTCTCC
GAGAACAGGCCTCGACTTCAATGAGATGGTGTTGCTGCAGATGGAAAATAAAGCTTGGCTGGTGCATAGG
CAATGGTTCCTAGACCTGCCATTACCGTGGCTGCCCGGAGCGGACAAACAAGGGTCAAATTGGATACAGA
AAGAAACATTGGTCACTTTCAAAAATCCCCATGCAAAGAAACAGGATGTTGTTGTTTTAGGATCCCAAGA
AGGGGCCATGCATACAGCACTCACAGGAGCCACAGAAATCCAAATGTCGTCAGGAAACTTGCTCTTCACT
GGACATCTCAAGTGCAGGCTGAGAATGGACAAGCTACAGCTCAAAGGAATGTCATACTCTATGTGCACAG
GAAAGTTTAAAGTTGTGAAGGAAATAGCAGAAACACAACATGGAACGATAGTTATCAGAGTGCAATACGA
AGGGGACGGCTCTCCATGTAAAATCCCTTTTGAGATAATGGATTTGGAAAAAAGATATGTCTTAGGCCGC
CTGATCACAGTCAACCCAATTGTAACAGAAAAAGATAGCCCAGTCAACATAGAAGCAGAACCTCCATTCG
GAGACAGCTACATCATCATAGGAGTAGAGCCGGGACAACTGAAGCTCAACTGGTTCAAAAAAGGAAGTTC
TATTGGCCAAATGTTTGAGACAACGATGAGAGGGGCGAAGAGAATGGCCATTTTGGGTGACACAGCCTGG
GACTTCGGCTCCCTGGGAGGAGTGTTTACATCTATAGGAAAAGCTCTCCACCAAGTCTTTGGAGCAATCT
ATGGAGCTGCCTTCAGTGGGGTTTCATGGACTATGAAAATCCTCATAGGAGTCATTATCACATGGATAGG
AATGAACTCACGCAGCACCTCACTGTCTGTGTCACTAGTATTGGTGGGAATTGTGACACTGTATTTGGGA
GTCATGGTGCAGGCC

>AB587924.1 Dengue virus 2 env gene for envelope protein, partial cds, isolate: N99-012_4
ATGCGTTGCATAGGAATATCAAATAGAGACTTTGTAGAAGGGGTTTCAGGAGGAAGCTGGGTTGACATAG
TCTTAGAACATGGAAGCTGTGTGACGACGATGGCAAAAAACAAACCAACATTGGATTTCGAACTGATAAA
AACGGAAGCCAAACAGCCTGCCACCCTAAGGAAGTACTGCATAGAAGCAAAGCTAACCAACACAACAACA
GAATCCCGTTGCCCAACACAAGGGGAACCCAGCCTAAAAGAAGAGCAGGATAAGAGGTTCGTCTGCAAAC
ACTCCATGGTAGACAGAGGATGGGGAAATGGATGTGGATTATTTGGAAAGGGAGGCATTGTGACCTGTGC
TATGTTCACATGCAAAAAGAACATGGAAGGGAAAATCGTGCAACCAGAAAACTTGGAATACACCATTGTG
GTAACACCTCACTCAGGGGAAGAGCATGCGGTCGGAAATGACACAGGAAAACACGGCAAGGAAATCAAAG
TAACACCACAGAGTTCCATCACAGAAGCAGAATTGACAGGTTATGGCACCGTCACGATGGAGTGCTCTCC
GAGAACAGGCCTCGACTTCAATGAGATGGTGTTGCTGCAGATGGAAAATAGAGCTTGGCTGGTGCATAGG
CAATGGTTCCTAGACCTGCCATTACCGTGGCTGCCCGGAGCGGACAAACAAGGGTCAAATTGGATACAGA
AAGAAACATTGGTCACTTTCAAAAATCCCCATGCAAAGAAACAGGATGTTGTTGTTTTAGGATCCCAAGA
AGGGGCCATGCATACAGCACTCACAGGAGCCACAGAAATCCAAATGTCGTCAGGAAACTTGCTCTTCACT
GGACATCCCAAGTGCAGGCTGAGAATGGACAAGCTACAGCTCAAAGGAATGTCATACTCTATGTGCACAG
GAAAGTTTAAAGTTGTGAAGGAAATAGCAGAAACACAACATGGAACGATAGTTATCAGAGTGCAATACGA
AGGGGACGGCTCTCCATGTAAAATCCCTTTTGAGATAATGGATTTGGAAAAAAGATATGTCTTAGGCCGC
CTGATCACAGTCAACCCAATTGTAACAGAAAAAGATAGCCCAGTCAACATAGAAGCAGAACCTCCATTCG
GAGACAGCTACATCATCATAGGAGTAGAGCCGGGACAACTGAAGCTCAACTGGTTCAAAAAAGGAAGTTC
TATTGGCCAAATGTTTGAGACAACGATGAGAGGGGCGAAGAGAATGGCCATTTTGGGTGACACAGCCTGG
GACTTCGGCTCCCTGGGAGGAGTGTTTACATCTATAGGAAAAGCTCTCCACCAAGTCTTTGGAGCAATCT
ATGGAGCTGCCTTCAGTGGGGTTTCATGGACTATGAAAATCCTCATAGGAGTCATTATCACATGGATAGG
AATGAACTCACGCAGCACCTCACTGTCTGTGTCACTAGTATTGGTGGGAATTGTGACACTGTATTTGGGA
GTCATGGTGCAGGCC

>AB587923.1 Dengue virus 2 env gene for envelope protein, partial cds, isolate: N99-012_3
ATGCGTTGCATAGGAATATCAAATAGAGACTTTGTAGAAGGGGTTTCAGGAGGAAGCTGGGTTGACATAG
TCTTAGAACATGGAAGCTGTGTGACGACGATGGCAAAAAACAAACCAACATTGGATTTCGAACTGATAAA
AACGGAAGCCAAACAGCCTGCCACCCTAAGGAAGTACTGCATAGAAGCAAAGCTAACCAACACAACAACA
GAATCCCGTTGCCCAACACAAGGGGAACCCAGCCTAAAAGAAGAGCAGGATAAGTGGTTCGTCTGCAAAC
ACTCCATGGTAGACAGAGGATGGGGAAATGGATGTGGATTATTTGGAAAGGGAGGCATTGTGACCTGTGC
TATGTTCACATGCAAAAAGAACATGGAAGGGAAAATCGTGCAACCAGAAAACTTGGAATACACCATTGTG
GTAACACCTCACTCAGGGGAAGAGCATGCGGTCGGAAATGACACAGGAAAACACGGCAAGGAAATCAAAG
TAACACCACAGAGTTCCATCACAGAAGCAGAATTGACAGGTTATGGCACCGTCACGATGGAGTGCTCTCC
GAGAACAGGCCTCGACTTCAATGAGATGGTGTTGCTGCAGATGGAAAATAAAGCTTGGCTGGTGCATAGG
CAATGGTTCCTAGACCTGCCATTACCGTGGCTGCCCGGAGCGGACAAACAAGGGTCAAATTGGATACAGA
AAGAAACATTGGTCACTTTCAAAAATCCCCATGCAAAGAAACAGGATGTTGTTGTTTTAGGATCCCAAGA
AGGGGCCATGCATACAGCACTCACAGGAGCCACAGAAATCCAAATGTCGTCAGGAAACTTGCTCTTCACT
GGACATCTCAAGTGCAGGCTGAGAATGGACAAGCTACAGCTCAAAGGAATGTCATACTCTATGTGCACAG
GAAAGTTTAAAGTTGTGAAGGAAATAGCAGAAACACAACATGGAACGATAGTTATCAGAGTGCAATACGA
AGGGGACGGCTCTCCATGTAAAATCCCTTTTGAGATAATGGATTTGGAAAAAAGATATGTCTTAGGCCGC
CTGATCACAGTCAACCCAATTGTAACAGAAAAAGATAGCCCAGTCAACATAGAAGCAGAACCTCCATTCG
GAGACAGCTACATCATCATAGGAGTAGAGCCGGGACAACTGAAGCTCAACTGGTTCAAAAAAGGAAGTTC
TATTGGCCAAATGTTTGAGACAACGATGAGAGGGGCGAAGAGAATGGCCATTTTGGGTGACACAGCCTGG
GACTTCGGCTCCCTGGGAGGAGTGTTTACATCTATAGGAAAAGCTCTCCACCAAGTCTTTGGAGCAATCT
ATGGAGCTGCCTTCAGTGGGGTTTCATGGACTATGAAAATCCTCATAGGAGTCATTATCACATGGATAGG
AATGAACTCACGCAGCACCTCACTGTCTGTGTCACTAGTATTGGTGGGAATTGTGACACTGTATTTGGGA
GTCATGGTGCAGGCC

>AB587922.1 Dengue virus 2 env gene for envelope protein, partial cds, isolate: N99-012_2
ATGCGTTGCATAGGAATATCAAATAGAGACTTTGTAGAAGGGGTTTCAGGAGGAAGCTGGGTTGACATAG
TCTTAGAACATGGAAGCTGTGTGACGACGATGGCAAAAAACAAACCAACATTGGATTTCGAACTGATAAA
AACGGAAGCCAAACAGCCTGCCACCCTAAGGAAGTACTGCATAGAAGCAAAGCTAACCAACACAACAACA
GAATCCCGTTGCCCAACACAAGGGGAACCCAGCCTAAAAGAAGAGCAGGATAAGAGGTTCGTCTGCAAAC
ACTCCATGGTAGACAGAGGATGGGGAAATGGATGTGGATTATTTGGAAAGGGAGGCATTGTGACCTGTGC
TATGTTCACATGCAAAAAGAACATGGAAGGGAAAATCGTGCAACCAGAAAACTTGGAATACACCATTGTG
GTAACACCTCACTCAGGGGAAGAGCATGCGGTCGGAAATGACACAGGAAAACACGGCAAGGAAATCAAAG
TAACACCACAGAGTTCCATCACAGAAGCAGAATTGACAGGTTATGGCACCGTCACGATGGAGTGCTCTCC
GAGAACAGGCCTCGACTTCAATGAGATGGTGTTGCTGCAGATGGAAAATAGAGCTTGGCTGGTGCATAGG
CAATGGTTCCTAGACCTGCCATTACCGTGGCTGCCCGGAGCGGACAAACAAGGGTCAAATTGGATACAGA
AAGAAACATTGGTCACTTTCAAAAATCCCCATGCAAAGAAACAGGATGTTGTTGTTTTAGGATCCCAAGA
AGGGGCCATGCATACAGCACTCACAGGAGCCACAGAAATCCAAATGTCGTCAGGAAACTTGCTCTTCACT
GGACATCCCAAGTGCAGGCTGAGAATGGACAAGCTACAGCTCAAAGGAATGTCATACTCTATGTGCACAG
GAAAGTTTAAAGTTGTGAAGGAAATAGCAGAAACACAACATGGAACGATAGTTATCAGAGTGCAATACGA
AGGGGACGGCTCTCCATGTAAAATCCCTTTTGAGATAATGGATTTGGAAAAAAGATATGTCTTAGGCCGC
CTGATCACAGTCAACCCAATTGTAACAGAAAAAGATAGCCCAGTCAACATAGAAGCAGAACCTCCATTCG
GAGACAGCTACATCATCATAGGAGTAGAGCCGGGACAACTGAAGCTCAACTGGTTCAAAAAAGGAAGTTC
TATTGGCCAAATGTTTGAGACAACGATGAGAGGGGCGAAGAGAATGGCCATTTTGGGTGACACAGCCTGG
GACTTCGGCTCCCTGGGAGGAGTGTTTACATCTATAGGAAAAGCTCTCCACCAAGTCTTTGGAGCAATCT
ATGGAGCTGCCTTCAGTGGGGTTTCATGGACTATGAAAATCCTCATAGGAGTCATTATCACATGGATAGG
AATGAACTCACGCAGCACCTCACTGTCTGTGTCACTAGTATTGGTGGGAATTGTGACACTGTATTTGGGA
GTCATGGTGCAGGCC

>AB587921.1 Dengue virus 2 env gene for envelope protein, partial cds, isolate: N99-012_1
ATGCGTTGCATAGGAATATCAAATAGAGACTTTGTAGAAGGGGTTTCAGGAGGAAGCTGGGTTGACATAG
TCTTAGAACATGGAAGCTGTGTGACGACGATGGCAAAAAACAAACCAACATTGGATTTCGAACTGATAAA
AACGGAAGCCAAACAGCCTGCCACCCTAAGGAAGTACTGCATAGAAGCAAAGCTAACCAACACAACAACA
GAATCCCGTTGCCCAACACAAGGGGAACCCAGCCTAAAAGAAGAGCAGGATAAGAGGTTCGTCTGCAAAC
ACTCCATGGTAGACAGAGGATGGGGAAATGGATGTGGATTATTTGGAAAGGGAGGCATTGTGACCTGTGC
TATGTTCACATGCAAAAAGAACATGGAAGGGAAAATCGTGCAACCAGAAAACTTGGAATACACCATTGTG
GTAACACCTCACTCAGGGGAAGAGCATGCGGTCGGAAATGACACAGGAAAACACGGCAAGGAAATCAAAG
TAACACCACAGAGTTCCATCACAGAAGCAGAATTGACAGGTTATGGCACCGTCACGATGGAGTGCTCTCC
GAGAACAGGCCTCGACTTCAATGAGATGGTGTTGCTGCAGATGGAAAATAAAGCTTGGCTGGTGCATAGG
CAATGGTTCCTAGACCTGCCATTACCGTGGCTGCCCGGAGCGGACAAACAAGGGTCAAATTGGATACAGA
AAGAAACATTGGTCACTTTCAAAAATCCCCATGCAAAGAAACAGGATGTTGTTGTTTTAGGATCCCAAGA
AGGGGCCATGCATACAGCACTCACAGGAGCCACAGAAATCCAAATGTCGTCAGGAAACTTGCTCTTCACT
GGACATCTCAAGTGCAGGCTGAGAATGGACAAGCTACAGCTCAAAGGAATGTCATACTCTATGTGCACAG
GAAAGTTTAAAGTTGTGAAGGAAATAGCAGAAACACAACATGGAACGATAGTTATCAGAGTGCAATACGA
AGGGGACGGCTCTCCATGTAAAATCCCTTTTGAGATAATGGATTTGGAAAAAAGATATGTCTTAGGCCGC
CTGATCACAGTCAACCCAATTGTAACAGAAAAAGATAGCCCAGTCAACATAGAAGCAGAACCTCCATTCG
GAGACAGCTACATCATCATAGGAGTAGAGCCGGGACAACTGAAGCTCAACTGGTTCAAAAAAGGAAGTTC
TATTGGCCAAATGTTTGAGACAACGATGAGAGGGGCGAAGAGAATGGCCATTTTGGGTGACACAGCCTGG
GACTTCGGCTCCCTGGGAGGAGTGTTTACATCTATAGGAAAAGCTCTCCACCAAGTCTTTGGAGCAATCT
ATGGAGCTGCCTTCAGTGGGGTTTCATGGACTATGAAAATCCTCATAGGAGTCATTATCACATGGATAGG
AATGAACTCACGCAGCACCTCACTGTCTGTGTCACTAGTATTGGTGGGAATTGTGACACTGTATTTGGGA
GTCATGGTGCAGGCC

>AB587920.1 Dengue virus 2 env gene for envelope protein, partial cds, isolate: N01-212_10
ATGCGTTGCATAGGAATATCAAATAGAGACTTTGTAGAAGGGGTTTCAGGAGGAAGCTGGGTCGACATAG
TCTTAGAACATGGAAGTTGTGTGACGACGATGGCAAAAAACAAACCAACATTGGATTTTGAACTGATAAA
AACGGAAGCCAAACAGCCTGCCACCCTAAGGAAGTACTGCATAGAAGCAAAGCTAACCAACACAACAACA
GAATCTCGCTGTCCAACACAAGGGGAACCCAGCCTAAAAGAAGAGCAGGATAAGAGGTTCGTCTGCAAAC
ACTCCATAGTAGACAGAGGATGGGGAAATGGATGTGGATTATTTGGAAAGGGAGGCATTGTGACCTGTGC
TATGTTCACATGCAAAAAGAACATGGAAGGGAAAATCGTGCAACCAGAAAACTTGGAATACACCATTGTG
GTAACACCTCACTCAGGGGAAGAGCATGCGGTCGGAAGTGACACAGGGAAACATGGCAAGGAAATCAAAG
TAACACCACAGAGTTCCGTCACAGAAGCAGAATTGACAGGTTATGGCACCGTCACGATGGAGTGCTCTCC
GAGAACAGGCCTCGACTTCAATGAGATGGTGTTGCTGCAGATGGAAAATAAAGCTTGGCTGGTGCATAGG
CAATGGTTCCTAGACCTGCCATTACCATGGCTGCCCGGAGCGGACACACAAGGGTCAAATTGGATACAGA
AAGAAACATTGGTCACTTTCAAAAATCCCCATGCGAAGAAACAGGATGTTGTTGTTTTAGGATCCCAAGA
AGGGGCTATGCATACAGCACTCACAGGAGCCACAGAAATCCAAATGTCGTCAGGAAACTTACTCTTCACT
GGACATCTCAAGTGCAGGCTGAGAATGGACAAGCTACAGCTCAAAGGAATGTCATACTCCATGTGCACAG
GAAAGTTTAAAGTTGTGAAGGAAATAGCAGAAACACAACATGGAACGATAGTTATCAGAGTGCAATATGA
AGGGGACGGCTCTCCATGTAAAATCCCTTTTGAGATAATGGATTTGGAAAAAAGATATGTCTTAGGCCGC
CTGATCACAGTCAACCCAATTGTGACAGAAAAAGATAGCCCAGTCAACATAGAAGCAGAACCTCCATTCG
GAGACAGCTACATCATCATAGGAGTAGAGCCGGGACAACTGAAGCTCAACTGGTTCAAGAAAGGAAGTTC
TATCGGCCAAATGTTTGAGACAACAATGAGGGGGGCGAAGAGAATGGCCATTTTGGGTGACACAGCCTGG
GATTTCGGATCCCTGGGAGGAGTGTTTACATCTATAGGAAAAGCTCTCCACCAAGTCTTTGGAGCAATCT
ATGGAGCTGCCTTCAGTGGGGTTTCATGGACTATGAAAATCCTCATAGGAGTCATCATCACATGGATAGG
AATGAACTCACGCAGCACCTCACTGTCTGTGTCACTAGTGTTGGTAGGAATTGTGACACTGTACTTGGGA
GTCATGGTGCAGGCC

>AB587919.1 Dengue virus 2 env gene for envelope protein, partial cds, isolate: N01-212_9
ATGCGTTGCATAGGAATATCAAATAGAGACTTTGTAGAAGGGGTTTCAGGAGGAAGCTGGGTCGACATAG
TCTTAGAACATGGAAGTTGTGTGACGACGATGGCAAAAAACAAACCAACATTGGATTTTGAACTGATAAA
AACGGAAGCCAAACAGCCTGCCACCCTAAGGAAGTACTGCATAGAAGCAAAGCTAACCAACACAACAACA
GAATCTCGCTGTCCAACACAAGGGGAACCCAGCCTAAAAGAAGAGCAGGATAAGAGGTTCGTCTGCAAAC
ACTCCATAGTAGACAGAGGATGGGGAAATGGATGTGGATTATTTGGAAAGGGAGGCATTGTGACCTGTGC
TATGTTCACATGCAAAAAGAACATGGAAGGGAAAATCGTGCAACCAGAAAACTTGGAATACACCATTGTG
GTAACACCTCACTCAGGGGAAGAGCATGCGGTCGGAAGTGACACAGGGAAACATGGCAAGGAAATCAAAG
TAACACCACAGAGTTCCGTCACAGAAGCAGAATTGACAGGTTATGGCACCGTCACGATGGAGTGCTCTCC
GAGAACAGGCCTCGACTTCAATGAGATGGTGTTGCTGCAGATGGAAAATAAAGCTTGGCTGGTGCATAGG
CAATGGTTCCTAGACCTGCCATTACCATGGCTGCCCGGAGCGGACACACAAGGGTCAAATTGGATACAGA
AAGAAACATTGGTCACTTTCAAAAATCCCCATGCGAAGAAACAGGATGTTGTTGTTTTAGGATCCCAAGA
AGGGGCTATGCATACAGCACTCACAGGAGCCACAGAAATCCAAATGTCGTCAGGAAACTTACTCTTCACT
GGACATCTCAAGTGCAGGCTGAGAATGGACAAGCTACAGCTCAAAGGAATGTCATACTCCATGTGCACAG
GAAAGTTTAAAGTTGTGAAGGAAATAGCAGAAACACAACATGGAACGATAGTTATCAGAGTGCAATATGA
AGGGGACGGCTCTCCATGTAAAATCCCTTTTGAGATAATGGATTTGGAAAAAAGATATGTCTTAGGCCGC
CTGATCACAGTCAACCCAATTGTGACAGAAAAAGATAGCCCAGTCAACATAGAAGCAGAACCTCCATTCG
GAGACAGCTACATCATCATAGGAGTAGAGCCGGGACAACTGAAGCTCAACTGGTTCAAGAAAGGAAGTTC
TATCGGCCAAATGTTTGAGACAACAATGAGGGGGGCGAAGAGAATGGCCATTTTGGGTGACACAGCCTGG
GATTTCGGATCCCTGGGAGGAGTGTTTACATCTATAGGAAAAGCTCTCCACCAAGTCTTTGGAGCAATCT
ATGGAGCTGCCTTCAGTGGGGTTTCATGGACTATGAAAATCCTCATAGGAGTCATCATCACATGGATAGG
AATGAACTCACGCAGCACCTCACTGTCTGTGTCACTAGTGTTGGTAGGAATTGTGGCACTGTACTTGGGA
GTCATGGTGCAGGCC

>AB587918.1 Dengue virus 2 env gene for envelope protein, partial cds, isolate: N01-212_8
ATGCGTTGCATAGGAATATCAAATAGAGACTTTGTAGAAGGGGTTTCAGGAGGAAGCTGGGTCGACATAG
TCTTAGAACATGGAAGTTGTGTGACGACGATGGCAAAAAACAAACCAACATTGGATTTTGAACTGATAAA
AACGGAAGCCAAACAGCCTGCCACCCTAAGGAAGTACTGCATAGAAGCAAAGCTAACCAACACAACAACA
GAATCTCGCTGTCCAACACAAGGGGAACCCAGCCTAAAAGAAGAGCAGGATAAGAGGTTCGTCTACAAAC
ACTCCATAGTAGACAGAGGATGGGGAAATGGATGTGGATTATTTGGAAAGGGAGGCATTGTGACCTGTGC
TATGTTCACATGCAAAAAGAACATGGAAGGGAAAATCGTGCAACCAGAAAACTTGGAATACACCATTGTG
GTAACACCTCACTCAGGGGAAGAGCATGCGGTCGGAAGTGACACAGGGAAACATGGCAAGGAAATCAAAG
TAACACCACAGAGTTCCGTCACAGAAGCAGAATTGACAGGTTATGGCACCGTCACGATGGAGTGCTCTCC
GAGAACAGGCCTCGACTTCAATGAGATGGTGTTGCTGCAGATGGAAAATAAAGCTTGGCTGGTGCATAGG
CAATGGTTCCTAGACCTGCCATTACCATGGCTGCCCGGAGCGGACACACAAGGGTCAAATTGGATACAGA
AAGAAACATTGGTCACTTTCAAAAATCCCCATGCGAAGAAACAGGATGTTGTTGTTTTAGGATCCCAAGA
AGGGGCTATGCATACAGCACTCACAGGAGCCACAGAAATCCAAATGTCGTCAGGAAACTTACTCTTCACT
GGACATCTCAAGTGCAGGCTGAGAATGGACAAGCTACAGCTCAAAGGAATGTCATACTCCATGTGCACAG
GAAAGTTTAAAGTTGTGAAGGAAATAGCAGAAACACAACATGGAACGATAGTTATCAGAGTGCAATATGA
AGGGGACGGCTCTCCATGTAAAATCCCTTTTGAGATAATGGATTTGGAAAAAAGATATGTCTTAGGCCGC
CTGATCACAGTCAACCCAATTGTGACAGAAAAAGATAGCCCAGTCAACATAGAAGCAGAACCTCCATTCG
GAGACAGCTACATCATCATAGGAGTAGAGCCGGGACAACTGAAGCTCAACTGGTTCAAGAAAGGAAGTTC
TATCGGCCAAATGTTTGAGACAACAATGAGGGGGGCGAAGAGAATGGCCATTTTGGGTGACACAGCCTGG
GATTTCGGATCCCTGGGAGGAGTGTTTACATCTATAGGAAAAGCTCTCCACCAAGTCTTTGGAGCAATCT
ATGGAGCTGCCTTCAGTGGGGTTTCATGGACTATGAAAATCCTCATAGGAGTCATCATCACATGGATAGG
AATGAACTCACGCAGCACCTCACTGTCTGTGTCACTAGTGTTGGTAGGAATTGTGACACTGTACTTGGGA
GTCATGGTGCAGGCC

>AB587917.1 Dengue virus 2 env gene for envelope protein, partial cds, isolate: N01-212_7
ATGCGTTGCATAGGAATATCAAATAGAGACTTTGTAGAAGGGGTTTCAGGAGGAAGCTGGGTCGACATAG
TCTTAGAACATGGAAGTTGTGTGACGACGATGGCAAAAAACAAACCAACATTGGATTTTGAACTGATAAA
AACGGAAGCCAAACAGCCTGCCACCCTAAGGAAGTACTGCATAGAAGCAAAGCTAACCAACACAACAACA
GAATCTCGCTGTCCAACACAAGGGGAACCCAGCCTAAAAGAAGAGCAGGATAAGAGGTTCGTCTGCAAAC
ACTCCATAGTAGACAGAGGATGGGGAAATGGATGTGGATTATTTGGAAAGGGAGGCATTGTGACCTGTGC
TATGTTCACATGCAAAAAGAACATGGAAGGGAAAATCGTGCAACCAGAAAACTTGGAATACACCATTGTG
GTAACACCTCACTCAGGGGAAGAGCATGCGGTCGGAAGTGACACAGGGAAACATGGCAAGGAAATCAAAG
TAACACCACAGAGTTCCGTCACAGAAGCAGAATTGACAGGTTATGGCACCGTCACGATGGAGTGCTCTCC
GAGAACAGGCCTCGACTTCAATGAGATGGTGTTGCTGCAGATGGAAAATAAAGCTTGGCTGGTGCATAGG
CAATGGTTCCTAGACCTGCCATTACCATGGCTGCCCGGAGCGGACACACAAGGGTCAAATTGGATACAGA
AAGAAACATTGGTCACTTTCAAAAATCCCCATGCGAAGAAACAGGATGTTGTTGTTTTAGGATCCCAAGA
AGGGGCTATGCATACAGCACTCACAGGAGCCACAGAAATCCAAACGTCGTCAGGAAACTTACTCTTCACT
GGACATCTCAAGTGCAGGCTGAGAATGGACAAGCTACAGCTCAAAGGAATGTCATACTCCATGTGCACAG
GAAAGTTTAAAGTTGTGAAGGAAATAGCAGAAACACAACATGGAACGATAGTTATCAGAGTGCAATATGA
AGGGGACGGCTCTCCATGTAAAATCCCTTTTGAGATAATGGATTTGGAAAAAAGATATGTCTTAGGCCGC
CTGATCACAGTCAACCCAATTGTGACAGAAAAAGATAGCCCAGTCAACATAGAAGCAGAACCTCCATTCG
GAGACAGCTACATCATCATAGGAGTAGAGCCGGGACAACTGAAGCTCAACTGGTTCAAGAAAGGAAGTTC
TATCGGCCAAATGTTTGAGACAACAATGAGGGGGGCGAAGAGAATGGCCATTTTGGGTGACACAGCCTGG
GATTTCGGATCCCTGGGAGGAGTGTTTACATCTATAGGAAAAGCTCTCCACCAAGTCTTTGGAGCAATCT
ATGGAGCTGCCTTCAGTGGGGTTTCATGGACTATGAAAATCCTCATAGGAGTCATCATCACATGGATAGG
AATGAACTCACGCAGCACCTCACTGTCTGTGTCACTAGTGTTGGTAGGAATTGTGACACTGTACTTGGGA
GTCATGGTGCAGGCC

>AB587916.1 Dengue virus 2 env gene for envelope protein, partial cds, isolate: N01-212_6
ATGCGTTGCATAGGAATATCAAATAGAGACTTTGTAGAAGGGGTTTCAGGAGGAAGCTGGGTCGACATAG
TCTTAGAACATGGAAGTTGTGTGACGACGATGGCAAAAAACAAACCAACATTGGATTTTGAACTGATAAA
AACGGAAGCCAAACAGCCTGCCACCCTAAGGAAGTACTGCATAGAAGCAAAGCTAACCAACACAACAACA
GAATCTCGCTGTCCAACACAAGGGGAACCCAGCCTAAAAGAAGAGCAGGATAAGAGGTTCGTCTGCAAAC
ACTCCATAGTAGACAGAGGATGGGGAAATGGATGTGGATTATTTGGAAAGGGAGGCATTGTGACCTGTGC
TATGTTCACATGCAAAAAGAACATGGAAGGGAAAATCGCGCAACCAGAAAACTTGGAATACACCATTGTG
GTAACACCTCACTCAGGGGAAGAGCATGCGGTCGGAAGTGACACAGGGAAACATGGCAAGGAAATCAAAG
TAACACCACAGAGTTCCGTCACAGAAGCAGAATTGACAGGTTATGGCACCGTCACGATGGAGTGCTCTCC
GAGAACAGGCCTCGACTTCAATGAGATGGTGTTGCTGCAGATGGAAAATAAAGCTTGGCTGGTGCATAGG
CAATGGTTCCTAGACCTGCCATTACCATGGCTGCCCGGAGCGGACACACAAGGGTCAAATTGGATACAGA
AAGAAACATTGGTCACTTTCAAAAATCCCCATGCGAAGAAACAGGATGTTGTTGTTTTAGGATCCCAAGA
AGGGGCTATGCATACAGCACTCACAGGAGCCACAGAAATCCAAATGTCGTCAGGAAACTTACTCTTCACT
GGACATCTCAAGTGCAGGCTGAGAATGGACAAGCTACAGCTCAAAGGAATGTCATACTCCATATGCACAG
GAAAGTTTAAAGTTGTGAAGGAAATAGCAGAAACACAACATGGAACGATAGTTATCAGAGTGCAATATGA
AGGGGACGGCTCTCCATGTAAAATCCCTTTTGAGATAATGGATTTGGAAAAAAGATATGTCTTAGGCCGC
CTGATCACAGTCAACCCAATTGTGACAGAAAAAGATAGCCCAGTCAACATAGAAGCAGAACCTCCATTCG
GAGACAGCTACATCATCATAGGAGTAGAGCCGGGACAACTGAAGCTCAACTGGTTCAAGAAAGGAAGTTC
TATCGGCCAAATGTTTGAGACAACAATGAGGGGGGCGAAGAGAATGGCCATTTTGGGTGACACAGCCTGG
GATTTCGGATCCCTGGGAGGAGTGTTTACATCTATAGGAAAAGCTCTCCACCAAGTCTTTGGAGCAATCT
ATGGAGCTGCCTTCAGTGGGGTTTCATGGACTATGAAAATCCTCATAGGAGTCATCATCACATGGATAGG
AATGAACTCACGCAGCACCTCACTGTCTGTGTCACTAGTGTTGGTAGGAATTGTGACACTGTACTTGGGA
GTCATGGTGCAGGCC

>AB587915.1 Dengue virus 2 env gene for envelope protein, partial cds, isolate: N01-212_5
ATGCGTTGCATAGGAATATCAAATAGAGACTTTGTAGAAGGGGTTTCAGGAGGAAGCTGGGTCGACATAG
TCTTAGAACATGGAAGTTGTGTGACGACGATGGCAAAAAACAAACCAACATTGGATTTTGAACTGATAAA
AACGGAAGCCAAACAGCCTGCCACCCTAAGGAAGTACTGCATAGAAGCAAAGCTAACCAACACAACAACA
GAATCTCGCTGTCCAACACAAGGGGAACCCAGCCTAAAAGAAGAGCAGGATAAGAGGTTCGTCTGCAAAC
ACTCCATAGTAGACAGAGGATGGGGAAATGGATGTGGATTATTTGGAAAGGGAGGCATTGTGACCTGTGC
TATGTTCACATGCAAAAAGAACATGGAAGGGAAAATCGTGCAACCAGAAAACTTGGAATACACCATTGTG
GTAACACCTCACTCAGGGGAAGAGCATGCGGTCGGAAGTGACACAGGGAAACATGGCAAGGAAATCAAAG
TAACACCACAGAGTTCCGTCACAGAAGCAGAATTGACAGGTTATGGCACCGTCACGATGGAGTGCTCTCC
GAGAACAGGCCTCGACTTCAATGAGATGGTGTTGCTGCAGATGGAAAATAAAGCTTGGCTGGTGCATAGG
CAATGGTTCCTAGACCTGCCATTACCATGGCTGCCCGGAGCGGACACACAAGGGTCAAATTGGATACAGA
AAGAAACATTGGTCACTTTCAAAAATCCCCATGCGAAGAAACAGGATGTTGTTGTTTTAGGATCCCAAGA
AGGGGCTATGCATACAGCACTCACAGGAGCCACAGAAATCCAAATGTCGTCAGGAAACTTACTCTTCACT
GGACATCTCAAGTGCAGGCTGAGAATGGACAAGCTACAGCTCAAAGGAATGTCATACTCCATATGCACAG
GAAAGTTTAAAGTTGTGAAGGAAATAGCAGAAACACAACATGGAACGATAGTTATCAGAGTGCAATATGA
AGGGGACGGCTCTCCATGTAAAATCCCTTTTGAGATAATGGATTTGGAAAAAAGATATGTCTTAGGCCGC
CTGATCACAGTCAACCCAATTGTGACAGAAAAAGATAGCCCAGTCAACATAGAAGCAGAACCTCCATTCG
GAGACAGCTACATCATCATAGGAGTAGAGCCGGGACAACTGAAGCTCAACTGGTTCAAGAAAGGAAGTTC
TATCGGCCAAATGTTTGAGACAACAATGAGGGGGGCGAAGAGAATGGCCATTTTGGGTGACACAGCCTGG
GATTTCGGATCCCTGGGAGGAGTGTTTACATCTATAGGAAAAGCTCTCCACCAAGTCTTTGGAGCAATCT
ATGGAGCTGCCTTCAGTGGGGTTTCATGGACTATGAAAATCCTCATAGGAGTCATCATCACATGGATAGG
AATGAACTCACGCAGCACCTCACTGTCTGTGTCACTAGTGTTGGTAGGAATTGTGACACTGTACTTGGGA
GTCATGGTGCAGGCC

>AB587914.1 Dengue virus 2 env gene for envelope protein, partial cds, isolate: N01-212_4
ATGCGTTGCATAGGAATATCAAATAGAGACTTTGTAGAAGGGGTTTCAGGAGGAAGCTGGGTCGACATAG
TCTTAGAACATGGAAGTTGTGTGACGACGATGGCAAAAAACAAACCAACATTGGATTTTGAACTGATAAA
AACGGAAGCCAAACAGCCTGCCACCCTAAGGAAGTACTGCATAGAAGCAAAGCTAACCAACACAACAACA
GAATCTCGCTGTCCAACACAAGGGGAACCCAGCCTAAAAGAAGAGCAGGATAAGAGGTTCGTCTGCAAAC
ACTCCATAGTAGACAGAGGATGGGGAAATGGATGTGGATTATTTGGAAAGGGAGGCATTGTGACCTGTGC
TATGTTCACATGCAAAAAGAACATGGAAGGGAAAATCGTGCAACCAGAAAACTTGGAATACACCATTGTG
GTAACACCTCACTCAGGGGAAGAGCATGCGGTCGGAAGTGACACAGGGAAACATGGCAAGGAAATCAAAG
TAACACCACAGAGTTCCGTCACAGAAGCAGAATTGACAGGTTATGGCACCGTCACGATGGAGTGCTCTCC
GAGAACAGGCCTCGACTTCAATGAGATGGTGTTGCTGCAGATGGAAAATAAAGCTTGGCTGGTGCATAGG
CAATGGTTCCTAGACCTGCCATTACCATGGCTGCCCGGAGCGGACACACAAGGGTCAAATTGGATACAGA
AAGAAACATTGGTCACTTTCAAAAATCCCCATGCGAAGAAACAGGATGTTGTTGTTTTAGGATCCCAAGA
AGGGGCTATGCATACAGCACTCACAGGAGCCACAGAAATCCAAATGTCGTCAGGAAACTTACTCTTCACT
GGACATCTCAAGTGCAGGCTGAGAATGGACAAGCTACAGCTCAAAGGAATGTCATACTCCATGTGCACAG
GAAAGTTTAAAGTTGTGAAGGAAATAGCAGAAACACAACATGGAACGATAGTTATCAGAGTGCAATATGA
AGGGGACGGCTCTCCATGTAAAATCCCTTTTGAGATAATGGATTTGGAAAAAAGATATGTCTTAGGCCGC
CTGATCACAGTCAACCCAATTGTGACAGAAAAAGATAGCCCAGTCAACATAGAAGCAGAACCTCCATTCG
GAGACAGCTACATCATCATAGGAGTAGAGCCGGGACAACTGAAGCTCAACTGGTTCAAGAAAGGAAGTTC
TATCGGCCAAATGTTTGAGACAACAATGAGGGGGGCGAAGAGAATGGCCATTTTGGGTGACACAGCCTGG
GATTTCGGATCCCTGGGAGGAGTGTTTACATCTATAGGAAAAGCTCTCCACCAAGTCTTTGGAGCAATCT
ATGGAGCTGCCTTCAGTGGGGTTTCATGGACTATGAAAATCCTCATAGGAGTCATCATCACATGGATAGG
AATGAACTCACGCAGCACCTCACTGTCTGTGTCACTAGTGTTGGTAGGAATTGTGACACTGTACTTGGGA
GTCATGGTGCAGGCC

>AB587913.1 Dengue virus 2 env gene for envelope protein, partial cds, isolate: N01-212_3
ATGCGTTGCATAGGAATATCAAATAGAGACTTTGTAGAAGGGGTTTCAGGAGGAAGTTGGGTTGACATAG
TCTTAGAACATGGAAGCTGTGTAACGACGATGGCAAAAAACAAACCAACATTGGATTTCGAACTGATAAA
AACGGAAGCCAAACAGCCTGCCACCCTAAGGAAGTACTGCATAGAAGCAAAGCTAACCAACACAACAACA
GAATCCCGCTGCCCAACACAAGGGGAACCCAGCCTAAAAGAAGAGCAGGATAAGAGGTTCGTCTGCAAAC
ACTCCATGGTAGACAGAGGATGGGGAAATGGATGTGGATTATTTGGAAAGGGAGGCATTGTGACCTGTGC
TATGTTCACATGCAAAAAGAACATGGAAGGGAAAATCGTGCAACCAGAAAACTTGGAATACACCATTGTG
GTAACACCTCACTCAGGGGAGGAGCATGCGGTCGGAAATGACACAGGAAAACATGGCAAGGAAATCAAAG
TAACACCACAGAGTTCCGTCACAGAAGCAGAATTGACAGGTTATGGCACCGTCACGATGGAGTGCTCTCC
GAGAACAGGCCTCGACTTCAATGAGATGGTGTTGCTGCAGATGGAAAATAAAGCTTGGCTGGTGCATAGG
CAATGGTTCCTAGACCTGCCATTACCATGGCTGCCCGGAGCGGACACACAAGGGTCAAATTGGATACAGA
AAGAAACATTGGTCACTTTCAAAAATCCCCATGCGAAGAAACAGGATGTTGTTGTTTTAGGATCCCAAGA
AGGGGCTATGCATACAGCACTCACAGGAGCCACAGAAATCCAAATGTCGTCAGGAAACTTACTCTTCACT
GGACATCTCAAGTGCAGGCTGAGAATGGACAAGCTACAGCTCAAAGGAATGTCATACTCCATGTGCACAG
GAAAGTTTAAAGTTGTGAAGGAAATAGCAGAAACACAACATGGAACGATAGTTATCAGAGTGCAATATGA
AGGGGACGGCTCTCCATGTAAAATCCCTTTTGAGATAATGGATTTGGAAAAAAGATATGTCTTAGGCCGC
CTGATCACAGTCAACCCAATTGTGACAGAAAAAGATAGCCCAGTCAACATAGAAGCAGAACCTCCATTCG
GAGACAGCTACATCATCATAGGATTAGAGCCGGGACAACTGAAGCTCAACTGGTCCAAGAAAGGAAGTTC
TATCGGCCAAATGTTTGAGACAACAATGAGGGGGGCGAAGAGAATGGCCATTTTGGGTGACACAGCCTGG
GATTTCGGATCCCTGGGAGGAGTGTTTACATCTATAGGAAAAGCTCTCCACCAAGTCTTTGGAGCAATCT
ATGGAGCTGCCTTCAGTGGGGTTTCATGGACTATGAAAATCCTCATAGGAGTCATCATCACATGGATAGG
AATGAACTCACGCAGCACCTCACTGTCTGTGTCACTAGTGTTGGTAGGAATTGTGACACTGTACTTGGGA
GTCATGGTGCAGGCC

>AB587912.1 Dengue virus 2 env gene for envelope protein, partial cds, isolate: N01-212_2
ATGCGTTGCATAGGAATATCAAATAGAGACTTTGTAGAAGGGGTTTCAGGAGGAAGTTGGGTTGACATAG
TCTTAGAACATGGAAGCTGTGTAACGACGATGGCAAAAAACAAACCAACATTGGATTTCGAACTGATAAA
AACGGAAGCCAAACAGCCTGCCACCCTAAGGAAGTACTGCATAGAAGCAAAGCTAACCAACACAACAACA
GAATCCCGCTGCCCAACACAAGGGGAACCCAGCCTAAAAGAAGAGCAGGATAAGAGGTTCGTCTGCAAAC
ACTCCATGGTAGACAGAGGATGGGGAAATGGATGTGGATTATTTGGAAAGGGAGGCATTGTGACCTGTGC
TATGTTCACATGCAAAAAGAACATGGAAGGGAAAATCGTGCAACCAGAAAACTTGGAATACACCATTGTG
GTAACACCTCACTCAGGGGAAGAGCATGCGGTCGGAAATGACACAGGAAAACATGGCAAGGAAATCAAAG
TAACACCACAGAGTTCCGTCACAGAAGCAGAATTGACAGGTTATGGCACCGTCACGATGGAGTGCTCTCC
GAGAACAGGCCTCGACTTCAATGAGATGGTGTTGCTGCAGATGGAAAATAAAGCTTGGCTGGTGCATAGG
CAATGGTTCCTAGACCTGCCATTACCATGGCTGCCCGGAGCGGACACACAAGGGTCAAATTGGATACAGA
AAGAAACATTGGTCACTTTCAAAAATCCCCATGCGAAGAAACAGGATGTTGTTGTTTTAGGATCCCAAGA
AGGGGCTATGCATACAGCACTCACAGGAGCCACAGAAATCCAAATGTCGTCAGGAAACTTACTCTTCACT
GGACATCTCAAGTGCAGGCTGAGAATGGACAAGCTACAGCTCAAAGGAATGTCATACTCCATGTGCACAG
GAAAGTTTAAAGTTGTGAAGGAAATAGCAGAAACACAACATGGAACGATAGTTATCAGAGTGCAATATGA
AGGGGACGGCTCTCCATGTAAAATCCCTTTTGAGATAATGGATTTGGAAAAAAGATATGTCTTAGGCCGC
CTGATCACAGTCAACCCAATTGTGACAGAAAAAGATAGCCCAGTCAACATAGAAGCAGAACCTCCATTCG
GAGACAGCTACATCATCATAGGAGTAGAGCCGGGACAACTGAAGCTCAACTGGTTCAAGAAAGGAAGTTC
TATCGGCCAAATGTTTGAGACAACAATGAGGGGGGCGAAGAGAATGGCCATTTTGGGTGACACAGCCTGG
GATTTCGGATCCCTGGGAGGAGTGTTTACATCTATAGGAAAAGCTCTCCACCAAGTCTTTGGAGCAATCT
ATGGAGCTGCCTTCAGTGGGGTTTCATGGACTATGAAAATCCTCATAGGAGTCATCATCACATGGATAGG
AATGAACTCACGCAGCACCTCACTGTCTGTGTCACTAGTGTTGGTAGGAATTGTGACACTGTACTTGGGA
GTCATGGTGCAGGCC

>AB587911.1 Dengue virus 2 env gene for envelope protein, partial cds, isolate: N01-212_1
ATGCGTTGCATAGGAATATCAAATAGAGACTTTGTAGAAGGGGTTTCAGGAGGAAGCTGGGTCGACATAG
TCTTAGAACATGGAAGTTGTGTGACGACGATGGCAAAAAACAAACCAACATTGGATTTTGAACTGATAAA
AACGGAAGCCAAACAGCCTGCCACCCTAAGGAAGTACTGCATAGAAGCAAAGCTAACCAACACAACAACA
GAATCTCGCTGTCCAACACAAGGGGAACCCAGCCTAAAAGAAGAGCAGGATAAGAGGTTCGTCTGCAAAC
ACTCCATAGTAGACAGAGGATGGGGAAATGGATGTGGATTATTTGGAAAGGGAGGCATTGTGACCTGTGC
TATGTTCACATGCAAAAAGAACATGGAAGGGAAAATCGTGCAACCAGAAAACTTGGAATACACCATTGTG
GTAACACCTCACTCAGGGGAAGAGCATGCGGTCGGAAGTGACACAGGGAAACATGGCAAGGAAATCAAAG
TAACACCACAGAGTTCCGTCACAGAAGCAGAATTGACAGGTTATGGCACCGTCACGATGGAGTGCTCTCC
GAGAACAGGCCTCGACTTCAATGAGATGGTGTTGCTGCAGATGGAAAATAAAGCTTGGCTGGTGCATAGG
CAATGGTTCCTAGACCTGCCATTACCATGGCTGCCCGGAGCGGACACACAAGGGTCAAATTGGATACAGA
AAGAAACATTGGTCACTTTCAAAAATCCCCATGCGAAGAAACAGGATGTTGTTGTTTTAGGATCCCAAGA
AGGGGCTATGCATACAGCACTCACAGGAGCCACAGAAATCCAAATGTCGTCAGGAAACTTACTCTTCACT
GGACATCTCAAGTGCAGGCTGAGAATGGACAAGCTACGGCTCAAAGGAATGTCATACTCCATGTGCACAG
GAAAGTTTAAAGTTGTGAAGGAAATAGCAGAAACACAACATGGAACGATAGTTATCAGAGTGCAATATGA
AGGGGACGGCTCTCCATGTAAAATCCCTTTTGAGATAATGGATTTGGAAAAAAGATATGTCTTAGGCCGC
CTGATCACAGTCAACCCAATTGTGACAGAAAAAGATAGCCCAGTCAACATAGAAGCAGAACCTCCATTCG
GAGACAGCTACATCATCATAGGAGTAGAGCCGGGACAACTGAAGCTCAACTGGTTCAAGAAAGGAAGTTC
TATCGGCCAAATGTTTGAGACAACAATGAGGGGGGCGAAGAGAATGGCCATTTTGGGTGACACAGCCTGG
GATTTCGGATCCCTGGGAGGAGTGTTTACATCTATAGGAAAAGCTCTCCACCAAGTCTTTGGAGCAATCT
ATGGAGCTGCCTTCAGTGGGGTTTCATGGACTATGAAAATCCTCATAGGAGTCATCATCACATGGATAGG
AATGAACTCACGCAGCACCTCACTGTCTGTGTCACTAGTGTTGGTAGGAATTGTGACACTGTACTTGGGA
GTCATGGTGCAGGCC

>AB587910.1 Dengue virus 2 env gene for envelope protein, partial cds, isolate: L04-225_10
ATGCGTTGCATAGGAATATCAAATAGAGACTTTGTAGAAGGGGTTTCAGGAGGAAGTTGGGTTGACATAG
TCTTAGAACATGGAAGCTGTGTAACGACGATGGCAAAAAACAAACCAACATTGGATTTCGAACTGATAAA
AACGGAAGCCAAACAGCCTGCCACCCTAAGGAAGTACTGCATAGAAGCAAAGCTAACCAACACAACAACA
GAATCCCGCTGCCCAACACAAGGGGAACCCAGCCTAAAAGAAGAGCAGGATAAGAGGTTCGTCTGCAAAC
ACTCCATGGTAGACAGAGGATGGGGAAATGGATGTGGATCATTTGGAAAGGGAGGCATTGTGACCTGTGC
TATGTTCACATGCAAAAAGAACATGGAAGGGAAAATCGTGCAACCAGAAAACTTGGAATACACCATTGTG
GTAACACCTCACTCAGGGGAGGAGCATGCGGTCGGAAATGACACAGGAAAACACGGCAAGGAAATCAAAG
TAACACCACAGAGTTCCATCACAGAAGCAGAATTGACAGGTTATGGCACCGTCACGATGGAGTGCTCCCC
GAGAACAGGCCTCGACTTTAATGAGATGGTGTTGCTGCAGATGGAAAATAAAGCTTGGATGGTGCATAGG
CAATGGTTTCTAGACCTGCCATTACCATGGCTGCCCGGAGCGGATAAACAAGAGTCAAATTGGATACAGA
AAGAAACATTGGTCACTTTCAAAAATCCCCATGCGAAGAAACAGGATGTTGTTGTTTTAGGATCCCAAGA
AGGGGCCATGCATACAGCACTCACAGGAGCCACAGAAATCCAAATGTCGTCAGGAAACTTGCTCTTCACT
GGACATCTCAAGTGCAGGCTGAGAATGGACAAGCTACAGCTAAAAGGAATGTCATACTCCATGTGCACAG
GAAAGTTTAAAGTTGTGAAGGAAATAGCAGAAACACAACATGGAACGATAGTCATCAGAGTGCAATATGA
AGGGGACGGCTCTCCATGTAAAATTCCTTTTGAGATAATGGATTTGGAAAAAAGATATGTCTTAGGCCGC
CTGATCACAGTCAACCCAATTGTAACAGAAAAAGATAGCCCAGTCAACATAGAAGCAGAACCTCCATTCG
GAGACAGCTACATCATCATAGGAGTAGAGCCGGGACAACTGAAGCTCAACTGGTTCAAGAAAGGAAGTTC
TATCGGCCAAATGTTTGAGACAACGATGAGAGGGGCGAAGAGAATGGCCATTTTGGGTGACACAGCCTGG
GACTTCGGATCCCTGGGAGGAGTGTTTACATCTATAGGAAAAGCTCTCCACCAAGTCTTTGGAGCAATCT
ATGGAGCTGCCTTCAGTGGGGTTTCATGGACCATGAAAATCCTCATAGGAGTCATTATCACATGGATAGG
AATGAACTCACGCAGCACCTCACTGTCTGTGTCACTAGTACTGGTGGGAATTGTGACACTGTATTTGGGA
GTCATGGTGCAGGCC

>AB587909.1 Dengue virus 2 env gene for envelope protein, partial cds, isolate: L04-225_9
ATGCGTTGCATAGGAATATCAAATAGAGACTTTGTAGAAGGGGTTTCAGGAGGAAGTTGGGTTGACATAG
TCTTAGAACATGGAAGCTGTGTAACGACGATGGCAAAAAACAAACCAACATTGGATTTCGAACTGATAAA
AACGGAAGCCAAACAGCCTGCCACCCTAAGGAAGTACTGCATAGAAGCAAAGCTAACCAACACAACAACA
GAATCCCGCTGCCCAACACAAGGGGAACCCAGCCTAAAAGAAGAGCAGGATAAGAGGTTCGTCTGCAAAC
ACTCCATGGTAGACAGAGGATGGGGAAATGGATGTGGATTATTTGGAAAGGGAGGCATTGTGACCTGTGC
TATGTTCACATGCAAAAAGAACATGGAAGGGAAAATCGTGCAACCAGAAAACTTGGAATACACCATTGTG
GTAACACCTCACTCAGGGGAAGAGCATGCGGTCGGAAATGACACAGGAAAACATGGCAAGGAAATCAAAG
TAACACCACAGAGTTCCGTCACAGAAGCAGAATTGACAGGTTATGGCACCGTCACGATGGAGTGCTCTCC
GAGAACAGGCCTCGACTTCAATGAGATGGTGTTGCTGCAGATGGAAAATAAAGCTTGGCTGGTGCATAGG
CAATGGTTCCTAGACCTGCCATTACCATGGCTGCCCGGAGCGGACACACAAGGGTCAAATTGGATACAGA
AAGAAACATTGGTCACTTTCAAAAATCCCCATGCGAAGAAACAGGATGTTGTTGTTTTAGGATCCCAAGA
AGGGGCTATGCATACAGCACTCACAGGAGCCACAGAAATCCAAATGTCGTCAGGAAACTTACTCTTCACT
GGACATCTCAAGTGCAGGCTGAGAATGGACAAGCTACAGCTCAAAGGAATGTCATACTCCATGTGCACAG
GAAAGTTTAAAGTTGTGAAGGAAATAGCAGAAACACAACATGGAACGATAGTTATCAGAGTGCAATATGA
AGGGGACGGCTCTCCATGTAAAATCCCTTTTGAGATAATGGATTTGGAAAAAAGATATGTCTTAGGCCGC
CTGATCACAGTCAACCCAATTGTGACAGAAAAAGATAGCCCAGTCAACATAGAAGCAGAACCTCCATTCG
GAGACAGCTACATCATCATAGGAGTAGAGCCGGGACAACTGAAGCTCAACTGGTTCAAGAAAGGAAGTTC
TATCGGCCAAATGTTTGAGACAACAATGAGGGGGGCGAAGAGAATGGCCATTTTGGGTGACACAGCCTGG
GATTTCGGATCCCTGGGAGGAGTGTTTACATCTATAGGAAAAGCTCTCCACCAAGTCTTTGGAGCAATCT
ATGGAGCTGCCTTCAGTGGGGTTTCATGGACTATGAAAATCCTCATAGGAGTCATCATCACATGGATAGG
AATGAACTCACGCAGCACCTCACTGTCTGTGTCACTAGTGTTGGTAGGAATTGTGGCACTGTACTTGGGA
GTCATGGTGCAGGCC

>AB587908.1 Dengue virus 2 env gene for envelope protein, partial cds, isolate: L04-225_8
ATGCGTTGCATAGGAATATCAAATAGAGACTTTGTAGAAGGGGTTTCAGGAGGAAGTTGGGTTGACATAG
TCTTAGAACATGGAAGCTGTGTAACGACGATGGCAAAAAACAAACCAACATTGGATTTCGAACTGATAAA
AACGGAAGCCAAACAGCCTGCCACCCTAAGGAAGTACTGCATAGAAGCAAAGCTAACCAACACAACAACA
GAATCCCGCTGCCCAACACAAGGGGAACCCAGCCTAAAAGAAGAGCAGGATAAGAGGTTCGTCTGCAAAC
ACTCCATGGTAGACAGAGGATGGGGAAATGGATGTGGATTATTTGGAAAGGGAGGCATTGTGACCTGTGC
TATGTTCACATGCAAAAAGAACATGGAAGGGAAAATCGTGCAACCAGAAAACTTGGAATACACCATTGTG
GTAACACCTCACTCAGGGGAGGAGCATGCGGTCGGAAATGACACAGGAAAACACGGCAAGGAAATCAAAG
TAACACCACAGAGTTCCATCACAGAAGCAGAATTGACAGGTTATGGCACCGTCACGATGGAGTGCTCCCC
GAGAACAGGCCTCGACTTTAATGAGATGGTGTTGCTGCAGATGGAAAATAAAGCTTGGATGGTGCATAGG
CAATGGTTTCTAGACCTGCCATTACCATGGCTGCCCGGAGCGGATAAACAAGAGTCAAATTGGATACAGA
AAGAAACATTGGTCACTTTCAAAAATCCCCATGCGAAGAAACAGGATGTTGTTGTTTTAGGATCCCAAGA
AGGGGCCATGCATACAGCACTCACAGGAGCCACAGAAATCCAAATGTCGTCAGGAAACTTGCTCTTCACT
GGACATCTCAAGTGCAGGCTGAGAATGGACAAGCTACAGCTAAAAGGAATGTCATACTCCATGTGCACAG
GAAAGTTTAAAGTTGTGAAGGAAATAGCAGAAACACAACATGGAACGATAGTCATCAGAGTGCAATATGA
AGGGGACGGCTCTCCATGTAAAATTCCTTTTGAGATAATGGATTTGGAAAAAAGATATGTCTTAGGCCGC
CTGATCACAGTCAACCCAATTGTAACAGAAAAAGATAGCCCAGTCAACATAGAAGCAGAACCTCCATTCG
GAGACAGCTACATCATCATAGGAGTAGAGCCGGGACAACTGAAGCTCAACTGGTTCAAGAAAGGAAGTTC
TATCGGCCAAATGTTTGAGACAACGATGAGAGGGGCGAAGAGAATGGCCATTTTGGGTGACACAGCCTGG
GACTTAGGATCCCTGGGAGGAGTGTTTACATCTATAGGAAAAGCTCTCCACCAAGTCTTTGGAGCAATCT
ATGGAGCTGCCTTCAGTGGGGTTTCATGGACCATGAAAATCCTCATAGGAGTCATTATCACATGGATAGG
AATGAACTCACGCAGCACCTCACTGTCTGTGTCACTAGTACTGGTGGGAATTGTGACATTGTATTTGGGA
GTCATGGTGCAGGCC

>AB587907.1 Dengue virus 2 env gene for envelope protein, partial cds, isolate: L04-225_7
ATGCGTTGCATAGGAATATCAAATAGAGACTTTGTAGAAGGGGTTTCAGGAGGAAGTTGGGTTGACATAG
TCTTAGAACATGGAAGCTGTGTAACGACGATGGCAAAAAACAAACCAACATTGGATTTCGAACTGATAAA
AACGGAAGCCAAACAGCCTGCCACCCTAAGGAAGTACTGCATAGAAGCAAAGCTAACCAACACAACAACA
GAATCCCGCTGCCCAACACAAGGGGAACCCAGCCTAAAAGAAGAGCAGGATAAGAGGTTCGTCTGCAAAC
ACTCCATGGTAGACAGAGGATGGGGAAATGGATGTGGATTATTTGGAAAGGGAGGCATTGTGACCTGTGC
TATGTTCACATGCAAAAAGAACATGGAAGGGAAAATCGTGCAACCAGAAAACTTGGAATACACCATTGTG
GTAACACCTCACTCAGGGGAGGAGCATGCGGTCGGAAATGACACAGGAAAACACGGCAAGGAAATCAAAG
TAACACCACAGAGTTCCATCACAGAAGCAGAATTGACAGGTTATGGCACCGTCACGATGGAGTGCTCCCC
GAGAACAGGCCTCGACTTTAATGAGATGGTGTTGCTGCAGATGGAAAATAAAGCTTGGATGGTGCATAGG
CAATGGTTTCTAGACCTGCCATTACCATGGCTGCCCGGAGCGGATAAACAAGAGTCAAATTGGATACAGA
AAGAAACATTGGTCACTTTCAAAAATCCCCATGCGAAGAAACAGGATGTTGTTGTTTTAGGATCCCAAGA
AGGGGCCATGCATACAGCACTCACAGGAGCCACAGAAATCCAAATGTCGTCAGGAAACTTGCTCTTCACT
GGACATCTCAAGTGCAGGCTGAGAATGGACAAGCTACAGCTAAAAGGAATGTCATACTCCATGTGCACAG
GAAAGTTTAAAGTTGTGAAGGAAATAGCAGAAACACAACATGGAACGATAGTCATCAGAGTGCAATATGA
AGGGGACGGCTCTCCATGTAAAATTCCTTTTGAGATAATGGATTTGGAAAAAAGATATGTCTTAGGCCGC
CTGATCACAGTCAACCCAATTGTAACAGAAAAAGATAGCCCAGTCAACATAGAAGCAGAACCTCCATTCG
GAGACAGCTACATCATCATAGGAGTAGAGCCGGGACAACTGAAGCTCAACTGGTTCAAGAAAGGAAGTTC
TATCGGCCAAATGTTTGAGACAACGATGAGAGGGGCGAAGAGAATGGCCATTTTGGGTGACACAGCCTGG
GACTTCGGATCCCTGGGAGGAGTGTTTACATCTATAGGAAAAGCTCTCCACCAAGTCTTTGGAGCAATCT
ATGGAGCTGCCTTCAGTGGGGTTTCATGGACCATGAAAATCCTCATAGGAGCCATTATCACATGGATAGG
AATGAACTCACGCAGCACCTCACTGTCTGTGTCACTAGTACTGGTGGGAATTGTGACACTGTATTTGGGA
GTCATGGTGCAGGCC

>AB587906.1 Dengue virus 2 env gene for envelope protein, partial cds, isolate: L04-225_6
ATGCGTTGCATAGGAATATCAAATAGAGACTTTGTAGAAGGGGTTTCAGGAGGAAGTTGGGTTGACATAG
TCTTAGAACATGGAAGCTGTGTAACGACGATGGCAAAAAACAAACCAACATTGGATTTCGAACTGATAAA
AACGGAAGCCAAACAGCCTGCCACCCTAAGGAAGTACTGCATAGAAGCAAAGCTAACCAACACAACAACA
GAATCCCGCTGCCCAACACAAGGGGAACCCAGCCTAAAAGAAGAGCAGGATAAGAGGTTCGTCTGCAAAC
ACTCCATGGTAGACAGAGGATGGGGAAATGGATGTGGATTATTTGGAAAGGGAGGCATTGTGACCTGTGC
TATGTTCACATGCAAAAAGAACATGGAAGGGAAAATCGTGCAACCAGAAAACTTGGAATACACCATTGTG
GTAACACCTCACTCAGGGGAGGAGCATGCGGTCGGAAATGACACAGGAAAACACGGCAAGGAAATCAAAG
TAACACCACAGAGTTCCATCACAGAAGCAGAATTGACAGGTTATGACACCGTCACGATGGAGTGCTCCCC
GAGAACAGGCCTCGACTTTAATGAGATGGTGTTGCTGCAGATGGAAAATAAAGCTTGGATGGTGCATAGG
CAATGGTTTCTAGACCTGCCATTACCATGGCTGCCCGGAGCGGATAAACAAGAGTCAAATTGGATACAGA
AAGAAACATTGGTCACTTTCAAAAATCCCCATGCGAAGAAACAGGATGTTGTTGTTTTAGGATCCCAAGA
AGGGGCCATGCATACAGCACTCACAGGAGCCACAGAAATCCAAATGTCGTCAGGAAACTTGCTCTTCACT
GGACATCTCAAGTGCAGGCTGAGAATGGACAAGCTACAGCTAAAAGGAATGTCATACTCCATGTGCACAG
GAAAGTTTAAAGTTGTGAAGGAAATAGCAGAAACACAACATGGAACGATAGTCATCAGAGTGCAATATGA
AGGGGACGGCTCTCCATGTAAAATTCCTTTTGAGATAATGGATTTGGAAAAAAGATATGTCTTAGGCCGC
CTGATCACAGTCAACCCAATTGTAACAGAAAAAGATAGCCCAGTCAACATAGAAGCAGAACCTCCATTCG
GAGACAGCTACATCATCATAGGAGTAGAGCCGGGACAACTGAAGCTCAACTGGTTCAAGAAAGGAAGTTC
TATCGGCCAAATGTTTGAGACAACGATGAGAGGGGCGAAGAGAATGGCCATTTTGGGTGACACAGCCTGG
GACTTCGGATCCCTGGGAGGAGTGTTTACATCTATAGGAAAAGCTCTCCACCAAGTCTTTGGAGCAATCT
ATGGAGCTGCCTTCAGTGGGGTTTCATGGACCATGAAAATCCTCATAGGAGTCATTATCACATGGATAGG
AATGAACTCACGCAGCACCTCACTGTCTGTGTCACTAGTACTGGTGGGAATTGTGACACTGTATTTGGGA
GTCATGGTGCAGGCC

>AB587905.1 Dengue virus 2 env gene for envelope protein, partial cds, isolate: L04-225_5
ATGCGTTGCATAGGAATATCAAATAGAGACTTTGTAGAAGGGGTTTCAGGAGGAAGTTGGGTTGACATAG
TCTTAGAACATGGAAGCTGTGTAACGACGATGGCAAAAAACAAACCAACATTGGATTTCGAACTGATAAA
AACGGAAGCCAAACAGCCTGCCACCCTAAGGAAGTACTGCATAGAAGCAAAGCTAACCAACACAACAACA
GAATCCCGCTGCCCAACACAAGGGGAACCCAGCCTAAAAGAAGAGCAGGATAAGAGGTTCGTCTGCAAAC
ACTCCATGGTAGACAGAGGATGGGGAAATGGATGTGGATTATTTGGAAAGGGAGGCATTGTGACCTGTGC
TATGTTCACATGCAAAAAGAACATGGAAGGGAAAATCGTGCAACCAGAAAACTTGGAATACACCATTGTG
GTAACACCTCACTCAGGGGAGGAGCATGCGGTCGGAAATGACACAGGAAAACACGGCAAGGAAATCAAAG
TAACACCACAGAGTTCCATCACAGAAGCAGAATTGACAGGTTATGGCACCGTCACGATGGAGTGCTCCCC
GAGAACAGGCCTCGACTTTAATGAGATGGTGTTGCTGCAGATGGAAAATAAAGCTTGGATGGTGCATAGG
CAATGGTTTCTAGACCTGCCATTACCATGGCTGCCCGGAGCGGATAAACAAGAGTCAAATTGGATACAGA
AAGAAACATTGGTCACTTTCAAAAATCCCCATGCGAAGAAACAGGATGTTGTTGTTTTAGGATCCCAAGA
AGGGGCCATGCATACAGCACTCACAGGAGCCACAGAAATCCAAATGTCGTCAGGAAACTTGCTCTTCACT
GGACATCTCAAGTGCAGGCTGAGAATGGACAAGCTACAGCTAAAAGGAATGTCATACTCCATGTGCACAG
GAAAGTTTAAAGTTGTGAAGGAAATAGCAGAAACACAACATGGAACGATAGTCATCAGAGTGCAATATGA
AGGGGACGGCTCTCCATGTAAAATTCCTTTTGAGATAATGGATTTGGAAAAAAGATATGTCTTAGGCCGC
CTGATCACAGTCAACCCAATTGTAACAGAAAAAGATAGCCCAGTCAACATAGAAGCAGAACCTCCATTCG
GAGACAGCTACATCATCATAGGAGTAGAGCCGGGACAACTGAAGCTCAACTGGTTCAAGAAAGGAAGTTC
TATCGGCCAAATGTTTGAGACAACGATGAGAGGGGCGAAGAGAATGGCCATTTTGGGTGACACAGCCTGG
GACTTCGGATCCCTGGGAGGAGTGTTTACATCTATAGGAAAAGCTCTCCACCAAGTCTTTGGAGCAATCT
ATGGAGCTGCCTTCAGTGGGGTTTCATGGACCATGAAAATCCTCATAGGAGTCATTATCACATGGATAGG
AATGAACTCACGCAGCACCTCACTGTCTGTGTCACTAGTACTGGTGGGAATTGTGACACTGTATTTGGGA
GTCATGGTGCAGGCC

>AB587904.1 Dengue virus 2 env gene for envelope protein, partial cds, isolate: L04-225_4
ATGCGTTGCATAGGAATATCAAATAGAGACTTTGTAGAAGGGGTTTCAGGAGGAAGTTGGGTTGACATAG
TCTTAGAACATGGAAGCTGTGTAACGACGATGGCAAAAAACAAACCAACATTGGATTTCGAACTGATAAA
AACGGAAGCCAAACAGCCTGCCACCCTAAGGAAGTACTGCATAGAAGCAAAGCTAACCAACACAACAACA
GAATCCCGCTGCCCAACACAAGGGGAACCCAGCCTAAAAGAAGAGCAGGATAAGAGGTTCGTCTGCAAAC
ACTCCATGGTAGACAGAGGATGGGGAAATGGATGTGGATTATTTGGAAAGGGAGGCATTGTGACCTGTGC
TATGTTCACATGCAAAAAGAACATGGAAGGGAAAATCGTGCAACCAGAAAACTTGGAATACACCATTGTG
GTAACACCTCACTCAGGGGAGGAGCATGCGGTCGGAAATGACACAGGAAAACACGGCAAGGAAATCAAAG
TAACACCACAGAGTTCCATCACAGAAGCAGAATTGACAGGTTATGGCACCGTCACGATGGAGTGCTCCCC
GAGAACAGGCCTCGACTTTAATGAGATGGTGTTGCTGCAGATGGAAAATAAAGCTTGGATGGTGCATAGG
CAATGGTTTCTAGACCTGCCATTACCATGGCTGCCCGGAGCGGATAAACAAGAGTCAAATTGGATACAGA
AAGAAACATTGGTCACTTTCAAAAATCCCCATGCGAAGAAACAGGATGTTGTTGTTTTAGGATCCCAAGA
AGGGGCCATGCATACAGCACTCACAGGAGCCACAGAAATCCAAATGTCGTCAGGAAACTTGCTCTTCACT
GGACATCTCAAGTGCAGGCTGAGAATGGACAAGCTACAGCTAAAAGGAATGTCATACTCCATGTGCACAG
GAAAGTTTAAAGTTGTGAAGGAAATAGCAGAAACACAACATGGAACGATAGTCATCAGAGTGCAATATGA
AGGGGACGGCTCTCCATGTAAAATTCCTTTTGAGATAATGGATTTGGAAAAAAGATATGTCTTAGGCCGC
CTGATCACAGTCAACCCAATTGTGACAGAAAAAGATAGCCCAGTCAACATAGAAGCAGAACCTCCATTCG
GAGACAGCTACATCATCATAGGAGTAGAGCCGGGACAACTGAAGCTCAACTGGTTCAAGAAAGGAAGTTC
TATCGGCCAAATGTTTGAGACAACAATGAGGGGGGCGAAGAGAATGGCCATTTTGGGTGACACAGCCTGG
GATTTCGGATCCCTGGGAGGAGTGTTTACATCTATAGGAAAAGCTCTCCACCAAGTCTTTGGAGCAATCT
ATGGAGCTGCCTTCAGTGGGGTTTCATGGACTATGAAAATCCTCATAGGAGTCATCATCACATGGATAGG
AATGAACTCACGCAGCACCTCACTGTCTGTGTCACTAGTGTTGGTAGGAATTGTGACACTGTACTTGGGA
GTCATGGTGCAGGCC

>AB587903.1 Dengue virus 2 env gene for envelope protein, partial cds, isolate: L04-225_3
ATGCGTTGCATAGGAATATCAAATAGAGACTTTGTAGAAGGGGTTTCAGGAGGAAGTTGGGTTGACATAG
TCTTAGAACATGGAAGCTGTGTAACGACGATGGCAAAAAACAAACCAACATTGGATTTCGAACTGATAAA
AACGGAAGCCAAACAGCCTGCCACCCTAAGGAAGTACTGCATAGAAGCAAAGCTAACCAACACAACAACA
GAATCCCGCTGCCCAACACAAGGGGAACCCAGCCTAAAAGAAGAGCAGGATAAGAGGTTCGTCTGCAAAC
ACTCCATGGTAGACAGAGGATGGGGAAATGGATGTGGATTATTTGGAAAGGGAGGCATTGTGACCTGTGC
TATGTTCACATGCAAAAAGAACATGGAAGGGAAAATCGTGCAACCAGAAAACTTGGAATACACCATTGTG
GTAACACCTCACTCAGGGGAGGAGCATGCGGTCGGAAATGACACAGGAAAACACGGCAAGGAAATCAAAG
TAACACCACAGAGTTCCATCACAGAAGCAGAATTGACAGGTTATGGCACCGTCACGATGGAGTGCTCCCC
GAGAACAGGCCTCGACTTTAATGAGATGGTGTTGCTGCAGATGGAAAATAAAGCTTGGATGGTGCATAGG
CAATGGTTTCTAGACCCGCCATTACCATGGCTGCCCGGAGCGGATAAACAAGAGTCAAATTGGATACAGA
AAGAAACATTGGTCACTTTCAAAAATCCCCATGCGAAGAAACAGGATGTTGTTGTTTTAGGATCCCAAGA
AGGGGCCATGCATACAGCACTCACAGGAGCCACAGAAATCCAAATGTCGTCAGGAAACTTGCTCTTCACT
GGACATCTCAAGTGCAGGCTGAGAATGGACAAGCTACAGCTAAAAGGAATGTCATACTCCATGTGCACAG
GAAAGTTTAAAGTTGTGAAGGAAATAGCAGAAACACAACATGGAACGATAGTCATCAGAGTGCAATATGA
AGGGGACGGCTCTCCATGTAAAATTCCTTTTGAGATAATGGATTTGGAAAAAAGATATGTCTTAGGCCGC
CTGATCACAGTCAACCCAATTGTAACAGAAAAAGATAGCCCAGTCAACATAGAAGCAGAACCCCCATTCG
GAGACAGCTACATCATCATAGGAGTAGAGCCGGGACAACTGAAGCTCAACTGGTTCAAGAAAGGAAGTTC
TATCGGCCAAATGTTTGAGACAACGATGAGAGGGGCGAAGAGAATGGCCATTTTGGGTGACACAGCCTGG
GACTTCGGATCCCTGGGAGGAGTGTTTACATCTATAGGAAAAGCTCTCCACCAAGTCTTTGGAGCAATCT
ATGGAGCTGCCTTCAGTGGGGTTTCATGGACCATGAAAATCCTCATAGGAGTCATTATCACATGGATAGG
AATGAACTCACGCAGCACCTCACTGTCTGTGTCACTAGTACTGGTGGGAATTGTGACACTGTATTTGGGA
GTCATGGTGCAGGCC

>AB587902.1 Dengue virus 2 env gene for envelope protein, partial cds, isolate: L04-225_2
ATGCGTTGCATAGGAATATCAAATAGAGACTTTGTAGAAGGGGTTTCAGGAGGAAGTTGGGTTGACATAG
TCTTAGAACATGGAAGCTGTGTAACGACGATGGCAAAAAACAAACCAACATTGGATTTCGAACTGATAAA
AACGGAAGCCAAACAGCCTGCCACCCTAAGGAAGTACTGCATAGAAGCAAAGCTAACCAACACAACAACA
GAATCCCGCTGCCCAACACAAGGGGAACCCAGCCTAAAAGAAGAGCAGGATAAGAGGTTCGTCTGCAAAC
ACTCCATGGTAGACAGAGGATGGGGAAATGGATGTGGATTATTTGGAAAGGGAGGCATTGTGACCTGTGC
TATGTTCACATGCAAAAAGAACATGGAAGGGAAAATCGTGCAACCAGAAAACTTGGAATACACCATTGTG
GTAACACCTCACTCAGGGGAGGAGCATGCGGTCGGAAATGACACAGGAAAACACGGCAAGGAAATCAAAG
TAACACCACAGAGTTCCATCACAGAAGCAGAATTGACAGGTTATGGCACCGTCACGATGGAGTGCTCCCC
GAGAACAGGCCTCGACTTTAATGAGATGGTGTTGCTGCAGATGGAAAATAAAGCTTGGATGGTGCATAGG
CAATGGTTTCTAGACCTGCCATTACCATGGCTGCCCGGAGCGGATAAACAAGAGTCAAATTGGATACAGA
AAGAAACATTGGTCACTTTCAAAAATCCCCATGCGAAGAAACAGGATGTTGTTGTTTTAGGATCCCAAGA
AGGGGCCATGCATACAGCACTCACAGGAGCCACAGAAATCCAAATGTCGTCAGGAAACTTGCTCTTCACT
GGACATCTCAAGTGCAGGCTGAGAATGGACAAGCTACAGCTAAAAGGAATGTCATACTCCATGTGCACAG
GAAAGTTTAAAGTTGTGAAGGAAATAGCAGAAACACAACATGGAACGATAGTCATCAGAGTGCAATATGA
AGGGGACGGCTCTCCATGTAAAATTCCTTTTGAGATAATGGATTTGGAAAAAAGATATGTCTTAGGCCGC
CTGATCACAGTCAACCCAATTGTAACAGAAAAAGATAGCCCAGTCAACATAGAAGCAGAACCTCCATTCG
GAGACAGCTACATCATCATAGGAGTAGAGCCGGGACAACTGAAGCTCAACTGGTTCAAGAAAGGAAGTTC
TATCGGCCAAATGTTTGAGACAACGATGAGAGGGGCGAAGAGAATGGCCATTTTGGGTGACACAGCCTGG
GACTTCGGATCCCTGGGAGGAGTGTTTACATCTATAGGAAAAGCTCTCCACCAAGTCTTTGGAGCAATCT
ATGGAGCTGCCTTCAGTGGGGTTTCATGGACCATGAAAATCCTCATAGGAGTCATTATCACATGGATAGG
AATGAACTCACGCAGCACCTCACTGTCTGTGTCACTAGTACTGGTGGGAATTGTGACACTGTATTTGGGA
GTCATGGTGCAGGCC

>AB587901.1 Dengue virus 2 env gene for envelope protein, partial cds, isolate: L04-225_1
ATGCGTTGCATAGGAATATCAAATAGAGACTTTGTAGAAGGGGTTTCAGGAGGAAGTTGGGTTGACATAG
TCTTAGAACATGGAAGCTGTGTAACGACGATGGCAAAAAACAAACCAACATTGGATTTCGAACTGATAAA
AACGGAAGCCAAACAGCCTGCCACCCTAAGGAAGTACTGCATAGAAGCAAAGCTAACCAACACAACAACA
GAATCCCGCTGCCCAACACAAGGGGAACCCAGCCTAAAAGAAGAGCAGGATAAGAGGTTCGTCTGCAAAC
ACTCCATGGTAGACAGAGGATGGGGAAATGGATGTGGATTATTTGGAAAGGGAGGCATTGTGACCTGTGC
TATGTTCACATGCAAAAAGAACATGGAAGGGAAAATCGTGCAACCAGAAAACTTGGAATACACCATTGTG
GTAACACCTCACTCAGGGGAGGAGCATGCGGTCGGAAATGACACAGGAAAACACGGCAAGGAAATCAAAG
TAACACCACAGAGTTCCATCACAGAAGCAGAATTGACAGGTTATGGCACCGTCACGATGGAGTGCTCCCC
GAGAACAGGCCTCGACTTTAATGAGATGGTGTTGCTGCAGATGGAAAATAAAGCTTGGATGGTGCATAGG
CAATGGTTTCTAGACCTGCCATTACCATGGCTGCCCGGAGCGGATAAACAAGAGTCAAATTGGATACAGA
AAGAAACATTGGTCACTTTCAAAAATCCCCATGCGAAGAAACAGGATGTTGTTGTTTTAGGATCCCAAGA
AGGGGCCATGCATACAGCACTCACAGGAGCCACAGAAATCCAAATGTCGTCAGGAAACTTGCTCTTCACT
GGACATCTCAAGTGCAGGCTGAGAATGGACAAGCTACAGCTAAAAGGAATGTCATACTCCATGTGCACAG
GAAAGTTTAAAGTTGTGAAGGAAATAGCAGAAACACAACATGGAACGATAGTCATCAGAGTGCAATATGA
AGGGGACGGCTCTCCATGTAAAATTCCTTTTGAGATAATGGATTTGGAAAAAAGATATGTCTTAGGCCGC
CTGATCACAGTCAACCCAATTGTAACAGAAAAAGATAGCCCAGTCAACATAGAAGCAGAACCTCCATTCG
GAGACAGCTACATCATCATAGGAGTAGAGCCGGGACAACTGAAGCTCAACTGGTTCAAGAAAGGAAGTTC
TATCGGCCAAATGTTTGAGACAACGATGAGAGGGGCGAAGAGAATGGCCATTTTGGGTGACACAGCCTGG
GACTTCGGATCCCTGGGAGGAGTGTTTACATCTATAGGAAAAGCTCTCCACCAAGTCTTTGGAGCAATCT
ATGGAGCTGCCTTCAGTGGGGTTTCATGGACCATGAAAATCCTCATAGGAGTCATTATCACATGGATAGG
AATGAACTCACGCAGCACCTCACTGTCTGTGTCACTAGTACTGGTGGGAATTGTGACACTGTATTTGGGA
GTCATGGTGCAGGCC

>AB587900.1 Dengue virus 2 env gene for envelope protein, partial cds, isolate: L04-153_10
ATGCGTTGCATAGGAATATCAAATAGAGACTTTGTAGAAGGGGTTTCAGGAGGAAGTTGGGTTGACATAG
TCTTAGAACATGGAAGCCGTGTGACGACGATGGCAAAAAACAAACCAACATTGGATTTCGAACTGATAAA
AACGGAAGCCAAACAGCCTGCCACCCTAAGGAAGTACTGCATAGAAGCAAAGCTAACCAACACAACAACA
GAATCCCGTTGCCCAACACAAGGGGAACCCAGCCTAAAAGAAGAGCAGGATAAGAGGTTCGTCTGCAAAC
ACTCCATGGTAGACAGAGGATGGGGAAATGGATGTGGATTATTTGGAAAGGGAGGCATTGTGACCTGTGC
TATGTTCACATGCAAAAAGAACATGGAAGGGAAAATCGTGCAACCAGAAAACTTGGAATACACCATTGTG
GTAACACCTCACTCAGGGGAAGAGCATGCGGTCGGAAATGACACAGGAAAACACGGCAAGGAAATCAAAG
TAACACCACAGAGTTCCATCACAGAAGCAGAATTGACAGGTTATGGCACCGTCACGATGGAGTGCTCTCC
GAGAACAGGCCTCGACTTCAATGAGATGGTGTTGCTGCAGATGGAAAATAAAGCTTGGCTGGTGCATAGG
CAATGGTTTCTAGACCTGCCATTACCATGGCTGCCCGGAGCGGATAAACAAGAGTCAAATTGGATACAGA
AAGAAACATTGGTCACTTTCAAAAATCCCCATGCGAAGAAACAGGATGTTGTTGTTTTAGGATCCCAAGA
AGGGGCCATGCATACAGCACTCACAGGAGCCACAGAAATCCAAATGTCGTCAGGAAACTTGCTCTTCACT
GGACATCTCAAGTGCAGGCTGAGAATGGACAAGCTACAGCTCAAAGGAATGTCATACTCTATGTGCACAG
GAAAGTTTAAAGTTGTGAAGGAAATAGCAGAAACACAACATGGAACAATAGTTATCAGAGTGCAATATGA
AGGGGACGGCTCTCCATGTAAAATCCCTTTTGAGATAATGGATTTGGAAAAAAGATATGTCTTAGGCCGC
CTGATCACAGTCAACCCAATTGTAACAGAAAAAGATAGCCCAGTCAACATAGAAGCAGAACCTCCATTCG
GAGACAGCTACATCATCATAGGAGTAGAGCCGGGACAACTGAAGCTCAACTGGTTCAAGAAAGGAAGTTC
TATCGGCCAAATGTTTGAGACGACGATGAGAGGGGCGAAGAGAATGGCCATTTTGGGTGACACAGCCTGG
GACTTCGGATCCCTGGGGGGAGTGTTTACATCTATAGGAAAAGCTCTCCACCAAGTCTTTGGAGCAATCT
ATGGAGCTGCCTTCAGTGGGGTTTCATGGACTATGAAAATCCTCATAGGAGTCATTATCACATGGATAGG
AATGAACTCACGCAGCACCTCACTGTCTGTGTCACTAGTACTGGTGGGAATTGTGACACTGTACTTGGGA
GTCATGGTGCAGGCC

>AB587899.1 Dengue virus 2 env gene for envelope protein, partial cds, isolate: L04-153_9
ATGCGTTGCATAGGAATATCAAATAGAGACTTTGTAGAAGGGGTTTCAGGAGGAAGTTGGGTTGACATAG
TCTTAGAACATGGAAGCTGTGTGACGACGATGGCAAAAAACAAACCAACATTGGATTTCGAACTGATAAA
AACGGAAGCCAAACAGCCTGCCACCCTAAGGAAGTACTGCATAGAAGCAAAGCTAACCAACACAACAACA
GAATCCCGTTGCCCAACACAAGGGGAACCCAGCCTAAAAGAAGAGCAGGATAAGAGGTTCGTCTGCAAAC
ACTCCATGGTAGACAGAGGATGGGGAAATGGATGTGGATTATTTGGAAAGGGAGGCATTGTGACCTGTGC
TATGTTCACATGCAAAAAGAACATGGAAGGGAAAATCGTGCAACCAGAAAACTTGGAATACACCATTGTG
GTAACACCTCACTCAGGGGAAGAGCATGCGGTCGGAAATGACACAGGAAAACACGGCAAGGAAATCAAAG
TAACACCACAGAGTTCCATCACAGAAGCAGAATTGACAGGTTATGGCACCGTCACGATGGAGTGCTCTCC
GAGAACAGGCCTCGACTTCAATGAGACGGTGTTGCTGCAGATGGAAAATAAAGCTTGGCTGGTGCATAGG
CAATGGTTTCTAGACCTGCCATTACCATGGCTGCCCGGAGCGGATAAACAAGAGTCAAATTGGATACAGA
AAGAAACATTGGTCACTTTCAAAAATCCCCATGCGAAGAAACAGGATGTTGTTGTTTTAGGATCCCAAGA
AGGGGCCATGCATACAGCACTCACAGGAGCCACAGAAATCCAAATGTCGTCAGGAAACTTGCTCTTCACT
GGACATCTCAAGTGCAGGCTGAGAATGGACAAGCTACAGCTCAAAGGAATGTCATACTCTATGTGCACAG
GAAAGTTTAAAGTTGTGAAGGATATAGCAGAAACACAACATGGAACAATAGTTATCAGAGTGCAATATGA
AGGGGACGGCTCTCCATGTAAAATCCCTTTTGAGATAATGGATTTGGAAAAAAGATATGTCTTAGGCCGC
CTGATCACAGTCAACCCAATTGTAACAGAAAAAGATAGCCCAGTCAACATAGAAGCAGAACCTCCATTCG
GAGACAGCTACATCATCATAGGAGTAGAGCCGGGACAACTGAAGCTCAACTGGTTCAAGAAAGGAAGTTC
TATCGGCCAAATGTTTGAGACGACGATGAGAGGGGCGAAGAGAATGGCCATTTTGGGTGACACAGCCTGG
GACTTCGGATCCCTGGGGGGAGTGTTTACATCTATAGGAAAAGCTCTCCACCAAGTCTTTGGAGCAATCT
ATGGAGCTGCCTTCAGTGGGGTTTCATGGACTATGAAAATCCTCATAGGAGTCATTATCACATGGATAGG
AATGAACTCACGCAGCACCTCACTGTCTGTGTCACTAGTACTGGTGGGAATTGTGACACTGTACTTGGGA
GTCATGGTGCAGGCC

>AB587898.1 Dengue virus 2 env gene for envelope protein, partial cds, isolate: L04-153_8
ATGCGTTGCATAGGAATATCAAATAGAGACTTTGTAGAAGGGGTTTCAGGAGGAAGTTGGGTTGACATAG
TCTTAGAACATGGAAGCTGTGTGACGACGATGGCAAAAAACAAACCAACATTGGATTTCGAACTGATAAA
AACGGAAGCCAAACAGCCTGCCACCCTAAGGAAGTACTGCATAGAAGCAAAGCTAACCAACACAACAACA
GAATCCCGTTGCCCAACACAAGGGGAACCCAGCCTAAAAGAAGAGCAGGATAAGAGGTTCGTCTGCAAAC
ACTCCATGGTAGACAGAGGATGGGGAAATGGATGTGGATTATTTGGAAAGGGAGGCATTGTGACCTGTGC
TATGTTCACATGCAAAAAGAACATGGAAGGGAAAATCGTGCAACCAGAAAACTTGGAATACACCATTGTG
GTAACACCTCACTCAGGGGAAGAGCATGCGGTCGGAAATGACACAGGAAAACACGGCAAGGAAATCAAAG
TAACACCACAGAGTTCCATCACAGAAGCAGAATTGACAGGTTATGGCACCGTCACGATGGAGTGCTCTCC
GAGAACAGGCCTCGACTTCAATGAGATGGTGTTGCTGCAGATGGAAAATAAAGCTTGGCTGGTGCATAGG
CAATGGTTTCTAGACCTGCCATTACCATGGCTGCCCGGAGCGGATAAACAAGAGTCAAATTGGATACAGA
AAGAAACATTGGTCACTTTCAAAAATCCCCATGCGAAGAAACAGGATGTTGTTGTTTTAGGATCCCAAGA
AGGGGCCATGCATACAGCACTCACAGGAGCCACAGAAATCCAAATGTCGTCAGGAAACTTGCTCTTCACT
GGACATCTCAAGTGCAGGCTGAGAATGGACAAGCTACAGCTCAAAGGAATGTCATACTCTATGTGCACAG
GAAAGTTTAAAGTTGTGAAGGAAATAGCAGAAACACAACATGGAACAATAGTTATCAGAGTGCAATATGA
AGGGGACGGCTCTCCATGTAAAATCCCTTTTGAGATAATGGATTTGGAAAAAAGATATGTCTTAGGCCGC
CTGATCACAGTCAACCCAATTGTAACAGAAAAAGATAGCCCAGTCAACATAGAAGCAGAACCTCCATTCG
GAGACAGCTACATCATCATAGGAGTAGAGCCGGGACAACTGAAGCTCAACTGGTTCAAGAAAGGAAGTTC
TATCGGCCAAATGTTTGAGACGACGATGAGAGGGGCGAAGAGAATGGCCATTTTGGGTGACACAGCCTGG
GACTTCGGATCCCTGGGGGGAGTGTTTACATCTATAGGAAAAGCTCTCCACCAAGTCTTTGGAGCAATCT
ATGGAGCTGCCTTCAGTGGGGTTTCATGGACTATGAAAATCCTCATAGGAGTCATTACCACATGGATAGG
AATGAACTCACGCAGCACCTCACTGTCTGTGTCACTAGTACTGGTGGGAATTGTGACACTGTACTTGGGA
GTCATGGTGCAGGCC

>AB587897.1 Dengue virus 2 env gene for envelope protein, partial cds, isolate: L04-153_7
ATGCGTTGCATAGGAATATCAAATAGAGACTTTGTAGAAGGGGTTTCAGGAGGAAGTTGGGTTGACATAG
TCTTAGAACATGGAAGCTGTGTGACGACGATGGCAAAAAACAAACCAACATTGGATTTCGAACTGATAAA
AACGGAAGCCAAACAGCCTGCCACCCTAAGGAAGTACTGCATAGAAGCAAAGCTAACCAACACAACAACA
GAATCCCGTTGCCCAACACAAGGGGAACCCAGCCTAAAAGAAGAGCAGGATAAGAGGTTCGTCTGCAAAC
ACTCCATGGTAGACAGAGGATGGGGAAATGGATGTGGATTATTTGGAAAGGGAGGCATTGTGACCTGTGC
TATGTTCACATGCAAAAAGAACATGGAAGGGAAAATCGTGCAACCAGAAAACTTGGAATACACCATTGTG
GTAACACCTCACTCAGGGGAAGAGCATGCGGTCGGAAATGACACAGGAAAACACGGCAAGGAAATCAAAG
TAACACCACAGAGTTCCATCACAGAAGCAGAATTGACAGGTTATGGCACCGTCACGATGGAGTGCTCTCC
GAGAACAGGCCTCGACTTCAATGAGATGGTGTTGCTGCAGATGGAAAATAAAGCTTGGCTGGTGCATAGG
CAATGGTTTCTAGACCTGCCATTACCATGGCTGCCCGGAGCGGATAAACAAGAGTCAAATTGGATACAGA
AAGAAACATTGGTCACTTTCAAAAATCCCCATGCGAAGAAACAGGATGTTGTTGTTTTAGGATCCCAAGA
AGGGGCCATGCATACAGCACTCACAGGAGCCACAGAAATCCAAATGTCGTCAGGAAACTTGCTCTTCACT
GGACATCTCAAGTGCAGGCTGAGAATGGACAAGCTACAGCTCAAAGGAATGTCATACTCTATGTGCACAG
GAAAGTTTAAAGTTGTGAAGGAAATAGCAGAAACACAACATGGAACAATAGTTATCAGAGTGCAATATGA
AGGGGACGGCTCTCCATGTAAAATCCCTTTTGAGATAATGGATTTGGAAAAAAGATATGTCTTAGGCCGC
CTGATCACAGTCAACCCAATTGTAACAGAAAAAGATAGCCCAGTCAACATAGAAGCAGAACCTCCATTCG
GAGACAGCTACATCATCATAGGAGTAGAGCCGGGACAACTGAAGCTCAACTGGTTCAAGAAAGGAAGTTC
TATCGGCCAAATGTTTGAGACGACGATGAGAGGGGCGAAGAGAATGGCCATTTTGGGTGACACAGCCTGG
GACTTCGGATCCCTGGGGGGAGTGTTTACATCTATAGGAAAAGCTCTCCACCAAGTCTTTGGAGCAATCT
ATGGAGCTGCCTTCAGTGGGGTTTCATGGACTATGAAAATCCTCATAGGAGTCATTATCACATGGATAGG
AATGAACTCACGCAGCACCTCACTGTCTGTGTCACTAGTACTGGTGGGAATTGTGACACTGTACTTGGGA
GTCATGGTGCAGGCC

>AB587896.1 Dengue virus 2 env gene for envelope protein, partial cds, isolate: L04-153_6
ATGCGTTGCATAGGAATATCAAATAGAGACTTTGTAGAAGGGGTTTCAGGAGGAAGTTGGGTTGACATAG
TCTTAGAACATGGAAGCTGTGTGACGACGATGGCAAAAAACAAACCAACATTGGATTTCGAACTGATAAA
AACGGAAGCCAAACAGCCTGCCACCCTAAGGAAGTACTGCATAGAAGCAAAGCTAACCAACACAACAACA
GAATCCCGTTGCCCAACACAAGGGGAACCCAGCCTAAAAGAAGAGCAGGATAAGAGGTTCGTCTGCAAAC
ACTCCATGGTAGACAGAGGATGGGGAAATGGATGTGGATTATTTGGAAAGGGAGGCATTGTGACCTGTGC
TATGTTCACATGCAAAAAGAACATGGAAGGGAAAATCGTGCAACCAGAAAACTTGGAATACACCATTGTG
GTAACACCTCACTCAGGGGAAGAACATGCGGTCGGAAATGACACAGGAAAACACGGCAAGGAAATCAAAG
TAACACCACAGAGTTCCATCACAGAAGCAGAATTGACAGGTTATGGCACCGTCACGATGGAGTGCTCTCC
GAGAACAGGCCTCGACTTCAATGAGATGGTGTTGCTGCAGATGGAAAATAAAGCTTGGCTGGTGCATAGG
CAATGGTTTCTAGACCTGCCATTACCATGGCTGCCCGGAGCGGATAAACAAGAGTCAAATTGGATACAGA
AAGAAACATTGGTCACTTTCAAAAATCCCCATGCGAAGAAACAGGATGTTGTTGTTTTAGGATCCCAAGA
AGGGGCCATGCATACAGCACTCACAGGAGCCACAGAAATCCAAATGTCGTCAGGAAACTTGCTCTTCACT
GGACATCTCAAGTGCAGGCTGAGAATGGACAAGCTACAGCTCAAAGGAATGTCATACTCTATGTGCACAG
GAAAGTTTAAAGTTGTGAAGGAAATAGCAGAAACACAACATGGAACAGTAGTTATCAGAGTGCAATATGA
AGGGGACGGCTCTCCATGTAAAATCCCTTTTGAGATAATGGATTTGGAAAAAAGATATGTCTTAGGCCGC
CTGATCACAGTCAACCCAATTGTAACAGAAAAAGATAGCCCAGTCAACATAGAAGCAGAACCTCCATTCG
GAGACAGCTACATCATCATAGGAGTAGAGCCGGGACAACTGAAGCTCAACTGGTTCAAGAAAGGAAGTTC
TATCGGCCAAATGTTTGAGACGACGATGAGAGGGGCGAAGAGAATGGCCATTTTGGGTGACACAGCCTGG
GACTTCGGATCCCTGGGGGGAGTGTTTACATCTATAGGAAAAGCTCTCCACCAAGTCTTTGGAGCAATCT
ATGGAGCTGCCTTCAGTGGGGTTTCATGGACTATGAAAATCCTCATAGGAGTCATTATCACATGGATAGG
AATGAACTCACGCAGCACCTCACTGTCTGTGTCACTAGTACTGGTGGGAATTGTGACACTGTACTTGGGA
GTCATGGTGCAGGCC

>AB587895.1 Dengue virus 2 env gene for envelope protein, partial cds, isolate: L04-153_5
ATGCGTTGCATAGGAATATCAAATAGAGACTTTGTAGAAGGGGTTTCAGGAGGAAGTTGGGTTGACATAG
TCTTAGAACATGGAAGCTGTGTGACGACGATGGCAAAAAACAAACCAACATTGGATTTCGAACTGATAAA
AACGGAAGCCAAACAGCCTGCCACCCTAAGGAAGTACTGCATAGAAGCAAAGCTAACCAACACAACAACG
GAATCCCGTTGCCCAACACAAGGGGAACCCAGCCTAAAAGAAGAGCAGGATAAGAGGTTCGTCTGCAAAC
ACTCCATGGTAGACAGAGGATGGGGAAATGGATGTGGATTATTTGGAAAGGGAGGCATTGTGACCTGTGC
TATGTTCACATGCAAAAAGAACATGGAAGGGAAAATCGTGCAACCAGAAAACTTGGAATACACCATTGTG
GTAACACCTCACTCAGGGGAAGAGCATGCGGTCGGAAATGACACAGGAAAACACGGCAAGGAAATCAAAG
TAACACCACAGAGTTCCATCACAGAAGCAGAATTGACAGGTTATGGCACCGTCACGATGGAGTGCTCTCC
GAGAACAGGCCTCGACTTCAATGAGATGGTGTTGCTGCAGATGGAAAATAAAGCTTGGCTGGTGCATAGG
CAATGGTTTCTAGACCTGCCATTACCATGGCTGCCCGGAGCGGATAAACAAGAGTCAAATTGGATACAGA
AAGAAACATTGGTCACTTTCAAAAATCCCCATGCGAAGAAACAGGATGTTGTTGTTTTAGGATCCCAAGA
AGGGGCCATGCATACAGCACTCACAGGAGCCACAGAAATCCAAATGTCGTCAGGAAACTTGCTCTTCACT
GGACATCTCAAGTGCAGGCTGAGAATGGACAAGCTACAGCTCAAAGGAATGTCATACTCTATGTGCACAG
GAAAGTTTAAAGTTGTGAAGGAAATAGCAGAAACACAACATGGAACAATAGTTATCAGAGTGCAATATGA
AGGGGACGGCTCTCCATGTAAAATCCCTTTTGAGATAATGGATTTGGAAAAAAGATATGTCTTAGGCCGC
CTGATCACAGTCAACCCAATTGTAACAGAAAAAGATAGCCCAGTCAACATAGAAGCAGAACCTCCATTCG
GAGACAGCTACATCATCATAGGAGTAGAGCCGGGACAACTGAAGCTCAACTGGTTCAAGAAAGGAAGTTC
TATCGGCCAAATGTTTGAGACGACGATGAGAGGGGCGAAGAGAATGGCCATTTTGGGTGACACAGCCTGG
GACTTCGGATCCCTGGGGGGAGTGTTTACATCTATAGGAAAAGCTCTCCACCAAGTCTTTGGAGCAATCT
ATGGAGCTGCCTTCAGTGGGGTTTCATGGACTATGAAAATCCTCATAGGAGTCATTATCACATGGATAGG
AATGAACTCACGCAGCACCTCACTGTCTGTGTCACTAGTACTGGTGGGAATTGTGACACTGTACTTGGGA
GTCATGGTGCAGGCC

>AB587894.1 Dengue virus 2 env gene for envelope protein, partial cds, isolate: L04-153_4
ATGCGTTGCATAGGAATATCAAATAGAGACTTTGTAGAAGGGGTTTCAGGAGGAAGTTGGGTTGACATAG
TCTTAGAACATGGAAGCTGTGTGACGACGATGGCAAAAAACAAACCAACATTGGATTTCGAACTGATAAA
AACGGAAGCCAAACAGCCTGCCACCCTAAGGAAGTACTGCATAGAAGCAAAGCTAACCAACACAACAACA
GAATCCCGTTGCCCAACACAAGGGGAACCCAGCCTAAAAGAAGAGCAGGATAAGAGGTTCGTCTGCAAAC
ACTCCATGGTAGACAGAGGATGGGGAAATGGATGTGGATTATTTGGAAAGGGAGGCATTGTGACCTGTGC
TATGTTCACATGCAAAAAGAACATGGAAGGGAAAATCGTGCAACCAGAAAACTTGGAATACACCATTGTG
GTAACACCTCACTCAGGGGAAGAGCATGCGGTCGGAAATGACACAGGAAAACACGGCAAGGAAATCAAAG
TAACACCACAGAGTTCCATCACAGAAGCAGAATTGACAGGTTATGGCACCGTCACGATGGAGTGCTCTCC
GAGAACAGGCCTCGACTTCAATGAGATGGTGTTGCTGCAGATGGAAAATAAAGCTTGGCTGGTGCATAGG
CAATGGTTTCTAGACCTGCCATTACCATGGCTGCCCGGAGCGGATAAACAAGAGTCAAATTGGATACAGA
AAGAAACATTGGTCACTTTCAAAAATCCCCATGCGAAGAAACAGGATGTTGTTGTTTTAGGATCCCAAGA
AGGGGCCATGCATACAGCACTCACAGGAGCCACAGAAATCCAAATGTCGTCAGGAAACTTGCTCTTCACT
GGACATCTCAAGTGCAGGCTGAGAATGGACAAGCTACAGCTCAAAGGAATGTCATACTCTATGTGCACAG
GAAAGTTTAAAGTTGTGAAGGAAATAGCAGAAACACAACATGGAACAATAGTTATCAGAGTGCAATATGA
AGGGGACGGCTCTCCATGTAAAATCCCTTTTGAGATAATGGATTTGGAAAAAAGATATGTCTTAGGCCGC
CTGATCACAGTCAACCCAATTGTAACAGAAAAAGATAGCCCAGTCAACATAGAAGCAGAACCTCCATTCG
GAGACAGCTACATCATCATAGGAGTAGAGCCGGGACAACTGAAGCTCAACTGGTTCAAGAAAGGAAGTTC
TATCGGCCAAATGTTTGAGACGACGATGAGAGGGGCGAAGAGAATGGCCATTTTGGGTGACACAGCCTGG
GACTTCGGATCCCTGGGGGGAGTGTTTACATCTATAGGAAAAGCTCTCCACCAAGTCTTTGGAGCAATCT
ATGGAGCTGCCTTCAGTGGGGTTTCATGGACTATGAAAATCCTCATAGGAGTCATTATCACATGGATAGG
AATGAACTCACGCAGCACCTCACTGTCTGTGTCACTAGTACTGGTGGGAATTGTGACACTGTACTTGGGA
GTCATGGTGCAGGCC

>AB587893.1 Dengue virus 2 env gene for envelope protein, partial cds, isolate: L04-153_3
ATGCGTTGCATAGGAATATCAAATAGAGACTTTGTAGAAGGGGTCTCAGGAGGAAGTTGGGTTGACATAG
TCTTAGAACATGGAAGCTGTGTGACGACGATGGCAAAAAACAAACCAACATTGGATTTCGAACTGATAAA
AACGGAAGCCAAACAGCCTGCCACCCTAAGGAAGTACTGCATAGAAGCAAAGCTAACCAACACAACAACA
GAATCCCGTTGCCCAACACAAGGGGAACCCAGCCTAAAAGAAGAGCAGGATAAGAGGTTCGTCTGCAAAC
ACTCCATGGTAGACAGAGGATGGGGAAATGGATGTGGATTATTTGGAAAGGGAGGCATTGTGACCTGTGC
TATGTTCACATGCAAAAAGAACATGGAAGGGAAAATCGTGCAACCAGAAAACTTGGAATACACCATTGTG
GTAACACCTCACTCAGGGGAAGAGCATGCGGTCGGAAATGACACAGGAAAACACGGCAAGGAAATCAAAG
TAACACCACAGAGTTCCATCACAGAAGCAGAATTGACAGGTTATGGCACCGTCACGATGGAGTGCTCTCC
GAGAACAGGCCTCGACTTCAATGAGATGGTGTTGCTGCAGATGGGAAATAAAGCTTGGCTGGTGCATAGG
CAATGGTTTCTAGACCTGCCATTACCATGGCTGCCCGGAGCGGATAAACAAGAGTCAAATTGGATACAGA
AAGAAACATTGGTCACTTTCAAAAATCCCCATGCGAAGAAACAGGATGTTGTTGTTTTAGGATCCCAAGA
AGGGGCCATGCATACAGCACTCACAGGAGCCACAGAAATCCAAATGTCGTCAGGAAACTTGCTCTTCACT
GGACATCTCAAGTGCAGGCTGAGAATGGACAAGCTACAGCTCAAAGGAATGTCATACTCTATGTGCACAG
GAAAGTTTAAAGTTGTGAAGGAAATAGCAGAAACACAACATGGAACAATAGTTATCAGAGTGCAATATGA
AGGGGACGGCTCTCCATGTAAAATCCCTTTTGAGATAATGGATTTGGAAAAAAGATATGTCTTAGGCCGC
CTGATCACAGTCAACCCAATTGTAACAGAAAAAGATAGCCCAGTCAACATAGAAGCAGAACCTCCATTCG
GAGACAGCTACATCATCATAGGAGTAGAGCCGGGACAACTGAAGCTCAACTGGTTCAAGAAAGGAAGTTC
TATCGGCCAAATGTTTGAGACGACGATGAGAGGGGCGAAGAGAATGGCCATTTTGGGTGACACAGCCTGG
GACTTCGGATCCCTGGGGGGAGTGTTTACATCTATAGGAAAAGCTCTCCACCAAGTCTTTGGAGCAATCT
ATGGAGCTGCCTTCAGTGGGGTTTCATGGACTATGAAAATCCTCATAGGAGTCATTATCACATGGATAGG
AATGAACTCACGCAGCACCTCACTGTCTGTGTCACTAGTACTGGTGGGAATTGTGACACTGTACTTGGGA
GTCATGGTGCAGGCC

>AB587892.1 Dengue virus 2 env gene for envelope protein, partial cds, isolate: L04-153_2
ATGCGTTGCATAGGAATATCAAATAGAGACTTTGTAGAAGGGGTTTCAGGAGGAAGTTGGGTTGACATAG
TCTTAGAACATGGAAGCTGTGTGACGACGATGGCAAAAAACAAACCAACATTGGATTTCGAACTGATAAA
AACGGAAGCCAAACAGCCTGCCACCCTAAGGAAGTACTGCATAGAAGCAAAGCTAACCAACACAACAACA
GAATCCCGTTGCCCAACACAAGGGGAACCCAGCCTAAAAGAAGAGCAGGATAAGAGGTTCGTCTGCAAAC
ACTCCATGGTAGACAGAGGATGGGGAAATGGATGTGGATTATTTGGAAAGGGAGGCATTGTGACCTGTGC
TATGTTCACATGCAAAAAGAACATGGAAGGGAAAATCGTGCAACCAGAAAACTTGGAATACACCATTGTG
GTAACACCTCACTCAGGGGAAGAGCATGCGGTCGGAAATGACACAGGAAAACACGGCAAGGAAATCAAAG
TAACACCACAGAGTTCCATCACAGAAGCAGAATTGACAGGTTATGGCACCGTCACGATGGAGTGCTCTCC
GAGAACAGGCCTCGACTTCAATGAGATGGTGTTGCTGCAGATGGAAAATAAAGCTTGGCTGGTGCATAGG
CAATGGTTTCTAGACCTGCCATTACCATGGCTGCCCGGAGCGGATAAACAAGAGTCAAATTGGATACAGA
AAGAAACATTGGTCACTTTCAAAAATCCCCATGCGAAGAAACAGGATGTTGTTGTTTTAGGATCCCAAGA
AGGGGCCATGCATACAGCACTCACAGGAGCCACAGAAATCCAAATGTCGTCAGGAAACTTGCTCTTCACT
GGACATCTCAAGTGCAGGCTGAGAATGGACAAGCTACAGCTCAAAGGAATGTCATACTCTATGTGCACAG
GAAAGTTTAAAGTTGTGAAGGAAATAGCAGAAACACAACATGGAACAATAGTTATCAGAGTGCAATATGA
AGGGGACGGCTCTCCATGTAAAATCCCTTTTGAGATAATGGATTTGGAAAAAAGATATGTCTTAGGCCGC
CTGATCACAGTCAACCCAATTGTAACAGAAAAAGATAGCCCAGTCAACATAGAAGCAGAACCTCCATTCG
GAGACAGCTACATCATCATAGGAGTAGAGCCGGGACAACTGAAGCTCAACTGGTTCAAGAAAGGAAGTTC
TATCGGCCAAATGTTTGAGACGACGATGAGAGGGGCGAAGAGAATGGCCATTTTGGGTGACACAGCCTGG
GACTTCGGATCCCTGGGGGGAGTGTTTACATCTATAGGAAAAGCTCTCCACCAAGTCTTTGGAGCAATCT
ATGGAGCTGCCTTCAGTGGGGTTTCATGGACTATGAAAATCCTCATAGGAGTCATTATCACATGGATAGG
AATGAACTCACGCAGCACCTCACTGTCTGTGTCACTAGTACTGGTGGGAATTGTGACACTGTACTTGGGA
GTCATGGTGCAGGCC

>AB587891.1 Dengue virus 2 env gene for envelope protein, partial cds, isolate: L04-153_1
ATGCGTTGCATAGGAATATCAAATAGAGACTTTGTAGAAGGGGTTTCAGGAGGAAGTTGGGTTGACATAG
TCTTAGAACATGGAAGCTGTGTGACGACGATGGCAAAAAACAAACCAACATTGGATTTCGAACTGATAAA
AACGGAAGCCAAACAGCCTGCCACCCTAAGGAAGTACTGCATAGAAGCAAAGCTAACCAACACAACAACA
GAATCCCGTTGCCCAACACAAGGGGAACCCAGCCTAAAAGAAGAGCAGGATAAGAGGTTCGTCTGCAAAC
ACTCCATGGTAGACAGAGGATGGGGAAATGGATGTGGATTATTTGGAAAGGGAGGCATTGTGACCTGTGC
TATGTTCACATGCAAAAAGAACATGGAAGGGAAAATCGTGCAACCAGAAAACTTGGAATACACCATTGTG
GTAACACCTCACTCAGGGGAAGAGCATGCGGTCGGAAATGACACAGGAAAACACGGCAAGGAAATCAAAG
TAACACCACAGAGTTCCATCACAGAAGCAGAATTGACAGGTTATGGCACCGTCACGATGGAGTGCTCTCC
GAGAACAGGCCTCGACTTCAATGAGATGGTGTTGCTGCAGATGGAAAATAAAGCTTGGCTGGTGCATAGG
CAATGGTTTCTAGACCTGCCATTACCATGGCTGCCCGGAGCGGATAAACAAGAGTCAAATTGGATACAGA
AAGAAACATTGGTCACTTTCAAAAATCCCCATGCGAAGAAACAGGATGTTGTTGTTTTAGGATCCCAAGA
AGGGGCCATGCATACAGCACTCACAGGAGCCACAGAAATCCAAATGTCGTCAGGAAACTTGCTCTTCACT
GGACATCTCAAGTGCAGGCTGAGAATGGACAAGCTACAGCTCAAAGGAATGTCATACTCTATGTGCACAG
GAAAGTTTAAAGTTGTGAAGGATATAGCAGAAACACAACATGGAACAATAGTTATCAGAGTGCAATATGA
AGGGGACGGCTCTCCATGTAAAATCCCTTTTGAGATAATGGATTTGGAAAAAAGATATGTCTTAGGCCGC
CTGATCACAGTCAACCCAATTGTAACAGAAAAAGATAGCCCAGTCAACATAGAAGCAGAACCTCCATTCG
GAGACAGCTACATCATCATAGGAGTAGAGCCGGGACAACTGAAGCTCAACTGGTTCAAGAAAGGAAGTTC
TATCGGCCAAATGTTTGAGACGACGATGAGAGGGGCGAAGAGAATGGCCATTTTGGGTGACACAGCCTGG
GACTTCGGATCCCTGGGGGGAGTGTTTACATCTATAGGAAAAGCTCTCCACCAAGTCTTTGGAGCAATCT
ATGGAGCTGCCCTCAGTGGGGTTTCATGGACTATGAAAATCCTCATAGGAGTCATTATCACATGGATAGG
AATGAACTCACGCAGCACCTCACTGTCTGTGTCACTAGTACTGGTGGGAATTGTGACACTGTACTTGGGA
GTCATGGTGCAGGCC

>AY656674.1 Dengue virus type 3 isolate 058 envelope glycoprotein mRNA, partial cds
ATGAGATGCGTGGGAGTAGGAAACAGAGATTTTGTGGAAGGTCTGTCGGGAGCAACGTGGGTTGATGTGG
TGCTCGAGCACGGTGGGTGTGTGACCACCATGGCTAAGAACAAGCCTACGCTGGACATAGAGCTTCAGAA
GACCGAGGCCACCCAACTGGCGACCTTAAGGAAGTTATGCATTGAGGGAAAAATTACCAACATAACAACT
GACTCAAGGTGTCCTACCCAGGGGGAAGCGATTTTACCTGAGGAGCAGGACCAGAACTACGTGTGTAAGC
ACACATACGTGGATAGAGGTTGGGGAAACGGTTGTGGTTTGTTTGGAAAAGGAAGCTTGGTGACATGCGC
AAAATTTCAATGTCTAGAACCAATAGAGGGAAAAGTGGTGCAACATGAGAACCTTAAATACACTGTCACC
ATTACAGTGCACACAGGAGACCAACACCAGGTGGGAAATGACACGCAGGGAGTCACGGTTGAGATAACAC
CCCAGGCATCAACCGTTGAAGCTGTCTTGCCTGAATATGGAACCCTTGGGCTAGAATGTTCACCACGCAC
AGGTTTGGATTTCAATGAAATGATTCTATTGACAATGAAGAACAAAGCATGGATGGTACATAGGCAATGG
TTCTTTGACCTACCCCTACCATGGACATCAGGAGCCACAACGGAGACACCAACCTGGAACAGGAAAGAGC
TTCTTGTGACATTCAAAAATGCACATGCAAAAAAGCAAGAAGTAGTCGTCCTTGGATCGCAAGAGGGAGC
AATGCACACAGCGCTGACAGGAGCTACAGAGATTCAAAACTCAGGAGGTACAAGCATTTTTGCAGGGCAC
CTGAAATGTAGACTCAAGATGGACAAATTGGAACTCAAGGGGATGAGCTATGCAATGTGCTTGAATACCT
TTGTGTTGAAGAAAGAAGTCTCTGAAACGCAGCATGGGACAATACTCATTAAAGTTGAGTACAAAGGGGA
AGATGCACCTTGCAAGATTCCTTTCTCCACAGAGGATGGACAAGGGAAAGCTCACAATGGTAGACTGATC
ACAGCCAACCCAGTGGTGACCAAGAAGGAGGAGCCTGTCAACATTGAGGCTGAACCTCCTTTTGGGGAAA
GTAACATAGTGATCGGAATTGGAGACAAAGCCTTGAAAATCAACTGGTACAAGAAAGGAAGCTCGATCGG
GAAGATGTTCGAGGCCACTGCCAGAGGTGCAAGGCGCATGGCTATCTTGGGAGACACAGCCTGGGACTTT
GGATCAGTGGGTGGTGTTCTAAATTCATTAGGGAAAATGGTGCACCAAATATTCGGAAGTGCTTACACAG
CCCTGTTTGGTGGAGTCTCATGGATAATGAAAATTGGAATAGGTGTCCTCTTAACCTGGATAGGGTTGAA
TTCAAAAAACACTTCCATGTCATTTTCATGCATTGTGATAGGAATTATTACACTCTATCTGGGAACTGTG
GTACAAGCT

>AY656673.1 Dengue virus type 3 isolate Jacob envelope glycoprotein mRNA, partial cds
ATGAGATGCGTGGGAGTAGGAAACAGAGATTTTGTGGAAGGTCTGTCGGGAGCAACGTGGGTTGATGTGG
TGCTCGAGCACGGTGGGTGTGTGACCACCATGGCTAAGAACAAGCCTACGCTGGACATAGAGCTTCAGAA
GACCGAGGCCACCCAACTGGCGACCCTAAGGAAGTTATGCATTGAGGGTAAAATTACCAACATAACAACT
GACTCAAGGTGTCCTACCCAGGGGGAAGCGACTTTACCTGAGGAGCAGGACCAGAACTACGTGTGTAAGC
ACACATACGTGGATAGAGGTTGGGGAAACGGTTGTGGTTTGTTTGGAAAAGGAAGCTTGGTGACATGCGC
AAAATTTCAATGTCTAGAACCAATAGAGGGAAAAGTGGTGCAACATGAGAACCTCAAATACACTGTCACC
ATTACAGTGCACACAGGAGACCAACACCAGGTGGGAAATGACACGCAGGGAGTCACGGTTGAGATAACAC
CCCAGGCATCAACCGTTGAAGCTGTCTTGCCTGAATATGGAACCCTTGGGCTAGAATGTTCACCACGCAC
AGGTTTGGATTTCAATGAAATGATTCTATTGACAATGAAGAACAAAGCATGGATGGTACATAGGCAATGG
TTCTTTGACCTACCCCTACCATGGACATCAGGAGCCACAACGGAGACACCAACTTGGAACAGGAAAGAGC
TTCTTGTGACATTCAAAAATGCACATGCAAAAAAGCAAGAAGTAGTCGTCCTTGGATCGCAAGAGGGAGC
AATGCACACAGCGCTGACAGGAGCTACAGAGATTCAAAACTCAGGAGGTACAAGCATCTTTGCAGGGCAC
TTGAAATGTAGACTCAAGATGGACAAATTGGAACTCAAGGGGATGAGCTATGCAATGTGCTCGAATACCT
TTGTGTTGAAGAAAGAAGTCTCTGAAACGCAGCATGGGACAATACTCATTAAAGTTGAGTACAAAGGGGA
AGATGCACCTTGCAAGATTCCTTTCTCCACAGAGGATGGACAAGGGAAAGCTCACAATGGTAGACTGATC
ACAGCCAACCCAGTGGTGACCAAGAAGGAGGAGCCTGTCAACATTGAGGCTGAACCTCCTTTTGGGGAAA
GTAACATAGTGATCGGAATTGGAGACAAAGCCTTGAAAATTAACTGGTACAAGAAAGGAAGCTCGATCGG
GAAGATGTTCGAGGCCACTGCCAGAGGTGCAAGGCGCATGGCTATCTTGGGAGACACAGCCTGGGACTTT
GGATCAGTGGGTGGTGTTCTAAATTCATTAGGGAAAATGGTGCACCAAATATTCGGAAGTGCTTACACAG
CCCTGTTTGGTGGAGTCTCATGGATAATGAAAATTGGAATAGGTGTCCTCTTAACCTGGATAGGGTTGAA
TTCAAAAAACACTTCCATGTCATTTTCATGCATTGTGATAGGAATTATTACACTCTATCTAGGAACTGTG
GTACAAGCT

>AY656672.1 Dengue virus type 3 isolate Apu envelope glycoprotein mRNA, partial cds
ATGAGATGCGTGGGAGTAGGAAACAGAGATTTTGTGGAAGGTCTGTCGGGAGCAACGTGGGTTGATGTGG
TGCTCGAGCACGGTGGGTGTGTGACCACCATGGCTAAGAACAAGCCTACGCTGGACATAGAGCTTCAGAA
GACCGAGGCCACCCAACTGGCGACCCTAAGGAAGTTATGCATTGAGGGAAAAATTACCAACATAACAACT
GACTCAAGGTGTCCTACCCAGGGGGAAGCGATTTTACCTGAGGAGCAGGACCAGAACTACGTGTGTAAGC
ACACATACGTGGATAGAGGTTGGGGAAACGGTTGTGGTTTGTTTGGAAAAGGAAGCTTGGTGACATGCGC
AAAATTTCAATGTCTAGAACCAATAGAGGGAAAAGTGGTGCAACATGAGAACCTTAAATACACTGTCACC
ATTACAGTGCACACAGGAGACCAACACCAGGTGGGAAATGACACGCAGGGAGTCACGGTTGAGATAACAC
CCCAGGCATCAACCGTTGAAGCTGTCTTGCCTGAATATGGAACCCTTGGGCTAGAATGTTCACCACGCAC
AGGTTTGGATTTCAATGAAATGATTCTATTGACAATGAAGAACAAAGCATGGATGGTACATAGGCAATGG
TTCTTTGACCTACCCCTACCATGGACATCAGGAGCCACAACGGAGACACCAACCTGGAACAGGAAAGAGC
TTCTTGTGACATTCAAAAATGCACATGCAAAAAAGCAAGAAGTAGTCGTCCTTGGATCGCAAGAGGGAGC
AATGCACACAGCGCTGACAGGAGCTACAGAGATTCAAAACTCAGGAGGTACAAGCATTTTTGCAGGGCAC
CTGAAATGTAGACTCAAGATGGACAAATTGGAACTCAAGGGGATGAGCTATGCAATGTGCTTGAATACCT
TTGTGTTGAAGAAAGAAGTCTCTGAAACGCAGCATGGGACAATACTCATTAAAGTTGAGTACAAAGGGGA
AGATGCACCTTGCAAGATTCCTTTCTCCACAGAGGATGGACAAGGGAAAGCTCACAATGGTAGACTGATC
ACAGCCAACCCAGTGGTGACCAAGAAGGAGGAGCCTGTCAACATTGAGGCTGAACCTCCTTTTGGGGAAA
GTAACATAGTGATCGGAATTGGAGACAAAGCCTTGAAAATCAACTGGTACAAGAAAGGAAGCTCGATCGG
GAAGATGTTCGAGGCCACTGCCAGAGGTGCAAGGCGCATGGCTATCTTGGGAGACACAGCCTGGGACTTT
GGATCAGTGGGTGGTGTTCTAAATTCATTAGGGAAAATGGTGCACCAAATATTCGGAAGTGCTTACACAG
CCCTGTTTGGTGGAGTCTCATGGATAATGAAAATTGGAATAGGTGTCCTCTTAACCTGGATAGGGTTGAA
TTCAAAAAACACTTCCATGTCATTTTCATGCATTGTGATAGGAATTATTACACTCTATCTGGGAACTGTG
GTACAAGCT

>AY656671.1 Dengue virus type 3 isolate 165 envelope glycoprotein mRNA, partial cds
ATGAGATGCGTGGGAGTAGGAAACAGAGATTTTGTGGAAGGTCTGTCGGGAGCAACGTGGGTTGATGTGG
TGCTCGAGCACGGTGGGTGTGTGACCACCATGGCTAAGAACAAGCCTACGCTGGACATAGAGCTTCAGAA
GACCGAGGCCACCCAACTGGCGACCCTAAGGAAGTTATGCATTGAGGGAAAAATTACCAACATAACAACT
GACTCAAGGTGTCCTACCCAGGGGGAAGCGATTTTACCTGAGGAGCAGGACCAGAACTACGTGTGTAAGC
ACACATACGTGGATAGAGGTTGGGGAAACGGTTGTGGTTTGTTTGGAAAAGGAAGCTTGGTGACATGCGC
AAAATTTCAATGTCTAGAACCAATAGAGGGAAAAGTGGTGCAACATGAGAACCTCAAATACACTGTCACC
ATTACAGTGCACACAGGAGACCAACACCAGGTGGGAAATGACACGCAGGGAGTCACGGTTGAGATAACAC
CCCAGGCATCAACCGTTGAAGCTGTCTTGCCTGAATATGGAACCCTTGGGCTAGAATGTTCACCACGCAC
AGGTTTGGATTTCAATGAAATGATTCTATTGACAATGAAGAACAAAGCATGGATGGTACATAGGCAATGG
TTCTTTGACCTACCCCTACCATGGACATCAGGAGCCACAACGGAGACACCAACTTGGAACAGGAAAGAGC
TTCTTGTGACATTCAAAAATGCACATGCAAAAAAGCAAGAAGTAGTCGTCCTTGGATCGCAAGAGGGAGC
AATGCACACAGCGCTGACAGGAGCTACAGAGATTCAAAACTCAGGAGGTACAAGCATTTTTGCAGGGCAC
TTGAAATGTAGACTCAAGATGGACAAATTGGAACTCAAGGGGATGAGCTATGCAATGTGCTTGAATACCT
TTGTGTTGAAGAAAGAAGTCTCTGAAACGCAGCATGGGACAATACTCATTAAAGTTGAGTACAAAGGGGA
AGATGCACCTTGCAAGATTCCTTTCTCCACAGAGGATGGACAAGGGAAAGCTCACAATGGTAGACTGATC
ACAGCCAACCCAGTGGTGACCAAGAAGGAGGAGCCTGTCAACATTGAGGCTGAACCTCCTTTTGGGGAAA
GTAACATAGTGATCGGAATTGGAGACAAAGCCTTGAAAATTAACTGGTACAAGAAAGGAAGCTCGATCGG
GAAGATGTTCGAGGCCACTGCCAGAGGTGCAAGGCGCATGGCTATCTTGGGAGACACAGCCTGGGACTTT
GGATCAGTGGGTGGTGTTCTAAATTCATTAGGGAAAATGGTGCACCAAATATTCGGAAGTGCTTACACAG
CCCTGTTTGGTGGAGTCTCATGGATAATGAAAATTGGAATAGGTGTCCTCTTAACCTGGATAGGGTTGAA
TTCAAAAAACACTTCCATGTCATTTTCATGCATTGTGATAGGAATTATTACACTCTATCTGGGAACTGTG
GTACAAGCT

>AY656670.1 Dengue virus type 3 isolate 164 envelope glycoprotein mRNA, partial cds
ATGAGATGCGTGGGAGTAGGAAACAGAGATTTTGTGGAAGGTCTGTCGGGAGCAACGTGGGTTGATGTGG
TGCTCGAGCACGGTGGGTGTGTGACCACCATGGCTAAGAACAAGCCTACGCTGGACATAGAGCTTCAGAA
GACCGAGGCCACCCAACTGGCGACCCTAAGGAAGTTATGCATTGAGGGAAAAATTACCAACATAACAACT
GACTCAAGGTGTCCTACCCAGGGGGAAGCGATTTTACCTGAGGAGCAGGACCAGAACTACGTGTGTAAGC
ACACATACGTGGATAGAGGTTGGGGAAACGGTTGTGGTTTGTTTGGAAAAGGAAGCTTGGTGACATGCGC
AAAATTTCAATGTCTAGAACCAATAGAGGGAAAAGTGGTGCAACATGAGAACCTTAAATACACTGTCACC
ATTACAGTGCACACAGGAGACCAACACCAGGTGGGAAATGACACGCAGGGAGTCACGGTTGAGATAACAC
CCCAGGCATCAACCGTTGAAGCTGTCTTGCCTGAATATGGAACCCTTGGGCTAGAATGTTCACCACGCAC
AGGTTTGGATTTCAATGAAATGATTCTATTGACAATGAAGAACAAAGCATGGATGGTACATAGGCAATGG
TTCTTTGACCTACCCCTACCATGGACATCAGGAGCCACAACGGAGACACCAACTTGGAACAGGAAAGAGC
TTCTTGTGACATTCAAAAATGCACATGCAAAAAAGCAAGAAGTAGTCGTCCTTGGATCGCAAGAGGGAGC
AATGCACACAGCGCTGACAGGAGCTACAGAGATTCAAAACTCAGGAGGTACAAGCATTTTTGCAGGGCAC
CTGAAATGTAGACTCAAGATGGACAAATTGGAACTCAAGGGGATGAGCTATGCAATGTGCTTGAATACCT
TTGTGTTGAAGAAAGAAGTCTCTGAAACGCAGCATGGGACAATACTCATTAAAGTTGAGTACAAAGGGGA
AGATGCACCTTGCAAGATTCCTTTCTCCACAGAGGATGGACAAGGGAAAGCTCACAATGGTAGACTGATC
ACAGCCAACCCAGTGGTGACCAAGAAGGAGGAGCCTGTCAACATTGAGGCTGAACCTCCTTTTGGGGAAA
GTAACATAGTGATCGGAATTGGAGACAAAGCCTTGAAAATCAACTGGTACAAGAAAGGAAGCTCGATCGG
GAAGATGTTCGAGGCCACTGCCAGAGGTGCAAGGCGCATGGCTATCTTGGGAGACACAGCCTGGGACTTT
GGATCAGTGGGTGGTGTTCTAAATTCATTAGGGAAAATGGTGCACCAAATATTCGGAAGTGCTTACACAG
CCCTGTTTGGTGGAGTCTCATGGATAATGAAAATTGGAATAGGTGTCCTCTTAACCTGGATAGGGTTGAA
TTCAAAAAACACTTCCATGTCATTTTCATGCATTGTGATAGGAATTATTACACTCTATCTGGGAACTGTG
GTACAAGCT

>AY656669.1 Dengue virus type 3 isolate 114 envelope glycoprotein mRNA, partial cds
ATGAGATGCGTGGGAGTAGGAAACAGAGATTTTGTGGAAGGTCTGTCGGGAGCAACGTGGGTTGATGTGG
TGCTCGAGCACGGTGGGTGTGTGACCACCATGGCTAAGAACAAGCCTACGCTGGACATAGAGCTTCAGAA
GACCGAGGCCACCCAACTGGCGACCCTAAGGAAGTTATGCATTGAGGGAAAAATTACCAACATAACAACT
GACTCAAGGTGTCCTACCCAGGGGGAAGCGATTTTACCTGAGGAGCAGGACCAGAACTACGTGTGTAAGC
ACACATACGTGGATAGAGGTTGGGGAAACGGTTGTGGTTTGTTTGGAAAAGGAAGCTTGGTGACATGCGC
AAAATTTCAATGTCTAGAACCAATAGAGGGAAAAGTGGTGCAACATGAGAACCTTAAATACACTGTCACC
ATTACAGTGCACACAGGAGACCAACACCAGGTGGGAAATGACACGCAGGGAGTCACGGTTGAGATAACAC
CCCAGGCATCAACCGTTGAAGCTGTCTTGCCTGAATATGGAACCCTTGGGCTAGAATGTTCACCACGCAC
AGGTTTGGATTTCAATGAAATGATTCTATTGACAATGAAGAACAAAGCATGGATGGTACATAGGCAATGG
TTCTTTGACCTACCCCTACCATGGACATCAGGAGCCACAACGGAGACACCAACTTGGAACAGGAAAGAGC
TTCTTGTGACATTCAAAAATGCACATGCAAAAAAGCAAGAAGTAGTCGTCCTTGGATCGCAAGAGGGAGC
AATGCACACAGCGCTGACAGGAGCTACAGAGATTCAAAACTCAGGAGGTACAAGCATTTTTGCAGGGCAC
CTGAAATGTAGACTCAAGATGGACAAATTGGAACTCAAGGGGATGAGCTATGCAATGTGCTTGAATACCT
TTGTGTTGAAGAAAGAAGTCTCTGAAACGCAGCATGGGACAATACTCATTAAAGTTGAGTACAAAGGGGA
AGATGCACCTTGCAAGATTCCTTTCTCCACAGAGGATGGACAAGGGAAAGCTCACAATGGTAGACTGATC
ACAGCCAACCCAGTGGTGACCAAGAAGGAGGAGCCTGTCAACATTGAGGCTGAACCTCCTTTTGGGGAAA
GTAACATAGTGATCGGAATTGGAGACAAAGCCTTGAAAATCAACTGGTACAAGAAAGGAAGCTCGATCGG
GAAGATGTTCGAGGCCACTGCCAGAGGTGCAAGGCGCATGGCTATCTTGGGAGACACAGCCTGGGACTTT
GGATCAGTGGGTGGTGTTCTAAATTCATTAGGGAAAATGGTGCACCAAATATTCGGAAGTGCTTACACAG
CCCTGTTTGGTGGAGTCTCATGGATAATGAAAATTGGAATAGGTGTCCTCTTAACCTGGATAGGGTTGAA
TTCAAAAAACACTTCCATGTCATTTTCATGCATTGTGATAGGAATTATTACACTCTATCTGGGAACTGTG
GTACAAGCT

>LX250403.1 WO 2017090762-A/16: Banked live viruses from attenuated dengue strains, and dengue vaccine using thereof as antigen
ATGAACCAACGAAAAAAGGTGGTTAGACCACCTTTCAATATGCTGAAACGCGAGAGAAACCGCGTATCAA
CCCCTCAAGGGTTGGTGAAGAGATTCTCAACCGGACTTTTTTCTGGGAAAGGACCCTTACGGATGGTGCT
AGCATTCATCACGTTTTTGCGAGTCCTTTCCATCCCACCAACAGCAGGGATTCTGAAAAGATGGGGACAG
TTGAAGAAAAATAAGGCCATCAGGATACTGATTGGATTCAGGAAGGAGATAGGCCGCATGCTGAACATCT
TGAACGGGAGAAAAAGGTCAACGATAACATTGCTGTGCTTGATTCCCACCGTAATGGCGTTTCACTTGTC
AACAAGAGATGGCGAACCCCTCATGATAGTGGCAAAACATGAAAGGGGGAGACCTCTCTTGTTTAAGACA
ACAGAGGGGATCAACAAATGCACTCTCATTGCCATGGACTTGGGTGAAATGTGTGAGGACACTGTCACGT
ATAAATGCCCCTTACTGGTCAATACCGAACCTGAAGACATTGATTGCTGGTGCAATCTCACGTCTACCTG
GGTCATGTATGGGACATGCACCCAGAGCGGAGAACGGAGACGAGAGAAGCGCTCAGTAGCTTTAACACCA
CATTCAGGAATGGGATTGGAAACAAGAGCTGAGACRTGGATGTCATCGGAAGGGGCTTGGAAGCATGCTC
AGAGAGTAGAGAGCTGGATACTCAGAAACCCAGGATTCGCGCTCTTGGCAGGATTTATGGCTTATATGAT
TGGGCAAACAGGAATCCAGCGAACTGTCTTCTTTGTCCTAATGATGCTGGTCGCCCCATCCTACGGAATG
CGATGCGTAGGAGTAGGAAACAGAGACTTTGTGGAAGGAGTCTCAGGTGGAGCATGGGTCGATCTGGTGC
TAGAACATGGAGGATGCGTCACAACCATGGCCCAGGGAAAACCAACCTTGGATTTTGAACTGACTAAGAC
AACAGCCAAGGAAGTGGCTCTGTTAAGAACCTATTGCATTGAAGCCTCAATATCAAACATAACCACGGCA
ACAAGATGTCCAACGCAAGGAGAGCCTTATCTAAAAGAGGAACAAGACCAACAGTACATTTGCCGGAGAG
ATGTGGTAGACAGAGGGTGGGGCAATGGCTGTGGCTTGTTTGGAAAAGGAGGAGTTGTGACATGTGCGAA
GTTTTCATGTTCGGGGAAGATAACAGGCAATTTGGTCCAAATTGAGAACCTTGAATACACAGTGGTTGTA
ACAGTCCACAATGGAGACACCCATGCAGTAGGAAATGACACATCCAATCATGGAGTTACAGCCACGATAA
CTCCCAGGTCACCATCGGTGGAAGTCAAATTGCCGGACTATGGAGAACTAACACTCGATTGTGAACCCAG
GTCTGGAATTGACTTTAATGAGATGATTCTGATGAAAATGAAAAAGAAAACATGGCTTGTGCATAAGCAA
TGGTTTTTGGATCTACCTCTACCATGGACAGCAGGAGCAGACACATCAGAGGTTCACTGGAATTACAAAG
AGAGAATGGTGACATTTAAGSTTCCTCATGCCAAGAGACAGGATGTGACAGTGCTGGGATCTCAGGAAGG
AGCCATGCATTCTGCCCTCGCTGGAGCCACAGAAGTGGACTCCGGTGATGGAAATCACATGTTTGCAGGA
CATCTCAAGTGCAAAGTCCGTATGGAGAAATTGAGAATCAAGGGAATGTCATACACGATGTGTTCAGGAA
AGTTCTCAATTGACAAAGAGATGGCAGAAACACAGCATGGGACAACAGTGGTGAAAGTCAAGTATGAAGG
TGCTGGAGCTCCGTGTAAAGTCCCCATAGAGATAAGAGATGTGAACAAGGAAAAAGTGGTTGGGCGTATC
ATCTCATCCACCCCTTTGGCTGAGAATACCAACAGTGCAACCAACATAGAGTTAGAACCCCCCTTTGGGG
ACAGCTACATAGTGATAGGTGTTGGAAACAGTGCATTAACACTCCATTGGTTCAGGAAAGGGAGTTCCAT
TGGCAAGATGTTTGAGTCCACATACAGAGGTGCAAAACGAATGGCCATTCTAGGTGAAACAGCTTGGGAT
TTTGGTTCCGTTGGTGGACTGTTCACATCATTGGGAAAGGCTGTGCACCAGGTTTTTGGAAGTGTGTATA
CAACCATGTTTGGAGGAGTCTCATGGATGATTAGAATCCTAATTGGGTTCCTAGTGTTGTGGATTGGCAC
GAACTCAAGGAACACTTCAATGGCTATGACGTGCATAGCTGTTGGAGGWATCACTCTGTTTCTGGGCTTC
ACAGTTCAAGCAGACATGGGTTGTGTGGTGTCATGGAGTGGGAAAGAATTGAAGTGTGGAAGCGGAATTT
TTGTGGTTGACAACGTGCACACTTGGACAGAACAGTACAAATTTCAACCGGAGTCCCCAGCGAGACTAGC
GTCTGCAATATTGAATGCCCACAAAGATGGGGTCTGTGGAATTAGATCAACCACGAGGCTGGAAAATGTC
ATGTGGAAGCAAATAACCAACGAGCTAAATTATGTTCTCTGGGAAGGAGGACATGACCTCACTGTAGTGG
CTGGGGATGTGAAGGGGGTGTTGACCAAAGGCAAGAGAGCACTCACACCCCCAGTGAATGATCTGAAATA
TTCATGGAAGACATGGGGAAAAGCAAAAATCTTCACCCCAGAAGCAAGAAATAGCACATTTTTAATAGAC
GGACCAGACACCTCCGAATGCCCCAATGAACGAAGAGCATGGAACTTTCTTGAGGTGGAAGACTATGGAT
TTGGCATGTTCACGACCAACATATGGATGAAATTCCGAGAAGGAAGTTCAGAAGTGTGTGACCACAGGTT
AATGTCAGCGGCAATTAAAGATCAGAAAGCTGTGCATGCTGACATGGGTTATTGGATAGAGAGCTCAAAA
AACCAGACCTGGCAGATAGAGAAAGCATCTCTTATTGAAGTGAAAACATGTCTGTGGCCCAAGACCCACA
CATTGTGGAGCAATGGAGTGCTGGAAAGCCAGATGCTCATTCCAAAATCATATGCGGGCCCTTTTTCACA
CCACAATTACCGCCAGGGCTATGCCACGCAAACCGTGGGCCCATGGCACTTAGGCAAATTAGAGATAGAC
TTTGGAGAATGCCCCGGAACAACAGTCGCAATTCAGGAGGATTGTGACCATAGAGGCCCATCTTTGAGGA
CCACCACTGCATCTGGAAAACTAGTCACGCAATGGTGCTGCCGCTCCTGCACGATGCCTCCCTTAAGGTT
CTTGGGAGAAGATGGGTGCTGGTATGGGATGGAGATTAGGCCCTTGAGTGAAAAAGAAGAGAACATGGTC
AAATCACAGGTAACGGCCGGACAGGGCACATCAGAAACTTTTTCTATGGGTCTGTTGTGCCTGACCTTGT
TTGTGGAAGAATGCTTGAGGAGAAGAGTCACTAGGAAACACATGATATTGGTTGTGGTGATCACTCTTTG
TGCCATCATCCTAGGAGGCCTCACATGGATGGACTTACTACGAGCCCTCATCATGTTGGGGGACACTATG
TCTGGTAGAATAGGAGGACAGATCCACCTAGCCATCATGGCAGTGTTCAAGATGTCACCAGGATAYGTGC
TGGGTGTGTTTTTAAGGAAACTCACTTCAAGAGAGACAGCACTAATGGTAATAGGAATGGCCATGACAAC
GGTGCTTTCAATTCCACATGACCTTATGGAACTCATTGATGGAATATCACTGGGGCTAATTTTGCTAAAA
ATAGTGACACATTTTGACAACACCCAAGTGGGAACCTTAGCCCTTTCCTTGACCTTCATAAGATCAACAA
TGCCATTGGTCATGGCTTGGAGGACCATTATGGCTGTGTTGTTTGTGGTCACACTCATTCCTTTGTGCAG
GACAAGCTGTCTTCAAAAACAGTCTCATTGGGTAGAAATAACAGCACTCATCCTAGGAGCCCAAGCTCTG
CCAGTGTACCTAATGACTCTTATGAAAGGAGCCTCAAGAAGATCTTGGCCTCTTAACGAGGGCATAATGG
CTGTGGGTTTGGTTAGTCTCTTAGGAAGCGCTCTTTTAAAGAATGATGTCCCTTTRGCTGGCCCAATGGT
GGCAGGAGGCTTACTTCTGGCGGCTTACGTGATGAGTGGTAGCTCAGCAGATCTGTYACTAGAGAAGGCC
GCCAATGTGCAGTGGGATGAAATGGCAGACATAACAGGCTCAAGCCCAATCATAGAAGTGAAGCAGGATG
AAGATGGCTCTTTCTCCATACGGGACGTCGAGGAAACCAATATGATAACCCTTTTGGTGAAACTGGCACT
GATAACAGTGTCAGGTCTCTACCCCTTGGCAATTCCAGTCACAATGACCTTATGGTACATGTGGCAAGTG
AAAACACAAAGATCAGGAGCCCTGTGGGACGTCCCCTCACCCGCTGCCACTCAAAAAGCCGCACTGTCTG
AAGGAGTGTACAGGATCATGCAAAGAGGGTTATTTKGGAAAACTCAGGTTGGAGTAGGGATACACATGGA
AGGTGTATTTCACACAATGTGGCATGTAACAAGAGGATCAGTGATCTGCCATGAGACTGGGAGATTGGAG
CCATCTTGGGCTGACGTCAGGAATGACATGATATCATACGGTGGGGGATGGAGACTTGGAGACAAATGGG
ACAAAGAAGAAGATGTTCAGGTCCTCGCCATAGAACCAGGAAAAAATCCTAAACATGTCCAAACGAAACC
CGGCCTTTTCAAGACCCTAACTGGAGAAATTGGAGCAGTAACATTAGATTTCAAACCCGGAACGTCTGGT
TCTCCCATCATCAACAGGAAAGGAAAAGTCATCGGACTCTATGGAAATGGAGTAGTTACCAAATCAGGTG
ATTACGTCAGTGCCATAACGCAAGCCGAAAGAATTGGAGAGCCAGATTATGAAGTGGATGAGGACATTTT
TCGAAAGAAAAGATTAACTATAATGGACTTACACCCCGGAGCTGGAAAGACAAAAAGAATTCTTCCATCA
ATAGTGAGAGAAGCCTTAAAAAGGAGGCTGCGAACCTTGATTTTGGCTCCCACGAGAGTGGTGGCGGCCG
AGATGGAAGAGGCCCTACGTGGACTGCCAATCCGTTATCAGACCCCAGCTGTGAAATCAGAACACACAGG
AAGAGAGATTGTAGACCTCATGTGTCATGCAACCTTCACAACAAGACTTTTGTCATCAACCAGAGTTCCA
AATTACAACCTCATAGTGATGGATGAAGCACATTTCACCGATCCTTCTAGTGTCGCGGCTAGAGGATACA
TCTCGACCAGGGTGGAAATGGGAGAGGCAGCAGCCATCTTCATGACCGCAACCCCTCCCGGAGCGACAGA
TCCCTTTCCCCAGAGCAACAGCCCAATAGAAGACATCGAGAGGGAAATTCCGGAAAGGTCATGGAACACA
GGGTTCGACTGGATAACAGACTACCAAGGGAAAACTGTGTGGTTTGTTCCCAGCATAAAAGCTGGAAATG
ACATTGCAAATTGTTTGAGAAAGTCGGGAAAGAAAGTTATCCAGTTGAGTAGGAAAACCTTTGATACAGA
GTATCCAAAAACGAAACTCACGGACTGGGATTTTGTGGTCACTACAGACATATCTGAAATGGGGGCCAAT
TTTAGAGCTGGGAGAGTGATAGACCCTAGGAGATGCCTCAAGCCAGTTATCCTAACAGATGGGCCAGAGA
GAGTCATTTTAGCAGGTCCTATTCCAGTGACTCCAGCAAGCGCTGCTCAGAGAAGAGGGCGAATAGGAAG
GAACCCAGCACAAGAAGACGACCAATACGTTTTCTCCGGAGACCCACTAAAAAATGATGAAGATCATGCC
CACTGGACAGAAGCAAAGATGCTGCTTGACAATATCTACACCCCAGAAGGGATCATTCCAACATTGTTTG
GTCCGGAAAGGGAAAAAACCCAAGCCATTGATGGAGAGTTTCGCCTCAGAGGGGAACAAAGGAAGACTTT
TGTGGAATTAATGAGGAGAGGAGACCTTCCGGTGTGGCTGAGCTATAAGGTAGCTTCTGCTGGCATTTCT
TACAAAGATCGGGAATGGTGCTTCACAGGGGAAAGGAATAACCAAATTTTAGAAGAAAACATGGAGGTTG
AAATTTGGACTAGAGAGGGAGAAAAGAAAAAGCTAAGGCCAAGATGGTTAGATGCACGTGTATACGCTGA
CCCCATGGCTTTGAAGGATTTYAAGGAGTTTGCTAGTGGAAGGAAGAGCATAACTCTCGACATCCTAACA
GAGATTGCCAGTTTGCCAACTTACCTTTCCTCTAGGGCCAAGCTCGCCCTTGATAACATAGTCATGCTCC
ACACAACAGAAAGAGGAGGGAGGGCCTACCAACACGCCCTGAACGAACTCCCGGAGTCACTGGAAACACT
TATGCTTGTAGCTTTACTAGGTGCTATGACAGCAGGTATCTTCCTGTTTTTCATGCAAGGGAAAGGAATA
GGGAAATTGTCAATGGGTTTGATAACCATTGCGGTGGCTAGTGGCTTGTTCTGGGTAGCAGAAATTCAAC
CCCAGTGGATAGCGGCCTCAATCATACTAGAGTTTTTTCTCATGGTACTGTTGATACCGGAACCAGAAAA
ACAAAGGACCCCACAAGACAATCAATTGATCTACGTCATATTGACCATTCTCACCATTATTGGTCTCATA
GCAGCCAACGAGATGGGGCTGATTGAAAAAACAAAAACGGATTTTGGGTTTTACCAGGTAAAAACAGAAA
CCACCATCCTCGATGTGGACTTGAGACCAGCTTCAGCATGGACGCTCTATGCAGTAGCCACCACAATTCT
GACTCCCATGCTGAGACACACCATAGAAAACACGTCGGCCAACCTATCTCTAGCAGCCATTGCCAACCAG
GCGGCCGTCCTAATGGGGCTTGGAAAAGGATGGCCGCTCCACAGAATGGACCTCGGTGTGCCGCTGTTAG
CAATGGGATGCTATTCTCAAGTGAACCCAACAACTTTGACAGCATCCTTAGTCATGCTTTCAGTCCATTA
TGCAATAATAGGTCCAGGATTGCAGGCAAAAGCCACAAGAGAGGCCCAGAAAAGGACAGCTGCTGGGATC
ATGAAAAACCCCACGGTGGACGGGATAACAGTAATAGATCTAGAACCAATATCCTATGACCCAAAATTTG
AAAAGCAATTAGGGCAGGTCATGCTACTCGTCTTGTGTGCTGGACAACTACTCTTGATGAGAACAACATG
GGCTTTCTGTGAAGTCTTGACTTTGGCCACAGGACCAATCTTGACCTTGTGGGAGGGCAACCCGGGAAGG
TTTTGGAACACGACCATAGCCGTATCCACCGCCAACATTTTCAGGGGAAGTTACCTGGCGGGAGCTGGAC
TGGCTTTTTCACTCATAAAGAATGTACAAACCCCTAGGAGGGGAACTGGGACCACAGGAGAGACACTGGG
AGAGAAGTGGAAGAGACAGCTAAACTCATTAGACAGAAAAGAGTTTGAAGAGTATAAAAGAAGTGGAATA
CTAGAAGTGGACAGGACTGAAGCCAAGTCTGCCCTGAAAGATGGGTCTAAAATCAAGCATGCAGTATCTA
GAGGGTCCAGTAAGATTAGATGGATTGTTGAGAGAGGGATGGTAAAGCCAAAAGGGAAAGTTGTAGATCT
TGGCTGTGGGAGAGGAGGATGGTCTTATTACATGGCGACGCTCAAGAACGTGACTGAAGTGAAAGGGTAT
ACAAAAGGAGGTCCAGGACATGAAGAACCGATTCCCATGGCTACTTATGGCTGGAATTTGGTCAAACTCC
ATTCAGGGGTTGACGTGTTCTACAAACCCACAGAGCAAGTGGACACYCTGCTCTGTGATATTGGGGAGTC
ATCTTCTAATCCAACAATAGAGGAAGGAAGAACATTAAGAGTTTTGAAGATGGTGGAGCCATGGCTCTCT
TCAAAACCTGAATTCTGCATCAAAGTCCTTAACCCCTACATGCCAACAGTCATAGAAGAGCTGGAGAAAC
TGCAGAGAAAACATGGTGGGAACCTTGTCAGATGCCCGCTGTCCAGGAACTCCACCCATGAGATGTATTG
GGTGTCAGGAGCGTCGGGAAACATTGTGAGCTCTGTGAACACAACATCAAAGATGTTGTTGAACAGGTTC
ACAACAAGGCATAGGAAACCCACTTATGAGAAGGACGTAGATCTTGGGGCAGGAACGAGAAGTGTCTCCA
CTGAAACAGAAAAACCAGACATGACAATTATTGGGAGAAGGCTTCAGCGATTGCAAGAGGAGCACAAAGA
AACCTGGCATTATGATCAGGAAAACCCATACAGAACCTGGGCGTATCATGGAAGCTATGAAGCTCCTTCG
ACAGGCTCTGCATCCTCCATGGTGAACGGGGTAGTAAAACTGCTAACAAAACCTTGGGATGTGGTTCCAA
TGGTGACCCAGTTAGCCATGACAGACACAACCCCTTTTGGGCAACAAAGAGTGTTCAAAGAGAAGGTGGA
TACCAGAACACCACAACCAAAACCCGGTACACGAATGGTTATGACCACGACAGCCAATTGGCTGTGGGCC
CTCCTTGGGAAGAAGAAAAATCCCAGACTGTGCACAAGGGAAGAGTTCATCTCAAAAGTTAGATCAAACG
CAGCCATAGGCGCAGTCTTTCAGGAAGAACAGGGATGGACATCAGCCAGTGAAGCTGTGAATGACAGCCG
GTTTTGGGAACTGGTTGACAAAGAAAGGGCCCTACACCAGGAAGGGAAATGTGAATCGTGTGTCTACAAC
ATGATGGGAAAACGTGAGAAAAAGTTAGGAGAGTTTGGCAGAGCCAAGGGAAGCCGAGCAATCTGGTACA
TGTGGCTGGGAGCGCGGTTTCTGGAATTTGAAGCCCTGGGTTTTTTGAATGAAGATCACTGGTTTGGCAG
AGAAAATTCATGGAGTGGAGTGGAAGGGGAAGGTCTGCACAGATTGGGATATATCCTGGAGGAGATAGAC
AAGAAGGATGGAGACCTAATGTATGCTGATGACACAGCAGGCTGGGACACAAGAATCACTGAGGATGACC
TTCAAAATGAAGAACTGATCACGGAACAGATGGCCCCCCACCACAAGATCCTAGCCAAAGCCATTTTCAA
ACTAACCTATCAAAACAAAGTGGTGAAAGTCCTCAGACCCACACCGAGAGGAGCGGTGATGGATATCATA
TCCAGGAAAGACCAAAGAGGTAGTGGACAAGTTGGAACATATGGTTTGAACACATTCACCAACATGGAAG
TTCAACTCATCCGCCAAATGGAAGCTGAAGGAGTCATCACACAAGATGACATGCAGAACCCAAAAGGGTT
GAAAGAAAGAGTTGAGAAATGGCTGAAAGAGTGTGGTGTCGACAGGTTAAAGAGGATGGCAATCAGTGGA
GACGATTGCGTGGTGAAGCCCCTGGATGAGAGGTTTGGCACTTCCCTCCTCTTCTTGAACGACATGGGAA
AGGTGAGGAAAGACATTCCGCAGTGGGAACCATCTAAGGGATGGAAAAACTGGCAAGAGGTTCCTTTTTG
CTCCCACCACTTTCACAAGATCTTCATGAAGGATGGCCGCTCACTAGTTGTTCCATGTAGAAACCAGGAT
GAACTGATAGGGAGAGCCAGAATCTCGCAGGGGGCTGGATGGAGCTTAAGAGAAACAGCCTGCCTGGGCA
AAGCTTACGCCCAGATGTGGTCGCTCATGTACTTCCACAGAAGGGATCTGCGTTTAGCCTCCATGGCCAT
ATGCTCAGCAGTTCCAACGGAATGGTTTCCAACAAGCAGAACAACATGGTCAATCCACGCYCATCATCAG
TGGATGACCACTGAAGATATGCTCAAAGTGTGGAACAGAGTGTGGATAGAAGACAACCCTAATATGACTG
ACAAGACTCCAGTCCATTCGTGGGAAGATATACCTTACCTAGGGAAAAGAGAGGATTTGTGGTGTGGATC
CCTGATTGGACTTTCTTCCAGAGCCACCTGGGCGAAGAACATTCACACGGCCATAACCCAGGTCAGRAAC
CTGATCGGAAAAGAGGAATACGTGGATTACATGCCAGTAATGAAAAGATACAGCGCTCCTTCAGAGAGTG
AAGGAGTTCTG

>LX250402.1 WO 2017090762-A/15: Banked live viruses from attenuated dengue strains, and dengue vaccine using thereof as antigen
ATGAACAACCAACGGAAAAAGACGGGAAAACCGTCTATCAATATGCTGAAACGCGTGAGAAACCGTGTGT
CAACTGGATCACAGTTGGCGAAGAGATTCTCAAGAGGATTGCTGAACGGCCAAGGACCAATGAAATTGGT
TATGGCATTTATAGCTTTCCTCAGATTTCTAGCCATTCCACCGACAGCAGGAGTCTTGGCTAGATGGGGT
ACCTTTAAGAAGTCGGGGGCTATTAAGGTCTTAAAAGGCTTCAAGAAGGAGATCTCAAACATGCTGAGCA
TTATCAACAAACGGAAAAAGACATCGCTCTGTCTCATGATGATGTTACCAGCAACACTTGCTTTCCACTT
AACTTCACGAGATGGAGAGCCGCGCATGATTGTGGGGAAGAATGAAAGAGGAAAATCCCTACTTTTCAAG
ACAGCCTCTGGAATCAACATGTGCACACTCATAGCTATGGATCTGGGAGAGATGTGTGATGACACGGTCA
CTTACAAATGCCCCCACATTACCGAAGTGGAGCCTGAAGACATTGACTGCTGGTGCAACCTTACATCGAC
ATGGGTGACTTATGGAACATGCAATCAAGCTGGAGAGCATAGACGCGATAAGAGATCAGTGGCGTTAGCT
CCCCATGTTGGCATGGGACTGGACACACGCACTCAAACCTGGATGTCGGCTGAAGGAGCTTGGAGACAAG
TCGAGAAGGTAGAGACATGGGCCCTTAGGCACCCAGGGTTTACCATACTAGCCCTATTTCTTGCCCATTA
CATAGGCACTTCCTTGACCCAGAAAGTGGTTATTTTTATACTATTAATGCTGGTTACCCCATCCATGACA
ATGAGATGTGTAGGAGTAGGAAACAGAGATTTTGTGGAAGGCCTATCGGGAGCTACGTGGGTTGACGTGG
TGCTCGAGCACGGTGGGTGTGTGACTACCATGGCTAAGAACAAGCCCACGCTGGACATAGAGCTTCAGAA
GACCGAGGCCACCCAACTGGCGACCCTAAGGAAGCTATGCATTGAGGGAAAAATTACCAACATAACAACC
GACTCAAGATGTCCCACCCAAGGGGAAGCGATTTTACCTGAGGAGCAGGACCAGAACTACGTGTGTAAGC
ATACATACGTGGACAGAGGCTGGGGAAACGGTTGTGGTTTGTTTGGCAAGGGAAGCTTGGTGACATGCGC
GAAATTTCAATGTTTAGAATCAATAGAGGGAAAAGTGGTGCAACATGAGAACCTCAAATACACCGTCATC
ATCACAGTGCACACAGGAGACCAACACCAGGTGGGAAATGAAACGCAGGGAGTCACGGCTGAGATAACAC
CCCAGGCATCAACCGCTGAAGCCATTTTACCTGAATATGGAACCCTCGGGCTAGAATGCTCACCACGGAC
AGGTTTGGATTTCAATGAAATGATCTCATTGACAATGAAGAACAAAGCATGGATGGTACATAGACAATGG
TTCTTTGACTTACCCCTACCATGGACATCAGGAGCTACAGCAGAAACACCAACTTGGAACAGGAAAGAGC
TTCTTGTGACATTTAAAAATGCACATGCAAAAAAGCAAGAAGTAGTTGTTCTTGGATCACAAGAGGGAGC
AATGCATACAGCACTGACAGGAGCTACAGAGATCCAAACCTCAGGAGGCACAAGTATCTTTGCGGGGCAC
TTAAAATGTAGACTCAAGATGGACAAATTGGAACTCAAAGGGATGAGCTATGCAATGTGCTTGGGTAGCT
TTGTGTTGAAGAAAGAAGTCTCCGAAACGCAGCATGGGACAATACTCATTAAGGTTGAGTACAAAGGGGA
AGATGCACCCTGCAAGATTCCTTTCTCCACGGAGGATGGACAAGGAAAAGCTCACAATGGCAGACTGATC
ACAGCCAATCCAGTGGTGACCAAGAAGGAGGAGCCTGTCAACATTGAGGCTGAACCTCCTTTTGGAGAAA
GTAACATAGTAATTGGAATTGGAGACAAAGCCCTGAAAATCAACTGGTACAAGAAGGGAAGCTCGATTGG
GAAGATGTTCGAGGCTACTGCCAGAGGTGTAAGGCGCATGGCCATCTTGGGAGACACAGCCTGGGACTTT
GGATCAGTGGGTGGTGTTTTGAATTCATTAGGGAAAATGGTCCACCAAATATTTGGGAGTGCTTACACAG
CCCTATTTGGTGGAGTCTCCTGGATGATGAAAATTGGAATAGGTGTCCTCTTAACCTGGATAGGGTTGAA
CTCAAAAAATACTTCTATGTCATTTTCATGCATCGCGATAGGAATCATTAYACTCTATCTGGGAGCCGTG
GTGCAAGCTGACATGGGGTGTGTCATAAACTGGAAAGGCAAAGAACTCAAATGTGGAAGTGGAATTTTCG
TCACTAATGAGGTCCACACCTGGACAGAGCAATACAAATTTCAAGCAGACTCCCCCAAGAGACTGGCAAC
AGCCATTGCAGGCGCTTGGGAAAATGGAGTGTGCGGAATTAGGTCAACAACCAGAATGGAGAACCTCTTG
TGGAAGCAAATAGCCAATGAACTGAATTACATATTATGGGAAAACAACATTAAATTAACGGTAGTTGTAG
GCGACATAACTGGGGTCTTAGAGCAAGGGAAAAGAACACTAACACCACAACCCATGGAGCTAAAATATTC
TTGGAAAACATGGGGAAAGGCAAAAATAGTGACAGCTGAAACACAAAATTCCTCTTTCATAATAGATGGG
CCAAGCACACCGGAGTGTCCAAGTGCCTCAAGAGCATGGAATGTGTGGGAGGTGGAGGATTACGGGTTCG
GAGTTTTCACAACCAACATATGGCTGAAACTCCGAGAGGTGTACACCCAACTATGTGACCATAGGCTAAT
GTCGGCAGCCGTCAAGGATGAGAGGGCTGTACATGCCGACATGGGCTATTGGATAGAAAGCCAAAAGAAT
GGGAGTTGGAAGCTAGAAAAAGCATCCTTCATAGAGGTGAAAACCTGCACATGGCCAAAATCACACACTC
TCTGGAGCAATGGTGTGCTAGAGAGTGACATGATTATCCCAAAGAGTCTAGCTGGTCCCATTTCGCAACA
CAACCACAGGCCCGGGTACCACACCCAAACGGCAGGACCCTGGCACTTAGGAAAATTGGAGCTGGACTTC
AACTATTGTGAAGGAACAACAGTTGTCATCTCAGAAAACTGTGGGACAAGAGGCCCATCATTGAGAACAA
CAACGGTGTCAGGGAAGTTGATACACGAATGGTGCTGCCGCTCGTGCACACTTCCTCCCCTACGATACAT
GGGAGAAGACGGCTGCTGGTATGGCATGGAAATCAGACCCATTAATGAGAAAGAAGAGAATATGGTAAAG
TCTCTAGCCTCAGCAGGGAGTGGAAAGGTGGACAACTTCACAATGGGTGTCTTGTGTTTGGCAATCCTCT
TTGAAGAGGTGATGAGAGGAAAATTTGGGAAAAAACACATGATTGCAGGGGTTCTCTTCACGTTTGTGCT
CCTCCTCTCAGGGCAAATAACATGGAGAGACATGGCGCACACACTCATAATGATTGGGTCCAACGCCTCT
GACAGAATGGGGATGGGCGTCACTTACCTAGCTCTAATTGCAACATTTAAAATTCAGCCACTCCTGGCTT
TGGGATTCTTCCTGAGGAAACTGACATCTAGAGAAAATTTATTGCTGGGAGTTGGGTTGGCCATGGCAAC
AACGTTACGACTGCCAGAGGACATTGAACAGATGGCGAATGGAATTGCTTTGGGGCTCATGGCTCTTAAA
CTGATAACACAATTTGAAACATACCAACTATGGACGGCATTAGTTTCCCTAACGTGTTCAAATACAATTT
TCACGTTGACTGTTGCCTGGAGAACAGCCACTCTGATTTTAGCCGGAATTTCGCTTTTGCCAGTGTGCCA
GTCTTCGAGCATGAGGAAAACAGATTGGCTCCCAATGACTGTGGCAGCTATGGGAGCTCAACCCCTACCA
CTTTTTATTTTCAGTCTGAAAGATACACTCAAAAGGAGAAGCTGGCCACTGAATGAGGGGGTGATGGCAG
TTGGACTTGTGAGCATTCTAGCTAGTTCTCTCCTTAGGAATGATGTGCCTATGGCTGGACCATTAGTGGC
TGGGGGCTTGCTGATAGCGTGCTACGTCATAACTGGCACGTCAGCAGACCTCACTGTAGAAAAGGCAGCA
GATGTAACATGGGAGGAAGAGGCCGAGCAAACAGGAGTGTCCCACAATTTAATGGTCACAGTTGATGATG
ATGGAACAATGAGAATAAAAGATGACGAGACTGAGAACATCTTAACAGTGCTTTTAAAAACAGCACTACT
AATAGTATCAGGCATCTTTCCATACTCCATACCCGCAACACTGTTGGTCTGGCATACTTGGCAAAAGCAA
ACCCAAAGATCCGGCGTCCTATGGGACGTACCCAGCCCCCCAGAGACACAGAAAGCGGAACTGGAAGAAG
GGGTCTATAGGATCAAACAGCAAGGAATTTTTGGGAAAACCCAAGTGGGGGTTGGAGTACAGAAAGAAGG
AGTTTTCCACACCATGTGGCATGTCACAAGAGGGGCAGTGTTGACACACAATGGGAAAAGACTGGAACCA
AACTGGGCTAGCGTGAAAAAAGATCTGATTTCATACGGAGGAGGATGGAGATTGAGTGCACAATGGAAAA
AGGGGGAGGAGGTGCAGGTTATTGCCGTAGAGCCTGGGAAGAACCCAAAGAACTTTCAAACCATGCCAGG
CATTTTTCAGACAACAACAGGGGAAATAGGAGCAATTGCACTGGATTTCAAGCCTGGAACTTCAGGATCT
CCCATCATAAACAGAGAGGGAAAGGTAGTGGGACTGTATGGCAATGGAGTGGTTACAAAGAATGGAGGCT
ATGTCAGTGGAATAGCGCAAACAAATGCAGAACCAGATGGACCGACACCAGAGTTGGAAGAAGAGATGTT
CAAAAAGCGAAATCTAACCATAATGGATCTCCATCCTGGGTCAGGAAAGACGCGGAAATATCTTCCAGCT
ATTGTTAGAGAGGCAATCAAGAGACGCTTAAGGACTCTAATTTTGGCACCAACAAGGGTAGTTGCAGCTG
AGATGGAAGAAGCATTGAAAGGGCTCCCAATAAGGTATCAAACAACTGCAACAAAATCTGAACACACAGG
AAGAGAGATTGTTGATCTAATGTGTCACGCAACGTTCACAATGCGCTTGCTGTCACCAGTCAGGGTTCCA
AACTACAACTTGATAATAATGGATGAGGCCCATTTCACAGACCCAGCCAGTATAGCGGCTAGAGGGTACA
TATCAACTCGTGTAGGAATGGGAGAGGCAGCCGCAATTTTCATGACAGCAACACCCCCTGGAACAGCTGA
TGCCTTTCCTCAGAGCAACGCTCCAATTCAAGATGAAGAGAGAGACATACCGGAACGCTCATGGAATTCA
GGCAATGAATGGATTACTGACTTTGTTGGGAAGACAGTGTGGTTTGTCCCTAGCATCAAAGCCGGAAATG
ACATAGCAAACTGCTTGCGGAAAAATGGAAAAAAGGTTATTCAACTCAGCAGGAAGACCTTTGACACAGA
ATATCAAAAGACCAAACTGAATGATTGGGACTTTGTGGTGACAACAGACATTTCAGAAATGGGAGCCAAT
TTCAAAGCAGATAGAGTGATCGACCCAAGAAGATGTCTCAAGCCGGTGATTTTGACAGATGGACCCGAGC
GGGTGATCCTGGCTGGACCAATGCCAGTCACCGTAGCGAGCGCTGCGCAAAGGAGAGGGAGAGTTGGCAG
GAACCCACAAAAAGAAAATGACCAGTACATATTCATGGGCCAGCCTCTCAACAATGATGAAGACCATGCT
CACTGGACAGAAGCAAAAATGCTGCTGGACAACATCAACACACCAGAAGGGATTATACCAGCTCTCTTTG
AACCAGAAAGGGAGAAGTCAGCCGCCATAGACGGCGAATACCGCCTGAAGGGTGAGTCCAGGAAGACTTT
CGTGGAACTCATGAGGAGGGGTGACCTCCCAGTTTGGCTAGCCCATAAAGTAGCATCAGAAGGGATCAAA
TATACAGATAGAAAATGGTGCTTTGATGGAGAACGTAATAATCAAATTTTAGAGGAGAATATGGATGTGG
AAATCTGGACAAAGGAAGGAGAAAAGAAAAAACTGAGACCTAGGTGGCTTGATGCCCGCACTTATTCAGA
TCCTTTAGCACTCAAAGAATTCAAGGATTTTGCAGCTGGCAGAAAGTCAATCGCCCTTGATCTTGTGACA
GAAATAGGAAGAGTGCCTTCACACTTAGCCCACAGAACGAGAAACGCCCTGGATAATTTGGTGATGCTGC
ACACGTCAGAACATGGCGGTAGGGCCTACAGGCATGCAGTGGAGGAACTACCAGAAACGATGGAAACACT
CTTACTCCTGGGACTGATGATCTTGTTAACAGGTGGAGCAATGCTCTTCTTGATATCAGGTAAAGGGATT
GGAAAGACTTCAATAGGACTCATTTGTGTAATTGCTTCCAGCGGCATGTTATGGATGGCTGATGTCCCAC
TCCAATGGATCGCATCGGCTATAGTCCTGGAGTTTTTTATGATGGTGTTGCTCATACCAGAACCAGAAAA
GCAGAGAACTCCCCAAGACAACCAACTCGCATATGTCGTGATAGGCATACTTACATTGGCTGCAATAGTA
GCGGCCAATGAAATGGGACTGTTGGAAACTACAAAGAGAGATTTAGGAATGTCTAAAGAACCAGGTGTTG
TTTCTCCAACCAGCTATTTGGATGTGGACTTGCACCCAGCATCAGCCTGGACATTGTACGCCGTGGCCAC
AACAGTAATAACACCAATGTTGAGACACACCATAGAGAATTCCACAGCAAATGTGTCTCTGGCAGCCATA
GCTAACCAGGCAGTGGTCCTGATGGGTTTAGACAAAGGATGGCCGATATCGAAAATGGACTTGGGCGTAC
CACTATTGGCACTGGGTTGCTATTCACAAGTGAACCCACTAACTCTTGCAGCGGCAGTACTTTTGCTAGT
CACACATTATGCAATTATAGGTCCAGGATTGCAGGCAAAAGCCACCCGTGAAGCTCAGAAAAGGACAGCT
GCTGGAATAATGAAGAATCCAACGGTGGATGGAATAATGACAATAGACCTAGATCCTGTAATATATGATT
CAAAATTTGAAAAGCAACTAGGACAGGTCATGCTCCTGGTTCTGTGTGCAGTCCAACTTTTATTGATGAG
AACATCATGGGCCTTGTGTGAAGTTYTAACCCTAGCCACAGGACCAATAACAACACTCTGGGAAGGATCA
CCTGGGAAGTTCTGGAACACCACGATAGCTGTTTCCATGGCGAACATCTTTAGAGGGAGCTATTTAGCAG
GAGCTGGGCTTGCTTTTTCTATCATGAAATCAGTTGGAACAGGAAAGAGAGGAACAGGGTCACAAGGTGA
AACCTTAGGAGAAAAGTGGAAAAAGAAATTAAATCAGTTATCCCGGAAAGAGTTTGACCTTTACAAGAAA
TCCGGAATCACCGAAGTGGATAGAACAGAAGCCAAAGAAGGGTTAAAAAGAGGAGAAATAACACACCATG
CCGTGTCCAGAGGCAGCGCAAAACTTCAATGGTTCGTGGAGAGAAACATGGTCATTCCTGAAGGAAGAGT
CATAGACCTAGGCTGTGGAAGAGGAGGCTGGTCATATTACTGTGCAGGACTGAAAAAAGTTACAGAAGTG
CGAGGATACACAAAAGGCGGCCCAGGACACGAAGAACCAGTACCTATGTCTACATACGGATGGAACATAG
TCAAGTTAATGAGTGGAAAGGATGTTTTTTATCTGCCACCTGAAAAGTGTGATACCCTATTGTGTGACAT
TGGAGAATCTTCACCAAGCCCAACAGTGGAAGAAAGCAGAACCATAAGAGTTTTGAAGATGGTTGAACCA
TGGCTAAAGAACAACCAGTTTTGCATTAAAGTATTGAACCCATACATGCCAACTGTGATTGAGCACTTAG
AAAGACTACAAAGGAAACATGGAGGAATGCTTGTGAGAAATCCACTCTCACGAAACTCCACGCACGAAAT
GTATTGGATATCCAATGGTACAGGCAATATCGTCTCTTCAGTCAACATGGTATCCAGATTGCTACTGAAC
AGATTCACAATGACACACAGGAGACCCACCATAGAGAAAGATGTGGATCTAGGAGCAGGAACCCGACATG
TCAATGCGGAACCAGAAACACCCAACATGGATGTCATTGGGGAAAGAATAAAAAGGATCAAAGAGGAGCA
TAGTTCAACATGGCACTATGATGATGAAAATCCTTACAAAACGTGGGCTTACCATGGATCCTATGAAGTA
AAAGCCACAGGCTCAGCCTCCTCCATGATAAATGGAGTCGTGAAACTCCTCACAAAACCATGGGATGTGG
TGCCCATGGTGACACAGATGGCAATGACAGATACAACTCCATTCGGCCAGCAAAGAGTTTTTAAAGAGAA
AGTGGACACCAGGACACCTAGGCCCATGCCAGGAACAAGAAAGGTTATGGAGATCACAGCGGAGTGGCTT
TGGAGGACCCTGGGAAGGAACAAAAGACCCAGATTATGCACAAGGGAGGAATTCACAAAGAAGGTCAGAA
CCAACGCAGCTATGGGCGCTGTCTTCACAGAAGAGAACCAATGGGACAGTGCGAGAGCTGCTGTTGAGGA
CGAAGAATTTTGGAAACTTGTGGACAGAGAACGTGAACTCCACAAACTGGGCAAGTGTGGAAGCTGCGTT
TACAACATGATGGGCAAGAGAGAGAAAAAACTTGGAGAGTTTGGTAAAGCAAAAGGCAGTAGGGCTATAT
GGTACATGTGGTTGGGAGCCAGGTACCTTGAGTTCGAGGCGCTCGGATTCCTCAATGAAGACCACTGGTT
CTCGCGTGAAAACTCTTACAGTGGAGTAGAAGGAGAAGGACTGCACAAGCTGGGATACATCTTGAGAGAT
ATTTCCAAGATACCCGGAGGAGCCATGTATGCTGATGACACAGCCGGTTGGGACACAAGAATAACAGAAG
ATGACCTGCACAATGAGGAAAAAATCACACAGCAGATGGACCCTGAACACAGGCAGCTAGCGAACGCTAT
ATTCAAGCTCACATACCAAAACAAAGTGGTCAAAGTCCAACGACCAACTCCAAAGGGCACGGTAATGGAC
ATCATATCTAGGAAAGACCAAAGAGGCAGTGGACAGGTGGGAACTTATGGTCTGAACACATTCACCAACA
TGGAAGCCCAGCTAATCAGACAAATGGAAGGAGAAGGCGTGTTGTCAAAGGCAGACCTCGAGAACCCCCA
TCCGCTAGAGAAGAAAATTACACAATGGTTGGAAACTAAAGGAGTGGAAAGGTTAAAAAGAATGGCCATC
AGCGGGGATGATTGCGTTGTGAAACCAATCGACGACAGATTCGCCAATGCCCTGCTTGCCCTGAACGATA
TGGGAAAGGTTAGAAAGGACATACCTCAATGGCAGCCATCAAAGGGATGGCATGATTGGCAACAGGTCCC
CTTCTGCTCCCACCACTTTCATGAATTGATCATGAAAGATGGAAGAAAGTTGGTAGTTCCCTGCAGACCC
CAGGACGAACTAATAGGAAGAGCGAGAATCTCCCAAGGAGCAGGATGGAGCCTTAGAGAAACTGCATGTC
TAGGGAAAGCCTACGCTCAAATGTGGGCTCTCATGTATTTTCACAGAAGAGATCTTAGACTAGCATCCAA
CGCCATATGTTCAGCAGTACCAGTCCACTGGGTCCCCACGAGCAGAACGACATGGTCTATTCATGCTCAC
CATCAGTGGATGACTACAGAAGACATGCTTACTGTCTGGAACAGGGTGTGGATAGAGGACAATCCATGGA
TGGAAGACAAAACTCCAGTCACAACGTGGGAAGATGTTCCATATCTAGGGAAGAGAGAAGACCAATGGTG
CGGATCACTCATAGGTCTCACTTCCAGAGCAACCTGGGCCCAGAACATACTCACAGCAATCCAACAGGTG
AGAAGCCTCATAGGCAATGAAGAGTTTCTGGACTACATGCCTTCGATGAAGAGATTCAGGAAGGAGGAGG
AGTCAGAGGGAGCCATTTGG

>LX250401.1 WO 2017090762-A/14: Banked live viruses from attenuated dengue strains, and dengue vaccine using thereof as antigen
ATGAATAACCAACGGAAAAAGGCGAAAAACACGCCTTTCAATATGCTGAAACGCGAGAGAAACCGCGTGT
CGACTGTGCAACAGCTGACAAAGAGATTCTCACTTGGAATGCTGCAGGGACGAGGACCATTAAAACTGTT
CATGGCCCTGGTAGCTTTCCTTCGTTTCCTAACAATCCCACCAACAGCAGGGATATTGAAGAGATGGGGA
ACAATTAAAAAATCAAAAGCCATTAATGTTTTGAGAGGGTTCAGGAAAGAGATCGGAAGGATGCTGAACA
TCTTGAATAGGAGACGCAGGTCTGCAGGCATGATCATTATGCTGATTCCAACAGTGATGGCGTTCCATCT
AACCACACGCAACGGAGAACCACACATGATCGTCGGTATACAGGAGAAAGGGAAAAGTCTTCTGTTCAAA
ACAGAGAATGGTGTGAACATGTGCACCCTCATGGCTATGGACCTTGGTGAATTGTGTGAAGACACAATCA
CGTACAAATGTCCTCTTCTCAGGCAGAATGAGCCAGAAGACATAGACTGTTGGTGCAACTCCACGTCCAC
GTGGGTAACCTATGGGACCTGTACCACTACGGGAGAACATAGAAGAGAAAAAAGATCAGTGGCACTCGTT
CCACATGTGGGAATGGGACTGGAGACGCGAACCGAAACATGGATGTCATCAGAAGGGGCTTGGAAACATG
CCCAGAGAATTGAAACTTGGATCCTGAGACATCCAGGCTTCACCATAATGGCAGCAATCCTGGCATACAC
CATAGGGACGACACATTTCCAGAGAGTCCTGATTTTCATTCTACTGACAGCTGTCGCTCCTTCAATGACA
ATGCGTTGCATAGGAATATCAAATAGAGACTTTGTAGAAGGGGTTTCAGGAGGAAGTTGGGTTGACATAG
TCTTAGAACATGGAAGCTGTGTGACGACGATGGCAAAAAACAAACCAACATTGGATTTTGAACTGATAAA
AACGGAAGCCAAACAGCCTGCCACCCTAAGGAAGTACTGCATAGAAGCAAAGCTAACCAACACAACAACA
GAATCCCGTTGCCCAACACAAGGGGAACCCAGCCTARAAGAAGAGCAGGATAAGAGGTTCGTCTGCAAAC
ACTCCATGGTAGACAGAGGATGGGGAAATGGATGTGGGTTATTTGGAAAGGGAGGCATTGTGACCTGTGC
TATGTTCAAATGCAAAAAGAACATGGAAGGGAAAATCGTGCAACCAGAAAACTTGGAATACACCATTGTG
GTAACACCTCACTCAGGGGAGGAGCATGCGGTCGGAAATGACACAGGAAAACACGGCAAGGAAATCAAAG
TAACACCACAGAGTTCCATCACAGAAGCTGAATTGACAGGTTATGGCACCGTCACGATGGAGTGCTCCCC
GAGAACAGGCCTCGACTTCAATGAGATGGTGTTGCTGCAGATGGAAAATAAAGCTTGGCTGGTGCATAGG
CAATGGTTTCTAGACCTGCCATTACCATGGCTGCCCGGAGCGGATRAACAAGAGTCAAATTGGATACAGA
AAGAAACATTGGTCACTTTCAAAAATCCCCATGCGAAGAAACAGGATGTTGTTGTTTTAGGATCCCAAGA
AGGGGCCATGCATACAGCACTCACAGGAGCCACAGAAATCCAAATGTCGTCAGGAAACTTGCTCTTCACT
GGACATCTCAAGTGCAGGCTGAGAATGGACAAGCTACAGCTTAAAGGAATGTCATACTCCATGTGCACAG
GAAAGTTTAAAGTTGTGAAGGAAATAGCAGAAACACAACATGGAACGATAGTCATCAGAGTGCAATATGA
AGGGGACGGCTCTCCATGTAAAATCCCTTTTGAGATAATGGATTTGGAAAAAAGATATGTCTTAGGCCGC
CTGATCACAGTCAACCCAATTGTAACAGAAAAAGATAGCCCAGTCAACATAGAAGCAGAACCTCCATTCG
GAGACAGCTACATCATCATAGGAGTAGAGCCGGGACAACTGAAGCTCAACTGGTTCAAGAAAGGAAGTTC
TATCGGCCAAATGTTTGAGACAACGATGAGAGGGGCGAAGAGAATGGCCATTTTGGGTGACACAGCCTGG
GACTTCGGATCCCTGGGAGGAGTGTTTACATCTATAGGAAAAGCTCTCCACCAAGTCTTTGGAGCAATCT
ATGGAGCTGCCTTCAGTGGGGTTTCATGGACCATGAAAATCCTCATAGGAGTCATTATCACATGGATAGG
AATGAACTCACGCAGCACCTCACTGTCTGTGTCACTAGTACTGGTGGGAATTGTGACACTGTATTTGGGA
GTCATGGTGCAGGCCGATAGTGGTTGCGTCGTGAGCTGGAAAAACAAAGAACTGAAATGTGGCAGTGGGA
TTTTCATCACAGACAACGTGCACACATGGACAGAACAATACAAGTTCCAACCAGAATCCCCTTCAAAACT
AGCTTCAGCTATCCAGAAAGCTCAAGAAGAGGGAATTTGTGGGATCCGCTCGGTAACAAGATTGGAGAAC
CTAATGTGGAAACAAATAACACCAGAATTGAATCACATTCTAGCAGAAAATGAGGTGAAGTTGACTATCA
TGACAGGAGACATCAAAGGAATCATGCAGGCAGGAAAACGATCTTTGCGGCCTCAGCCCACTGAGCTAAA
GTATTCATGGAAAACATGGGGTAAAGCAAAAATGCTCTCTACAGAATCTTATAACCAAACCTTTCTCATT
GATGGCCCCGAGACGGCAGAGTGCCCCAACACAAATAGAGCTTGGAACTCGTTGGAGGTTGAAGACTACG
GCTTTGGAGTGTTCACCACCAATATATGGCTAAAATTGAAAGAAAAACAGGATGCATTCTGCGACTCAAA
ACTCATGTCGGCGGCCATAAAAGACAACAGAGCCGTCCATGCCGACATGGGTTACTGGATAGAAAGTGCA
CTCAATGACACATGGAAGATAGAGAAAGCCTCTTTCATTGAAGTAAAAAACTGCCACTGGCCAAAATCAC
ACACCCTCTGGAGCAATGGAGTGCTAGAAAGTGAGATGATAATCCCAAAGAATCTCGCTGGACCAGTGTC
TCAACACAACTATAGACCAGGCTACCATACACAAGTAGCAGGACCATGGCACCTAGGTAAGCTTGAGATG
GACTTTGATTTCTGCGATGGAACCACAGTAATAGTGACTGAGGACTGCGGAAATAGAGGACCCTCTTTGA
GAACAACTACTGCCTCTGGAAAACTCATAACGGAATGGTGCTGCCGATCTTGCACATTACCACCCCTAAG
ATACAGAGGTGAGAATGGGTGCTGGTACGGGATGGAAATCAGACCATTGAAAGAGAAAGAAGAAAATCTG
GTTAAYTCCTTGGTCACAGCCGGACATGGGCAGGTTGACAATTTTTCACTGGGAGTCTTGGGAATGGCAT
TGTTCCTGGAGGAAATGCTTAGGACCCGAGTAGGAACGAAACATGCAATACTACTAGTTGCAGTTTCTTT
TGTGACATTGATCACAGGGAACATGTCCTTCAAAGACCTAGGAAGAGTGGTGGTTATGGTAGGCGCTACC
ATGGCGGATGACATAGGTATGGGCGTGACTTATCTTGCCCTACTAGCAGCCTTCAAAGTTAGACCAACTT
TTGCAGCTGGACTACTCTTGAGAAAGCTGACCTCCAAGGAATTGATGATGACTACCATAGGAATTGTACT
CCTCTCCCAAAGCACTATACCAGAGACCGTTCTTGAATTGACTGACGCGTTAGCCTTAGGCATGATGGTC
CTTAAAATAGTAAGAAACATGGAAAAGTATCAATTAGCAGTGACTATCATGGCTATCTTGTGCGTCCCAA
ACGCAGTGATATTGCAAAATGCATGGAAAGTGAGTTGCACAATACTGGCAGTGGTGTCCGTTTCCCCACT
GTTTTTGACATCCTCACAGCAAAAAACGGATTGGATACCATTAGCATTGACAATCAAGGGTCTCAATCCA
ACAGCCATTTTTCTAACAACCCTCTCAAGAACCAACAAGAAAAGAAGCTGGCCACTAAATGAGGCTATCA
TGGCAGTCGGAATGGTGAGCATTTTAGCCAGTTCCCTCCTAAAAAATGATATTCCCATGACAGGACCACT
AGTGGCTGGAGGGCTCCTCACTGTGTGCTACGTGCTYACTGGACGATCGGCCGACTTGGAACTGGAGAGA
GCAACCGATGTCAAATGGGAAGACCAGGCAGAGATATCAGGAAGCAGTCCAATCCTGTCAATAACAATAT
CAGAAGATGGTAGCATGTCGATAAAAAATGAAGAGGAAGAACAAACACTGACCATACTCATTAGAACAGG
ATTGCTGGTGATCTCAGGACTTTTTCCTATATCAATACCAGTCACGGCAGCAGCATGGTACCTGTGGGAA
GTGAAGAAACAACGGGCCGGAGTATTGTGGGACGTTCCTTCACCTCCACCCATGGGAAAGGCTGAACTGG
AAGATGGAGCCTACAGAATCAAGCAAAAAGGGATTCTTGGGTATTCTCAGATCGGAGCTGGAGTTTACAA
AGAAGGAACATTTCATACAATGTGGCATGTCACACGTGGCGCTGTTCTAATGCATAAAGGAAAGAGGATT
GAACCTTCATGGGCGGACGTCAAAAAAGATCTAATATCATATGGAGGAGGCTGGAAGTTAGAAGGAGAAT
GGAAGGAAGGAGAAGAAGTCCAGGTGCTGGCACTGGAGCCTGGAAAAAATCCAAGAGCCGTCCAAACAAA
ACCTGGTCTTTTCAAAACCAACACCGGAACAATAGGTGCCGTATCTCTGGACTTTTCCCCTGGAACGTCA
GGATCTCCAATCATCGACAAAAAAGGAAAAGTTGTGGGTCTTTATGGCAATGGTGTTGTCACAAGGAGTG
GAGCATATGTGAGTGCTATAGCCCAAACTGAAAAAAGCATTGAAGACAACCCCGAGATCAAAGATGACAT
TTTCCGAAAGAGAAGACTGACCATCATGGACCTCCACCCAGGAGCGGGAAAGACGAAAAGATACCTTCCA
GCCATAGTCAGAGAAGCCATAAAACGGGGTTTGAGAACATTAATCTTGGCCCCCACTAGAGTTGTGGCAG
CTGAAATGGAGGAAGCTCTTAGAGGACTTCCAATAAGATACCAAACCCCAGCCATCAGAGCTGAGCACAC
CGGGCGGGAAATTGTGGATCTAATGTGTCATGCCACATTTACCATGAGGCTGCTGTCACCAGTTAGAGTG
CCAAACTATAACTTGATTATCATGGACGAAGCCCATTTCACAGACCCAGCAAGTATAGCAGCTAGAGGAT
ACATCTCAACCCGAGTGGAGATGGGTGAGGCAGCTGGGATTTTCATGACAGCCACTCCCCCGGGAAGTAG
AGATCCATTTCCTCAGAGCAATGCACCAATCATAGATGAAGAAAGAGAAATCCCTGAACGTTCATGGAAT
TCTGGACATGAGTGGGTCACGGATTTTAAAGGGAAGACTGTTTGGTTCGTTCCAAGCATAAAAGCAGGAA
ATGATATAGCAGCTTGCCTGAGAAAAAATGGAAAGAAAGTAATACAACTTAGTAGGAAGACTTTTGATTC
TGAGTATGTCAAGACTAGAACCAATGATTGGGATTTCGTGGTTACAACTGACATTTCAGAAATGGGTGCC
AATTTCAAAGCTGAGAGGGTTATAGACCCCAGACGCTGCATGAAACCAGTCATACTAACAGATGGTGAGG
AGCGGGTGATTCTGGCAGGACCTATGCCAGTGACCCACTCTAGCGCAGCACAAAGAAGAGGGAGAATAGG
AAGAAATCCAAAAAATGAAAATGACCAGTACATATACATGGGAGAACCTTTGGAAAATGATGAAGACTGT
GCACACTGGAAAGAAGCCAAAATGCTCCTAGATAACATTAACACACCAGAAGGAATCATTCCTAGTATGT
TTGAACCAGAGCGTGAAAAAGTGGATGCCATTGATGGCGAATACCGTTTGAGAGGAGAAGCAAGGAAAAC
CTTTGTGGACTTAATGAGGAGAGGAGACTTACCAGTCTGGTTGGCTTACAAAGTGGCAGCTGAAGGCATC
AACTATGCAGACAGAAGGTGGTGTTTTGATGGAATTAAGAACAACCAAATCCTGGAAGARAATGTGGAAG
TTGAAATCTGGACAAAAGAAGGGGAAAGGAAGAAATTGAAACCCAGATGGTTGGATGCTAGGATCTACTC
TGACCCACTGGCGCTAAAGGAATTCAAAGAATTTGCAGCCGGAAGAAAGTCTCTGACCCTGAACCTAATC
ACAGAAATGGGTAGGCTTCCAACATTCATGACTCAGAAGACGAGAGACGCACTGGACAACCTAGCAGTGC
TGCACACGGCTGAAGCAGGTGGAAGGGCGTACAATCATGCTCTCAGTGAACTGCCGGAGACCCTAGAGAC
ACTGCTTTTACTGACACTTCTGGCTACAGTCACAGGAGGGATCTTTTTATTCTTGATGAGCGGGAGGGGC
ATAGGGAAGATGACCCTGGGAATGTGCTGCATAATCACGGCTAGCATCCTTCTATGGTRCGCACAAATAC
AGCCACACTGGATAGCAGCTTCAATAATACTGGAGTTTTTTCTCATAGTTTTGCTTATTCCAGAACCAGA
AAAACAGAGAACACCCCAAGACAACCAATTGACCTACGTTGTCATAGCCATCCTCACAGTGGTGGCCGCA
ACCATGGCAAACGAGATGGGTTTCCTAGAAAAAACGAAGAAGGATCTTGGATTAGGAAGCATTGCAACCC
AGCAACCCGAGAGCAACATCCTGGACATAGACCTACGTCCCGCATCAGCTTGGACGCTGTATGCCGTGGC
TACAACATTCGTTACACCAATGCTGAGACATAGCATTGAGAATTCCTCAGTGAATGTATCCCTAACAGCT
ATAGCCAACCAAGCAACAGTGTTAATGGGTCTAGGGAAAGGATGGCCATTGTCAAAGATGGACATCGGAG
TTCCCCTTCTCGCCATTGGATGTTACTCACAAGTCAATCYCATAACTCTTAYAGCAGCTCTCCTCTTATT
GGTAGCGCATTACGCCATCATTGGGCCAGGACTTCAAGCAAAAGCAACCAGAGAAGCCCAGAAAAGAGCA
GCGGCGGGCATCATGAAAAACCCAACCGTCGATGGAATAACAGTGATTGATCTAGATCCAATACCTTATG
ATCCAAAGTTTGAAAAGCAGTTGGGACAAGTRATGCTACTAATCCTCTGCGTGACTCAAGTATTGATGAT
GAGGACTACATGGGCTCTGTGTGAGGCCYTAACCTTAGCTACAGGGCCCATCTCCACACTGTGGGAAGGA
AATCCAGGAAGGTTCTGGAACACTACCATTGCGGTGTCAATGGCTAACATCTTTAGAGGGAGTTACCTGG
CTGGAGCTGGACTTCTCTTTTCCATTATGAAGAACACAACCAACACAAGAAGGGGAACTGGCAACATAGG
AGAGACGCTTGGAGAGAAATGGAAAAGCCGATTGAACGCACTGGGAAAAAGTGAATTCCAGATCTACAAG
AAAAGTGGAATCCAGGAAGTGGATAGAACCTTAGCAAAAGAAGGCATCAAAAGAGGAGAAACGGACCATC
ACGCTGTGTCGCGAGGCTCAGCAAAACTGAGATGGTTCGTTGAGAGAAACATGGTCACACCAGAAGGGAA
GGTAGTGGACCTCGGTTGTGGCAGAGGAGGCTGGTCATACTATTGTGGAGGACTAAAAAACGTAAGAGAA
GTGAAAGGCCTAACAAAAGGAGGACCAGGACACGAAGAACCCATCCCTATGTCAACATATGGGTGGAATC
TGGTGCGTCTTCAGAGTGGAGTTGACGTCTTCTTCATTCCGCCAGAAAAGTGTGACACATTGTTGTGTGA
CATAGGGGAGTCATCACCAAATCCCACAGTGGAAGCAGGACGAACACTCAGAGTCCTTAACTTAGTAGAA
AACTGGTTGAACAACAACACTCAATTTTGCATAAAAGTTCTCAACCCATATATGCCCTCAGTTATAGAAA
AAATGGAAGCACTGCAAAGGAAATATGGAGGAGCCTTAGTGAGAAATCCACTCTCACGGAACTCCACACA
TGAGATGTACTGGGTATCCAATGCTTCTGGGAACATAGTGTCATCAGTGAACATGATTTCAAGGATGTTG
ATCAATAGATTCACAATGAGACACAAGAAAGCCACCTACGAGCCGGATGTTGACCTCGGAAGCGGAACCC
GAAACATTGGAGTTGAAAGTGAAATACCAAACCTAGACATAATTGGGAAAAGAATAGAAAAAATAAAGCA
AGAGCATGAAACATCATGGCACTACGACCAAGACCACCCATACAAAACGTGGGCATACCATGGTAGCTAT
GAAACAAAACAGACTGGATCAGCATCATCCATGGTCAACGGAGTGGTCAGGCTGCTGACAAAACCTTGGG
ACGTTCTCCCCAYGGTGACACAGATGGCAATGACAGACACGACTCCATTTGGACAACAGCGTGTTTTTAA
AGAAAAAGTGGACACGAGAACCCAAGAACCGAAAGAAGGCACGAAGAAACTAATGAGAATCACAGCAGAG
TGGCTGTGGAAAGAATTAGGGAAGAAAAAGACACCTAGGATGTGCACCAGAGAAGAATTCACAAGAAAGG
KGAGAAGCAATGCAGCCTTGGGGGCCATATTCACTGATGAGAACAAGTGGAAGTCGGCACGTGAGGCTGT
TGAAGATAGTAGGTTTTGGGAGCTGGTTGACAAGGAAAGGAATCTCCATCTTGAAGGAAAGTGTGAGACA
TGTGTGTACAACATGATGGGAAAAAGAGAAAAGAAGCTAGGGGAATTCGGCAAGGCAAAAGGCAGCAGAG
CCATATGGTACATGTGGCTTGGAGCTCGCTTCCTGGAGTTTGAAGCCCTAGGATTCCTAAATGAAGATCA
CTGGTTCTCTAGAGAGAACTCCCTGAGTGGAGTGGAAGGAGAAGGGCTGCACAAGCTAGGTTACATTCTA
AGAGACGTGAGCAAGAAAGAGGGAGGAGCCATGTACGCCGACGACACAGCAGGATGGGACACAAGAATCA
CACTAGAAGACCTAAAAAATGAAGAAATGGTAACAAACCACATGGAAGGAGAACACAAGAAATTGGCCGA
GGCTATTTTCAAACTAACGTATCAAAACAAGGTGGTGCGTGTGCAAAGACCAACACCAAGAGGCACAGTA
ATGGACATCATATCGAGAAGAGACCAAAGAGGTAGTGGGCAAGTTGGTACATATGGACTCAATACTTTCA
CCAATATGGAAGCCCAATTAATCAGACAGATGGAGGGAGAAGGAGTCTTTAAAAACATCCAGCACCTGAC
AGTCACAGAAGAAGTTGCCGTGCAAAACTGGTTGGCAAGAGTGGGGCGCGAAAGGTTGTCAAGAATGGCC
ATCAGTGGAGATGATTGTGTTGTGAAACCTTTAGATGACAGGTTCGCAAACGCTTTGACAGCTCTAAATG
ACATGGGAAAGATTAGAAAAGATATACAACAATGGGAACCTTCAAAAGGATGGAACGATTGGACACAAGT
GCCCTTCTGTTCACACCATTTCCATGAGCTAATCATGAAGGATGGTCGTGTACTTGTTGTTCCATGTAGA
AACCAAGATGAATTGATTGGCAGAGCCCGAATCTCCCAAGGAGCAGGGTGGTCTTTGCGGGAGACGGCCT
GTTTGGGGAAGTCTTACGCCCAAATGTGGAGCTTGATGTATTTCCACAGGCGTGACCTCAGGCTGGCGGC
AAATGCCATTTGCTCGGCAGTGCCATCACACTGGGTTCCAACAAGTCGAACAACCTGGTCCATACACGCC
AAACATGAATGGATGACAACGGAAGACATGCTGACAGTCTGGAACAGGGTGTGGATTCGAGAAAACCCAT
GGATGGAAGACAAAACCCCAGTGGAATCATGGGAGGAAATCCCATACTTGGGAAAAAGAGAAGACCAATG
GTGCGGCTCATTGATTGGGTTAACAAGCAGGGCCACATGGGCAAAGAACATCCAAGCAGCAATAAATCAG
GTTAGATCTCTTATAGGCAATGAGGAATACACAGATTACATGCCATCCATGAAAAGATTTAGAAGAGAAG
AGGAAGAAGCAGGAGTCCTGTGG

>LX250400.1 WO 2017090762-A/13: Banked live viruses from attenuated dengue strains, and dengue vaccine using thereof as antigen
ATGAACAACCAACGAAAAAAGACGGCTCGACCGTCTTTCAATATGCTGAAACGCGCGAGAAACCGCGTGT
CAACTGTTTCACAGTTGGCGAAGAGATTCTCAAAAGGATTGCTCTCAGGCCAAGGACCCATGAAATTGGT
GATGGCTTTCATAGCATTCCTAAGATTTCTAGCCATACCCCCAACAGCAGGAATTTTGGCTAGATGGGGC
TCATTCAAGAAGAATGGAGCGATCAAAGTGCTACGGGGTTTCAAGAAAGAAATCTCAAACATGTTGAATA
TAATGAATAGAAGGAAAAGATCTGTGACCATGCTCCTTATGCTGATGCCTACAGCCTTGGCGTTCCATTT
GACCACACGAGGGGGAGAGCCGCACATGATAGTCAGCAAGCAGGAAAGAGGAAAGTCACTTTTGTTTAAG
ACCTCAGCAGGTGTCAACATGTGCACCCTTATAGCGATGGATTTGGGAGAGTTATGTGAGGACACAATGA
CTTACAAATGCCCTCGAATCACTGAGGCGGAACCAGATGACGTTGATTGTTGGTGCAATGCCACAGACAC
ATGGGTGACCTATGGAACATGTTCCCAAACTGGCGAGCACCGACGAGACAAACGTTCCGTCGCACTGGCC
CCACACGTGGGACTTGGTTTGGAAACAAGAACTGAAACGTGGATGTCCTCTGAAGGCGCTTGGAAACAGA
TACAAAGAGTGGAGACTTGGGCCCTGAGACACCCAGGATTCACGGTGATAGCCCTTTTTCTAGCACATGC
CATAGGAACATCCATCACCCAGAAAGGGATTATTTTCATTTTGTTAATGCTGGTAACACCATCCATGGCC
ATGCGATGCGTGGGAATAGGCAGCAGGGACTTCGTGGAAGGACTGTCAGGAGCAACTTGGGTAGATGTGG
TACTGGAACATGGAAGTTGCGTCACCACCATGGCAAAAGACAAACCAACATTGGACATTGAACTCTTGAA
GACGGAAGTCACAAACCCTGCCGTCCTGCGCAAACTGTGCATTGAAGCTAAAATATCAAACACCACCACC
GACTCAAGATGTCCAACACAAGGAGAAGCCACACTGGTGGAAGAACAAGACGCGAACTTTGTGTGTCGAC
GAACGTTTGTGGACAGAGGCTGGGGCAATGGCTGTGGGCTCTTCGGAAAAGGAAGCCTACTAACGTGTGC
TAAGTTCAAGTGTGTGACAAAACTGGAAGGAAAGATAGTTCAATATGAAAACTTGAAATATTCAGTAATA
GTYACCGTCCACACTGGAGACCAGCATCAGGTGGGAAATGAAAGCACAGAACATGGGACAACTGCAACTA
TAACACCTCAAGCTCCTACGACGGAAATACAGCTGACCGACTACGGAGCTCTTACATTGGATTGTTCACC
TAGAACAGGACTAGACTTTAATGAAATGGTGTTGTTGACAATGRAAAAAARATCATGGCTAGTCCACAAA
CAATGGTTTCTAGACTTACCACTGCCTTGGACCTCGGGAGCCTCAACATCACAAGAGACTTGGAACAGAC
AAGATTTGCTGGTGACATTTAAGACAGCTCATGCAAAGAAGCAGGAAGTAGTCGTACTAGGATCACAAGA
AGGAGCAATGCACACTGCGTTGACCGGAGCGACAGAAATCCAAACGTCTGGAACGACAACAATTTTTGCA
GGACACTTGAAATGTAGACTAAGGATGGACAAACTGACTCTAAAAGGGATGTCATATGTGATGTGCACAG
GCTCATTCAAGCTAGAGAAAGAAGTGGCTGAGACCCAGCATGGAACCGTTCTAGTGCAGATTAAATACGA
AGGAACAGATGCACCATGCAAGATCCCTTTTTCGACCCAAGATGAAAAAGGAGTAACCCAGAATGGGAGA
TTGATAACAGCCAACCCCATAGTCACTGACAAAGAAAAACCAGTCAACATTGAGGCAGAACCGCCTTTTG
GTGAGAGTTACATCGTGATAGGAGCAGGTGAAAAAGCTTTGAAACTAAGCTGGTTCAAGAAAGGAAGCAG
CATAGGGAAAATGTTTGAGGCAACTGCCAGAGGAGCACGAAGGATGGCCATACTGGGAGACACCGCATGG
GACTTTGGTTCTATAGGAGGAGTGTTCACGTCTGTTGGAAAATTAGTACACCAGATTTTTGGAACTGCAT
ATGGAGTTTTGTTCAGCGGTGTTTCCTGGACCATGAAAATAGGAATAGGGGTTCTGCTGACATGGCTAGG
ATTAAACTCAAGGAACACGTCCCTCTCGATGACGTGCATTGCAGTTGGCCTAGTAACACTATACCTAGGA
GTCATGGTTCAGGCGGATTCAGGATGCGTAATTAATTGGAAAGGTAGAGAACTCAAATGTGGAAGTGGCA
TTTTTGTCACCAATGAAGTTCACACTTGGACAGAGCAATACAAATTTCAAGCTGACTCCCCAAAGAGACT
ATCAGCAGCCATCGGGAAGGCATGGGAGGAAGGTGTGTGTGGAATTCGATCAGCAACTCGTCTCGAGAAC
ATCATGTGGAAGCAAATATCAAATGAACTGAACCACATCTTACTTGAAAATGACATGAAATTCACAGTGG
TTGTAGGAGATGTTGCTGGGATCTTGGCTCAAGGAAAGAAAATGATTAGGCCACAACCCATGGAACACAA
ATACTCGTGGAAAAGCTGGGGAAAGGCTAAAATCATAGGGGCAGATGTACAGAACTCCACCTTCATCATT
GACGGCCCAAACACCCCAGAATGCCCTGATGACCAAAGAGCATGGAACATTTGGGAAGTTGAGGACTATG
GATTTGGAATTTTCACGACAAACATATGGCTGAAATTGCGTGACTCCTACACCCAATTGTGTGACCACCG
GCTAATGTCAGCTGCCATCAAGGACAGCAAGGCAGTTCACGCTGACATGGGGTACTGGATAGAAAGTGAA
AAGAACGAGACCTGGAAGCTGGCAAGAGCCTCGTTCATAGAAGTTAAAACATGTATTTGGCCAAAATCCC
ACACTCTATGGAGCAACGGAGTTCTGGAAAGTGAAATGATAATTCCAAAGATCTATGGAGGACCAATATC
TCAGCATAACTACAGACCAGGATATTTCACACAAACGGTAGGGCCGTGGCACCTAGGCAAGTTGGAACTG
GATTTTGACTTGTGTGAGGGTACCACAGTCGTTGTGGATGAACATTGTGGAAATCGAGGACCATCTCTTA
GGACCACAACAGTCACAGGAAAGATAATTCATGAATGGTGTTGTAGATCTTGTACGCTACCACCCTTACG
TTTCAGAGGAGAAGATGGGTGCTGGTACGGTATGGAAATCAGACCAGTCAAGGAAAAGGAAGAGAATCTA
GTCAAATCAATGGTCTCTGCAGGGTCAGGGGAAGTGGACAGCTTTTCACTAGGACTGCTATGCATATCAA
TAATGATCGAAGAGGTAATGAGATCCAGATGGAGTAGAAAAATGCTGATGACTGGAACACTGGCTGTGTT
CCTCCTTCTCATAATGGGACAATTGACATGGAATGATCTGATCAGATTATGCATCATGGTTGGAGCCAAC
GCTTCCGATAGAATGGGGATGGGAACGACGTACCTAGCTCTGATGGCCACTTTTAAAATGAGACCAATGT
TTGCTGTAGGGCTATTATTCCGCAGACTAACATCCAGAGAAGTTCTTCTTCTAACAATTGGATTGAGTCT
AGTGGCATCTGTGGAGTTACCAAATTCCTTGGAGGAGCTGGGGGATGGACTTGCAATGGGCATTATGATT
TTAAAATTATTGACTGACTTTCAATCACATCAGTTGTGGGCTACCTTGCTGTCCTTGACATTTATCAAAA
CAACGTTTTCCTTGCACTATGCATGGAAGACAATGGCTATGGTACTGTCAATTGTATCTCTCTTCCCCTT
ATGCCTGTCCACGACCTCCCAGAAAACAACATGGCTTCCGGTGCTATTGGGATCTCTTGGATGCAAACCA
CTAACCATGTTTCTTATAGCAGAAAACAAAATCTGGGGAAGGAAAAGTTGGCCCCTCAATGAAGGGATCA
TGGCTGTTGGAATAGTCAGCATCCTACTAAGTTCACTCCTCAAGAATGATGTGCCGCTAGCTGGGCCACT
AATAGCTGGAGGCATGCTAATAGCATGTTATGTTATATCTGGAAGCTCAGCCGACCTATCACTAGAGAAA
GCAGCTGAGGTCTCCTGGGAAGAAGAAGCAGAACACTCTGGTGCCTCACACAACATATTAGTGGAGGTCC
AAGATGATGGAACCATGAAGATAAAGGATGAAGAGAGAGATGACACGCTAACCATTCTCCTTAAAGCAAC
TCTGCTAGCAGTTTCAGGGGTGTACCCATTATCAATACCAGCGACCCTTTTTGTGTGGTACTTTTGGCAG
AAAAAGAAACAGAGATCTGGAGTGTTATGGGACACACCTAGCCCTCCAGAAGTGGAAAGAGCAGTTCTTG
ATGATGGTATCTATAGAATTATGCAGAGAGGACTGTTGGGCAGGTCCCAAGTAGGGGTAGGAGTTTTTCA
AGAAAACGTGTTCCACACAATGTGGCATGTCACCAGGGGAGCTGTACTCATGTATCAAGGGAAGAGACTG
GAACCGAGCTGGGCCAGTGTCAAAAAAGACCTGATCTCATATGGAGGAGGTTGGAGGCTTCAAGGATCCT
GGAACACGGGAGAAGAAGTGCAGGTGATTGCTGTTGAACCAGGGAAAAACCCCAAAAATGTACAAACAGC
GCCGGGCACCTTTAAGACCCCTGAAGGTGAAGTTGGAGCCATTGCCCTAGATTTTAAACCCGGCACATCT
GGATCCCCCATCGTGAACAGAGAAGGAAAAATAGTAGGTCTTTATGGAAATGGAGTAGTGACAACAAGTG
GAACCTACGTCAGTGCCATAGCTCAAGCCAAAGCATCACAAGAAGGGCCCCTACCAGAGATTGAAGACGA
AGTGTTTAGGAAAAGAAAATTAACAATTATGGACCTACATCCAGGATCGGGGAAAACAAGAAGATATCTT
CCAGCCATAGTCCGTGAGGCCATAAAAAGGAAGCTGCGCACACTAATTCTGGCTCCCACAAGGGTTGTCG
CTTCCGAAATGGCAGAAGCGCTCAAGGGAATGCCAATAAGGTACCAAACAACAGCAGTGAAGAGTGAACA
CACAGGAAAAGAGATAGTTGACCTCATGTGTCACGCCACTTTCACCATGCGCCTCCTGTCTCCCGTGAGA
GTTCCCAATTACAACATGATTATCATGGATGAAGCACATTTCACTGATCCATCCAGCATAGCGGCCAGAG
GGTACATCTCAACCCGAGTGGGCATGGGTGAAGCAGCTGCGATTTTCATGACAGCCACTCCCCCAGGATC
AGTGGAGGCCTTTCCACAGAGCAACGCAGTTATCCAAGATGAGGAAAGAGACATTCCTGAGAGATCATGG
AACTCAGGCTATGAGTGGATCACTGACTTCCCAGGTAAAACAGTCTGGTTTGTTCCAAGCATTAAAGCAG
GAAATGACATTGCCAACTGCTTAAGAAAGAATGGAAAACGGGTGATTCAATTGAGCAGGAAAACCTTTGA
TACAGAGTACCAAAAAACAAAAAATAACGACTGGGATTATGTCGTCACAACAGACATCTCCGAAATGGGA
GCAAATTTCCGGGCCGACAGGGTGATAGACCCAAGACGGTGTCTGAAACCGGTAATACTAAAAGATGGTC
CAGAGCGTGTCATTCTAGCAGGACCGATGCCAGTGACTGTGGCCAGTGCCGCCCAGAGGAGAGGAAGAAT
TGGAAGGAACCACAATAAGGAAGGTGACCAGTACATCTACATGGGACAGCCTTTAAACAACGATGAAGAT
CACGCTCACTGGACAGAAGCAAAAATGCTCCTTGATAATATAAACACACCAGAAGGGATTATCCCAGCCC
TCTTCGAGCCGGAGAGAGAAAAGAGTGCAGCAATAGACGGGGAATACAGACTGCGGGGTGAAGCAAGGAA
AACGTTTGTGGAGCTCATGAGAAGAGGAGATCTACCTGTCTGGCTATCCTACAAAGTTGCCTCAGAAGGC
TTCCAGTACTCTGACAGAAGATGGTGCTTTGACGGGGAAAGGAACAACCAGGTGTTGGAGGAGAACATGG
ACGTGGAGATTTGGACAAAAGAAGGAGAAAGAAAGAAACTACGACCCCGCTGGCTGGATGCCAGAACATA
CTCAGACCCACTGGCCCTGCGCGAGTTTAAAGAGTTTGCAGCAGGAAGAAGAAGCGTCTCAGGTGATCTA
ATACTAGAAATAGGGAAACTTCCACAACACTTGACGCAAAGGGCCCAGAATGCCTTGGACAACCTGGTCA
TGTTGCACAACTCCGAACAAGGAGGAAGAGCCTATAGACATGCAATGGAAGAACTGCCAGACACCATAGA
AACGTTGATGCTCCTAGCTTTGATAGCTGTGTTAACTGGTGGAGTGACGCTGTTCTTCCTATCAGGAAAG
GGCCTAGGGAAAACATCTATCGGCCTACTCTGCGTGATGGCTTCAAGCGTACTGCTATGGATGGCCAGTG
TGGAGCCCCATTGGATAGCGGCCTCCATCATACTGGAGTTCTTCCTGATGGTGTTGCTTATTCCAGAGCC
AGACAGACAACGCACTCCGCAGGACAACCAGCTGGCATATGTGGTGATAGGTTTGTTATTCATGATACTG
ACAGTAGCAGCCAATGAGATGGGACTGCTGGAAACCACAAAGAAAGACTTAGGGATTGGCCATGTGGCTG
TTGAAAATCACCACCATGCCGCAATGCTGGACGTAGACTTACATCCAGCTTCAGCCTGGACCCTCTATGC
AGTGGCCACAACAATTATCACTCCCATGATGAGGCACACAATCGAAAACACAACGGCAAACATTTCCCTG
ACAGCCATTGCAAACCAGGCAGCTATATTGATGGGACTTGACAAAGGATGGCCAATATCGAAGATGGACA
TAGGAGTTCCACTTCTCGCCTTGGGGTGCTATTCCCAGGTGAATCCACTGACGCTGACAGCAGCGGTGTT
GATGCTAGTGGCTCATTACRCCATAATTGGACCTGGACTGCAAGCAAAAGCTACTAGAGAAGCTCAAAAA
AGGACAGCGGCCGGAATAATGAAAAATCCAACCATTGATGGAATTGTTGCAATAGATTTGGACCCTGTGG
TTTATGATGCAAAATTTGAGAAACAACTAGGCCAAATAATGTTGTTGATACTATGCACATCACAGATCCT
CTTGATGCGGACTACATGGGCCTTGTGCGAATCCATCACACTGGCCACTGGACCTCTGACCACGCTTTGG
GAGGGATCTCCAGGAAAATTTTGGAACACCACGATAGCGGTTTCCATGGCAAACATTTTCAGAGGAAGTT
ATCTAGCAGGAGCAGGTCTGGCCTTCTCATTAATGAAATCTCTAGGAGGAGGTAGGAGAGGCACAGGAGC
CCAAGGGGAAACACTGGGAGAGAAATGGAAAAGACAGCTGAACCAACTGAGCAAGTCAGAATTCAACACC
TATAAAAGGAGTGGGATTATGGAAGTGGACAGATCCGAAGCCAAAGAGGGACTGAAAAGAGGAGAAACAA
CCAAACATGCAGTGTCGAGAGGAACCGCTAAACTGAGGTGGTTTGTGGAGAGGAACCTTGTGAAACCAGA
AGGGAAAGTCATAGACCTCGGTTGTGGAAGAGGTGGCTGGTCATACTATTGCGCTGGGCTGAAGAAAGTC
ACAGAAGTGAAGGGATATACAAAAGGAGGACCTGGACATGAGGAACCAATCCCAATGGCGACCTATGGAT
GGAACCTAGTAAAACTGCACTCCGGGAAAGACGTATTCTTTATACCACCTGAGAAATGTGATACCCTTTT
GTGTGATATTGGTGAGTCCTCTCCAAACCCAACTATAGAGGAAGGAAGAACGCTACGCGTTCTAAAGATG
GTGGAACCATGGCTCAGAGGAAACCAATTTTGCATAAAAATTCTGAATCCCTACATGCCAAGTGTGGTGG
AAACTCTGGAGCAAATGCAAAGAAAACATGGAGGAATGCTAGTGCGAAATCCACTTTCAAGAAATTCTAC
TCATGAAATGTATTGGGTTTCATGTGGAACAGGAAACATTGTGTCAGCAGTAAACATGACATCCAGAATG
TTGCTAAATCGATTCACAATGGCCCACAGGAAACCAACATATGAAAGAGACGTGGACCTAGGCGCCGGAA
CAAGACATGTGGCAGTGGAACCAGAGGTAGCCAACCTAGATATCATTGGCCAGAGGATAGAGAACATAAA
ACATGAACATAAGTCAACATGGCATTATGATGAGGACAATCCATATAAAACATGGGCCTATCATGGATCA
TATGAGGTCAAGCCATCAGGATCAGCCTCATCCATGGTCAATGGCGTGGTGAAACTGCTCACCAAACCAT
GGGATGTCATCCCCATGGTCACACAAATAGCCATGACTGACACTACACCCTTTGGACAACAGAGGGTGTT
TAAAGAGAAAGTTGACACACGCACACCAAAAGCAAAACGAGGCACAGCACAAATCATGGAGGTGACAGCC
AGGTGGTTATGGGGTTTTCTTTCTAGAAACAAGAAACCAAGAATTTGTACAAGAGAGGAGTTCACAAGAA
AAGTTAGGTCAAACGCAGCCATTGGAGCAGTGTTCGTTGATGAAAATCAATGGAACTCAGCAAAAGAAGC
AGTGGAAGATGACCGGTTCTGGGACCTTGTGCACAGAGAGAGGGAGCTTCACAAACAGGGAAAATGTGCC
ACGTGTGTTTACAACATGATGGGGAAGAGAGAGAAAAAGCTAGGAGAGTTCGGAAAGGCAAAAGGAAGTC
GTGCAATATGGTACATGTGGTTAGGAGCACGCTTTCTAGAGTTCGAAGCTCTTGGTTTCATGAACGAAGA
TCACTGGTTCAGCAGAGAGAATTCACTCAGCGGAGTGGAAGGAGAAGGACTTCACAAACTTGGATATATA
CTCAGAGACATATCAAAGATTCCAGGGGGAAACATGTATGCAGATGACACAGCCGGATGGGATACAAGGA
TAACAGAGGATGACCTCCAGAATGAGGCCAAAATTACTGACATCATGGAACCCGAACATGCCCTACTGGC
TAAGTCAATCTTCAAGCTAACCTACCAAAATAAGGTGGTAAGGGTTCAGAGACCAGCAAAAAATGGAACC
GTGATGGATGTCATATCCAGACGTGACCAGAGAGGAAGTGGCCAGGTTGGAACTTATGGCTTAAACACTT
TCACCAACATGGAAGCCCAGCTGATAAGACAAATGGAGTCTGAGGGAATCTTTTCACCCAACGAATTAGA
GACCCCAAATTTAGCCGAGAGAGTTCTCGACTGGCTGGAAAAATATGGCGTCGAAAGGCTGAAAAGAATG
GCAATCAGTGGAGATGACTGCGTAGTGAAACCAATTGATGACAGGTTCGCGACAGCCTTAACAGCTCTGA
ATGATATGGGAAAAGTRAGAAAAGATATACCACAATGGGAACCTTCAAAAGGATGGAATGATTGGCAACA
AGTGCCTTTTTGTTCACACCACTTCCACCAGCTGATTATGAAGGATGGGAGGGAAATAGTGGTGCCATGC
CGCAACCAAGATGAACTTGTGGGTAGGGCTAGAGTATCACAAGGTGCTGGATGGAGCCTGAGAGAAACTG
CATGCCTAGGCAAGTCATATGCACAAATGTGGCAGCTGATGTACTTCCACAGGAGAGACCTGAGACTAGC
CGCTAATGCTATCTGTTCAGCCGTTCCAGTTGATTGGGTCCCAACCAGCCGCACCACCTGGTCGATCCAT
GCCCATCACCAATGGATGACAACAGAAGACATGCTGTCAGTATGGAATAGGGTTTGGATAGAGGAAAACC
CATGGATGGAGGACAAAACCCGTATATCCAGTTGGGAAGATGTTCCATATCTAGGAAAAAGGGAAGATCA
ATGGTGTGGATCTCTGATAGGCTTAACAGCAAGGGCCACCTGGGCCACCAACATACAAGTGGCCATAAAC
CAAGTGAGAAGACTAATTGGGAATGAGAATTATTCAGATTACATGACATCAATGAAGAGATTCAAGAACG
AGAGTGAACCCGAAGGGGCACTCTGG

>LX250399.1 WO 2017090762-A/12: Banked live viruses from attenuated dengue strains, and dengue vaccine using thereof as antigen
ATGAACCAACGAAAAAAGGTGGTTAGACCACCTTTCAATATGCTGAAACGCGAGAGAAACCGCGTATCAA
CCCCTCAAGGGTTGGTGAAGAGATTCTCAACCGGACTTTTTTCTGGGAAAGGACCCTTACGGATGGTGCT
AGCATTCATCACGTTTTTGCGAGTCCTTTCCATCCCACCAACAGCAGGGATTCTGAAAAGATGGGGACAG
TTGAAGAAAAATAAGGCCATCAGGATACTGATTGGATTCAGGAAGGAGATAGGCCGCATGCTGAACATCT
TGAACGGGAGAAAAAGGTCAACGATAACATTGCTGTGCTTGATTCCCACCGTAATGGCGTTTCACTTGTC
AACAAGAGATGGCGAACCCCTCATGATAGTGGCAAAACATGAAAGGGGGAGACCTCTCTTGTTTAAGACA
ACAGAGGGGATCAACAAATGCACTCTCATTGCCATGGACTTGGGTGAAATGTGTGAGGACACTGTCACGT
ATAAATGCCCCTTACTGGTCAATACCGAACCTGAAGACATTGATTGCTGGTGCAATCTCACGTCTACCTG
GGTCATGTATGGGACATGCACCCAGAGCGGAGAACGGAGACGAGAGAAGCGCTCAGTAGCTTTAACACCA
CATTCAGGAATGGGATTGGAAACAAGAGCTGAGACRTGGATGTCATCGGAAGGGGCTTGGAAGCATGCTC
AGAGAGTAGAGAGCTGGATACTCAGAAACCCAGGATTCGCGCTCTTGGCAGGATTTATGGCTTATATGAT
TGGGCAAACAGGAATCCAGCGAACTGTCTTCTTTGTCCTAATGATGCTGGTCGCCCCATCCTACGGAATG
CGATGCGTAGGAGTAGGAAACAGAGACTTTGTGGAAGGAGTCTCAGGTGGAGCATGGGTCGATCTGGTGC
TAGAACATGGAGGATGCGTCACAACCATGGCCCAGGGAAAACCAACCTTGGATTTTGAACTGACTAAGAC
AACAGCCAAGGAAGTGGCTCTGTTAAGAACCTATTGCATTGAAGCCTCAATATCAAACATAACCACGGCA
ACAAGATGTCCAACGCAAGGAGAGCCTTATCTAAAAGAGGAACAAGACCAACAGTACATTTGCCGGAGAG
ATGTGGTAGACAGAGGGTGGGGCAATGGCTGTGGCTTGTTTGGAAAAGGAGGAGTTGTGACATGTGCGAA
GTTTTCATGTTCGGGGAAGATAACAGGCAATTTGGTCCAAATTGAGAACCTTGAATACACAGTGGTTGTA
ACAGTCCACAATGGAGACACCCATGCAGTAGGAAATGACACATCCAATCATGGAGTTACAGCCACGATAA
CTCCCAGGTCACCATCGGTGGAAGTCAAATTGCCGGACTATGGAGAACTAACACTCGATTGTGAACCCAG
GTCTGGAATTGACTTTAATGAGATGATTCTGATGAAAATGAAAAAGAAAACATGGCTTGTGCATAAGCAA
TGGTTTTTGGATCTACCTCTACCATGGACAGCAGGAGCAGACACATCAGAGGTTCACTGGAATTACAAAG
AGAGAATGGTGACATTTAAGGTTCCTCATGCCAAGAGACAGGATGTGACAGTGCTGGGATCTCAGGAAGG
AGCCATGCATTCTGCCCTCGCTGGAGCCACAGAAGTGGACTCCGGTGATGGAAATCACATGTTTGCAGGA
CATCTCAAGTGCAAAGTCCGTATGGAGAAATTGAGAATCAAGGGAATGTCATACACGATGTGTTCAGGAA
AGTTCTCAATTGACAAAGAGATGGCAGAAACACAGCATGGGACAACAGTGGTGAAAGTCAAGTATGAAGG
TGCTGGAGCTCCGTGTAAAGTCCCCATAGAGATAAGAGATGTGAACAAGGAAAAAGTGGTTGGGCGTATC
ATCTCATCCACCCCTTTGGCTGAGAATACCAACAGTGCAACCAACATAGAGTTAGAACCCCCCTTTGGGG
ACAGCTACATAGTGATAGGTGTTGGAAACAGTGCATTAACACTCCATTGGTTCAGGAAAGGGAGTTCCAT
TGGCAAGATGTTTGAGTCCACATACAGAGGTGCAAAACGAATGGCCATTCTAGGTGAAACAGCTTGGGAT
TTTGGTTCCGTTGGTGGACTGTTCACATCATTGGGAAAGGCTGTGCACCAGGTTTTTGGAAGTGTGTATA
CAACCATGTTTGGAGGAGTCTCATGGATGATTAGAATCCTAATTGGGTTCCTAGTGTTGTGGATTGGCAC
GAACTCAAGGAACACTTCAATGGCTATGACGTGCATAGCTGTTGGAGGAATCACTCTGTTTCTGGGCTTC
ACAGTTCAAGCAGACATGGGTTGTGTGGTGTCATGGAGTGGGAAAGAATTGAAGTGTGGAAGCGGAATTT
TTGTGGTTGACAACGTGCACACTTGGACAGAACAGTACAAATTTCAACCGGAGTCCCCAGCGAGACTAGC
GTCTGCAATATTGAATGCCCACAAAGATGGGGTCTGTGGAATTAGATCAACCACGAGGCTGGAAAATGTC
ATGTGGAAGCAAATAACCAACGAGCTAAATTATGTTCTCTGGGAAGGAGGACATGACCTCACTGTAGTGG
CTGGGGATGTGAAGGGGGTGTTGACCAAAGGCAAGAGAGCACTCACACCCCCAGTGAATGATCTGAAATA
TTCATGGAAGACATGGGGAAAAGCAAAAATCTTCACCCCAGAAGCAAGAAATAGCACATTTTTAATAGAC
GGACCAGACACCTCCGAATGCCCCAATGAACGAAGAGCATGGAACTTTCTTGAGGTGGAAGACTATGGAT
TTGGCATGTTCACGACCAACATATGGATGAAATTCCGAGAAGGAAGTTCAGAAGTGTGTGACCACAGGTT
AATGTCAGCGGCAATTAAAGATCAGAAAGCTGTGCATGCTGACATGGGTTATTGGATAGAGAGCTCAAAA
AACCAGACCTGGCAGATAGAGAAAGCATCTCTTATTGAAGTGAAAACATGTCTGTGGCCCAAGACCCACA
CATTGTGGAGCAATGGAGTGCTGGAAAGCCAGATGCTCATTCCAAAATCATATGCGGGCCCTTTTTCACA
CCACAATTACCGCCAGGGCTATGCCACGCAAACCGTGGGCCCATGGCACTTAGGCAAATTAGAGATAGAC
TTTGGAGAATGCCCCGGAACAACAGTCGCAATTCAGGAGGATTGTGACCATAGAGGCCCATCTTTGAGGA
CCACCACTGCATCTGGAAAACTAGTCACGCAATGGTGCTGCCGCTCCTGCACGATGCCTCCCTTAAGGTT
CTTGGGAGAAGATGGGTGCTGGTATGGGATGGAGATTAGGCCCTTGAGTGAAAAAGAAGAGAACATGGTC
AAATCACAGGTAACGGCCGGACAGGGCACATCAGAAACTTTTTCTATGGGTCTGTTGTGCCTGACCTTGT
TTGTGGAAGAATGCTTGAGGAGAAGAGTCACTAGGAAACACATGATATTGGTTGTGGTGATCACTCTTTG
TGCCATCATCCTAGGAGGCCTCACATGGATGGACTTACTACGAGCCCTCATCATGTTGGGGGACACTATG
TCTGGTAGAATAGGAGGACAGATCCACCTAGCCATCATGGCAGTGTTCAAGATGTCACCAGGATAYGTGC
TGGGTGTGTTTTTAAGGAAACTCACTTCAAGAGAGACAGCACTAATGGTAATAGGAATGGCCATGACAAC
GGTGCTTTCAATTCCACATGACCTTATGGAACTCATTGATGGAATATCACTGGGGCTAATTTTGCTAAAA
ATAGTGACACATTTTGACAACACCCAAGTGGGAACCTTAGCCCTTTCCTTGACCTTCATAAGATCAACAA
TGCCATTGGTCATGGCTTGGAGGACCATTATGGCTGTGTTGTTTGTGGTCACACTCATTCCTTTGTGCAG
GACAAGCTGTCTTCAAAAACAGTCTCATTGGGTAGAAATAACAGCACTCATCCTAGGAGCCCAAGCTCTG
CCAGTGTACCTAATGACTCTTATGAAAGGAGCCTCAAGAAGATCTTGGCCTCTTAACGAGGGCATAATGG
CTGTGGGTTTGGTTAGTCTCTTAGGAAGCGCTCTTTTAAAGAATGATGTCCCTTTRGCTGGCCCAATGGT
GGCAGGAGGCTTACTTCTGGCGGCTTACGTGATGAGTGGTAGCTCAGCAGATCTGTCACTAGAGAAGGCC
GCCAATGTGCAGTGGGATGAAATGGCAGACATAACAGGCTCAAGCCCAATCATAGAAGTGAAGCAGGATG
AAGATGGCTCTTTCTCCATACGGGACGTCGAGGAAACCAATATGATAACCCTTTTGGTGAAACTGGCACT
GATAACAGTGTCAGGTCTCTACCCCTTGGCAATTCCAGTCACAATGACCTTATGGTACATGTGGCAAGTG
AAAACACAAAGATCAGGAGCCCTGTGGGACGTCCCCTCACCCGCTGCCACTCAAAAAGCCGCACTGTCTG
AAGGAGTGTACAGGATCATGCAAAGAGGGTTATTTGGGAAAACTCAGGTTGGAGTAGGGATACACATGGA
AGGTGTATTTCACACAATGTGGCATGTAACAAGAGGATCAGTGATCTGCCATGAGACTGGGAGATTGGAG
CCATCTTGGGCTGACGTCAGGAATGACATGATATCATACGGTGGGGGATGGAGACTTGGAGACAAATGGG
ACAAAGAAGAAGATGTTCAGGTCCTCGCCATAGAACCAGGAAAAAATCCTAAACATGTCCAAACGAAACC
CGGCCTTTTCAAGACCCTAACTGGAGAAATTGGAGCAGTAACATTAGATTTCAAACCCGGAACGTCTGGT
TCTCCCATCATCAACAGGAAAGGAAAAGTCATCGGACTCTATGGAAATGGAGTAGTTACCAAATCAGGTG
ATTACGTCAGTGCCATAACGCAAGCCGAAAGAATTGGAGAGCCAGATTATGAAGTGGATGAGGACATTTT
TCGAAAGAAAAGATTAACTATAATGGACTTACACCCCGGAGCTGGAAAGACAAAAAGAATTCTTCCATCA
ATAGTGAGAGAAGCCTTAAAAAGGAGGCTGCGAACCTTGATTTTGGCTCCCACGAGAGTGGTGGCGGCCG
AGATGGAAGAGGCCCTACGTGGACTGCCAATCCGTTATCAGACCCCAGCTGTGAAATCAGAACACACAGG
AAGAGAGATTGTAGACCTCATGTGTCATGCAACCTTCACAACAAGACTTTTGTCATCAACCAGAGTTCCA
AATTACAACCTCATAGTGATGGATGAAGCACATTTCACCGATCCTTCTAGTGTCGCGGCTAGAGGATACA
TCTCGACCAGGGTGGAAATGGGAGAGGCAGCAGCCATCTTCATGACCGCAACCCCTCCCGGAGCGACAGA
TCCCTTTCCCCAGAGCAACAGCCCAATAGAAGACATCGAGAGGGAAATTCCGGAAAGGTCATGGAACACA
GGGTTCGACTGGATAACAGACTACCAAGGGAAAACTGTGTGGTTTGTTCCCAGCATAAAAGCTGGAAATG
ACATTGCAAATTGTTTGAGAAAGTCGGGAAAGAAAGTTATCCAGTTGAGTAGGAAAACCTTTGATACAGA
GTATCCAAAAACGAAACTCACGGACTGGGATTTTGTGGTCACTACAGACATATCTGAAATGGGGGCCAAT
TTTAGAGCTGGGAGAGTGATAGACCCTAGGAGATGCCTCAAGCCAGTTATCCTAACAGATGGGCCAGAGA
GAGTCATTTTAGCAGGTCCTATTCCAGTGACTCCAGCAAGCGCTGCTCAGAGAAGAGGGCGAATAGGAAG
GAACCCAGCACAAGAAGACGACCAATACGTTTTCTCCGGAGACCCACTAAAAAATGATGAAGATCATGCC
CACTGGACAGAAGCAAAGATGCTGCTTGACAATATCTACACCCCAGAAGGGATCATTCCAACATTGTTTG
GTCCGGAAAGGGAAAAAACCCAAGCCATTGATGGAGAGTTTCGCCTCAGAGGGGAACAAAGGAAGACTTT
TGTGGAATTAATGAGGAGAGGAGACCTTCCGGTGTGGCTGAGCTATAAGGTAGCTTCTGCTGGCATTTCT
TACAAAGATCGGGAATGGTGCTTCACAGGGGAAAGGAATAACCAAATTTTAGAAGAAAACATGGAGGTTG
AAATTTGGACTAGAGAGGGAGAAAAGAAAAAGCTAAGGCCAAGATGGTTAGATGCACGTGTATACGCTGA
CCCCATGGCTTTGAAGGATTTYAAGGAGTTTGCTAGTGGAAGGAAGAGCATAACTCTCGACATCCTAACA
GAGATTGCCAGTTTGCCAACTTACCTTTCCTCTAGGGCCAAGCTCGCCCTTGATAACATAGTCATGCTCC
ACACAACAGAAAGAGGAGGGAGGGCCTACCAACACGCCCTGAACGAACTCCCGGAGTCACTGGAAACACT
TATGCTTGTAGCTTTACTAGGTGCTATGACAGCAGGTATCTTCCTGTTTTTCATGCAAGGGAAAGGAATA
GGGAAATTGTCAATGGGTTTGATAACCATTGCGGTGGCTAGTGGCTTGTTCTGGGTAGCAGAAATTCAAC
CCCAGTGGATAGCGGCCTCAATCATACTAGAGTTTTTTCTCATGGTACTGTTGATACCGGAACCAGAAAA
ACAAAGGACCCCACAAGACAATCAATTGATCTACGTCATATTGACCATTCTCACCATTATTGGTCTCATA
GCAGCCAACGAGATGGGGCTGATTGAAAAAACAAAAACGGATTTTGGGTTTTACCAGGTAAAAACAGAAA
CCACCATCCTCGATGTGGACTTGAGACCAGCTTCAGCATGGACGCTCTATGCAGTAGCCACCACAATTCT
GACTCCCATGCTGAGACACACCATAGAAAACACGTCGGCCAACCTATCTCTAGCAGCCATTGCCAACCAG
GCGGCCGTCCTAATGGGGCTTGGAAAAGGATGGCCGCTCCACAGAATGGACCTCGGTGTGCCGCTGTTAG
CAATGGGATGCTATTCTCAAGTGAACCCAACAACTTTGACAGCATCCTTAGTCATGCTTTCAGTCCATTA
TGCAATAATAGGTCCAGGATTGCAGGCAAAAGCCACAAGAGAGGCCCAGAAAAGGACAGCTGCTGGGATC
ATGAAAAACCCCACGGTGGACGGGATAACAGTAATAGATCTAGAACCAATATCCTATGACCCAAAATTTG
AAAAGCAATTAGGGCAGGTCATGCTACTCGTCTTGTGTGCTGGACAACTACTCTTGATGAGAACAACATG
GGCTTTCTGTGAAGTCTTGACTTTGGCCACAGGACCAATCTTGACCTTGTGGGAGGGCAACCCGGGAAGG
TTTTGGAACACGACCATAGCCGTATCCACCGCCAACATTTTCAGGGGAAGTTACCTGGCGGGAGCTGGAC
TGGCTTTTTCACTCATAAAGAATGTACAAACCCCTAGGAGGGGAACTGGGACCACAGGAGAGACACTGGG
AGAGAAGTGGAAGAGACAGCTAAACTCATTAGACAGAAAAGAGTTTGAAGAGTATAAAAGAAGTGGAATA
CTAGAAGTGGACAGGACTGAAGCCAAGTCTGCCCTGAAAGATGGGTCTAAAATCAAGCATGCAGTATCTA
GAGGGTCCAGTAAGATTAGATGGATTGTTGAGAGAGGGATGGTAAAGCCAAAAGGGAAAGTTGTAGATCT
TGGCTGTGGGAGAGGAGGATGGTCTTATTACATGGCGACGCTCAAGAACGTGACTGAAGTGAAAGGGTAT
ACAAAAGGAGGTCCAGGACATGAAGAACCGATTCCCATGGCTACTTATGGCTGGAATTTGGTCAAACTCC
ATTCAGGGGTTGACGTGTTCTACAAACCCACAGAGCAAGTGGACACYCTGCTCTGTGATATTGGGGAGTC
ATCTTCTAATCCAACAATAGAGGAAGGAAGAACATTAAGAGTTTTGAAGATGGTGGAGCCATGGCTCTCT
TCAAAACCTGAATTCTGCATCAAAGTCCTTAACCCCTACATGCCAACAGTCATAGAAGAGCTGGAGAAAC
TGCAGAGAAAACATGGTGGGAACCTTGTCAGATGCCCGCTGTCCAGGAACTCCACCCATGAGATGTATTG
GGTGTCAGGAGCGTCGGGAAACATTGTGAGCTCTGTGAACACAACATCAAAGATGTTGTTGAACAGGTTC
ACAACAAGGCATAGGAAACCCACTTATGAGAAGGACGTAGATCTTGGGGCAGGAACGAGAAGTGTCTCCA
CTGAAACAGAAAAACCAGACATGACAATTATTGGGAGAAGGCTTCAGCGATTGCAAGAGGAGCACAAAGA
AACCTGGCATTATGATCAGGAAAACCCATACAGAACCTGGGCGTATCATGGAAGCTATGAAGCTCCTTCG
ACAGGCTCTGCATCCTCCATGGTGAACGGGGTAGTAAAACTGCTAACAAAACCTTGGGATGTGGTTCCAA
TGGTGACCCAGTTAGCCATGACAGACACAACCCCTTTTGGGCAACAAAGAGTGTTCAAAGAGAAGGTGGA
TACCAGAACACCACAACCAAAACCCGGTACACGAATGGTTATGACCACGACAGCCAATTGGCTGTGGGCC
CTCCTTGGGAAGAAGAAAAATCCCAGACTGTGCACAAGGGAAGAGTTCATCTCAAAAGTTAGATCAAACG
CAGCCATAGGCGCAGTCTTTCAGGAAGAACAGGGATGGACATCAGCCAGTGAAGCTGTGAATGACAGCCG
GTTTTGGGAACTGGTTGACAAAGAAAGGGCCCTACACCAGGAAGGGAAATGTGAATCGTGTGTCTACAAC
ATGATGGGAAAACGTGAGAAAAAGTTAGGAGAGTTTGGCAGAGCCAAGGGAAGCCGAGCAATCTGGTACA
TGTGGCTGGGAGCGCGGTTTCTGGAATTTGAAGCCCTGGGTTTTTTGAATGAAGATCACTGGTTTGGCAG
AGAAAATTCATGGAGTGGAGTGGAAGGGGAAGGTCTGCACAGATTGGGATATATCCTGGAGGAGATAGAC
AAGAAGGATGGAGACCTAATGTATGCTGATGACACAGCAGGCTGGGACACAAGAATCACTGAGGATGACC
TTCAAAATGAAGAACTGATCACGGAACAGATGGCCCCCCACCACAAGATCCTAGCCAAAGCCATTTTCAA
ACTAACCTATCAAAACAAAGTGGTGAAAGTCCTCAGACCCACACCGAGAGGAGCGGTGATGGATATCATA
TCCAGGAAAGACCAAAGAGGTAGTGGACAAGTTGGAACATATGGTTTGAACACATTCACCAACATGGAAG
TTCAACTCATCCGCCAAATGGAAGCTGAAGGAGTCATCACACAAGATGACATGCAGAACCCAAAAGGGTT
GAAAGAAAGAGTTGAGAAATGGCTGAAAGAGTGTGGTGTCGACAGGTTAAAGAGGATGGCAATCAGTGGA
GACGATTGCGTGGTGAAGCCCCTGGATGAGAGGTTTGGCACTTCCCTCCTCTTCTTGAACGACATGGGAA
AGGTGAGGAAAGACATTCCGCAGTGGGAACCATCTAAGGGATGGAAAAACTGGCAAGAGGTTCCTTTTTG
CTCCCACCACTTTCACAAGATCTTCATGAAGGATGGCCGCTCACTAGTTGTTCCATGTAGAAACCAGGAT
GAACTGATAGGGAGAGCCAGAATCTCGCAGGGGGCTGGATGGAGCTTAAGAGAAACAGCCTGCCTGGGCA
AAGCTTACGCCCAGATGTGGTCGCTCATGTACTTCCACAGAAGGGATCTGCGTTTAGCCTCCATGGCCAT
ATGCTCAGCAGTTCCAACGGAATGGTTTCCAACAAGCAGAACAACATGGTCAATCCACGCTCATCATCAG
TGGATGACCACTGAAGATATGCTCAAAGTGTGGAACAGAGTGTGGATAGAAGACAACCCTAATATGACTG
ACAAGACTCCAGTCCATTCGTGGGAAGATATACCTTACCTAGGGAAAAGAGAGGATTTGTGGTGTGGATC
CCTGATTGGACTTTCTTCCAGAGCCACCTGGGCGAAGAACATTCACACGGCCATAACCCAGGTCAGAAAC
CTGATCGGAAAAGAGGAATACGTGGATTACATGCCAGTAATGAAAAGATACAGCGCTCCTTCAGAGAGTG
AAGGAGTTCTG

>LX250398.1 WO 2017090762-A/11: Banked live viruses from attenuated dengue strains, and dengue vaccine using thereof as antigen
ATGAACAACCAACGGAAAAAGACGGGAAAACCGTCTATCAATATGCTGAAACGCGTGAGAAACCGTGTGT
CAACTGGATCACAGTTGGCGAAGAGATTCTCAAGAGGATTGCTGAACGGCCAAGGACCAATGAAATTGGT
TATGGCATTTATAGCTTTCCTCAGATTTCTAGCCATTCCACCGACAGCAGGAGTCTTGGCTAGATGGGGT
ACCTTTAAGAAGTCGGGGGCTATTAAGGTCTTAAAAGGCTTCAAGAAGGAGATCTCAAACATGCTGAGCA
TTATCAACAAACGGAAAAAGACATCGCTCTGTCTCATGATGATGTTACCAGCAACACTTGCTTTCCACTT
AACTTCACGAGATGGAGAGCCGCGCATGATTGTGGGGAAGAATGAAAGAGGAAAATCCCTACTTTTCAAG
ACAGCCTCTGGAATCAACATGTGCACACTCATAGCTATGGATCTGGGAGAGATGTGTGATGACACGGTCA
CTTACAAATGCCCCCACATTACCGAAGTGGAGCCTGAAGACATTGACTGCTGGTGCAACCTTACATCGAC
ATGGGTGACTTATGGAACATGCAATCAAGCTGGAGAGCATAGACGCGATAAGAGATCAGTGGCGTTAGCT
CCCCATGTTGGCATGGGACTGGACACACGCACTCAAACCTGGATGTCGGCTGAAGGAGCTTGGAGACAAG
TCGAGAAGGTAGAGACATGGGCCCTTAGGCACCCAGGGTTTACCATACTAGCCCTATTTCTTGCCCATTA
CATAGGCACTTCCTTGACCCAGAAAGTGGTTATTTTTATACTATTAATGCTGGTTACCCCATCCATGACA
ATGAGATGTGTAGGAGTAGGAAACAGAGATTTTGTGGAAGGCCTATCGGGAGCTACGTGGGTTGACGTGG
TGCTCGAGCACGGTGGGTGTGTGACTACCATGGCTAAGAACAAGCCCACGCTGGACATAGAGCTTCAGAA
GACCGAGGCCACCCAACTGGCGACCCTAAGGAAGCTATGCATTGAGGGAAAAATTACCAACATAACAACC
GACTCAAGATGTCCCACCCAAGGGGAAGCGATTTTACCTGAGGAGCAGGACCAGAACTACGTGTGTAAGC
ATACATACGTGGACAGAGGCTGGGGAAACGGTTGTGGTTTGTTTGGCAAGGGAAGCTTGGTGACATGCGC
GAAATTTCAATGTTTAGAATCAATAGAGGGAAAAGTGGTGCAACATGAGAACCTCAAATACACCGTCATC
ATCACAGTGCACACAGGAGACCAACACCAGGTGGGAAATGAAACGCAGGGAGTCACGGCTGAGATAACAC
CCCAGGCATCAACCGCTGAAGCCATTTTACCTGAATATGGAACCCTCGGGCTAGAATGCTCACCACGGAC
AGGTTTGGATTTCAATGAAATGATCTCATTGACAATGAAGAACAAAGCATGGATGGTACATAGACAATGG
TTCTTTGACTTACCCCTACCATGGACATCAGGAGCTACAGCAGAAACACCAACTTGGAACAGGAAAGAGC
TTCTTGTGACATTTAAAAATGCACATGCAAAAAAGCAAGAAGTAGTTGTTCTTGGATCACAAGAGGGAGC
AATGCATACAGCACTGACAGGAGCTACAGAGATCCAAACCTCAGGAGGCACAAGTATCTTTGCGGGGCAC
TTAAAATGTAGACTCAAGATGGACAAATTGGAACTCAAAGGGATGAGCTATGCAATGTGCTTGGGTAGCT
TTGTGTTGAAGAAAGAAGTCTCCGAAACGCAGCATGGGACAATACTCATTAAGGTTGAGTACAAAGGGGA
AGATGCACCCTGCAAGATTCCTTTCTCCACGGAGGATGGACAAGGAAAAGCTCACAATGGCAGACTGATC
ACAGCCAATCCAGTGGTGACCAAGAAGGAGGAGCCTGTCAACATTGAGGCTGAACCTCCTTTTGGAGAAA
GTAACATAGTAATTGGAATTGGAGACAAAGCCCTGAAAATCAACTGGTACAAGAAGGGAAGCTCGATTGG
GAAGATGTTCGAGGCTACTGCCAGAGGTGTAAGGCGCATGGCCATCTTGGGAGACACAGCCTGGGACTTT
GGATCAGTGGGTGGTGTTTTGAATTCATTAGGGAAAATGGTCCACCAAATATTTGGGAGTGCTTACACAG
CCCTATTTGGTGGAGTCTCCTGGATGATGAAAATTGGAATAGGTGTCCTCTTAACCTGGATAGGGTTGAA
CTCAAAAAATACTTCTATGTCATTTTCATGCATCGCGATAGGAATCATTAYACTCTATCTGGGAGCCGTG
GTGCAAGCTGACATGGGGTGTGTCATAAACTGGAAAGGCAAAGAACTCAAATGTGGAAGTGGAATTTTCG
TCACTAATGAGGTCCACACCTGGACAGAGCAATACAAATTTCAAGCAGACTCCCCCAAGAGACTGGCAAC
AGCCATTGCAGGCGCTTGGGAAAATGGAGTGTGCGGAATTAGGTCAACAACCAGAATGGAGAACCTCTTG
TGGAAGCAAATAGCCAATGAACTGAATTACATATTATGGGAAAACAACATTAAATTAACGGTAGTTGTAG
GCGACATAACTGGGGTCTTAGAGCAAGGGAAAAGAACACTAACACCACAACCCATGGAGCTAAAATATTC
TTGGAAAACATGGGGAAAGGCAAAAATAGTGACAGCTGAAACACAAAATTCCTCTTTCATAATAGATGGG
CCAAGCACACCGGAGTGTCCAAGTGCCTCAAGAGCATGGAATGTGTGGGAGGTGGAGGATTACGGGTTCG
GAGTTTTCACAACCAACATATGGCTGAAACTCCGAGAGGTGTACACCCAACTATGTGACCATAGGCTAAT
GTCGGCAGCCGTCAAGGATGAGAGGGCTGTACATGCCGACATGGGCTATTGGATAGAAAGCCAAAAGAAT
GGGAGTTGGAAGCTAGAAAAAGCATCCTTCATAGAGGTGAAAACCTGCACATGGCCAAAATCACACACTC
TCTGGAGCAATGGTGTGCTAGAGAGTGACATGATTATCCCAAAGAGTCTAGCTGGTCCCATTTCGCAACA
CAACCACAGGCCCGGGTACCACACCCAAACGGCAGGACCCTGGCACTTAGGAAAATTGGAGCTGGACTTC
AACTATTGTGAAGGAACAACAGTTGTCATCTCAGAAAACTGTGGGACAAGAGGCCCATCATTGAGAACAA
CAACGGTGTCAGGGAAGTTGATACACGAATGGTGCTGCCGCTCGTGCACACTTCCTCCCCTACGATACAT
GGGAGAAGACGGCTGCTGGTATGGCATGGAAATCAGACCCATTAATGAGAAAGAAGAGAATATGGTAAAG
TCTCTAGCCTCAGCAGGGAGTGGAAAGGTGGACAACTTCACAATGGGTGTCTTGTGTTTGGCAATCCTCT
TTGAAGAGGTGATGAGAGGAAAATTTGGGAAAAAACACATGATTGCAGGGGTTCTCTTCACGTTTGTGCT
CCTCCTCTCAGGGCAAATAACATGGAGAGACATGGCGCACACACTCATAATGATTGGGTCCAACGCCTCT
GACAGAATGGGGATGGGCGTCACTTACCTAGCTCTAATTGCAACATTTAAAATTCAGCCACTCCTGGCTT
TGGGATTCTTCCTGAGGAAACTGACATCTAGAGAAAATTTATTGCTGGGAGTTGGGTTGGCCATGGCAAC
AACGTTACGACTGCCAGAGGACATTGAACAGATGGCGAATGGAATTGCTTTGGGGCTCATGGCTCTTAAA
CTGATAACACAATTTGAAACATACCAACTATGGACGGCATTAGTTTCCCTAACGTGTTCAAATACAATTT
TCACGTTGACTGTTGCCTGGAGAACAGCCACTCTGATTTTAGCCGGAATTTCGCTTTTGCCAGTGTGCCA
GTCTTCGAGCATGAGGAAAACAGATTGGCTCCCAATGACTGTGGCAGCTATGGGAGCTCAACCCCTACCA
CTTTTTATTTTCAGTCTGAAAGATACACTCAAAAGGAGAAGCTGGCCACTGAATGAGGGGGTGATGGCAG
TTGGACTTGTGAGCATTCTAGCTAGTTCTCTCCTTAGGAATGATGTGCCTATGGCTGGACCATTAGTGGC
TGGGGGCTTGCTGATAGCGTGCTACGTCATAACTGGCACGTCAGCAGACCTCACTGTAGAAAAGGCAGCA
GATGTAACATGGGAGGAAGAGGCCGAGCAAACAGGAGTGTCCCACAATTTAATGGTCACAGTTGATGATG
ATGGAACAATGAGAATAAAAGATGACGAGACTGAGAACATCTTAACAGTGCTTTTAAAAACAGCACTACT
AATAGTATCAGGCATCTTTCCATACTCCATACCCGCAACACTGTTGGTCTGGCATACTTGGCAAAAGCAA
ACCCAAAGATCCGGCGTCCTATGGGACGTACCCAGCCCCCCAGAGACACAGAAAGCGGAACTGGAAGAAG
GGGTCTATAGGATCAAACAGCAAGGAATTTTTGGGAAAACCCAAGTGGGGGTTGGAGTACAGAAAGAAGG
AGTTTTCCACACCATGTGGCATGTCACAAGAGGGGCAGTGTTGACACACAATGGGAAAAGACTGGAACCA
AACTGGGCTAGCGTGAAAAAAGATCTGATTTCATACGGAGGAGGATGGAGATTGAGTGCACAATGGAAAA
AGGGGGAGGAGGTGCAGGTTATTGCCGTAGAGCCTGGGAAGAACCCAAAGAACTTTCAAACCATGCCAGG
CATTTTTCAGACAACAACAGGGGAAATAGGAGCAATTGCACTGGATTTCAAGCCTGGAACTTCAGGATCT
CCCATCATAAACAGAGAGGGAAAGGTAGTGGGACTGTATGGCAATGGAGTGGTTACAAAGAATGGAGGCT
ATGTCAGTGGAATAGCGCAAACAAATGCAGAACCAGATGGACCGACACCAGAGTTGGAAGAAGAGATGTT
CAAAAAGCGAAATCTAACCATAATGGATCTCCATCCTGGGTCAGGAAAGACGCGGAAATATCTTCCAGCT
ATTGTTAGAGAGGCAATCAAGAGACGCTTAAGGACTCTAATTTTGGCACCAACAAGGGTAGTTGCAGCTG
AGATGGAAGAAGCATTGAAAGGGCTCCCAATAAGGTATCAAACAACTGCAACAAAATCTGAACACACAGG
AAGAGAGATTGTTGATCTAATGTGTCACGCAACGTTCACAATGCGCTTGCTGTCACCAGTCAGGGTTCCA
AACTACAACTTGATAATAATGGATGAGGCCCATTTCACAGACCCAGCCAGTATAGCGGCTAGAGGGTACA
TATCAACTCGTGTAGGAATGGGAGAGGCAGCCGCAATTTTCATGACAGCAACACCCCCTGGAACAGCTGA
TGCCTTTCCTCAGAGCAACGCTCCAATTCAAGATGAAGAGAGAGACATACCGGAACGCTCATGGAATTCA
GGCAATGAATGGATTACTGACTTTGTTGGGAAGACAGTGTGGTTTGTCCCTAGCATCAAAGCCGGAAATG
ACATAGCAAACTGCTTGCGGAAAAATGGAAAAAAGGTTATTCAACTCAGCAGGAAGACCTTTGACACAGA
ATATCAAAAGACCAAACTGAATGATTGGGACTTTGTGGTGACAACAGACATTTCAGAAATGGGAGCCAAT
TTCAAAGCAGATAGAGTGATCGACCCAAGAAGATGTCTCAAGCCGGTGATTTTGACAGATGGACCCGAGC
GGGTGATCCTGGCTGGACCAATGCCAGTCACCGTAGCGAGCGCTGCGCAAAGGAGAGGGAGAGTTGGCAG
GAACCCACAAAAAGAAAATGACCAGTACATATTCATGGGCCAGCCTCTCAACAATGATGAAGACCATGCT
CACTGGACAGAAGCAAAAATGCTGCTGGACAACATCAACACACCAGAAGGGATTATACCAGCTCTCTTTG
AACCAGAAAGGGAGAAGTCAGCCGCCATAGACGGCGAATACCGCCTGAAGGGTGAGTCCAGGAAGACTTT
CGTGGAACTCATGAGGAGGGGTGACCTCCCAGTTTGGCTAGCCCATAAAGTAGCATCAGAAGGGATCAAA
TATACAGATAGAAAATGGTGCTTTGATGGAGAACGTAATAATCAAATTTTAGAGGAGAATATGGATGTGG
AAATCTGGACAAAGGAAGGAGAAAAGAAAAAACTGAGACCTAGGTGGCTTGATGCCCGCACTTATTCAGA
TCCTTTAGCACTCAAAGAATTCAAGGATTTTGCAGCTGGCAGAAAGTCAATCGCCCTTGATCTTGTGACA
GAAATAGGAAGAGTGCCTTCACACTTAGCCCACAGAACGAGAAACGCCCTGGATAATTTGGTGATGCTGC
ACACGTCAGAACATGGCGGTAGGGCCTACAGGCATGCAGTGGAGGAACTACCAGAAACGATGGAAACACT
CTTACTCCTGGGACTGATGATCTTGTTAACAGGTGGAGCAATGCTCTTCTTGATATCAGGTAAAGGGATT
GGAAAGACTTCAATAGGACTCATTTGTGTAATTGCTTCCAGCGGCATGTTATGGATGGCTGATGTCCCAC
TCCAATGGATCGCATCGGCTATAGTCCTGGAGTTTTTTATGATGGTGTTGCTCATACCAGAACCAGAAAA
GCAGAGAACTCCCCAAGACAACCAACTCGCATATGTCGTGATAGGCATACTTACATTGGCTGCAATAGTA
GCGGCCAATGAAATGGGACTGTTGGAAACTACAAAGAGAGATTTAGGAATGTCTAAAGAACCAGGTGTTG
TTTCTCCAACCAGCTATTTGGATGTGGACTTGCACCCAGCATCAGCCTGGACATTGTACGCCGTGGCCAC
AACAGTAATAACACCAATGTTGAGACACACCATAGAGAATTCCACAGCAAATGTGTCTCTGGCAGCCATA
GCTAACCAGGCAGTGGTCCTGATGGGTTTAGACAAAGGATGGCCGATATCGAAAATGGACTTGGGCGTAC
CACTATTGGCACTGGGTTGCTATTCACAAGTGAACCCACTAACTCTTGCAGCGGCAGTACTTTTGCTAGT
CACACATTATGCAATTATAGGTCCAGGATTGCAGGCAAAAGCCACCCGTGAAGCTCAGAAAAGGACAGCT
GCTGGAATAATGAAGAATCCAACGGTGGATGGAATAATGACAATAGACCTAGATCCTGTAATATATGATT
CAAAATTTGAAAAGCAACTAGGACAGGTCATGCTCCTGGTTCTGTGTGCAGTCCAACTTTTATTGATGAG
AACATCATGGGCCTTGTGTGAAGTTYTAACCCTAGCCACAGGACCAATAACAACACTCTGGGAAGGATCA
CCTGGGAAGTTCTGGAACACCACGATAGCTGTTTCCATGGCGAACATCTTTAGAGGGAGCTATTTAGCAG
GAGCTGGGCTTGCTTTTTCTATCATGAAATCAGTTGGAACAGGAAAGAGAGGAACAGGGTCACAAGGTGA
AACCTTAGGAGAAAAGTGGAAAAAGAAATTAAATCAGTTATCCCGGAAAGAGTTTGACCTTTACAAGAAA
TCCGGAATCACCGAAGTGGATAGAACAGAAGCCAAAGAAGGGTTAAAAAGAGGAGAAATAACACACCATG
CCGTGTCCAGAGGCAGCGCAAAACTTCAATGGTTCGTGGAGAGAAACATGGTCATTCCTGAAGGAAGAGT
CATAGACCTAGGCTGTGGAAGAGGAGGCTGGTCATATTACTGTGCAGGACTGAAAAAAGTTACAGAAGTG
CGAGGATACACAAAAGGCGGCCCAGGACACGAAGAACCAGTACCTATGTCTACATACGGATGGAACATAG
TCAAGTTAATGAGTGGAAAGGATGTTTTTTATCTGCCACCTGAAAAGTGTGATACCCTATTGTGTGACAT
TGGAGAATCTTCACCAAGCCCAACAGTGGAAGAAAGCAGAACCATAAGAGTTTTGAAGATGGTTGAACCA
TGGCTAAAGAACAACCAGTTTTGCATTAAAGTATTGAACCCATACATGCCAACTGTGATTGAGCACTTAG
AAAGACTACAAAGGAAACATGGAGGAATGCTTGTGAGAAATCCACTCTCACGAAACTCCACGCACGAAAT
GTATTGGATATCCAATGGTACAGGCAATATCGTCTCTTCAGTCAACATGGTATCCAGATTGCTACTGAAC
AGATTCACAATGACACACAGGAGACCCACCATAGAGAAAGATGTGGATCTAGGAGCAGGAACCCGACATG
TCAATGCGGAACCAGAAACACCCAACATGGATGTCATTGGGGAAAGAATAAAAAGGATCAAAGAGGAGCA
TAGTTCAACATGGCACTATGATGATGAAAATCCTTACAAAACGTGGGCTTACCATGGATCCTATGAAGTA
AAAGCCACAGGCTCAGCCTCCTCCATGATAAATGGAGTCGTGAAACTCCTCACAAAACCATGGGATGTGG
TGCCCATGGTGACACAGATGGCAATGACAGATACAACTCCATTCGGCCAGCAAAGAGTTTTTAAAGAGAA
AGTGGACACCAGGACACCTAGGCCCATGCCAGGAACAAGAAAGGTTATGGAGATCACAGCGGAGTGGCTT
TGGAGGACCCTGGGAAGGAACAAAAGACCCAGATTATGCACAAGGGAGGAATTCACAAAGAAGGTCAGAA
CCAACGCAGCTATGGGCGCTGTCTTCACAGAAGAGAACCAATGGGACAGTGCGAGAGCTGCTGTTGAGGA
CGAAGAATTTTGGAAACTTGTGGACAGAGAACGTGAACTCCACAAACTGGGCAAGTGTGGAAGCTGCGTT
TACAACATGATGGGCAAGAGAGAGAAAAAACTTGGAGAGTTTGGTAAAGCAAAAGGCAGTAGGGCTATAT
GGTACATGTGGTTGGGAGCCAGGTACCTTGAGTTCGAGGCGCTCGGATTCCTCAATGAAGACCACTGGTT
CTCGCGTGAAAACTCTTACAGTGGAGTAGAAGGAGAAGGACTGCACAAGCTGGGATACATCTTGAGAGAT
ATTTCCAAGATACCCGGAGGAGCCATGTATGCTGATGACACAGCCGGTTGGGACACAAGAATAACAGAAG
ATGACCTGCACAATGAGGAAAAAATCACACAGCAGATGGACCCTGAACACAGGCAGCTAGCGAACGCTAT
ATTCAAGCTCACATACCAAAACAAAGTGGTCAAAGTCCAACGACCAACTCCAAAGGGCACGGTAATGGAC
ATCATATCTAGGAAAGACCAAAGAGGCAGTGGACAGGTGGGAACTTATGGTCTGAACACATTCACCAACA
TGGAAGCCCAGCTAATCAGACAAATGGAAGGAGAAGGCGTGTTGTCAAAGGCAGACCTCGAGAACCCCCA
TCCGCTAGAGAAGAAAATTACACAATGGTTGGAAACTAAAGGAGTGGAAAGGTTAAAAAGAATGGCCATC
AGCGGGGATGATTGCGTTGTGAAACCAATCGACGACAGATTCGCCAATGCCCTGCTTGCCCTGAACGATA
TGGGAAAGGTTAGAAAGGACATACCTCAATGGCAGCCATCAAAGGGATGGCATGATTGGCAACAGGTCCC
CTTCTGCTCCCACCACTTTCATGAATTGATCATGAAAGATGGAAGAAAGTTGGTAGTTCCCTGCAGACCC
CAGGACGAACTAATAGGAAGAGCGAGAATCTCCCAAGGAGCAGGATGGAGCCTTAGAGAAACTGCATGTC
TAGGGAAAGCCTACGCTCAAATGTGGGCTCTCATGTATTTTCACAGAAGAGATCTTAGACTAGCATCCAA
CGCCATATGTTCAGCAGTACCAGTCCACTGGGTCCCCACGAGCAGAACGACATGGTCTATTCATGCTCAC
CATCAGTGGATGACTACAGAAGACATGCTTACTGTCTGGAACAGGGTGTGGATAGAGGACAATCCATGGA
TGGAAGACAAAACTCCAGTCACAACGTGGGAAGATGTTCCATATCTAGGGAAGAGAGAAGACCAATGGTG
CGGATCACTCATAGGTCTCACTTCCAGAGCAACCTGGGCCCAGAACATACTCACAGCAATCCAACAGGTG
AGAAGCCTCATAGGCAATGAAGAGTTTCTGGACTACATGCCTTCGATGAAGAGATTCAGGAAGGAGGAGG
AGTCAGAGGGAGCCATTTGG

>LX250397.1 WO 2017090762-A/10: Banked live viruses from attenuated dengue strains, and dengue vaccine using thereof as antigen
ATGAATAACCAACGGAAAAAGGCGAAAAACACGCCTTTCAATATGCTGAAACGCGAGAGAAACCGCGTGT
CGACTGTGCAACAGCTGACAAAGAGATTCTCACTTGGAATGCTGCAGGGACGAGGACCATTAAAACTGTT
CATGGCCCTGGTAGCTTTCCTTCGTTTCCTAACAATCCCACCAACAGCAGGGATATTGAAGAGATGGGGA
ACAATTAAAAAATCAAAAGCCATTAATGTTTTGAGAGGGTTCAGGAAAGAGATCGGAAGGATGCTGAACA
TCTTGAATAGGAGACGCAGGTCTGCAGGCATGATCATTATGCTGATTCCAACAGTGATGGCGTTCCATCT
AACCACACGCAACGGAGAACCACACATGATCGTCGGTATACAGGAGAAAGGGAAAAGTCTTCTGTTCAAA
ACAGAGAATGGTGTGAACATGTGCACCCTCATGGCTATGGACCTTGGTGAATTGTGTGAAGACACAATCA
CGTACAAATGTCCTCTTCTCAGGCAGAATGAGCCAGAAGACATAGACTGTTGGTGCAACTCCACGTCCAC
GTGGGTAACCTATGGGACCTGTACCACTACGGGAGAACATAGAAGAGAAAAAAGATCAGTGGCACTCGTT
CCACATGTGGGAATGGGACTGGAGACGCGAACCGAAACATGGATGTCATCAGAAGGGGCTTGGAAACATG
CCCAGAGAATTGAAACTTGGATCCTGAGACATCCAGGCTTCACCATAATGGCAGCAATCCTGGCATACAC
CATAGGGACGACACATTTCCAGAGAGTCCTGATTTTCATTCTACTGACAGCTGTCGCTCCTTCAATGACA
ATGCGTTGCATAGGAATATCAAATAGAGACTTTGTAGAAGGGGTTTCAGGAGGAAGTTGGGTTGACATAG
TCTTAGAACATGGAAGCTGTGTGACGACGATGGCAAAAAACAAACCAACATTGGATTTTGAACTGATAAA
AACGGAAGCCAAACAGCCTGCCACCCTAAGGAAGTACTGCATAGAAGCAAAGCTAACCAACACAACAACA
GAATCCCGTTGCCCAACACAAGGGGAACCCAGCCTAAAAGAAGAGCAGGATAAGAGGTTCGTCTGCAAAC
ACTCCATGGTAGACAGAGGATGGGGAAATGGATGTGGGTTATTTGGAAAGGGAGGCATTGTGACCTGTGC
TATGTTCAAATGCAAAAAGAACATGGAAGGGAAAATCGTGCAACCAGAAAACTTGGAATACACCATTGTG
GTAACACCTCACTCAGGGGAGGAGCATGCGGTCGGAAATGACACAGGAAAACACGGCAAGGAAATCAAAG
TAACACCACAGAGTTCCATCACAGAAGCTGAATTGACAGGTTATGGCACCGTCACGATGGAGTGCTCCCC
GAGAACAGGCCTCGACTTCAATGAGATGGTGTTGCTGCAGATGGAAAATAAAGCTTGGCTGGTGCATAGG
CAATGGTTTCTAGACCTGCCATTRCCATGGCTGCCCGGAGCGGATAAACAAGAGTCAAATTGGATACAGA
AAGAAACATTGGTCACTTTCAAAAATCCCCATGCGAAGAAACAGGATGTTGTTGTTTTAGGATCCCAAGA
AGGGGCCATGCATACAGCACTCACAGGAGCCACAGAAATCCAAATGTCGTCAGGAAACTTGCTCTTCACT
GGACATCTCAAGTGCAGGCTGAGAATGGACAAGCTACAGCTTAAAGGAATGTCATACTCCATGTGCACAG
GAAAGTTTAAAGTTGTGAAGGAAATAGCAGAAACACAACATGGAACGATAGTCATCAGAGTGCAATATGA
AGGGGACGGCTCTCCATGTAAAATCCCTTTTGAGATAATGGATTTGGAAAAAAGATATGTCTTAGGCCGC
CTGATCACAGTCAACCCAATTGTAACAGAAAAAGATAGCCCAGTCAACATAGAAGCAGAACCTCCATTCG
GAGACAGCTACATCATCATAGGAGTAGAGCCGGGACAACTGAAGCTCAACTGGTTCAAGAAAGGAAGTTC
TATCGGCCAAATGTTTGAGACAACGATGAGAGGGGCGAAGAGAATGGCCATTTTGGGTGACACAGCCTGG
GACTTCGGATCCCTGGGAGGAGTGTTTACATCTATAGGAAAAGCTCTCCACCAAGTCTTTGGAGCAATCT
ATGGAGCTGCCTTCAGTGGGGTTTCATGGACCATGAAAATCCTCATAGGAGTCATTATCACATGGATAGG
AATGAACTCACGCAGCACCTCACTGTCTGTGTCACTAGTACTGGTGGGAATTGTGACACTGTATTTGGGA
GTCATGGTGCAGGCCGATAGTGGTTGCGTCGTGAGCTGGAAAAACAAAGAACTGAAATGTGGCAGTGGGA
TTTTCATCACAGACAACGTGCACACATGGACAGAACAATACAAGTTCCAACCAGAATCCCCTTCAAAACT
AGCTTCAGCTATCCAGAAAGCTCAAGAAGAGGGAATTTGTGGGATCCGCTCGGTAACAAGATTGGAGAAC
CTAATGTGGAAACAAATAACACCAGAATTGAATCACATTCTAGCAGAAAATGAGGTGAAGTTGACTATCA
TGACAGGAGACATCAAAGGAATCATGCAGGCAGGAAAACGATCTTTGCGGCCTCAGCCCACTGAGCTAAA
GTATTCATGGAAAACATGGGGTAAAGCAAAAATGCTCTCTACAGAATCTTATAACCAAACCTTTCTCATT
GATGGCCCCGAGACGGCAGAGTGCCCCAACACAAATAGAGCTTGGAACTCGTTGGAGGTTGAAGACTACG
GCTTTGGAGTGTTCACCACCAATATATGGCTAAAATTGAAAGAAAAACAGGATGCATTCTGCGACTCAAA
ACTCATGTCGGCGGCCATAAAAGACAACAGAGCCGTCCATGCCGACATGGGTTACTGGATAGAAAGTGCA
CTCAATGACACATGGAAGATAGAGAAAGCCTCTTTCATTGAAGTAAAAAACTGCCACTGGCCAAAATCAC
ACACCCTCTGGAGCAATGGAGTGCTAGAAAGTGAGATGATAATCCCAAAGAATCTCGCTGGACCAGTGTC
TCAACACAACTATAGACCAGGCTACCATACACAAGTAGCAGGACCATGGCACCTAGGTAAGCTTGAGATG
GACTTTGATTTCTGCGATGGAACCACAGTAATAGTGACTGAGGACTGCGGAAATAGAGGACCCTCTTTGA
GAACAACTACTGCCTCTGGAAAACTCATAACGGAATGGTGCTGCCGATCTTGCACATTACCACCCCTAAG
ATACAGAGGTGAGAATGGGTGCTGGTACGGGATGGAAATCAGACCATTGAAAGAGAAAGAAGAAAATCTG
GTTAAYTCCTTGGTCACAGCCGGACATGGGCAGGTTGACAATTTTTCACTGGGAGTCTTRGGAATGGCAT
TGTTCCTGGAGGAAATGCTTAGGACCCGAGTAGGAACGAAACATGCAATACTACTAGTTGCAGTTTCTTT
TGTGACATTGATCACAGGGAACATGTCCTTCAAAGACCTAGGAAGAGTGGTGGTTATGGTAGGCGCTACC
ATGGCGGATGACATAGGTATGGGCGTGACTTATCTTGCCCTACTAGCAGCCTTCAAAGTTAGACCAACTT
TTGCAGCTGGACTACTCTTGAGAAAGCTGACCTCCAAGGAATTGATGATGACTACCATAGGAATTGTACT
CCTCTCCCAAAGCACTATACCAGAGACCGTTCTTGAATTGACTGACGCGTTAGCCTTAGGCATGATGGTC
CTTAAAATAGTAAGAAACATGGAAAAGTATCAATTAGCAGTGACTATCATGGCTATCTTGTGCGTCCCAA
ACGCAGTGATATTGCAAAATGCATGGAAAGTGAGTTGCACAATACTGGCAGTGGTGTCCGTTTCCCCACT
GTTTTTRACATCCTCACAGCAAAAAACGGATTGGATACCATTAGCATTGACAATCAAGGGTCTCAATCCA
ACAGCCATTTTTCTAACAACCCTCTCAAGAACCAACAAGAAAAGAAGCTGGCCACTAAATGAGGCTATCA
TGGCAGTCGGAATGGTGAGCATTTTAGCCAGTTCCCTCCTAAAAAATGATATTCCCATGACAGGACCACT
AGTGGCTGGAGGGCTCCTCACTGTGTGCTACGTGCTYACTGGACGATCGGCCGACTTGGAACTGGAGAGA
GCAACCGATGTCAAATGGGAAGACCAGGCAGAGATATCAGGAAGCAGTCCAATCCTGTCAATAACAATAT
CAGAAGATGGTAGCATGTCGATAAAAAATGAAGAGGAAGAACAAACACTGACCATACTCATTAGAACAGG
ATTGCTGGTGATCTCAGGACTTTTTCCTATATCAATACCAGYCACGGCAGCAGCATGGTACCTGTGGGAA
GTGAAGAAACAACGGGCCGGAGTATTGTGGGACGTTCCTTCACCTCCACCCATGGGAAAGGCTGAACTGG
AAGATGGAGCCTACAGAATCAAGCAAAAAGGGATTCTTGGGTATTCTCAGATCGGAGCTGGAGTTTACAA
AGAAGGAACATTTCATACAATGTGGCATGTCACACGTGGCGCTGTTCTAATGCATAAAGGAAAGAGGATT
GAACCTTCATGGGCGGACGTCAAAAAAGATCTAATATCATATGGAGGAGGCTGGAAGTTAGAAGGAGAAT
GGAAGGAAGGAGAAGAAGTCCAGGTGCTGGCACTGGAGCCTGGAAAAAATCCAAGAGCCGTCCAAACAAA
ACCTGGTCTTTTCAAAACCAACACCGGAACAATAGGTGCCGTATCTCTGGACTTTTCCCCTGGAACGTCA
GGATCTCCAATCATCGACAAAAAAGGAAAAGTTGTGGGTCTTTATGGCAATGGTGTTGTCACAAGGAGTG
GAGCATATGTGAGTGCTATAGCCCAAACTGAAAAAAGCATTGAAGAYAACCCCGAGATCAAAGATGACAT
TTTCCGAAAGAGAAGACTGACCATCATGGACCTCCACCCAGGAGCGGGAAAGACGAAAAGATACCTTCCA
GCCATAGTCAGAGAAGCCATAAAACGGGGTTTGAGAACATTAATCTTGGCCCCCACTAGAGTTGTGGCAG
CTGAAATGGAGGAAGCTCTTAGAGGACTTCCAATAAGATACCAAACCCCAGCCATCAGAGCTGAGCACAC
CGGGCGGGAAATTGTGGATCTAATGTGTCATGCCACATTTACCATGAGGCTGCTGTCACCAGTTAGAGTG
CCAAACTATAACTTGATTATCATGGACGAAGCCCATTTCACAGACCCAGCAAGTATAGCAGCTAGAGGAT
ACATCTCAACCCGAGTGGAGATGGGTGAGGCAGCTGGGATTTTCATGACAGCCACTCCCCCGGGAAGTAG
AGATCCATTTCCTCAGAGCAATGCACCAATCATAGATGAAGAAAGAGAAATCCCTGAACGTTCATGGAAT
TCTGGACATGAGTGGGTCACGGATTTTAAAGGGAAGACTGTTTGGTTCGTTCCAAGCATAAAAGCAGGAA
ATGATATAGCAGCTTGCCTGAGAAAAAATGGAAAGAAAGTAATACAACTTAGTAGGAAGACTTTTGATTC
TGAGTATGTCAAGACTAGAACCAATGATTGGGATTTCGTGGTTACAACTGACATTTCAGAAATGGGTGCC
AATTTCAAAGCTGAGAGGGTTATAGACCCCAGACGCTGCATGAAACCAGTCATACTAACAGATGGTGAGG
AGCGGGTGATTCTGGCAGGACCTATGCCAGTGACCCACTCTAGCGCAGCACAAAGAAGAGGGAGAATAGG
AAGAAATCCAAAAAATGAAAATGACCAGTACATATACATGGGAGAACCTTTGGAAAATGATGAAGACTGT
GCACACTGGAAAGAAGCCAAAATGCTCCTAGATAACATTAACACACCAGAAGGAATCATTCCTAGTATGT
TTGAACCAGAGCGTGAAAAAGTGGATGCCATTGATGGCGAATACCGTTTGAGAGGAGAAGCAAGGAAAAC
CTTTGTGGACTTAATGAGGAGAGGAGACTTACCAGTCTGGTTGGCTTACAAAGTGGCAGCTGAAGGCATC
AACTATGCAGACAGAAGGTGGTGTTTTGATGGAATTAAGAACAACCAAATCCTGGAAGARAATGTGGAAG
TTGAAATCTGGACAAAAGAAGGGGAAAGGAAGAAATTGAAACCCAGATGGTTGGATGCTAGGATCTACTC
TGACCCACTGGCGCTAAAGGAATTCAAAGAATTTGCAGCCGGAAGAAAGTCTCTGACCCTGAACCTAATC
ACAGAAATGGGTAGGCTTCCAACATTCATGACTCAGAAGACGAGAGACGCACTGGACAACCTAGCAGTGC
TGCACACGGCTGAAGCAGGTGGAAGGGCGTACAATCATGCTCTCAGTGAACTGCCGGAGACCCTAGAGAC
ACTGCTTTTACTGACACTTCTGGCTACAGTCACAGGAGGGATCTTTTTATTCTTGATGAGCGGGAGGGGC
ATAGGGAAGATGACCCTGGGAATGTGCTGCATAATCACGGCTAGCATCCTTCTATGGTRCGCACAAATAC
AGCCACACTGGATAGCAGCTTCAATAATACTGGAGTTTTTTCTCATAGTTTTGCTTATTCCAGAACCAGA
AAAACAGAGAACACCCCAAGACAACCAATTGACCTACGTTGTCATAGCCATCCTCACAGTGGTGGCCGCA
ACCATGGCAAACGAGATGGGTTTCCTAGAAAAAACGAAGAAGGATCTTGGATTAGGAAGCATTGCAACCC
AGCAACCCGAGAGCAACATCCTGGACATAGACCTACGTCCCGCATCAGCTTGGACGCTGTATGCCGTGGC
TACAACATTCGTTACACCAATGCTGAGACATAGCATTGAGAATTCCTCAGTGAATGTATCCCTAACAGCT
ATAGCCAACCAAGCAACAGTGTTAATGGGTCTAGGGAAAGGATGGCCATTGTCAAAGATGGACATCGGAG
TTCCCCTTCTCGCCATTGGATGTTACTCACAAGTCAATCYCATAACTCTTACAGCAGCTCTCCTCTTATT
GGTAGCGCATTACGCCATCATTGGGCCAGGACTTCAAGCAAAAGCAACCAGAGAAGCCCAGAAAAGAGCA
GCGGCGGGCATCATGAAAAACCCAACCGTCGATGGAATAACAGTGATTGATCTAGATCCAATACCTTATG
ATCCAAAGTTTGAAAAGCAGTTGGGACAAGTRATGCTACTAATCCTCTGCGTGACTCAAGTATTGATGAT
GAGGACTACATGGGCTCTGTGTGAGGCCYTAACCTTAGCTACAGGGCCCATCTCCACACTGTGGGAAGGA
AATCCAGGAAGGTTCTGGAACACTACCATTGCGGTGTCAATGGCTAACATCTTTAGAGGGAGTTACCTGG
CTGGAGCTGGACTTCTCTTTTCCATTATGAAGAACACAACCAACACAAGAAGGGGAACTGGCAACATAGG
AGAGACGCTTGGAGAGAAATGGAAAAGCCGATTGAACGCACTGGGAAAAAGTGAATTCCAGATCTACAAG
AAAAGTGGAATCCAGGAAGTGGATAGAACCTTAGCAAAAGAAGGCATCAAAAGAGGAGAAACGGACCATC
ACGCTGTGTCGCGAGGCTCAGCAAAACTGAGATGGTTCGTTGAGAGAAACATGGTCACACCAGAAGGGAA
GGTAGTGGACCTCGGTTGTGGCAGAGGAGGCTGGTCATACTATTGTGGAGGACTAAAAAACGTAAGAGAA
GTGAAAGGCCTAACAAAAGGAGGACCAGGACACGAAGAACCCATCCCTATGTCAACATATGGGTGGAATC
TGGTGCGTCTTCAGAGTGGAGTTGACGTCTTCTTCATTCCGCCAGAAAAGTGTGACACATTGTTGTGTGA
CATAGGGGAGTCATCACCAAATCCCACAGTGGAAGCAGGACGAACACTCAGAGTCCTTAACTTAGTAGAA
AACTGGTTGAACAACAACACTCAATTTTGCATAAAAGTTCTCAACCCATATATGCCCTCAGTTATAGAAA
AAATGGAAGCACTGCAAAGGAAATATGGAGGAGCCTTAGTGAGAAATCCACTCTCACGGAACTCCACACA
TGAGATGTACTGGGTATCCAATGCTTCTGGGAACATAGTGTCATCAGTGAACATGATTTCAAGGATGTTG
ATCAATAGATTCACAATGAGACACAAGAAAGCCACCTACGAGCCGGATGTTGACCTCGGAAGCGGAACCC
GAAACATTGGAGTTGAAAGTGAAATACCAAACCTAGACATAATTGGGAAAAGAATAGAAAAAATAAAGCA
AGAGCATGAAACATCATGGCACTACGACCAAGACCACCCATACAAAACGTGGGCATACCATGGTAGCTAT
GAAACAAAACAGACTGGATCAGCATCATCCATGGTCAACGGAGTGGTCAGGCTGCTGACAAAACCTTGGG
ACGTTCTCCCCAYGGTGACACAGATGGCAATGACAGACACGACTCCATTTGGACAACAGCGTGTTTTTAA
AGAAAAAGTGGACACGAGAACCCAAGAACCGAAAGAAGGCACGAAGAAACTAATGAGAATCACAGCAGAG
TGGCTGTGGAAAGAATTAGGGAAGAAAAAGACACCTAGGATGTGCACCAGAGAAGAATTCACAAGAAAGG
TGAGAAGCAATGCAGCCTTGGGGGCCATATTCACTGATGAGAACAAGTGGAAGTCGGCACGTGAGGCTGT
TGAAGATAGTAGGTTTTGGGAGCTGGTTGACAAGGAAAGGAATCTCCATCTTGAAGGAAAGTGTGAGACA
TGTGTGTACAACATGATGGGAAAAAGAGAAAAGAAGCTAGGGGAATTCGGCAAGGCAAAAGGCAGCAGAG
CCATATGGTACATGTGGCTTGGAGCTCGCTTCCTGGAGTTTGAAGCCCTAGGATTCCTAAATGAAGATCA
CTGGTTCTCTAGAGAGAACTCCCTGAGTGGAGTGGAAGGAGAAGGGCTGCACAAGCTAGGTTACATTCTA
AGAGACGTGAGCAAGAAAGAGGGAGGARCCATGTACGCCGACGACACAGCAGGATGGGACACAAGAATCA
CACTAGAAGACCTAAAAAATGAAGAAATGGTAACAAACCACATGGAAGGAGAACACAAGAAATTGGCCGA
GGCTATTTTCAAACTAACGTATCAAAACAAGGTGGTGCGTGTGCAAAGACCAACACCAAGAGGCACAGTA
ATGGACATCATATCGAGAAGAGACCAAAGAGGTAGTGGGCAAGTTGGTACATATGGACTCAATACTTTCA
CCAATATGGAAGCCCAATTAATCAGACAGATGGAGGGAGAAGGAGTCTTTAAAAACATCCAGCACCTGAC
AGTCACAGAAGAAGTTGCCGTGCAAAACTGGTTGGCAAGAGTGGGGCGCGAAAGGTTGTCAAGAATGGCC
ATCAGTGGAGATGATTGTGTTGTGAAACCTTTAGATGACAGGTTCGCAAACGCTTTGACAGCTCTAAATG
ACATGGGAAAGATTAGAAAAGATATACAACAATGGGAACCTTCAAAAGGATGGAACGATTGGACACAAGT
GCCCTTCTGTTCACACCATTTCCATGAGCTAATCATGAAGGATGGTCGTGTACTTGTTGTTCCATGTAGA
AACCAAGATGAATTGATTGGCAGAGCCCGAATCTCCCAAGGAGCAGGGTGGTCTTTGCGGGAGACGGCCT
GTTTGGGGAAGTCTTACGCCCAAATGTGGAGCTTGATGTATTTCCACAGGCGTGACCTCAGGCTGGCGGC
AAATGCCATTTGCTCGGCAGTGCCATCACACTGGGTTCCAACAAGTCGAACAACCTGGTCCATACACGCC
AAACATGAATGGATGACAACGGAAGACATGCTGACAGTCTGGAACAGGGTGTGGATTCGAGAAAACCCAT
GGATGGAAGACAAAACCCCAGTGGAATCATGGGAGGAAATCCCATACTTGGGAAAAAGAGAAGACCAATG
GTGCGGCTCATTGATTGGGTTAACAAGCAGGGCCACATGGGCAAAGAACATCCAAGCAGCAATAAATCAG
GTTAGATCTCTTATAGGCAATGAGGAATACACAGATTACATGCCATCCATGAAAAGATTTAGAAGAGAAG
AGGAAGAAGCAGGAGTCCTGTGG

>LX250396.1 WO 2017090762-A/9: Banked live viruses from attenuated dengue strains, and dengue vaccine using thereof as antigen
ATGAACAACCAACGAAAAAAGACGGCTCGACCGTCTTTCAATATGCTGAAACGCGCGAGAAACCGCGTGT
CAACTGTTTCACAGTTGGCGAAGAGATTCTCAAAAGGATTGCTCTCAGGCCAAGGACCCATGAAATTGGT
GATGGCTTTCATAGCATTCCTAAGATTTCTAGCCATACCCCCAACAGCAGGAATTTTGGCTAGATGGGGC
TCATTCAAGAAGAATGGAGCGATCAAAGTGCTACGGGGTTTCAAGAAAGAAATCTCAAACATGTTGAATA
TAATGAATAGAAGGAAAAGATCTGTGACCATGCTCCTTATGCTGATGCCTACAGCCTTGGCGTTCCATTT
GACCACACGAGGGGGAGAGCCGCACATGATAGTCAGCAAGCAGGAAAGAGGAAAGTCACTTTTGTTTAAG
ACCTCAGCAGGTGTCAACATGTGCACCCTTATAGCGATGGATTTGGGAGAGTTATGTGAGGACACAATGA
CTTACAAATGCCCTCGAATCACTGAGGCGGAACCAGATGACGTTGATTGTTGGTGCAATGCCACAGACAC
ATGGGTGACCTATGGAACATGTTCCCAAACTGGCGAGCACCGACGAGACAAACGTTCCGTCGCACTGGCC
CCACACGTGGGACTTGGTTTGGAAACAAGAACTGAAACGTGGATGTCCTCTGAAGGCGCTTGGAAACAGA
TACAAAGAGTGGAGACTTGGGCCCTGAGACACCCAGGATTCACGGTGATAGCCCTTTTTCTAGCACATGC
CATAGGAACATCCATCACCCAGAAAGGGATTATTTTCATTTTGTTAATGCTGGTAACACCATCCATGGCC
ATGCGATGCGTGGGAATAGGCAGCAGGGACTTCGTGGAAGGACTGTCAGGAGCAACTTGGGTAGATGTGG
TACTGGAACATGGAAGTTGCGTCACCACCATGGCAAAAGACAAACCAACATTGGACATTGAACTCTTGAA
GACGGAAGTCACAAACCCTGCCGTCCTGCGCAAACTGTGCATTGAAGCTAAAATATCAAACACCACCACC
GACTCAAGATGTCCAACACAAGGAGAAGCCACACTGGTGGAAGAACAAGACGCGAACTTTGTGTGTCGAC
GAACGTTTGTGGACAGAGGCTGGGGCAATGGCTGTGGGCTCTTCGGAAAAGGAAGCCTACTAACGTGTGC
TAAGTTCAAGTGTGTGACAAAACTGGAAGGAAAGATAGTTCAATATGAAAACTTGAAATATTCAGTAATA
GTYACCGTCCACACTGGAGACCAGCATCAGGTGGGAAATGAAAGCACAGAACATGGGACAACTGCAACTA
TAACACCTCAAGCTCCTACGACGGAAATACAGCTGACCGACTACGGAGCTCTTACATTGGATTGTTCACC
TAGAACAGGACTAGACTTTAATGAAATGGTGTTGTTGACAATGRAAAAAARATCATGGCTAGTCCACAAA
CAATGGTTTCTAGACTTACCACTGCCTTGGACCTCGGGAGCCTCAACATCACAAGAGACTTGGAACAGAC
AAGATTTGCTGGTGACATTTAAGACAGCTCATGCAAAGAAGCAGGAAGTAGTCGTACTAGGATCACAAGA
AGGAGCAATGCACACTGCGTTGACCGGAGCGACAGAAATCCAAACGTCTGGAACGACAACAATTTTTGCA
GGACACTTGAAATGTAGACTAAGGATGGACAAACTGACTCTAAAAGGGATGTCATATGTGATGTGCACAG
GCTCATTCAAGCTAGAGAAAGAAGTGGCTGAGACCCAGCATGGAACCGTTCTAGTGCAGATTAAATACGA
AGGAACAGATGCACCATGCAAGATCCCTTTTTCGACCCAAGATGAAAAAGGAGTAACCCAGAATGGGAGA
TTGATAACAGCCAACCCCATAGTCACTGACAAAGAAAAACCAGTCAACATTGAGGCAGAACCGCCTTTTG
GTGAGAGTTACATCGTGATAGGAGCAGGTGAAAAAGCTTTGAAACTAAGCTGGTTCAAGAAAGGAAGCAG
CATAGGGAAAATGTTTGAGGCAACTGCCAGAGGAGCACGAAGGATGGCCATACTGGGAGACACCGCATGG
GACTTTGGTTCTATAGGAGGAGTGTTCACGTCTGTTGGAAAATTAGTACACCAGATTTTTGGAACTGCAT
ATGGAGTTTTGTTCAGCGGTGTTTCCTGGACCATGAAAATAGGAATAGGGGTTCTGCTGACATGGCTAGG
ATTAAACTCAAGGAACACGTCCCTCTCGATGACGTGCATTGCAGTTGGCCTAGTAACACTATACCTAGGA
GTCATGGTTCAGGCGGATTCAGGATGCGTAATTAATTGGAAAGGTAGAGAACTCAAATGTGGAAGTGGCA
TTTTTGTCACCAATGAAGTTCACACTTGGACAGAGCAATACAAATTTCAAGCTGACTCCCCAAAGAGACT
ATCAGCAGCCATCGGGAAGGCATGGGAGGAAGGTGTGTGTGGAATTCGATCAGCAACTCGTCTCGAGAAC
ATCATGTGGAAGCAAATATCAAATGAACTGAACCACATCTTACTTGAAAATGACATGAAATTCACAGTGG
TTGTAGGAGATGTTGCTGGGATCTTGGCTCAAGGAAAGAAAATGATTAGGCCACAACCCATGGAACACAA
ATACTCGTGGAAAAGCTGGGGAAAGGCTAAAATCATAGGGGCAGATGTACAGAACTCCACCTTCATCATT
GACGGCCCAAACACCCCAGAATGCCCTGATGACCAAAGAGCATGGAACATTTGGGAAGTTGAGGACTATG
GATTTGGAATTTTCACGACAAACATATGGCTGAAATTGCGTGACTCCTACACCCAATTGTGTGACCACCG
GCTAATGTCAGCTGCCATCAAGGACAGCAAGGCAGTTCACGCTGACATGGGGTACTGGATAGAAAGTGAA
AAGAACGAGACCTGGAAGCTGGCAAGAGCCTCGTTCATAGAAGTTAAAACATGTATTTGGCCAAAATCCC
ACACTCTATGGAGCAACGGAGTTCTGGAAAGTGAAATGATAATTCCAAAGATCTATGGAGGACCAATATC
TCAGCATAACTACAGACCAGGATATTTCACACAAACGGTAGGGCCGTGGCACCTAGGCAAGTTGGAACTG
GATTTTGACTTGTGTGAGGGTACCACAGTCGTTGTGGATGAACATTGTGGAAATCGAGGACCATCTCTTA
GGACCACAACAGTCACAGGAAAGATAATTCATGAATGGTGTTGTAGATCTTGTACGCTACCACCCTTACG
TTTCAGAGGAGAAGATGGGTGCTGGTACGGTATGGAAATCAGACCAGTCAAGGAAAAGGAAGAGAATCTA
GTCAAATCAATGGTCTCTGCAGGGTCAGGGGAAGTGGACAGCTTTTCACTAGGACTGCTATGCATATCAA
TAATGATCGAAGAGGTAATGAGATCCAGATGGAGTAGAAAAATGCTGATGACTGGAACACTGGCTGTGTT
CCTCCTTCTCATAATGGGACAATTGACATGGAATGATCTGATCAGATTATGCATCATGGTTGGAGCCAAC
GCTTCCGATAGAATGGGGATGGGAACGACGTACCTAGCTCTGATGGCCACTTTTAAAATGAGACCAATGT
TTGCTGTAGGGCTATTATTCCGCAGACTAACATCCAGAGAAGTTCTTCTTCTAACAATTGGATTGAGTCT
AGTGGCATCTGTGGAGTTACCAAATTCCTTGGAGGAGCTGGGGGATGGACTTGCAATGGGCATTATGATT
TTAAAATTATTGACTGACTTTCAATCACATCAGTTGTGGGCTACCTTGCTGTCCTTGACATTTATCAAAA
CAACGTTTTCCTTGCACTATGCATGGAAGACAATGGCTATGGTACTGTCAATTGTATCTCTCTTCCCCTT
ATGCCTGTCCACGACCTCCCAGAAAACAACATGGCTTCCGGTGCTATTGGGATCTCTTGGATGCAAACCA
CTAACCATGTTTCTTATAGCAGAAAACAAAATCTGGGGAAGGAAAAGTTGGCCCCTCAATGAAGGGATCA
TGGCTGTTGGAATAGTCAGCATCCTACTAAGTTCACTCCTCAAGAATGATGTGCCGCTAGCTGGGCCACT
AATAGCTGGAGGCATGCTAATAGCATGTTATGTTATATCTGGAAGCTCAGCCGACCTATCACTAGAGAAA
GCAGCTGAGGTCTCCTGGGAAGAAGAAGCAGAACACTCTGGTGCCTCACACAACATATTAGTGGAGGTCC
AAGATGATGGAACCATGAAGATAAAGGATGAAGAGAGAGATGACACGCTAACCATTCTCCTTAAAGCAAC
TCTGCTAGCAGTTTCAGGGGTGTACCCATTATCAATACCAGCGACCCTTTTTGTGTGGTACTTTTGGCAG
AAAAAGAAACAGAGATCTGGAGTGTTATGGGACACACCTAGCCCTCCAGAAGTGGAAAGAGCAGTTCTTG
ATGATGGTATCTATAGAATTATGCAGAGAGGACTGTTGGGCAGGTCCCAAGTAGGGGTAGGAGTTTTTCA
AGAAAACGTGTTCCACACAATGTGGCATGTCACCAGGGGAGCTGTACTCATGTATCAAGGGAAGAGACTG
GAACCGAGCTGGGCCAGTGTCAAAAAAGACCTGATCTCATATGGAGGAGGTTGGAGGCTTCAAGGATCCT
GGAACACGGGAGAAGAAGTGCAGGTGATTGCTGTTGAACCAGGGAAAAACCCCAAAAATGTACAAACAGC
GCCGGGCACCTTTAAGACCCCTGAAGGTGAAGTTGGAGCCATTGCCCTAGATTTTAAACCCGGCACATCT
GGATCCCCCATCGTGAACAGAGAAGGAAAAATAGTAGGTCTTTATGGAAATGGAGTAGTGACAACAAGTG
GAACCTACGTCAGTGCCATAGCTCAAGCCAAAGCATCACAAGAAGGGCCCCTACCAGAGATTGAAGACGA
AGTGTTTAGGAAAAGAAAATTAACAATTATGGACCTACATCCAGGATCGGGGAAAACAAGAAGATATCTT
CCAGCCATAGTCCGTGAGGCCATAAAAAGGAAGCTGCGCACACTAATTCTGGCTCCCACAAGGGTTGTCG
CTTCCGAAATGGCAGAAGCGCTCAAGGGAATGCCAATAAGGTACCAAACAACAGCAGTGAAGAGTGAACA
CACAGGAAAAGAGATAGTTGACCTCATGTGTCACGCCACTTTCACCATGCGCCTCCTGTCTCCCGTGAGA
GTTCCCAATTACAACATGATTATCATGGATGAAGCACATTTCACTGATCCATCCAGCATAGCGGCCAGAG
GGTACATCTCAACCCGAGTGGGCATGGGTGAAGCAGCTGCGATTTTCATGACAGCCACTCCCCCAGGATC
AGTGGAGGCCTTTCCACAGAGCAACGCAGTTATCCAAGATGAGGAAAGAGACATTCCTGAGAGATCATGG
AACTCAGGCTATGAGTGGATCACTGACTTCCCAGGTAAAACAGTCTGGTTTGTTCCAAGCATTAAAGCAG
GAAATGACATTGCCAACTGCTTAAGAAAGAATGGAAAACGGGTGATTCAATTGAGCAGGAAAACCTTTGA
TACAGAGTACCAAAAAACAAAAAATAACGACTGGGATTATGTCGTCACAACAGACATCTCCGAAATGGGA
GCAAATTTCCGGGCCGACAGGGTGATAGACCCAAGACGGTGTCTGAAACCGGTAATACTAAAAGATGGTC
CAGAGCGTGTCATTCTAGCAGGACCGATGCCAGTGACTGTGGCCAGTGCCGCCCAGAGGAGAGGAAGAAT
TGGAAGGAACCACAATAAGGAAGGTGACCAGTACATCTACATGGGACAGCCTTTAAACAACGATGAAGAT
CACGCTCACTGGACAGAAGCAAAAATGCTCCTTGATAATATAAACACACCAGAAGGGATTATCCCAGCCC
TCTTCGAGCCGGAGAGAGAAAAGAGTGCAGCAATAGACGGGGAATACAGACTGCGGGGTGAAGCAAGGAA
AACGTTTGTGGAGCTCATGAGAAGAGGAGATCTACCTGTCTGGCTATCCTACAAAGTTGCCTCAGAAGGC
TTCCAGTACTCTGACAGAAGATGGTGCTTTGACGGGGAAAGGAACAACCAGGTGTTGGAGGAGAACATGG
ACGTGGAGATTTGGACAAAAGAAGGAGAAAGAAAGAAACTACGACCCCGCTGGCTGGATGCCAGAACATA
CTCAGACCCACTGGCCCTGCGCGAGTTTAAAGAGTTTGCAGCAGGAAGAAGAAGCGTCTCAGGTGATCTA
ATACTAGAAATAGGGAAACTTCCACAACACTTGACGCAAAGGGCCCAGAATGCCTTGGACAACCTGGTCA
TGTTGCACAACTCCGAACAAGGAGGAAGAGCCTATAGACATGCAATGGAAGAACTGCCAGACACCATAGA
AACGTTGATGCTCCTAGCTTTGATAGCTGTGTTAACTGGTGGAGTGACGCTGTTCTTCCTATCAGGAAAG
GGCCTAGGGAAAACATCTATCGGCCTACTCTGCGTGATGGCTTCAAGCGTACTGCTATGGATGGCCAGTG
TGGAGCCCCATTGGATAGCGGCCTCCATCATACTGGAGTTCTTCCTGATGGTGTTGCTTATTCCAGAGCC
AGACAGACAACGCACTCCGCAGGACAACCAGCTGGCATATGTGGTGATAGGTTTGTTATTCATGATACTG
ACAGTAGCAGCCAATGAGATGGGACTGCTGGAAACCACAAAGAAAGACTTAGGGATTGGCCATGTGGCTG
TTGAAAATCACCACCATGCCGCAATGCTGGACGTAGACTTACATCCAGCTTCAGCCTGGACCCTCTATGC
AGTGGCCACAACAATTATCACTCCCATGATGAGGCACACAATCGAAAACACAACGGCAAACATTTCCCTG
ACAGCCATTGCAAACCAGGCAGCTATATTGATGGGACTTGACAAAGGATGGCCAATATCGAAGATGGACA
TAGGAGTTCCACTTCTCGCCTTGGGGTGCTATTCCCAGGTGAATCCACTGACGCTGACAGCAGCGGTGTT
KATGCTAGTGGCTCATTACRCCATAATTGGACCTGGACTGCAAGCAAAAGCTACTAGAGAAGCTCAAAAA
AGGACAGCGGCCGGAATAATGAAAAATCCAACCATTGATGGAATTGTTGCAATAGATTTGGACCCTGTGG
TTTATGATGCAAAATTTGAGAAACAACTAGGCCAAATAATGTTGTTGATACTATGCACATCACAGATCCT
CTTGATGCGGACTACATGGGCCTTGTGCGAATCCATCACACTGGCCACTGGACCTCTGACCACGCTTTGG
GAGGGATCTCCAGGAAAATTTTGGAACACCACGATAGCGGTTTCCATGGCAAACATTTTCAGAGGAAGTT
ATCTAGCAGGAGCAGGTCTGGCCTTCTCATTAATGAAATCTCTAGGAGGAGGTAGGAGAGGCACAGGAGC
CCAAGGGGAAACACTGGGAGAGAAATGGAAAAGACAGCTGAACCAACTGAGCAAGTCAGAATTCAACACC
TATAAAAGGAGTGGGATTATGGAAGTGGACAGATCYGAAGCCAAAGAGGGACTGAAAAGAGGAGAAACAA
CCAAACATGCAGTGTCGAGAGGAACCGCTAAACTGAGGTGGTTTGTGGAGAGGAACCTTGTGAAACCAGA
AGGGAAAGTCATAGACCTCGGTTGTGGAAGAGGTGGCTGGTCATACTATTGCGCTGGGCTGAAGAAAGTC
ACAGAAGTGAAGGGATATACAAAAGGAGGACCTGGACATGAGGAACCAATCCCAATGGCGACCTATGGAT
GGAACCTAGTAAAACTGCACTCCGGGAAAGACGTATTCTTTATACCACCTGAGAAATGTGATACCCTTTT
GTGTGATATTGGTGAGTCCTCTCCAAACCCAACTATAGAGGAAGGAAGAACGCTACGCGTTCTAAAGATG
GTGGAACCATGGCTCAGAGGAAACCAATTTTGCATAAAAATTCTGAATCCCTACATGCCAAGTGTGGTGG
AAACTCTGGAGCAAATGCAAAGAAAACATGGAGGAATGCTAGTGCGAAATCCACTTTCAAGAAATTCTAC
TCATGAAATGTATTGGGTTTCATGTGGAACAGGAAACATTGTGTCAGCAGTAAACATGACATCCAGAATG
TTGCTAAATCGATTCACAATGGCCCACAGGAAACCAACATATGAAAGAGACGTGGACCTAGGCGCCGGAA
CAAGACATGTGGCAGTGGAACCAGAGGTAGCCAACCTAGATATCATTGGCCAGAGGATAGAGAACATAAA
ACATGAACATAAGTCAACATGGCATTATGATGAGGACAATCCATATAAAACATGGGCCTATCATGGATCA
TATGAGGTCAAGCCATCAGGATCAGCCTCATCCATGGTCAATGGCGTGGTGAAACTGCTCACCAAACCAT
GGGATGTCATCCCCATGGTCACACAAATAGCCATGACTGACACTACACCCTTTGGACAACAGAGGGTGTT
TAAAGAGAAAGTTGACACACGCACACCAAAAGCAAAACGAGGCACAGCACAAATCATGGAGGTGACAGCC
AGGTGGTTATGGGGTTTTCTTTCTAGAAACAAGAAACCAAGAATTTGTACAAGAGAGGAGTTCACAAGAA
AAGTTAGGTCAAACGCAGCCATTGGAGCAGTGTTCGTTGATGAAAATCAATGGAACTCAGCAAAAGAAGC
AGTGGAAGATGACCGGTTCTGGGACCTTGTGCACAGAGAGAGGGAGCTTCACAAACAGGGAAAATGTGCC
ACGTGTGTTTACAACATGATGGGGAAGAGAGAGAAAAAGCTAGGAGAGTTCGGAAAGGCAAAAGGAAGTC
GTGCAATATGGTACATGTGGTTAGGAGCACGCTTTCTAGAGTTCGAAGCTCTTGGTTTCATGAACGAAGA
TCACTGGTTCAGCAGAGAGAATTCACTCAGCGGAGTGGAAGGAGAAGGACTTCACAAACTTGGATATATA
CTCAGAGACATATCAAAGATTCCAGGGGGAAACATGTATGCAGATGACACAGCCGGATGGGATACAAGGA
TAACAGAGGATGACCTCCAGAATGAGGCCAAAATTACTGACATCATGGAACCCGAACATGCCCTACTGGC
TAAGTCAATCTTCAAGCTAACCTACCAAAATAAGGTGGTAAGGGTTCAGAGACCAGCAAAAAATGGAACC
GTGATGGATGTCATATCCAGACGTGACCAGAGAGGAAGTGGCCAGGTTGGAACTTATGGCTTAAACACTT
TCACCAACATGGAAGCCCAGCTGATAAGACAAATGGAGTCTGAGGGAATCTTTTCACCCAACGAATTAGA
GACCCCAAATTTAGCCGAGAGAGTTCTCGACTGGCTGGAAAAATATGGCGTCGAAAGGCTGAAAAGAATG
GCAATCAGTGGAGATGACTGCGTAGTGAAACCAATTGATGACAGGTTCGCGACAGCCTTAACAGCTCTGA
ATGATATGGGAAAAGTRAGAAAAGATATACCACAATGGGAACCTTCAAAAGGATGGAATGATTGGCAACA
AGTGCCTTTTTGTTCACACCACTTCCACCAGCTGATTATGAAGGATGGGAGGGAAATAGTGGTGCCATGC
CGCAACCAAGATGAACTTGTGGGTAGGGCTAGAGTATCACAAGGTGCTGGATGGAGCCTGAGAGAAACTG
CATGCCTAGGCAAGTCATATGCACAAATGTGGCAGCTGATGTACTTCCACAGGAGAGACCTGAGACTAGC
CGCTAATGCTATCTGTTCAGCCGTTCCAGTTGATTGGGTCCCAACCAGCCGCACCACCTGGTCGATCCAT
GCCCATCACCAATGGATGACAACAGAAGACATGCTGTCAGTATGGAATAGGGTTTGGATAGAGGAAAACC
CATGGATGGAGGACAAAACCCGTATATCCAGTTGGGAAGATGTTCCATATCTAGGAAAAAGGGAAGATCA
ATGGTGTGGATCTCTGATAGGCTTAACAGCAAGGGCCACCTGGGCCACCAACATACAAGTGGCCATAAAC
CAAGTGAGAAGACTAATTGGGAATGAGAATTATTCAGATTACATGACATCAATGAAGAGATTCAAGAACG
AGAGTGAACCCGAAGGGGCACTCTGG

>LX250395.1 WO 2017090762-A/8: Banked live viruses from attenuated dengue strains, and dengue vaccine using thereof as antigen
ATGAACCAACGAAAAAAGGTGGTTAGACCACCTTTCAATATGCTGAAACGCGAGAGAAACCGCGTATCAA
CCCCTCAAGGGTTGGTGAAGAGATTCTCAACCGGACTTTTTTCTGGGAAAGGACCCTTACGGATGGTGCT
AGCATTCATCACGTTTTTGCGAGTCCTTTCCATCCCACCAACAGCAGGGATTCTGAAAAGATGGGGACAG
TTGAAGAAAAATAAGGCCATCAGGATACTGATTGGATTCAGGAAGGAGATAGGCCGCATGCTGAACATCT
TGAACGGGAGAAAAAGGTCAACGATAACATTGCTGTGCTTGATTCCCACCGTAATGGCGTTTCACTTGTC
AACAAGAGATGGCGAACCCCTCATGATAGTGGCAAAACATGAAAGGGGGAGACCTCTCTTGTTTAAGACA
ACAGAGGGGATCAACAAATGCACTCTCATTGCCATGGACTTGGGTGAAATGTGTGAGGACACTGTCACGT
ATAAATGCCCCTTACTGGTCAATACCGAACCTGAAGACATTGATTGCTGGTGCAATCTCACGTCTACCTG
GGTCATGTATGGGACATGCACCCAGAGCGGAGAACGGAGACGAGAGAAGCGCTCAGTAGCTTTAACACCA
CATTCAGGAATGGGATTGGAAACAAGAGCTGAGACRTGGATGTCATCGGAAGGGGCTTGGAAGCATGCTC
AGAGAGTAGAGAGCTGGATACTCAGAAACCCAGGATTCGCGCTCTTGGCAGGATTTATGGCTTATATGAT
TGGGCAAACAGGAATCCAGCGAACTGTCTTCTTTGTCCTAATGATGCTGGTCGCCCCATCCTACGGAATG
CGATGCGTAGGAGTAGGAAACAGAGACTTTGTGGAAGGAGTCTCAGGTGGAGCATGGGTCGATCTGGTGC
TAGAACATGGAGGATGCGTCACAACCATGGCCCAGGGAAAACCAACCTTGGATTTTGAACTGACTAAGAC
AACAGCCAAGGAAGTGGCTCTGTTAAGAACCTATTGCATTGAAGCCTCAATATCAAACATAACCACGGCA
ACAAGATGTCCAACGCAAGGAGAGCCTTATCTAAAAGAGGAACAAGACCAACAGTACATTTGCCGGAGAG
ATGTGGTAGACAGAGGGTGGGGCAATGGCTGTGGCTTGTTTGGAAAAGGAGGAGTTGTGACATGTGCGAA
GTTTTCATGTTCGGGGAAGATAACAGGCAATTTGGTCCAAATTGAGAACCTTGAATACACAGTGGTTGTA
ACAGTCCACAATGGAGACACCCATGCAGTAGGAAATGACACATCCAATCATGGAGTTACAGCCACGATAA
CTCCCAGGTCACCATCGGTGGAAGTCAAATTGCCGGACTATGGAGAACTAACACTCGATTGTGAACCCAG
GTCTGGAATTGACTTTAATGAGATGATTCTGATGAAAATGAAAAAGAAAACATGGCTTGTGCATAAGCAA
TGGTTTTTGGATCTACCTCTACCATGGACAGCAGGAGCAGACACATCAGAGGTTCACTGGAATTACAAAG
AGAGAATGGTGACATTTAAGGTTCCTCATGCCAAGAGACAGGATGTGACAGTGCTRGGATCTCAGGAAGG
AGCCATGCATTCTGCCCTCGCTGGAGCCACAGAAGTGGACTCCGGTGATGGAAATCACATGTTTGCAGGA
CATCTCAAGTGCAAAGTCCGTATGGAGAAATTGAGAATCAAGGGAATGTCATACACGATGTGTTCAGGAA
AGTTCTCAATTGACAAAGAGATGGCAGAAACACAGCATGGGACAACAGTGGTGAAAGTCAAGTATGAAGG
TGCTGGAGCTCCGTGTAAAGTCCCCATAGAGATAAGAGATGTGAACAAGAAAAAAGTGGTTGGGCGTATC
ATCTCATCCACCCCTTTGGCTGAGAATACCAACAGTGCAACCAACATAGAGTTAGAACCCCCCTTTGGGG
ACAGCTACATAGTGATAGGTGTTGGAAACAGTGCATTAACACTCCATTGGTTCAGGAAAGGGAGTTCCAT
TGGCAAGATGTTTGAGTCCACATACAGAGGTGCAAAACGAATGGCCATTCTAGGTGAAACAGCTTGGGAT
TTTGGTTCCGTTGGTGGACTGTTCACATCATTGGGAAAGGCTGTGCACCAGGTTTTTGGAAGTGTGTATA
CAACCATGTTTGGAGGAGTCTCATGGATGATTAGAATCCTAATTGGGTTCCTARTGTTGTGGATTGGCAC
GAACTCAAGGAACACTTCAATGGCTATGACGTGCATAGCTGTTGGAGGAATCACTCTGTTTCTGGGCTTC
ACAGTTCAAGCAGACATGGGTTGTGTGGTGTCATGGAGTGGGAAAGAATTGAAGTGTGGAAGCGGAATTT
TTGTGGTTGACAACGTGCACACTTGGACAGAACAGTACAAATTTCAACCGGAGTCCCCAGCGAGACTAGC
GTCTGCAATATTGAATGCCCACAAAGATGGGGTCTGTGGAATTAGATCAACCACGAGGCTGGAAAATGTC
ATGTGGAAGCAAATAACCAACGAGCTAAATTATGTTCTCTGGGAAGGAGGACATGACCTCACTGTAGTGG
CTGGGGATGTGAAGGGGGTGTTGACCAAAGGCAAGAGAGCACTCACACCCCCAGTGAATGATCTGAAATA
TTCATGGAAGACATGGGGAAAAGCAAAAATCTTCACCCCAGAAGCAAGAAATAGCACATTTTTAATAGAC
GGACCAGACACCTCCGAATGCCCCAATGAACGAAGAGCATGGAACTTTCTTGAGGTGGAAGACTATGGAT
TTGGCATGTTCACGACCAACATATGGATGAAATTCCGAGAAGGAAGTTCAGAAGTGTGTGACCACAGGTT
AATGTCAGCGGCAATTAAAGATCAGAAAGCTGTGCATGCTGACATGGGTTATTGGATAGAGAGCTCAAAA
AACCAGACCTGGCAGATAGAGAAAGCATCTCTTATTGAAGTGAAAACATGTCTGTGGCCCAAGACCCACA
CATTGTGGAGCAATGGAGTGCTGGAAAGCCAGATGCTCATTCCAAAATCATATGCGGGCCCTTTTTCACA
SCACAATTACCGCCAGGGCTATGCCACGCAAACCGTGGGCCCATGGCACTTAGGCAAATTAGAGATAGAC
TTTGGAGAATGCCCCGGAACAACAGTCGCAATTCAGGAGGATTGTGACCATAGAGGCCCATCTTTGAGGA
CCACCACTGCATCTGGAAAACTAGTCACGCAATGGTGCTGCCGCTCCTGCACGATGCCTCCCTTAAGGTT
CTTGGGAGAAGATGGGTGCTGGTATGGGATGGAGATTAGGCCCTTGAGTGAAAAAGAAGAGAACATGGTC
AAATCACAGGTAACGGCCGGACAGGGCACATCAGAAACTTTTTCTATGGGTCTGTTGTGCCTGACCTTGT
TTGTGGAAGAATGCTTGAGGAGAAGAGTCACTAGGAAACACATGATATTGGTTGTGGTGATCACTCTTTG
TGCCATCATCCTAGGAGGCCTCACATGGATGGACTTAYTACGAGCCCTCATCATGTTGGGGGACACTATG
TCTGGTAGAATAGGAGGACAGATCCACCTAGCCATCATGGCAGTGTTCAAGATGTCACCAGGATAYGTGC
TGGGTGTGTTTTTAAGGAAACTCACTTCAAGAGAGACAGCACTAATGGTAATAGGAATGGCCATGACAAC
GGTGCTTTCAATTCCACATGACCTTATGGAACTCATTGATGGAATATCACTGGGGCTAATTTTGCTAAAA
ATAGTGACACATTTTGACAACACCCAAGTGGGAACCTTAGCCCTTTCCTTGACCTTCATAAGATCAACAA
TGCCATTGGTCATGGCTTGGAGGACCATTATGGCTGTGTTGTTTGTGGTCACACTCATTCCTTTGTGCAG
GACAAGCTGTCTTCAAAAACAGTCTCATTGGGTAGAAATAACAGCACTCATCCTAGGAGCCCAAGCTCTG
CCAGTGTACCTAATGACTCTTATGAAAGGAGCCTCAAGAAGATCTTGGCCTCTTAACGAGGGCATAATGG
CTGTGGGTTTGGTTAGTCTCTTAGGAAGCGCTCTTTTAAAGAATGATGTCCCTTTAGCTGGCCCAATGGT
GGCAGGAGGCTTACTTCTGGCGGCTTACGTGATGAGTGGTAGCTCAGCAGATCTGTCACTAGAGAAGGCC
GCCAATGTGCAGTGGGATGAAATGGCAGACATAACAGGCTCAAGCCCAATCATAGAAGTGAAGCAGGATG
AAGATGGCTCTTTCTCCATACGGGACGTCGAGGAAACCAATATGATAACCCTTTTGGTGAAACTGGCACT
GATAACAGTGTCAGGTCTCTACCCCTTGGCAATTCCAGTCACAATGACCTTATGGTACATGTGGCAAGTG
AAAACACAAAGATCAGGAGCCCTGTGGGACGTCCCCTCACCCGCTGCCACTCAAAAAGCCGCACTGTCTG
AAGGAGTGTACAGGATCATGCAAAGAGGGTTATTTGGGAAAACTCAGGTTGGAGTAGGGATACACATGGA
AGGTGTATTTCACACAATGTGGCATGTAACAAGAGGATCAGTGATCTGCCATGAGACTGGGAGATTGGAG
CCATCTTGGGCTGACGTCAGGAATGACATGATATCATACGGTGGGGGATGGAGACTTGGAGACAAATGGG
ACAAAGAAGAAGATGTTCAGGTCCTCGCCATAGAACCAGGAAAAAATCCTAAACATGTCCAAACGAAACC
CGGCCTTTTCAAGACCCTAACTGGAGAAATTGGAGCAGTAACATTAGATTTCAAACCCGGAACGTCTGGT
TCTCCCATCATCAACAGGAAAGGAAAAGTCATCGGACTCTATGGAAATGGAKTAGTTACCAAATCAGGTG
ATTACGTCAGTGCCATAACGCAAGCCGAAAGAATTGGAGAGCCAGATTATGAAGTGGATGAGGACATTTT
TCGAAAGAAAAGATTAACTATAATGGACTTACACCCCGGAGCTGGAAAGACAAAAAGAATTCTTCCATCA
ATAGTGAGAGAAGCCTTAAAAAGGAGGCTGCGAACCTTGATTTTGGCTCCCACGAGAGTGGTGGCGGCCG
AGATGGAAGAGGCCCTACGTGGACTGCCAATCCGTTATCAGACCCCAGCTGTGAAATCAGAACACACAGG
AAGAGAGATTGTAGACCTCATGTGTCATGCAACCTTCACAACAAGACTTTTGTCATCAACCAGAGTTCCA
AATTACAACCTCATAGTGATGGATGAAGCACATTTCACCGATCCTTCTAGTGTCGCGGCTAGAGGATACA
TCTCGACCAGGGTGGAAATGGGAGAGGCAGCAGCCATCTTCATGACCGCAACCCCTCCCGGAGCGACAGA
TCCCTTTCCCCAGAGCAACAGCCCAATAGAAGACATCGAGAGGGAAATTCCGGAAAGGTCATGGAACACA
GGGTTCGACTGGATAACAGACTACCAAGGGAAAACTGTGTGGTTTGTTCCCAGCATAAAAGCTGGAAATG
ACATTGCAAATTGTTTGAGAAAGTCGGGAAAGAAAGTTATCCAGTTGAGTAGGAAAACCTTTGATACAGA
GTATCCAAAAACGAAACTCACGGACTGGGATTTTGTGGTCACTACAGACATATCTGAAATGGGGGCCAAT
TTTAGAGCTGGGAGAGTGATAGACCCTAGGAGATGCCTCAAGCCAGTTATCCTAACAGATGGGCCAGAGA
GAGTCATTTTAGCAGGTCCTATTCCAGTGACTCCAGCAAGCGCTGCTCAGAGAAGAGGGCGAATAGGAAG
GAACCCAGCACAAGAAGACGACCAATACGTTTTCTCCGGAGACCCACTAAAAAATGATGAAGATCATGCC
CACTGGACAGAAGCAAAGATGCTGCTTGACAATATCTACACCCCAGAAGGGATCATTCCAACATTGTTTG
GTCCGGAAAGGGAAAAAACCCAAGCCATTGATGGAGAGTTTCGCCTCAGAGGGGAACAAAGGAAGACTTT
TGTGGAATTAATGAGGAGAGGAGACCTTCCGGTGTGGCTGAGCTATAAGGTAGCTTCTGCTGGCATTTCT
TACAAAGATCGGGAATGGTGCTTCACAGGGGAAAGGAATAACCAAATTTTAGAAGAAAACATGGAGGTTG
AAATTTGGACTAGAGAGGGAGAAAAGAAAAAGCTAAGGCCAAGATGGTTAGATGCACGTGTATACGCTGA
CCCCATGGCTTTGAAGGATTTTAAGGAGTTTGCTAGTGGAAGGAAGAGCATAACTCTCGACATCCTAACA
GAGATTGCCAGTTTGCCAACTTACCTTTCCTCTAGGGCCAAGCTCGCCCTTGATAACATAGTCATGCTCC
ACACAACAGAAAGAGGAGGGAGGGCCTACCAACACGCCCTGAACGAACTCCCGGAGTCACTGGAAACACT
TATGCTTGTAGCTTTACTAGGTGCTATGACAGCAGGTATCTTCCTGTTTTTCATGCAAGGGAAAGGAATA
GGGAAATTGTCAATGGGTTTGATAACCATTGCGGTGGCTAGTGGCTTGTTCTGGGTAGCAGAAATTCAAC
CCCAGTGGATAGCGGCCTCAATCATACTAGAGTTTTTTCTCATGGTACTGTTGATACCGGAACCAGAAAA
ACAAAGGACCCCACAAGACAATCAATTGATCTACGTCATATTGACCATTCTCACCATTATTGGTCTCATA
GCAGCCAACGAGATGGGGCTGATTGAAAAAACAAAAACGGATTTTGGGTTTTACCAGGTAAAAACAGAAA
CCACCATCCTCGATGTGGACTTGAGACCAGCTTCAGCATGGACGCTCTATGCAGTAGCCACCACAWTTCT
GACTCCCATGCTGAGACACACCATAGAAAACACGTCGGCCAACCTATCTCTAGCAGCCATTGCCAACCAG
GCGGCCGTCCTAATGGGGCTTGGAAAAGGATGGCCGCTCCACAGAATGGACCTCGGTGTGCCGCTGTTAG
CAATGGGATGCTATTCTCAAGTGAACCCAACAACTTTGACAGCATCCTTAGTCATGCTTTCAGTCCATTA
TGCAATAATAGGTCCAGGATTGCAGGCAAAAGCCACAAGAGAGGCCCAGAAAAGGACAGCTGCTGGGATC
ATGAAAAACCCCACGGTGGACGGGATAACAGTAATAGATCTAGAACCAATATCCTATGACCCAAAATTTG
AAAAGCAATTAGGGCAGGTCATGCTACTCGTCTTGTGTGCTGGACAACTACTCTTGATGAGAACAACATG
GGCTTTCTGTGAAGTCTTGACTTTGGCCACAGGACCAATCTTGACCTTGTGGGAGGGCAACCCGGGAAGG
TTTTGGAACACGACCATAGCCGTATCCACCGCCAACATTTTCAGGGGAAGTTACCTGGCGGGAGCTGGAC
TGGCTTTTTCACTCATAAAGAATGYACAAACCCCTAGGAGGGGAACTGGGACCACAGGAGAGACACTGGG
AGAGAAGTGGAAGAGACAGCTAAACTCATTAKACAGAAAAGAGTTTGAAGAGTATAAAAGAAGTGGAATA
CTAGAAGTGGACAGGACTGAAGCCAAGTCTGCCCTGAAAGATGGGTCTAAAATCAAGCATGCAGTATCTA
GAGGGTCCAGTAAGATTAGATGGATTGTTGAGAGAGGGATGGTAAAGCCAAAAGGGAAAGTTGTAGATCT
TGGCTGTGGGAGAGGAGGATGGTCTTATTACATGGCGACGCTCAAGAACGTGACTGAAGTGAAAGGGTAT
ACAAAAGGAGGTCCAGGACATGAAGAACCGATTCCCATGGCTACTTATGGCTGGAATTTGGTCAAACTCC
ATTCAGGGGTTGACGTGTTCTACAAACCCACAGAGCAAGTGGACACCCTGCTCTGTGATATTGGGGAGTC
ATCTTCTAATCCAACAATAGAGGAAGGAAGAACATTAAGAGTTTTGAAGATGGTGGAGCCATGGCTCTCT
TCAAAACCTGAATTCTGCATCAAAGTCCTTAACCCCTACATGCCAACAGTCATAGAAGAGCTGGAGAAAC
TGCAGAGAAAACATGGTGGGAACCTTGTCAGATGCCCGCTGTCCAGGAACTCCACCCATGAGATGTATTG
GGTGTCAGGAGCGTCGGGAAACATTGTGAGCTCTGTGAACACAACATCAAAGATGTTGTTGAACAGGTTC
ACAACAAGGCATAGGAAACCCACTTATGAGAAGGACGTAGATCTTGGGGCAGGAACGAGAAGTGTCTCCA
CTGAAACAGAAAAACCAGACATGACAATTATTGGGAGAAGGCTTCAGCGATTGCAAGAGGAGCACAAAGA
AACCTGGCATTATGATCAGGAAAACCCATACAGAACCTGGGCGTATCATGGAAGCTATGAAGCTCCTTCG
ACAGGCTCTGCATCCTCCATGGTGAACGGGGTAGTAAAACTGCTAACAAAACCTTGGGATGTGGTTCCAA
TGGTGACCCAGTTAGCCATGACAGACACAACCCCTTTTGGGCAACAAAGAGTGTTCAAAGAGAAGGTGGA
TACCAGAACACCACAACCAAAACCCGGTACACGAATGGTTATGACCACGACAGCCAATTGGCTGTGGGCC
CTCCTTGGGAAGAAGAAAAATCCCAGACTGTGCACAAGGGAAGAGTTCATCTCAAAAGTTAGATCAAACG
CAGCCATAGGCGCAGTCTTTCAGGAAGAACAGGGATGGACATCAGCCAGTGAAGCTGTGAATGACAGCCG
GTTTTGGGAACTGGTTGACAAAGAAAGGGCCCTACACCAGGAAGGGAAATGTGAATCGTGTGTCTACAAC
ATGATGGGAAAACGTGAGAAAAAGTTAGGAGAGTTTGGCAGAGCCAAGGGAAGCCGAGCAATCTGGTACA
TGTGGCTGGGAGCGCGGTTTCTGGAATTTGAAGCCCTGGGTTTTTTGAATGAAGATCACTGGTTTGGCAG
AGAAAATTCATGGAGTGGAGTGGAAGGGGAAGGTCTGCACAGATTGGGATATATCCTGGAGGAGATAGAC
AAGAAGGATGGAGACCTAATGTATGCTGATGACACAGCAGGCTGGGACACAAGAATCACTGAGGATGACC
TTCAAAATGAAGAACTGATCACGGAACAGATGGCCCCCCACCACAAGATCCTAGCCAAAGCCATTTTCAA
ACTAACCTATCAAAACAAAGTGGTGAAAGTCCTCAGACCCACACCGAGAGGAGCGGTGATGGATATCATA
TCCAGGAAAGACCAAAGAGGTAGTGGACAAGTTGGAACATATGGTTTGAACACATTCACCAACATGGAAG
TTCAACTCATCCGCCAAATGGAAGCTGAAGGAGTCATCACACAAGATGACATGCAGAACCCAAAAGGGTT
GAAAGAAAGAGTTGAGAAATGGCTGAAAGAGTGTGGTGTCGACAGGTTAAAGAGGATGGCAATCAGTGGA
GACGATTGCGTGGTGAAGCCCCTGGATGAGAGGTTTGGCACTTCCCTCCTCTTCTTGAACGACATGGGAA
AGGTGAGGAAAGACATTCCGCAGTGGGAACCATCTAAGGGATGGAAAAACTGGCAAGAGGTTCCTTTTTG
CTCCCACCACTTTCACAAGATCTTCATGAAGGATGGCCGCTCACTAGTTGTTCCATGTAGAAACCAGGAT
GAACTGATAGGGAGAGCCAGAATCTCGCAGGGGGCTGGATGGAGCTTAAGAGAAACAGCCTGCCTGGGCA
AAGCTTACGCCCAGATGTGGTCGCTCATGTACTTCCACAGAAGGGATCTGCGTTTAGCCTCCATGGCCAT
ATGCTCAGCAGTTCCAACGGAATGGTTTCCAACAAGCAGAACAACATGGTCAATCCACGCTCATCATCAG
TGGATGACCACTGAAGATATGCTCAAAGTGTGGAACAGAGTGTGGATAGAAGACAACCCTAATATGACTG
ACAAGACTCCAGTCCATTCGTGGGAAGATATACCTTACCTAGGGAAAAGAGAGGATTTGTGGTGTGGATC
CCTGATTGGACTTTCTTCCAGAGCCACCTGGGCGAAGAACATTCACACGGCCATAACCCAGGTCAGAAAC
CTGATCGGAAAAGAGGAATACGTGGATTACATGCCAGTAATGAAAAGATACAGCGCTCCTTCAGAGAGTG
AAGGAGTTCTG

>LX250394.1 WO 2017090762-A/7: Banked live viruses from attenuated dengue strains, and dengue vaccine using thereof as antigen
ATGAACAACCAACGGAAAAAGACGGGAAAACCGTCTATCAATATGCTGAAACGCGTGAGAAACCGTGTGT
CAACTGGATCACAGTTGGCGAAGAGATTCTCAAGAGGATTGCTGAACGGCCAAGGACCAATGAAATTGGT
TATGGCATTTATAGCTTTCCTCAGATTTCTAGCCATTCCACCGACAGCAGGAGTCTTGGCTAGATGGGGT
ACCTTTAAGAAGTCGGGGGCTATTAAGGTCTTAAAAGGCTTCAAGAAGGAGATCTCAAACATGCTGAGCA
TTATCAACAAACGGAAAAAGACATCGCTCTGTCTCATGATGATGTTACCAGCAACACTTGCTTTCCACTT
AACTTCACGAGATGGAGAGCCGCGCATGATTGTGGGGAAGAATGAAAGAGGAAAATCCCTACTTTTCAAG
ACAGCCTCTGGAATCAACATGTGCACACTCATAGCTATGGATCTGGGAGAGATGTGTGATGACACGGTCA
CTTACAAATGCCCCCACATTACCGAAGTGGAGCCTGAAGACATTGACTGCTGGTGCAACCTTACATCGAC
ATGGGTGACTTATGGAACATGCAATCAAGCTGGAGAGCATAGACGCGATAAGAGATCAGTGGCGTTAGCT
CCCCATGTTGGCATGGGACTGGACACACGCACTCAAACCTGGATGTCGGCTGAAGGAGCTTGGAGACAAG
TCGAGAAGGTAGAGACATGGGCCCTTAGGCACCCAGGGTTTACCATACTAGCCCTATTTCTTGCCCATTA
CATAGGCACTTCCTTGACCCAGAAAGTGGTTATTTTTATACTATTAATGCTGGTTACCCCATCCATGACA
ATGAGATGTGTAGGAGTAGGAAACAGAGATTTTGTGGAAGGCCTATCGGGAGCTACGTGGGTTGACGTGG
TGCTCGAGCACGGTGGGTGTGTGACTACCATGGCTAAGAACAAGCCCACGCTGGACATAGAGCTTCAGAA
GACCGAGGCCACCCAACTGGCGACCCTAAGGAAGCTATGCATTGAGGGAAAAATTACCAACATAACAACC
GACTCAAGATGTCCCACCCAAGGGGAAGCGATTTTACCTGAGGAGCAGGACCAGAACTACGTGTGTAAGC
ATACATACGTGGACAGAGGCTGGGGAAACGGTTGTGGTTTGTTTGGCAAGGGAAGCTTGGTGACATGCGC
GAAATTTCAATGTTTAGAATCAATAGAGGGAAAAGTGGTGCAACATGAGAACCTCAAATACACCGTCATC
ATCACAGTGCACACAGGAGACCAACACCAGGTGGGAAATGAAACGCAGGGAGTCACGGCTGAGATAACAC
CCCAGGCATCAACCGCTGAAGCCATTTTACCTGAATATGGAACCCTCGGGCTAGAATGCTCACCACGGAC
AGGTTTGGATTTCAATGAAATGATCTCATTGACAATGAAGAACAAAGCATGGATGGTACATAGACAATGG
TTCTTTGACTTACCCCTACCATGGACATCAGGAGCTACAGCAGAAACACCAACTTGGAACAGGAAAGAGC
TTCTTGTGACATTTAAAAATGCACATGCAAAAAAGCAAGAAGTAGTTGTTCTTGGATCACAAGAGGGAGC
AATGCATACAGCACTGACAGGAGCTACAGAGATCCAAACCTCAGGAGGCACAAGTATCTTTGCGGGGCAC
TTAAAATGTAGACTCAAGATGGACAAATTGGAACTCAAAGGGATGAGCTATGCAATGTGCTTGGGTAGCT
TTGTGTTGAAGAAAGAAGTCTCCGAAACGCAGCATGGGACAATACTCATTAAGGTTGAGTACAAAGGGAA
AGATGCACCCTGCAAGATTCCTTTCTCCACGGAGGATGGACAAGGAAAAGCTCACAATGGCAGACTGATC
ACAGCCAATCCAGTGGTGACCAAGAAGGAGGAGCCTGTCAACATTGAGGCTGAACCTCCTTTTGGAGAAA
GTAACATAGTAATTGGAATTGGAGACAAAGCCCTGAAAATCAACTGGTACAGGAAGGGAAGCTCGATTGG
GAAGATGTTCGAGGCTACTGCCAGAGGTGCAAGGCGCATGGCCATCTTGGGAGACACAGCCTGGGACTTT
GGATCAGTGGGTGGTGTTTTGAATTCATTAGGGAAAATGGTCCACCAAATATTTGGGAGTGCTTACACAG
CCCTATTTGGTGGAGTCTCCTGGATGATGAAAATTGGAATAGGTGTCCTCTTAACCTGGATAGGGTTGAA
CTCAAAAAATACTTCTATGTCATTTTCATGCATCGCGATAGGAATCATTACACTCTATCTGGGAGCCGTG
GTGCAAGCTGACATGGGGTGTGTCATAAACTGGAAAGGCAAAGAACTCAAATGTGGAAGTGGAATTTTCG
TCACTAATGAGGTCCACACCTGGACAGAGCAATACAAATTTCAAGCAGACTCCCCCAAGAGACTGGCAAC
AGCCATTGCAGGCGCTTGGGAAAATGGAGTGTGCGGAATTAGGTCAACAACCAGAATGGAGAACCTCTTG
TGGAAGCAAATAGCCAATGAACTGAATTACATATTATGGGAAAACAACATTAAATTAACGGTAGTTGTAG
GCGACATAACTGGGGTCTTAGAGCAAGGGAAAAGAACACTAACACCACAACCCATGGAGCTAAAATATTC
TTGGAAAACATGGGGAAAGGCAAAAATAGTGACAGCTGAAACACAAAATTCCTCTTTCATAATAGATGGG
CCAAGCACACCGGAGTGTCCAAGTGCCTCAAGAGCATGGAATGTGTGGGAGGTGGAGGATTACGGGTTCG
GAGTTTTCACAACCAACATATGGCTGAAACTCCGAGAGGTGTACACCCAACTATGTGACCATAGGCTAAT
GTCGGCAGCCGTCAAGGATGAGAGGGCTGTACATGCCGACATGGGCTATTGGATAGAAAGCCAAAAGAAT
GGGAGTTGGAAGCTAGAAAAAGCATCCTTCATAGAGGTGAAAACCTGCACATGGCCAAAATCACACACTC
TCTGGAGCAATGGTGTGCTAGAGAGTGACATGATTATCCCAAAGAGTCTAGCTGGTCCCATTTCGCAACA
CAACCACAGGCCCGGGTACCACACCCAAACGGCAGGACCCTGGCACTTAGGAAAATTGGAGCTGGACTTC
AACTATTGTGAAGGAACAACAGTTGTCATCTCAGAAAACTGTGGGACAAGAGGCCCATCATTGAGAACAA
CAACGGTGTCAGGGAAGTTGATACACGAATGGTGCTGCCGCTCGTGCACACTTCCTCCCCTACGATACAT
GGGAGAAGACGGCTGCTGGTATGGCATGGAAATCAGACCCATTAATGAGAAAGAAGAGAATATGGTAAAG
TCTCTAGCCTCAGCAGGGAGTGGAAAGGTGGACAACTTCACAATGGGTGTCTTGTGTTTGGCAATCCTCT
TTGAAGAGGTGATGAGAGGAAAATTTGGGAAAAAACACATGATTGCAGGGGTTCTCTTCACGTTTGTGCT
CCTCCTCTCAGGGCAAATAACATGGAGAGACATGGCGCACACACTCATAATGATTGGGTCCAACGCCTCT
GACAGAATGGGGATGGGCGTCACTTACCTAGCTCTAATTGCAACATTTAAAATTCAGCCACTCCTGGCTT
TGGGATTCTTCCTGAGGAAACTGACATCTAGAGAAAATTTATTGCTGGGAGTTGGGTTGGCCATGGCAGC
AACGTTACGACTGCCAGAGGACATTGAACAGATGGCGAATGGAATTGCTTTGGGGCTCATGGCTCTTAAA
CTGATAACACAATTTGAAACATACCAACTATGGACGGCATTAGTTTCCCTAACGTGTTCAAATACAATTT
TCACGTTGACTGTTGCCTGGAGAACAGCCACTCTGATTTTAGCCGGAATTTCGCTTTTGCCAGTGTGCCA
GTCTTCGAGCATGAGGAAAACAGATTGGCTCCCAATGACTGTGGCAGCTATGGGAGCTCAACCCCTACCA
CTTTTTATTTTCAGTCTGAAAGATACACTCAAAAGGAGAAGCTGGCCACTGAATGAGGGGGTGATGGCAG
TTGGACTTGTGAGCATTCTAGCTAGTTCTCTCCTTAGGAATGATGTGCCTATGGCTGGACCATTAGTGGC
TGGGGGCTTGCTGATAGCGTGCTACGTCATAACTGGCACGTCAGCAGACCTCACTGTAGAAAAAGCAGCA
GATGTAACATGGGAGGAAGAGGCCGAGCAAACAGGAGTGTCCCACAATTTAATGGTCACAGTTGATGATG
ATGGAACAATGAGAATAAAAGATGACGAGACTGAGAACATCTTAACAGTGCTTTTAAAAACAGCACTACT
AATAGTATCAGGCATCTTTCCATACTCCATACCCGCAACACTGTTGGTCTGGCATACTTGGCAAAAGCAA
ACCCAAAGATCCGGCGTCCTATGGGACGTACCCAGCCCCCCAGAGACACAGAAAGCGGAACTGGAAGAAG
GGGTCTATAGGATCAAACAGCAAGGAATTTTTGGGAAAACCCAAGTGGGGGTTGGAGTACAGAAAGAAGG
AGTTTTCCACACCATGTGGCATGTCACAAGAGGGGCAGTGTTGACACACAATGGGAAAAGACTGGAACCA
AACTGGGCTAGCGTGAAAAAAGATCTGATTTCATACGGAGGAGGATGGAGATTGAGTGCACAATGGAAAA
AGGGGGAGGAGGTGCAGGTTATTGCCGTAGAGCCTGGGAAGAACCCAAAGAACTTTCAAACCATGCCAGG
CATTTTTCAGACAACAACAGGGGAAATAGGAGCAATTGCACTGGATTTCAAGCCTGGAACTTCAGGATCT
CCCATCATAAACAGAGAGGGAAAGGTAGTGGGACTGTATGGCAATGGAGTGGTTACAAAGAATGGAGGCT
ATGTCAGTGGAATAGCGCAAACAAATGCAGAACCAGATGGACCGACACCAGAGTTGGAAGAAGAGATGTT
CAAAAAGCGAAATCTAACCATAATGGATCTCCATCCTGGGTCAGGAAAGACGCGGAAATATCTTCCAGCT
ATTGTTAGAGAGGCAATCAAGAGACGCTTAAGGACTCTAATTTTGGCACCAACAAGGGTAGTTGCAGCTG
AGATGGAAGAAGCATTGAAAGGGCTCCCAATAAGGTATCAAACAACTGCAACAAAATCTGAACACACAGG
AAGAGAGATTGTTGATCTAATGTGTCACGCAACGTTCACAATGCGCTTGCTGTCACCAGTCAGGGTTCCA
AACTACAACTTGATAATAATGGATGAGGCCCATTTCACAGACCCAGCCAGTATAGCGGCTAGAGGGTACA
TATCAACTCGTGTAGGAATGGGAGAGGCAGCCGCAATTTTCATGACAGCAACACCCCCTGGAACAGCTGA
TGCCTTTCCTCAGAGCAACGCTCCAATTCAAGATGAAGAGAGAGACATACCGGAACGCTCATGGAATTCA
GGCAATGAATGGATTACTGACTTTGTTGGGAAGACAGTGTGGTTTGTCCCTAGCATCAAAGCCGGAAATG
ACATAGCAAACTGCTTGCGGAAAAATGGAAAAAAGGTTATTCAACTCAGCAGGAAGACCTTTGACACAGA
ATATCAAAAGACCAAACTGAATGATTGGGACTTTGTGGTGACAACAGACATTTCAGAAATGGGAGCCAAT
TTCAAAGCAGATAGAGTGATCGACCCAAGAAGATGTCTCAAGCCGGTGATTTTGACAGATGGACCCGAGC
GGGTGATCCTGGCTGGACCAATGCCAGTCACCGTAGCGAGCGCTGCGCAAAGGAGAGGGAGAGTTGGCAG
GAACCCACAAAAAGAAAATGACCAGTACATATTCATGGGCCAGCCTCTCAACAATGATGAAGACCATGCT
CACTGGACAGAAGCAAAAATGCTGCTGGACAACATCAACACACCAGAAGGGATTATACCAGCTCTCTTTG
AACCAGAAAGGGAGAAGTCAGCCGCCATAGACGGCGAATACCGCCTGAAGGGTGAGTCCAGGAAGACTTT
CGTGGAACTCATGAGGAGGGGTGACCTCCCAGTTTGGCTAGCCCATAAAGTAGCATCAGAAGGGATCAAA
TATACAGATAGAAAATGGTGCTTTGATGGAGAACGTAATAATCAAATTTTAGAGGAGAATATGGATGTGG
AAATCTGGACAAAGGAAGGAGAAAAGAAAAAACTGAGACCTAGGTGGCTTGATGCCCGCACTTATTCAGA
TCCTTTAGCACTCAAAGAATTCAAGGATTTTGCAGCTGGCAGAAAGTCAATCGCCCTTGATCTTGTGACA
GAAATAGGAAGAGTGCCTTCACACTTAGCCCACAGAACGAGAAACGCCCTGGATAATTTGGTGATGCTGC
ACACGTCAGAACATGGCGGTAGGGCCTACAGGCATGCAGTGGAGGAACTACCAGAAACGATGGAAACACT
CTTACTCCTGGGACTGATGATCTTGTTAACAGGTGGAGCAATGCTCTTCTTGATATCAGGTAAAGGGATT
GGAAAGACTTCAATAGGACTCATTTGTGTAATTGCTTCCAGCGGCATGTTATGGATGGCTGATGTCCCAC
TCCAATGGATCGCATCGGCTATAGTCCTGGAGTTTTTTATGATGGTGTTGCTCATACCAGAACCAGAAAA
GCAGAGAACTCCCCAAGACAACCAACTCGCATATGTCGTGATAGGCATACTTACATTGGCTGCAATAGTA
GCGGCCAATGAAATGGGACTGTTGGAAACTACAAAGAGAGATTTAGGAATGTCTAAAGAACCAGGTGTTG
TTTCTCCAACCAGCTATTTGGATGTGGACTTGCACCCAGCATCAGCCTGGACATTGTACGCCGTGGCCAC
AACAGTAATAACACCAATGTTGAGACACACCATAGAGAATTCCACAGCAAATGTGTCTCTGGCAGCCATA
GCTAACCAGGCAGTGGTCCTGATGGGTTTAGACAAAGGATGGCCGATATCGAAAATGGACTTGGGCGTAC
CACTATTGGCACTGGGTTGCTATTCACAAGTGAACCCACTAACTCTTGCAGCGGCAGTACTTTTGCTAGT
CACACATTATGCAATTATAGGTCCAGGATTGCAGGCAAAAGCCACCCGTGAAGCTCAGAAAAGGACAGCT
GCTGGAATAATGAAGAATCCAACGGTGGATGGAATAATGACAATAGACCTAGATCCTGTAATATATGATT
CAAAATTTGAAAAGCAACTAGGACAGGTCATGCTCCTGGTTCTGTGTGCAGTCCAACTTTTATTGATGAG
AACATCATGGGCCTTGTGTGAAGTTCTAACCCTAGCCACAGGACCAATAACAACACTCTGGGAAGGATCA
CCTGGGAAGTTCTGGAACACCACGATAGCTGTTTCCATGGCGAACATCTTTAGAGGGAGCTATTTAGCAG
GAGCTGGGCTWGCTTTTTCTATCATGAAATCAGTTGGAACAGGAAAGAGAGGAACAGGGTCACAAGGTGA
AACCTTAGGAGAAAAGTGGAAAAAGAAATTAAATCAGTTATCCCGGAAAGAGTTTGACCTTTACAAGAAA
TCCGGAATCACCGAAGTGGATAGAACAGAAGCCAAAGAAGGGTTAAAAAGAGGAGAAATAACACACCATG
CCGTGTCCAGAGGCAGCGCAAAACTTCAATGGTTCGTGGAGAGAAACATGGTCATTCCTGAAGGAAGAGT
CATAGACCTAGGCTGTGGAAGAGGAGGCTGGTCATATTACTGTGCAGGACTGAAAAAAGTTACAGAAGTG
CGAGGATACACAAAAGGCGGCCCAGGACACGAAGAACCAGTACCTATGTCTACATACGGATGGAACATAG
TCAAGTTAATGAGTGGAAAGGATGTTTTTTATCTGCCACCTGAAAAGTGTGATACCCTATTGTGTGACAT
TGGAGAATCTTCACCAAGCCCAACAGTGGAAGAAAGCAGAACCATAAGAGTTTTGAAGATGGTTGAACCA
TGGCTAAAGAACAACCAGTTTTGCATTAAAGTATTGAACCCATACATGCCAACTGTGATTGAGCACTTAG
AAAGACTACAAAGGAAACATGGAGGAATGCTTGTGAGAAATCCACTCTCACGAAACTCCACGCACGAAAT
GTATTGGATATCCAATGGTACAGGCAATATCGTCTCTTCAGTCAACATGGTATCCAGATTGCTACTGAAC
AGATTCACAATGACACACAGGAGACCCACCATAGAGAAAGATGTGGATCTAGGAGCAGGAACCCGACATG
TCAATGCGGAACCAGAAACACCCAACATGGATGTCATTGGGGAAAGAATAAAAAGGATCAAAGAGGAGCA
TAGTTCAACATGGCACTATGATGATGAAAATCCTTACAAAACGTGGGCTTACCATGGATCCTATGAAGTA
AAAGCCACAGGCTCAGCCTCCTCCATGATAAATGGAGTCGTGAAACTCCTCACAAAACCATGGGATGTGG
TGCCCATGGTGACACAGATGGCAATGACAGATACAACTCCATTCGGCCAGCAAAGAGTTTTTAAAGAGAA
AGTGGACACCAGGACACCTAGGCCCATGCCAGGAACAAGAAAGGTTATGGAGATCACAGCGGAGTGGCTT
TGGAGGACCCTGGGAAGGAACAAAAGACCCAGATTATGCACAAGGGAGGAATTCACAAAGAAGGTCAGAA
CCAACGCAGCTATGGGCGCTGTCTTCACAGAAGAGAACCAATGGGACAGTGCGAGAGCTGCTGTTGAGGA
CGAAGAATTTTGGAAACTTGTGGACAGAGAACGTGAACTCCACAAACTGGGCAAGTGTGGAAGCTGCGTT
TACAACATGATGGGCAAGAGAGAGAAAAAACTTGGAGAGTTTGGTAAAGCAAAAGGCAGTAGGGCTATAT
GGTACATGTGGTTGGGAGCCAGGTACCTTGAGTTCGAGGCGCTCGGATTCCTCAATGAAGACCACTGGTT
CTCGCGTGAAAACTCTTACAGTGGAGTAGAAGGAGAAGGACTGCACAAGCTGGGATACATCTTGAGAGAT
ATTTCCAAGATACCCGGAGGAGCCATGTATGCTGATGACACAGCCGGTTGGGACACAAGAATAACAGAAG
ATGACCTGCACAATGAGGAAAAAATCACACAGCAGATGGACCCTGAACACAGGCAGCTAGCGAACGCTAT
ATTCAAGCTCACATACCAAAACAAAGTGGTCAAAGTCCAACGACCAACTCCAAAGGGCACGGTAATGGAC
ATCATATCTAGGAAAGACCAAAGAGGCAGTGGACAGGTGGGAACTTATGGTCTGAACACATTCACCAACA
TGGAAGCCCAGCTAATCAGACAAATGGAAGGAGAAGGCGTGTTGTCAAAGGCAGACCTCGAGAACCCCCA
TCCGCTAGAGAAGAAAATTACACAATGGTTGGAAACTAAAGGAGTGGAAAGGTTAAAAAGAATGGCCATC
AGCGGGGATGATTGCGTTGTGAAACCAATCGACGACAGATTCGCCAATGCCCTGCTTGCCCTGAACGATA
TGGGAAAGGTTAGAAAGGACATACCTCAATGGCAGCCATCAAAGGGATGGCATGATTGGCAACAGGTCCC
CTTCTGCTCCCACCACTTTCATGAATTGATCATGAAAGATGGAAGAAAGTTGGTAGTTCCCTGCAGACCC
CAGGACGAACTAATAGGAAGAGCGAGAATCTCCCAAGGAGCAGGATGGAGCCTTAGAGAAACTGCATGTC
TAGGGAAAGCCTACGCTCAAATGTGGGCTCTCATGTATTTTCACAGAAGAGATCTTAGACTAGCATCCAA
CGCCATATGTTCAGCAGTACCAGTCCACTGGGTCCCCACGAGCAGAACGACATGGTCTATTCATGCTCAC
CATCAGTGGATGACTACAGAAGACATGCTTACTGTCTGGAACAGGGTGTGGATAGAGGACAATCCATGGA
TGGAAGACAAAACTCCAGTCACAACGTGGGAAGATGTTCCATATCTAGGGAAGAGAGAAGACCAATGGTG
CGGATCACTCATAGGTCTCACTTCCAGAGCAACCTGGGCCCAGAACATACTCACAGCAATCCAACAGGTG
AGAAGCCTCATAGGCAATGAAGAGTTTCTGGACTACATGCCTTCGATGAAGAGATTCAGGAAGGAGGAGG
AGTCAGAGGGAGCCATTTGG

>LX250393.1 WO 2017090762-A/6: Banked live viruses from attenuated dengue strains, and dengue vaccine using thereof as antigen
ATGAATAACCAACGGAAAAAGGCGAAAAACACGCCTTTCAATATGCTGAAACGCGAGAGAAACCGCGTGT
CGACTGTGCAACAGCTGACAAAGAGATTCTCACTTGGAATGCTGCAGGGACGAGGACCATTAAAACTGTT
CATGGCCCTGGTAGCTTTCCTTCGTTTCCTAACAATCCCACCAACAGCAGGGATATTGAAGAGATGGGGA
ACAATTAAAAAATCAAAAGCCATTAATGTTTTGAGAGGGTTCAGGAAAGAGATCGGAAGGATGCTGAACA
TCTTGAATAGGAGACGCAGGTCTGCAGGCATGATCATTATGCTGATTCCAACAGTGATGGCGTTCCATCT
AACCACACGCAACGGAGAACCACACATGATCGTCGGTATACAGGAGAAAGGGAAAAGTCTTCTGTTCAAA
ACAGAGAATGGTGTGAACATGTGCACCCTCATGGCTATGGACCTTGGTGAATTGTGTGAAGACACAATCA
CGTACAAATGTCCTCTTCTCAGGCAGAATGAGCCAGAAGACATAGACTGTTGGTGCAACTCCACGTCCAC
GTGGGTAACCTATGGGACCTGTACCACTACGGGAGAACATAGAAGAGAAAAAAGATCAGTGGCACTCGTT
CCACATGTGGGAATGGGACTGGAGACGCGAACCGAAACATGGATGTCATCAGAAGGGGCTTGGAAACATG
CCCAGAGAATTGAAACTTGGATCCTGAGACATCCAGGCTTCACCATAATGGCAGCAATCCTGGCATACAC
CATAGGGACGACACATTTCCAGAGAGTCCTGATTTTCATTCTACTGACAGCTGTCGCTCCTTCAATGACA
ATGCGTTGCATAGGAATATCAAATAGAGACTTTGTAGAAGGGGTTTCAGGAGGAAGTTGGGTTGACATAG
TCTTAGAACATGGAAGCTGTGTGACGACGATGGCAAAAAACAAACCAACATTGGATTTTGAACTGATAAA
AACGGAAGCCAAACAGCCTGCCACCCTAAGGAAGTACTGCATAGAAGCAAAGCTAACCAACACAACAACA
GAATCCCGTTGCCCAACACAAGGGGAACCCAGCCTAAAAGAAGAGCAGGATAAGAGGTTCGTCTGCAAAC
ACTCCATGGTAGACAGAGGATGGGGAAATGGATGTGGGTTATTTGGAAAGGGAGGCATTGTGACCTGTGC
TATGTTCAAATGCAAAAAGAACATGGAAGGGAAAATCGTGCAACCAGAAAACTTGGAATACACCATTGTG
GTAACACCTCACTCAGGGGAGGAGCATGCGGTCGGAAATGACACAGGAAAACACGGCAAGGAAATCAAAG
TAACACCACAGAGTTCCATCACAGAAGCTGAATTGACAGGTTATGGCACCGTCACGATGGAGTGCTCCCC
GAGAACAGGCCTCGACTTCAATGAGATGGTGTTGCTGCAGATGGAAAATAAAGCTTGGCTGGTGCATAGG
CAATGGTTTCTAGACCTGCCATTACCATGGCTGCCCGGAGCGGATAAACAAGAGTCAAATTGGATACAGA
AAGAAACATTGGTCACTTTCAAAAATCCCCATGCGAAGAAACAGGATGTTGTTGTTTTAGGATCCCAAGA
AGGGGCCATGCATACAGCACTCACAGGAGCCACAGAAATCCAAATGTCGTCAGGAAACTTGCTCTTCACT
GGACATCTCAAGTGCAGGCTGAGAATGGACAAGCTACAGCTTAAAGGAATGTCATACTCCATGTGCACAG
GAAAGTTTAAAGTTGTGAAGGAAATAGCAGAAACACAACATGGAACGATAGTCATCAGAGTGCAATATGA
AGGGGACGGCTCTCCATGTAAAATCCCTTTTGAGATAATGGATTTGGAAAAAAGATATGTCTTAGGCCGC
CTGATCACAGTCAACCCAATTGTAACAGAAAAAGATAGCCCAGTCAACATAGAAGCAGAACCTCCATTCG
GAGACAGCTACATCATCATAGGAGTAGAGCCGGGACAACTGAAGCTCAACTGGTTCAAGAAAGGAAGTTC
TATCGGCCAAATGTTTGAGACAACGATGAGAGGGGCGAAGAGAATGGCCATTTTGGGTGACACAGCCTGG
GACTTCGGATCCCTGGGAGGAGTGTTTACATCTATAGGAAAAGCTCTCCACCAAGTCTTTGGAGCAATCT
ATGGAGCTGCCTTCAGTGGGGTTTCATGGACCATGAAAATCCTCATAGGAGTCATTATCACATGGATAGG
AATGAACTCACGCAGCACCTCACTGTCTGTGTCACTAGTACTGGTGGGAATTGTGACACTGTATTTGGGA
GTCATGGTGCAGGCCGATAGTGGTTGCGTCGTGAGCTGGAAAAACAAAGAACTGAAATGTGGCAGTGGGA
TTTTCATCACAGACAACGTGCACACATGGACAGAACAATACAAGTTCCAACCAGAATCCCCTTCAAAACT
AGCTTCAGCTATCCAGAAAGCTCAAGAAGAGGGAATTTGTGGGATCCGCTCGGTAACAAGATTGGAGAAC
CTAATGTGGAAACAAATAACACCAGAATTGAATCACATTCTAGCAGAAAATGAGGTGAAGTTGACTATCA
TGACAGGAGACATCAAAGGAATCATGCAGGCAGGAAAACGATCTTTGCGGCCTCAGCCCACTGAGCTAAA
GTATTCATGGAAAACATGGGGTAAAGCAAAAATGCTCTCTACAGAATCTTATAACCAAACCTTTCTCATT
GATGGCCCCGAGACGGCAGAGTGCCCCAACACAAATAGAGCTTGGAACTCGTTGGAGGTTGAAGACTACG
GCTTTGGAGTGTTCACCACCAATATATGGCTAAAATTGAAAGAAAAACAGGATGCATTCTGCGACTCAAA
ACTCATGTCGGCGGCCATAAAAGACAACAGAGCCGTCCATGCCGACATGGGTTACTGGATAGAAAGTGCA
CTCAATGACACATGGAAGATAGAGAAAGCCTCTTTCATTGAAGTAAAAAACTGCCACTGGCCAAAATCAC
ACACCCTCTGGAGCAATGGAGTGCTAGAAAGTGAGATGATAATCCCAAAGAATCTCGCTGGACCAGTGTC
TCAACACAACTATAGACCAGGCTACCATACACAAGTAGCAGGACCATGGCACCTAGGTAAGCTTGAGATG
GACTTTGATTTCTGCGATGGAACCACAGTAATAGTGACTGAGGACTGCGGAAATAGAGGACCCTCTTTGA
GAACAACTACTGCCTCTGGAAAACTCATAACGGAATGGTGCTGCCGATCTTGCACATTACCACCCCTAAG
ATACAGAGGTGAGAATGGGTGCTGGTACGGGATGGAAATCAGACCATTGAAAGAGAAAGAAGAAAATCTG
GTTAACTCCTTGGTCACAGCCGGACATGGGCAGGTTGACAATTTTTCACTGGGAGTCTTGGGAATGGCAT
TGTTCCTGGAGGAAATGCTTAGGACCCGAGTAGGAACGAAACATGCAATACTACTAGTTGCAGTTTCTTT
TGTGACATTGATCACAGGGAACATGTCCTTCAAAGACCTAGGAAGAGTGGTGGTTATGGTAGGCGCTACC
ATGGCGGATGACATAGGTATGGGCGTGACTTATCTTGCCCTACTAGCAGCCTTCAAAGTTAGACCAACTT
TTGCAGCTGGACTACTCTTGAGAAAGCTGACCTCCAAGGAATTGATGATGACTACCATAGGAATTGTACT
CCTCTCCCAAAGCACTATACCAGAGACCGTTCTTGAATTGACTGACGCGTTAGCCTTAGGCATGATGGTC
CTTAAAATAGTAAGAAACATGGAAAAGTATCAATTAGCAGTGACTATCATGGCTATCTTGTGCGTCCCAA
ACGCAGTGATATTGCAAAATGCATGGAAAGTGAGTTGCACAATACTGGCAGTGGTGTCCGTTTCCCCACT
GTTTTTGACATCCTCACAGCAAAAAACGGATTGGATACCATTAGCATTGACAATCAAGGGTCTCAATCCA
ACAGCCATTTTTCTAACAACCCTCTCAAGAACCAACAAGAAAAGAAGCTGGCCACTAAATGAGGCTATCA
TGGCAGTCGGAATGGTGAGCATTTTAGCCAGTTCCCTCCTAAAAAATGATRTTCCCATGACAGGACCACT
AGTGGCTGGAGGGCTCCTCACTGTGTGCTACGTGCTCACTGGACGATCGGCCGACTTGGAACTGGAGAGA
GCAACCGAYGTCAAATGGGAAGACCAGGCAGAGATATCAGGAAGCAGTCCAATCCTGTCAATAACAATAT
CAGAAGATGGTAGCATGTCGATAAAAAATGAAGAGGAAGAACAAACACTGACCATACTCATTAGAACAGG
ATTGCTGGTGATCTCAGGACTTTTTCCTATATCAATACCAGTCACGGCAGCAGCATGGTACCTGTGGGAA
GTGAAGAAACAACGGGCCGGAGTATTGTGGGACGTTCCTTCACCTCCACCCATGGGAAAGGCTGAACTGG
AAGATGGAGCCTACAGAATCAAGCAAAAAGGGATTCTTGGGTATTCTCAGATCGGAGCTGGAGTTTACAA
AGAAGGAACATTTCATACAATGTGGCATGTCACACGTGGCGCTGTTCTAATGCATAAAGGAAAGAGGATT
GAACCTTCATGGGCGGACGTCAAAAAAGATCTAATATCATATGGAGGAGGCTGGAAGTTAGAAGGAGAAT
GGAAGGAAGGAGAAGAAGTCCAGGTGCTGGCACTGGAGCCTGGAAAAAATCCAAGAGCCGTCCAAACAAA
ACCTGGTCTTTTCAAAACCAACACCGGAACAATAGGTGCCGTATCTCTGGACTTTTCCCCTGGAACGTCA
GGATCTCCAATCATCGACAAAAAAGGAAAAGTTGTGGGTCTTTATGGCAATGGTGTTGTCACAAGGAGTG
GAGCATATGTGAGTGCTATAGCCCAAACTGAAAAAAGCATTGAAGACAACCCCGAGATCAAAGATGACAT
TTTCCGAAAGAGAAGACTGACCATCATGGACCTCCACCCAGGAGCGGGAAAGACGAAAAGATACCTTCCA
GCCATAGTCAGAGAAGCCATAAAACGGGGTTTGAGAACATTAATCTTGGCCCCCACTAGAGTTGTGGCAG
CTGAAATGGAGGAAGCTCTTAGAGGACTTCCAATAAGATACCAAACCCCAGCCATCAGAGCTGAGCACAC
CGGGCGGGAAATTGTGGATCTAATGTGTCATGCCACATTTACCATGAGGCTGCTGTCACCAGTTAGAGTG
CCAAACTATAACTTGATTATCATGGACGAAGCCCATTTCACAGACCCAGCAAGTATAGCAGCTAGAGGAT
ACATCTCAACCCGAGTGGAGATGGGTGAGGCAGCTGGGATTTTCATGACAGCCACTCCCCCGGGAAGTAG
AGATCCATTTCCTCAGAGCAATGCACCAATCATAGATGAAGAAAGAGAAATCCCTGAACGTTCATGGAAT
TCTGGACATGAGTGGGTCACGGATTTTAAAGGGAAGACTGTTTGGTTCGTTCCAAGCATAAAAGCAGGAA
ATGATATAGCAGCTTGCCTGAGAAAAAATGGAAAGAAAGTAATACAACTTAGTAGGAAGACTTTTGATTC
TGAGTATGTCAAGACTAGAACCAATGATTGGGATTTCGTGGTTACAACTGACATTTCAGAAATGGGTGCC
AATTTCAAAGCTGAGAGGGTTATAGACCCCAGACGCTGCATGAAACCAGTCATACTAACAGATGGTGAGG
AGCGGGTGATTCTGGCAGGACCTATGCCAGTGACCCACTCTAGCGCAGCACAAAGAAGAGGGAGAATAGG
AAGAAATCCAAAAAATGAAAATGACCAGTACATATACATGGGAGAACCTTTGGAAAATGATGAAGACTGT
GCACACTGGAAAGAAGCCAAAATGCTCCTAGATAACATTAACACACCAGAAGGAATCATTCCTAGTATGT
TTGAACCAGAGCGTGAAAAAGTGGATGCCATTGATGGCGAATACCGTTTGAGAGGAGAAGCAAGGAAAAC
CTTTGTGGACTTAATGAGGAGAGGAGACTTACCAGTCTGGTTGGCTTACAAAGTGGCAGCTGAAGGCATC
AACTATGCAGACAGAAGGTGGTGTTTTGATGGAATTAAGAACAACCAAATCCTGGAAGAAAATGTGGAAG
TTGAAATCTGGACAAAAGAAGGGGAAAGGAAGAAATTGAAACCCAGATGGTTGGATGCTAGGATCTACTC
TGACCCACTGGCGCTAAAGGAATTCAAAGAATTTGCAGCCGGAAGAAAGTCTCTGACCCTGAACCTAATC
ACAGAAATGGGTAGGCTTCCAACATTCATGACTCAGAAGACGAGAGACGCACTGGACAACCTAGCAGTGC
TGCACACGGCTGAAGCAGGTGGAAGGGCGTACAATCATGCTCTCAGTGAACTGCCGGAGACCCTAGAGAC
ACTGCTTTTACTGACACTTCTGGCTACAGTCACAGGAGGGATCTTTTTATTCTTGATGAGCGGGAGGGGC
ATAGGGAAGATGACCCTGGGAATGTGCTGCATAATCACGGCTAGCATCCTTCTATGGTACGCACAAATAC
AGCCACACTGGATAGCAGCTTCAATAATACTGGAGTTTTTTCTCATAGTTTTGCTTATTCCAGAACCAGA
AAAACAGAGAACACCCCAAGACAACCAATTGACCTACGTTGTCATAGCCATCCTCACAGTGGTGGCCGCA
ACCATGGCAAACGAGATGGGTTTCCTAGAAAAAACGAAGAAGGATCTTGGATTAGGAAGCATTGCAACCC
AGCAACCCGAGAGCAACATCCTGGACATAGACCTACGTCCCGCATCAGCTTGGACGCTGTATGCCGTGGC
TACAACATTCGTTACACCAATGCTGAGACATAGCATTGAGAATTCCTCAGTGAATGTATCCCTAACAGCT
ATAGCCAACCAAGCAACAGTGTTAATGGGTCTAGGGAAAGGATGGCCATTGTCAAAGATGGACATCGGAG
TTCCCCTTCTCGCCATTGGATGTTACTCACAAGTCAATCCCATAACTCTTACAGCAGCTCTCCTCTTATT
GGTAGCGCATTACGCCATCATTGGGCCAGGACTTCAAGCAAAAGCAACCAGAGAAGCCCAGAAAAGAGCA
GCGGCGGGCATCATGAAAAACCCAACCGTCGATGGAATAACAGTGATTGATCTAGATCCAATACCTTATG
ATCCAAAGTTTGAAAAGCAGTTGGGACAAGTAATGCTACTAATCCTCTGCGTGACTCAAGTATTGATGAT
GAGGACTACATGGGCTCTGTGTGAGGCCTTAACCTTAGCTACAGGGCCCATCTCCACACTGTGGGAAGGA
AATCCAGGAAGGTTCTGGAACACTACCATTGCGGTGTCAATGGCTAACATCTTTAGAGGGAGTTACCTGG
CTGGAGCTGGACTTCTCTTTTCCATTATGAAGAACACAACCAACACAAGAAGGGGAACTGGCAACATAGG
AGAGACGCTTGGAGAGAAATGGAAAAGCCGATTGAACGCACTGGGAAAAAGTGAATTCCAGATCTACAAG
AAAAGTGGAATCCAGGAAGTGGATAGAACCTTAGCAAAAGAAGGCATCAAAAGAGGAGAAACGGACCATC
ACGCTGTGTCGCGAGGCTCAGCAAAACTGAGATGGTTCGTTGAGAGAAACATGGTCACACCAGAAGGGAA
GGTAGTGGACCTCGGTTGTGGCAGAGGAGGCTGGTCATACTATTGTGGAGGACTAAAAAACGTAAGAGAA
GTGAAAGGCCTAACAAAAGGAGGACCAGGACACGAAGAACCCATCCCTATGTCAACATATGGGTGGAATC
TGGTGCGTCTTCAGAGTGGAGTTGACGTCTTCTTCATTCCGCCAGAAAAGTGTGACACATTGTTGTGTGA
CATAGGGGAGTCATCACCAAATCCCACAGTGGAAGCAGGACGAACACTCAGAGTCCTTAACTTAGTAGAA
AACTGGTTGAACAACAACACTCAATTTTGCATAAAAGTTCTCAACCCATATATGCCCTCAGTTATAGAAA
AAATGGAAGCACTGCAAAGGAAATATGGAGGAGCCTTAGTGAGAAATCCACTCTCACGGAACTCCACACA
TGAGATGTACTGGGTATCCAATGCTTCTGGGAACATAGTGTCATCAGTGAACATGATTTCAAGGATGTTG
ATCAATAGATTCACAATGAGACACAAGAAAGCCACCTACGAGCCGGATGTTGACCTCGGAAGCGGAACCC
GAAACATTGGAGTTGAAAGTGAAATACCAAACCTAGACATAATTGGGAAAAGAATAGAAAAAATAAAGCA
AGAGCATGAAACATCATGGCACTACGACCAAGACCACCCATACAAAACGTGGGCATACCATGGTAGCTAT
GAAACAAAACAGACTGGATCAGCATCATCCATGGTCAACGGAGTGGTCAGGCTGCTGACAAAACCTTGGG
ACGTTCTCCCCACGGTGACACAGATGGCAATGACAGACACGACTCCATTTGGACAACAGCGTGTTTTTAA
AGAAAAAGTGGACACGAGAACCCAAGAACCGAAAGAAGGCACGAAGAAACTAATGAGAATCACAGCAGAG
TGGCTGTGGAAAGAATTAGGGAAGAAAAAGACACCTAGGATGTGCACCAGAGAAGAATTCACAAGAAAGG
TGAGAAGCAATGCAGCCTTGGGGGCCATATTCACTGATGAGAACAAGTGGAAGTCGGCACGTGAGGCTGT
TGAAGATAGTAGGTTTTGGGAGCTGGTTGACAAGGAAAGGAATCTCCATCTTGAAGGAAAGTGTGAGACA
TGTGTGTACAACATGATGGGAAAAAGAGAAAAGAAGCTAGGGGAATTCGGCAAGGCAAAAGGCAGCAGAG
CCATATGGTACATGTGGCTTGGAGCTCGCTTCCTGGAGTTTGAAGCCCTAGGATTCCTAAATGAAGATCA
CTGGTTCTCTAGAGAGAACTCCCTGAGTGGAGTGGAAGGAGAAGGGCTGCACAAGCTAGGTTACATTCTA
AGAGACGTGAGCAAGAAAGAGGGAGGAGCCATGTACGCCGACGACACAGCAGGATGGGACACAAGAATCA
CACTAGAAGACCTAAAAAATGAAGAAATGGTAACAAACCACATGGAAGGAGAACACAAGAAATTGGCCGA
GGCTATTTTCAAACTAACGTATCAAAACAAGGTGGTGCGTGTGCAAAGACCAACACCAAGAGGCACAGTA
ATGGACATCATATCGAGAAGAGACCAAAGAGGTAGTGGGCAAGTTGGTACATATGGACTCAATACTTTCA
CCAATATGGAAGCCCAATTAATCAGACAGATGGAGGGAGAAGGAGTCTTTAAAAACATCCAGCACCTGAC
AGTCACAGAAGAAGTTGCCGTGCAAAACTGGTTGGCAAGAGTGGGGCGCGAAAGGTTGTCAAGAATGGCC
ATCAGTGGAGATGATTGTGTTGTGAAACCTTTAGATGACAGGTTCGCAAACGCTTTGACAGCTCTAAATG
ACATGGGAAAGATTAGAAAAGATATACAACAATGGGAACCTTCAAAAGGATGGAACGATTGGACACAAGT
GCCCTTCTGTTCACACCATTTCCATGAGCTAATCATGAAGGATGGTCGTGTACTTGTTGTTCCATGTAGA
AACCAAGATGAATTGATTGGCAGAGCCCGAATCTCCCAAGGAGCAGGGTGGTCTTTGCGGGAGACGGCCT
GTTTGGGGAAGTCTTACGCCCAAATGTGGAGCTTGATGTATTTCCACAGGCGTGACCTCAGGCTGGCGGC
AAATGCCATTTGCTCGGCAGTGCCATCACACTGGGTTCCAACAAGTCGAACAACCTGGTCCATACACGCC
AAACATGAATGGATGACAACGGAAGACATGCTGACAGTCTGGAACAGGGTGTGGATTCGAGAAAACCCAT
GGATGGAAGACAAAACCCCAGTGGAATCATGGGAGGAAATCCCATACTTGGGAAAAAGAGAAGACCAATG
GTGCGGCTCATTGATTGGGTTAACAAGCAGGGCCACATGGGCAAAGAACATCCAAGCAGCAATAAATCAG
GTTAGATCTCTTATAGGCAATGAGGAATACACAGATTACATGCCATCCATGAAAAGATTTAGAAGAGAAG
AGGAAGAAGCAGGAGTCCTGTGG

>LX250392.1 WO 2017090762-A/5: Banked live viruses from attenuated dengue strains, and dengue vaccine using thereof as antigen
ATGAACAACCAACGAAAAAAGACGGCTCGACCGTCTTTCAATATGCTGAAACGCGCGAGAAACCGCGTGT
CAACTGTTTCACAGTTGGCGAAGAGATTCTCAAAAGGATTGCTCTCAGGCCAAGGACCCATGAAATTGGT
GATGGCTTTCATAGCATTCCTAAGATTTCTAGCCATACCCCCAACAGCAGGAATTTTGGCTAGATGGGGC
TCATTCAAGAAGAATGGAGCGATCAAAGTGCTACGGGGTTTCAAGAAAGAAATCTCAAACATGTTGAATA
TAATGAATAGAAGGAAAAGATCTGTGACCATGCTCCTTATGCTGATGCCTACAGCCTTGGCGTTCCATTT
GACCACACGAGGGGGAGAGCCGCACATGATAGTCAGCAAGCAGGAAAGAGGAAAGTCACTTTTGTTTAAG
ACCTCAGCAGGTGTCAACATGTGCACCCTTATAGCGATGGATTTGGGAGAGTTATGTGAGGACACAATGA
CTTACAAATGCCCTCGAATCACTGAGGCGGAACCAGATGACGTTGATTGTTGGTGCAATGCCACAGACAC
ATGGGTGACCTATGGAACATGTTCCCAAACTGGCGAGCACCGACGAGACAAACGTTCCGTCGCACTGGCC
CCACACGTGGGACTTGGTTTGGAAACAAGAACTGAAACGTGGATGTCCTCTGAAGGCGCTTGGAAACAGA
TACAAAGAGTGGAGACTTGGGCCCTGAGACACCCAGGATTCACGGTGATAGCCCTTTTTCTAGCACATGC
CATAGGAACATCCATCACCCAGAAAGGGATTATTTTCATTTTGTTAATGCTGGTAACACCATCCATGGCC
ATGCGATGCGTGGGAATAGGCAGCAGGGACTTCGTGGAAGGACTGTCAGGAGCAACTTGGGTAGATGTGG
TACTGGAACATGGAAGTTGCGTCACCACCATGGCAAAAGACAAACCAACATTGGACATTGAACTCTTGAA
GACGGAAGTCACAAACCCTGCCGTCCTGCGCAAACTGTGCATTGAAGCTAAAATATCAAACACCACCACC
GACTCAAGATGTCCAACACAAGGAGAAGCCACACTGGTGGAAGAACAAGACGCGAACTTTGTGTGTCGAC
GAACGTTTGTGGACAGAGGCTGGGGCAATGGCTGTGGGCTCTTCGGAAAAGGAAGCCTACTAACGTGTGC
TAAGTTCAAGTGTGTGACAAAACTGGAAGGAAAGATAGTTCAATATGAAAACTTGAAATATTCAGTAATA
GTCACCGTCCACACTGGAGACCAGCATCAGGTGGGAAATGAAAGCACAGAACATGGGACAACTGCAACTA
TAACACCTCAAGCTCCTACGACGGAAATACAGCTGACCGACTACGGAGCTCTTACATTGGATTGTTCACC
TAGAACAGGACTAGACTTTAATGAAATGGTGTTGTTGACAATGAAAAAAAAATCATGGCTAGTCCACAAA
CAATGGTTTCTAGACTTACCACTGCCTTGGACCTCGGGAGCCTCAACATCACAAGAGACTTGGAACAGAC
AAGATTTGCTGGTGACATTTAAGACAGCTCATGCAAAGAAGCAGGAAGTAGTCGTACTAGGATCACAAGA
AGGAGCAATGCACACTGCGTTGACCGGAGCGACAGAAATCCAAACGTCTGGAACGACAACAATTTTTGCA
GGACACTTGAAATGTAGACTAAGGATGGACAAACTGACTCTAAAAGGGATGTCATATGTGATGTGCACAG
GCTCATTCAAGCTAGAGAAAGAAGTGGCTGAGACCCAGCATGGAACCGTTCTAGTGCAGATTAAATACGA
AGGAACAGATGCACCATGCAAGATCCCTTTTTCGACCCAAGATGAAAAAGGAGTAACCCAGAATGGGAGA
TTGATAACAGCCAACCCCATAGTCACTGACAAAGAAAAACCAGTCAACATTGAGGCAGAACCGCCTTTTG
GTGAGAGTTACATCGTGATAGGAGCAGGTGAAAAAGCTTTGAAACTAAGCTGGTTCAAGAAAGGAAGCAG
CATAGGGAAAATGTTTGAGGCAACTGCCAGAGGAGCACGAAGGATGGCCATACTGGGAGACACCGCATGG
GACTTTGGTTCTATAGGAGGAGTGTTCACGTCTGTTGGAAAATTAGTACACCAGATTTTTGGAACTGCAT
ATGGAGTTTTGTTCAGCGGTGTTTCCTGGACCATGAAAATAGGAATAGGGGTTCTGCTGACATGGCTAGG
ATTAAACTCAAGGAACACGTCCCTCTCGATGACGTGCATTGCAGTTGGCCTAGTAACACTATACCTAGGA
GTCATGGTTCAGGCGGATTCAGGATGCGTAATTAATTGGAAAGGTAGAGAACTCAAATGTGGAAGTGGCA
TTTTTGTCACCAATGAAGTTCACACTTGGACAGAGCAATACAAATTTCAAGCTGACTCCCCAAAGAGACT
ATCAGCAGCCATCGGGAAGGCATGGGAGGAAGGTGTGTGTGGAATTCGATCAGCAACTCGTCTCGAGAAC
ATCATGTGGAAGCAAATATCAAATGAACTGAACCACATCTTACTTGAAAATGACATGAAATTCACAGTGG
TTGTAGGAGATGTTGCTGGGATCTTGGCTCAAGGAAAGAAAATGATTAGGCCACAACCCATGGAACACAA
ATACTCGTGGAAAAGCTGGGGAAAGGCTAAAATCATRGGGGCAGATGTACAGAACTCCACCTTCATCATT
GACGGCCCAAACACCCCAGAATGCCCTGATGACCAAAGAGCATGGAACATTTGGGAAGTTGAGGACTATG
GATTTGGAATTTTCACGACAAACATATGGCTGAAATTGCGTGACTCCTACACCCAATTGTGTGACCACCG
GCTAATGTCAGCTGCCATCAAGGACAGCAAGGCAGTTCACGCTGACATGGGGTACTGGATAGAAAGTGAA
AAGAACGAGACCTGGAAGCTGGCAAGAGCCTCGTTCATAGAAGTTAAAACATGTATTTGGCCAAAATCCC
ACACTCTATGGAGCAACGGAGTTCTGGAAAGTGAAATGATAATTCCAAAGATCTATGGAGGACCAATATC
TCAGCATAACTACAGACCAGGATATTTCACACAAACGGTAGGGCCGTGGCACCTAGGCAAGTTGGAACTG
GATTTTGACTTGTGTGAGGGTACCACAGTCGTTGTGGATGAACATTGTGGAAATCGAGGACCATCTCTTA
GGACCACAACAGTCACAGGAAAGATAATTCATGAATGGTGTTGTAGATCTTGTACGCTACCACCCTTACG
TTTCAGAGGAGAAGATGGGTGCTGGTACGGTATGGAAATCAGACCAGTCAAGGAAAAGGAAGAGAATCTA
GTCAAATCAATGGTCTCTGCAGGGTCAGGGGAAGTGGACAGCTTTTCACTAGGACTGCTATGCATATCAA
TAATGATCGAAGAGGTAATGAGATCCAGATGGAGTAGAAAAATGCTGATGACTGGAACACTGGCTGTGTT
CCTCCTTCTCATAATGGGACAATTGACATGGAATGATCTGATCAGATTATGCATCATGGTTGGAGCCAAC
GCTTCCGATAGAATGGGGATGGGAACGACGTACCTAGCTCTGATGGCCACTTTTAAAATGAGACCAATGT
TTGCTGTAGGGCTATTATTCCGCAGACTAACATCCAGAGAAGTTCTTCTTCTAACAATTGGATTGAGTCT
AGTGGCATCTGTGGAGTTACCAAATTCCTTGGAGGAGCTGGGGGATGGACTTGCAATGGGCATTATGATT
TTAAAATTATTGACTGACTTTCAATCACATCAGTTGTGGGCTACCTTGCTGTCCTTGACATTTATCAAAA
CAACGTTTTCCTTGCACTATGCATGGAAGACAATGGCTATGGTACTGTCAATTGTATCTCTCTTCCCCTT
ATGCCTGTCCACGACCTCCCAGAAAACAACATGGCTTCCGGTGCTATTGGGATCTCTTGGATGCAAACCA
CTAACCATGTTTCTTATAGCAGAAAACAAAATCTGGGGAAGGAAAAGTTGGCCCCTCAATGAAGGGATCA
TGGCTGTTGGAATAGTCAGCATCCTACTAAGTTCACTCCTCAAGAATGATGTGCCGCTAGCTGGGCCACT
AATAGCTGGAGGCATGCTAATAGCATGTTATGTTATATCTGGAAGCTCAGCCGACCTATCACTAGAGAAA
GCAGCTGAGGTCTCCTGGGAAGAAGAAGCAGAACACTCTGGTGCCTCACACAACATATTAGTGGAGGTCC
AAGATGATGGAACCATGAAGATAAAGGATGAAGAGAGAGATGACACGCTAACCATTCTCCTTAAAGCAAC
TCTGCTAGCAGTTTCAGGGGTGTACCCATTATCAATACCAGCGACCCTTTTTGTGTGGTACTTTTGGCAG
AAAAAGAAACAGAGATCTGGAGTGTTATGGGACACACCTAGCCCTCCAGAAGTGGAAAGAGCAGTTCTTG
ATGATGGTATCTATAGAATTATGCAGAGAGGACTGTTGGGCAGGTCCCAAGTAGGGGTAGGAGTTTTTCA
AGAAAACGTGTTCCACACAATGTGGCATGTCACCAGGGGAGCTGTACTCATGTATCAAGGGAAGAGACTG
GAACCGAGCTGGGCCAGTGTCAAAAAAGACCTGATCTCATATGGAGGAGGTTGGAGGCTTCAAGGATCCT
GGAACACGGGAGAAGAAGTGCAGGTGATTGCTGTTGAACCAGGGAAAAACCCCAAAAATGTACAAACAGC
GCCGGGCACCTTTAAGACCCCTGAAGGTGAAGTTGGAGCCATTGCCCTAGATTTTAAACCCGGCACATCT
GGATCCCCCATCGTGAACAGAGAAGGAAAAATAGTAGGTCTTTATGGAAATGGAGTAGTGACAACAAGTG
GAACCTACGTCAGTGCCATAGCTCAAGCCAAAGCATCACAAGAAGGGCCCCTACCAGAGATTGAAGACGA
AGTGTTTAGGAAAAGAAAATTAACAATTATGGACCTACATCCAGGATCGGGGAAAACAAGAAGATATCTT
CCAGCCATAGTCCGTGAGGCCATAAAAAGGAAGCTGCGCACACTAATTCTGGCTCCCACAAGGGTTGTCG
CTTCCGAAATGGCAGAAGCGCTCAAGGGAATGCCAATAAGGTACCAAACAACAGCAGTGAAGAGTGAACA
CACAGGAAAAGAGATAGTTGACCTCATGTGTCACGCCACTTTCACCATGCGCCTCCTGTCTCCCGTGAGA
GTTCCCAATTACAACATGATTATCATGGATGAAGCACATTTCACTGATCCATCCAGCATAGCGGCCAGAG
GGTACATCTCAACCCGAGTGGGCATGGGTGAAGCAGCTGCGATTTTCATGACAGCCACTCCCCCAGGATC
AGTGGAGGCCTTTCCACAGAGCAACGCAGTTATCCAAGATGAGGAAAGAGACATTCCTGAGAGATCATGG
AACTCAGGCTATGAGTGGATCACTGACTTCCCAGGTAAAACAGTCTGGTTTGTTCCAAGCATTAAAGCAG
GAAATGACATTGCCAACTGCTTAAGAAAGAATGGAAAACGGGTGATTCAATTGAGCAGGAAAACCTTTGA
TACAGAGTACCAAAAAACAAAAAATAACGACTGGGATTATGTCGTCACAACAGACATCTCCGAAATGGGA
GCAAATTTCCGGGCCGACAGGGTGATAGACCCAAGACGGTGTCTGAAACCGGTAATACTAAAAGATGGTC
CAGAGCGTGTCATTCTAGCAGGACCGATGCCAGTGACTGTGGCCAGTGCCGCCCAGAGGAGAGGAAGAAT
TGGAAGGAACCACAATAAGGAAGGTGACCAGTACATCTACATGGGACAGCCTTTAAACAACGATGAAGAT
CACGCTCACTGGACAGAAGCAAAAATGCTCCTTGATAATATAAACACACCAGAAGGGATTATCCCAGCCC
TCTTCGAGCCGGAGAGAGAAAAGAGTGCAGCAATAGACGGGGAATACAGACTGCGGGGTGAAGCAAGGAA
AACGTTTGTGGAGCTCATGAGAAGAGGAGATCTACCTGTCTGGCTATCCTACAAAGTTGCCTCAGAAGGC
TTCCAGTACTCTGACAGAAGATGGTGCTTTGACGGGGAAAGGAACAACCAGGTGTTGGAGGAGAACATGG
ACGTGGAGATTTGGACAAAAGAAGGAGAAAGAAAGAAACTACGACCCCGCTGGCTGGATGCCAGAACATA
CTCAGACCCACTGGCCCTGCGCGAGTTTAAAGAGTTTGCAGCAGGAAGAAGAAGCGTCTCAGGTGATCTA
ATACTAGAAATAGGGAAACTTCCACAACACTTGACGCAAAGGGCCCAGAATGCCTTGGACAACCTGGTCA
TGTTGCACAACTCCGAACAAGGAGGAAGAGCCTATAGACATGCAATGGAAGAACTGCCAGACACCATAGA
AACGTTGATGCTCCTAGCTTTGATAGCTGTGTTAACTGGTGGAGTGACGCTGTTCTTCCTATCAGGAAAG
GGCCTAGGGAAAACATCTATCGGCCTACTCTGCGTGATGGCTTCAAGCGTACTGCTATGGATGGCCAGTG
TGGAGCCCCATTGGATAGCGGCCTCCATCATACTGGAGTTCTTCCTGATGGTGTTGCTTATTCCAGAGCC
AGACAGACAACGCACTCCGCAGGACAACCAGCTGGCATATGTGGTGATAGGTTTGTTATTCATGATACTG
ACAGTAGCAGCCAATGAGATGGGACTGCTGGAAACCACAAAGAAAGACTTAGGGATTGGCCATGTGGCTG
TTGAAAATCACCACCATGCCGCAATGCTGGACGTAGACTTACATCCAGCTTCAGCCTGGACCCTCTATGC
AGTGGCCACAACAATTATCACTCCCATGATGAGGCACACAATCGAAAACACAACGGCAAACATTTCCCTG
ACAGCCATTGCAAACCAGGCAGCTATATTGATGGGACTTGACAAAGGATGGCCAATATCGAAGATGGACA
TAGGAGTTCCACTTCTCGCCTTGGGGTGCTATTCCCAGGTGAATCCAYTGACGCTGAYAGCAGCGGTGTT
GATGCTAGTGGCTCATTACGCCATAATTGGACCTGGACTGCAAGCAAAAGCTACTAGAGAAGCTCAAAAA
AGGACAGCGGCCGGAATAATGAAAAATCCAACCATTGATGGAATTGTTGCAATAGATTTGGACCCTGTGG
TTTATGATGCAAAATTTGAGAAACAACTAGGCCAAATAATGTTGTTGATACTATGCACATCACAGATCCT
CTTGATGCGGACTACATGGGCCTTGTGCGAATCCATCACACTGGCCACTGGACCTCTGACCACGCTTTGG
GAGGGATCTCCAGGAAAATTTTGGAACACCACGATAGCGGTTTCCATGGCAAACATTTTCAGAGGAAGTT
ATCTAGCAGGAGCAGGTCTGGCCTTCTCATTAATGAAATCTCTAGGAGGAGGTAGGAGAGGCACAGGAGC
CCAAGGGGAAACACTGGGAGAGAAATGGAAAAGACAGCTGAACCAACTGAGCAAGTCAGAATTCAACACC
TATAAAAGGAGTGGGATTATGGAAGTGGACAGATCCGAAGCCAAAGAGGGACTGAAAAGAGGAGAAACAA
CCAAACATGCAGTGTCGAGAGGAACCGCTAAACTGAGGTGGTTTGTGGAGAGGAACCTTGTGAAACCAGA
AGGGAAAGTCATAGACCTCGGTTGTGGAAGAGGTGGCTGGTCATACTATTGCGCTGGGCTGAAGAAAGTC
ACAGAAGTGAAGGGATATACAAAAGGAGGACCTGGACATGAGGAACCAATCCCAATGGCGACCTATGGAT
GGAACCTAGTAAAACTGCACTCCGGGAAAGACGTATTCTTTATACCACCTGAGAAATGTGATACCCTTTT
GTGTGATATTGGTGAGTCCTCTCCAAACCCAACTATAGAGGAAGGAAGAACGCTACGCGTTCTAAAGATG
GTGGAACCATGGCTCAGAGGAAACCAATTTTGCATAAAAATTCTGAATCCCTACATGCCAAGTGTGGTGG
AAACTCTGGAGCAAATGCAAAGAAAACATGGAGGAATGCTAGTGCGAAATCCACTTTCAAGAAATTCTAC
TCATGAAATGTATTGGGTTTCATGTGGAACAGGAAACATTGTGTCAGCAGTAAACATGACATCCAGAATG
TTGCTAAATCGATTCACAATGGCCCACAGGAAACCAACATATGAAAGAGACGTGGACCTAGGCGCCGGAA
CAAGACATGTGGCAGTGGAACCAGAGGTAGCCAACCTAGATATCATTGGCCAGAGGATAGAGAACATAAA
ACATGAACATAAGTCAACATGGCATTATGATGAGGACAATCCATATAAAACATGGGCCTATCATGGATCA
TATGAGGTCAAGCCATCAGGATCAGCCTCATCCATGGTCAATGGCGTGGTGAAACTGCTCACCAAACCAT
GGGATGTCATCCCCATGGTCACACAAATAGCCATGACTGACACTACACCCTTTGGACAACAGAGGGTGTT
TAAAGAGAAAGTTGACACACGCACACCAAAAGCAAAACGAGGCACAGCACAAATCATGGAGGTGACAGCC
AGGTGGTTATGGGGTTTTCTTTCTAGAAACAAGAAACCAAGAATTTGTACAAGAGAGGAGTTCACAAGAA
AAGTTAGGTCAAACGCAGCCATTGGAGCAGTGTTCGTTGATGAAAATCAATGGAACTCAGCAAAAGAAGC
AGTGGAAGATGACCGGTTCTGGGACCTTGTGCACAGAGAGAGGGAGCTTCACAAACAGGGAAAATGTGCC
ACGTGTGTTTACAACATGATGGGGAAGAGAGAGAAAAAGCTAGGAGAGTTCGGAAAGGCAAAAGGAAGTC
GTGCAATATGGTACATGTGGTTAGGAGCACGCTTTCTAGAGTTCGAAGCTCTTGGTTTCATGAACGAAGA
TCACTGGTTCAGCAGAGAGAATTCACTCAGCGGAGTGGAAGGAGAAGGACTTCACAAACTTGGATATATA
CTCAGAGACATATCAAAGATTCCAGGGGGAAACATGTATGCAGATGACACAGCCGGATGGGATACAAGGA
TAACAGAGGATGACCTCCAGAATGAGGCCAAAATTACTGACATCATGGAACCCGAACATGCCCTACTGGC
TAAGTCAATCTTCAAGCTAACCTACCAAAATAAGGTGGTAAGGGTTCAGAGACCAGCAAAAAATGGAACC
GTGATGGATGTCATATCCAGACGTGACCAGAGAGGAAGTGGCCAGGTTGGAACTTATGGCTTAAACACTT
TCACCAACATGGAAGCCCAGCTGATAAGACAAATGGAGTCTGAGGGAATCTTTTCACCCAACGAATTAGA
GACCCCAAATTTAGCCGAGAGAGTTCTCGACTGGCTGGAAAAATATGGCGTCGAAAGGCTGAAAAGAATG
GCAATCAGTGGAGATGACTGCGTAGTGAAACCAATTGATGACAGGTTCGCGACAGCCTTAACAGCTCTGA
ATGATATGGGAAAAGTAAGAAAAGATATACCACAATGGGAACCTTCAAAAGGATGGAATGATTGGCAACA
AGTGCCTTTTTGTTCACACCACTTCCACCAGCTGATTATGAAGGATGGGAGGGAAATAGTGGTGCCATGC
CGCAACCAAGATGAACTTGTGGGTAGGGCTAGAGTATCACAAGGTGCTGGATGGAGCCTGAGAGAAACTG
CATGCCTAGGCAAGTCATATGCACAAATGTGGCAGCTGATGTACTTCCACAGGAGAGACCTGAGACTAGC
CGCTAATGCTATCTGTTCAGCCGTTCCAGTTGATTGGGTCCCAACCAGCCGCACCACCTGGTCGATCCAT
GCCCATCACCAATGGATGACAACAGAAGACATGCTGTCAGTATGGAATAGGGTTTGGATAGAGGAAAACC
CATGGATGGAGGACAAAACCCGTATATCCAGTTGGGAAGATGTTCCATATCTAGGAAAAAGGGAAGATCA
ATGGTGTGGATCTCTGATAGGCTTAACAGCAAGGGCCACCTGGGCCACCAACATACAAGTGGCCATAAAC
CAAGTGAGAAGACTAATTGGGAATGAGAATTATTCAGATTACATGACATCAATGAAGAGATTCAAGAACG
AGAGTGAACCCGAAGGGGCACTCTGG

>LX250391.1 WO 2017090762-A/4: Banked live viruses from attenuated dengue strains, and dengue vaccine using thereof as antigen
ATGAACCAACGAAAAAAGGTGGTTAGACCACCTTTCAATATGCTGAAACGCGAGAGAAACCGCGTATCAA
CCCCTCAAGGGTTGGTGAAGAGATTCTCAACCGGACTTTTTTCTGGGAAAGGACCCTTACGGATGGTGCT
AGCATTCATCACGTTTTTGCGAGTCCTTTCCATCCCACCAACAGCAGGGATTCTGAAAAGATGGGGACAG
TTGAAGAAAAATAAGGCCATCAGGATACTGATTGGATTCAGGAAGGAGATAGGCCGCATGCTGAACATCT
TGAACGGGAGAAAAAGGTCAACGATAACATTGCTGTGCTTGATTCCCACCGTAATGGCGTTTCACTTGTC
AACAAGAGATGGCGAACCCCTCATGATAGTGGCAAAACATGAAAGGGGGAGACCTCTCTTGTTTAAGACA
ACAGAGGGGATCAACAAATGCACTCTCATTGCCATGGACTTGGGTGAAATGTGTGAGGACACTGTCACGT
ATAAATGCCCCTTACTGGTCAATACCGAACCTGAAGACATTGATTGCTGGTGCAATCTCACGTCTACCTG
GGTCATGTATGGGACATGCACCCAGAGCGGAGAACGGAGACGAGAGAAGCGCTCAGTAGCTTTAACACCA
CATTCAGGAATGGGATTGGAAACAAGAGCTGAGACATGGATGTCATCGGAAGGGGCTTGGAAGCATGCTC
AGAGAGTAGAGAGCTGGATACTCAGAAACCCAGGATTCGCGCTCTTGGCAGGATTTATGGCTTATATGAT
TGGGCAAACAGGAATCCAGCGAACTGTCTTCTTTGTCCTAATGATGCTGGTCGCCCCATCCTACGGAATG
CGATGCGTAGGAGTAGGAAACAGAGACTTTGTGGAAGGAGTCTCAGGTGGAGCATGGGTCGATCTGGTGC
TAGAACATGGAGGATGCGTCACAACCATGGCCCAGGGAAAACCAACCYTGGATTTTGAACTGACTAAGAC
AACAGCCAAGGAAGTGGCTCTGTTAAGAACCTATTGCATTGAAGCCTCAATATCAAACATAACCACGGCA
ACAAGATGTCCAACGCAAGGAGAGCCTTATCTAAAAGAGGAACAAGACCAACAGTACATTTGCCGGAGAG
ATGTGGTAGACAGAGGGTGGGGCAATGGCTGTGGCTTGTTTGGAAAAGGAGGAGTTGTGACATGTGCGAA
GTTTTCATGTTCGGGGAAGATAACAGGCAATTTGGTCCAAATTGAGAACCTTGAATACACAGTGGTTGTA
ACAGTCCACAATGGAGACACCCATGCAGTAGGAAATGACACATCCAATCATGGAGTTACAGCCACGATAA
CTCCCAGGTCACCATCGGTGGAAGTCAAATTGCCGGACTATGGAGAACTAACACTCGATTGTGAACCCAG
GTCTGGAATTGACTTTAATGAGATGATTCTGATGAAAATGAAAAAGAAAACATGGCTTGTGCATAAGCAA
TGGTTTTTGGATCTACCTCTACCATGGACAGCAGGAGCAGACACATCAGAGGTTCACTGGAATTACAAAG
AGAGAATGGTGACATTTAAGGTTCCTCATGCCAAGAGACAGGATGTGACAGTGCTGGGATCTCAGGAAGG
AGCCATGCATTCTGCCCTCGCTGGAGCCACAGAAGTGGACTCCGGTGATGGAAATCACATGTTTGCAGGA
CATCTCAAGTGCAAAGTCCGTATGGAGAAATTGAGAATCAAGGGAATGTCATACACGATGTGTTCAGGAA
AGTTCTCAATTGACAAAGAGATGGCAGAAACACAGCATGGGACAACAGTGGTGAAAGTCAAGTATGAAGG
TGCTGGAGCTCCGTGTAAAGTCCCCATAGAGATAAGAGATGTGAACAAGGAAAAAGTGGTTGGGCGTATC
ATCTCATCCACCCCTTTGGCTGAGAATACCAACAGTGCAACCAACATAGAGTTAGAACCCCCCTTTGGGG
ACAGCTACATAGTGATAGGTGTTGGAAACAGTGCATTAACACTCCATTGGTTCAGGAAAGGGAGTTCCAT
TGGCAAGATGTTTGAGTCCACATACAGAGGTGCAAAACGAATGGCCATTCTAGGTGAAACAGCTTGGGAT
TTTGGTTCCGTTGGTGGACTGTTCACATCATTGGGAAAGGCTGTGCACCAGGTTTTTGGAAGTGTGTATA
CAACCATGTTTGGAGGAGTCTCATGGATGATTAGAATCCTAATTGGGTTCCTAGTGTTGTGGATTGGCAC
GAACTCAAGGAACACTTCAATGGCTATGACGTGCATAGCTGTTGGAGGAATCACTCTGTTTCTGGGCTTC
ACAGTTCAAGCAGACATGGGTTGTGTGGTGTCATGGAGTGGGAAAGAATTGAAGTGTGGAAGCGGAATTT
TTGTGGTTGACAACGTGCACACTTGGACAGAACAGTACAAATTTCAACCGGAGTCCCCAGCGAGACTAGC
GTCTGCAATATTGAATGCCCACAAAGATGGGGTCTGTGGAATTAGATCAACCACGAGGCTGGAAAATGTC
ATGTGGAAGCAAATAACCAACGAGCTAAATTATGTTCTCTGGGAAGGAGGACATGACCTCACTGTAGTGG
CTGGGGATGTGAAGGGGGTGTTGACCAAAGGCAAGAGAGCACTCACACCCCCAGTGAATGATCTGAAATA
TTCATGGAAGACATGGGGAAAAGCAAAAATCTTCACCCCAGAAGCAAGAAATAGCACATTTTTAATAGAC
GGACCAGACACCTCCGAATGCCCCAATGAACGAAGAGCATGGAACTTTCTTGAGGTGGAAGACTATGGAT
TTGGCATGTTCACGACCAACATATGGATGAAATTCCGAGAAGGAAGTTCAGAAGTGTGTGACCACAGGTT
AATGTCAGCGGCAATTAAAGATCAGAAAGCTGTGCATGCTGACATGGGTTATTGGATAGAGAGCTCAAAA
AACCAGACCTGGCAGATAGAGAAAGCATCTCTTATTGAAGTGAAAACATGTCTGTGGCCCAAGACCCACA
CATTGTGGAGCAATGGAGTGCTGGAAAGCCAGATGCTCATTCCAAAATCATATGCGGGCCCTTTTTCACA
GCACAATTACCGCCAGGGCTATGCCACGCAAACCGTGGGCCCATGGCACTTAGGCAAATTAGAGATAGAC
TTTGGAGAATGCCCCGGAACAACAGTCGCAATTCAGGAGGATTGTGACCATAGAGGCCCATCTTTGAGGA
CCACCACTGCATCTGGAAAACTAGTCACGCAATGGTGCTGCCGCTCCTGCACGATGCCTCCCTTAAGGTT
CTTGGGWGAAGATGGGTGCTGGTATGGGATGGAGATTAGGCCCTTGAGTGAAAAAGAAGAGAACATGGTC
AAATCACAGGTAACGGCCGGACAGGGCACATCAGAAACTTTTTCTATGGGTCTGTTGTGCCTGACCTTGT
TTGTGGAAGAATGCTTGAGGAGAAGAGTCACTAGGAAACACATGATATTGGTTGTGGTGATCACTCTTTG
TGCCATCATCCTAGGAGGCCTCACATGGATGGACTTACTACGAGCCCTCATCATGTTGGGGGACACTATG
TCTGGTAGAATAGGAGGACAGATCCACCTAGCCATCATGGCAGTGTTCAAGATGTCACCAGGATACGTGC
TGGGTGTGTTTTTAAGGAAACTCACTTCAAGAGAGACAGCACTAATGGTAATAGGAATGGCCATGACAAC
GGTGCTTTCAATTCCACATGACCTTATGGAACTCATTGATGGAATATCACTGGGGCTAATTTTGCTAAAA
ATAGTGACACATTTTGACAACACCCAAGTGGGAACCTTAGCCCTTTCCTTGACCTTCATAAGATCAACAA
TGCCATTGGTCATGGCTTGGAGGACCATTATGGCTGTGTTGTTTGTGGTCACACTCATTCCTTTGTGCAG
GACAAGCTGTCTTCAAAAACAGTCTCATTGGGTAGAAATAACAGCACTCATCCTAGGAGCCCAAGCTCTG
CCAGTGTACCTAATGACTCTTATGAAAGGAGCCTCAAGAAGATCTTGGCCTCTTAACGAGGGCATAATGG
CTGTGGGTTTGGTTAGTCTCTTAGGAAGCGCTCTTTTAAAGAATGATGTCCCTTTAGCTGGCCCAATGGT
GGCAGGAGGCTTACTTCTGGCGGCTTACGTGATGAGTGGTAGCTCAGCAGATCTGTCACTAGAGAAGGCC
GCCAATGTGCAGTGGGATGAAATGGCAGACATAACAGGCTCAAGCCCAATCATAGAAGTGAAGCAGGATG
AAGATGGCTCTTTCTYCATACGGGACGTCGAGGAAACCAATATGATAACCCTTTTGGTGAAACTGGCACT
GATAACAGTGTCAGGTCTCTACCCCTTGGCAATTCCAGTCACAATGACCTTATGGTACATGTGGCAAGTG
AAAACACAAAGATCAGGAGCCCTGTGGGACGTCCCCTCACCCGCTGCCACTCAAAAAGCCGCACTGTCTG
AAGGAGTGTACAGGATCATGCAAAGAGGGTTATTTGGGAAAACTCAGGTTGGAGTAGGGATACACATGGA
AGGTGTATTTCACACAATGTGGCATGTAACAAGAGGATCAGTGATCTGCCATGAGACTGGGAGATTGGAG
CCATCTTGGGCTGACGTCAGGAATGACATGATATCATACGGTGGGGGATGGAGACTTGGAGACAAATGGG
ACAAAGAAGAAGATGTTCAGGTCCTCGCCATAGAACCAGGAAAAAATCCTAAACATGTCCAAACGAAACC
CGGCCTTTTCAAGACCCTAACTGGAGAAATTGGAGCAGTAACATTAGATTTCAAACCCGGAACGTCTGGT
TCTCCCATCATCAACAGGAAAGGAAAAGTCATCGGACTCTATGGAAATGGAGTAGTTACCAAATCAGGTG
ATTACGTCAGTGCCATAACGCAAGCCGAAAGAATTGGAGAGCCAGATTATGAAGTGGATGAGGACATTTT
TCGAAAGAAAAGATTAACTATAATGGACTTACACCCCGGAGCTGGAAAGACAAAAAGAATTCTTCCATCA
ATAGTGAGAGAAGCCTTAAAAAGGAGGCTGCGAACCTTGATTTTGGCTCCCACGAGAGTGGTGGCGGCCG
AGATGGAAGAGGCCCTACGTGGACTGCCAATCCGTTATCAGACCCCAGCTGTGAAATCAGAACACACAGG
AAGAGAGATTGTAGACCTCATGTGTCATGCAACCTTCACAACAAGACTTTTGTCATCAACCAGAGTTCCA
AATTACAACCTCATAGTGATGGATGAAGCACATTTCACCGATCCTTCTAGTGTCGCGGCTAGAGGATACA
TCTCGACCAGGGTGGAAATGGGAGAGGCAGCAGCCATCTTCATGACCGCAACCCCTCCCGGAGCGACAGA
TCCCTTTCCCCAGAGCAACAGCCCAATAGAAGACATCGAGAGGGAAATTCCGGAAAGGTCATGGAACACA
GGGTTCGACTGGATAACAGACTACCAAGGGAAAACTGTGTGGTTTGTTCCCAGCATAAAAGCTGGAAATG
ACATTGCAAATTGTTTGAGAAAGTCGGGAAAGAAAGTTATCCAGTTGAGTAGGAAAACCTTTGATACAGA
GTATCCAAAAACGAAACTCACGGACTGGGATTTTGTGGTCACTACAGACATATCTGAAATGGGGGCCAAT
TTTAGAGCTGGGAGAGTGATAGACCCTAGGAGATGCCTCAAGCCAGTTATCCTAACAGATGGGCCAGAGA
GAGTCATTTTAGCAGGTCCTATTCCAGTGACTCCAGCAAGCGCTGCTCAGAGAAGAGGGCGAATAGGAAG
GAACCCAGCACAAGAAGACGACCAATACGTTTTCTCCGGAGACCCACTAAAAAATGATGAAGATCATGCC
CACTGGACAGAAGCAAAGATGCTGCTTGACAATATCTACACCCCAGAAGGGATCATTCCAACATTGTTTG
GTCCGGAAAGGGAAAAAACCCAAGCCATTGATGGAGAGTTTCGCCTCAGAGGGGAACAAAGGAAGACTTT
TGTGGAATTAATGAGGAGAGGAGACCTTCCGGTGTGGCTGAGCTATAAGGTAGCTTCTGCTGGCATTTCT
TACAAAGATCGGGAATGGTGCTTCACAGGGGAAAGGAATAACCAAATTTTAGAAGAAAACATGGAGGTTG
AAATTTGGACTAGAGAGGGAGAAAAGAAAAAGCTAAGGCCAAGATGGTTAGATGCACGTGTATACGCTGA
CCCCATGGCTTTGAAGGATTTTAAGGAGTTTGCTAGTGGAAGGAAGAGCATAACTCTCGACATCCTAACA
GAGATTGCCAGTTTGCCAACTTACCTTTCCTCTAGGGCCAAGCTCGCCCTTGATAACATAGTCATGCTCC
ACACAACAGAAAGAGGAGGGAGGGCCTACCAACACGCCCTGAACGAACTCCCGGAGTCACTGGAAACACT
TATGCTTGTAGCTTTACTAGGTGCTATGACAGCAGGTATCTTCCTGTTTTTCATGCAAGGGAAAGGAATA
GGGAAATTGTCAATGGGTTTGATAACCATTGCGGTGGCTAGTGGCTTGCTCTGGGTAGCAGAAATTCAAC
CCCAGTGGATAGCGGCCTCAATCATACTAGAGTTTTTTCTCATGGTACTGTTGATACCGGAACCAGAAAR
ACAAAGGACCCCACAAGACAATCAATTGATCTACGTCATATTGACCATTCTCACCATTATTGGTCTCATA
GCAGCCAACGAGATGGGGCTGATTGAAAAAACAAAAACGGATYTTGGGTTTTACCAGGTAAAAACAGAAA
CCACCATCCTCGATGTGGACTTGAGACCAGCTTCAGCATGGACGCTCTATGCAGTAGCCACCACAATTCT
GACTCCCATGCTGAGACACACCATAGAAAACACGTCGGCCAACCTATCTCTAGCAGCCATTGCCAACCAG
GCGGCCGTCCTAATGGGGCTTGGAAAAGGATGGCCGCTCCACAGAATGGACCTCGGTGTGCCGCTGTTAG
CAATGGGATGCTATTCTCAAGTGAACCCAAYAACTTTGACAGCATCCTTAGTCATGCTTTTWGTCCATTA
TGCAATAATAGGTCCAGGATTGCAGGCAAAAGCCACAAGAGAGGCCCAGAAAAGGACAGCTGCTGGGATC
ATGAAAAACCCCACGGTGGACGGGATAACAGTAATAGATCTAGAACCAATATCCTATGACCCAAAATTTG
AAAAGCAATTAGGGCAGGTCATGCTACTCGTCTTGTGTGCTGGACAACTACTCTTGATGAGAACAACATG
GGCTTTCTGTGAAGTCTTGACTTTGGCCACAGGACCAATCTTGACCTTGTGGGAGGGCAACCCGGGAAGG
TTTTGGAACACGACCATAGCCGTATCCACCGCCAACATTTTCAGGGGAAGTTACCTGGCGGGAGCTGGAC
TGGCTTTTTCACTCATAAAGAATGTACAAACCCCTAGGAGGGGAACTGGGACCACAGGAGAGACACTGGG
AGAGAAGTGGAAGAGACAGCTAAACTCATTAGACAGAAAAGAGTTTGAAGAGTATAAAAGAAGTGGAATA
CTAGAAGTGGACAGGACTGAAGCCAAGTCTGCCCTGAAAGATGGGTCTAAAATCAAGCATGCAGTATCTA
GAGGGTCCAGTAAGATTAGATGGATTGTTGAGAGAGGGATGGTAAAGCCAAAAGGGAAAGTTGTAGATCT
TGGCTGTGGGAGAGGAGGATGGTCTTATTACATGGCGACGCTCAAGAACGTGACTGAAGTGAAAGGGTAT
ACAAAAGGAGGTCCAGGACATGAAGAACCGATTCCCATGGCTACTTATGGCTGGAATTTGGTCAAACTCC
ATTCAGGGGTTGACGTGTTCTACAAACCCACAGAGCAAGTGGACACCCTGCTCTGTGATATTGGGGAGTC
ATCTTCTAATCCAACAATAGAGGAAGGAAGAACATTAAGAGTTTTGAAGATGGTGGAGCCATGGCTCTCT
TCAAAACCTGAATTCTGCATCAAAGTCCTTAACCCCTACATGCCAACAGTCATAGAAGAGCTGGAGAAAC
TGCAGAGAAAACATGGTGGGAACCTTGTCAGATGCCCGCTGTCCAGGAACTCCACCCATGAGATGTATTG
GGTGTCAGGAGCGTCGGGAAACATTGTGAGCTCTGTGAACACAACATCAAAGATGTTGTTGAACAGGTTC
ACAACAAGGCATAGGAAACCCACTTATGAGAAGGACGTAGATCTTGGGGCAGGAACGAGAAGTGTCTCCA
CTGAAACAGAAAAACCAGACATGACAATTATTGGGAGAAGGCTTCAGCGATTGCAAGAGGAGCACAAAGA
AACCTGGCATTATGATCAGGAAAACCCATACAGAACCTGGGCGTATCATGGAAGCTATGAAGCTCCTTCG
ACAGGCTCTGCATCCTCCATGGTGAACGGGGTAGTAAAACTGCTAACAAAACCTTGGGATGTGGTTCCAA
TGGTGACCCAGTTAGCCATGACAGACACAACCCCTTTTGGGCAACAAAGAGTGTTCAAAGAGAAGGTGGA
TACCAGAACACCACAACCAAAACCCGGTACACGAATGGTTATGACCACGACAGCCAATTGGCTGTGGGCC
CTCCTTGGGAAGAAGAAAAAWCCCAGACTGTGCACAAGGGAAGAGTTCATCTCAAAAGTTAGATCAAACG
CAGCCATAGGCGCAGTCTTTCAGGAAGAACAGGGATGGACATCAGCCAGTGAAGCTGTGAATGACAGCCG
GTTTTGGGAACTGGTTGACAAAGAAAGGGCCCTACACCAGGAAGGGAAATGTGAATCGTGTGTCTACAAC
ATGATGGGAAAACGTGAGAAAAAGTTAGGAGAGTTTGGCAGAGCCAAGGGAAGCCGAGCAATCTGGTACA
TGTGGCTGGGAGCGCGGTTTCTGGAATTTGAAGCCCTGGGTTTTTTGAATGAAGATCACTGGTTTGGCAG
AGAAAATTCATGGAGTGGAGTGGAAGGGGAAGGTCTGCACAGATTGGGATATATCCTGGAGGAGATAGAC
AAGAAGGATGGAGACCTAATGTATGCTGATGACACAGCAGGCTGGGACACAAGAATCACTGAGGATGACC
TTCAAAATGAAGAACTGATCACGGAACAGATGGCCCCCCACCACAAGATCCTAGCCAAAGCCATTTTCAA
ACTAACCTATCAAAACAAAGTGGTGAAAGTCCTCAGACCCACACCGAGAGGAGCGGTGATGGATATCATA
TCCAGGAAAGACCAAAGAGGTAGTGGACAAGTTGGAACATATGGTTTGAACACATTCACCAACATGGAAG
TTCAACTCATCCGCCAAATGGAAGCTGAAGGAGTCATCACACAAGATGACATGCAGAACCCAAAAGGGTT
GAAAGAAAGAGTTGAGAAATGGCTGAAAGAGTGTGGTGTCGACAGGTTAAAGAGGATGGCAATCAGTGGA
GACGATTGCGTGGTGAAGCCCCTGGATGAGAGGTTTGGCACTTCCCTCCTCTTCTTGAACGACATGGGAA
AGGTGAGGAAAGACATTCCGCAGTGGGAACCATCTAAGGGATGGAAAAACTGGCAAGAGGTTCCTTTTTG
CTCCCACCACTTTCACAAGATCTTCATGAAGGATGGCCGCTCACTAGTTGTTCCATGTAGAAACCAGGAT
GAACTGATAGGGAGAGCCAGAATCTCGCAGGGGGCTGGATGGAGCTTAAGAGAAACAGCCTGCCTGGGCA
AAGCTTACGCCCAGATGTGGTCGCTCATGTACTTCCACAGAAGGGATCTGCGTTTAGCCTCCATGGCCAT
ATGCTCAGCAGTTCCAACGGAATGGTTTCCAACAAGCAGAACAACATGGTCAATCCACGCTCATCATCAG
TGGATGACCACTGAAGATATGCTCAAAGTGTGGAACAGAGTGTGGATAGAAGACAACCCTAATATGACTG
ACAAGACTCCAGTCCATTCGTGGGAAGATATACCTTACCTAGGGAAAAGAGAGGATTTGTGGTGTGGATC
CCTGATTGGACTTTCTTCCAGAGCCACCTGGGCGAAGAACATTCACACGGCCATAACCCAGGTCAGAAAC
CTGATCGGAAAAGAGGAATACGTGGATTACATGCCAGTAATGAAAAGATACAGCGCTCCTTCAGAGAGTG
AAGGAGTTCTG

>LX250390.1 WO 2017090762-A/3: Banked live viruses from attenuated dengue strains, and dengue vaccine using thereof as antigen
ATGAACAACCAACGGAAAAAGACGGGAAAACCGTCTATCAATATGCTGAAACGCGTGAGAAACCGTGTGT
CAACTGGATCACAGTTGGCGAAGAGATTCTCAAGAGGATTGCTGAACGGCCAAGGACCAATGAAATTGGT
TATGGCATTTATAGCTTTCCTCAGATTTCTAGCCATTCCACCGACAGCAGGAGTCTTGGCTAGATGGGGT
ACCTTTAAGAAGTCGGGGGCTATTAAGGTCTTAAAAGGCTTCAAGAAGGAGATCTCAAACATGCTGAGCA
TTATCAACAAACGGAAAAAGACATCGCTCTGTCTCATGATGATGTTACCAGCAACACTTGCTTTCCACTT
AACTTCACGAGATGGAGAGCCGCGCATGATTGTGGGGAAGAATGAAAGAGGAAAATCCCTACTTTTCAAG
ACAGCCTCTGGAATCAACATGTGCACACTCATAGCTATGGATCTGGGAGAGATGTGTGATGACACGGTCA
CTTACAAATGCCCCCACATTACCGAAGTGGAGCCTGAAGACATTGACTGCTGGTGCAACCTTACATCGAC
ATGGGTGACTTATGGAACATGCAATCAWGCTGGAGAGCATAGACGCGATAAGAGATCAGTGGCGATAGCT
CCCCATGTTGGCATGGGACTGGACACACGCACTCAAACCTGGATGTCGGCTGAAGGAGCTTGGAGACAAG
TCGAGAAGGTAGAGACATGGGCCCTTAGGCACCCAGGGTTTACCATACTAGCCCTATTTCTTGCCCATTA
CATAGGCACTTCCTTGACCCAGAAAGTGGTTATTTTTATACTATTAATGCTGGTTACCCCATCCATGACA
ATGAGATGTGTAGGAGTAGGAAACAGAGATTTTGTGGAAGGCCTATCGGGAGCTACGTGGGTTGACGTGG
TGCTCGAGCACGGTGGGTGTGTGACTACCATGGCTAAGAACAAGCCCACGCTGGACATAGAGCTTCAGAA
GACCGAGGCCACCCAACTGGCGACCCTAAGGAAGCTATGCATTGAGGGAAAAATTACCAACATAACAACC
GACTCAAGATGTCCCACCCAAGGGGAAGCGATTTTACCTGAGGAGCAGGACCAGAACTACGTGTGTAAGC
ATACATACGTGGACAGAGGCTGGGGAAACGGTTGTGGTTTGTTTGGCAAGGGAAGCTTGGTGACATGCGC
GAAATTTCAATGTTTAGAATCAATAGAGGGAAAAGTGGTGCAACAYGAGAACCTCAAATACACCGTCATC
ATCACAGTGCACACAGGAGACCAACACCAGGTGGGAAATGAAACGCAGGGAGTCACGGCTGAGATAACAC
CCCAGGCATCAACCGCTGAAGCCATTTTACCTGAATATGGAACCCTCGGGCTAGAATGCTCACCACGGAC
AGGTTTGGATTTCAATGAAATGATCTCATTGACAATGAAGAACAAAGCATGGWTGGTACATAGACAATGG
TTCTTTGACTTACCCCTACCATGGACATCAGGAGCTACAGCAGAAACACCAACTTGGAACAGGAAAGAGC
TTCTTGTGACATTTAAAAATGCACATGCAAAAAAGCAAGAAGTAGTTGTTCTTGGATCACAAGAGGGAGC
AATGCATACAGCACTGACAGGAGCTACAGAGATCCAAACCTCAGGAGGCACAAGTATCTTTGCGGGGCAC
TTAAAATGTAGACTCAAGATGGACAAATTGGAACTCAAGGGGATGAGCTATGCAATGTGCTTRAGTAGCT
TTGTGTTGAAGAAAGAAGTCTCCGAAACGCAGCATGGGACAATACTCATTAAGGTTGAGTACAAAGGGGA
AGATGCACCCTGCAAGATTCCTTTCTCCACGGAGGATGGACAAGGAAAAGCTCACAATGGCAGACTGATC
ACAGCCAATCCAGTGGTGACCAAGAAGGAGGAGCCTGTCAACATTGAGGCTGAACCTCCTTTTGGAGAAA
GTAACATAGTAATTGGAATTGGAGACAAAGCCCTGAAAATCAACTGGTACARGAAGGGAAGCTCGATTGG
GAAGATGTTCGAGGCCACTGCCAGAGGTGCAAGGCGCATGGCCATCTTGGGAGACACAGCCTGGGACTTT
GGATCAGTGGGTGGTGTTTTGAATTCATTAGGGAAAATGGTCCACCAAATATTTGGGAGTGCTTACACAG
CCCTATTTGGTGGAGTCTCCTGGATGATGAAAATTGGAATAGGTGTCCTCTTAACCTGGATAGGGTTGAA
CTCAAAAAATACTTCTATGTCATTTTCATGCATCGCGATAGGAATCATTACACTCTATCTGGGAGCCGTG
GTGCAAGCTGACATGGGGTGTGTCATAAACTGGAAAGGCAAAGAACTCAAATGTGGAAGTGGAATTTTCG
TCACTAATGAGGTCCACACCTGGACAGAGCAATACAAATTTCAAGCAGACTCCCCCAAGAGACTGGCAAC
AGCCATTGCAGGCGCTTGGGAAAATGGAGTGTGCGGAATTAGGTCAACAACCAGAATGGAGAACCTCTTG
TGGAAGCAAATAGCCAATGAACTGAATTACATATTATGGGAAAACAACATTAAATTAACGGTAGTTGTAG
GCGACATAACTGGGGTCTTAGAGCAAGGGAAAAGAACACTAACACCACAACCCATGGAGCTAAAATATTC
TTGGAAAACATGGGGAAAGGCAAAAATAGTGACAGCTGAAACACAAAATTCCTCTTTCATAATAGATGGG
CCAAGCACACCGGAGTGTCCAAGTGCCTCAAGAGCATGGAATGTGTGGGAGGTGGAGGATTACGGGTTCG
GAGTTTTCACAACCAACATATGGCTGAAACTCCGAGAGGTGTACACCCAACTATGTGACCATAGGCTAAT
GTCGGCAGCCGTCAAGGATGAGAGGGCTGTACATGCCGACATGGGCTATTGGATAGAAAGCCAAAAGAAT
GGGAGTTGGAAGCTAGAAAAAGCATCCTTCATAGAGGTGAAAACCTGCACATGGCCAAAATCACACACTC
TCTGGAGCAATGGTGTGCTAGAGAGTGACATGATTATCCCAAAGAGTCTAGCTGGTCCCATTTCGCAACA
CAACCACAGGCCCGGGTACCACACCCAAACGGCAGGACCCTGGCACTTAGGAAAATTGGAGCTGGACTTC
AACTATTGTGAAGGAACAACAGTTGTCATCTCAGAAAACTGTGGGACAAGAGGCCCATCATTGAGAACAA
CAACGGTGTCAGGGAAGTTGATACACGAATGGTGCTGCCGCTCGTGCACACTTCCTCCCCTACGATACAT
GGGAGAAGACGGCTGCTGGTATGGCATGGAAATCAGACCCATTAATGAGAAAGAAGAGAATATGGTAAAG
TCTCTAGCCTCAGCAGGGAGTGGAAAGGTGGACAACTTCACAATGGGTGTCTTGTGTTTGGCAATCCTCT
TTGAAGAGGTGATGAGAGGAAAATTTGGGAAAAAACACATGATTGCAGGGGTTCTCTTCACGTTTGTGCT
CCTCCTCTCAGGGCAAATAACATGGAGAGACATGGCGCACACACTCATAATGATTGGGTCCAACGCCTCT
GACAGAATGGGGATGGGCGTCACTTACCTAGCTCTAATTGCAACATTTAAAATTCAGCCATTCCTGGCTT
TGGGATTCTTCCTGAGGAAACTGACATCTAGAGAAAATTTATTGCTGGGAGTTGGGTTGGCCATGGCAGC
AACGTTACGACTGCCAGAGGACATTGAACAGATGGCGAATGGAATTGCTTTGGGGCTCATGGCTCTTAAA
CTGATAACACAATTTGAAACATACCAACTATGGACGGCATTAGTTTCCCTAACGTGTTCAAATACAATTT
TCACGTTGACTGTTGCCTGGAGAACAGCCACTCTGATTTTAGCCGGAATTTCGCTTTTGCCAGTGTGCCA
GTCTTCGAGCATGAGGAAAACAGATTGGCTCCCAATGACTGTGGCAGCTATGGGAGCTCAACCCCTACCA
CTTTTTATTTTCAGTCTGAAAGATACACTCAAAAGGAGAAGCTGGCCACTGAATGAGGGGGTGATGGCAG
TTGGACTTGTGAGCATTCTAGCTAGTTCTCTCCTTAGGAATGATGTGCCTATGGCTGGACCATTAGTGGC
TGGGGGCTTGCTGATAGCGTGCTACGTCATAACTGGCACGTCAGCAGACCTCACTGTAGAAAAAGCAGCA
GAWGTAACATGGGAGGAAGAGGCCGAGCAAACAGGAGTGTCCCACAATTTAATGGTCACAGTTGATGATG
ATGGAACAATGAGAATAAAAGATGACGAGACTGAGAACATCTTAACAGTGCTTTTAAAAACAGCACTACT
AATAGTATCAGGCATCTTTCCATACTCCATACCCGCAACACTGTTGGTCTGGCATACTTGGCAAAAGCAA
ACCCAAAGATCCGGCGTCCTATGGGACGTACCCAGCCCCCCAGAGACACAGAAAGCGGAACTGGAAGAAG
GGGTCTATAGGATCAAACAGCAAGGAATTTTTGGGAAAACCCAAGTGGGGGTTGGAGTACAGAAAGAAGG
AGTTTTCCACACCATGTGGCATGTCACAAGAGGGGCAGTGTTGACACACAATGGGAAAAGACTGGAACCA
AACTGGGCTAGCGTGAAAAAAGATCTGATTTCATACGGAGGAGGATGGAGATTGAGTGCACAATGGCAAA
AGGGGGAGGAGGTGCAGGTTATTGCCGTAGAGCCTGGGAAGAACCCAAAGAACTTTCAAACCATGCCAGG
CATTTTTCAGACAACAACAGGGGAAATAGGAGCAATTGCACTGGATTTCAAGCCTGGAACTTCAGGATCT
CCCATCATAAACAGAGAGGGAAAGGTAGTGGGACTGTATGGCAATGGAGTGGTTACAAAGAATGGAGGCT
ATGTCAGTGGAATAGCGCAAACAAATGCAGAACCAGATGGACCGACACCAGAGTTGGAAGAAGAGATGTT
CAAAAAGCGAAATCTAACCATAATGGATCTCCATCCTGGGTCAGGAAAGACGCGGAAATATCTTCCAGCT
ATTGTTAGAGAGGCAATCAAGAGACGCTTAAGGACTCTAATTTTGGCACCAACAAGGGTAGTTGCAGCTG
AGATGGAAGAAGCATTGAAAGGGCTCCCAATAAGGTATCAAACAACTGCAACAAAATCTGAACACACAGG
AAGAGAGATTGTTGATCTAATGTGTCACGCAACGTTCACAATGCGCTTGCTGTCACCAGTCAGGGTTCCA
AACTACAACTTGATAATAATGGATGAGGCCCATTTCACAGACCCAGCCAGTATAGCGGCTAGAGGGTACA
TATCAACTCGTGTAGGAATGGGAGAGGCAGCCGCAATTTTCATGACAGCAACACCCCCTGGAACAGCTGA
TGCCTTTCCTCAGAGCAACGCTCCAATTCAAGATGAAGAGAGAGACATACCGGAACGCTCATGGAATTCA
GGCAATGAATGGATTACTGACTTTGTTGGGAAGACAGTGTGGTTTGTCCCTAGCATCAAAGCCGGAAATG
ACATAGCAAACTGCTTGCGGAAAAATGGAAAAAAGGTTATTCAACTCAGCAGGAAGACCTTTGACACAGA
ATATCAAAAGACCAAACTGAATGATTGGGACTTTGTGGTGACAACAGACATTTCAGAAATGGGAGCCAAT
TTCAAAGCAGATAGAGTGATCGACCCAAGAAGATGTCTCAAGCCGGTGATTTTGACAGATGGACCCGAGC
GGGTGATCCTGGCTGGACCAATGCCAGTCACCGTAGCGAGCGCTGCGCAAAGGAGAGGGAGAGTTGGCAG
GAACCCACAAAAAGAAAATGACCAGTACATATTCATGGGCCAGCCTCTCAACAATGATGAAGACCATGCT
CACTGGACAGAAGCAAAAATGCTGCTGGACAACATCAACACACCAGAAGGGATTATACCAGCTCTCTTTG
AACCAGAAAGGGAGAAGTCAGCCGCCATAGACGGCGAATACCGCCTGAAGGGTGAGTCCAGGAAGACTTT
CGTGGAACTCATGAGGAGGGGTGACCTCCCAGTTTGGCTAGCCCATAAAGTAGCATCAGAAGGGATCAAA
TATACAGATAGAAAATGGTGCTTTGATGGAGAACGTAATAATCAAATTTTAGAGGAGAATATGGATGTGG
AAATCTGGACAAAGGAAGGAGAAAAGAAAAAACTGAGACCTAGGTGGCTTGATGCCCGCACTTATTCAGA
TCCTTTAGCACTCAAAGAATTCAAGGATTTTGCAGCTGGCAGAAAGTCAATCGCCCTTGATCTTGTGACA
GAAATAGGAAGAGTGCCTTCACACTTAGCCCACAGAACGAGAAACGCCCTGGATAATTTGGTGATGCTGC
ACACGTCAGAACATGGCGGTAGGGCCTACAGGCATGCAGTGGAGGAACTACCAGAAACGATGGAAACACT
CTTACTCCTGGGACTGATGATCTTGTTAACAGGTGGAGCAATGCTCTTCTTGATATCAGGTAAAGGGATT
GGAAAGACTTCAATAGGACTCATTTGTGTAATTGCTTCCAGCGGCATGTTATGGATGGCTGATGTCCCAC
TCCAATGGATCGCATCGGCTATAGTCCTGGAGTTTTTTATGATGGTGTTGCTCATACCAGAACCAGAAAA
GCAGAGAACTCCCCAAGACAACCAACTCGCATATGTCGTGATAGGCATACTTACATTGGCTGCAATAGTA
GCGGCCAATGAAATGGGACTGTTGGAAACTACAAAGAGAGATTTAGGAATGTCTAAAGAACCAGGTGTTG
TTTCTCCAACCAGCTATTTGGATGTGGACTTGCACCCAGCATCAGCCTGGACATTGTACGCCGTGGCCAC
AACAGTAATAACACCAATGTTGAGACACACCATAGAGAATTCCACAGCAAATGTGTCTCTGGCAGCCATA
GCTAACCAGGCAGTGGTCCTGATGGGTTTAGACAAAGGATGGCCGATATCGAAAATGGACTTGGGCGTAC
CACTATTGGCACTGGGTTGCTATTCACAAGTGAACCCACTAACTCTTGCAGCGGCAGTACTTTTGCTAGT
CACACATTATGCAATTATAGGTCCAGGATTGCAGGCAAAAGCCACCCGTGAAGCTCAGAAAAGGACAGCT
GCTGGAATAATGAAGAATCCAACGGTGGATGGAATAATGACAATAGACCTAGATCCTGTAATATATGATT
CAAAATTTGAAAAGCAACTAGGACAGGTCATGCTCCTGGTTCTGTGTGCAGTCCAACTTTTATTGATGAG
AACATCATGGGCCTTGTGTGAAGTTCTAACCCTAGYCACAGGACCAATAACAACACTCTGGGAAGGATCA
CCTGGGAAGTTCTGGAACACCACGATAGCTGTTTCCATGGCGAACATCTTTAGAGGGAGCTATTTAGCAG
GAGCTGGGCTTGCTTTTTCTATCATGAAATCAGTTGGAACAGGAAAGAGAGGAACAGGGTCACAAGGTGA
AACCTTAGGAGAAAAGTGGAAAAAGAAATTAAATCAGTTATCCCGGAAAGAGTTTGACCTTTACAAGAAA
TCCGGAATCACCGAAGTGGATAGAACAGAAGCCAAAGAAGGGTTAAAAAGAGGAGAAATAACACACCATG
CCGTGTCCAGAGGCAGCGCAAAACTTCAATGGTTCGTGGAGAGAAACATGGTCATTCCTGAAGGAAGAGT
CATAGACCTAGGCTGTGGAAGAGGAGGCTGGTCATATTACTGTGCAGGACTGAAAAAAGTTACAGAAGTG
CGAGGATACACAAAAGGCGGCCCAGGACACGAAGAACCAGTACCTATGTCTACATACGGATGGAACATAG
TCAAGTTAATGAGTGGAAAGGATGTTTTTTATCTGCCACCTGAAAAGTGTGATACCCTATTGTGTGACAT
TGGAGAATCTTCACCAAGCCCAACAGTGGAAGAAAGCAGAACCATAAGAGTTTTGAAGATGGTTGAACCA
TGGCTAAAGAACAACCAGTTTTGCATTAAAGTATTGAACCCATACATGCCAACTGTGATTGAGCACTTAG
AAAGACTACAAAGGAAACATGGAGGAATGCTTGTGAGAAATCCACTCTCACGAAACTCCACGCACGAAAT
GTATTGGATATCCAATGGTACAGGCAATATCGTCTCTTCAGTCAACATGGTATCCAGATTGCTACTGAAC
AGATTCACAATGACACACAGGAGACCCACCATAGAGAAAGATGTGGATCTAGGAGCAGGAACCCGACATG
TCAATGCGGAACCAGAAACACCCAACATGGATGTCATTGGGGAAAGAATAAAAAGGATCAAAGAGGAGCA
TAGTTCAACATGGCACTATGATGATGAAAATCCTTACAAAACGTGGGCTTACCATGGATCCTATGAAGTA
AAAGCCACAGGCTCAGCCTCCTCCATGATAAATGGAGTCGTGAAACTCCTCACAAAACCATGGGATGTGG
TGCCCATGGTGACACAGATGGCAATGACAGATACAACTCCATTCGGCCAGCAAAGAGTTTTTAAAGAGAA
AGTGGACACCAGGACACCTAGGCCCATGCCAGGAACAAGAAAGGTTATGGAGATCACAGCGGAGTGGCTT
TGGAGGACCCTGGGAAGGAACAAAAGACCCAGATTATGCACAAGGGAGGAATTCACAAAGAAGGTCAGAR
CCAACGCAGCTATGGGCGCTGTCTTCACAGAAGAGAACCAATGGGACAGTGCGAGAGCTGCTGTTGAGGA
CGAAGAATTTTGGAAACTTGTGGACAGAGAACGTGAACTCCACAAACTGGGCAAGTGTGGAAGCTGCGTT
TACAACATGATGGGCAAGAGAGAGAAAAAACTTGGAGAGTTTGGTAAAGCAAAAGGCAGTAGGGCTATAT
GGTACATGTGGTTGGGAGCCAGGTACCTTGAGTTCGAGGCGCTCGGATTCCTCAATGAAGACCACTGGTT
CTCGCGTGAAAACTCTTACAGTGGAGTAGAAGGAGAAGGACTGCACAAGCTGGGATACATCTTGAGAGAT
ATTTCCAAGATACCCGGAGGAGCCATGTATGCTGATGACACAGCYGGTTGGGACACAAGAATAACAGAAG
ATGACCTGCACAATGAGGAAAAAATCACACAGCAGATGGACCCTGAACACAGGCAGCTAGCGAACGCTAT
ATTCAAGCTCACATACCAAAACAAAGTGGTCAAAGTCCAACGACCAACTCCAAAGGGCACGGTAATGGAC
ATCATATCTAGGAAAGACCAAAGAGGCAGTGGACAGGTGGGAACTTATGGTCTGAACACATTCACCAACA
TGGAAGCCCAGCTAATCAGACAAATGGAAGGAGAAGGCGTGTTGTCAAAGGCAGACCTCGAGAACCCCCA
TCCGCTAGAGAAGAAAATTACACAATGGTTGGAAACTAAAGGAGTGGAAAGGTTAAAAAGAATGGCCATC
AGCGGGGATGATTGCGTTGTGAAACCAATCGACGACAGATTCGCCAATGCCCTGCTTGCCCTGAACGATA
TGGGAAAGGTTAGAAAGGACATACCTCAATGGCAGCCATCAAAGGGATGGCATGATTGGCAACAGGTCCC
CTTCTGCTCCCACCACTTTCATGAATTGATCATGAAAGATGGAAGAAAGTTGGTAGTTCCCTGCAGACCC
CAGGACGAACTAATAGGAAGAGCGAGAATCTCCCAAGGAGCAGGATGGAGCCTTAGAGAAACTGCATGTC
TAGGGAAAGCCTACGCTCAAATGTGGGCTCTCATGTATTTTCACAGAAGAGATCTTAGACTAGCATCCAA
CGCCATATGTTCAGCAGTACCAGTCCACTGGGTCCCCACGAGCAGAACGACATGGTCTATTCATGCTCAC
CATCAGTGGATGACTACAGAAGACATGCTTACTGTCTGGAACAGGGTGTGGATAGAGGACAATCCATGGA
TGGAAGACAAAACTCCAGTCACAACGTGGGAAGATGTTCCATATCTAGGGAAGAGAGAAGACCAATGGTG
CGGATCACTCATAGGTCTCACTTCCAGAGCAACCTGGGCCCAGAACATACTCACAGCAATCCAACAGGTG
AGAAGCCTCATAGGCAATGAAGAGTTTCTGGACTACATGCCTTCGATGAAGAGATTCAGGAAGGAGGAGG
AGTCAGAGGGAGCCATTTGG

>LX250389.1 WO 2017090762-A/2: Banked live viruses from attenuated dengue strains, and dengue vaccine using thereof as antigen
ATGAATAACCAACGGAAAAAGGCGAAAAACACGCCTTTCAATATGCTGAAACGCGAGAGAAACCGCGTGT
CGACTGTGCAACAGCTGACAAAGAGATTCTCACTTGGAATGCTGCAGGGACGAGGACCATTAAAACTGTT
CATGGCCCTGGTAGCTTTCCTTCGTTTCCTAACAATCCCACCAACAGCAGGGATATTGAAGAGATGGGGA
ACAATTAAAAAATCAAAAGCCATTAATGTTTTGAGAGGGTTCAGGAAAGAGATCGGAAGGATGCTGAACA
TCTTGAATAGGAGACGCAGGTCTGCAGGCATGATCATTATGCTGATTCCAACAGTGATGGCGTTCCATCT
AACCACACGCAACGGAGAACCACACATGATCGTCGGTATACAGGAGAAAGGGAAAAGTCTTCTGTTCAAA
ACAGAGGATGGTGTGAACATGTGCACCCTCATGGCTATGGACCTTGGTGAATTGTGTGAAGACACAATCA
CGTACAAATGTCCTCTTCTCAGGCAGAATGAGCCAGAAGACATAGACTGTTGGTGCAACTCCACGTCCAC
GTGGGTAACCTATGGGACCTGTACCACTACGGGAGAACATAGAAGAGAAAAAAGATCAGTGGCACTCGTT
CCACATGTGGGAATGGGACTGGAGACGCGAACCGAAACATGGATGTCATCAGAAGGGGCTTGGAAACATG
CCCAGAGAATTGAAACTTGGATCCTGAGACATCCAGGCTTCACCATAATGGCAGCAATCCTGGCATACAC
CATAGGGACGACACATTTCCAGAGAGTCCTGATTTTCATTCTACTGACAGCTGTCGCTCCTTCAATGACA
ATGCGTTGCATAGGAATATCAAATAGAGACTTTGTAGAAGGGGTTTCAGGAGGAAGTTGGGTTGACATAG
TCTTAGAACATGGAAGCTGTGTGACGACGATGGCAAAAAACAAACCAACATTGGATTTTGAACTGATAAA
AACGGAAGCCAAACAGCCTGCCACCCTAAGGAAGTACTGCATAGAAGCAAAGCTAACCAACACAACAACA
GAATCCCGTTGCCCAACACAAGGGGAACCCAGCCTAAAAGAAGAGCAGGATAAGAGGTTCGTCTGCAAAC
ACTCCATGGTAGACAGAGGATGGGGAAATGGATGTGGGTTATTTGGAAAGGGAGGCATTGTGACCTGTGC
TAWGTTCACATGCAAAAAGAACATGGAAGGGAAAATCGTGCAACCAGAAAACTTGGAATACACCATTGTG
GTAACACCTCACTCAGGGGAGGAGCATGCGGTCGGAAATGACACAGGAAAACACGGCAAGGAAATCAAAG
TAACACCACAGAGTTCCATCACAGAAGCTGAATTGACAGGTTATGGCACCGTCACGATGGAGTGCTCCCC
GAGAACAGGCCTCGACTTCAATGAGATGGTGTTGCTGCAGATGGAAAATARAGCTTGGCTGGTGCATAGG
CAATGGTTTCTAGACCTGCCATTACCATGGCTGCCCGGAGCGGATAAACAAGAGTCAAATTGGATACAGA
AAGAAACATTGGTCACTTTCAAAAATCCCCATGCGAAGAAACAGGATGTTGTTGTTTTAGGATCCCAAGA
AGGGGCCATGCATACAGCACTCACAGGAGCCACAGAAATCCAAATGTCGTCAGGAAACTTGCTCTTCACT
GGACATCTCAAGTGCAGGCTGAGAATGGACAAGCTACAGCTTAAAGGAATGTCATACTCCATGTGCACAG
GAAAGTTTAAAGTTGTGAAGGAAATAGCAGAAACACAACATGGAACGATAGTCATCAGAGTGCAATATGA
AGGGGACGGCTCTCCATGTAAAATCCCTTTTGAGATAATGGATTTGGAAAAAAGATATGTCTTAGGCCGC
CTGATCACAGTCAACCCAATTGTAACAGAAAAAGATAGCCCAGTCAACATAGAAGCAGAACCTCCATTCG
GAGACAGCTACATCATCATAGGAGTAGAGCCGGGACAACTGAAGCTCAACTGGTTCAAGAAAGGAAGTTC
TATCGGCCAAATGTTTGAGACAACGATGAGAGGGGCGAAGAGAATGGCCATTTTGGGTGACACAGCCTGG
GACTTCGGATCCCTGGGAGGAGTGTTTACATCTATAGGAAAAGCTCTCCACCAAGTCTTTGGAGCAATCT
ATGGAGCTGCCTTCAGTGGGGTTTCATGGACCATGAAAATCCTCATAGGAGTCATTATCACATGGATAGG
AATGAACTCACGCAGCACCTCACTGTCTGTGTCACTAGTACTGGTGGGAATTGTGACACTGTATTTGGGA
GTCATGGTGCAGGCCGATAGTGGTTGCGTTGTGAGCTGGAAAAACAAAGAACTGAAATGTGGCAGTGGGA
TTTTCATCACAGACAACGTGCACACATGGACAGAACAATACAAGTTCCAACCAGAATCCCCTTCAAAACT
AGCTTCAGCTATCCAGAAAGCTCAAGAAGAGGGAATTTGTGGGATCCGCTCGGTAACAAGATTGGAGAAC
CTAATGTGGAAACAAATAACACCAGAATTGAATCACATTCTAGCAGAAAATGAGGTGAAGTTGACTATCA
TGACAGGAGACATCAAAGGAATCATGCAGGCAGGAAAACGATCTTTGCGGCCTCAGCCCACTGAGCTAAA
GTATTCATGGAAAACATGGGGTAAAGCAAAAATGCTCTCTACAGAGTCTTATAACCAAACCTTTCTCATT
GATGGCCCCGAGACGGCAGAGTGCCCCAACACAAATAGAGCTTGGAACTCGTTGGAGGTTGAAGACTACG
GCTTTGGAGTGTTCACCACCAATATATGGCTAAAATTGAAAGAAAAACAGGATGCATTCTGCGACTCAAA
ACTCATGTCGGCGGCCATAAAAGACAACAGAGCCGTCCATGCCGACATGGGTTACTGGATAGAAAGTGCA
CTCAATGACACATGGAAGATAGAGAAAGCCTCTTTCATTGAAGTAAAAAACTGCCACTGGCCAAAATCAC
ACACCCTCTGGAGCAATGGAGTGCTAGAAAGTGAGATGATAATCCCAAAGAATCTCGCTGGACCAGTGTC
TCAACACAACTATAGACCAGGCTACCATACACAAGTAGCAGGACCATGGCACCTAGGTAAGCTTGAGATG
GACTTTGATTTCTGCGATGGAACCACAGTAATAGTGACTGAGGACTGCGGAAATAGAGGACCCTCTTTGA
GAACAACTACTGCCTCTGGAAAACTCATAACGGAATGGTGCTGCCGATCTTGCACATTACCACCCCTAAG
ATACAGAGGTGAGGATGGGTGCTGGTACGGGATGGAAATCAGACCATTGAAAGAGAAAGAAGAAAATCTG
GTTAACTCCTTGGTCACAGCCGGACATGGGCAGGTTGACAATTTTTCACTGGGAGTCTTGGGAATGGCAT
TGTTCCTGGAGGAAATGCTTAGGACCCGAGTAGGAACGAAACATGCAATACTACTAGTTGCAGTTTCTTT
TGTGACATTGATCACAGGGAACATGTCCTTCAAAGACCTAGGAAGAGTGGTGGTTATGGTAGGCGCTACC
ATGGCGGATGACATAGGTATGGGCGTGACTTATCTTGCCCTACTAGCAGCCTTCAAAGTTAGACCAACTT
TTGCAGCTGGACTACTCTTGAGAAAGCTGACCTCCAAGGAATTGATGATGACTACCATAGGAATTGTACT
CCTCTCCCAAAGCACTATACCAGAGACCGTTCTTGAATTGACTGACGCGTTAGCCTTAGGCATGATGGTC
CTTAAAATAGTAAGAAACATGGAAAAGTATCAATTAGCAGTGACTATCATGGCTATCTTGTGCGTCCCAA
ACGCAGTGATATTGCAAAATGCATGGAAAGTGAGTTGCACAATACTGGCAGTGGTGTCCGTTTCCCCACT
GCTTTTGACATCCTCACAGCAAAAAACGGATTGGATACCATTAGCATTGACAATCAAGGGTCTCAATCCA
ACAGCCATTTTTCTAACAACCCTCTCAAGAACCAACAAGAAAAGAAGCTGGCCACTAAATGAGGCTATCA
TGGCAGTCGGAATGGTGAGCATTTTAGCCAGTTCCCTCCTAAAAAATGATATTCCCATGACAGGACCACT
AGTGGCTGGAGGGCTCCTCACTGTGTGCTACGTGCTCACTGGACGATCGGCCGACTTGGAACTGGAGAGA
GCAACCGATGTCAAATGGGAAGACCAGGCAGAGATATCAGGAAGCAGTCCAATCCTGTCAATAACAATAT
CAGAAGATGGTAGCATGTCGATAAAAAATGAAGAGGAAGAACAAACACTGACCATACTCATTAGAACAGG
ATTGCTGGTGATCTCAGGACTTTTTCCTATATCAATACCAGTCACGGCAGCAGCATGGTACCTGTGGGAA
GTGAAGAAACAACGGGCCGGAGTATTGTGGGACGTTCCTTCACCTCCACCCATGGGAAAGGCTGAACTGG
AAGATGGAGCCTACAGAATCAAGCAAAAAGGGATTCTTGGGTATTCTCAGATCGGAGCTGGAGTTTACAA
AGAAGGAACATTTCATACAATGTGGCATGTCACACGTGGCGCTGTTCTAATGCATAAAGGAAAGAGGATT
GAACCTTCATGGGCGGACGTCAAAAAAGATCTAATATCATATGGAGGAGGCTGGAAGTTAGAAGGAGAAT
GGAAGGAAGGAGAAGAAGTCCAGGTGCTGGCACTGGAGCCTGGAAAAAATCCAAGAGCCGTCCAAACAAA
ACCTGGTCTTTTCAAAACCAACACCGGAACAATAGGTGCCGTATCTCTGGACTTTTCCCCTGGAACGTCA
GGATCTCCAATCATCGACAAAAAAGGAAAAGTTGTGGGTCTTTATGGCAATGGTGTTGTCACAAGGAGTG
GAGCATATGTGAGTGCTATAGCCCAAACTGAAAAAAGCATTGAAGACAACCCCGAGATCGAAGATGACAT
TTTCCGAAAGAGAAGACTGACCATCATGGACCTCCACCCAGGAGCGGGAAAGACGAAAAGATACCTTCCA
GCCATAGTCAGAGAAGCCATAAAACGGGGTTTGAGAACATTAATCTTGGCCCCCACTAGAGTTGTGGCAG
CTGAAATGGAGGAAGCTCTTAGAGGACTTCCAATAAGATACCAAACCCCAGCCATCAGAGCTGAGCACAC
CGGGCGGGAAATTGTGGATCTAATGTGTCATGCCACATTTACCATGAGGCTGCTGTCACCAGTTAGAGTG
CCAAACTATAACTTGATTATCATGGACGAAGCCCATTTCACAGACCCAGCAAGTATAGCAGCTAGAGGAT
ACATCTCAACCCGAGTGGAGATGGGTGAGGCAGCTGGGATTTTCATGACAGCCACTCCCCCGGGAAGTAG
AGATCCATTTCCTCAGAGCAATGCACCAATCATAGATGAAGAAAGAGAAATCCCTGAACGTTCATGGAAT
TCTGGACATGAGTGGGTCACGGATTTTAAAGGGAAGACTGTTTGGTTCGTTCCAAGCATAAAAGCAGGAA
ATGATATAGCAGCTTGCCTGAGAAAAAATGGAAAGAAAGTAATACAACTTAGTAGGAAGACTTTTGATTC
TGAGTATGTCAAGACTAGAACCAATGATTGGGATTTCGTGGTTACAACTGACATTTCAGAAATGGGTGCC
AATTTCAAAGCTGAGAGGGTTATAGACCCCAGACGCTGCATGAAACCAGTCATACTAACAGATGGTGAGG
AGCGGGTGATTCTGGCAGGACCTATGCCAGTGACCCACTCTAGCGCAGCACAAAGAAGAGGGAGAATAGG
AAGAAATCCAAAAAATGAAAATGACCAGTACATATACATGGGAGAACCTTTGGAAAATGATGAAGACTGT
GCACACTGGAAAGAAGCCAAAATGCTCCTAGATAACATTAACACACCAGAAGGAATCATTCCTAGTATGT
TTGAACCAGAGCGTGAAAAAGTGGATGCCATTGATGGCGAATACCGTTTGAGAGGAGAAGCAAGGAAAAC
CTTTGTGGACTTAATGAGGAGAGGAGACTTACCAGTCTGGTTGGCTTACAAAGTGGCAGCTGAAGGCATC
AACTATGCAGACAGAAGGTGGTGTTTTGATGGAATTAAGAACAACCAAATCCTGGAAGAAAATGTGGAAG
TTGAAATCTGGACAAAAGAAGGGGAAAGGAAGAAATTGAAACCCAGATGGTTGGATGCTAGGATCTACTC
TGACCCACTGGCGCTAAAGGAATTCAAAGAATTTGCAGCCGGAAGAAAGTCTCTGACCCTGAACCTAATC
ACAGAAATGGGTAGGCTTCCAACATTCATGACTCAGAAGACGAGAGACGCACTGGACAACCTAGCAGTGC
TGCACACGGCTGAAGCAGGTGGAAGGGCGTACAATCATGCTCTCAGTGAACTGCCGGAGACCCTAGAGAC
ACTGCTTTTACTGACACTTCTGGCTACAGTCACAGGAGGGATCTTTTTATTCTTGATGAGCGGGAGGGGC
ATAGGGAAGATGACCCTGGGAATGTGCTGCATAATCACGGCTAGCATCCTTCTATGGTACGCACARATAC
AGCCACACTGGATAGCAGCTTCAATAATACTGGAGTTTTTTCTCATAGTTTTGCTTATTCCAGAACCAGA
AAAACAGAGAACACCCCAAGACAACCAATTGACCTACGTTGTCATAGCCATCCTCACAGTGGTGGCCGCA
ACCATGGCAAACGAGATGGGTTTCCTAGAAAAAACGAAGAAGGATCTTGGATTAGGAAGCATTGCAACCC
AGCAACCCGAGAGCAACATCCTGGACATAGACCTACGTCCCGCATCAGCTTGGACGCTGTATGCCGTGGC
TACAACATTCGTTACACCAATGCTGAGACATAGCATTGAGAATTCCTCAGTGAATGTATCCCTAACAGCT
ATAGCCAACCAAGCAACAGTGTTAATGGGTCTAGGGAAAGGATGGCCATTGTCAAAGATGGACATCGGAG
TTCCCCTTCTCGCCATTGGATGTTACTCACAAGTCAATCCCATAACTCTCATAGCAGCTCTCCTCTTATT
GGTAGCGCATTACGCCATCATTGGGCCAGGACTTCAAGCAAAAGCAACCAGAGAAGCCCAGAAAAGAGCA
GCGGCGGGCATCATGAAAAACCCAACCGTCGATGGAATAACAGTGATTGATCTAGATCCAATACCTTATG
ATCCAAAGTTYGAAAAGCAGTTGGGACAAGTAATGCTACTAATCCTCTGCGTGACTCAAGTATTGATGAT
GAGGACTACATGGGCTCTGTGTGAGGCCTTAACCTTAGCTACAGGGCCCATCTCCACACTGTGGGAAGGA
AATCCAGGAAGGTTCTGGAACACTACCATTGCGGTGTCAATGGCTAACATCTTTAGAGGGAGTTACCTGG
CTGGAGCTGGACTTCTCTTTTCCATTATGAAGAACACAACCAACACAAGAAGGGGAACTGGCAACATAGG
AGAGACGCTTGGAGAGAAATGGAAAAGCCGATTGAACGCACTGGGAAAAAGTGAATTCCAGATCTACAAG
AAAAGTGGAATCCAGGAAGTGGATAGAACCTTAGCAAAAGAAGGCATCAAAAGAGGAGAAACGGACCATC
ACGCTGTGTCGCGAGGCTCAGCAAAACTGAGATGGTTCGTTGAGAGAAACATGGTCACACCAGAAGGGAA
GGTAGTGGACCTCGGTTGTGGCAGAGGAGGCTGGTCATACTATTGTGGAGGACTAAAAAACGTAAGAGAA
GTGAAAGGCCTAACAAAAGGAGGACCAGGACACGAAGAACCCATCCCTATGTCAACATATGGGTGGAATC
TGGTGCGTCTTCAGAGTGGAGTTGACGTCTTCTTCATTCCGCCAGAAAAGTGTGACACATTGTTGTGTGA
CATAGGGGAGTCATCACCAAATCCCACAGTGGAAGCAGGACGAACACTCAGAGTCCTTAACTTAGTAGAA
AACTGGTTGAACAACAACACTCAATTTTGCATAAAAGTTCTCAACCCATATATGCCCTCAGTTATAGAAA
AAATGGAAGCACTGCAAAGGAAATATGGAGGAGCCTTAGTGAGAAATCCACTCTCACGGAACTCCACACA
TGAGATGTACTGGGTATCCAATGCTTCTGGGAACATAGTGTCATCAGTGAACATGATTTCAAGGATGTTG
ATCAATAGATTCACAATGAGACACAAGAAAGCCACCTACGAGCCGGATGTTGACCTCGGAAGCGGAACCC
GAAACATTGGAGTTGAAAGTGAAATACCAAACCTAGACATAATTGGGAAAAGAATAGAAAAAATAAAGCA
AGAGCATGAAACATCATGGCACTACGACCAAGACCACCCATAYAAAACGTGGGCATACCATGGTAGCTAT
GAAACAAAACAGACTGGATCAGCATCATCCATGGTCAACGGAGTGGTCAGGCTGCTGACAAAACCTTGGG
ACGTTCTCCCCACGGTGACACAGATGGCAATGACAGACACGACTCCATTTGGACAACAGCGTGTTTTTAA
AGAAAAAGTGGACACGAGAACCCAAGAACCGAAAGAAGGCACGAAGAAACTAATGAGAATCACAGCAGAG
TGGCTGTGGAAAGAATTAGGGAAGAAAAAGACACCTAGGATGTGCACCAGAGAAGAATTCACAAGAAAGG
TGAGAAGCAATGCAGCCTTGGGGGCCATATTCACTGATGAGAACAAGTGGAARTCGGCACGTGAGGCTGT
TGAAGATAGTAGGTTTTGGGAGCTGGTTGACAAGGAAAGGAATCTCCATCTTGAAGGAAAGTGTGAGACA
TGTGTGTACAACATGATGGGAAAAAGAGAAAAGAAGCTAGGGGAATTCGGCAAGGCAAAAGGCAGCAGAG
CCATATGGTACATGTGGCTTGGAGCTCGCTTCCTGGAGTTTGAAGCCCTAGGATTCCTAAATGAAGATCA
CTGGTTCTCTAGAGAGAACTCCCTGAGTGGAGTGGAAGGAGAAGGGCTGCACAAGCTAGGTTACATTCTA
AGAGACGTGAGCAAGAAAGAGGGAGGAGCCATGTACGCCGACGACACAGCAGGATGGGACACAAGAATCA
CACTAGAAGACCTAAAAAATGAAGAAATGGTAACAAACCACATGGAAGGAGAACACAAGAAATTGGCCGA
GGCTATTTTCAAACTAACGTATCAAAACAAGGTGGTGCGTGTGCAAAGACCAACACCAAGAGGCACAGTA
ATGGACATCATATCGAGAAGAGACCAAAGAGGTAGTGGGCAAGTTGGTACATATGGACTCAATACTTTCA
CCAATATGGAAGCCCAATTAATCAGACAGATGGAGGGAGAAGGAGTCTTTAAAAACATCCAGCACCTGAC
AGTCACAGAAGAAGTTGCCGTGCAAAACTGGTTGGCAAGAGTGGGGCGCGAAAGGTTGTCAAGAATGGCC
ATCAGTGGAGATGATTGTGTTGTGAAACCTTTAGATGACAGGTTCGCAAACGCTTTGACAGCTCTAAATG
ACATGGGAAAGATTAGAAAAGATATACAACAATGGGAACCYTCAAAAGGATGGAACGATTGGACACAAGT
GCCCTTCTGTTCACACCATTTCCATGAGCTAATCATGAAGGATGGTCGTGTACTTGTTGTTCCATGTAGA
AACCAAGATGAATTGATTGGCAGAGCCCGAATCTCCCAAGGAGCAGGGTGGTCTTTGCGGGAGACGGCCT
GTTTGGGGAAGTCTTACGCCCAAATGTGGAGCTTGATGTATTTCCACAGGCGTGACCTCAGGCTGGCGGC
AAATGCCATTTGCTCGGCAGTGCCATCACACTGGGTTCCAACAAGTCGAACAACCTGGTCCATACACGCC
AAACATGAATGGATGACAACGGAAGACATGCTGACAGTCTGGAACAGGGTGTGGATTCGAGAAAACCCAT
GGATGGAAGACAAAACCCCAGTGGAATCATGGGAGGAAATCCCATACTTGGGAAAAAGAGAAGACCAATG
GTGCGGCTCATTGATTGGGTTAACAAGCAGGGCCACATGGGCAAAGAACATCCAAGCAGCAATAAATCAG
GTTAGATCTCTTATAGGCAATGAGGAATACACAGATTACATGCCATCCATGAAAAGATTTAGAAGAGAAG
AGGAAGAAGCAGGAGTCCTGTGG

>LX250388.1 WO 2017090762-A/1: Banked live viruses from attenuated dengue strains, and dengue vaccine using thereof as antigen
ATGAACAACCAACGAAAAAAGACGGCTCGACCGTCTTTCAATATGCTGAAACGCGCGAGAAACCGCGTGT
CAACTGTTTCACAGTTGGCGAAGAGATTCTCAAAAGGATTGCTCTCAGGCCAAGGACCCATGAAATTGGT
GATGGCTTTCATAGCATTCCTAAGATTTCTAGCCATACCCCCAACAGCAGGAATTTTGGCTAGATGGGGC
TCATTCAAGAAGAATGGAGCGATCAAAGTGCTACGGGGTTTCAAGAAAGAAATCTCAAACATGTTGAATA
TAATGAATAGAAGGAAAAGATCTGTGACCATGCTCCTTATGCTGATGCCTACAGCCTTGGCGTTCCATTT
GACCACACGAGGGGGAGAGCCGCACATGATAGTCAGCAAGCAGGAAAGAGGAAAGTCACTTTTGTTTAAG
ACCTCAGCAGGTGTCAACATGTGCACCCTTATAGCGATGGATTTGGGAGAGTTATGTGAGGACACAATGA
CTTACAAATGCCCTCGAATCACTGAGGCGGAACCAGATGACGTTGATTGTTGGTGCAATGCCACAGACAC
ATGGGTGACCTATGGAACATGTTCCCAAACTGGCRAGCACCGACGAGACAAACGTTCCGTCGCACTGGCC
CCACACGTGGGACTTGGTTTGGAAACAAGAACTGAAACGTGGATGTCCTCTGAAGGCGCTTGGAAACAGA
TACAAAGAGTGGAGACTTGGGCCCTGAGACACCCAGGATTCACGGTGATAGCCCTTTTTCTAGCACATGC
CATAGGAACATCCATCACCCAGAAAGGGATTATTTTCATTTTGTTAATGCTGGTAACACCATCCATGGCC
ATGCGATGCGTGGGAATAGGCAGCAGGGACTTCGTGGAAGGACTGTCAGGAGCAACTTGGGTAGATGTGG
TACTGGAACATGGAAGTTGCGTCACCACCATGGCAAAAGACAAACCAACATTGGACATTGAACTCTTGAA
GACGGAAGTCACAAACCCTGCCGTCCTGCGCAAACTGTGCATTGAAGCTAAAATATCAAACACCACCACC
GACTCAAGATGTCCAACACAAGGAGAAGCCACACTGGTGGAAGAACAAGACGCGAACTTTGTGTGTCGAC
GAACGTTTGTGGACAGAGGCTGGGGCAATGGCTGTGGGCTCTTCGGAAAAGGAAGCCTACTAACGTGTGC
TAAGTTCAAGTGTGTGACAAAACTGGAAGGAAAGATAGTTCAATATGAAAACTTGAAATATTCAGTAATA
GTCACCGTCCACACTGGAGACCAGCATCAGGTGGGAAATGAAAGCACAGAACATGGGACAACTGCAACTA
TAACACCTCAAGCTCCTACGACGGAAATACAGCTGACCGACTACGGAGCTCTTACATTGGATTGTTCACC
TAGAACAGGACTAGACTTTAATGAAATGGTGTTGTTGACAATGAAAGAAAAATCATGGCTAGTCCACAAA
CAATGGTTTCTAGACTTACCACTGCCTTGGACCTCGGGAGCCTCAACATCACAAGAGACTTGGAACAGAC
AAGATTTGCTGGTGACATTTAAGACAGCTCATGCAAAGAAGCAGGAAGTAGTCGTACTAGGATCACAAGA
AGGAGCAATGCACACTGCGTTGACCGGAGCGACAGAAATCCAAACGTCTGGAACGACAACAATTTTTGCA
GGACACTTGAAATGTAGACTAAAGATGGACAAACTGACTCTAAAAGGGATGTCATATGTGATGTGCACAG
GCTCATTCAAGCTAGAGAAAGAAGTGGCTGAGACCCAGCATGGAACCGTTCTAGTGCAGATTAAATACGA
AGGAACAGATGCACCATGCAAGATCCCTTTTTCGACCCAAGATGAAAAAGGAGTAACCCAGAATGGGAGA
TTGATAACAGCCAACCCCATAGTCACTGACAAAGAAAAACCAGTCAACATTGAGGCAGAACCGCCTTTTG
GTGAGAGTTACATCGTGATAGGAGCAGGTGAAAAAGCTTTGAAACTAAGCTGGTTCAAGAAAGGAAGCAG
CATAGGGAAAATGTTTGAGGCAACTGCCAGAGGAGCACGAAGGATGGCCATACTGGGAGACACCGCATGG
GACTTTGGTTCTATAGGAGGAGTGTTCACGTCTGTTGGAAAATTAGTACACCAGATTTTTGGAACTGCAT
ATGGAGTTTTGTTCAGCGGTGTTTCCTGGACCATGAAAATAGGAATAGGGGTTCTGCTGACATGGCTAGG
ATTAAACTCAAGGAACACGTCCCTCTCGATGACGTGCATTGCAGTTGGCCTAGTAACACTATACCTAGGA
GTCATGGTTCAGGCGGATTCAGGATGCGTAATTAATTGGAAAGGTAGAGAACTCAAATGTGGAAGTGGCA
TTTTTGTCACCAATGAAGTTCACACTTGGACAGAGCAATACAAATTTCAAGCTGACTCCCCAAAGAGACT
ATCAGCAGCCATCGGGAAGGCATGGGAGGAAGGTGTGTGTGGAATTCGATCAGCAACTCGTCTCGAGAAC
ATCATGTGGAAGCAAATATCAAATGAACTGAACCACATCTTACTTGAAAATGACATGAAATTCACAGTGG
TTGTAGGAGATGTTGCTGGGATCTTGGCTCAAGGAAAGAAAATGATTAGGCCACAACCCATGGAACACAA
ATACTCGTGGAAAAGCTGGGGAAAGGCTAAAATCATAGGGGCAGATGTACAGAACTCCACCTTCATCATT
GACGGCCCAAACACCCCAGAATGCCCTGATGACCAAAGAGCATGGAACATTTGGGAAGTTGAGGACTATG
GATTTGGAATTTTCACGACAAACATATGGCTGAAATTGCGTGACTCCTACACCCAATTGTGTGACCACCG
GCTAATGTCAGCTGCCATCAAGGACAGCAAGGCAGTTCACGCTGACATGGGGTACTGGATAGAAAGTGAA
AAGAACGAGACCTGGAAGCTGGCAAGAGCCTCGTTCATAGAAGTTAAAACATGTRTTTGGCCAAAATCCC
ACACTCTATGGAGCAACGGAGTTCTGGAAAGTGAAATGATAATTCCAAAGATCTATGGAGGACCAATATC
TCAGCATAACTACAGACCAGGATATTTCACACAAACGGTAGGGCCGTGGCACCTAGGCAAGTTGGAACTG
GATTTTGACTTGTGTGAGGGTACCACAGTCGTTGTGGATGAACATTGTGGAAATCGAGGACCATCTCTTA
GGACCACAACAGTCACAGGAAAGATAATTCATGAATGGTGTTGTAGATCTTGTACGCTACCACCCTTACG
TTTCAGAGGAGAAGATGGGTGCTGGTACGGTATGGAAATCAGACCAGTCAAGGAAAAGGAAGAGAATCTA
GTCAAATCAATGGTCTCTGCAGGGTCAGGGGAAGTGGACAGCTTTTCACTAGGACTGCTATGCATATCAA
TAATGATCGAAGAGGTAATGAGATCCAGATGGAGTAGAAAAATGCTGATGACTGGAACACTGGCTGTGTT
CCTCCTTCTCATAATGGGACAATTGACATGGAATGATCTGATCAGATTATGCATCATGGTTGGAGCCAAC
GCTTCCGATAGAATGGGGATGGGAACGACGTACCTAGCTCTGATGGCCACTTTTAAAATGAGACCAATGT
TTGCTGTAGGGCTATTATTCCGCAGACTAACATCCAGAGAAGTTCTTCTTCTAACAATTGGATTGAGTCT
AGTGGCATCTGTGGAGTTACCAAATTCCTTGGAGGAGCTGGGGGATGGACTTGCAATGGGCATTATGATT
TTAAAATTATTGACTGACTTTCAATCACATCAGTTGTGGGCTACCTTGCTGTCCTTGACATTTATCAAAA
CAACGTTTTCCTTGCACTATGCATGGAAGACAATGGCTATGGTACTGTCAATTGTATCTCTCTTCCCCTT
ATGCCTGTCCACGACCTCCCAGAAAACAACATGGCTTCCGGTGCTATTGGGATCTCTTGGATGCAAACCA
CTAACCATGTTTCTTATAGCAGAAAACAAAATCTGGGGAAGGAAAAGTTGGCCCCTCAATGAAGGGATCA
TGGCTGTTGGAATAGTCAGCATCCTACTAAGTTCACTCCTCAAAAATGATGTGCCGCTAGCTGGGCCACT
AATAGCTGGAGGCATGCTAATAGCATGTTATGTTATATCTGGAAGCTCAGCCGACCTATCACTAGAGAAA
GCAGCTGAGGTCTCCTGGGAAGAAGAAGCAGAACACTCTGGTGCCTCACACAACATATTAGTGGAGGTCC
AAGATGATGGAACCATGAAGATAAAGGATGAAGAGAGAGATGACACGCTAACCATTCTCCTTAAAGCAAC
TCTGCTAGCAGTTTCAGGGGTGTACCCATTATCAATACCAGCGACCCTTTTTGTGTGGTACTTTTGGCAG
AAAAAGAAACAGAGATCTGGAGTGTTATGGGACACACCTAGCCCTCCAGAAGTGGAAAGAGCAGTTCTTG
ATGATGGTATCTATAGAATTATGCAGAGAGGACTGTTGGGCAGGTCCCAAGTAGGGGTAGGAGTTTTTCA
AGAAAACGTGTTCCACACAATGTGGCATGTCACCAGGGGAGCTGTACTCATGTATCAAGGGAAGAGACTG
GAACCGAGCTGGGCCAGTGTCAAAAAAGACCTGATCTCATATGGAGGAGGTTGGAGGCTTCAAGGATCCT
GGAACACGGGAGAAGAAGTGCAGGTGATTGCTGTTGAACCAGGGAAAAACCCCAAAAATGTACAAACAGC
GCCGGGCACCTTTAAGACCCCTGAAGGTGAAGTTGGAGCCATTGCCCTAGATTTTAAACCCGGCACATCT
GGATCCCCCATCGTGAACAGAGAAGGAAAAATAGTAGGTCTTTATGGAAATGGAGTAGTGACAACAAGTG
GAACCTACGTYAGTGCCATAGCTCAAGCCAAAGCATCACAAGAAGGGCCCCTACCAGAGATTGAAGACGA
AGTGTTTAGGAAAAGAAACTTAACAATTATGGACCTACATCCAGGATCGGGGAAAACAAGAAGATATCTT
CCAGCCATAGTCCGTGAGGCCATAAAAAGGAAGCTGCGCACACTAATTCTGGCTCCCACAAGGGTTGTCG
CTTCCGAAATGGCAGAAGCGCTCAAGGGAATGCCAATAAGGTACCAAACAACAGCAGTGAAGAGTGAACA
CACAGGAAAAGAGATAGTTGACCTCATGTGTCACGCCACTTTCACCATGCGCCTCCTGTCTCCCGTGAGA
GTTCCCAATTACAACATGATTATCATGGATGAAGCACATTTCACTGATCCATCCAGCATAGCGGCCAGAG
GGTACATCTCAACCCGAGTGGGCATGGGTGAAGCAGCTGCGATTTTCATGACAGCCACTCCCCCAGGATC
AGTGGAGGCCTTTCCACAGAGCAACGCAGTTATCCAAGATGAGGAAAGAGACATTCCTGAGAGATCATGG
AACTCAGGCTATGAGTGGATCACTGACTTCCCAGGTAAAACAGTCTGGTTTGTTCCAAGCATTAAAGCAG
GAAATGACATTGCCAACTGCTTAAGAAAGAATGGAAAACGGGTGATTCAATTGAGCAGGAAAACCTTTGA
TACAGAGTACCAAAAAACAAAAAATAACGACTGGGATTATGTCGTCACAACAGACATCTCCGAAATGGGA
GCAAATTTCCGGGCCGACAGGGTGATAGACCCAAGACGGTGTCTGAAACCGGTAATACTAAAAGATGGTC
CAGAGCGTGTCATTCTAGCAGGACCGATGCCAGTGACTGTGGCCAGTGCCGCCCAGAGGAGAGGAAGAAT
TGGAAGGAACCACAATAAGGAAGGTGATCAGTACATCTACATGGGACAGCCTTTAAACAACGATGAAGAT
CACGCTCACTGGACAGAAGCAAAAATGCTCCTTGATAATATAAACACACCAGAAGGGATTATCCCAGCCC
TCTTCGAGCCGGAGAGAGAAAAGAGTGCAGCAATAGACGGGGAATACAGACTGCGGGGTGAAGCAAGGAA
AACGTTTGTGGAGCTCATGAGAAGAGGAGATCTACCTGTCTGGCTATCCTACAAAGTTGCCTCAGAAGGC
TTCCAGTACTCTGACAGAAGATGGTGCTTTGACGGGGAAAGGAACAACCAGGTGTTGGAGGAGAACATGG
ACGTGGAGATTTGGACAAAAGAAGGAGAAAGAAAGAAACTACGACCCCGCTGGCTGGATGCCAGAACATA
CTCAGACCCACTGGCCCTGCGCGAGTTTAAAGAGTTTGCAGCAGGAAGAAGAAGCGTCTCAGGTGATCTA
ATACTAGAAATAGGGAAACTTCCACAACACTTGACGCAAAGGGCCCAGAATGCCTTGGACAACCTGGTCA
TGTTGCACAACTCCGAACAAGGAGGAAGAGCCTATAGACATGCAATGGAAGAACTGCCAGACACCATAGA
AACGTTGATGCTCCTAGCTTTGATAGCTGTGTTAACTGGTGGAGTGACGCTGTTCTTCCTATCAGGAAAG
GGCCTAGGGAAAACATCTATCGGCCTACTCTGCGTGATGGCTTCAAGCGTACTGCTATGGATGGCCAGTG
TGGAGCCCCATTGGATAGCGGCCTCCATCATACTGGAGTTCTTCCTGATGGTGTTGCTTATTCCAGAGCC
AGACAGACAACGCACTCCGCAGGACAACCAGCTGGCATATGTGGTGATAGGTTTGTTATTCATGATACTG
ACAGTAGCAGCCAATGAGATGGGACTGCTGGAAACCACAAAGAAAGACTTAGGGATTGGCCATGTGGCTG
TTGAAAATCACCACCATGCCGCAATGCTGGACGTAGACTTACATCCAGCTTCAGCCTGGACCCTCTATGC
AGTGGCCACAACAATTATCACTCCCATGATGAGGCACACAATCGAAAACACAACGGCAAACATTTCCCTG
ACAGCCATTGCAAACCAGGCAGCTATATTGATGGGACTTGACAAAGGATGGCCAATATCGAAGATGGACA
TAGGAGTTCCACTTCTCGCCTTGGGGTGCTATTCCCAGGTGAATCCACTGACGCTGAYAGCAGCGGTGTT
GATGCTAGYGGCTCATTACGCCATAATTGGACCTGGACTGCAAGCAAAAGCTACTAGAGAAGCTCAAAAA
AGGACAGCGGCCGGAATAATGAAAAATCCAACCATTGATGGAATTGTTGCAATAGATTTGGACCCTGTGG
TTTATGATGCAAAATTTGAGAAACAACTAGGCCAAATAATGTTGTTGATACTATGCACATCACAGATCCT
CTTGATGCGGACTACATGGGCCTTGTGCGAATCCATCACACTGGCCACTGGACCTCTGACCACGCTTTGG
GAGGGATCTCCAGGAAAATTTTGGAACACCACGATAGCGGTTTCCATGGCAAACATTTTCAGAGGAAGTT
ATCTAGCAGGAGCAGGTCTGGCCTTCTCATTAATGAAATCTCTAGGAGGAGGTAGGAGAGGCACAGGAGC
CCAAGGGGAAACACTGGGAGAGAAATGGAAAAGACAGCTGAACCAACTGAGCAAGTCAGAATTCAACACC
TATAAAAGGAGTGGGATTATGGAAGTGGACAGATCCGAAGCCAAAGAGGGACTGAAAAGAGGAGAAACAA
CCAAACATGCAGTGTCGAGAGGAACCGCTAAACTGAGGTGGTTTGTGGAGAGGAACCTTGTGAAACCAGA
AGGGAAAGTCATAGACCTCGGTTGTGGAAGAGGTGGCTGGTCATACTATTGCGCTGGGCTGAAGAAAGTC
ACAGAAGTGAAGGGATATACAAAAGGAGGACCTGGACATGAGGAACCAATCCCAATGGCGACCTATGGAT
GGAACCTAGTAAAACTGCACTCCGGGAAAGACGTATTCTTTATACCACCTGAGAAATGTGATACCCTTTT
GTGTGATATTGGTGAGTCCTCTCCAAACCCAACTATAGAGGAAGGAAGAACGCTACGCGTTCTAAAGATG
GTGGAACCATGGCTCAGAGGAAACCAATTTTGCATAAAAATTCTGAATCCCTACATGCCAAGTGTGGTGG
AAACTCTGGAGCAAATGCAAAGAAAACATGGAGGAATGCTAGTGCGAAATCCACTTTCAAGAAATTCTAC
TCATGAAATGTATTGGGTTTCATGTGGAACAGGAAACATTGTGTCAGCAGTAAACATGACATCCAGAATG
TTGCTAAATCGATTCACAATGGCCCACAGGAAACCAACATATGAAAGAGACGTGGACCTAGGCGCCGGAA
CAAGACATGTGGCAGTGGAACCAGAGGTAGCCAACCTAGATATCATTGGCCAGAGGATAGAGAACATAAA
ACATGAACATAAGTCAACATGGCATTATGATGAGGACAATCCATACAAAACATGGGCCTATCATGGATCA
TATGAGGTCAAGCCATCAGGATCAGCCTCATCCATGGTCAATGGCGTGGTGAAACTGCTCACCAAACCAT
GGGATGTCATCCCCATGGTCACACAAATAGCCATGACTGACACTACACCCTTTGGACAACAGAGGGTGTT
TAAAGAGAAAGTTGACACACGCACACCAAAAGCAAAACGAGGCACAGCACAAATCATGGAGGTGACAGCC
AGGTGGTTATGGGGTTTTCTTTCTAGAAACAAGAAACCAAGAATTTGTACAAGAGAGGAGTTCACAAGAA
AAGTTAGGTCAAACGCAGCCATTGGAGCAGTGTTCGTTGATGAAAATCAATGGAACTCAGCAAAAGAAGC
AGTGGAAGATGACCGGTTCTGGGACCTTGTGCACAGAGAGAGGGAGCTTCACAAACAGGGAAAATGTGCC
ACGTGTGTTTACAACATGATGGGGAAGAGAGAGAAAAAGCTAGGAGAGTTCGGAAAGGCAAAAGGAAGTC
GTGCAATATGGTACATGTGGTTAGGAGCACGCTTTCTAGAGTTCGAAGCTCTTGGTTTCATGAACGAAGA
TCACTGGTTCAGCAGAGAGAATTCACTCAGCGGAGTGGAAGGAGAAGGACTTCACAAACTTGGATATATA
CTCAGAGACATATCAAAGATTCCAGGGGGAAACATGTATGCAGATGACACAGCCGGATGGGATACAAGGA
TAACAGAGGATGACCTCCAGAATGAGGCCAAAATTACTGACATCATGGAACCCGAACATGCCCTACTGGC
TAAGTCAATCTTCAAGCTAACCTACCAAAATAAGGTGGTAAGGGTTCAGAGACCAGCAAAAAATGGAACC
GTGATGGATGTCATATCCAGACGTGACCAGAGAGGAAGTGGCCAGGTTGGAACTTATGGCTTAAACACTT
TCACCAACATGGAAGCCCAGCTGATAAGACAAATGGAGTCTGAGGGAATCTTTTCACCCAACGAATTAGA
GACCCCAAATTTAGCCGAGAGAGTTCTCGACTGGCTGGAAAAATATGGCGTCGAAAGGCTGAAAAGAATG
GCAATCAGTGGAGATGACTGCGTAGTGAAACCAATTGATGACAGGTTCGCGACAGCCTTAACAGCTCTGA
ATGATATGGGAAAAGTAAGAAAAGATATACCACAATGGGAACCTTCAAAAGGATGGAATGATTGGCAACA
AGTGCCTTTTTGTTCACACCACTTCCACCAGCTGATTATGAAGGATGGGAGGGAAATAGTGGTGCCATGC
CGCAACCAAGATGAACTTGTGGGTAGGGCTAGAGTATCACAAGGTGCTGGATGGAGCCTGAGAGAAACTG
CATGCCTAGGCAAGTCATATGCACAAATGTGGCAGCTGATGTACTTCCACAGGAGAGACCTGAGACTAGC
CGCTAATGCTATCTGTTCAGCCGTTCCAGTTGATTGGGTCCCAACCAGCCGCACCACCTGGTCGATCCAT
GCCCATCACCAATGGATGACAACAGAAGACATGCTGTCAGTATGGAATAGGGTTTGGATAGAGGAAAACC
CATGGATGGAGGACAAAACCCGTATATCCAGTTGGGAAGATGTTCCATATCTAGGAAAAAGGGAAGATCA
ATGGTGTGGATCTCTGATAGGCTTAACAGCAAGGGCCACCTGGGCCACCAACATACAAGTGGCCATAAAC
CAAGTGAGAAGACTAATTGGGAATGAGAATTATTCAGATTACATGACATCAATGAAGAGATTCAAGAACG
AGAGTGAACCCGAAGGGGCACTCTGG

>AB219135.1 Dengue virus 2 gene for polyprotein, partial cds, strain: D2/Hu/OPD030NIID/2005
ATGCGTTGTATAGGAATATCAAATAGAGACTTTGTGGAAGGGGTTTCAGGAGGAAGCTGGGTTGACATAG
TCTTGGAACATGGAAGCTGTGTGACGACGATGGCGAAAAATAAACCAACATTGGATTTTGAACTGATAAA
AACAGAAGCCAAACATCCCGCCACTCTAAGGAAGTATTGTATAGAGGCAAAGCTGACTAACACAACAACA
GCATCTCGCTGCCCAACACAAGGAGAACCTAGCCTAAATGAAGAACAGGACAAAAGATTTGTCTGCAAAC
ACTCCATGGTAGACAGAGGATGGGGAAATGGATGCGGATTATTTGGAAAGGGAGGCATCGTGACCTGTGC
AATGTTCACATGCAAAAAGAACATGGAAGGAAAAGTCGTGCAACCAGAAAACTTGGAGTACACCATTGTG
ATAACACCTCACTCAGGGGAAGAGAATGCAGTCGGAAATGACACAGGAAAACACGGCAAGGAAATTAAAG
TAACACCACAGAGTTCCATCACAGAAGCAGAACTAACAGGCTATGGCACTGTCACGATGGAATGCTCTCC
GAGAACGGGCCTCGACTTCAATGAGATGGTGTTGCTGCAGATGGAAAACAAGGCTTGGCTGGTGCACAGG
CAATGGTTCTTAGACCTGCCGTTACCATGGCTGCCCGGAGCAGACACACAAGGATCAAACTGGATACAGA
AGGAGACATTGGTCACTTTCAAAAATCCCCATGCAAAGAAACAGGATGTTGTTGTTTTGGGATCCCAAGA
AGGGGCTATGCATACAGCACTCACAGGGGCCACGGAAATCCAGATGTCATCAGGAAACTTACTGTTCACA
GGACATCTTAAGTGCAGGCTGAGAATGGACAAACTACAGCTCAAAGGAATGTCATATTCTATGTGTACAG
GAAAGTTTAAAGTTGTGAAGGAAATAGCAGAAACACAACATGGAACAATAGTTATCAGAGTACAATATGA
AGGGGACGGTTCTCCGTGCAAGATCCCTTTTGAAATAATGGATTTGGAAAAAAGACATGTCTTAGGTCGT
TTAATTACAGTCAACCCAATTGTTACGGAAAAAGACAGCCCAGTCAACATAGAAGCAGAACCTCCATTTG
GAGACAGCTACATCATTATAGGAGTAGAACCGGGACAACTGAAGCTCAGCTGGTTTAAGAAAGGAAGTTC
CATTGGCCAAATGTTTGAGACAACAATGAGAGGAGCGAAGAGAATGGCCATTTTAGGTGACACAGCTTGG
GATTTCGGATCCCTGGGAGGAGTGTTCACATCCATAGGAAAGGCCCTCCACCAAGTCTTTGGAGCAATCT
ATGGGGCTGCCTTCAGTGGGGTTTCATGGACTATGAAAATCCTCATAGGAGTCGTCATCACATGGATAGG
AATGAATTCACGCAGCACCTCACTGTCTGTGTCACTAGTATTAGTGGGGGTCGTGACATTGTATTTGGGA
GTTATGGTGCAGGCC

>AB194885.1 Dengue virus 2 E gene for envelope glycoprotein, partial cds, strain: D2/Hu/Nepal/Narita114/2004
ATGCGTTGTATTGGAATATCAAATAGAGACTTTGTGGAAGGGGTTTCAGGAGGAAGCTGGGTTGACATAG
TCTTAGAACATGGAAGTTGTGTGACAACGATGGCAAAAAACAAACCAACATTGGACTTTGAACTGATAAA
AACAGAAGCCAAGCAACCTGCCACTCTAAGGAAGTACTGTATAGAGGCAAGGCTGACCAACACAACAACA
GCATCTCGATGCCCAACACAAGGGGAACCCAGCCTAAATGAAGAACAGGACAAAAGGTTTGTCTGCAAAC
ATTCCATGGTAGACAGAGGATGGGGAAATGGATGTGGATTATTTGGAAAGGGAGGCATCGTGACCTGTGC
TATGTTCACATGCAAAAAAAACATGGAAGGAAAAATTGTGCAACCAGAAAACCTGGAATACACCATTGTG
GTAACACCTCATTCAGGGGAAGAGAATGCAGTTGGAAATGACACAGGAAAACATGGCAAGGAAATCAAAG
TAACACCACAGAGTTCCATTACAGAAGCAGAACTGACAGGCTACGGCACTGTCACGATGGAGTGCTCTCC
AAGAACGGGCCTCGACTTCAATGAAATGGTGTTGCTGCAAATGGAAAATAAGGCTTGGCTGGTGCACAGG
CAATGGTTCTTAGACCTGCCGTTACCATGGTTGCCCGGAGCGGACACACAAGGATCAAATTGGATACAGA
AGGAGACGTTGGTCACCTTCAAAAATCCCCATGCGAAGAAACAGGATGTTGTTGTTTTAGGATCCCAAGA
AGGGGCTATGCATACAGCACTTACAGGGGCCACGGAAATCCAGATGTCATCAGGAAACCTACTGTTCACA
GGACATCTCAAGTGCAGGCTGAGAATGGATAAATTACAGCTCAAAGGAATGTCATACTCTATGTGTACAG
GAAAATTTAAAGTTGTAAAGGAAATAGCAGAGACACAACATGGAACAATAGTTGTCAGAGTACAATATGA
AGGGGATGGCTCTCCATGTAAAATCCCTTTTGAGATAATGGATTTGGAAAAAAGACATGTCTTAGGTCGC
CTGATTACAGTCAACCCAATCGTCACAGGAAAAGACAGTCCAGTCAC

>AB194884.1 Dengue virus 2 E gene for envelope glycoprotein, partial cds, strain: D2/Hu/Philippines/NIID25/2004
ATGCGTTGTATAGGAATATCAAATAGAGACTTTGTGGAAGGGGTTTCAGGAGGAAGCTGGGTTGACATAG
TCTTAGAACATGGAAGCTGTGTGACGACGATGGCGAAAAATAAACCAACATTGGATTTTGAACTGACAAA
AACGGAAGCCAAACATCCCGCTACTTTAAGGAAGTATTGTATAGAGGCAAAGCTGACCAACACAACAACA
GCATCTCGCTGCCCAACACAAGGAGAACCCAGCCTAAATGAAGAACAGGACAAAAGGTTTGTCTGCAAAC
ACTCCATGGTAGACAGAGGATGGGGAAATGGATGCGGATTATTTGGAAAGGGAGGCATCGTGACCTGTGC
AATGTTCACATGCAAAAAGAACATGGAAGGAAAAATCGTGCAACCAGAAAACTTGGAGTACACCATTGTG
ATAACACCTCACTCAGGGGAAGAGAATGCAGTCGGAAATGACACAGGAAAACACGGCAAGGAAATCAAAG
TAACACCACAGAGTTCCATTACAGAAGCAGAACTGACAGGCTATGGCACTGTCACGATGGAATGCTCTCC
GAGAACGGGCCTCGACTTTAATGAGATGGTGTTGTTGCAAATGGAAGACAAGGCTTGGCTGGTGCACAGG
CAGTGGTTCTTAGACCTGCCGTTACCATGGCTGCCCGGAGCAGACACACAAGGATCAAATTGGATACAGA
AAGAGACATTGGTCACTTTCAAAAATCCCCATGCGAAGAAACAGGATGTTGTTGTTTTAGGATCCCAAGA
AGGGGCTATGCATACAGCACTCACAGGGGCCACGGAAATCCAGATGTCATCAGGAAACTTACTGTTCACA
GGACATCTTAAGTGCAGGCTGAGAATGGACAAACTACAGCTCAAAGGAATGTCATATTCTATGTGCACAG
GAAAGTTTAAAGTTGTGAAGGAAATAGCAGAAACACAACATGGAACAATAGTTATCAGAGTACAATATGA
AGGGGACGGTTCTCCGTGCAAGATCCCTTTTGAAATAATGGATTTGGAAAAAAGACATGTCCTAGGTCGC
TTGATCACAGTCAACCCAATTGTTACAGAAAAAGACAGCCCAGTCAACATAGAAGCAGAACCTCCATTCG
GAGACAGTTACATCATTATAGGAGTAGAACCGGGACAACTGAAACTCAGCTGGTTTAAGAAAGGAAGTTC
TATCGGCCAAATGTTTGAGACAACAATGAGAGGAGCGAAGAGAATGGCCATCTTAGGTGACACAGCTTGG
GATTTTGGGTCCCTGGGAGGAGTGTTCACATCTATAGGAAAGGCCCTCCACCAAGTCTTTGGAGCAATCT
ATGGGGCTGCCTTTAGCGGGGTTTCATGGACTGTGAAAATCCTCATAGGAGTCGTCATCACATGGATAGG
AATGAATTCACGCAGCACCTCACTGTCTGTGTCACTAGTATTAGTGGGGGTCGTGACATTGTATTTGGGA
GTCATGGTGCAGGCC

>AB194883.1 Dengue virus 2 E gene for envelope glycoprotein, partial cds, strain: D2/Hu/SriLanka/NIID23/2004
ATGCGTTGTATTGGAATATCAAATAGAGACTTTGTGGAAGGGGTTTCAGGAGGAAGCTGGGTTGACATAG
TCTTAGAACATGGAAGCTGTGTGACAACGATGGCAAAAAACAAACCAACATTGGACTTTGAACTGATAAA
AACAGAAGCCAAGCAACCTGCCACTCTAAGGAAGTACTGTATAGAGGCAAAGCTGACCAACACAACAACA
GCATCTCGATGCCCAACACAAGGGGAACCCAGCCTAAATGAAGAACAGGACAAAAGGTTTGTCTGCAAAC
ATTCCATGGTAGACAGAGGATGGGGAAATGGATGTGGATTATTTGGAAAGGGAGGCATCGTGACCTGTGC
TATGTTCACATGCAAAAAAAACATGGAAGGAAAAATTGTGCAACCAGAAAACCTGGAATACACCATTGTG
GTAACACCTCATTCAGGGGAAGAGAATGCAGTTGGAAATGACACAGGAAAACATGGCAAGGAAATCAAAG
TAACACCACAGAGTTCCATTACAGAAGCAGAACTGACAGGCTACGGCACTGTCACGATGGAGTGCTCTCC
AAGAACGGGCCTCGACTTCAATGAGATGGTGTTGCTGCAAATGGAAAATAAGGCTTGGCTGGTGCACAGG
CAATGGTTCTTAGACCTGCCGTTACCATGGTTGCCCGGAGCGGACATACAAGGATCAAATTGGATACAGA
AGGAGACGTTGGTCACCTTCAAAAATCCCCATGCGAAGAAACAGGATGTTGTTGTTTTAGGATCCCAAGA
AGGGGCTATGCATACAGCACTTACAGGGGCCACGGAAATCCAGATGTCATCAGGAAACCTACTGTTCACA
GGACATCTCAAGTGCAGGCTGAGAATGGATAAATTACAGCTCAAAGGAATGTCATACTCTATGTGTACAG
GAAAGTTTAAAGTTGTAAAGGAAATAGCAGAAACACAACATGGAACAATAGTTGTTAGAGTACAATATGA
AGGGGATGGCTCTCCATGTAAAATCCCTTTTGAGATAATGGATTTGGAAAAAAGACATGTCTTAGGTCGC
CTGATTACAGTCAACCCAATCGTCACAGAAAAAGACAGTCCAGTCAACATAGAAGCAGAACCTCCATTCG
GAGACAGCTACATCATTATAGGAGTAGAACCGGGACAACTGAAGCTCAGCTGGTTTAAGAAAGGAAGCTC
AATCGGCCAAATGTTCGAGACAACAATGAGAGGAGCGAAGAGAATGGCCATTTTAGGTGACACAGCCTGG
GATTTTGGATCCCTGGGAGGAGTGTTCACATCTATAGGAAAGGCCCTCCACCAAGTTTTTGGAGCAATCT
ATGGGGCTGCCTTCAGTGGGGTCTCATGGACTATGAAAATCCTCATAGGAGTTGTCATCACATGGATAGG
AATGAATTCACGTAGCATCCCACTGTCTGTGTCACTAGTATTAGTGGGAGTCGTGACATTGTATTTGGGA
GTTATGGTGCAGGCT

>AB194882.1 Dengue virus 2 E gene for envelope glycoprotein, partial cds, strain: D2/Hu/Thailand/NIID20/2004
ATGCGTTGCATAGGAATATCAAATAGAGACTTTGTAGAAGGGGTTTCAGGAGGAAGTTGGGTTGACATAG
TCTTAGAACACGGAAGCTGTGTGACGACGATGGCAAAAAACAAACCAACATTGGATTTTGAACTGATAAA
AACGGAAGCCAAACAGCCTGCCACCCTAAGGAAGTACTGCATAGAAGCAAAACTAACCAACACAACAACA
GAATCCCGTTGCCCAACACAAGGGGAACCCAGCCTAAAAGAAGAGCAGGATAAGAGGTTCGTCTGCAAAC
ACTCCATGGTAGACAGAGGATGGGGAAATGGATGTGGATTATTTGGAAAGGGAGGCATTGTGACCTGTGC
TATGTTCACATGCAAAAAGAACATGGAAGGAAAAATCGTGCAACCAGAAAACTTGGAATACACCATTGTG
GTAACACCTCACTCAGGGGAAGAGCATGCGGTCGGAAATGACACAGGAAAACACGGCAAGGAAATCAAAG
TAACACCACAGAGTTCCATCACAGAAGCAGAATTGACAGGTTATGGCACCGTCACGATGGAGTGCTCCCC
GAGAACAGGCCTCGACTTCAATGAGATGGTGTTGCTGCAGATGGAAAATAAAGCTTGGCTGGTGCATAGG
CAATGGTTTCTAGACCTGCCATTACCATGGCTGCCCGGAGCGGATAAACAAGAGTCAAATTGGATACAGA
AAGAAACATTGGTCACTTTCAAAAATCCCCATGCGAAGAAACAGGATGTTGTTGTTTTAGGATCCCAAGA
AGGGGCCATGCATACAGCACTCACAGGAGCCACAGAAATCCAAATGTCGTCAGGAAACTTGCTCTTCACT
GGACATCTCAAGTGCAGGCTGAGAATGGACAAGCTACAGCTTAAAGGAATGTCATACTCTATGTGCACAG
GAAAGTTTAAAGTTGTGAAGGAAATAGCAGAAACACAACATGGAACGATAGTTATCAGAGTGCAATATGA
AGGGGACGGCTCTCCATGTAAAATCCCTTTTGAGATAATGGATTTGGAAAAAAGATATGTCTTAGGCCGC
CTGATCACAGTCAACCCAATTGTAACAGAAAAAGATAGCCCAGTCAACATAGAAGCAGAACCTCCATTCG
GAGACAGTTACATCATCATAGGAGTAGAGCCGGGACAACTGAAGCTCAACTGGTTCAAGAAAGGAAGTTC
TATCGGCCAAATGTTTGAGACAACGATGAGAGGGGCGAAGAGAATGGCCATTTTGGGTGACACAGCCTGG
GACTTCGGATCCCTGGGAGGAGTGTTTACATCTATAGGAAAAGCTCTCCACCAAGTCTTTGGAGCAATCT
ATGGAGCTGCCTTCAGTGGGGTTTCATGGACCATGAAAATCCTCATAGGAGTCATTATCACATGGATAGG
AATGAACTCACGCAGCACCTCACTGTCTGTGTCACTAGTACTGGTGGGAATTGTGACACTGTATTTGGGA
GTCATGGTGCAGGCC

>FJ375135.1 Dengue virus 3 isolate BR/2005/RJ79941 polyprotein gene, partial cds
TTCCACTTGACTTCACGAGATGGAGAGCCGCGCATGATTGTGGGGAAGAATGAAAGAGGAAAATCCCTAC
TTTTTAAGACAGCCTCTGGAATCAACATGTGCACACTCATAGCCATGGACTTAGGAGAGATGTGTGATGA
CACGGTCACTTACAAATGCCCCCACATTACCGAAGTGGAACCTGAAGACATTGACTGCTGGTGCAACCTT
ACATCAACATGGGTGACTTACGGAACGTGCAATCAAGCCGGAGAGCGTAGACGCGACAAGAGATCAGTGG
CGTTAGCTCCCCATGTCGGCATGGGACTAGACACACGCACCCAAACCTGGATGTCGGCTGAAGGAGCTTG
GAGGCAAGTCGAGAAGGTAGAGACATGGGCCCTTAGGCACCCAGGGTTCACCATACTAGCCCTATTTCTT
GCCCATTACATAGGCACATCCTTGACCCAGAAGGTGGTTATTTTTATACTACTAATGCTGGTCACCCCAT
CCATGACAATGAGATGTGTGGGAGTAGGAAACAGAGATTTTGTGGAAGGTCTATCAGGAGCTACGTGGGT
TGACGTGGTGCTCGAGCACGGGGGGTGTGTGACTACCATGGCTAAGAACAAGCCAACGTTGGATATAGAG
CTTCAGAAGACCGAGGCCACCCAATTGGCGACCCTAAGGAAGCTATGCATTGAGGGGAAAATTACCAACA
TAACAACTGACTCAAGATGTCCTACCCAAGGGGAAGCGGTTTTGCCTGAGGAGCAGGACCAGAACTACGT
GTGTAAGCATACATACGTAGACAGAGGCTGGGGGAACGGATGTGGTTTGTTTGGCAAGGGAAGCTTGGTA
ACATGTGCGAAATTTCAATGCCTGGAACCAATAGAGGGAAAAGTGGTGCAGTATGAGAACCTCAAATACA
CCGTCATCATCACAGTGCACACAGGAGATCAACATCAGGTGGGAAATGAAACGCAGGGAGTCACGGCTGA
GATAACACCTCAGGCATCAACCACTGAAGCCATCTTGCCTGAATATGGAACCCTCGGGCTAGAATGCTCA
CCACGGACAGGTTTGGATTTCAATGAAATGATCTTGCTAACAATGAAGAACAAAGCATGGATGGTACATA
GACAATGGTTTTTTGACCTACCTCTACCATGGACATCAGGAGCTACAACGGAAACACCAACCTGGAACAG
GAAGGAGCTTCTTGTGACATTTAAAAATGCACATGCGAAGAAACAAGAAGTGGTTGTCCTTGGATCGCAA
GAGGGAGCAATGCATACCGCATTGACAGGAGCTACAGAAATCCAAAACTCAGGAGGCACAAGTATTTTTG
CGGGGCATTTAAAATGTAGACTTAAGATGGACAAATTGGAACTCAAGGGGATGAGCTATGCAATGTGCAC
GAATACCTTTGTGTTGAAGAAAGAAGTCTCAGAAACGCAGCATGGGACAATACTCATTAAGGTCGAGTAC
AAAGGGGAAGATGCACCTTGCAAGATTCCTTTCTCCACAGAGGATGGACAAGGGAAAGCTCACAATGGCA
GACTGATTACAGCCAACCCAGTGGTGACTAAGAAGGAGGAGCCTGTCAATATTGAGGCTGAACCTCCTTT
TGGGGAAAGTAATATAGTGATTGGAATTGGAGACAAAGCCCTGAAAATCAACTGGTACAGGAAGGGAAGC
TCTATTGGGAAGATGTTCGAGGCCACTGCCAGAGGTGCAAGGCGCATGGCCATCTTGGGAGACACAGCCT
GGGACTTTGGATCAGTGGGTGGTGTTCTGAACTCATTAGGCAAAATGGTGCACCAAATATTCGGAAGTGC
TTACACAGCCCTATTCAGTGGAGTCTCTTGGGTAATGAAAATCGGAATAGGAGTTCTCTTGACTTGGATA
GGGTTGAATTCAAAAAACACATCCATGTCATTTTCATGCATTGCGATAGGAATCATCACACTCTATCTGG
GAGCTGTGGTGCAAGCT

>FJ375134.1 Dengue virus 3 isolate BR/2004/RJ78670 polyprotein gene, partial cds
TTCCACTTGACTTCACGAGATGGAGAGCCGCGCATGATTGTGGGGAAGAATGAAAGAGGAAAATCCCTAC
TTTTTAAGACAGCCTCTGGGAACAACATGTGCACACTCATAGCCATGGACTTGGGAGAGATGTGTGATGA
CACGGTCACTTACAAATGCCCCCACATTACCGAAGTGGAACCTGAAGACATTGACTGCTGGTGCAACCTT
ACATCAACATGGGTGACTTACGGAACGTGCAATCAAGCCGGAGAGCGTAGACGCGACAAGAGATCAGTGG
CGTTGGCTCCCCATGTCGGCATGGGACTAGACACACGCACCCAAACCTGGATGTCGGCTGAAGGAGCTTG
GAGGCAAGTCGAGAAGGTAGAGACATGGGCCCTTAGGCACCCAGGGTTCACCATACTAGCCCTATTTCTT
GCCCATTACATAGGCACATCCTTGACCCAGAAGGTGGTTATTTTTATACTACTAATGCTGGTCACCCCAT
CCATGACAATGAGATGTGTGGGAGTAGGAAACAGAGATTTTGTGGAAGGTCTATCAGGAGCTACGTGGGT
TGACGTGGTGCTCGAGCACGGGGGGTGTGTGACTACCATGGCTAAGAACAAGCCAACGTTGGATATAGAG
CTTCAGAAGACCGAGGCCACCCAATTGGCGACCCTAAGGAAGCTATGCATTGAGGGGAAAATTACCAACA
TAACAACTGACTCAAGATGTCCTACCCAAGGGGAAGCGGTTTTGCCTGAGGAGCAGGACCAGAACTACGT
GTGTAAGCATACATACGTAGACAGGGGCTGGGGGAACGGATGTGGTTTGTTTGGCAAGGGAAGCTTGGTA
ACATGTGCGAAATTTCAATGCCTGGAACCAATAGAGGGAAAAGTGGTGCAGTATGAGAACCTCAAATACA
CCGTCATCATCACAGTGCACACAGGAGATCAACACCAGGTGGGAAATGAAACGCAGGGAGTCACAGCTGA
GATAACACCTCAGGCATCAACCACTGAAGCCATCTTGCCTGAATATGGAACCCTTGGGCTAGAATGCTCA
CCACGGACAGGTTTGGATTTCAATGAAATGATCTTGCTAACAATGAAGAACAAAGCATGGATGGTACATA
GACAATGGTTTTTTGACCTACCTCTACCATGGACATCAGGAGCTACAACGGAAACACCAACCTGGAACAG
GAAGGAGCTTCTTGTGACATTTAAAAACGCACATGCGAAGAAACAAGAAGTAGTTGTCCTTGGATCGCAA
GAGGGAGCAATGCATACCGCATTGACAGGAGCCACAGAAATCCAAAACTCAGGAGGCACAAGTATTTTTG
CGGGGCATTTAAAATGTAGACTTAAGATGGACAAATTGGAACTCAAGGGGATGAGCTATGCAATGTGCAC
GAATACCTTTGTGTTGAAGAAAGAAGTCTCAGAAACGCAGCATGGGACAATACTCATTAAGGTCGAGTAC
AAAGGGGAAGATGCACCTTGTAAGATTCCTTTCTCCACAGAGGATGGACAAGGGAAAGCTCACAATGGCA
GACTGATTACAGCCAACCCAGTGGTGACTAAGAAGGAGGAGCCTGTCAATATTGAGGCTGAACCTCCTTT
TGGGGAAAGTAATATAGTGATTGGAACTGGAGACAAAGCCCTGAAAATCAACTGGTACAGGAAGGGAAGC
TCTATTGGGAAGATGTTCGAGGCCACTGCCAGAGGTGCAAGGCGCATGGCCATCTTGGGAGACACAGCTT
GGGACTTTGGATCAGTGGGTGGTGTTCTGAACTCATTAGGCAAAATGGTGCACCAAATATTCGGAAGTGC
TTACACAGCCCTATTCAGTGGAGTCTCTTGGGTAATGAAAATCGGAATAGGAGTTCTCTTGACTTGGATA
GGATTGAATTCAAAAAACACATCCATGTCATTTTCATGCATTGCGATAGGAATCATTACGCTCTATCTGG
GAGCTGTGGTGCAAGCT

>EU617038.1 Dengue virus 3 strain D3_RP/2167/2006 envelope protein (E) gene, partial cds
ATGAGATGTGTGGGAGTGGGAAACAGAGATTTTGTGGAAGGTCTATCAGGAGCTACGTGGGTTGACGTGG
TGCTCGAGCACGGGGGGTGTGTGACTACCATGGCTAAGAACAAGCCAACGTTGGATATAGAGCTTCAGAA
GACCGAGGCCACCCAATTGGCGACCCTAAGGAAGCTATGCATTGAGGGGAAAATTACCAACATAACAACT
GACTCAAGATGTCCCACCCAAGGGGAAGCGGTTTTGCCTGAGGAGCAGGACCAGAACTACGTGTGTAAGC
ATACATACGTAGACAGAGGCTGGGGGAACGGATGTGGTTTGTTTGGCAAGGGAAGCTTGGTAACATGTGC
GAAATTTCAATGCCTGGAACTAATAGAGGGAAAAGTGGTGCAGTATGAGAACCTCAAATACACCGTCATC
ATCACAGTGCACACAGGAGACCAACACCAGGTGGGAAATGAAACGCAGGGAGTCACGGCTGAGATAACAC
CTCAGGCATCAACCACTGAAGCCATCTTGCCTGAATATGGAACCCTTGGGCTAGAATGCTCACCACGGAC
AGGTTTGGATTTCAATGAAATGATCTTGCTAACAATGAAGAACAAAGCATGGATGGTACATAGACAATGG
TTTTTTGACCTACCTCTACCATGGACATCAGGAGCTACAACGGAAACACCAACCTGGAACAGGAAGGAGC
TTCTTGTGACATTTAAAAACGCACATGCGAAGAAACAAGAAGTAGTTGTCCTTGGATCGCAAGAGGGAGC
AATGCATACCGCATTGACAGGAGCCACAGAAATCCAAAACTCAGGAGGCACAAGTATTTTTGCGGGGCAT
TTAAAATGTAGACTTAAGATGGACAAATTGGAACTCAAAGGGATGAGCTATGCAATGTGCACGAATACCT
TTGTGTTGAAGAAAGAAGTCTCAGAAACGCAGCATGGGACAATACTCATCAAGGTCGAGTACAAAGGGGA
AGATGCACCTTGCAAGATTCCTTTCTCCACAGAGGATGGACAAGGGAATGCTCACAATGGCAGACTGATT
ACAGCCAACCCAGTGGTGACTAAGAAGGAGGAGCCTGTCAATATTGAGGCTGAACCTCCTTTTGGGGAAA
GTAATATAGTGATTGGAACTGGAGACAACGCTTTGAAAATCAACTGGTATAAGAAAGGAAGCTCTATTGG
GAAGATGTTCGAGGCCACTGCCAGAGGTGCAAGGCGCATGGCCATCTTGGGAGACACAGCTTGGGACTTT
GGATCAGTGGGTGGTGTTCTGAACTCATTAGGTAAAATGGTGCACCAAATATTCGGAAGTGCTTACACAG
CCCTATTCAGTGGAGTCTCTTGGGTAATGAAAATCGGAATAGGAGTTCTCTTGACTTGGATAGGGTTGAA
TTCAAAAAACACATCCATGTCATTTTCATGCATTGCGATAGGAATCATTACACTCTATCTAGGAGCTGTG
GTGCAAGCT

>EU617037.1 Dengue virus 3 strain D3_RP/2121/2006 envelope protein (E) gene, partial cds
ATGAGATGTGTGGGAGTGGGAAACAGAGATTTTGTGGAAGGTCTATCAGGAGCTACGTGGGTTGACGTGG
TGCTCGAGCACGGGGGGTGTGTGACTACCATGGCTAAGAACAAGCCAACGTTGGATATAGAGCTTCAGAA
GACCGAGGCCACCCAATTGGCGACCCTAAGGAAGCTATGCATTGAGGGGAAAATTACCAACATAACAACT
GACTCAAGATGTCCCACCCAAGGGGAAGCGGTTTTGCCTGAGGAGCAGGACCAGAACTACGTGTGTAAGC
ATACATACGTAGACAGAGGCTGGGGGAACGGATGTGGTTTGTTTGGCAAGGGAAGCTTGGTAACATGTGC
GAAATTTCAATGCCTGGAACTAATAGAGGGAAAAGTGGTGCAGTATGAGAACCTCAAATACACCGTCATC
ATCACAGTGCACACAGGAGACCAACACCAGGTGGGAAATGAAACGCAGGGAGTCACGGCTGAGATAACAC
CTCAGGCATCAACCACTGAAGCCATCTTGCCTGAATATGGAACCCTTGGGCTAGAATGCTCACCACGGAC
AGGTTTGGATTTCAATGAAATGATCTTGCTAACAATGAAGAACAAAGCATGGATGGTACATAGACAATGG
TTTTTTGACCTACCTCTACCATGGACATCAGGAGCTACAACGGAAACACCAACCTGGAACAGGAAGGAGC
TTCTTGTGACATTTAAAAACGCACATGCGAAGAAACAAGAAGTAGTTGTCCTTGGATCGCAAGAGGGAGC
AATGCATACCGCATTGACAGGAGCCACAGAAATCCAAAACTCAGGAGGCACAAGTATTTTTGCGGGGCAT
TTAAAATGTAGACTTAAGATGGACAAATTGGAACTCAAAGGGATGAGCTATGCAATGTGCACGAATACCT
TTGTGTTGAAGAAAGAAGTCTCAGAAACGCAGCATGGGACAATACTCATCAAGGTCGAGTACAAAGGGGA
AGATGCACCTTGCAAGATTCCTTTCTCCACAGAGGATGGACAAGGGAATGCTCACAATGGCAGACTGATT
ACAGCCAACCCAGTGGTGACTAAGAAGGAGGAGCCTGTCAATATTGAGGCTGAACCTCCTTTTGGGGAAA
GTAATATAGTGATTGGAACTGGAGACAACGCTTTGAAAATCAACTGGTATAAGAAAGGAAGCTCTATTGG
GAAGATGTTCGAGGCCACTGCCAGAGGTGCAAGGCGCATGGCCATCTTGGGAGACACAGCTTGGGACTTT
GGATCAGTGGGTGGTGTTCTGAACTCATTAGGTAAAATGGTGCACCAAATATTCGGAAGTGCTTACACAG
CCCTATTCAGTGGAGTCTCTTGGGTAATGAAAATCGGAATAGGAGTTCTCTTGACTTGGATAGGGTTGAA
TTCAAAAAACACATCCATGTCATTTTCATGCATTGCGATAGGAATCATTACACTCTATCTAGGAGCTGTG
GTGCAAGCT

>EU617036.1 Dengue virus 3 strain D3_RP/1690/2006 envelope protein (E) gene, partial cds
ATGAGATGTGTGGGAGTGGGAAACAGAGATTTTGTGGAAGGTCTATCAGGAGCTACGTGGGTTGACGTGG
TGCTCGAGCACGGGGGGTGTGTGACTACCATGGCTAAGAACAAGCCAACGTTGGATATAGAGCTTCAGAA
GACCGAGGCCACCCAATTGGCGACCCTAAGGAAGCTATGCATTGAGGGGAAAATTACCAACATAACAACT
GACTCAAGATGTCCCACCCAAGGGGAAGCGGTTTTGCCTGAGGAGCAGGACCAGAACTACGTGTGTAAGC
ATACATACGTAGACAGAGGCTGGGGGAACGGATGTGGTTTGTTTGGCAAGGGAAGCTTGGTAACATGTGC
GAAATTTCAATGCCTGGAACTAATAGAGGGAAAAGTGGTGCAGTATGAGAACCTCAAATACACCGTCATC
ATCACAGTGCACACAGGAGACCAACACCAGGTGGGAAATGAAACGCAGGGAGTCACGGCTGAGATAACAC
CTCAGGCATCAACCACTGAAGCCATCTTGCCTGAATATGGAACCCTTGGGCTAGAATGCTCACCACGGAC
AGGTTTGGATTTCAATGAAATGATCTTGCTAACAATGAAGAACAAAGCATGGATGGTACATAGACAATGG
TTTTTTGACCTACCTCTACCATGGACATCAGGAGCTACAACGGAAACACCAACCTGGAACAGGAAGGAGC
TTCTTGTGACATTTAAAAACGCACATGCGAAGAAACAAGAAGTAGTTGTCCTTGGATCGCAAGAGAGAGC
AATGCATACCGCATTGACAGGAGCCACAGAAATCCAAAACTCAGGAGGCACAAGTATTTTTGCGGGGCAT
TTAAAATGTAGACTTAAGATGGACAAATTGGAACTCAAAGGGATGAGCTATGCAATGTGCACGAATACCT
TTGTGTTGAAGAAAGAAGTCTCAGAAACGCAGCATGGGACAATACTCATCAAGGTCGAGTACAAAGGGGA
AGATGCACCTTGCAAGATTCCTTTCTCCACAGAGGATGGACAAGGGAATGCTCACAATGGCAGACTGATT
ACAGCCAACCCAGTGGTGACTAAGAAGGAGGAGCCTGTCAATATTGAGGCTGAACCTCCTTTTGGGGAAA
GTAATATAGTGATTGGAACTGGAGACAACGCTTTGAAAATCAACTGGTATAAGAAAGGAAGCTCTATTGG
GAAGATGTTCGAGGCCACTGCCAGAGGTGCAAGGCGCATGGCCATCTTGGGAGACACAGCTTGGGACTTT
GGATCAGTGGGTGGTGTTCTGAACTCATTAGGTAAAATGGTGCACCAAATATTCGGAAGTGCTTACACAG
CCCTATTCAGTGGAGTCTCTTGGGTAATGAAAATCGGAATAGGAGTTCTCTTGACTTGGATAGGGTTGAA
TTCAAAAAACACATCCATGTCATTTTCATGCATTGCGATAGGAATCATTACACTCTATCTAGGAGCTGTG
GTGCAAGCT

>EU617035.1 Dengue virus 3 strain D3_RP/549/2006 envelope protein (E) gene, partial cds
ATGAGATGTGTGGGAGTAGGAAACAGAGATTTTGTGGAAGGTCTATCAGGAGCTACGTGGGTTGACGTGG
TGCTCGAGCACGGAGGGTGTGTGACTACCATGGCTAAGAACAAGCCAACGTTGGATATAGAGCTTCAGAA
GACCGAGGCCACCCAATTGGCGACCCTAAGGAAGCTATGCATTGAGGGGAAAATTACCAACATAACAACT
GACTCAAGATGTCCTACCCAAGGGGAAGCGGTTTTGCCTGAGGAGCAGGACCAGAACTACGTGTGTAAGC
ATACATACGTAGACAGAGGCTGGGGGAACGGATGTGGTTTGTTTGGCAAGGGAAGCTTGGTAACATGTGC
GAAATTTCAATGCCTGGAACCAATAGAGGGAAAAGTGGTGCAATATGAGAACCTCAAATACACCGTCATC
ATCACAGTGCACACAGGAGATCAACACCAGGTGGGAAACGAAACGCAGGGAGTCACGGCTGAGATAACAC
CTCAGGCATCAACCACTGAAGCCATCTTGCCTGAATATGGAACCCTTGGGTTAGAATGTTCACCACGGAC
AGGTTTGGATTTCAATGAAATGATCTTGCTAACAATGAAGAACAAAGCATGGATGGTACATAGACAATGG
TTTTTTGACCTACCTCTACCATGGACATCAGGAGCTACAACGGAAACACCAACCTGGAACAGGAAGGAGC
TTCTTGTGACATTTAAAAACGCACATGCGAAGAAACAAGAAGTAGTTGTCCTTGGATCGCAAGAGGGAGC
AATGCATACCGCATTGACAGGAGCCACAGAAATCCAAAACTCAGGAGGCACAAGTATTTTTGCGGGGCAC
TTAAAATGTAGACTCAAGATGGACAAATTGGAACTCAAGGGGATGAGCTATGCAATGTGCACGAATACCT
TTGTGTTGAAGAAAGAAGTCTCAGAAACGCAGCATGGGACAATACTCATTAAGGTCGAGTACAAAGGGGA
AGATGCACCTTGCAAGATTCCTTTCTCCACAGAGGATGGACAAGGGAAAGCCCACAATGGCAGGCTGATT
ACAGCCAACCCAGTGGTGACTAAGAAGGACGAGCCTGTCAATATTGAGGCTGAACCTCCTTTCGGGGAAA
GTAACATAGTGATTGGAATTGGAGACAACGCCTTGAAAATCAACTGGTATAAGAAAGGAAGCTCCATTGG
GAAGATGTTCGAGGCCACTGCCAGAGGTGCAAGGCGCATGGCCATCTTGGGAGACACAGCCTGGGACTTT
GGATCAGTGGGTGGTGTTCTGAACTCATTAGGCAAAATGGTGCACCAAATATTCGGAAGTGCTTACACAG
CCCTATTCAGTGGAGTCTCTTGGGTAATGAAAATCGGAATAGGAGTTCTCTTGACTTGGATAGGGTTGAA
TTCAAAAAACACATCCATGTCATTTTCATGCATTGCGATAGGAATCATTACACTCTATCTGGGAGCTGTG
GTGCAAGCT

>EU617034.1 Dengue virus 3 strain D3_RP/Val/2006 envelope protein (E) gene, partial cds
ATGAGATGTGTGGGAGTAGGAAACAGAGATTTTGTGGAAGGTCTATCAGGAGCTACGTGGGTTGACGTGG
TGCTCGAGCACGGAGGGTGTGTGACTACCATGGCTAAGAACAAGCCAACGTTGGATATAGAGCTTCAGAA
GACCGAGGCCACCCAATTGGCGACCCTAAGGAAGCTATGCATTGAGGGGAAAATTACCAACATAACAACT
GACTCAAGATGTCCTACCCAAGGGGAAGCGGTTTTGCCTGAGGAGCAGGACCAGAACTACGTGTGTAAGC
ATACATACGTAGACAGAGGCTGGGGGAACGGATGTGGTTTGTTTGGCAAGGGAAGCTTGGTAACATGTGC
GAAATTTCAATGCCTGGAACCAATAGAGGGAAAAGTGGTGCAATATGAGAACCTCAAATACACCGTCATC
ATCACAGTGCACACAGGAGATCAACACCAGGTGGGAAACGAAACGCAGGGAGTCACGGCTGAGATAACAC
CTCAGGCATCAACCACTGAAGCCATCTTGCCTGAATATGGAACCCTTGGGTTAGAATGCTCACCACGGAC
AGGTTTGGATTTCAATGAAATGATCTTGCTAACAATGAAGAACAAAGCATGGATGGTACATAGACAATGG
TTTTTTGACCTACCTCTACCATGGACATCAGGAGCTACAACGGAAACACCAACCTGGAACAGGAAGGAGC
TTCTTGTGACATTTAAAAACGCACATGCGAAGAAACAAGAAGTAGTTGTCCTTGGATCGCAAGAGGGAGC
AATGCATACCGCATTGACAGGAGCCACAGAAATCCAAAACTCAGGAGGCACAAGTATTTTTGCGGGGCAC
TTAAAATGTAGACTCAAGATGGACAAATTGGAACTCAAGGGGATGAGCTATGCAATGTGCACGAATACCT
TTGTGTTGAAGAAAGAAGTCTCAGAAACGCAGCATGGGACAATACTCATTAAGGTCGAGTACAAAGGGGA
AGATGCACCTTGCAAGATTCCTTTCTCCACAGAGGATGGACAAGGGAAAGCCCACAATGGCAGACTGATT
ACAGCCAACCCAGTGGTGACTAAGAAGGACGAGCCTGTCAATATTGAGGCTGAACCTCCTTTCGGGGAAA
GTAACATAGTGATTGGAATTGGAGACAACGCCTTGAAAATCAACTGGTATAAGAAAGGAAGCTCCATTGG
GAAGATGTTCGAGGCCACTGCCAGAGGTGCAAGGCGCATGGCCATCTTGGGAGACACAGCCTGGGACTTT
GGATCAGTGGGTGGTGTTCTGAACTCTTTAGGCAAAATGGTGCACCAAATATTCGGAAGTGCTTACACAG
CCCTATTCAGTGGAGTCTCTTGGGTAATGAAAATCGGAATAGGAGTTCTCTTGACTTGGATAGGGTTGAA
TTCAAAAAACACATCCATGTCATTTTCATGCATTGCGATAGGAATCATTACACTCTATCTGGGAGCTGTG
GTGCAAGCT

>EU617033.1 Dengue virus 3 strain D3_RP/AAF/2007 envelope protein (E) gene, partial cds
ATGAGATGTGTGGGAGTAGGAAACAGAGATTTTGTAGAAGGTCTATCAGGAGCTACGTGGGTTGACGTGG
TGCTCGAGCACGGGGGGTGTGTGACTACCATGGCTAAGAACAAGCCAACGTTGGATATAGAGCTTCAGAA
GACCGAGGCCACCCAATTGGCGACCCTAAGGAAACTATGCATTGAGGGGAAAATTACCAACATAACAACT
GACTCAAGATGTCCTACCCAAGGGGAAGCGGTTTTGCCTGAGGAGCAGGACCAGAACTACGTGTGTAAGC
ATACATACGTAGACAGAGGCTGGGGGAACGGATGTGGTTTGTTTGGCAAGGGAAGCTTGGTAACATGTGC
GAAATTTCAATGCTTGGAACCAATAGAGGGAAAAGTGGTGCAGTATGAGAACCTCAAATACACCGTCATC
ATCACAGTGCACACAGGAGATCAACACCAGGTGGGAAATGAAACGCAGGGAGTCACGGCTGAGATAACAC
CTCAGGCATCAACCACTGAAGCCATCTTGCCTGAATATGGAACCCTTGGGCTAGAATGCTCACCACGGAC
AGGTTTGGATTTCAATGAAATGATCTTGCTAACAATGAAGAACAAAGCATGGATGGTACATAGACAATGG
TTTTTTGACCTACCTCTACCATGGACATCAGGAGCTACAACGGAAACACCAACCTGGAACAGGAAGGAGC
TTCTTGTGACATTTAAAAACGCACACGCGAAGAAAGAAGAAGTGGTTGTCCTTGGATCGCAAGAGGGAGC
AATGCATACCGCATTAACAGGAGCCACAGAAATCCAAAACTCAGGAGGCACAAGTATTTTTGCAGGGCAT
TTAAAATGTAGACTTAAGATGGACAAATTGGAACTCAAGGGGATGAGCTATGCAATGTGCACGAATACCT
TTGTGTTGAAGAAAGAAGTCTCAGAAACGCAGCATGGGACAATACTCATTAAGGTCGAGTACAGAGGGGA
AGATGCACCTTGCAAGATTCCTTTCTCCACAGAGGATGGACAAGGGAAAGCTCACAATGGCAGACTGATT
ACAGCCAACCCAGTGGTGACTAAGAAGGAGGAGCCTGTCAATATCGAGGCTGAACCTCCTTTTGGGGAAA
GTAATATAGTGATTGGAATTGGAGACAACGCCTTGAAAATCAACTGGTATAAGAAAGGAAGCTCTATTGG
GAAGATGTTCGAGGCCACTGCCAGAGGTGCAAGGCGCATGGCCATCTTGGGAGACACAGCTTGGGACTTT
GGATCAGTGGGTGGTGTTCTGAACTCATTAGGCAAAATGGTGCACCAAATATTCGGAAGTGCTTACACAG
CCCTATTCAGTGGAGTCTCTTGGGTAATGAAAATCGGAATAGGAATTCTCTTGACTTGGATAGGGTTGAA
TTCAAAAAACACATCCATGTCATTTTCATGCATTGCGATAGGAATCATTACACTCTATCTGGGAGCTGTG
GTGCAAGCT

>EU617032.1 Dengue virus 3 strain D3_RP/597/2006 envelope protein (E) gene, partial cds
ATGAGATGTGTGGGAGTGGGAAACAGAGATTTTGTGGAAGGTCTATCAGGAGCTACGTGGGTTGACGTGG
TGCTCGAGCACGGGGGGTGTGTGACTACCATGGCTAAGAACAAGCCAACGTTGGATATAGAGCTTCAGAA
GACCGAGGCCACCCAATTGGCGACCCTAAGGAAGCTATGCATTGAGGGGAAAATTACCAACATAACAACT
GACTCAAGATGTCCCACCCAAGGGGAAGCGGTTTTGCCTGAGGAGCAGGACCAGAACTACGTGTGTAAGC
ATACATACGTAGACAGAGGCTGGGGGAACGGATGTGGTTTGTTTGGCAAGGGAAGCTTGGTAACATGTGC
GAAATTTCAATGCCTGGAACTAATAGAGGGAAAAGTGGTGCAGTATGAGAACCTCAAATACACCGTCATC
ATCACAGTGCACACAGGAGACCAACACCAGGTGGGAAATGAAACGCAGGGAGTCACGGCTGAGATAACAC
CTCAGGCATCAACCACTGAAGCCATCTTGCCTGAATATGGAACCCTTGGGCTAGAATGCTCACCACGGAC
AGGTTTGGATTTCAATGAAATGATCTTGCTAACAATGAAGAACAAAGCATGGATGGTACATAGACAATGG
TTTTTTGACCTACCTCTACCATGGACATCAGGAGCTACAACGGAAACACCAACCTGGAACAGGAAGGAGC
TTCTTGTGACATTTAAAAACGCACATGCGAAGAAACAAGAAGTAGTTGTCCTTGGATCGCAAGAGGGAGC
AATGCATACCGCATTGACAGGAGCCACAGAAATCCAAAACTCAGGAGGCACAAGTATTTTTGCGGGGCAT
TTAAAATGTAGACTTAAGATGGACAAATTGGAACTCAAAGGGATGAGCTATGCAATGTGCACGAATACCT
TTGTGTTGAAGAAAGAAGTCTCAGAAACGCAGCATGGGACAATACTCATCAAGGTCGAGTACAAAGGGGA
AGATGCACCTTGCAAGATTCCTTTCTCCACAGAGGATGGACAAGGGAATGCTCACAATGGCAGACTGATT
ACAGCCAACCCAGTGGTGACTAAGAAGGAGGAGCCTGTCAATATTGAGGCTGAACCTCCTTTTGGGGAAA
GTAATATAGTGATTGGAACTGGAGACAACGCTTTGAAAATCAACTGGTATAAGAAAGGAAGCTCTATTGG
GAAGATGTTCGAGGCCACTGCCAGAGGTGCAAGGCGCATGGCCATCTTGGGAGACACAGCTTGGGACTTT
GGATCAGTGGGTGGTGTTCTGAACTCATTAGGTAAAATGGTGCACCAAATATTCGGAAGTGCTTACACAG
CCCTATTCAGTGGAGTCTCTTGGGTAATGAAAATCGGAATAGGAGTTCTCTTGACTTGGATAGGGTTGAA
TTCAAAAAACACATCCATGTCATTTTCATGCATTGCGATAGGAATCATTACACTCTATCTAGGAGCTGTG
GTGCAAGCT

>EU617031.1 Dengue virus 3 strain D3_RP/590/2006 envelope protein (E) gene, partial cds
ATGAGATGTGTGGGAGTGGGAAACAGAGATTTTGTGGAAGGTCTATCAGGAGCTACGTGGGTTGACGTGG
TGCTCGAGCACGGGGGGTGTGTGACTACCATGGCTAAGAACAAGCCAACGTTGGATATAGAGCTTCAGAA
GACCGAGGCCACCCAATTGGCGACCCTAAGGAAGCTATGCATTGAGGGGAAAATTACCAACATAACAACT
GACTCAAGATGTCCCACCCAAGGGGAAGCGGTTTTGCCTGAGGAGCAGGACCAGAACTACGTGTGTAAGC
ATACATACGTAGACAGAGGCTGGGGGAACGGATGTGGTTTGTTTGGCAAGGGAAGCTTGGTAACATGTGC
GAAATTTCAATGCCTGGAACTAATAGAGGGAAAAGTGGTGCAGTATGAGAACCTCAAATACACCGTCATC
ATCACAGTGCACACAGGAGACCAACACCAGGTGGGAAATGAAACGCAGGGAGTCACGGCTGAGATAACAC
CTCAGGCATCAACCACTGAAGCCATCTTGCCTGAATATGGAACCCTTGGGCTAGAATGCTCACCACGGAC
AGGTTTGGATTTCAATGAAATGATCTTGCTAACAATGAAGAACAAAGCATGGATGGTACATAGACAATGG
TTTTTTGACCTACCTCTACCATGGACATCAGGAGCTACAACGGAAACACCAACCTGGAACAGGAAGGAGC
TTCTTGTGACATTTAAAAACGCACATGCGAAGAAACAAGAAGTAGTTGTCCTTGGATCGCAAGAGGGAGC
AATGCATACCGCATTGACAGGAGCCACAGAAATCCAAAACTCAGGAGGCACAAGTATTTTTGCGGGGCAT
TTAAAATGTAGACTTAAGATGGACAAATTGGAACTCAAAGGGATGAGCTATGCAATGTGCACGAATACCT
TTGTGTTGAAGAAAGAAGTCTCAGAAACGCAGCATGGGACAATACTCATCAAGGTCGAGTACAAAGGGGA
AGATGCACCTTGCAAGATTCCTTTCTCCACAGAGGATGGACAAGGGAATGCTCACAATGGCAGACTGATT
ACAGCCAACCCAGTGGTGACTAAGAAGGAGGAGCCTGTCAATATTGAGGCTGAACCTCCTTTTGGGGAAA
GTAATATAGTGATTGGAACTGGAGACAACGCTTTGAAAATCAACTGGTATAAGAAAGGAAGCTCTATTGG
GAAGATGTTCGAGGCCACTGCCAGAGGTGCAAGGCGCATGGCCATCTTGGGAGACACAGCTTGGGACTTT
GGATCAGTGGGTGGTGTTCTGAACTCATTAGGTAAAATGGTGCACCAAATATTCGGAAGTGCTTACACAG
CCCTATTCAGTGGAGTCTCTTGGGTAATGAAAATCGGAATAGGAGTTCTCTTGACTTGGATAGGGTTGAA
TTCAAAAAACACATCCATGTCATTTTCATGCATTGCGATAGGAATCATTACACTCTATCTAGGAGCTGTG
GTGCAAGCT

>EU617030.1 Dengue virus 3 strain D3_RP/554/2006 envelope protein (E) gene, partial cds
ATGAGATGTGTGGGAGTGGGAAACAGAGATTTTGTGGAAGGTCTATCAGGAGCTACGTGGGTTGACGTGG
TGCTCGAGCACGGGGGGTGTGTGACTACCATGGCTAAGAACAAGCCAACGTTGGATATAGAGCTTCAGAA
GACCGAGGCCACCCAATTGGCGACCCTAAGGAAGCTATGCATTGAGGGGAAAATTACCAACATAACAACT
GACTCAAGATGTCCCACCCAAGGGGAAGCGGTTTTGCCTGAGGAGCAGGACCAGAACTACGTGTGTAAGC
ATACATACGTAGACAGAGGCTGGGGGAACGGATGTGGTTTGTTTGGCAAGGGAAGCTTGGTAACATGTGC
GAAATTTCAATGCCTGGAACTAATAGAGGGAAAAGTGGTGCAGTATGAGAACCTCAAATACACCGTCATC
ATCACAGTGCACACAGGAGACCAACACCAGGTGGGAAATGAAACGCAGGGAGTCACGGCTGAGATAACAC
CCCAGGCATCAACCACTGAAGCCATCTTGCCTGAATATGGAACCCTTGGGCTAGAATGCTCACCACGGAC
AGGTTTGGATTTCAATGAAATGATCTTGCTAACAATGAAGAACAAAGCATGGATGGTACATAGACAATGG
TTTTTTGACCTACCTCTACCATGGACATCAGGAGCTACAACGGAAACACCAACCTGGAACAGGAAGGAGC
TTCTTGTGACATTTAAAAACGCACATGCGAAGAAACAAGAAGTAGTTGTCCTTGGATCGCAAGAGGGAGC
AATGCATACCGCATTGACAGGAGCCACAGAAATTCAAAACTCAGGAGGCACAAGTATTTTTGCGGGGCAT
TTAAAATGTAGACTTAAGATGGACAAATTGGAACTCAAAGGGATGAGCTATGCAATGTGCACGAATACCT
TTGTGTTGAAGAAAGAAGTCTCAGAAACGCAGCATGGGACAATACTCATCAAGGTCGAGTACAAAGGGGA
AGATGCACCTTGCAAGATTCCTTTCTCCACAGAGGATGGACAAGGGAAAGCTCACAATGGCAGACTGATT
ACAGCCAACCCAGTGGTGACTAAGAAGGAGGAGCCTGTCAATATTGAGGCTGAACCTCCTTTTGGGGAAA
GTAATATAGTGATTGGAACTGGAGACAACGCTTTGAAAATCAACTGGTATAAGAAAGGAAGCTCTATTGG
GAAGATGTTCGAGGCCACTGCCAGAGGTGCAAGGCGCATGGCCATCTTGGGAGACACAGCTTGGGACTTT
GGATCAGTGGGTGGTGTTCTGAACTCATTAGGTAAAATGGTGCACCAAATATTCGGAAGTGCTTACACAG
CCCTATTCAGTGGAGTCTCTTGGGTAATGAAAATCGGAATAGGAGTTCTCTTGACTTGGATAGGGTTGAA
TTCAAAAAACACATCCATGTCATTTTCATGCATTGCGATAGGAATCATTACACTCTATCTAGGAGCTGTG
GTGCAAGCT

>EU617029.1 Dengue virus 3 strain D3_RP/2604/2006 envelope protein (E) gene, partial cds
ATGAGATGTGTGGGAGTAGGAAACAGAGATTTTGTGGAAGGTCTATCAGGAGCTACGTGGGTTGACGTGG
TGCTCGAGCACGGAGGGTGTGTGACTACCATGGCTAAGAACAAGCCAACGTTGGATATAGAGCTTCAGAA
GACCGAGGCCACCCAATTGGCGACCCTAAGGAAGCTATGCATTGAGGGGAAAATTACCAACATAACAACT
GACTCAAGATGTCCTACCCAAGGGGAAGCGGTTTTGCCTGAGGAGCAGGACCAGAACTACGTGTGTAAGC
ATACATACGTAGACAGAGGCTGGGGGAACGGATGTGGTTTGTTTGGCAAGGGAAGCTTGGTAACATGTGC
GAAATTTCAATGCCTGGAACCAATAGAGGGAAAAGTGGTGCAATATGAGAACCTCAAATACACCGTCATC
ATCACAGTGCACACAGGAGATCAACACCAGGTGGGAAACGAAACGCAGGGAGTCACGGCTGAGATAACAC
CTCAGGCATCAACCACTGAAGCCATCTTGCCTGAATATGGAACCCTTGGGTTAGAATGCTCACCACGGAC
AGGTTTGGATTTCAATGAAATGATCTTGCTAACAATGAAGAACAAAGCATGGATGGTACATAGACAATGG
TTTTTTGACCTACCTCTACCATGGACATCAGGAGCTACAACGGAAACACCAACCTGGAACAGGAAGGAGC
TTCTTGTGACATTTAAAAACGCACATGCGAAGAAACAAGAAGTAGTTGTCCTTGGATCGCAAGAGGGAGC
AATGCATACCGCATTGACAGGAGCCACAGAAATCCAAAACTCAGGAGGCACAAGTATTTTTGCGGGGCAC
TTAAAATGTAGACTCAAGATGGACAAATTGGAACTCAAGGGGATGAGCTATGCAATGTGCACGAATACCT
TTGTGTTGAAGAAAGAAGTCTCAGAAACGCAGCATGGGACAATACTCATTAAGGTCGAGTACAAAGGGGA
AGATGCACCTTGCAAGATTCCTTTCTCCACAGAGGATGGACAAGGGAAAGCCCACAATGGCAGACTGATT
ACAGCCAACCCAGTGGTGACTAAGAAGGACGAGCCTGTCAATATTGAGGCTGAACCTCCTTTCGGGGAAA
GTAACATAGTGATTGGAATTGGAGACAACGCCTTGAAAATCAACTGGTATAAGAAAGGAAGCTCCATTGG
GAAGATGTTCGAGGCCACTGCCAGAGGTGCAAGGCGCATGGCCATCTTGGGAGACACAGCCTGGGACTTT
GGATCAGTGGGTGGTGTTCTGAACTCATTAGGCAAAATGGTGCACCAAATATTCGGAAGTGCTTACACAG
CCCTATTCAGTGGAGTCTCTTGGGTAATGAAAATCGGAATAGGAGTTCTCTTGACTTGGATAGGGTTGAA
TTCAAAAAACACATCCATGTCATTTTCATGCATTGCGATAGGAATCATTACACTCTATCTGGGAGCTGTG
GTGCAAGCT

>EU617028.1 Dengue virus 3 strain D3_RP/2591/2006 envelope protein (E) gene, partial cds
ATGAGATGTGTGGGAGTAGGAAACAGAGATTTTGTGGAAGGTCTATCAGGAGCTACGTGGGTTGACGTGG
TGCTCGAGCACGGAGGGTGTGTGACTACCATGGCTAAGAACAAGCCAACGTTGGATATAGAGCTTCAGAA
GACCGAGGCCACCCAATTGGCGACCCTAAGGAAGCTATGCATTGAGGGGAAAATTACCAACATAACAACT
GACTCAAGATGTCCTACCCAAGGGGAAGCGGTTTTGCCTGAGGAGCAGGACCAGAACTACGTGTGTAAGC
ATACATACGTAGACAGAGGCTGGGGGAACGGATGTGGTTTGTTTGGCAAGGGAAGCTTGGTAACATGTGC
GAAATTTCAATGCCTGGAACCAATAGAGGGAAAAGTGGTGCAATATGAGAACCTCAAATACACCGTCATC
ATCACAGTGCACACAGGAGATCAACACCAGGTGGAAAACGAAACGCAGGGAGTCACGGCTGAGATAACAC
CTCAGGCATCAACCACTGAAGCCATCTTGCCTGAATATGGAACCCTTGGGTTAGAATGCTCACCACGGAC
AGGTTTGGATTTCAATGAAATGATCTTGCTAACAATGAAGAACAAAGCATGGATGGTACATAGACAATGG
TTTTTTGACCTACCTCTACCATGGACATCAGGAGCTACAACGGAAACACCAACCTGGAACAGGAAGGAGC
TTCTTGTGACATTTAAAAACGCACATGCGAAGAAACAAGAAGTAGTTGTCCTTGGATCGCAAGAGGGAGC
AATGCATACCGCATTGACAGGAGCCACAGAAATCCAAAACTCAGGAGGCACAAGTATTTTTGCGGGGCAC
TTAAAATGTAGACTCAAGATGGACAAATTGGAACTCAAGGGGATGAGCTATGCAATGTGCACGAATACCT
TTGTGTTGAAGAAAGAAGTCTCAGAAACGCAGCATGGGACAATACTCATTAAGGTCGAGTACAAAGGGGA
AGATGCACCTTGCAAGATTCCTTTCTCCACAGAGGATGGACAAGGGAAAGCCCACAATGGCAGACTGATT
ACAGCCAACCCAGTGGTGACTAAGAAGGACGAGCCTGTCAATATTGAGGCTGAACCTCCTTTCGGGGAAA
GTAACATAGTGATTGGAATTGGAGACAACGCCTTGAAAATCAACTGGTATAAGAAAGGAAGCTCCATTGG
GAAGATGTTCGAGGCCACTGCCAGAGGTGCAAGGCGCATGGCCATCTTGGGAGACACAGCCTGGGACTTT
GGATCAGTGGGTGGTGTTCTGAACTCATTAGGCAAAATGGTGCACCAAATATTCGGAAGTGCTTACACAG
CCCTATTCAGTGGAGTCTCTTGGGTAATGAAAATCGGAATAGGAGTTCTCTTGACTTGGATAGGGTTGAA
TTCAAAAAACACATCCATGTCATTTTCATGCATTGCGATAGGAATCATTACACTCTATCTGGGAGCTGTG
GTGCAAGCT

>EU617027.1 Dengue virus 3 strain D3_RP/2404/2006 envelope protein (E) gene, partial cds
ATGAGATGTGTGGGAGTAGGAAACAGAGATTTTGTGGAAGGTCTATCAGGAGCTACGTGGGTTGACGTGG
TGCTCGAGCACGGAGGGTGTGTGACTACCATGGCTAAGAACAAGCCAACGTTGGATATAGAGCTTCAGAA
GACCGAGGCCACCCAATTGGCGACCCTAAGGAAGCTATGCATTGAGGGGAAAATTACCAACATAACAACT
GACTCAAGATGTCCTACCCAAGGGGAAGCGGTTTTGCCTGAGGAGCAGGACCAGAACTACGTGTGTAAGC
ATACATACGTAGACAGAGGCTGGGGGAACGGATGTGGTTTGTTTGGCAAGGGAAGCTTGGTAACATGTGC
GAAATTTCAATGCCTGGAACCAATAGAGGGAAAAGTGGTGCAATATGAGAACCTCAAATACACCGTCATC
ATCACAGTGCACACAGGAGATCAACACCAGGTGGGAAACGAAACGCAGGGAGTCACGGCTGAGATAACAC
[truncated: 33,465,159 more chars]
