# Supplementary material for: VADR: validation and annotation of virus sequence submissions to GenBank
Source: BMC Bioinformatics. 2020 May 24;21:211. doi: 10.1186/s12859-020-3537-3 (PMC7245624; doi:10.1186/s12859-020-3537-3)
Supplement: Supplementary file 1 — Additional file 1 Sequence files, scripts, and instructions for reproducing Norovirus and Dengue virus tests reported in the article. This is a gzipped tarball that can be unpacked with the command ’tar xf vadr-1.0-paper-supplementary-material.tar.gz’, and includes two README files with instructions on reproducing the tests and reported results. [file 12859_2020_3537_MOESM1_ESM.tar › vadr-1.0-paper-supplementary-material/seq-files/np.r200.fa]

>AM905365.1 Norovirus Hu/GGII-4/Sabadell/1510/RC_02/06/Sp partial RNApol gene for RNA-dependent RNA polymerase, strain Hu/GGII-4/Sabadell/1510/RC_02/06/Sp
CAGAGAGTCGTGCTGGCAGCTGCTCTAGAAATCATGGTTAAATTCTCCTCAGAACCACATTTGGCTCAGG
TAGTCGCAGAAGACCTTCTTTCTCCTAGCGTGGTGGATGTGGGTGACTTCACAATATCAATCAACGAGGG
TCTTCCCTCTGGGGTGCCCTGCACCTCTCAATGGAACTCCATCGCCCACTGGCTTCTCACTCTCTGTGCA
CTCTCCGAAGTTACAAATTTGTCCCCAGACATCATACAGGCTAATTCTCTCTTCTCTTTCTATGGTGATG
ATG

>KX514262.1 Norovirus GII.4 isolate 7.4 capsid protein (VP1) mRNA, complete cds
ATGAAGATGGCGTCGAGTGACGCCAACCCATCTGATGGGTCCGCAGCCAACCTCGTCCCAGAGGTCAACA
ATGAGGTTATGGCTTTGGAGCCCGTTGTCGGTGCCGCTATTGCGGCGCCTGTAGCGGGCCAACAAAATGT
AATTGACCCCTGGATTAGAAATAATTTTGTACAAGCCCCTGGTGGAGAGTTCACCGTATCTCCTAGAAAC
GCTCCAGGTGAAATACTATGGAGCGCGCCCTTAGGTCCTGACCTGAATCCCTACCTATCTCATTTGGCCA
GAATGTATAATGGTTATGCAGGTGGTTTTGAAGTGCAGGTGATCCTCGCGGGGAACGCGTTCACCGCCGG
AAAAATTATATTTGCAGCAGTCCCACCAACTTTCCCAACTGAAGGCTTGAGTCCCAGTCAGGTCACCATG
TTCCCCCATATAATAGTAGATGTTAGGCAATTAGAACCTGTGTTGATCCCCTTACCTGATGTTAGGAATA
ACTTCTATCATTATAATCAGTCAAATGATTCTACCATTAAATTGATAGCAATGCTGTATACACCACTTAG
GGCCAATAATGCTGGGGATGATGTCTTCACAGTCTCTTGTCGAGTCCTCACGAGGCCATCCCCTGATTTT
GACTTCATATTCCTGGTGCCACCTACAGTTGAGTCAAGGTCTAAGCCCTTTTCTGTCCCAGTCTTAACTG
TTGAAGAAATGACCAATTCAAGATTCCCCGCTACTTTGGATAAATTGTTCACAGGTCCCAGCAGTGCCTT
TGTTGTTCAACCACAAAATGGCAGATGCATGATTGATGGCGTGCTCTTAGGCACCACCCAACTGTCTCCT
GTTAACATTTGCACCTTCAGAGGGGATGTCACCCACCCTAGGGACTCTCCAATTTACACAATGAATTTGG
CCTCTCCAAATTGGAACAATTATGACCCAACAGAAGAGATTCCAGCCCCTCTGGGAACTCCAGATTTTGT
GGGAAAGATCCAAGGTATGCTCACTCAAACCACAAAGGGAGAAGGTTCGACCCGGGGCCATAGAGCTACA
GTTTATGTTGGGAGTGCTAACTATGCTCCAAAGCTAGGTAGAGTTCAATTTGAAACTGACACAACTAATG
ATCTTGATGCTCACCAAAACACAAAATTCACCCCAGTCGGTGTCGTCCAGGGTGGTGAATCCCCCAAAGG
AAGTGAACCCCAACAATGGGTGCTCCCAAGTTATTCAGGTAGAGATACCCCTAATGTACATCTAGCCCCT
GCTGTAGCCCCCACTTTCCCGGGTGAACAACTTCTTTTCTTCAGATCCACTATACCCGGATGTGGCGGGC
ATCCCAACATGAATTTGGATTGCCTACTCCCCCAGGAGTGGGTGCAGCACTTCTATCAAGAGGCAGCTCC
AGCACAATCTGATGTGGCTCTATTGAGATTTGTGAATCCAGACACGAGTAGGGTCCTGTTTGAGTGCAAA
CTTCATAAATCAGGTTATGTCACAGTGGCTCACACCGGTCAACATGATTTGGTCATCCCCCCCAATGGCT
ACTTTAGGTTTGATTCCTGGGTTAATCAATTCTACACACTTGCCCCCATGGGAAATGGAACGGGGCGTAA
GCGTGCATTATAA

>KU532378.1 Norovirus GII isolate HU/14S5142/PD/SH/CHN/2014 VP1 (ORF2) gene, partial cds
ATGGCGTCGAGTGACGCCAACCCATCTGATGGGTCCGCAGCCAACCTCGTCCCAGAGGTCAACAATGAGG
TTATGGCTCTGGAGCCCGTTGTTGGTGCCGCCATTGCGGCACCTGTAGCGGGCCAACAAAATGTAATTGA
CCCCTGGATTAGAAATAATTTTGTACAAGCCCCTGGTGGAGAGTTCACAGTATCCCCTAGAAACGCTCCA
GGTGAAATACT

>MF796250.1 Norovirus GII.17 isolate 50230A_sh/2015/IT capsid protein VP1 gene, partial cds
CAACAACGAGACCCTTCCCCTAGAACCAGTTGCGGGCGCAGCTATAGCCGCACCCGTCACTGGCCAAAAT
AATATAATTGACCCCTGGATTAGAACAAATTTTGTGCAAGCACCAAATGGAGAGTTCACAGTGTCACCCA
GAAACTCTCCTGGAGAAATTTTATTAAATTTAGAGTTGGGCCCTGATTTGAACCCTTATTTGGCTCATTT
GTCAAGGATGTACAATGGGTATGCTGGTGG

>GQ856449.1 Norovirus Hu/GII.4/Beijing/54125/2007/CHN RNA-dependent RNA polymerase gene, partial cds; and capsid and minor structural protein genes, complete cds
TGATTACTCCAGGTGGGATTCAACACAACAGAGAGCCGTGCTGGCAGCTGCTCTAGAAATCATGGTTAAA
TTCTCCTCAGAACCACATTTGGCTCAGGTAGTAGCAGAAGACCTTCTTTCTCCTAGCGTGGTGGATGTGG
GTGACTTCACAATATCAATCAACGAGGGTCTTCCCTCTGGGGTGCCCTGCACCTCCCAATGGAACTCCAT
CGCCCACTGGCTTCTCACTCTCTGTGCACTCTCCGAAGTTACAAATTTGTCCCCAGACATCATACAGGCT
AATTCTCTCTTCTCCTTCTATGGTGATGATGAAATTGTTAGTACAGACATAAAATTAGACCCAGAGAAGT
TGACAGCAAAGCTTAAGGAATACGGGTTGAAACCAACCCGCCCTGATAAAACTGAAGGACCTCTTGTTAT
TTCTGAGGACTTAGATGGTTTGACTTTCCTGCGGAGAACTGTGACCCGCGACCCAGCTGGTTGGTTTGGG
AAACTGGAGCAGAGCTCAATACTCAGGCAAATGTACTGGACTAGGGGCCCCAACCATGAAGATCCATCTG
AATCAATGATTCCACACTCTCAAAGACCCATACAATTGATGTCCTTACTGGGAGAGGCCGCACTCCACGG
CCCAACATTCTACAGTAAAATCAGCAAATTAGTCATTGCAGAGCTAAAAGAAGGTGGTATGGATTTTTAC
GTGCCCAGACAAGAGCCAATGTTCAGATGGATGAGATTCTCAGATCTGAGCACGTGGGAGGGCGATCGCA
ATCTGGCTCCCAGTTTTGTGAATGAAGATGGCGTCGAATGACGCCAACCCATCTGATGGGTCCGCAGCCA
ACCTCGTCCCAGAGGTCAACAATGAGGTTATGGCTTTGGAGCCCGTTGTCGGTGCCGCTATTGCGGCGCC
TGTAGCGGGCCAACAAAATGTAATTGACCCCTGGATTAGAAATAATTTTGTACAAGCCCCTGGTGGAGAG
TTCACAGTATCCCCTAGAAACGCTCCAGGTGAAATACTATGGAGCGCGCCCTTGGGCCCTGATCTGAATC
CCTACCTATCTCATTTGGCCAGAATGTATAATGGTTATGCAGGTGGTTTTGAAGTGCAGGTGATCCTCGC
GGGGAACGCGTTCACCGCCGGAAAAATTATATTTGCAGCAGTCCCACCAAATTTTCCAACTGAAGGCTTG
AGTCCCAGCCAGGTCACTATGTTTCCCCACATAATAGTGGATGTTAGGCAATTGGAACCTGTGTTGATCC
CCTTACCTGATGTTAGGAATAACTTCTATCACTATAATCAGTCAAATGATTCTACCATTAAATTGATAGC
AATGCTGTATACACCACTTAGGGCTAATAATGCTGGGGAAGATGTCTTCACAGTCTCTTGTCGAGTTCTC
ACGAGGCCATCCCCTGATTTTGATTTTATATTTCTGGTGCCACCTACAGTTGAGTCAAGAACTAAACCAT
TTACTGTCCCAATCTTAACTGTTGAAGAAATGACCAATTCAAGATTCCCCATTCCTTTGGAAAAATTGTT
CACGGGTCCCAGCAGTGCCTTTGTTGTTCAACCACAAAATGGCAGATGCACGACTGATGGCGTGCTCTTA
GGCACCACCCAACTGTCTCCTGTCAACATCTGCACCTTCAGAGGGGATGTCACCCACATTGCAGGTACTC
ATAACTACACAATGAATTTGGCTTCTCTAAATTGGAACAATTACGACCCAACAGAAGAAATTCCAGCCCC
TCTAGGAACTCCAGATTTCGTGGGAAAGATCCAAGGTGTGCTCACTCAAACCACAAAGGGAGATGGCTCG
ACCCGTGGCCATAAAGCTACAGTTTACACTGGGAGTGCCCCCTTTACTCCAAAGCTGGGCAGTGTTCAAT
TCAGTACTGATACAGAAAATGATTTTGAAACTCACCAAAACACAAAATTCACCCCGGTCGGTGTCATCCA
GGATGGTAGCACCACCCACCGAAATGAACCCCAACAATGGGTGCTCCCAAGTTATTCAGGTGGAAATGTC
CAAAATGTACACCTAGCCCCTGCTGTAGCCCCCACTTTTCCGGGTGAACAACTTCTTTTCTTTAGGTCCA
CTATGCCCGGATGCAGCGGGTATCCCAACATGGATTTGGATTGCCTACTCCCCCAGGAGTGGGTGCAGCA
TTTCTACCAAGAGGCAGCTCCAGCACAATCTGATGTGGCTCTATTGAGATTCGTGAATCCAGACACGGGT
AGGGTCCTGTTTGAGTGCAAACTTCATAAATCAGGCTACGTCACAGTGGCTCACACCGGCCAGCATGATT
TGGTCATCCCCCCCAATGGTTATTCTAGGTTTGATCCCTGGGTTAATCAATTCTACACACTTGCCCCCAT
GGGAAATGGAACGGGGCGTAGACGTGCTTTATAATGGCTGGAGCTTTCTTTGCTGGATTGGCATCTGATG
TCCTTAGCTCTGGGCTTGGTTCCCTAATCAATGCTGGGGCTGGGGCTATCAACCAAAAGATTGATTTTGA
AAATAACAGAAAGTTGCAGCAAGCTTCCTTCCAGTTTAGCAGTAATCTACAACAGGCTTCCTTTCAACAT
GATAAAGAGATGCTCCAAGCACAAATTGAGGCCACTAAAAAGTTGCAACAGGAAATGATGAAAGTCAAAC
AGGCAATGCTCTTAGAAGGTGGATTCTCTGAAACAGATGCAGCCCGTGGGGCAATCAACGCCCCTATGAC
AAAGGCTCTGGACTGGAGCGGAACAAGGTACTGGGCCCCTGATGCTAGGACTACAACATACAATGCAGGC
CGTTTTTCCACCCCTCAACCTCCGGGGGCACTACCAGGAAGAATCAATCCCAGGACCCCTACCCCCGCTC
GGGGCTCCCCCAGCATATCTTCTAATGCTTCTACTGCTACTCCTATATATTCAAATCAAACTGTTTCAAC
GAGACTTGGTTCTACAGCTGGTTCTGGTACCAATGTCTCGAGCCTCCCGTCAACTGCAAGGACTAGGAGT
TGGGTTGAGGATCAAAACAGAAATTTGTCACCTTTCATGAGGGGGGCTCACAACATATCGTTTGTCACCC
CACCATCTAGCAGATCCTCTAGCCAAGGCACAGTCTCAACCGTGCCTAAAGAAGTTTTGGACTCCTGGGC
TGGCGCTTTCAACACGCGCAGGCAGCCTCTCTTCGCTCACATTCGTAGGCGAGGGGAGTCACGGGTGTAA
TGTGAAAAGACAAAATTGATTATCTTTCCTTTTCTTTAGTGTCTTTT

>KX789171.1 Norovirus GII strain Hu/GII.e_GII.4/2013/AUS isolate 13111257 RNA-dependent RNA polymerase and capsid genes, partial cds
ACCTCCCAGTGGAATTCCATCGCCCACTGGCTCCTCACTCTGTGTGCACTCTCTGAAGTCACGGACCTGT
CCCCTGATATCATTCAGGCCAACTCCCTTTTCTCCTTCTATGGTGATGATGAGATTGTAAGCACAGACAT
AAAGTTGGACCCAGAGAAGCTGACAGCAAAACTCAAGGAGTACGGGCTGAGACCAACCCGCCCCGACAAA
ACTGAAGGACCCCTTGTTATCTCTGAAGACCTGGATGGCCTGACATTCCTCCGGAGAACTGTGACCCGTG
ATCCAGCTGGCTGGTTTGGAAAATTGGAACAAAGTTCAATTCTCAGGCAAATGTACTGGACCAGGGGTCC
CAACCATGAAGATCCATTTGAAACAATGATACCACACTCCCAAAGACCCATACAATTGATGTCCTTGCTG
GGCGAGGCTGCACTCCACGGCCCGGCATTCTATAGCAAAATTAGCAAATTAGTCATTGCAGAGTTGAAGG
AAGGTGGCATGGATTTTTACGTACCCAGACAAGAGCCAATGTTCAGATGGATGAGGTTCTCAGATCTGAG
CACGTGGGAGGGCGATCGCAATCTGGCTCCCAGTTTTGTGAATGAAGATGGCGTCGAGTGACGCCAACCC
ATCTGATGGGTCCGCAGCCAACCTCGTCCCAGAGGTCAACAATGAGGTTATGGCTCTGGAGCCCGTTGTT
GGTGCCGCTATTGCGGCACCTGTAGCGGGCCAACAAAATGTAATTGACCCCTG

>KX232381.1 Norovirus GII.4 isolate Hu/GII.4/AM111675/2010/AM/BRA capsid protein gene, partial cds
GGTGCAGTATTTCTACCAGGAGGCAGCCCCAGCACAATCTGATGTGGCTCTGCTAAGATTTGTGAATCCG
GACACAGGTAGGGTTTTGTTTGAGTGTAAGCTTCATAAATCAGGCTATGTTACAGTGGCTCACACTGGCC
AACATGATTTGGTTATCCCCCCCAATGGTTATTTTAGATTTGATTCCTGGGTCAACCAGTTCTACACACT
TGCCC

>DQ522130.1 Norovirus Hu/GII/HK/CU050106/2005/CHN capsid protein gene, partial cds
ATGAAGATGGCGTCGAATGACGCCACCCCATCTGATGGGTCCACAGCCAACCTCGTCCCAGAGGTCAACA
ATGAGGTTATGGCTTTGGAGCCCGTTGTTGGTGCCGCGATTGCGGCACCTGTAGCGGGCCAACAAAATGT
AATTGACCCCTGGATTAGGAATAATTTTGTACAAGCCCCTGGTGGAGAGTTTACAGTATCCCCTAGAAAC
GCTCCAGGTGAAATATTATGGAGCGCGCCCTTGGGCCCTGATTTGAA

>EU794701.1 Norovirus Hu/GII.4/Shenzhen66-06/2006/CHN polymerase gene, partial cds
ACCTATGAGCCAGCCTACCTCGGCGGCAAGGACCCCAGAGTTAAGGGTGGCCCTTCATTGCAACAAGTTA
TGAGGGACCAGCTGAAACCATTCACTGAACCCAGGGGTAAACCACCAAAACCAAGTGTGTTAGAAGCTGC
CAAGAAAACCATCGTCAATGTCCTTGAACAAACAATTGATCCACCTCAAAAATGGTCATTTGCGCAGGCA
TGCGCATCCCTTGACAAGACTACTTCCAGTGGCCACCCGCACCACCTGCGGAAAAACGACTGCTGGAACG
GGGAATCCTTTACAGGCAAATTGGCAGACCAGGCTTCCAAGGCCAACCTGATGTTCGAGGAGGGAAAGAA
CATGACCCCAGTCTACACGGGTGCGCTTAAGGACGAGCTGGTCAAGACTGACAAAATTTATGGCAAGATC
AAAAAGAGGCTTCTCTGGGGTTCGGACCTGGCGACCATGATCCGGTGCGCTCGAGCATTCGGGGGCCTGA
TGGAGGAACTCAAAGCACATTGTGTCACACTACCTGTCAGAGTGGGTATGAATATGAATGAGGATGGTCC
TATCATCTTTGAGAGACACTCCAGATATAAATACCATTATGATGCTGATTACTCTCGGTGGGACTCAACA
CAACAAAGAGCCGTGTTAGCAGCGGCCTTAGAAATCATGGTCAAGTTCTCCCCAGAGCCGCACCTGGCCC
AAAAGGTTGCAGAAGACCTTCTTTCTCCTAGCGTGGTGGACGTGGGTGATTTCAAAATATCAATCAATGA
GGGTCTCCCCTCCGGGGTGCCCTGCACCTCCCAATGGAATTCCATCGCCCACTGGCTCCTCACTCTATGT
GCACTCTCTGAGGTTACAAACCTGTCCCCTGACATTATCCAGGCCAACTCTTTCTTCTCTTTTTACGGTG
ATGATGAAATTGTGAGTACAGACATAAAATTGGACCCAGAAAAACTGACAGCAAAACTCAAGGAATACGG
GTTGAAACCGACCCGCCCTGACAAGACTGAGGGACCCCTTGTTATCTCTGAAGACCTGAATGGCCTAACC
TTCCTGCGGAGGACCGTGACCCGCGACCCAGCAGGCTGGTTTGGAAAGTTGGAACAGAGTTCAATACTCA
GACAAATGTATTGGACTAGGGGCCCCAACCATGAAGACCCATCTGAAACAATGATACCACACTCCCAGAG
GCCTATACAATTGATGTCTTTGCTGGGTGAGGCTGCACTCCACGGCCCAGCATTCTACAGCAAAATCAGC
AAACTGGTCATTGCAGAGTTGAAGGAAGGTGGCATGGATTTTTACGTGCCAAGACAAGAGCCAATGTTCA
AAT

>MF182305.1 Norovirus GII strain GII/wastewater/ZA/2016/GII.17/VL_E_Jan_45 major capsid protein gene, partial cds
ATGAAGATGGCGTCGAGTGACGCCGCTCCATCTGGTGATGGTGCTGCTGGTCTCGTACCAGAGGGCAACA
ACGAGACCCTTCCTCTAGAACCAGTTGCGGGCGCAGCTGTAGCCGCACCCGTCACTGGCCAAAATAGCAT
AATTGACCCCTGGATTAGAACAAATTTTGTGCAAGCACCAAGTGGAGAGTTCACGGTGTCACCCAGAAAC
TCTCCTGGAGAGGTTTTGTTAGACTTAGAGTTGGGCCCTGATTTGAACCCTTGTTTGGCTCATTTGTCAG
GGATGTACAATGGGCATGCCGGCGGA

>KF218825.1 Norovirus Bo/AdiyamanN6/2011/TUR RNA-dependent RNA polymerase gene, partial cds
GTCGACGGCCTGGTGTTCCTTCGGCGTACCATCTCACATGACGCTAAAGGCTTCCAGGGCCGCCTTGACC
GAGAGTCAATACTCCGGCAGCTCTATTGGACTCGTGGTCCCAACCACGATGACCCAAGCGAAACTCTGGT
TCCCCACAGCAACCGGAAGGTCCAGTTACTCTGCCTCCTAGGTGAGGCCGCCCTCCACGGCGAAAAGTTC
TATCGCCGAGTGGGCTCCATGGTGGCGGCAGAGGCTAAGGAAGGGGGAATGGAGATCTTTGTGCCATCAC
ACCGCTCCATGTTCGCTTGGATGAGATTTCATGATTTGTCGCTGTG

>MF401741.1 Norovirus GII.P7 strain Hu/GII.P7/AM112365/2010/AM/BRA RNA-dependent RNA polymerase (POL) gene, partial cds
TGGACGAGGGGGGCCAACCATGAGAACCCGTACGAGAGCATGGTTCCCCATTCCCAGCGGGCCACACAAC
TCATGGCCCTTCTTGGTGAGGCCTCACTGCATGGTCCTCAGTTTTACAAGAAAGTTAGCAAAATGGTCAT
CAGTGAGATTAAGAGTGGTGGTCTGGAGTTTTATGTGCCCAGACAAGAGGCCATGTTC

>KJ156608.1 Norovirus GII.2/Nanning147/2010/CHN RdRp and capsid genes, partial cds
GTGGGAGGGCGATCGCAATCTGGCTCCCAGTTTTGTGAATGAAGATGGCGTCGAATGACGCCGCTCCATC
TACTGATGGTGCAGCCGGCCTCGTGCCAGAAAGTAATAATGAGGTCATGGCTCTTGAACCCGTGGCTGGT
GCCGCCTTGGCAGCCCCAGTCACCGGTCAAACAAATATAATAGACCCTTGGATTAGAGCAAATTTTGTCC
AGGCCCCCAATGGTGAATTTACAGTCTCTCCCCGTAACTCCCCTGGTGAAGTGCTATTGAATCTAGAGTT
GGGTCCAGAATTAAATCCTTATCTGGCACATTTAGCAAGAATGTACAACGGACATGCAGG

>JX427564.1 Norovirus Hu/GII.4/NV19/China/2010 capsid protein (VP1) gene, partial cds
GTTTAGATGGATGAGATTCTCAGATCTGAGCACGTGGGAGGGCGATCGCAATCTGGCTCCCAGTTTTGTG
AATGAAGATGGCGTCGAGTGACGCCAACCCATCTGATGGGTCCACAGCCAACCTCGTCCCAGAGGTCAAC
AATGAGGTTATGGCTTTGGAGCCCGTAGTTGGTGCCGCCATTGCGGCACCTGTAGCGGGCCAACAAAATG
TAATTGACCCCTGGATTAGAAACAATTTTGTACAAGCCCCTGGTGGAGAGTTTACAGTATCCCCTAGAAA
CGCTCCAGGTGAAATACTATGGAGCGCGCCCTTAGGCCCTGATTTGAATCCCTACCTTTCCCATTTGGCC
AGAATGTATAATGGAT

>AY587997.1 Norovirus Hu/NLV/Oxford/B2S10/2002/UK non-structural polyprotein gene, partial cds; and capsid protein and ORF3 genes, complete cds
CGGTGGGATTCAACACAACAGAGAGCTGTGTTGGCATCAGCTCTAGAAATCATGGTTAAATTCTCTTCAG
AACCACATTTGGCTCAGGTAGTCGCAGAAGACCTTCTTTCTCCTAGCGTGGTGGATGTGGGTGACTTCAC
AATATCAATCAACGAGGGCCTCCCCTCTGGGGTACCCTGCACCTCCCAATGGAACTCCATCGCCCACTGG
CTTCTTACTCTCTGCGCGCTCTCTGAAGTTACAAATCTGTCCCCTGACATCATACAGGCTAATTCCCTCT
TCTCCTTTTATGGTGATGATGAGATCGTTAGCACAGACATAAAATTGGACCCAGAGAAGTTGACAGCAAA
GCTCAGGGAATATGGGCTGAAACCAACCCGCCCTGACAAAACTGAAGGGCCCCTTGTTATCTCTGAAGAC
TTAAATGGTCTGACTTTCCTGCGGAGAACTGTGACCCGCGACCCAGCTGGTTGGTTTGGAAAACTGGAGC
AGAGTTCAATACTCAGGCAAATGTACTGGACTAGGGGCCCCAACCATGAAGACCCATCTGAAACAATGAT
TCCACACTCCCAAAGACCCATACAGTTGATGTCCTTACTGGGAGAGGCCGCACTCCACGGCCCAGCATTC
TACAGCAAAATCAGCAAGTTAGTCATTGCAGAGCTAAAAGAAGGTGGCATGGATTTTTACGTGCCCAGGC
AAGAGCCAATGTTCAGATGGATGAGATTCTCAGATCTGAGCACGTGGGAGGGCGATCGCAATCTGGCTCC
CAGTTTTGTGAATGAAGATGGCGTCGAATGACGCCAACCCATCTGATGGGTCCACAGCCAACCTCGTCCC
AGAGGTCAACAATGAGGTTATGGCTTTGGAGCCCGTTGTTGGTGCCGCTATTGCGGCACCTGTAGCGGGC
CAACAAAATGTAATTGACCCCTGGATTAGAAATAATTTTGTACAAGCCCCTGGTGGAGAGTTTACAGTAT
CCCCTAGAAACGCTCCAGGTGAAATACTATGGAGCGCGCCCTTGGGCCCTGATCTGAATCCCTACCTTTC
TCATTTGGCCAGAATGTACAATGGCTATGCAGGTGGCTTCGAAGTGCAGGTAATCCTTGCGGGGAATGCG
TTCACCGCCGGGAAAATCATATTTGCAGCAGTCCCACCAAATTTCCCAACTGAAGGCTTGAGCCCCAGCC
AGGTCACTATGTTCCCCCATATAATAGTAGATGTTAGGCAACTGGAACCTGTGTTGATCCCCTTACCTGA
TGTTAGGAACAATTTCTATCATTACAACCAATCAAATGACCCCACCATTAAATTGATAGCAATGCTGTAC
ACACCACTTAGGGCTAATAATGCTGGGGAAGATGTCTTCACAGTCTCTTGTCGAGTCCTCACGAGGCCAT
CCCCCGATTTTGATTTTATATTTTTGGTGCCACCCACAGTTGAGTCAAGAACTAAACCATTCACCGTCCC
AATTTTAACTGTTGAGGAAATGACCAATTCAAGATTCCCTATTCCTTTGGAAAAGTTGTTCACGGGTCCT
AGCGGTGCCTTTGTTGTTCAACCACAAAATGGCAGGTGCACGACTGATGGCGTGCTCTTAGGCACTACCC
AACTGTCTCCTGTCAACATCTGCACCTTCAGAGGGGATGTCACCCACATTGCAGGTACTCATAATTACAC
AATGAATTTGGCTTCTCAAAATTGGAACAATTATGACCCAACAGAAGAAATCCCAGCCCCTCTGGGGACC
CCAGATTTCGTGGGAAGGATCCAAGGCATGCTCACCCAAACTACAAGGGGAGATGGCTCTACCCGCGGCC
ACAAAGCTACAGTGAGCACTGGGGATGTCCACTTCACTCCAAAGCTAGGCAGTATTCAGTTCAACACTGA
TACAAACAATGATTTTGAAACTGGCCAAAACACGAGATTCACCCCAGTCGGTGTTGTCCAGGATGGTAAT
GGCACCCACCAAAATGAACCTCAACAATGGGTGCTCCCAAGCTACTCAGGTAGAACTGGTCATAATGTAC
ACCTAGCCCCCGCCGTAGCCCCCACTTTTCCGGGTGAGCAACTTCTTTTCTTCAGGTCCACTATGCCCGG
ATGCAGCGGGTACCCCAACATGAATTTGGATTGTCTACTCCCCCAAGAATGGGTGCAGCACTTCTACCAA
GAGGCAGCTCCAGCACAATCTGATGTGGCTCTGCTAAGATTTGTGAATCCAGACACAGGTAGGGTTCTAT
TTGAGTGCAAGCTTCATAAATCAGGCTATGTCACAGTGGCTCACACTGGCCAGCATGATTTGGTTATCCC
CCCCAATGGCTACTTTAGATTTGATTCCTGGGTCAACCAATTCTACACACTTGCCCCCATGGGAAATGGG
ACGGGGCGTAGACGTGCATTATAATGGCTGGAGCTTTCTTCGCCGGGCTGGCATCTGATGTCCTTGGCTC
TGGACTTGGTTCCCTAATCAGTGCTGGGGCTGGGGCCATCAACCAAAAAGTTGAGTTTGAAAATAACAGA
AAATTGCAACAAGCTTCCTTCCAATTTAGTAGCAATCTACAACAGGCTTCCTTTCAACATGATAAAGAGA
TGCTCCAAGCACAAATTGAGGCCACTAAAAAGTTGCAACAGGGTATGATGGAAGTTAAACGGGCAATGCT
CCTAGAGGGTGGATTCTCTGAAACAGATGCATCCCGTGGGGCGATCAACGCCCCCATGACAAAGGCTTTG
GACTGGAGCGGAACAAGGTACTGGGCTCCTGATGCTAGGACTACAACATACAATACAGGCCGCTTTTCCA
CCCCTCAACCCTCGGGGGCACTGCCAGGAAGGACCAATCCCAGGGCTACTGTCCCCGCTCGGGGCTTCTC
CAATGCACCTTCTAATACTTCTACTGCTACTTCTGTGTATTCAAATCAAACTGTTTCAACGAGGCTTGGT
TCTACAGCTGGCTCTGGCACCAGTGTCTCGAGTCTCCCGTCAACTGCAAGGACTAGGAGCTGGATTGAGG
ATCAAAACTGGAATTTGTCACCTTTCATGAGGGGAGCTCACAACATATCGTTTGTCACCCCACCATCTAG
TAGATCCTCTAGCCAAGGCACAGTCTCAACCGTGCCTAAAGAAGTTTTGGACTCCTGGACTGGCGCTTTC
AACACGCGCAGGCAGCCTCTCTTCGCTCACATTCGTAAGCGAGGGGAGTCACGGGCGTAATGTGAAAAGA
CAAAATTGATTATCTTTCCTTTCTTTAGGGTCTTT

>KX462213.1 Norovirus GI isolate GZ-1304 capsid protein gene, partial cds
CCATCAAGCGCTGATGGCGCAAGCGGCGCAGGTCAACTGGTGCCGGAGGTTAATACAGCTGACCCCTTAC
CCATGGAACCTGTGGCTGGGCCAACAACAGCCGTAGCCACTGCTGGGCAAGTTAATATGATTGATCCCTG
GATTGTTAATAATTTTGTCCAGTCACCTCAAGGTGAGTTCACAATCTCTCCTAACAATACCCCCGGTGAT
ATTTTGTTTGATTTACAATTAGGTCCACATCTAAACCCTTTCTTGTCACATTTGTCCCAAATGTACAATG
GCTGGGTT

>KT383876.1 Norovirus GI strain GI/Hu/KR/2014/GI.9/20140329GL06_2 capsid protein gene, partial cds
ATGATGATGGCGTCTAAGGACGCTACCTCAAACATGGATGGCACCAGCGGAGCTGGACAACTGGTGCCAG
AGAATAATAATACCTCAGAACCAATCAACATGGAACCAGTCGCGGGCGCGGTCACTGCCGCAGCTACGGC
TGGCCAGGTGAATATGATTGATCCTTGGATAATGAATAATTATGTACAAGCCCCCCAGGGCGAGTTCACA
ATTTCGCCCAATAATACTCCTGGTGATATATTGTTTGATCTTCAATTAGGCCCCCATCTGAACCCCTTTC
TTGCTCATTTATCC

>KR904564.1 Norovirus GII strain GII/Hu/ZA/2009/GII.P4 New Orleans 2009/Johannesburg_4229 RNA-dependent RNA polymerase gene, partial cds
CACTATGATGCAGACTACTCTCGATGGGATTCAACACAACAGAGAGCCGTGTTGGCAGCAGCTCTAGAAA
TCATGGTTAAATTCTCCCCAGAACCATATTTGGCTCAGGTAGTCGCGGAAGACCTTCTTTCTCCTAGCGT
GGTGGACGTGGGCGACTTCACAATATCAATCAACGAGGGTCTTCCCTCTGGGGTGCCCTGCACCTCCCAA
TGGAATTCCATCGCCCACTGGCTTCTCACTCTCTGTGCGCTCTCTGAAGTCACAAACTTGTCCCCTGATA
CCATACAGGCTAACTCCCTCTTCTCCTTCTATGGTGATGAT

>AF325778.1 Human calicivirus NLV/Oberschleissheim 108/1999/DE RNA-dependent RNA polymerase gene, partial cds
ACACAACAGAGAGCCGTGTTGGCAGCAGCCCTAGAAATCATGGTCAAATTCTCCTCAGAACCACATTTGG
CTCAGGTAGTCGCAGAAGACCTTCTTTCTCCTAGCGTGGTGGATGTGGGTGACTTCAAAATATCGATCAA
TGAGGGTCTCCCCTCTGGGGTGCCCTGCACCTCCCAATGGAACTCCATCGCCCACTGGCTTCTCACTCTC
TGTGCGCTCTCTGAAGTTACAAACTTGTCCCCTGACATCATACAGGCTAATTCCCTCTTCTCCTTTTATG
GTGATGATGAGATTGT

>GQ325694.1 Norovirus Hu/GII/Lopburi144/2006/THA capsid protein (VP1) gene, partial cds
ATGGCGTCGAATGACGCCGCTCCATCTAATGATGGTGCTACAGGTCTCGTACCAGAGATCAACACTGAGA
CCTTGCCTCTCGAGCCCGTGGCCGGAGCGGCAATTGCTGCCCCTGTTACGGGCCAAAATAATATAATTGA
TCCCTGGATTAGAAACAATTTTGTGCAGGCGCCTAATGGTGAGTTTACAGTCTCCCCTAGAAATTCCCC

>KY210948.1 Norovirus GII.17 isolate Hu/GII.P17-GII.17/RUS/Novosibirsk/NS16-A247/2016 RNA-dependent RNA polymerase (POL) and major capsid protein VP1 (VP1) genes, partial cds
TACCATTATGATGCAGATTACTCCCGATGGGACTCCACACAACAGCGGGCAGTGCTGGAAGCGGCACTTG
AAATCATGGTGAGATTTTCTGCTGAGCCACAGCTGGCACAAATAGTGGCAGAGGACCTGCTGTCACCAAG
TGTAGTTGATGTGGGCGATTTCAAAATCGCTATCAATGAAGGCCTACCATCTGGCGTGCCTTGCACCTCA
CAATGGAATTCTATTGCCCACTGGTTACTTACCTTGTGTGCCCTTTCTGAAGTGACAGGATTGGGTCCTG
ACATCATACAAGCTAACTCCATGTACTCTTTCTATGGTGATGATGAGATTGTGAGCACAGACATAAAATT
GGACCCAGAGAAATTGACCGCAAAGCTCAAAGAATATGGCCTCAAACCCACTCGGCCCGACAAAACTGAG
GGGCCGTTGGTAATTAGTGAGGACCTGAATGGGTTGACTTTCCTCCGCCGAACAGTCACCCGTGATCCAG
CAGGTTGGTTTGGAAAGTTGGACCAAAACTCCATCCTCAGGCAATTGTACTGGACAAGAGGACCCAACCA
TGAAGACCCCAGTGAGACCATGATACCACACGCACAAAGACCTGTGCAGCTCATGGCACTACTAGGAGAA
TCCTCCCTACATGGACCCTCATTTTACAGCAAGGTTAGCAAATTAGTCATATCTGAACTTAAAGAGGGAG
GAATGGATTTTTATGTGCCCAGACAAGAGTCAATGTTCAGATGGATGAGGTTCTCAGATCTAAGCACATG
GGAGGGCGATCGCAATCTGGCTCCCAGTTTTGTGAATGAAGATGGCGTCGAATGACGCCGCTCCATCTAA
TGATGGTGCTGCTGGTCTCGTACCAGAGGGCAACAACGAGACCCTTCCCCTAGAACCAGTTGCGGGCGCA
GCTATAGCCGCACCCGTCACTGGCCAAAATAACATAATTGACCCCTGGATTAGAACAAATTTTGTGCAAG
CACCAAATGGAGAGTTCACAGTGTCACCCAGAAACTCTCCTGGAGAAATTTTATTAAACTTAGAGTTGGG
CCCTGATTTGAACCCTTATTTGGCTCATTTGTCAAGGATGTACAATGGGTATGCTGGTGGAGTGGAAGTT
CAGGTTCTCCTGGCAGGGAACGCGTTCACTGCCGGAAAGATCCTCTTCGCCGCCGTCCCGCCAAATTTCC
CAGTGGAATTCTTAAGCCCAGCCCAAATCACAATGCTCCCACATTTAATAGTAGATGTTAGGACTCTTGA
ACCAATTATGATCCCACTCCCTGATGTTAGGAATACATTCTTCCATTATAGTAACCAGCCTAACAGCCGC
ATGAGATTAGTGGCTATGCTCTATACCCCACTCAGATCTAATGGCTCAGGTGATGATGTCTTCACAGTCT
CTTG

>AB684716.1 Norovirus Hu/GII/60-1/Tokyo/1982/JPN genes for polymerase, capsid protein, partial cds
ACGGAAAACTTGATCAATCCTCAATCATGAGACAATTGTTCTGGACCAAGGGACCCAATCATGATGACCC
CAGTGAGACAATGATTCCACACTCTCAGAGGCCCATACAACTAATGTCATTGCTAGGGGAGGCAGCATTG
CATGGACCAGCCTTCTACAAGAAAGTCAGCAAATTGGTTATCACTGAGCTCAAAGAGGGTGGGATGGATT
TCTATGTGCCAAGACAGGAACCTATGTTCAGGTGGATGAGATTCTCTGATCTCAGCACTTGGGAGGGCGA
TCGCAATCTTGCTCCCGAAGGTGTGAATGAAGATGGCGTCGAATGACGCCACTCCATCAAATGATGGTGC
CGCCGGCCTCGTGCCAGAAAGTAGTAATGAGGCAATGGCTCTGGAACCCGTGGTGGGGGCGTCTTTGGCC
GCCCCTGTCACTGGCCAAACTAATATAATAGACCCCTGGATTAGAACTAATTTTGTCCAAGCCCCTAATG
GTGAATTCACAGTTTCCCCTCGAAACTCCCCTGGAGAGGTGTTGGTCAATTTGGAGCTAGGTCCAGAACT
GAACCCTTATCTGGCACATTTAGCTAGG

>EF600759.1 Norovirus Hu/CMH011/02/2002/THA capsid protein gene, partial cds
ATGAAGATGGCGTCGAATGACGCCACTCCATCTAATGATGGTGCCGCCGGCCTCGTCCCAGAGATCAACA
ATGAGGCAATGGCGCTAGATCCAGTGGCAGGTGCAGCGATAGCAGCACCCCTCACTGGTCAGCAAAATAT
AATTGATCCCTGGATTATGAATAATTTTGTGCAAGCACCTGGTGGTGAGTTTACAGTATTCCCTAGGAAT
TCCCCTGGTGAA

>FJ430532.1 Norovirus Hu/GII/SewCI/2007/VEN RNA-dependent RNA polymerase mRNA, partial cds
AAGACCTTCTTTCTCCTAGCGTGGTGGACGTGGGCGATTTCAAAATTTCAATCAATGAAGGGTTACCCTC
TGGTGTCCCTTGCACCTCTCAATGGAATTCCATCGCCCACTGGA

>MF182301.1 Norovirus GII strain GII/wastewater/ZA/2016/GII.21/FF_E_Jan_35 major capsid protein gene, partial cds
ATGAAGATGGCGTCGAATGACGCCGCTCCATCTAATGATGGTGCTGCAGGTCTCGTACCAGAGATCAACA
CTGAGACCTTGCCCCTCGAGCCCGTGGCCGGAGCGGCAATTGCTGCCCCTGTTACGGGCCAAAATAATAT
AATTGATCCCTGGATTAGAAACAATTTTGTGCAGGCCCCTAATGGTGAGTTTACAGTCTCCCCTAGAAAT
TCCCCTGGTGAAATTTTAATGAATTTGGAGCTAGGGCCAGATCTTAATCCATATTTGGCTCACCTTTCAA
GAATGTACAATGGTTATGCCGGCGGA

>JX666301.1 Norovirus GII.4/Jinan/JNHNV0720/2010/CHN capsid protein gene, partial cds
ATGAAGATGGCGTCGAATGACGCCAACCCATCTGATGGGTCCGCAGCCAACCTCGTCCCAGAGGTCAATA
ATGAGGTTATGGCTTTGGAGCCCGTTGTCGGCGCCGCTATTGCGGCGCCTGTAGCGGGCCAACAAAATGT
AATTGACCCCTGGATTAGAAATAAATTTGTACAAGCCCGTGGTGGAGAGTTCACAGTATCCCCTAGAAAC
GCTCCAGGTGAAATACTATGGAGCGCGCCGTTAGGCCCTGATCTGAATCGCTACCTATCTCATTTGGCCA
GA

>JQ944388.1 Norovirus Hu/GII/SE-10-12-187/Seoul/KOR/2010 capsid protein gene, partial cds
ATGGCGCTAGATCCAGTGGCGGGTGCAGCGATAGCAGCACCCCTCACTGGCCAGCAAAATATAATTGATC
CCTGGATTATGAATAATTTTGTGCAAGCACCTGGTGGTGAGTTCACAGTGTCCCCTAGGAATTCCCCTGG
TGAAGTGCTCCTCAATTTGGAATTGGGCCCAGAAATAAACCCCTATCTGGCCCATCTTGCTAGAATGTA

>HE716710.1 Norovirus Hu/GII.4/10325/HCMC-VNM/2010 partial RdRp gene and partial VP1 gene, genomic RNA
GATGAGGTTCTCAGATCTGAGCACGTGGGAGGGCGATCGCAATCTGGCTCCCAGTTTTGTGAATGAAGAT
GGCGTCGAGTGACGCCAACCCATCTGATGGGTCCACAGCCAACCTTGTCCCAGAGGTCAACAATGAGGTT
ATGGCTTTGGAGCCCGTAGTTGGTGCCGCCATTGCGGCACCTGTAGCGGGCCAACAAAATGTAATTGACC
CCTGGATTAGAAACAATTTTGTACAAGCCCCTGGTGGAGAGTTTACAGTATCCCCTAGAAACGCTCCAGG
TGAAATACTATGGAGCGCGCCCTTAGGCCCTGATTTGAATCCCTACCTTTCCCATTTGGC

>HM635196.1 Norovirus Hu/GII.4/Seoul/0982/2010/KOR capsid protein gene, partial cds
ATGAAGATGGCGTCGAGTGACGCCAACCCATCTGATGGGTCCACAGCCAACCTCGTCCCAGAGGTCAACA
ATGAGGTTATGGCTTTGGAGCCCGTTGTTGGTGCCGCCATTGCGGCACCTGTAGCGGGCCAACAAAATGT
AATTGACCCCTGGATTAGAAACAATTTTGTACAAGCCCCTGGTGGAGAGTTCACAGTATCCCCTAGAAAC
GCTCCAGGTGAAATACTATGGAGCGCGCCCTTAGGCCCTGATTTGAATCCCTACCTTTCCCATTTGGCCA
GAATGTACAACGGCCATGCCGGC

>KU304860.1 Norovirus GI.1 clone Read_359 major capsid protein (VP1) gene, partial cds
ATGGCGCCAGTGGCGCTGGTCAGTTGGTACCGGAGGTCAATGCTTCTGACCCTCTTGCAATGGATCCTGT
AGCAGGTTCTTCGACAGCAGTCGCGACTGCTGGACAAGTTAATCCTATTGATCCCTGGATAATTAATAAC
TTTGTGCAAGCCCCCCAAGGTGAATTCACCATTTCCCCAAACAATACCCCCGGTGATGTTCTGTTTGATT
TGAGTTTGGGTCCCCATCTTAATCCTTTCTTGCTCCA

>KF006265.1 Norovirus Hu/GII.3/TCH-104/USA/2002 major capsid protein and minor capsid protein genes, complete cds
TGGGAGGGCGATCGCAATCTGGCTCCCAGTTTTGTGAATGAAGATGGCGTCGAATGACGCCACTCCATCT
AATGATGGTGCCGCCGGCCTCGTCCCAGAGATCAACAATGAGGCAATGGCGCTAGATCCAGTGGCGGGTG
CAGCGATAGCAGCGCCCCTCACTGGTCAGCAAAATATAATTGATCCCTGGATTATGAATAATTTTGTGCA
AGCACCTGGTGGTGAGTTTACAGTATCCCCTAGGAATTCCCCTGGTGAAGTGCTTCTTAATTTAGAATTG
GGCCCAGAAATAAATCCCTATTTGGCCCATCTTGCTAGAATGTATAATGGTTATGCAGGTGGATTTGAAG
TGCAGGTAGTCCTAGCTGGAAATGCGTTTACAGCAGGAAAGATAATCTTTGCAGCTATACCCCCTAACTT
TCCAATTGATAATCTAAGCGCAGCACAGATCACAATGTGCCCACATGTGATTGTGGATGTCAGACAGTTG
GAACCGGTCAACCTCCCGATGCCTGATGTTCGCAACAACTTCTTTCATTACAATCAAGGGTCTGATCCGA
AATTGCGCTTAATTGCAATGCTGTATACACCTCTTAGGGCAAACAATTCTGGGGATGATGTTTTTACTGT
GTCTTGTAGAGTGCTGACTAGACCTAGCCCTGACTTTTCATTTAATTTCCTTGTGCCACCCACTGTGGAG
TCAAAGACAAAACCCTTCACTCTCCCCATTCTGACTATCTCTGAAATGTCCAATTCTAGGTTTCCAGTGC
CGATTGATTCTCTGCACACCAGCCCAACTGAGAATATTGTTGTCCAGTGCCAAAATGGGCGCGTCACTCT
TGATGGTGAGTTGATGGGCACCACCCAACTCTTACCTAGTCAAATCTGTGCTTTCAGGGGCGTGCTCACC
AGATCAACAAGCAGAACCAGTGATCAGGCCGACACAGCAACCCCTAGGTTGTTTAATTATTATTGGCACA
TACAATTGGATAATCTAAATGGGACTCCTTATGATCCTGCAGAAGACATACCAGGTCCCCTAGGGACACC
AGATTTTCGGGGCAAAGTCTTTGGCGTGGCCAGCCAGAGAAATCCCGACAGCACAACTAGAGCACATGAA
GCAAAGGTGGACACAACAGCTGGCCGTTTCACCCCAAAACTAGGCTCATTAGAGATATCCACTGAATCTG
ATGACTTTGATCAAAACCAACCAACAAGATTCACCCCAGTTGGCATTGGGGTTGACAATGAGGCAGACTT
TCAACAATGGTCTTTACCCGACTATTCTGGTCAGTTCACCCACAACATGAACTTAGCCCCAGCTGTTGCT
CCCAACTTCCCTGGTGAGCAGCTCCTTTTCTTCCGCTCACAGTTACCATCCTCTGGTGGGCGATCCAACG
GGATTCTAGACTGCCTGGTCCCCCAAGAATGGGTTCAGCACTTCTACCAAGAATCGGCCCCCGCCCAAAC
TCAAGTGGCCCTGGTTAGGTATGTCAACCCTGACACTGGTAGAGTATTATTTGAGGCCAAGCTGCACAAA
TTAGGTTTCATGACTATAGCTAAGAATGGTGACTCTCCAATAACTGTCCCTCCAAATGGATATTTTAGGT
TTGAATCTTGGGTGAACCCATTTTATACACTTGCCCCCATGGGAACTGGGAATGGGCGTAGGAGGATTCA
ATAATGGCTGGAGCTTTTATAGCAGGATTAGCTGGTGATATACTCACAAATACTGTAGGATCTCTAGTTA
ATGCAGGGGCTAATGCCATTAATCAAAAAGTTGATTTTGAAAATAATAAATATTTACAAAATGCTTCTTT
CAATCATGATAAGGAAATGTTAAATGCACAAATTGAGGCAACAAAGAGGCTACAGGCTGACATGATTGCT
ATCAAACAAGGGGTTTTGACCGCTGGCGGCTTTTCCCCTACTGATGCAGCCCGCGGGGCAATTAATGCCC
CCATGACAAAAGTCCTAGATTGGAATGGAACGAGGTACTGGGCACCAAATGCCACCTCCACAACCTCGAT
GTCGGGTGGCTTCACAAATCAGGTTGTGCACAGAACCACGCCAAATTTTAAAACGAACCAGGCTCCCAAA
TCCACACCCAGCAGTGGGTCTTCAGTGAAGTCAAACTCAACCCAAATCACTAGCCTGAGCTCACACTCGT
CCGGGTCGTCTCGATCCAGCGGGTCTACAGTTGTTAGCTCATTACCATCCTCTAACAGGACTAGGGACTG
GGTCAACCAACAAAATTTTAATTTGGAACCACACATGCCTGGATCTCTTANGACAGCTTTTGTTACTCCA
CCATCTAGTACAGCCTCTAGTTCACGCACGGTCTCAACCGTGCCCAAAAATGTTTTGGACTCCTGGNCAT
CTGCGTTCAATACGCGCAGACAGCCGCTATTCGCACACCTTCGCAGAAGGGGGAGTCAAATGTTTAGTGA
AAGATTATTTTAAATTTGATTTAAATTGGATTTGATTTGGAATCTTT

>KF369978.1 Norovirus GII isolate A12 capsid protein gene, partial cds
CCAGAATGTACAATGGTTATGCTGGTGGCATGCAGGTTCAGGTGGTCCTGGCGGGGAATGCGTTCACAGC
TGGGAAAATCATCTTTGCCGCCGTACCACCACATTTTCTCGTAGAAAACGTCAGTGCAGCCCGAATAACT
ATGTGCCACCATGTAATCGTTAATGTGGGACAACTTGAACCAGTGCTTCTGCCCCTCCCTGACATAAGGA
ACAGGTTCTTTCATTACAATCAGGAGAATACCTACCGGATGAGACTCGTGGCTATGCTTTACACCCCTCT
GAGGGCTAACTCTGGTGATGATGTCTTCACAGTCTCTTG

>KU305062.1 Norovirus GI.1 clone Read_561 major capsid protein (VP1) gene, partial cds
GCGCTGGTCAGTTGGTACCGGAGGTTAATGCTTCTGACCCTCTTGCAATGGATCCTGTAGCAGGCTCCTC
GACAGCAGTCGCGACTGCTGGACAAGTCAATCCTATTGATCCCTGGATAATTAATAACCTTGCGCAAGCC
CCCCAAGGTGAATCCACCATCTCCCCAAACAATACCCCCGGTGATGTTCTGTTTGATCTGAGTCTGGGTC
CCCATCTTA

>KF808222.1 Norovirus water/GII.12/KE/Kibera169/2012 isolate Kibera169 capsid protein gene, partial cds
ATGAAGATGGCGTCGAATGACGCCGCTCCATCTAATGATGGTGCAGCCGGTCTCGTACCAGAGGTCAACA
ATGAGACCATGGCACTTGAACCGGTGGCTGGGGCTTCAATAGCCGCCCCACTCACCGGTCAAAATAATGT
TATAGACCCCTGGATTAGATTAAATTTTGTGCAGGCTCCCAATGGAGAGTTCACAGTTTCACCCCGCAAT
TCGCCTGGGGAAGTCCTACTAAACTTGGAATTAGGCCCTGAACTGAATCCATATTTGGCACAC

>AB536987.1 Norovirus Tamagawa River/GI/Site2-d/Nov2003/JP gene for capsid protein, partial cds
TGATGGCGTCTAAGGACGCTACGTCAAGCGTGGATGGCGCCAGTGGCGCTGGTCAGTTGGTACCGGAGGT
TAATGCTTCTGACCCTCTTGCAATGGATCCTGTGGCGGGTTCTTCAACAGCAGTTGCAACTGCTGGGCAA
GTTAACCCTATTGACCCTTGGATAATCAATAACTTTGTGCAGGCTCCCCAAGGTGAATTTACTATTTCTC
CAAATAATACCCCCGGTGATGTTTTGTTTGATTTGAGTTTAGGCCCTCATCTTAATCCCTTCTTGCTACA
TTTGTCACAAA

>LT628544.2 Norovirus Hu/GI.4/Muonio/11V1869_1/2011/FIN partial RdRp gene for RNA dependent RNA polymerase pseudogene, isolate Hu/GI.4/Muonio/11V1869_1/2011/FIN
TTCGGCCTGGGATTCCACGCAAAATAGACAGATTATGACTGAATCCTTTGCAATCATGTGCCGCCTCACG
GCATCACCGGAATTGGCTTCTGTTGTGGCTAAAGATCTACTAGCGCCTTCAGAAATGGATGTTGGTGATT
ACATCATCCGTGTAAAAGAAGGCTTGCCATCAGGATTCCCTTGCACATCACAGGTGAACAGTATAAACCA
CTGGCTGATCACACTGTGTGCCATGTCTGAAGTCACGGGTTTGTCACCCGATGTCATACAATCCCAATCT
TACTTT

>KJ465011.1 Norovirus Hu/GII.4/11092052/2011/CHN isolate 11092052 VP1 gene, partial cds
ATGAAGATGGCGTCGAATGACGCCAGCCCATCTGATGGGTCCGCTGCCAACCTCGTCCCAGAGGTCAACA
ATGAGGTTATGGCTTTGGAGCCCGTTGTCGGTGCCGCTATTGCGGCGCCTGTAGCGGGCCAACAAAATGT
AATTGACCCCTGGATTAGAAATAATTTTGTACAAGCCCCTGGTGGAGAGTTCACAGTATCCCCTAGAAAC
GCTCCAGGTGAAATACTATGGAGCGCGCCATTAGGCCCTGATCTGAATCCCTACCTATCTCATTTGGCCA
GA

>KU291218.1 Norovirus GII.4 isolate M201403 capsid protein gene, partial cds
ATGAAGATGGCGTCGAGTGACGCCAACCCATCTGATGGGTCCGCAGCCAACCTCGTCCCAGAGGTCAACA
ATGAGGTTATGGCTCTGGAGCCCGTTGTTGGTGCCGCCATTGCGGCACCTGTAGCGGGCCAACAAAATGT
AATTGACCCCTGGATTAGAAATAATTTTGTACAAGCCCCTGGTGGAGAGTTTACAGTATCCCCTAGAAAC
GCTCCGCCCTTGGGTCCTGATCTAAATCCCTACCTATCCCATCTGGCCAG

>JF697257.1 Norovirus Hu/GII/IPH164-LIM001/2010/BE RNA-dependent RNA polymerase and capsid genes, partial cds
TCTGGCTCCCAGTTTTGTGAATGAAGATGGCGTCGAATGACGCCGCTCCATCTAATGATGGTGCAGCCGG
TCTCGTACCAGAGGTCAACAACGAGACGATGGCACTTGAGCCGGTGGCTGGGGCTTCCATAGCTGCCCCT
CTAACCGGCCAAAATAATGTGATAGACCCCTGGATTAGAATGAATTTTGTCCAAGCTCCAAATGGTGAAT
TTACAGTATCCCCCCGTAATTCCCCAGGTGAAGTGTTGTTAAATTTGGAATTACGCCCT

>JQ944515.1 Norovirus Hu/GII/SE-10-12-033/Seoul/KOR/2010 capsid protein gene, partial cds
ATGGCTTTGGAGCCCGTTGTCGGTGCCGCTATTGCGGCGCCTGTAGCGGGCCAACAAAATGTAATTGACC
CCTGGATTAGAAATAATTTTGTACAAGCCCCTGGTGGAGAGTTCACAGTGTCCCCTAGAAACGCTCCAGG
TGAAATACTATGGAGCGCACCCTTAGGCCCTGATCTGAATCCCTACCTATCTCATTTGGCCAGAATGTA

>Z73997.1 Small round structured virus partial mRNA for capsid protein, isolate Carmarthen/94/UK
GGGCAATATGCGTGTGAAGGTGCTGCTCGCCGGCAATGCTTTTACCGCAGGGAAGATAATAATTAGTTGT
ATACCCCCAGGTTTCACCTCCCAGAGCATTTCCATCGCTCAAATGACAATGTTCCCTCATGTCATTGCTG
ACGTAAGAGTTTTGGAACCTATAGAGATACCCCTG

>LN482757.1 Norovirus GII.4 partial VP1-VP2 junction region for partial capsid, strain H2225
AATGAGATGGCGTCGAGTGACGCCAACCCATCTGATGGGTCCACAGCCAACCTCGTCCCAGAGGTCAACA
ATGAGGTTATGGCTTTGGAGCCCGTAGTTGGTGCCGCCATTGCGGCACCTGTAGCGGGCCAACAAAATGT
AATTGACCCCTGGATTAGAAGCAATTTTGTACAAGCCCCTGGTGGAGAGTTTACAGTATCCCCTAGAAAC
GCTCCAGGTGAAATACTATGGAGCG

>KP753283.1 Norovirus Hu/GI.8/NJ02/CHN/2014 capsid protein gene, partial cds
ATGATGATGGCGTCTAAGGACGCCCCAACAAACATGGATGGCACCAGTGGTGCCGGTCAGCTGGTACCAG
AGGCAAATACAGCTGAACCTTTACCAATAAAACCAGTGGCCGGGGCTGCGACTGCGGTTGCAACCGCCGG
TCAGGTAAATATGATTGACCCCTGGATAATGAATAACTTTGTACAGGCTCCCCAAGGGGAGTTTACCATT
TCCCCAAATAATACACCTGGTGATATTTTATTTGATTTGCAATTAGGACCACATCTTAATCCTTTCTTGG
CTCATTTGTCTAGAATGTACAATGGCTGGGTTGGA

>LC150835.1 Norovirus GIV VP1 gene for capsid protein, partial cds, strain: NoV/GIV/WWTP-A/Inf/Sep2011-e
ATGAAGATGGCGTCGAATGACGCTCCTCCATCATCTGATGGAGTCGGTAACCTCGTTCCAGAGAGTCATC
AAGAGGTTTTACCGCTTGCTCCCGTCGCGGGTGCTGAACTAGCAGCGCCTGTGGTTGGACAAACTAATAT
AATTGACCCCTGGATTAAAGAAAACTTTGTTCAAGCCCCCCAAGGTGAATTTACCGTTTCTCCAAAGAAT
GCCCCTGGTGAGATTCTGGTTGACCTGGAACTTGGGCCAAATTTGAATCCTTATCTAGAACATTTATCTA
GA

>KF976714.1 Murine norovirus isolate MNV/Brasilia-DF/Pr+Ob/2012 capsid protein VP1 gene, partial cds
ATGAGTGATGGCGCAGCGCCAAAAGCCAACGGCTCTGAAGCCAGCGGCCAGGATCTTGTTCCTACCGCCG
TTGAACAGGCCGTCCCCATTCAGCCCGTGGCTGGCTCGGCTCTTGCCGCCCCCGCCGCCGGGCAAATCAA
CCAAATTGACCCCTGGATCTTCCAAAATTTTGTCCAATGCCCCCTTGGTGAGTTTTCCATTTCACCTCGA
AACACCCCAGGTGAAATATTGTTTGATCTGGCCCTCGGACCAGGGCTCAATCCCTACCTTGCCCACCTCT
CAGCCATGTACACCGGCTGGGTTGGGAACATGGAGGTTCAGCTGGTCCTCGCCGGCAATGCCTTTACTGC
TGGCAAGGTGGTTGTTGCCCTTGTACCACCCTATTTTCCCAAAGGGTCACTCACCACTGCTCAGATCACA
TGCTTCCCACATGTCATGTGTGATGTGCGCACCCTGGAGCCCATTCAACTCCCTCTTCTTGACGTGCGTC
GAGTTCTTTGGCATGCTACCCAGGATCAGGAGGAATCTATGCGCCTGGTCTGCATGCTGTACACGCCACT
CCGCACGAACAGCCCGGGTGATGAGTCTTTTGTGGTCTCTGGCCGCCTTCTTTCTAAGCCGGCGGCTGAT
TTCAATTTTGTATACCTGACCCCCCCCATCGAGAGAACCATCTACCGGATGGTCGACTTGCCCGTGTTGC
AGCCGCGGCTGTGCACGCACGCTCGTTGGCCGGCTCCGATCTATGGCCTCTTGGTTGACCCATCCCTCCC
GTCCAACCCTCAATGGCAGAATGGAAGAGTGCACGTTGATGGAACCCTACTTGGCACAACACCTGTCTCT
GGGTCCTGGGTCTCCTGTTTTGCAGCTGAAGCCGCCTACGAGTTCCAATCTGGAACTGGTGAGGTGGCGA
CCTTCACTCTGATTGAGCAGGATGGGTCCGCTTACGTCCCTGGCGACAGAGCGGCCCCCCTCGGCTACCC
TGACTTCTCCGGGCAACTGGAGATTGAGGTGCAGACTGAGACGACCAAGGCAGGTGATAAGCTGAAGGTG
ACCACCTTTGAGATGATCCTTGGTCCCACTACCAACGTGGACCAAGCGCCCTACCAGGGCAGGGTGTACG
CTAGTGTAACAACTGCGGCCTCCCTTGATCTGGTTGATGGCAGAGTTAGGGCAGTGCCTCGCTCCATCTA
CAGCTTCCGGGATGTGGTACCTGAGTACAATGATGGTCTCCTTGTTCCCCTTGCTCCACCTATTGGCCCC
TTCCTTCCTGGTGAGGTTCTTTTGAGGTTCCGGACCTACATGCGCCAGCTTGACACCGCTGACGCCTCGG
CGGAGGCGATAGACTGTGCACTCCCCCAGGAGTTTATCTCCTGGTTCGCGTCCAACGCGTTCACCGTGCA
GTCTGAAGCCCTGCTCCTCAGGTACAGGAACACCTTGACTGGACAACTGCTGTTCGAGTGCAAGCTCTAC
AGCGAGGGTTACATCGCCTTGTCCTACTCAGGTTCAGGGCCCCTCACCTTCCCGACCGATGGCTTCTTTG
AGGTCGTTAGTTGGGTCCCCCGCCTTTTCCAATTGGCCTCTGTGGGAAGCTTGGCAACAGGCCGAACACT
CAAACAATAA

>KX764717.1 Norovirus GII strain GII/Hu/KR/2015/GII.17/20151214EL03A_2 capsid protein gene, partial cds
TTGTGAATGAAGATGGCGTCGAATGACGCCGCTCCATCTAATGATGGTGCTGCTGGTCTCGTACCAGAGG
GCAACAACGAGACCCTTCCCCTAGAACCAGTTGCGGGCGCAGCTATAGCCGCACCCGTCACTGGCCAAAA
TAATATAATTGACCCCTGGATTAGAACAAATTTTGTGCAAGCACCAAATGGAGAGTTCACAGTGTCACCC
AGAAACTCTCCTGGAGAAATTTTATTAAATTTAGAGTTGGGCCCTGATTTGAACCCTTATTTGGCTCATT
TGTCAAGGATGTATAATGGCTATGCCGGT

>KU532455.1 Norovirus GII isolate HU/12S5219/PD/SH/CHN/2012 VP1 (ORF2) gene, partial cds
ATGGCGTCGAGTGACGCCAACCCATCTGATGGGTCCGCAGCCAACCTCGTCCCAGAGGTCAACAATGAGG
TTATGGCTCTGGAGCCCGTTGTTGGTGCCGCCATTGCGGCACCTGTAGCGGGCCAACAAAATGTAATTGA
CCCCTGGATTAGAAATAATTTTGTACAAGCCCCTGGTGGAGAGTTTACAGTATCCCCTAGAAACGCTCCA
GGTGAAATACT

>JN688196.1 Norovirus Hu/GII.4/Chungnam(03-070)/2010/Kor capsid protein gene, partial cds
GCCAACCTCGTCCCAGAGGTCAACAATGAGGTTATGGCTTTGGAGCCCGTTGTCGGTGCCGCTATTGCGG
CGCCTGTAGCGGGCCAACAAAATGTAATTGACCCCTGGATTAGAAACAATTTTGTACAAGCCCCTGGTGG
AGAGTTCACAGTGTCCCCTAGAAACGCTCCAGGTGAAATACTATGGAGCGCGCCCTTAGGCCCTGATCTG
AATCCCTACCTATCTCATTTGGCCAGA

>EU543173.1 Norovirus Hu/GGI.2/oyster8491OB/77351/FR capsid protein gene, partial cds
AGGACGCCCCTCAAAGCGCTGATGGCGCAAGCGGCGCAGGTCAACTGGTGCCGGAGGTTAATACAGCTGA
CCCCTTACCCATGGAACCTGTGGCTGGGCCAACAACAGCCGTAGCCACTGCTGGGCAAGTTAATATGATT
GATCCCTGGATTGTTAATAATTTTGTCCAGTCACCTCAAGGTGAGTTCACAATCTCTCCTAATA

>KY709080.1 Norovirus GII isolate Hu/GII/CMH-N062-14/THA/2014 RNA-dependent RNA polymerase and major capsid protein genes, partial cds
ATGAGATTCTCAGATCTGAGCACGTGGGAGGGCGATCGCAATCTGGCTCCCAGTTTTGTGAATGAAGATG
GCGTCGAGTGACGCCAGCCCATCTGATGGGTCCGCAGCCAACCTCGTCCCAGAGGTCAACAATGAGGTTA
TGGCTCTGGAGCCCGTTGTTGGTGCCGCCATTGCGGCACCTGTAGCGGGCCAACAAAATGTAATTGACCC
CTGGATTAAAAATAATTTTGTACAAGCCCCTGGTGGAGAGTTTACAGTGTCCCCTAGAAACGCTCCAGGT
GAAATACTATGGAGCGCGCCCT

>KC196319.1 Salivirus A isolate Inlet_2008MAR 3D gene, partial cds
ACCCCTGCTGACAAAGCTTCTGACTTTCCTGACTCTTCTTCCATCTTTGACATCACCTTTCTTAAACGTT
ACTTTGTCCCTGATGATGTCCACCCCCACCTTATCCATCCTGTGATGGATGAGCAAACCCTCACCAACTC
GATCATGTGGCTGCGTGGTGGGGAGTTTGAGGAGGTGTTGAGGTCACTCGAGACTTTGGCCTTTCACTCC
GGACCGAAGAATTATTCGGCCTGGTGTGAGACAATCAAGGCTAAGATTCGAGAGAACGGCTGCGACGCTG
CCTTCACTCCCTACTCCGTC

>KF569782.1 Norovirus GI.3c isolate 75 major capid protein (VP1) gene, partial cds
CACACCGCAATCTAGGTGAGTTTAAATTATACCCTGAAGGATTCATGACCTGTGTACCAAATTCTAGTGG
CAGTGGCCCCCAAACACTACCCATCAATGGGGTCTTTATCTTCATCTCTTGGGTTTCCCGTTTTTACCAA
CT

>KR047147.1 Norovirus GII isolate 118/Huzhou/Zhejiang/05/2013/CHN capsid protein gene, partial cds
ATGAAGATGGCGTCGAGTGACGCCAACCCATCTGATGGGTCCGCAGCCAACCTCGTCCCAGAGGTCAATA
ATGAGGTTATGGCTCTGGAGCCCGTTGTTGGTGCCGCCATTGCGGCACCTGTAGCGGGCCAACAAAATGT
AATTGACCCCTGGATTAGAAATAATTTTGTACAAGCCCCTGGTGGAGAGTTTACAGTGTCCCCTAGAAAC
GCTCCAGGTGAAATACTATGGAGCGCGCCCTTGGGCCCTGATCTAAATCCCTACCTATCCCATTTGGCCA
G

>HQ003286.1 Norovirus Hu/GII.4/Nizhny Novgorod/1608/2008/RUS capsid protein gene, partial cds
ATGAAGATGGCGTCGAATGACGCCAACCCATCTGATGGGTCCGCAGCCAACCTCGTCCCAGAGGTCAACA
ATGAGGTTATGGCTTTGGAGCCCGTTGTCGGTGCCGCTATTGCGGCGCCTGTAGCGGGCCAACAAAATGT
AATTGACCCCTGGATTAGAAATAATTTTGTACAAGCCCCTGGTGGAGAGTTCACAGTATCCCCTAGAAAC
GCTCCAGGTGAAATACTATGGAGCGCGCCCTTAGGCCCTGATCTGAATCCCTACCTATCTCATTTGGCCA
GAATGTATAATGGTTATGCAGGTGGTTTTGAAGTGCAGGTGATCCTCGCGGGGAACGCGTTC

>KU687025.1 Norovirus GII strain Norovirus GII/Hu/KR/2015/GII.4/20150321_GL06BLPV1 major capsid protein gene, partial cds
ATGAAGATGGCGTCGAATGACGCCAACCCATCTGATGGGTCCGCAGCCAACCTCGTCCCAGAGGTCAACA
ATGAGGTTATGGCTCTGGAGCCCGTTGTTGGTGCCGCCATTGCGGCACCTGTAGCGGGCCAACAAAATGT
AATTGACCCCTGGATTAGAAATAATTTTGTACAAGCCCCTGGTGGAGAGTTTACAGTATCCCCTAGAAAC
GCTCCAGGTGAAATACTATGGAGCGCGCCCTTGGGCCCTGATCTAAATCCCTACCTATCCCATTTGGCCA
GGATGTACAATGGTTATGCAGGTGGCTTTGAAGTGCAGGTAGTTCTCGCGGGGAATGCGTTCACCGCCGG
GAAGGTCATATTTGCAGCAGTCCCACCAAATTTTCCAACTGAAGACTTGAGCCCCAGTCAGGTCACTATG
TTCCCCCATATAGTAGTAGATGTTAGGCAACTAGAACCTGTGTTGATTCCCTTACCCGATGTTAGGAATA
ATTTCTATCATTACAATCAATCAAATGACCCTACCATTAAATTGATAGCAATGTTGTATACACCACTTAG
GGCTAATAATGCTGGGGAAGATGTCTTCACAGTTTCTTGCAGAGTTCTCACGAGACCATCCCCCGATTTT
GATTTCATATTTCTAGTGCCACCCACAGTTGAGTCAAGAACTAAACCATTCTCTGTCCCAGTTTTAACTG
TTGAGGAGATGACCAATTCAAGATTCCCCATTCCTTTGGAAAAGTTGTTCACGGGTCCCAGCAGTGCCTT
TGTTGTCCAACCACAAAACGGTAGGTGCACGACTGATGGCGTGCTCCTAGGCACCATCCAACTGTCTCCT
GTCAACATCTGCACCTTCAGAGGAGATGTCACCCATATCACAGGTAGTCGTAACTACACAATGAATTTGG
CTTCTCAAAATTGGAACAATTATGACCCAACAGAAGAAATCCCAGCCCCTCTAGGAACTCCAGATTTTGT
GGGGAAGATTCAAGGCATGCTCACCCAAACCACAAGGACAGATGGCTCAACACGCGGCCACAAAGCTACA
GTGTATACTGGGAGCGCCGACTTTGCTCCAAAACTGGGTAGAGCTCAATTTGAAACTGACACAGACCATG
ATTTTGAAGCTAACCAAAACACAAAGTTCACCCCAGTTGGTGTCATCCAAGATGGTAGCACCACCCACCG
AAACGAACCCCAACAGTGGGTGCTCCCAAGTTACTCAGGCAGAAATACTCCTAATGTGCATTTGGCCCCC
GCTGTGGCCCCCACTTTTCCGGGTGAGCAACTTCTCTTCTTCAGATCCACCACGCCCGGATGCAGCGGGT
ACCCCAACATGGATTTGGACTGTCTGCTCCCCCAGGAATGGGTGCAGTACTTCTACCAAGAGGCAGCCCC
AGCACAATCTGATGTGGCTCTGCTAAGATTTGTGAACCCAGACACAGGTAGGGTTTTGTTTGAGTGTAAG
CTTCATAAATCAGGCTATGTTACAGTGGCTCACGCTGGCCAACATGATTTGGTTATCCCCCCCAATGGTT
ATTTCAGGTTTGAAGCCTGG

>KU557806.1 Norovirus Hu/GII.17/14-1533/GD-SZ/2014-11-27 VP1 gene, complete cds
ATGAAGATGGCGTCGAATGACGCCGCTCCATCTAATGATGGTGCTGCTGGTCTCGTACCAGAGGGCAACA
ACGAGACCCTTCCCCTAGAACCAGTTGCGGGCGCAGCTATAGCCGCACCCGTCACTGGCCAAAATAACAT
AATTGACCCCTGGATTAGAACAAATTTTGTGCAAGCACCAAATGGAGAGTTCACAGTGTCACCCAGAAAC
TCTCCTGGAGAAATTTTATTAAACTTAGAGTTGGGCCCTGATTTGAACCCTTATTTGGCTCATTTGTCAA
GGATGTACAATGGGTATGCTGGTGGAGTGGAAGTTCAGGTTCTCTTGGCAGGGAATGCGTTCACTGCCGG
AAAGATCCTCTTCGCCGCCGTCCCGCCAAATTTCCCAGTGGAATTCTTAAGCCCAGCCCAGATCACAATG
CTCCCACATTTAATAGTAGATGTTAGGACTCTTGAACCAATTATGATCCCACTCCCTGATGTTAGGAATA
CATTCTTCCATTATAGTAACCAGCCTAACAGCCGCATGAGATTAGTGGCTATGCTCTATACCCCACTCAG
ATCTAATGGCTCAGGTGATGATGTCTTTACTGTCTCTTGCAGGGTTTTGACTAGGCCTACTCCTGATTTT
GAGTTCACTTATTTAGTGCCACCTTCTGTTGAATCTAAAACTAAGCCTTTTTCCTTACCTATTTTAACCC
TTTCTGAGCTCACAAATTCGAGGTTCCCAGTCCCCATCGATTCGCTTTTCACCGCCCAGAATAATGTGTT
GCAGGTGCAGTGTCAAAATGGCAGGTGTACACTTGATGGTGAGTTACAAGGCACAACCCAGTTGCTCCCA
TCTGGCATCTGTGCATTCAGAGGACGGGTGACAGCACAAATTAACCAACGTGACAGGTGGCACATGCAAC
TGCAAAACCTCAATGGTACAACATATGACCCAACTGATGATGTGCCAGCCCCGCTGGGTACACCTGACTT
CAAGGGCGTCGTGTTTGGGATGGTAAGCCAAAGAAATGTGGGTAATGATGCGCCTGGCTCAACCAGAGCC
CAACAGGCGTGGGTTTCAACCTATAGCCCCCAATTTGTCCCCAAATTAGGTTCTGTCAATCTTAGAATTA
GTGATAATGATGACTTCCAATTCCAGCCGACAAAATTCACACCAGTGGGCGTCAATGATGACGATGATGG
CCACCCGTTCAGACAATGGGAACTACCAAACTATTCAGGGGAGCTTACCTTGAATATGAATCTTGCCCCC
CCAGTTGCTCCAAATTTTCCTGGTGAACAATTGTTATTCTTCAGATCTTTCGTGCCATGCTCAGGAGGTT
ACAACCAAGGTATTATAGATTGTCTTATTCCCCAAGAATGGATCCAACACTTCTATCAGGAATCAGCACC
CTCCCAGTCAGACGTGGCCCTAATCAGGTATGTCAACCCCGATACGGGACGTACACTGTTTGAAGCAAAA
TTGCACAGGTCTGGTTACATTACTGTGGCTCACTCTGGAGACTATCCTCTTGTTGTTCCGGCTAATGGAC
ACTTTAGATTTGATTCTTGGGTAAATCAGTTTTACTCACTCGCCCCAATGGGAACTGGGAATGGGCGAAG
GAGGGCTCAGTAA

>JX459608.1 Norovirus Hu/GII.4/SG4097-10/2006/SG major capsid protein gene, complete cds
ATGAAGATGGCGTCGAATGACGCCAACCCATCTGATGGGTCCGCAGCCAACCTCGTCCCAGAGGTCAACA
ATGAGGTTATGGCTTTGGAGCCCGTTGTCGGTGCCGCTATTGCGGCGCCTGTAGCGGGCCAACAAAATGT
AATTGACCCCTGGATTAGAAATAATTTTGTACAAGCCCCTGGTGGAGAGTTCACAGTATCCCCTAGAAAC
GCTCCAGGTGAAATACTATGGAGCGCGCCCTTAGGCCCTGATCTGAATCCCTACCTATCTCATTTGGCCA
GAATGTATAATGGTTATGCAGGTGGTTTTGAAGTGCAGGTGATCCTCGCGGGGAACGCGTTCACCGCCGG
AAAAATTATATTTGCAGCAGTCCCACCAAATTTTCCAACTGAAGGCTTGAGCCCCAGTCAGGTCACTATG
TTCCCCCACATAATAGTAGATGTTAGGCAATTGGAACCTGTGTTGATCCCCTTACCTGATGTTAGGAATA
ACTTCTATCATTATAATCAGTCAAATGATTCTACCATTAAATTGATAGCAATGCTGTATACACCACTTAG
GGCTAATAATGCTGGGGAAGATGTCTTCACAGTCTCTTGTCGAGTTCTCACGAGGCCATCCCCTGATTTT
GATTTTATATTTTTGGTGCCACCTACAGTTGAGTCAAGAACTAAACCATTTACTGTCCCAATCTTAACTG
TTGAAGAAATGACCAATTCAAGATTCCCCATTCCTTTGGAAAAGTTGTTCACGGGTCCCAGCGGTGCCTT
TGTTGTTCAACCACAAAATGGCAGGTGCACGACTGATGGCGTGCTCTTAGGTACCACCCAACTGTCTCCT
GTCAACATCTGCACCTTCAGAGGGGATGTCACCCACATTGCAGGTTCTCGTAATTACACAATGAATTTGG
CTTCTCTAAATTGGAACAATTATGACCCAACAGAAGAAACTCCAGCCCCTCTAGGAACTCCAGATTTCGT
GGGAAAGATCCAAGGTGTGCTCACTCAAACCACAAAGGGAGATGGCTCGACCCGTGGCCATAAAGCTACA
GTTTACACTGGGAGTGCCCCCTTTACTCCAAAGCTGGGCAGTGTTCAATTCAGTACTGATACAGAAAATG
ATTTTGAAACTCACCAAAATACAAAATTCACCCCAGTCGGTGTCATCCAGGATGGTGGCACCACCCACCG
AAATGAACCCCAACAATGGGTGCTCCCAAGTTATTCAGGTAGAAATGTCCATAATGTACACCTAGCCCCT
GCTGTAGCCCCCACTTTTCCGGGTGAACAACTTCTTTTCTTCAGGTCCACTATGCCCGGATGCAGCGGGT
ATCCTAACATGGATTTGGATTGCCTACTCCCTCAGGAGTGGGTGCAGCACTTCTACCAAGAGGCAGCTCC
AGCACAATCTGATGTGGCTCTATTGAGATTTGTGAATCCAGACACGGGTAGGGTCCTGTTTGAGTGCAAA
CTTCATAAATCAGGCTATGTCACAGTGGCTCACACCGGCCAGCATGATTTGGTCATCCCCCCCAATGGCT
ATTTTAGGTTTGATTCCTGGGTTAATCAATTCTACACACTTGCCCCCATGGGAAATGGAACGGGGCGTAG
ACGTGCTTTATAA

>GQ925094.1 Norovirus Hu/GI/BS/240407-3/2007/SGP capsid gene, partial cds
TGATGGCGTCTAAGGACGCCCCAACAAACATGGATGGCACCAGTGGTGCCGGTCAGCTGGTACCAGAGGC
AAATACAGCTGAACCTTTACCAATAAAACCAGTGGCCGGGGCTGCGACTGCGGTTGCAACCGCCGGTCAG
GTAAATATGATTGACCCCTGGATAATGAATAATTTTGTACAGGCTCCCCAAGGGGAGTTTACCATTTCCC
CAAATAATACACCTGGTGATATTTTATTTGATTTGCAATTAGGACCACATCTTAATCCTTTCTTGGCTCA
TTTGTCTAGAA

>AF406997.1 Norwalk-like virus isolate N1 viral capsid-like protein, partial sequence
GTAAATTCTTCCTTGTGGGGCTTGTACAAAATACTTCATTATCCAGGGGTCAATCATATTAATTTGTCCA
GCAGTTGCAACCGCTTGTTGCGGCTCCAGCCACTGGATCCATTGATATGGGTTCAGCTGTGTTTGCCACT
GGTACCAGCTGACCCGGCACCACTAGTGCCATCCATGTTTGTTGGGGCATCCTTTAGACGCCATCATCAT
TTAA

>HV778716.1 JP 2012514453-A/15: Rapid Bioluminescence Detection System
ATGATGATGGCGTCTAAGGACGCTACATCAAGCGTGGATGGCGCTAGTGGCGCTGGTCAGTTGGTACCGG
AGGTTAATGCTTCTGACCCTCTTGCAATGGATCCTGTAGCAGGTTCTTCGACAGCAGTCGCGACTGCTGG
ACAAGTTAATCCTATTGATCCCTGGATAATTAATAATTTTGTGCAAGCCCCCCAAGGTGAATTTACTATT
TCCCCAAATAATACCCCCGGTGATGTTTTGTTTGATTTGAGTTTGGGTCCCCATCTTAATCCTTTCTTGC
TCCATCTATCACAAATGTATAATGGTTGGGTTGGTAACATGAGAGTCAGGATTATGCTAGCTGGTAATGC
CTTTACTGCGGGGAAGATAATAGTTTCCTGCATACCCCCTGGTTTTGGTTCACATAATCTTACTATAGCA
CAAGCAACTCTCTTTCCACATGTGATTGCTGATGTTAGGACTCTAGACCCCATTGAGGTGCCTTTGGAAG
ATGTTAGGAATGTTCTCTTTCATAATAATGATAGAAATCAACAAACCATGCGCCTTGTGTGCATGCTGTA
CACCCCCCTCCGCACTGGTGGTGGTACTGGTGATTCTTTTGTAGTTGCAGGGCGAGTTATGACTTGCCCC
AGTCCTGATTTTAATTTCTTGTTTTTAGTCCCTCCTACGGTGGAGCAGAAAACCAGGCCCTTCACACTCC
CAAATCTGCCATTGAGTTCTCTGTCTAACTCACGTGCCCCTCTCCCAATCAGTAGTATGGGCATTTCCCC
AGACAATGTCCAGAGTGTGCAGTTCCAAAATGGTCGGTGTACTCTGGATGGCCGCCTGGTTGGCACCACC
CCAGTTTCATTGTCACATGTTGCCAAGATAAGAGGGACCTCCAATGGCACTGTAATCAACCTTACTGAAT
TGGATGGCACACCCTTTCACCCTTTTGAGGGCCCTGCCCCCATTGGGTTTCCAGACCTCGGTGGTTGTGA
TTGGCATATCAATATGACACAGTTTGGCCATTCTAGCCAGACCCAGTATGATGTAGACACCACCCCTGAC
ACTTTTGTCCCCCATCTTGGTTCAATTCAGGCAAATGGCATTGGCAGTGGTAATTATGTTGGTGTTCTTA
GCTGGATTTCCCCCCCATCACACCCGTCTGGCTCCCAAGTTGACCTTTGGAAGATCCCCAATTATGGGTC
AAGTATTACGGAGGCAACACATCTAGCCCCTTCTGTATACCCCCCTGGTTTCGGAGAGGTATTGGTCTTT
TTCATGTCAAAAATGCCAGGTCCTGGTGCTTATAATTTGCCCTGTCTATTACCACAAGAGTACATTTCAC
ATCTTGCTAGTGAACAAGCCCCTACTGTAGGTGAGGCTGCCCTGCTCCACTATGTTGACCCTGATACCGG
TCGGAATCTTGGGGAATTCAAAGCATACCCTGATGGTTTCCTCACTTGTGTCCCCAATGGGGCTAGCTCG
GGTCCACAACAGCTGCCGATCAATGGGGTCTTTGTCTTTGTTTCATGGGTGTCCAGATTTTATCAATTAA
AGCCTGTGGGAACTGCCAGCTCGGCAAGAGGTAGGCTTGGTCTGCGCCGATAA

>LN482658.1 Norovirus GII.4 partial VP1-VP2 junction region for partial capside, strain H562
ATGAAGATGGCGTCGAGTGACGCCAACCCATCTGATGGGTCCACAGCCAACCTCGTCCCAGAGGTCAACA
ATGAGGTTATGGCTTTGGAGCCCGTAGTTGGTGCCGCCATTGCGGCACCTGTAGCGGGCCAACAAAATGT
AATTGACCCCTGGATTAGAAACAATTTTGTACAAGCCCCTGGTGGAGAGTTTACAGTATCCCCTAGAAAC
GCTCCAGGTGAAATATTATGGAGCG

>EU363878.1 Sapovirus Hu/CMH077/01/2001/THA capsid protein gene, partial cds
ATGGAGGGCAATGGCTCCAACCCAGAGCCAAAGCAGAGCAACAACCCAATGGTCGTTGACCCGCCTGGCA
CAACAGGTCCGACCACATCCCACGTTGTTGTTGCTAATCCGGAGCAACCCAATGGGGCCGCACAGCGCCT
GGAGTTGGCTGTTGCCACTGGTGCAATCCAATCCAATGTCCCTGAGGCAATACGCAACTGCTTTGCAGTC
TTTCGTACTTTTGCTTGGAACGACAGGATGCCCACGGGAACTTTTCTTGGATCTATATCGCTTCATCCCA
ACATTAACCCGTACACTTCTCACCTCTCTGGGATGTGGGCCGGGTGGGGCGGTACCTTTGAAGCCCG

>EU494698.1 Norovirus Hu/GII/Salvador/B07/2006/BRA RNA-dependent RNA polymerase gene, partial cds
TTCTCCCCAGAACCACATTTGGCTCAGGTAGTCGCAGAGGACCTTCTTTCTCCTAGCGTGGTGGACGTGG
GTGATTTCACAATATCAATCAATGAGGGTCTTCCCTCTGGGGTGCCCTGCACCTCCCAATGGAACTCCAT
CGCCCACTGGCTTCTCACTCTCTGCGCGCTCTCTGAAGTTACAAACTTGTCTCCTGACACCATACAGGCT
AATTCCCTCTTCTCATTTTATGGTGATGATGAAATTGTTAGCACAGACATAAAATTGGACCCAGAGAAAT
TGACAGCAA

>KC608704.1 Norovirus Hu/GII/CMH-S027/11/THA capsid protein gene, partial cds
ATGAAGATGGCGTCGAATGACGCCGCTCCATCAAATGATGGTGCTGCCAACCTCGTACCAGAGGCCAATA
ATGAGGTTATGGCACTTGAACCGGTGGTGGGAGCTTCAATCGCAGCTCCTGTTGTCGGTCAGCAGAATAT
AATTGACCCCTGGATTAGAGAAAATTTTGTTCAAGCACCACAGGGCGAGTTTACTGTTTCACCAAGGAAC
TCGCCCGGTGAGATGCTATTAAATCTTGAATTAGGCCCAGAACTTAACCCTTACCTAAGTCATTTGTCCC
GCATGTACAACGGA

>KC165039.1 Norovirus Hu/GII/PA/VIR_28F/BR/05-2012 viral protein 1 (VP1) gene, partial cds
ATGGCGTCGAGTGACGCCAACCCATCTGATGGGTCCGCAGCCAACCTCGTCCCAGAGGTCAACAATGAGG
TTATGGCTCTGGAGCCCGTTGTTGGTGCCGCCATTGCGGCACCTGTAGCGGGCCAACAAAATGTAATTGA
CCCCTGGATTAGAAACAATTTTGTACAAGCCCCTGGTGGAGAGTTTACAGTATCCCCTAGAAACGCTCCA
GGTGAAATACTATGGAGCGCGCCCTTGGGCCCTGATCTAAATCCCTACCTATCCCATTTGGCCAGAATGT

>AB437191.1 Norovirus sewage/GII/Toyama/Oct/2006/JP gene for VP1, partial cds
TCTGGCTCCCAGTTTTGTGAATGAAGATGGCGTCGAATGACGCCAACCCATCTGATGGGTCCGCAGCCAA
CCTCGTCCCAGAGGTCAACAATGAGGTTATGGCTTTGGAGCCCGTTGTCGGTGCCGCTATTGCGGCGCCT
GTAGCGGGCCAACAAAATGTAATTGACCCCTGGATTAGAAATAACTTTGTACAAGCCCCTGGTGGAGAGT
TCACAGTATCCCCTAGAAACGCTCCAGGTGAAATACTATGGAGCGCGCCCTTAGGCCCTGATCTGAATCC
CTACCTATCTCATTTGGCCAGA

>KY594448.1 Norovirus GII.3 isolate Hu/GII/CR7428/CHN/2014 VP1 gene, partial cds
AGATGGCGTCGAATGACGCCGCTCCATCTAATGATGGTGCCGCCGGCCTCGTCCCAGAGATCAACAGTGA
GGCAATGGCGCTAGAGCCAGTGGCGGGTGCAGCGATAGCAGCACCCCTCACTGGTCAGCAGAATATAATT
GATCCCTGGATTATGAATAATTTTGTGCAAGCACCTGGTGGTGAGTTTACAGTATCTCCTAGAAATTCCC
CTGGTGAAGTTCTTCTCAATTTGGAATTGGGTCCAGAAATAAATCCCTATTTGGCCCATCTTGCTAGAAT
GTACAACGG

>KU557809.1 Norovirus Hu/GII.17/15-1651/GD-QY/2014-12-19 VP1 gene, complete cds
ATGAAGATGGCGTCGAATGACGCCGCTCCATCTAATGATGGTGCTGCTGGTCTCGTACCAGAGGGCAACA
ACGAGACCCTTCCCCTAGAACCAGTTGCGGGCGCAGCTATAGCCGCACCCGTCACTGGCCAAAATAACAT
AATTGACCCCTGGATTAGAACAAATTTTGTGCAAGCACCAAATGGAGAGTTCACAGTGTCACCCAGAAAC
TCTCCTGGAGAAATTTTATTAAACTTAGAGTTGGGCCCTGATTTGAACCCTTATTTGGCTCATTTGTCAA
GGATGTACAATGGGTATGCTGGTGGAGTGGAAGTTCAGGTTCTCCTGGCAGGGAACGCGTTCACCGCCGG
AAAGATCCTCTTCGCCGCCGTCCCGCCAAATTTCCCAGTGGAATTCTTAAGCCCAGCCCAGATCACAATG
CTCCCACATTTAATAGTAGATGTTAGGACTCTTGAACCAATTATGATCCCACTCCCTGATGTTAGGAATA
CATTCTTCCATTATAGTAACCAGCCTAACAGCCGCATGAGATTAGTGGCTATGCTCTATACCCCACTTAG
ATCTAATGGCTCAGGTGATGATGTCTTTACTGTCTCTTGCAGGGTTTTGACTAGGCCTACTCCTGATTTT
GAGTTCACTTATTTAGTGCCACCTTCTGTTGAATCTAAAACTAAGCCTTTTTCCTTACCTATTTTAACCC
TTTCTGAGCTCACAAATTCGAGGTTCCCAGTCCCCATCGATTCGCTTTTCACCGCCCAGAATAATGTGTT
GCAGGTGCAGTGTCAAAATGGCAGGTGTACACTTGATGGTGAGTTACAAGGCACAACCCAGTTGCTCCCA
TCTGGCATCTGTGCATTCAGAGGACGGGTGACAGCACAAATTAACCAACGTGACAGGTGGCACATGCAAC
TGCAAAACCTCAATGGTACAACATATGACCCAACTGATGATGTGCCAGCCCCGCTGGGTACACCTGACTT
CAAGGGCGTCGTGTTTGGGATGGTAAGCCAAAGAAATGTGGGTAATGATGCGCCTGGCTCAACCAGAGCC
CAACAGGCGTGGGTTTCAACCTATAGCCCCCAATTTGTCCCCAAATTAGGTTCTGTCAATCTTAGAATTA
GTGATAATGATGATTTCCAATTCCAACCGACAAAATTCACACCAGTGGGCGTCAATGATGACGATGATGG
CCACCCGTTCAGACAATGGGAACTACCAAACTATTCAGGGGAGCTTACCTTGAATATGAATCTTGCCCCC
CCAGTTGCTCCAAATTTTCCTGGTGAACAATTGTTATTCTTCAGATCTTTCGTGCCATGCTCAGGAGGTT
ACAACCAAGGTATTATAGATTGTCTTATTCCCCAAGAATGGATCCAACACTTCTATCAGGAATCAGCACC
CTCCCAGTCAGACGTGGCCCTAATCAGGTATGTCAACCCCGATACGGGACGTACACTGTTTGAAGCAAAA
TTGCACAGATCTGGTTACATTACTGTGGCTCACTCTGGAGACTATCCTCTTGTTGTTCCGGCTAATGGAC
ACTTTAGATTTGATTCTTGGGTAAATCAGTTTTACTCACTCGCCCCAATGGGAACTGGGAATGGGCGAAG
GAGGGCTCAGTAA

>LG263401.1 KR 1020160072479-A/1: ANTI-HUMAN NOROVIRUS ANTIBODIES AND USE THEREOF
ATGAAGATGGCGTCGAGTGACGCCAACCCATCTGATGGGTCCGCAGCCAACCTCGTCCCAGAGGTCAACA
ATGAGGTTATGGCTTTGGAGCCCGTTGTCGGTGCCGCTATTGCGGCGCCTGTAGCGGGCCAACAAAATGT
GATTGACCCCTGGATTAGAAATAATTTTGTACAAGCCCCTGGTGGAGAGTTCACAGTATCCCCTAGAAAC
GCTCCAGGTGAAATACTATGGAGCGCGCCCTTAGGCCCTGATCTGAATCCCTACCTATCCCATTTGGCCA
GAATGTATAATGGTTATGCAGGTGGTTTTGAAGTGCAGGTGATCCTCGCGGGGAACGCGTTCACCGCCGG
AAAAATTATATTTGCAGCAGTCCCACCAAATTTTCCAACTGAAGGCTTGAGTCCCAGCCAGGTCACTATG
TTCCCCCACATAATAGTGGATGTTAGGCAATTGGAACCTGTGTTGATCCCCTTACCTGATGTTAGGAATA
ACTTCTACCACTATAATCAGTCAAATGATCCTACCATTAAATTGATAGCAATGCTGTATACACCACTTAG
GGCTAATAATGCTGGGGAGGATGTCTTCACAGTCTCTTGTCGAGTTCTCACGAGGCCATCCCCTGATTTT
GATTTTATATTTTTGGTGCCACCTACAGTTGAGTCAAGAACTAAACCATTTACTGTCCCAATCCTAACTG
TTGAAGAAATGACCAATTCAAGATTCCCCATTCCTTTGGAAAAATTGTTTACGGGTCCCAGCAGTGCCTT
TGTTGTTCAACCACAAAATGGCAGATGCACGACTGATGGCGTGCTCTTAGGCACCACCCAACTGTCTCCT
GTCAACATCTGCACCTTCAGAGGGGATGTCACCCACATTGCAGGTTCTCGTAATTACACAATGAATTTGG
CTTCTCTAAATTGGAACAATTATGACCCAACAGAAGAAGTTCCAGCCCCTCTAGGAACTCCAGATTTCGT
GGGAAAGATCCAAGGTGTGCTCACTCAAACCACAAAGGGAGATGGTTCGACCCGTGGCCATAAAGCTACA
GTTTACACTGGGAGTGCCCCCTTTACTCCAAAGCTGGGCAGTGTTCAATTCAGTACTGATACAGAAAATG
ATTTTGAAACTCACCAAAACACAAAATTCACCCCAGTCGGTGTCATCCAGGATGGTAGCACCACCCACCG
AAATGAACCCCAACAATGGGTGCTCCCAAGTTATTCAGGTAGAAATGTCCAAAATGTACACCTAGCCCCT
GCTGTAGCCCCCACTTTTCCGGGTGAACAACTTCTTTTCTTTAGGTCCACTATGCCCGGATGCAGCGGGT
ATCCCAACATGGATTTGGATTGCCTACTCCCCCAGGAGTGGGTGCAGCACTTCTACCAAGAGGCAGCTCC
AGCACAATCTGATGTGGCTCTATTGAGATTTGTGAATCCAGACACGGGTAGGGTCCTGTTTGAGTGCAAG
CTTCATAAATCAGGCTATGTCACAGTGGCTCACACCGGCCAGCATGATTTGGTCATCCCCCCCAATGGTT
ATTTTAGGTTTGATTCCTGGGTTAATCAATTCTACACACTTGCCCCCATGGGAAATGGAACGGGGCGTAG
ACGTGCATTA

>KU672310.1 Norovirus GII.17 isolate HU/15S3106/PD/SH/CHN/2015 capsid protein (ORF2) gene, partial cds
ATGAAGATGGCGTCGAATGACGCCGCTCCATCTAATGATGGTGCTGCTGGTCTCGTACCAGAGGGCAACA
ACGAGACCCTTCCTCTAGAACCAGTTGCGGGCGCAGCCATAGCCGCACCCGTCACTGGCCAAAATAATAT
AATTGACCCCTGGATTAGAACAAATTTTGTGCAAGCACCAAATGGAGAGTTCCCAGTGTCACCCAGAAAC
TC

>KC137580.1 Norovirus Hu/GII.12/Minsk7804/2010/BY RNA-dependent RNA polymerase (RdRp) gene, partial cds
CAGAGAGCCGTTTTAGCTGCAGCCCTGGAGATCATGGTAAAATTTTCCCCAGAACCACACCTGGCCCAGA
TCGTTGCAGAGGATCTCCTATCTCCCAGCGTGATGGACGTGGGCGATTTCAAAATATCAATCACTGAAGG
GCTCCCCTCTGGGGTGCCTTGCACCTCACAATGGAATTCTATTGCTCATTGGCTCCTCACGCTTTGTGCA
CTCTCTGAGGTAACAGATTTGTCTCCTGACATCATCCAAGCAAACTCACTCTTCTCTTTCTATGG

>HM635110.1 Norovirus Hu/GII.3/Seoul/0263/2008/KOR RNA-dependent RNA polymerase and capsid protein genes, partial cds
GCTGACTACTCCCGGTGGGACTCAACACAACAAAGAGCCGTGTTAGCAGCAGCCTTGGAAATCATGGTCA
AGTTCTCCCCAGAGCCGCATCTGGCCCAAAAGGTTGCAGAAGACCTTCTCTCTCCCAGCGTGATGGACGT
GGGTGATTTCAAAATATCAATCAATGAGGGTCTCCCCTCCGGGGTGCCCTGCACCTCCCAATGGAATTCC
ATCGCCCACTGGCTCCTCACTCTCTGTGCACTCTCTGAGGTTACAAACCTGTCCCCTGACATTATTCAGG
CCAACTCTCTCTTTTCCTTCTACGGTGATGATGAAATTGTGAGTACAGACATAAAATTGGACCCAGAAAA
ACTGACAGCAAAACTCAAGGAATACGGGTTGAAACCGACCCGCCCTGACAAGACTGAAGGACCCCTTGTC
ATCTCTGAAGACCTGAATGGCCTAACCTTCCTGCGGAGGACCGTGACCCGCGACCCAGCAGGCTGGTTTG
GAAAGTTGGAACAGAGTTCAATACTCAGACAAATGTATTGGACTAGGGGCCCCAACCATGAAGACCCATC
TGAAACAATGATACCACACTCCCAGAGGCCCATACAATTGATGTCTTTGCTAGGTGAGGCTGCACTCCAC
GGCCCAGCATTCTACAGCAAAGTCAGCAAACTGGTCATTGCAGAGTTGAAGGAAGGTGGCATGGATTTTT
ACGTGCCAAGACAAGAGCCAATGTTCAGATGGATGAGATTCTCGGATCTGAGCACGTGGGAGGGCGATCG
CAATCTGGCTCCCAGTTTTGTGAATGAAGATGGCGTCGAATGACGCCACTCCATCTAATGATGGTGCCGC
CGGCCTCGTCCCAGAGATCAACAATGAGGCAATGGCGCTAGATCCAGTGGCGGGTGCAGCGATAGCAGCA
CCCCTCACTGGCCAGCAAAATATAATTGATCCCTGGATTATGAATAATTTTGTGCAAGCACCTGGTGGTG
AGTTTACAGTGTCCCCTAGGAATTCCCCTGGTGAAGTGCTCCTCAATTTGGAATTGGGCCCAGAAATAAA
TCCCTATTTGGCCCATCTTGCTAGAATGTATAATGGTTATGCAGGT

>AB021994.1 Human calicivirus NLV/Aichi/12A-94/JP gene for capsid protein, partial cds
ATGATGATGGCGTCTAAGGACGCTACACCAAGCGCAGATGGCGCCACTGGCGCGGCCCAGCTGGTGCCGG
AGGTTAATACAGCTGACCCTATACCTATTGACCCTGTGGCTGGCTCCTCTACAGCCCTTGCCACAGCAGG
TCAGGTTAATTTGATTGATCCCTGGATAATCAATAATTTTGTGCAAGCCCCCCAAGGCGAGTTTACAATA
TCCCCAAACAATACCCCCGGTGATGTGCTTTTTGATTTGCAGTTAGGACCCCATTTAAACCCTTTCCTCT
CTCATCTTTCTCAAATGTACAATGGCTGGGTTGG

>KP185239.1 Norovirus Hu NoV/Env/URY/A118-TR/2012/GII.4 RNA-dependent RNA polymerase and major capsid protein genes, partial cds
TCTGGCTCCCAGTTTTGTGAATGAAGATGGCGTCGAGTGACGCCAACCCATCTGATGGGTCCACAGCCAA
CCTCGTCCCAGAGGTCAACAATGAGGTTATGGCTTTGGAGCCCGTGGTTGGTGCCGCCATTGCGGCACCT
GTAGCGGGCCAACAAAATGTAATTGACCCCTGGATTAGAAACAATTTTGTACAAGCCCCTGGTGGAGAGT
TTACAGTATCCCCTAGAAACGCTCCAGGTGAAATACTATGGAGCGCGCCCTTAGGCCCTGATTTGAATCC
CTACCTTTCCCATTTGGCCAGA

>KX514233.1 Norovirus GII.4 isolate 4.16a capsid protein (VP1) mRNA, complete cds
ATGAAGATGGCGTCGAATGACGCCAACCCATCTGATGGGTCCGCAGCCAACCTCGTCCCAGAGGTCAACA
ATGAGGTTATGGCTTTGGAGCCCGTTGTCGGCGCCGCTATCGCGGCACCTGTAGCGGGCCAACAAAATGT
AATTGACCCCTGGATTAGAAATAATTTTGTACAAGCCCCTGGTGGAGAGTTCACAGTATCCCCTAGAAAC
GCTCCAGGTGAAATACTATGGAGCGCGCCCTTAGGTCCTGATCTGAATCCCTACCTATCTCATTTGGCTA
GAATGTATAATGGTTATGCAGGTGGCTTTGAAGTGCAGGTGATCCTCGCGGGGAATGCGTTTACCGCGGG
AAAAATTATATTTGCAGCAGTCCCTCCAAATTTTCCAACTGAAGGCTTGAGTCCCAGCCAGGTCACTATG
TTCCCCCATATAATAGTAGATGTTAGGCAATTAGAACCTGTGTTGATCCCCTTACCTGATGTTAGGAATA
ACTTCTATCATTATAATCAGTCAAATGATTCTACCATTAAATTGATAGCAATGCTGTATACACCACTTAG
GGCCAATAATGCTGGGGATGATGTCTTCACAGTCTCTTGTCGAGTCCTCACGAGGCCATCCCCTGATTTT
GACTTCATATTCCTGGTGCCACCTACAGTTGAGTCAAGGTCCAAGCCCTTTTCTGTCCCAGTCTTAACTG
TTGAAGAAATGACCAATTCAAGATTCCCCGCTACTTTGGATAAATTGTTCACAGGTCCCAGCAGTACCTT
TGTTGTTCAACCACAAAATGGCAGATGCATGATTGATGGCGTGCTCTTAGGCACCACCCAACTGTCTCCT
GTTAACATTTGCACCTTCAGAGGGGATGTCACCCACCCTAGGGACTCTCCAATTTACACAATGAATTTGG
CCTCTCCAAATTGGAACAATTATGACCCAACAGAAGAGATTCCAGCCCCTCTGGGAACTCCAGATTTTGT
GGGAAAGATCCAAGGTATGCTCACTCAAACTACAAAGGGAGAAGGTTCGACCCGGGGCCATAGAGCTACA
GTTTATGTTGGGAGTGCCAACTATGCTCCAAAGCTAGGTAGAGTTCAATTTGAAACTGACACAACTAATG
ATCTTGATGCTCACCAAAACACAAAATTCACCCCAGTCGGTGTCGTCCAGGGTGGTGAATCCCCCCAACG
AAGTGAACCCCAACAATGGGTGCTCCCAAGTTATTCAGGTAGAGATACCCCTAATGTACATCTAGCCCCT
GCTGTAGCCCCCACTTTCCCGGGTGAACAACTTCTTTTCTTCAGATCCACTATACCCGGATGTGGCGGGC
ATCCCAACATGAATTTGGATTGCCTACTCCCCCAGGAGTGGGTGCAGCACTTCTATCAAGAGGCAGCTCC
AGCACAATCTGATGTGGCTCTATTGAGATTTGTGAATCCAGACACGAGTAGGGTCCTGTTTGAGTGCAAA
CTTCATAAATCAGGTTATGTCACAGTGGCTCACACCGGTCAACATGATTTGGTTATCCCCCCCAATGGCT
ACTTTAGGTTTGATTCCTGGGTTAATCAATTCTACACACTTGCCCCCATGGGAAATGGAACGGGGCGTAA
GCGTGCCTTATAA

>JX995102.1 Norovirus Hu/GII.6/LVCA/19305/2010/BRA viral protein 1 (VP1) gene, partial cds
CAGGAATGGGTGCAACATTTCTACCAGGAGGCAGCACCTTCACAATCTGCTGTTGCACTGGTTAGGTATG
TCAACCCCGACACTGGGCGTAACATCTTTGAGGCCAAGTTGCACAGAGAAGGGTTCCTCACCGTGGCCAA
TTCTGGAAACAATCCTATTGTGGTTCCCCCTAATGGTTATTTTAGATTTGAGGCTTGGGTTAATCAATTC
TACACACTTGCCCCCGTGGGA

>EU650215.1 Norovirus Hu/Monastir/17291/2006/TUN RNA-dependent RNA polymerase and capsid protein genes, partial cds
TCTTGCTCCCGAAGGTGTGAATGAAGATGGCGTCGAATGACGCTACTCCATCTGATGATGGTGCAGCCGG
CCTCGTACCAGAGATCAACAGTGAGGTTATGGCTCTTGAACCCGTCGCTGGGGCCTCCCTTGCAGCCCCC
GTAGTCGGCCAACAGAATATAATTGATCCCTGGATTAGAAATAATTTTGTACAAGCCCCTGCTGGTGAAT
TTACAGTTTCCCCTAGAAACTCTCCTGGAGAACTTCTACTTGATTTGGAATTGGGTCCTGAACTTAATCC
CTATCTTGCACACTTGGCTAGG

>KY344365.1 Norovirus GII strain GII/Hu/2015/CHN/HuzhouN15088 capsid protein VP1 gene, partial cds
ATGAAGATGGCGTCGAATGACGCCACCCCATCTAATGATGGTGCCGCCGGCCTCGTCCCAGAGATCAACA
ATGAGGCAATGGCGCTAGATCCAGTGGCGGGTGCAGCGATAGCAGCACCCCTCACTGGCCAGCAAAATAT
AATTGATCCCTGGATTATGAATAATTTTGTGCAAGCACCTGGTGGTGAGTTCACAGTGTCTCCTAGGAAT
TCCCCTGGTGAAGTGCTCCTCAATTTGGAATTGGGCCCAGAGATAAACCCCTATCTGGCCCATCTTGCTA
GAATGTACAAC

>JQ944273.1 Norovirus Hu/GII/SE-09-11-094/Seoul/KOR/2009 capsid protein gene, partial cds
ATGGCTTTGGAGCCCGTAGTTGGTGCCGCCATTGCGGCACCTGTAGCGGGCCAACAAAATGTAATTGACC
CCTGGATTAGAAACAATTTTGTACAAGCCCCTGGTGGAGAGTTTACAGTATCCCCTAGAAACGCTCCAGG
TGAAATACTATGGAGCGCGCCCTTAGGCCCTGATTTGAATCCCTACCTTTCCCATTTGGCCAGAATGTA

>KF495139.1 Norovirus GII.6 strain Hu/GII.6/CQNV351/2010/CHN capsid protein gene, partial cds
ATGAAGATGGCGTCGAATGACGCTGCTCCATCGAATGATGGTGCTGCCAACCTCGTACCAGAGGCCAACA
ATGAGGTTATGGCACTTGAACCGGTGGTGGGAGCTTCAATTGCAGCTCCTGTCGTCGGTCAACAGAATAT
AATTGACCCCTGGATTAGAGAAAATTTTGTTCAGGCACCACAGGGTGAGTTTACTGTTTCACCAAGAAAC
TCGCCTGGTGAGATGCTTCTAAATCTTGAATTAGGCCCAGAGCTCAATCCTTACTTGAGTCATTTGTCCC
GTATGTACAA

>KJ420284.1 Norovirus GII.b isolate 28858-3 RNA-dependent RNA polymerase (RdRp) gene, partial cds
TACCACTATGATGCAGATTACTCCCGCTGGGACTCAACACAACAAAGAGCAGTGCTGGCTACAGCCCTGG
AAATAATGGTCAAATTTTCACCAGAACCCCATCTGGCCCAAGTGGTTGCAGAAGACCTCTTGTCCCCCAG
TGTGATGGATGTGGGTGATTTCAAGATATCAATCAACGAGGGATTACCCTCTGGTGTTCCCTGCACCTCA
CAATGGAACTCCATTGCCCACTGGCTCCTCACACTATGTGCACTGTCTGAAGTCACAGACCTGTCCCCTG
ACATCATCCAGGCAAATTCCCTGTTCTCCTTCTATGG

>JQ692913.1 Norovirus Hu/GGII.6/26047/TUN/2008 VP1 gene, partial cds
ATGAAGATGGCGTCGAATGACGCCGCTCCATCAAATGATGGTGCTGCCAACCTCGTACCAGAGGCCAATA
ATGAGGTTATGGCACTTGAACCGGTGGTGGGAGCCTCAATCGCAGCTCCTGTTGTCGGTCAGCAAAATAT
AATTGACCCCTGGATTAGAGAAAATTTTGTCCAAGCACCACAGGGCGAGTTCACTGTTTCACCAAGGAAT
TCGCCCGGTGAAATGCTTCTAAATCTTGAATTGGGTCCAGAGCTTAACCCTTA

>KF556677.1 Norovirus Hu/GII.4/PR_BRA_4287_2010 RNA-dependent RNA polymerase (RdRp) gene, partial cds
ACACAACAGAGAGCCGTGTTGGCAGCAGCTCTGGAAATCATGGTTAAATTCTCCCCAGAACCACATTTGG
CTCAGGTAGTCGCGGAAGACCTTCTTTCTCCTAGCGTGGTGGACGTGGGCGACTTCACAATATCAATCAA
CGAGGGTCTTCCCTCTGGGGKGCCCTGTACCTCCCAATGGAACTCCATCGCCCACTGGCTTCTCACTCTC
TGTGCGCTCTCTGAAGTCACAAACCTATCCCCTGATACTATACAGGCTAACTCCCTCTTCTCCTTCTATG
GCG

>JN587171.1 Norovirus Hu/GII.12/16344/BRA/2009 viral capsid protein (VP1) gene, partial cds
GATCCAACACCTTTATCAGGAGTCAGCCCCTTCACAAACAGATGTAGCACTGATCAGATTCACAAATCCA
GACACAGGGCGTGTCCTATTTGAAGCAAAATTGCACAGGAGTGGCTACATCACAGTGGCCAACACTGGTA
GCAGACCAATTGTGGTGCCAGCTAATGGTTACTTCAGGTTTGACTCTTGGGTTAATCAGTTTTATTCTCT
CGCCC

>KU672095.1 Norovirus GII.3 isolate HU/14S11077/PD/SH/CHN/2014 capsid protein (ORF2) gene, partial cds
ATGGCGTCGAATGACGCTGCTCCATCTAATGATGGTGCTGCCGGCCTCGTCCCAGAGATCAACAGTGAGG
CTATGGCGCTAGAACCAGTGGCGGGTGCAGCGATAGCAGCACCCCTCACTGGTCAGCAGAATATAATTGA
TCCCTGGATTATGAATAATTTTGTGCAAGCACCTGGTGGTGAGTTTACAGTATCTCCTAGAAATTCCCCT
GGT

>KC752482.1 Norovirus Hu/GII/56419/Beijing/10/2008/CHN capsid protein gene, partial cds
ATGAAGATGGCGTCGAATGACGCCAACCCATCTGATGGGTCCGCAGCCAACCTCGTCCCAGAGGTCAACA
ATGAGGTTATGGCTTTGGAGCCCGTTGTCGGTGCCGCTATTGCGGCGCCTGTAGCGGGCCAACAAAATGT
AATTGACCCCTGGATTAGAAATAATTTTGTACAAGCCCCTGGTGGAGAGTTCACAGTATCCCCTAGAAAC
GCTCCAGGTGAAATACTATGGAGCGCGCCCTTAGGCCCTGATCTGAATCCCCACCTATCTCATTTGGCCA
G

>KP335150.1 Norovirus Hu/GII.P17/Jinshan06/Shanghai/2014/CHN major capsid protein VP1 gene, partial cds
ATGAAGATGGCGTCGAATGACGCCGCTCCATCTAATGATGGTGCTGCTGGTCTCGTACCAGAGGGCAACA
ACGAGACCCTTCCCCTAGAACCAGTTGCGGGCGCAGCTATAGCCGCACCCGTCACTGGCCAAAATAATAT
AATTGACCCCTGGATTAGAACAAATTTTGTGCAAGCACCAAATGGAGAGTTCACAGTGTCACCCAGAAAC
TCTCCTGGAGAAATTTTATTAAATTTAGAGTTGGGCCCTGATTTGAACCCTTATTTGGCTCATTTGTCAA
GGATGTACAACGGA

>KF743122.1 Norovirus Hu/GII.4/PR8222/2011/ITA isolate PR8222/2011 RNA-dependent RNA polymerase (RdRp) gene, partial cds
GCTCTAGAAATCATGGTAAAATTCTCCCCAGAACCACATTTGGCTAAGGTAGTCGCGGAAGACCTTCTTT
CTCCTAGCGTGGTGGACGTGGGCGACTTCACAATATCAATCAACGAGGGTCTTCCCTCTGGGGTGCCCTG
CACCTCCAAGTGGAACTCCATCGCCCACTGGCTGCTCACTCTCTGTGCGCTCTCTGAAGTCACAAACCTG
TCCCCTGATACCATACAGGCAAACTCCCTCTTCTCTTTCTATGGTGATGATGAGA

>KU305243.1 Norovirus GI.1 clone Read_29 major capsid protein (VP1) gene, partial cds
GCTGGTCAGTTGGTACCGGAGGTTAATGCTTCTGACCCTCCTGCAATGGATCCTGTAGCAGGTTCTTCGA
CAGCAGTCGCGACTGCTGGACAAGTTAATCCTATTGATCCCTGGACAATCAATAATTTTGTGCAAGCCCC
CCAAGGTGAATTCACTATTTCCCCAAATAATACCCCTGGTGATGTTTTGTTTGATTTGAGTTTGGGTCCC
CATCTTAATCCTCTCTTGCTCCATCTATCACAAATGTATAAT

>MF987924.1 Norovirus GII isolate Hu NoV/GII.P4/154/RdRP/Iran/2016 RdRP gene, partial cds
GCCGTGTTGGCAGCAGCTCTAGAAATCATGGTTAAATTCTCCCCAGAACCTCATTTGGCTCAGGTAGTCG
CGGAAGACCTTCTTTCCCCCAGCGTGGTGGATGTGGGCGACTTCACAATATCAATCAATGAGGGTCTTCC
CTCTGGGGTGCCCTGCACCTCCCAATGGAACTCCATCGCCCACTGGCTCCTCACCCTCTGTGCGCTCTCT
GAAGTCACAAACCTGTCCCCTGATACCATACAGGCTAATTCCCTCTTCTCCTTCTATGGTGATGATGA

>KU305187.1 Norovirus GI.1 clone Read_686 major capsid protein (VP1) gene, partial cds
GGTCAGTTGGCACCGGAGGCCAATGCTTCTGACCCTCTTGCAATGGATCCTGTAGCAGGTTCTTCGACAG
CAGTCGCGACTGCTGGACAAGCCAATCCCATTGATCCCTGGACAATCAACAATTTTGTGCAAGCCCCCCA
AGGTGAATTTACTATTTCCCCAAATAATACCCCCGGTGATGTTTCGTTTGATTTGAGTTTGGGTCCCCAT
CTTAATCCTTTCTTGCTCCATCTATCACAAATGTATAAT

>GQ925232.1 Norovirus Hu/GII/KE/290507-2/2007/SGP capsid gene, partial cds
TCTGGCTCCCGAAGGTGTGAATGAAGATGGCGTCGAATGACGCTGCTCCATCTAATGATGGTGCCACCGG
CCTCGTACCAGAGATCAACAATGAGGTCATGGCATTGGAACCAGTAGCTGGGGGAGCTATCGCAGCCCCG
CTCACTGGACAAACAAATGTAATTGATCCCTGGATAAGAACTAATTTTGTACAAGCCCCAAATGGTGAGT
TCACCATCTCTCCCAGAAATTCCCCAGGAGAAGTTTTATTGAACATGGAATTGGGCCCTGAGTTAAACCC
CTTCTTAGGACATTTATCTAGA

>GU726149.1 Norovirus oyster/GI.4/2007/P4/HK polymerase gene, partial cds
TTGTGTGCTATGTCTGAAGTCACAGGCTTATCACCCGATGTCATACAATCCCAGTCTTACTTTTCT

>KY210956.1 Norovirus GII.17 isolate Hu/GII.P17-GII.17/RUS/Novosibirsk/NS16-A571/2016 RNA-dependent RNA polymerase (POL) and major capsid protein VP1 (VP1) genes, partial cds
TACCACTATGATGCAGATTACTCCCGCTGGGACTCCACACAACAGCGGGCAGTGCTGGAAGCGGCACTTG
AAATCATGGTGCGATTTTCTGCTGAGCCACAGCTGGCACAAATAGTGGCAGAGGACCTGCTGTCACCAAG
TGTGGTTGATGTGGGCGATTTCAAAATCGCTATCAATGAAGGCCTACCATCTGGCGTGCCTTGCACCTCA
CAATGGAATTCTATTGCCCACTGGTTACTTACCTTGTGTGCCCTTTCTGAAGTGACAGGATTAGGTCCTG
ACATCATACAAGCTAACTCCATGTACTCTTTCTATGGTGATGATGAGATTGTGAGCACAGACATAAAATT
GGACCCAGAGAAATTGACCGCAAAGCTCAAAGAATATGGCCTTAAACCCACTCGGCCCGACAAAACTGAG
GGGCCGTTGGTGATTAGTGAGGACCTGAATGGGTTGACTTTCCTCCGCCGAACAGTCACCCGTGATCCAG
CAGGTTGGTTTGGAAAGTTGGACCAAAACTCCATCCTCAGGCAGTTGTACTGGACAAGAGGACCCAACCA
TGAAGACCCCAGTGAGACCATGATACCACACGCACAAAGACCTGTGCAGCTCATGGCACTACTAGGAGAA
TCCTCCCTACATGGACCCTCATTTTACAGCAAGGTTAGCAAATTAGTCATATCTGAACTTAAAGAGGGAG
GAATGGATTTTTATGTGCCCAGACAAGAGTCAATGTTCAGATGGATGAGGTTCTCAGATCTAAGCACATG
GGAGGGCGATCGCAATCTGGCTCCCAGTTTTGTGAATGAAGATGGCGTCGAATGACGCCGCTCCATCTAA
TGATGGTGCTGCTGGTCTCGTACCAGAGGGCAACAACGAGACCCTTCCCCTAGAACCAGTTGCGGGCGCA
GCTATAGCCGCACCCGTCACTGGCCAAAATAACATAATTGACCCCTGGATTAGAACAAATTTTGTGCAAG
CACCAAATGGAGAGTTCACAGTGTCACCCAGAAACTCTCCTGGAGAAATTTTATTAAACTTAGAGTTGGG
CCCTGATTTGAACCCTTATTTGGCTCATTTGTCAAGGATGTACAATGGGTATGCTGGTGGAGTGGAAGTT
CAGGTTCTCCTGGCAGGGAACGCGTTCACTGCCGGAAAGATCCTCTTCGCCGCCGTCCCGCCAAATTTCC
CAGTGGAATTCTTAAGCCCAGCCCAGATCACAATGCTCCCACATTTAATAGTAGATGTTAGGACTCTTGA
ACCAATTATGATCCCACTCCCTGATGTTAGGAATACATTCTTCCATTATAGTAACCAGCCTAACAGCCGC
ATGAGATTAGTGGCTATGCTCTATACCCCACTCAGATCTAATGGCTCAGGTGATGATGTCTTCACAGTCT
CTTG

>EF198127.1 Norovirus Hu/VN77/2006/VNM capsid protein gene, partial cds
ATGAAGATGGCGTCGAATGACGCCAACCCATCTGATGGGTCCGCAGCCAACCTCGTCCCAGAGGTCAACA
ATGAGGTTATGGCTTTGGAGCCCGTTGTCGGTGCCGCTATTGCGGCGCCTGTAGCGGGCCAACAAAATGT
AATTGACCCCTGGATTAGAAATAATTTTGTACAAGCCCCTGGTGGAGAGTTCACAGTATCCCCTAGAAAC
GCTCCAGGTGAAATACTATGGAGCGCG

>KR706334.1 Norovirus AH14-009/2014/CHN capsid protein (VP1) gene, partial cds
ATGAAGATGGCGTCGAATGACGCTGCTCCATCGAATGATGGTGCTGCCAACCTCGTACCAGAGGCCACCA
ATGAGGTTATGGCACTTGAGCCGGTGGTGGGAGCCTCAATTGCTGCTCCTGTCGTCGGCCAACAAAATAT
AATTGACCCCTGGATTAGAGAAAATTTTGTTCAGGCACCACAGGGTGAGTTCACTGTTTCACCAAGGAAC
TCACCTGGTGAGATGCTTCTAAATCTTGAATTAGGCCCTGAGCTCAACCCTTATCTGAGTCACTTGTCCC
G

>KY421184.1 Norovirus GII.P16/GII.2 isolate BJHDG3 RdRP gene, partial cds
CTTGAGGGTGGAGATGACAAAGGAACATACTGTGGGGCACCCATTCTAGGCCCTGGGGGTGCACCAAAAT
TGAGCACCAAAACCAAACTTTGGAGGTCATCGAACACGCCCCTTCCACCAGGGACATATGAGCCTGCCTA
CCTCGGTGGCCGTGATCCGCGTGTTAAGGGTGGGCCTTCCCTGCAGCAAGTAATGAGAGACCAGTTGAAG
CCATTCACTGAACCCAGGGGCAAACCTCCAAGACCAAGTGTATTGGAAGCAGCCAAACAAACCATCATCA
ATGTCCTTGAACAAACCCTGGACCCCCCACAAAATTGGACATACGCACAGGCGTGTGCCTCACTTGACAA
AACCACCTCTAGCGGGCATCCCCATCACGTCCGAAAGAATGAATTCTGGAATGGTGAGACCTTCACTGGT
AAACTGGCAGACCAAGCATCAAAAGCAAACCTAATGTTTGAGGAAGGGAAACACATGACACCAGTGTACA
CAGCAGCACTCAAGGACGAGCTAGTCAAGACTGAGAAAATCTATGGAAAGATCAAGAAGAGACTGCTCTG
GGGCTCTGACTTGTCCACCATGATCCGGTGCGCTAGGTCATTTGGCGGGCTCATGGATGAGATGAAGGCA
CACTGCATATCACTCCCAGTCCGAGTTGGCATGAATATGAATGAAGATGGCCCAATAATATTTGAGAAAC
ATTCCAGATATAAATATCACTATGATGCAGACTACTCTCGTTGGGATTCAACACAACAGAGGGCAGTACT
AGCAGCAGCCTTGGAAATCATGGTCAGATTCTCTGCAGAACCACAATTGGCACAAATAGTCGCTGAGGAT
CTGCTGGCCCCTAGTGTAGTAGATGTAGGAGACTTTAAAATTACAATAAATGAAGGGCTCCCTTCTGGTG
TGCCATGCACTTCTCAATGGAACTCCATCGCACACTGGTTGCTAACTCTCTGTGCCTTGTCTGAAGTCAC
CAAACTGTCCCCTGACATTATACAGGCAAATTCCATGTTCTCATTTTACGGTGATGACGAGATTGTCAGC
ACCGACATAAAATTGGATCCTGAACAGTTAACCGCCAAATTGAAGGAGTACGGCCTGAAACCAACCCGCC
CAGACAAAACCGAGGGACCCCTGATTATCAGTGAAGATTTGAACGGACTCACTTTCCTCCGAAGGACAGT
GACTCGTGACCCAGCTGGCTGGTTTGGAAAATTGGACCAAAGCTCAATTTTGAGGCAGATGTACTGGACT
AGAGGACCAAATCATGAAGACCCCAATGAGACAATGATACCCCATTCTCAAAGACCCATACAGCTCATGG
CACTGCTTGGTGAAGCCTCTCTTCACGGACCCTCTTTTTACAGTAAAATCAGTAAATTGGTCATAACTGA
ACTCAAAGAAGGTGGGATGGACTTTTACGTGCCAAGGCAGGAACCCATGTTCAGGTGGATGAGGTTTTCT
GACTTGAGCACGTGGGAGGGCGATCGCAATCTGGCTCCCAATTTTGTGAATGAAGAT

>KC294199.1 Hepatitis E virus isolate KS12/1305 nonstructural protein gene, partial cds
TAGGGCCATAGAGAAAGCAATCGTGGACACGCTGCCTGAGTGGTGCTTCTATGGCGATTGCTATGTGCAA
GAGAAATTGGAGGCTGCCGTGGCTGGGGCAAAAGCGTGCCGTGTCTTTGAGAATGATTTCAGTGAGTTTG
ACAGCACACAAAATAACTACTCTCTGGGCCTYGAGTGTCTATTGATGAGGGAGGCTGGTGCACCCGAGTG
GATGTGGAGGCTGTACCACCTGCTCCGCTCGGCATGGGTGTTGCAGGCCCCCCAGGAGAGTTTACGCGGT
CGA

>GQ925096.1 Norovirus Hu/GI/KS/240407-2/2007/SGP capsid gene, partial cds
TGATGGCGTCTAAGGACGCTACACCAAGCGCAGATGGCGCCACTGGCGCCGGCCAGCTGGTACCGGAGGT
TAATACAGCTGACCCTATACCCATTGACCCTGTGGCTGGCTCCTCTACAGCACTTGCCACTGCAGGCCAG
GTTAATTTGATTGATCCCTGGATAATCAATAATTTTGTGCAAGCCCCCCAGGGTGAATTCACAATATCCC
CAAATAATACCCCCGGTGATGTGCTTTTTGATTTGCAGTTAGGACCTCATTTAAACCCTTTCCTCTCCCA
TCTCTCTCAGA

>AB112279.1 Human norovirus Saitama gene for RNA dependent RNA polymerase, capsid protein, partial cds, strain: NV/Saitama T66GIId/02/JP
AATCAGCAAGCTGGTCATTGCAGAGCTGAAGGAAGGTGGCATGGATTTTTACGTGCCCAGACAAGAGCCA
ATGTTCAGATGGATGAGGTTTTCAGATCTGAGCACGTGGGAGGGCGATCGCAATCTGGCTCCCAGTTTTG
TGAATGAAGATGGCGTCGAGTGACGCCGCTCCATCTAATGATGGTGCAGCCGGTCTTGTACCAGAGGCTA
ACAATGAGACCATGGCACTTGAACCGGTGGCTGGGGCTTCAATAGCCGCCCCACTCACCGGCCAAAACAA
TATTATAGACCCCTGGATTAGATTAAATTTTGTGCAGGCTCCCAATGGAGAGTTCACGGTTTCACCCCGC
AACTCGCCCGGGGAAGTCCTATTAAATTTGGAATTAGGCCCCGAACTAAATCCATACCTAGCACACCTTT
CTAGA

>AB097912.1 Norwalk virus gene for capsid protein, partial cds, strain: oy1-2/020115/G2
TCTGGCTCCCAGTTTTGTGCATGAAGATGGCGTCGAATGACGCCACTCCATCTAATGATGGTGCCGCCGG
CCTCGTCCCAGAGATCAACAATGAGGCAATGGCGCTAGATCCAGTGGCGGGGGCATCGATAGCAGCCCCT
CTCACTGGTCAACAAAATATAATTGACCCCTGGATTAGGAATAATTTTGTCCAAGCCCCTGGTGGTGAAT
TTACAGTGTCCCCTAGAAATTCCCCTGGTGAAATACTATTAAATTTAGAATTAGGCCCAGAAATAAATCC
ATATATAGCACACCTTTCTAGA

>KY210932.1 Norovirus GII.17 isolate Hu/GII.P17-GII.17/RUS/Novosibirsk/NS16-A43/2016 RNA-dependent RNA polymerase (POL) and major capsid protein VP1 (VP1) genes, partial cds
TACCACTATGATGCAGATTACTCCCGCTGGGACTCCACACAACAGCGGGCAGTGCTGGAAGCGGCACTTG
AAATCATGGTGAGATTTTCTGCTGAGCCACAGCTGGCACAAATAGTGGCAGAGGACCTGCTGTCACCAAG
TGTGGTTGATGTGGGCGATTTCAAAATCGCTATCAATGAAGGCCTACCATCTGGCGTGCCTTGCACCTCA
CAATGGAATTCTATTGCCCACTGGTTACTTACCTTGTGTGCCCTTTCTGAAGTGACAGGATTAGGTCCTG
ACATCATACAAGCTAACTCCATGTACTCTTTCTATGGTGATGATGAGATTGTGAGCACAGACATAAAATT
GGACCCAGAGAAATTGACCGCAAAGCTCAAAGAATATGGCCTTAAACCCACTCGGCCCGACAAAACTGAG
GGGCCGTTGGTGATTAGTGAGGACCTGAATGGGTTGACTTTCCTCCGCCGAACAGTCACCCGTGATCCAG
CAGGTTGGTTTGGAAAGTTGGACCAAAACTCCATCCTCAGGCAGTTGTACTGGACAAGAGGACCCAACCA
TGAAGACCCCAGTGAGACCATGATACCACACGCGCAAAGACCTGTGCAGCTCATGGCATTACTAGGAGAA
TCCTCCCTACATGGACCCTCATTTTACAGCAAGGTTAGCAAATTAGTCATATCTGAACTTAAAGAGGGAG
GAATGGATTTTTATGTGCCCAGACAAGAGCCAATGTTCAGATGGATGAGGTTCTCAGATCTAAGCACATG
GGAGGGCGATCGCAATCTGGCTCCCAGTTTTGTGAATGAAGATGGCGTCGAATGACGCCGCTCCATCTAA
TGATGGTGCTGCTGGTCTCGTACCAGAGGGCAACAACGAGACCCTTCCTCTGGAACCAGTTGCGGGCGCA
GCTATAGCCGCACCCGTCACTGGCCAAAATAATATAATTGACCCCTGGATTAGAACAAATTTTGTGCAAG
CACCAAATGGAGAGTTCACAGTGTCACCCAGAAACTCTCCTGGAGAAATTTTATTAAACTTAGAGTTGGG
CCCTGACTTGAACCCTTATTTGGCTCATTTGTCAAGGATGTACAATGGGTATGCTGGTGGAGTGGAAGTT
CAGGTTCTCCTGGCAGGGAACGCGTTCACTGCCGGAAAGATCCTCTTCGCCGCCGTCCCGCCAAATTTCC
CAGTGGAATTCTTAAGCCCAGCCCAGATTACAATGCTCCCACATTTAATAGTAGATGTTAGGACTCTTGA
ACCAATTATGATCCCACTCCCTGATGTTAGGAATACATTCTTCCATTATAGTAACCAGCCTAACAGCCGC
ATGAGATTAGTGGCTATGCTCTATACCCCACTCAGATCTAATGGCTCAGGTGATGATGTCTTCACTGTCT
CTTG

>AB541195.1 Norovirus Hu/GII-4/2008a_ORF2-3/JP genes for polyprotein, VP1, VP2, partial and complete cds
GACCCAGCTGGTTGGTTTGGAAAACTGGAGCAGAGTTCAATACTCAGGCAAATGTACTGGACTAGGGGTT
CCAACCATGAAGACCCATCTGAAACAATGATTCCACACTCCCAAAGGCCCATACAACTGATGTCCCTACT
GGGGGAGGCCGCACTCCACGGCCCAGCATTCTACAGCAAAATCAGCAAGTTAGTCATTGCAGAGCTAAAA
GAAGGTGGCATGGATTTTTACGTGCCCAGACAAGAGCCAATGTTTAGATGGATGAGATTCTCAGACCTGA
GCACGTGGGAGGGCGATCGCAATCTGGCTCCCAGTTTTGTGAATGAAGATGGCGTCGAGTGACGCCAACC
CATCTGATGGGTCCGCAGCCAACCTCGTCCCAGAGGTCAACAATGAGGTTATGGCTTTGGAGCCCGTTGT
CGGTGCCGCTATTGCGGCGCCTGTGGCGGGCCAACAAAATGTAATTGACCCCTGGATTAGAAATAATTTT
GTACAAGCCCCTGGTGGAGAGTTCACAGTATCCCCTAGAAACGCTCCAGGTGAAATACTATGGAGCGCGC
CCTTAGGCCCTGATCTGAATCCCTACCTATCTCATTTGGCCAGAATGTATAATGGTTATGCAGGTGGTTT
TGAAGTGCAGGTGATCCTCGCGGGGAACGCGTTCACCGCCGGAAAAATTATATTTGCAGCAGTTCCACCA
AATTTTCCAACTGAAGGCTTGAGTCCCAGCCAGGTCACTATGTTCCCCCACATAATAGTAGATGTTAGGC
AATTGGAACCTGTGTTAATCCCCTTACCTGATGTTAGGAATAATTTCTATCACTATAACCAGTCAAATGA
TTCTACCATTAAATTGATAGCAATGCTGTATACACCACTTAGGGCTAATAATGCTGGGGAAGATGTCTTC
ACAGTCTCTTGTCGAGTCCTCACGAGGCCATCCCCTGATTTTGATTTTATATTCTTGGTGCCACCTACAG
TTGAGTCAAGAACTAAACCATTTACTGTCCCAATCTTAACTGTTGAAGAAATGACCAATTCAAGATTCCC
CATTCCTTTGGAAAAGTTGTTCACGGGTCCCAGCGGTGCCTTTGTTGTTCAACCACAAAATGGCAGATGC
ACGACTGATGGCGTGCTCTTAGGCACCACCCAACTGTCTCCTGTCAACATCTGCACCTTCAGAGGGGATG
TCACCCACATTGCAGGTTCTCGTAACTACACAATGAATTTGGCTTCTCTAAATTGGAACAATTATGACCC
AACAGAAGAAATTCCAGCCCCTCTAGGAACTCCAGATTTCGTGGGAAAGATCCAAGGTATGCTCACTCAA
ACCACAAAGGGAGATGGCTCGACCCGTGGCCATAAAGCTACAGTTTACACTGGGAGTGCCCCCTTTACTC
CAAAGCTGGGCAATGTTCAATTCAGTACTGATACAGAAAATGATTTTGAAACTCACCAAAACACAAAATT
CACCCCAGTCGGTGTCATCCAGGATGGTAGCACCACCCACCGAAATGAACCCCAACAATGGGTGCTCCCA
AGTTATTCAGGTAGAGATGTCCATAATGTACACCTAGCCCCTGCTGTAGCCCCCACTTTCCCGGGTGAAC
AACTTCTTTTCTTCAGGTCCACTATGCCCGGATGCAGCGGGTATCCCAACATGGATTTGGATTGCCTACT
CCCCCAGGAGTGGGTGCAGCACTTCTACCAAGAGGCGGCTCCAGCACAATCTGATGTGGCTCTATTGAGA
TTTGTGAATCCAGACACGGGTAGGGTCCTGTTTGAGTGCAAACTTCATAAATCAGGCTATGTCACAGTGG
CTCACACCGGCCAGCATGATTTGGTCATCCCCCCCAATGGCTACTTTAGGTTTGATTCCTGGGTTAATCA
ATTCTACACACTTGCCCCCATGGGAAATGGAACGGGGCGTAGACGTGCTTTATAATGGCTGGAGCTTTCT
TTGCTGGATTGGCATCTGATGTCCTTGACTCTGGACTTGGTTCCCTAATCAATGCTGGGGCTGGGGCTAT
CAACCAAAAGATTGATTTTGAAAATAACAGAAAATTGCAGCAAGCTTCCTTCCAGTTTAGCAGTAATCTA
CAACAGGCTTCCTTTCAACATGATAAAGAGATGCTCCAAGCACAAATTGAGGCCACTAAGAAGTTGCAAC
AGGAAATGATGAAAGTCAAACAGGCAATGCTCTTAGAAGGTGGATTTTCTGAAACAGATGCAGCCCGTGG
GGCAATCAACGCCCCCATGACAAAGGCTTTGGACTGGAGCGGAACAAGGTACTGGGCCCCTGATGCTAGG
ACCACAACATACAATGCAGGCCGCTTCTCCACCCCTCAACCTTCGGGGGCACTGCCAGGAAGAATCAATC
CCGGGATTCCTACCCCCGTTCGGGGCTCCTCCAGCACATCTTCTAATGCTTCTACTGCTACTTCTATATA
CTCAAATCAAACTGTTTCAACGAGACTTGGTTCTACAGCTGGTTCTGGCACCAACGTCTCGAGTCTCCCG
TCAACTGCAAGGACTAGGAGTTGGGTTGAGGATCAAAACAGAAATTTGTCACCTTTCATGAGGGGGGCTC
ACAACATATCGTTTGTCACCCCACCATCTAGCAGATCCTCTAGTCAAGGCACAGTCTCAACCGTGCCTAA
AGAAGTTTTGGACTCCTGGACTGGCGCTTTCAACACGCGCAGGCAGCCTCTCTTCGCTCACATTCGTAGG
CGAGGGGAGTCACGGGTGTAA

>KX514341.1 Norovirus GII.4 isolate 13.4a capsid protein (VP1) mRNA, complete cds
ATGAAGATGGCGTCGAATGACGCCAACCCATCTGATGGGTCCGCAGCCAACCTCGTCCCAGAGGTCAACA
ATGAGGTTATGGCTTTGGAGCCCGTTGTCGGTGCCGCTATTGCGGCGCCTGTAGCGGGCCAACAAAATGT
AATTGACCCCTGGATTAGAAATAATTTTGTACAAGCCCCTGGTGGAGAGTTCACAGTATCCCCTAGAAAC
GCTCCAGGTGAAATACTATGGAGCGCGCCCTTAGGTCCTGATCTGAATCCCTACCTATCTCATTTGGCTA
GAATGTATAATGGTTATGCAGGTGGCTTTGAAGTGCAGGTAATTCTCGCGGGGAACGCGTTCACCGCCGG
AAAAATTATATTTGCAGCAGTCCCACCAACTTTCCCAACTGAAGGCTTGAGTCCCAGTCAGGTTACCATG
TTCCCCCATATAATAGTAGATGTTAGGCAATTGGAACCTGTGTTGATCCCTTTACCTGATGTTAGGAATA
ACTTCTATCATTATAATCAGTCAAATGATTCTACCATTAAATTGATAGCAATGCTGTACACACCACTTAG
GGCCAATAATGCTGGGGATGATGTCTTCACAGTCTCCTGTCGAGTCCTCACGAGGCCATCCCCTGATTTT
GACTTCATATTCCTGGTGCCACCTACAGTTGAGTCAAGGTCTAAGCCCTTTTCTGTCCCAGTCTTAACTG
TTGAAGAAATGACCAATTCAAGATTCCCCGCTACTTTGGATAAATTGTTCACAGGTCCCAGCAGTACCTT
TGTTGTTCAACCACAAAATGGCAGATGCATGATTGATGGCGTGCTCTTAGGCACCACCCAACTGTCTCCT
GTTAACATTTGCACCTTCAGAGGGGATGTCACCCAATCTGGGAACACTAAAATTTACACAATGAATTTGG
CCTCTCCAAATTGGAACAATTATGATCCAACAGAAGAGATTCCAGCCCCTCTGGGAACTCCAGATTTTGT
AGGAAAGATCCAAGGTATGCTCACTCAAACCACAAAGGGAGAAGGTTCGACCCGGGGCCATAGAGCTACA
GTATATGTTGGGAGTGCCAACTATGCTCCAAAGCTAGGTAGAGTTCAATTTGAAACTGACACAACTGATG
ATCTTGATGCTCACCAAAACACAAAATTCACCCCAGTCGGTGTCGTCCAGAGTGGTGAATCCCCCAAAGG
AAGTGAACCCCAACAATGGGTGCTCCCAAGTTATTCAGGTAGAGATACCCCCAATGTACATCTAGCCCCT
GCTGTAGCCCCCACTTTCCCGGGTGAACAACTTCTTTTCTTCAGATCCACTATACCCGGATGTGGCGGGC
ATCCCAACATGAATTTGGATTGCCTACTCCCCCAGGAGTGGGTGCAGCACTTCTATCAAGAGGCAGCTCC
AGCACAATCTGATGTGGCTCTATTGAGATTTGTGAATCCAGACACGAGTAGGGTCCTGTTTGAGTGCAAA
CTTCATAAATCAGGTTATGTCACAGTGGCTCACACCGGTCAACATGATTTGGTCATCCCCCCTAATGGCT
ACTTTAGGTTTGATTCCTGGGTTAATCAATTCTACACACTTGCCCCCATGGGAAATGGAACGGGGCGTAA
GCGTGCTTTATAA

>AB985423.1 Norovirus Hu/GI/2-22/Tokyo/1986/JPN RdRp, VP1 genes for RNA-dependent RNA polymerase, capsid protein VP1, partial cds
TCTCGGGTTGTGGACAGGAGATCGCAATCTCCTGCCTGAATTCGTAAATGATGATGGCGTCTAAGGACGC
TACACCAAGCGCAGATGGCGCGAACGGCGCCGGTCAGCTCGTGCCGGAGGTTAATAATGCTGAACCACTG
CCTCTTGATCCTGTGGCTGGGGCTTCTACTGCCTTAGCTACTGCTGGTCAAGTTAATATGATTGATCCTT
GGATTTTCAATAATTTTGTCCAAGCCCCTCAGGGTGAATTCACAATCTCCCCTAATAATACCCCCGGTGA
TATATTGTTTGATTTGCAATTGGGACCTCACCTTAACCCCTTCCTTGCCCATTTGTCACAAA

>KP718661.1 Norovirus GII.17 isolate Hu/14F1538/SZ/GD/CHN/2014 VP1 (VP1) gene, partial cds
ATGAAGATGGCGTCGAATGACGCCGCTCCATCTAATGATGGTGCTGCTGGTCTCGTACCAGAGGGCAACA
ACGAGACCCTTCCCCTAGAACCAGTTGCGGGCGCAGCTATAGCCGCACCCGTCACTGGCCAAAATAACAT
AATTGACCCCTGGATTAGAACAAATTTTGTGCAAGCACCAAATGGAGAGTTCACAGTGTCACCCAGAAAC
TCTCCTGGAGAAATTTTATTAAACTTAGAGTTGGGCCCTGATTTGAACCCTTATTTGGCTCATTTGTCAA
GG

>MF987925.1 Norovirus GII isolate Hu NoV/GII.P21/155/RdRP/Iran/2016 RdRP gene, partial cds
GCAGTGCTAGCCGCAGCCCTGGAAATAATGGTCAAATTCTCACCAGAACCCCACCTGGCCCAGGTGGTTG
CAGAAGACCTTTTGTCCCCCAGTGTGATGGACGTGGGTGATTTCAGGATATCAATCAACGAGGGATTACC
CTCTGGTGTTCCTTGCACTTCACAATGGAACTCCATTGCTCACTGGCTCCTCACACTATGTGCACTGTCT
GAAGTCACAGACCTGTCCCCTGACATCATCCAGGCGAATTCCCTGTTCTCCTTCTATGGTGATGATGA

>JN975477.1 Murine norovirus isolate Mu/NoV/GV/1002/UK/2007 polyprotein gene, partial cds
GGCAAGATGTTTGATTCTCAGGTCATTATTATTACTACCAACCAACAGACCCCCGTACCCTTGGATTATG
TCAACCTGGAAGCGGTGTGCCGGCGTATCGACTTTCTTGTCTACGCCGAGAGCCCTGCTGTGGATGCTGT
CAGAGCTCAGTGTCCTGGCGACACAGCTGCAGTGAAGGCCGTGATGAAACAAGATTATAGCCATATCAAC
TTCATCTTGGCTCCTCAAGGTGGCTTCGACCGGCAAGGC

>KT239616.1 Norovirus GII.Pb/GII.3 strain Hu/GII.Pb_GII.3/NSW893X/2014/AU RNA-dependent RNA polymerase and major capsid protein genes, partial cds
CCAAAGTTCAATACTCAGGCAGATGTACTGGACCAGGGGACCAAACCATGAGGACCCCTTCGAAACAATG
ATACCACACTCTCAAAGACCTATACAACTGATGTCATTATTGGGTGAAGCTGCGTTGCATGGTCCGTCAT
TTTACAGTAGAATCAGCAAATTAGTCATCTCAGAATTGAAAGAGGGTGGAATGGATTTTTACGTGCCCAG
ACAAGAACCAATGTTTAGATGGATGAGATTCTCAGACTTGAGCACGTGGGAGGGCGATCGCAATCTGGCT
CCCAGTTTTGTGAATGAAGATGGCGTCGAATGACGCCGCTCCATCTAGTGATGGTGCCGCCGGCCTCGTC
CCAGAGATCAACAATGAGGCAATGGCGCTAGAGCCAGTGGCGGGTGCAGCGATAGCAGCACCCCTCACTG
GTCAGCAAAATATAATTGATCCCTGGATTATGAATAATTTTGTGCAAGCACCTGGTGGTGAGTTTACAGT
ATCCCCTAGAAATTCCCCTGGTGAAGTTCTTCTTAATTTGGAATTGGGCCCAGAAATAAATCCCTATTTG
GCCCATCTTGCTAGA

>KM268120.1 Norovirus GII strain GG-S4-160 nonfunctional capsid protein gene, partial sequence
GTGCCGCCCACAGTTGAATCAAGAACCAAACCATTCTCTGTCCCAGTTTTAACTGTTGAGGAGATGACCA
ATTCAAGGTTTCCCATTCCTTTGGAAAAGTTGTTCACGGGCCCCAGTAGTGCCTTTGTTGTTCAACCACA
AAACGGCAGGTGTACGACTGATGGCGTGCTCCTAGGTACTACCCAATTGTCTCCTGTCAACATCTGCACA
TTCAGAGGGGATGTCACCCACATTCCAGGCAGTCGTAACTACACAATGAATTTGGCCTCCCAAAACTGGA
ACAGTTACGATCCAACAGAAGAAATCCCAGCCCCTCTAGGAACTCCAGATTTTGTGGGGAAAATCCAAGG
TGTGCTCACCCAAACCACAAGGACAAATGGCTCGACCCGCGGCCACAAAGCTACAGTGTACACTGGGAGC
GCCGACTTTTCTCCAGAACTGGGTAGGGTTCAATTCGCCACTGACACAGACAATGATTTTGAAACTAACC
AAAACACAAAGTTCACCCCAGTCGGCGTTATCCAGGATGGTAGCACCACCCCCCGAAATGAACCCCAACA
ATGGGTGCTCCCAAGTTACTCAGGTAGAAACATTCACAATGTGCACCTGGCCCCCGCTGTAGCCCCCACT
TTCCCGGGCGAGCAGCTCCTCTTCTTCAGATCCACTATGCCCGG

>KY407160.1 Norovirus GII.4 isolate Hu/JC258/ZS/GD/CHN/2016 capsid protein (VP1) gene, complete cds
ATGAAGATGGCGTCGAGTGACGCCAACCCATCTGATGGGTCCGCAGCCAACCTCGTACCAGAGGTCAACA
ATGAGGTTATGGCTTTGGAGCCCGTTGTTGGTGCCGCTATTGCGGCACCTGTAGCGGGCCAACAAAATGT
AATTGACCCCTGGATTAGAAATAATTTTGTACAAGCCCCTGGTGGGGAGTTTACAGTATCCCCTAGAAAC
GCTCCAGGTGAAATACTATGGAGCGCGCCCCTAGGCCCCGACCTAAATCCCTACCTATCCCATTTGGCCA
GAATGTACAATGGTTATGCAGGTGGTTTTGAAGTGCAGGTAATTCTTGCGGGGAACGCGTTCACCGCCGG
GAAGATCATATTTGCAGCAGTCCCACCAAATTTTCCAACTGAAGGCTTAAGTCCTAGCCAGGTCACTATG
TTCCCCCATATAATAGTGGATGTTAGACAATTAGAACCTGTGCTGATTCCCTTACCCGATGTTAGGAATA
ATTTCTATCATTACAATCAGTCAAATGATTCCACCATTAAGTTGATAGCAATGTTGTATACACCACTTAG
GGCTAATAATGCTGGGGATGATGTTTTCACAGTTTCGTGCCGAGTTCTCACGAGACCATCCCCCGATTTT
GATTTCATATTTTTAGTGCCACCCACAGTTGAGTCAAGAACTAAACCATTCTCTGTCCCAGTTTTAACTG
TTGAGGAGATGACCAATTCAAGATTCCCCATTCCTTTGGAAAAGTTGTTCACGGGCCCCAGCAGTGCCTT
TGTCGTTCAACCACAAAACGGCAGGTGCACAACTGATGGCGTGCTTCTAGGCACCACCCAACTGTCTCCT
GTCAACATCTGCACCTTCAGAGGGGATGTCACCCACATCACAGGTAGTCGCAACTACACAATGAATTTGG
CTTCTCAAAATTGGAACAACTATGACCCAACAGAAGAAATCCCAGCCCCTCTAGGAACTCCAGATTTTGT
GGGGAAGATCCAAGGCATGCTCACCCAAACCACAAGGACAGATGGTTCAACACGCGGCCACAAAGCTACA
GTGTACACTGGGAGCGCCGACTTTGCTCCAAAACTGGGTAGAGTTCAATTTGAAACTGACACAGACCATG
ATTTCGAAGCTAATCAAAACACAAAGTTCACCCCAGTCGGTGTCATCCAAGATGGTAGCACCACCCACCG
AAATGAACCCCAACAGTGGGTGCTCCCAAGTTATTCAGGCAGAAATACTCACAATGTACACCTGGCCCCC
GCTGTAGCCCCCACCTTTCCGGGTGAGCAACTTCTCTTCTTCAGATCCACCATGCCCGGATGCAGCGGGT
ACCCCAACATGGATTTGGACTGTCTGCTCCCCCAGGAATGGGTGCAGTACTTCTACCAAGAGGCAGCCCC
AGCACAATCTGATGTGGCTCTACTAAGATTTGTGAATCCAGACACAGGCAGGGTTTTATTTGAGTGCAAG
CTACACAAATCAGGCTATGTTACAGTGGCTCACACTGGCCAACATGATTTGGTTATCCCCCCCAATGGTT
ACTTTAGATTTGATTCCTGGGTCAACCAGTTCTACACGCTTGCCCCCATGGGAAATGGAACGGGGCGTAG
ACGTGCACTATAA

>KJ179705.1 Norovirus GII.4 isolate HU/BRA/2010/GII.4_NEW_ORLEANS_2009/Rio Grande do Sul18558 VP1 (VP1) gene, partial cds
GTGCAGTATTTCTACCAGGAGGCAGCCCCAGCACAATCTGATGTGGCTCTGCTAAGATTTGTGAATCCGG
ACACAGGTAGGGTTTTGTTTGAGTGTAAGCTTCATAAATCAGGCTATGTTACAGTGGCTCACACTGGCCA
ACATGATTTGGTTATCCCCCCCAATGGTTATTTTAGATTTGATTCCTGGGTCAACCAGTTCTACACACTT
GCCC

>JQ362537.1 Norovirus oyster/GII/10031/2010/IE RNA-dependent RNA polymerase gene, partial cds
TCTGGCTCCCAGTTTTGTGAATGAAGATGGCGTCGAATGACGCCAACCCATCTGATGGGTCCACAGCCAA
CCTCGTCCCAGAGGTCAACAATGAGGTTATGGCTTTGGAGCCCGTAGTTGGTGCCGCCATTGCGGCACCT
GTAGCGGGCCAATAAAATGTAATTGACCCCTGGATTAGAAACAATTTTGTACAAGCCCCTGGTGGAGAGT
TTACAGTATCCCCTAGAAACGCTCCAGGTGAAATACTATGGAGCGCGCCCTTAGGCCCTGATTTGAACCC
CTACCTTTCCCATTTGGCTAGA

>EU872486.1 Norovirus Hu/GII.4/PA29R-/2002/IT RNA-dependent RNA polymerase gene, partial cds
TGGCAGCAGCTCTAGAAATCATGGTTAAATTCTCCTCAGAACCACATTTGGCTCAGGTAGTCGCAGAAGA
CCTTCTTTCTCCTAGCGTGGTGGATGTGGGTGACTTCACAATATCAATCAACGAGGGTCTCCCCTCTGGG
GTACCCTGCACCTCCCAATGGAACTCCATCGCCCACTGGCTTCTCACTCTCTGTGCGCTCTCTGAAGTTA
CAAATCTGTCCCCTGACATCATACAGGCTAA

>AB437205.1 Norovirus sewage/GII/Toyama/Feb/2008/JP gene for VP1, partial cds
TCTGGCTCCCAGTTTTGTGAATGAAGATGGCGTCGAATGACGCCAATCCATCTGATGGGTCCGCAGCCAA
CCTCGTCCCAGAGGTCAACAATGAGGTTATGGCTTTGGAGCCCGTTGTCGGTGCCGCTATTGCGGCGCCT
GTAGCGGGCCAAACAAATGTAATTGACCCCTGGATTAGAAATAATTTTGTACAAGCCCCTGGTGGAGAGT
TCACAGTATCCCCTAGAAACGCTCCAGGTGAAATACTATGGAGCGCGCCCTTAGGCCCTGATCTGAATCC
CTACCTATCTCATTTGGCCAGA

>FR669072.1 Norovirus Env/GII/135-2/2009/LUX partial mRNA for RNA polymerase (RdRp gene)
CTCTCGGTGGGACTCAACACAGCAGAGAGCTGTTTTAGCTGCAGCCCTGGAGATCATGGTAAAATTTTCC
CCAGAACCACACCTGGCCCAGATCGTTGCAGAGGATCTCCTATCTCCCAGCGTGATGGACGTGGGCGATT
TCAAAATATCAATCACTGAAGGACTTCCCTCTGGGGTGCCTTGCACCTCACAATGGAATTCTATTGCTCA
TTGGCTCCTCACGCTTTGTGCACTCTCTGAGGTGACAGATTTGTCTCCTGACATCATCCAAGCAAACTCA
CTCTT

>MF796248.1 Norovirus GII.17 isolate 50943_1_sh/2015/IT capsid protein VP1 gene, partial cds
CAACAACGAGACCCTTCCCCTAGAACCAGTTGCGGGCGCAGCTATAGCCGCACCCGTCACTGGCCAAAAT
AATATAATTGACCCCTGGATTAGAACAAATTTTGTGCAAGCACCAAATGGAGAGTTCACAGTGTCACCCA
GAAACTCTCCTGGAGAAATTTTATTAAATTTAGAGTTGGGCCCTGATTTGAACCCTTATTTGGCTCATTT
GTCAAGGATGTACAATGGGTATGCTGGTGG

>KU860556.1 Norovirus Hu/G2.4/14-G1038/2012/Nig capsid protein VP1 (P2) gene, partial cds
ACTGTTGAGGAGATGACCAATTCAAGATTYCCCATTCCTTTGGAAAAGTTGTTCACGGGTCCCAGCAGTG
CCTTTGTTGTYCAACCACAAAAYGGCAGGTGCACGACTGATGGYGTGCTCCTAGGYACCACCCAACTGTC
TCCTGTCAACATTTGCACCTTCAGAGGGGATGTCACCCAYATCACAGGTAGTCRTAACTACACAATGAAT
TTGKCTTCTCAAAATTGGAACAATTATGACCCAACAGAAGAAATCCCAGCCCCTCTAGGAACTCCAGATT
TTGTGGGGAAGATTCAAGGYGTGCTCACYCAAACCACAAGGKCRGATGGCTCRACACGCGGCCACAAAGC
CACAGTGTACACTGGGAGYGCCGACTTTGYTCCAAARCTGGGTAGAGTTCAATTTGAAACTGACACAGAC
CRTGATTTTGAAGCTAACCAAAAYACAAARTTCACCCCAGTCGGTGTCATCCAAGATGGTASCACYRCCC
ACCGAAATGAACCYCAACARTGGGTGCTCCCAAGTTAYTCAGGCAGAAACAYTCAWAATGTRCAYCTGGC
CCCCGCTGTAGCCCCCACTTTTCCGGGTGAGCAACTKCTCTTCTTCAGRTCCACYATGCCCGGATGCAGC
GGGTAYCCYAACATGGATTTGGACTGTCTGCTYCCCCAGGAATGGGTGCAGTACTTCTACCAAGAGGCAG
CCCCAGCACAATCTGATGTGGCTCTGCTAAGATTTGTGAACCCAGACACAGGTAGGGTTTTGTTTGAGTG
TAAGCTTCATAAATCAGGCTATGTTACAGTGGCCCACACT

>FM212905.1 Norovirus env/GGI.2/1158/2007/ITA partial rdRp gene for RNA-dependent RNA polymerase, genomic RNA
CATTGGTTGATAACTTTGTGTGCCCTCTCTGAGGTAACTGGCCTGTCACCAGATGTTATTCAGTCCATGT
CATACTTCTCTTTCTATGGTGATGATGAAATTGTTTCCACTGACATAGAATTTGACCCAGCAAAGTTGAC
ACAAGTCCTTAAGGAGTATGGCCTCAAGCCCACCCGCCCCGACAAGAGTGAAGGTCCAATAATTGTGAGG
AAGAATGTGGATGGCCTAGTCTTCTTACGCCGCACCATTTCCCGCGACGCCGCGGGGTTCCAAGGGCGAT
TAGACCGAGCGTCCATTGAAAGGCAGATCTATTGGACCAGAGGGCCCAACCACTCAGACCCCTTTGAAAC
CTTGGTGCCCCACCAACAAAGAAAAATCCAGCTGATATCACTGTTAGGTGAGGCTTCATTGCATGGTGAA
AAGTTCTACAGGAAGATCTCAAGCAAAGTCATCCAAGAGGTTAAAACAGGGGGCCTTGAAATGTATGTGC
CAGGGTGGCAACT

>KF360225.1 Norovirus Hu/GII.4/Rio Branco/AC119/2012/BRA major capsid protein (VP1) gene, partial cds
TTGTCTGCTCCCCCAGGAATGGGTGCAGTACTTCTACCAAGAGGCAGCCCCAGCACAATCTGATGTGGCT
CTGCTAAGATTTGTGAATCCAGACACAGGTAGGGTTTTGTTTGAGTGTAAGCTTCATAAATCAGGCTATG
TTACAGTGGCTCACACTGGCCAACATGATTTGGTTATTCCCCCCAATGGTTATTTTAGATTTGATTCCTG
GGTCAACCAGTTCTACACGCTTGCCCCCATGGGAACTGGAAAGGA

>KX424650.1 Norovirus GII isolate GII/Hu/NL/2015/GII.P17-GII.17/Heemskerk336 RNA-dependent RNA polymerase gene, partial cds; and capsid protein VP1 gene, complete cds
ATGGTAAGATTTTCTGCTGAGCCACAGCTGGCACAAATAGTGGCAGAGGACCTGCTGTCACCAAGTGTGG
TTGATGTGGGCGATTTCAAAATCGCTATCAATGAAGGTCTACCATCTGGCGTGCCTTGCACCTCACAATG
GAATTCTATTGCCCACTGGTTACTTACCTTGTGTGCCCTTTCTGAAGTGACAGGATTAGGTCCTGACATC
ATACAAGCTAACTCCATGTACTCCTTCTATGGTGATGATGAGATTGTGAGTACAGACATAAAATTGGACC
CAGAGAAATTGACCGCAAAGCTCAAAGAATATGGTCTTAAACCCACTCGGCCCGACAAAACTGAGGGGCC
GTTGGTGATTAGTGAGGACCTGAATGGGTTGACTTTCCTCCGCCGAACAGTCACCCGTGATCCAGCAGGT
TGGTTTGGAAAGTTGGACCAAAACTCCATCCTCAGGCAGTTGTACTGGACAAGAGGACCCAACCATGAAG
ACCCCAGTGAGACCATGATACCACACGCACAAAGACCTGTGCAGCTCATGGCACTACTAGGAGAATCCTC
CCTACATGGACCCTCATTTTACAGCAAGGTTAGCAAATTAGTCATATCTGAACTTAAAGAGGGAGGAATG
GATTTTTATGTGCCCAGACAAGAGTCAATGTTCAGATGGATGAGGTTCTCAGATCTAAGCACATGGGAGG
GCGATCGCAATCTGGCTCCCAGTTTTGTGAATGAAGATGGCGTCGAATGACGCCGCTCCATCTAATGATG
GTGCTGCTGGTCTCGTACCAGAGGGCAACAACGAGACCCTTCCCCTAGAACCAGTTGCGGGCGCAGCTAT
AGCCGCACCCGTCACTGGCCAAAATAACATAATTGACCCCTGGATTAGAACAAATTTTGTGCAAGCACCA
AATGGAGAGTTCACAGTGTCACCCAGAAACTCTCCTGGAGAAATTTTATTAAACTTAGAGTTGGGCCCTG
ATTTGAACCCTTATTTGGCTCATTTGTCAAGGATGTACAATGGGTATGCTGGTGGAGTGGAAGTTCAGGT
TCTCCTGGCAGGGAACGCGTTCACTGCCGGAAAGATCCTCTTCGCCGCCGTCCCGCCAAATTTCCCAGTG
GAATTCTTAAGCCCAGCCCAGATCACAATGCTCCCACATTTAATAGTAGATGTTAGGACTCTTGAACCAA
TTATGATCCCACTCCCTGATGTTAGGAATACATTCTTCCATTATAGTAACCAGCCTAATAGCCGCATGAG
ATTAGTGGCTATGCTCTATACCCCACTCAGATCTAATGGCTCAGGTGATGATGTCTTTACTGTCTCTTGC
AGGGTTTTGACTAGGCCTACTCCTGATTTTGAGTTCACTTATTTAGTGCCACCTTCTGTTGAATCTAAAA
CTAAGCCTTTTTCCTTACCTATTTTAACCCTTTCTGAGCTCACAAATTCGAGGTTCCCAGTCCCCATCGA
TTCGCTTTTCACCGCCCAGAATAATGTGTTGCAGGTGCAGTGTCAAAATGGCAGGTGCACACTTGATGGT
GAGTTACAAGGCACAACCCAGTTGCTCCCATCTGGCATCTGTGCATTCAGAGGACGGGTGACAGCACAAA
TTAACCAACGTGACAGGTGGCACATGCAACTGCAAAACCTCAATGGTACAACATATGACCCAACTGATGA
TGTGCCAGCCCCGCTGGGTACACCTGACTTCAAGGGCGTCGTGTTTGGGATGGTAAGCCAAAGAAATGTG
GGTAATGATGCGCCTGGCTCAACCAGAGCCCAACAGGCGTGGGTTTCAACCTATAGCCCCCAATTTGTCC
CCAAATTAGGTTCTGTTAATCTTAGAATTAGTGATAATGATGATTTCCAATTCCAGCCAACAAAATTCAC
ACCAGTGGGCGTCAATGATGACGATGATGGCCACCCGTTCAGACAATGGGAACTACCAAACTATTCAGGG
GAGCTTACCTTGAATATGAATCTTGCCCCCCCAGTTGCTCCAAATTTTCCTGGTGAACAAATGTTATTCT
TCAGATCTTTCGTGCCATGCTCAGGAGGTTACAACCAAGGTATTATAGATTGTCTTATTCCCCAAGAGTG
GATCCAACACTTCTATCAGGAATCAGCACCCTCCCAGTCAGACGTGGCCCTAATCAGGTATGTCAACCCC
GACACGGGACGTACACTGTTTGAAGCAAAATTGCACAGATCTGGTTACATTACTGTGGCTCACTCTGGAG
ACTATCCTCTTGTTGTTCCGGCTAATGGACATTTTAGATTTGATTCTTGGGTAAATCAGTTTTACTCACT
CGCCCCAATGGGAACTGGGAATGGGCGAAGGAGGGCTCAGTAA

>AB058551.1 Norwalk virus gene for capsid protein, partial cds, strain:NV/Saitama KU105cGII/99/JP
AATTAGCAAGTTGGTTATTGCAGAGCTAAAAGAAGGTGGCATGGATTTTTACGTGCCCAGACAAGAGCCA
ATGTTCAGATGGATGAGATTCTCAGATCTGAGCACGTGGGAGGGCGATCGCAATCTGGCTCCCAGTTTTG
TGAATGAAGATGGCGTCGAATGACGCCAACCCATCTGATGGGTCCACAGCCAACCTCGTCCCAGAGGTCA
ACAATGAGGTTATGGCTTTGGAGCCCGTTGTTGGTGCCGCTATTGCGGCACCTGTAGCGGGCCAACAAAA
TGTAATTGACCCCTGGATTAGAAATAATTTTGTACAAGCCCCTGGTGGAGAGTTTACAGTATCCCCTAGA
AACGCTCCGGGTGAGATACTATGGAGCGCGCCCTTGGGCCCTGATTTGAACCCCTACCTTTCTCATTTGG
CC

>KC709610.1 Norovirus Hu/GII.4/Beijing/PKUPH-37/Outpatient/2012/CHN RNA-dependent RNA polymerase gene, partial cds
CAACAAAGGGATGTGCTAGCAGCAGCACTAGAAATCATGGTTAAGTTCTCTCCAGAACCACACCTGGCCC
AGATAGTTGCAGAAGACCTCCTTTCCCCTAGCGTGATGGATGTAGGTGACTTTCAAATATCAATAAGTGA
GGGTCTCCCCTCTGGGGTACCTTGTACCTCCCAGTGGAATTCCATCGCCCACTGGCTCCTCACTCTGTGT
GCACTCTCTGAAGTCACGGACCTGTCCCCTGATATCATTCAGGCCAACTCCCTTTTCTCCTTC

>KR107713.1 Norovirus GII.6 isolate sewage/GII.6/SD8301/2013/CHN RdRp and VP1 genes, partial cds
CAGGAGGCCATGTTTAGATGGATGAGATTCTCCGACCTCAGCACATGGGAGGGCGATCGCAATCTTGCTC
CCGAGGGTGTGAATGAAGATGGCGTCGAATGACGCTGCTCCGTCGAATGATGGTGCTGCCAACCTCGTAC
CAGAGGCCAACAATGAGGTTATGGCACTTGAACCGGTGGTGGGAGCCTCAATCGCAGCTCCTGTCGTCGG
CCAACAAAACATAATTGACCCCTGGATTAGAGAAAATTTTGTCCAAGCACCACAGGGCGAGTTCACCGTC
TCACCGAGGAACTCGCCTGGTGAAATGCTATTAAACCTTGAATTGGGCCCAGAACTCAACCCTTACCTAA
GTCACCTGTCCCGCATGTATAATGGATATGCAGGTGG

>EU494688.1 Norovirus Hu/GII.4/Salvador/F06/2006/BRA RNA-dependent RNA polymerase gene, partial cds
TTCTCCTCAGAACCACATTTGGCTCAGGTAGTCGCAGAAGACCTTCTTTCTCCTAGCGTGGTGGATGTGG
GTGACTTCACAATATCAATCAACGAGGGTCTTCCCTCTGGGGTGCCCTGCACCTCCCAATGGAACTCCAT
CGCCCACTGGCTTCTCACTCTCTGTGCACTCTCCGAAGTCACAAATTTGTCCCCAGACATCATACAGGCT
AATTCTCTCTTCTCCTTCTATGGTGATGATGAAATTGTTAGTACAGACATAAAATTAGACCCAGAGAAGT
TGACAGCAA

>KU289454.1 Norovirus GI.1 clone Read_205 major capsid protein (VP1) gene, partial cds
TGGTACCGGAGGTTAATGCTTCTGACCCTCTTGCAATGGATCCTGTAGCAGGTTCTTCGACAGCAGTCGC
GACTGCTGGACAAGTTAATCCCATTGATCCCTGGATAATTAATAATTTTGTGCAAGCCCCCCAAGGTGAA
TCCACTATTTCCCCAAATAATACCCCCGGTGATGCCTTGTTTGATCTGAGTTTGGGTCCCCATCTTAATC
CTTTCTTGCTCCATCTATCACAAATGTATAAT

>LC009578.1 Norovirus Hu/GII/JH-11-372/2012/BTN gene for capsid protein, partial cds
ATGAAGATGGCGTCGAATGACGCTGCTCCATCAAATGATGGTGCTGCCAACCTCGTACCAGAGGCCACCA
ATGAGGTTATGGCACTTGAGCCGGTGGTAGGAGCCTCAATTGCTGCTCCTGTCGTCGGCCAACAAAATAT
AATTGACCCCTGGATTAGAGAAAATTTTGTTCAGGCACCACAGGGTGAGTTCACTGTTTCACCAAGGAAC
TCACCTGGTGAGATGCTTCTAAATCTTGAATTAGGCCCTGAGCTCAACCCTTATTTGAGTCATTTGTCCC
GC

>KY210946.1 Norovirus GII.17 isolate Hu/GII.P17-GII.17/RUS/Novosibirsk/NS16-A205/2016 RNA-dependent RNA polymerase (POL) and major capsid protein VP1 (VP1) genes, partial cds
TACCACTATGATGCAGATTACTCCCGCTGGGACTCCACACAACAGCGGGCAGTGCTGGAAGCGGCACTTG
AAATCATGGTGAGATTTTCTGCTGAGCCACAGCTGGCACAAATAGTGGCAGAGGACCTGCTGTCACCAAG
TGTGGTTGATGTGGGCGATTTCAAAATCGCTATCAATGAAGGCCTACCATCTGGCGTGCCTTGCACCTCA
CAATGGAATTCTATTGCCCACTGGTTACTTACCTTGTGTGCCCTTTCTGAGGTGACAGGATTAGGTCCTG
ACATCATACAAGCTAACTCCATGTACTCTTTCTATGGTGATGATGAGATTGTGAGCACAGACATAAAGTT
GGACCCAGAGAAATTGACCGCAAAGCTCAAAGAATATGGCCTTAAACCCACTCGGCCCGACAAAACTGAG
GGGCCGTTGGTGATTAGTGAGGACCTTAATGGGTTGACTTTCCTCCGCCGAACAGTCACCCGTGATCCAG
CAGGTTGGTTTGGAAAGTTGGACCAAAACTCCATCCTCAGGCAGTTGTACTGGACAAGAGGACCCAACCA
TGAAGACCCCAGTGAGACCATGATACCACACGCACAAAGACCTGTGCAGCTCATGGCACTACTAGGAGAA
TCCTCCCTACATGGACCCTCATTTTACAGCAAGGTTAGCAAATTAGTCATATCTGAACTTAAAGAGGGAG
GAATGGATTTTTATGTGCCCAGACAAGAGTCAATGTTCAGATGGATGAGGTTCTCAGATCTAAGCACATG
GGAGGGCGATCGCAATCTGGCTCCCAGTTTTGTGAATGAAGATGGCGTCGAATGACGCCGCTCCATCTAA
TGATGGTGCTGCTGGTCTCGTACCAGAGGGCAACAACGAGACCCTTCCCCTAGAACCAGTTGCGGGCGCA
GCTATAGCCGCACCCGTCACTGGCCAAAATAATATAATTGACCCCTGGATTAGAACAAATTTTGTGCAAG
CACCAAATGGAGAGTTCACAGTGTCACCCAGAAACTCTCCTGGAGAAATTTTATTAAATTTAGAGTTGGG
CCCTGATTTGAACCCTTATTTGGCTCATTTGTCAAGGATGTACAATGGGTATGCTGGTGGGGTGGAAGTT
CAGGTTCTCCTGGCAGGGAACGCGTTCACTGCCGGAAAGATCCTCTTCGCCGCCGTCCCGCCAAATTTCC
CAGTGGAATTCTTAAGCCCAGCCCAGATCACAATGCTCCCACATTTAATAGTAGATGTTAGGACTCTCGA
ACCAATTATGATCCCACTCCCTGATGTTAGGAATACATTCTTCCATTATAGTAACCAGCCTAACAGCCGC
ATGAGATTAGTGGCTATGCTCTATACCCCACTCAGATCTAATGGCTCAGGTGATGATGTCTTCACAGTCT
CTTG

>KP096341.1 Norovirus Hu/GII/HKG/2014/GII.4/CUHK-NS-395 VP1 gene, complete cds
ATGAAGATGGCGTCGAGTGACGCCAACCCATCTGATGGGTCCGCAGCCAACCTCGTCCCAGAGGTCAACA
ATGAGGTTATGGCTCTGGAGCCCGTTGTTGGTGCCGCCATTGCGGCACCTGTAGCGGGCCAACAAAATGT
AATTGACCCCTGGATTAGAAATAATTTTGTACAAGCCCCTGGTGGAGAGTTTACAGTATCCCCTAGAAAC
GCTCCAGGTGAAATACTATGGAGCGCGCCCTTGGGCCCTGATCTAAATCCCTACCTATCCCATTTGGCCA
GAATGTACAATGGCTATGCAGGTGGTTTTGAAGTGCAGGTAATTCTCGCGGGGAACGCGTTCACCGCCGG
GAAGGTCATATTTGCAGCAGTCCCACCAAATTTTCCAACTGAAGGCTTGAGCCCCAGCCAGGTTACTATG
TTCCCCCATATAGTAGTAGATGTTAGGCAATTAGAACCTGTGTTGATTCCCTTACCCGATGTTAGGAATA
ATTTCTATCATTACAATCAATCAAATGATCCCACCATTAAGTTGATAGCAATGTTGTACACACCACTTAG
GGCTAATAATGCTGGGGATGATGTCTTCACAGTTTCTTGCCGAGTTCTCACGAGACCATCCCCCGATTTT
GATTTCATATTTCTAGTGCCACCCACAGTTGAGTCAAGAACTAAACCATTCTCTGTCCCAGTTTTAACTG
TTGAGGAGATGACCAATTCAAGATTCCCCATTCCTTTGGAAAAGTTGTTCACGGGTCCCAGCAGTGCCTT
TGTTGTCCAACCACAAAACGGTAGGTGCACGACTGACGGCGTGCTCCTAGGCACCACCCAACTGTCTCCT
GTCAACATCTGCACCTTCAGAGGAGATGTCACCCATATCACAGGTAGTCGTAACTACACAATGAATTTGG
CTTCTCAAAATTGGAGCAATTATGACCCAACAGAAGAAATCCCAGCCCCTCTAGGAACTCCAGATTTTGT
GGGGAAGATTCAAGGCATGCTCACCCAAACCACAAGGACAGATGGCTCAACACGCGGCCACAAAGCCACA
GTGTATATTGGGGGCGCCGACTTTGCTCCAAAACTGGGTAGAGTTCAATTTGAAACTGACACAGACCATG
ATTTTGAAGCTAACCAAAACACAAAGTTCACCCCAGTTGGTGTCATCCAAGATGGTAGCACCACCCACCG
AAATGAACCCCAACAGTGGGTGCTCCCAAGTTACTCAGGCAGAAATACTCCTAATGTGCATCTGGCCCCC
GCTGTAGCCCCCACTTTTCCGGGTGAGCAACTTCTCTTCTTCAGATCCACCATGCCCGGATGCAGCGGGT
ACCCCAACATGGATTTGGACTGTCTGCTCCCCCAGGAATGGGTGCAGTACTTCTACCAAGAGGCAGCCCC
AGCACAATCTGATGTGGCTCTGCTAAGATTTGTGAATCCAGACACAGGTAGGGTTTTGTTTGAGTGTAAG
CTTCATAAATCAGGCTATGTTACAGTGGCTCACACTGGCCAACATGATTTGGTTATCCCCCCCAATGGTT
ATTTTAGGTTTGATTCCTGGGTCAACCAGTTTTACACGCTTGCCCCCATGGGAAATGGAACGGGGCGTAG
ACGTGCACTATAA

>KU662975.1 Norovirus Hu/GII/HuzhouNS15277/CHN RdRp gene, partial cds
CAACAGCGGGCAGTGCTGGAAGCGGCACTTGAAATCATGGTGAGATTTTCTGCTGAGCCACAGCTGGCAC
AAATAGTGGCAGAGGACCTGCTGTCACCAAGTGTGGTTGATGTGGGCGATTTCAAAATCGCTATCAATGA
AGGCCTACCATCTGGCGTGCCTTGCACCTCACAATGGAATTCTATTGCCCACTGGTTACTTACCTTGTGT
GCCCTTTCTGAAGTGACAGGATTAGGTCCTGACATCATACAAGCTAACTCCATGTACTCCTTCTATGGTG
ATGATGA

>KM268078.1 Norovirus GII.4 isolate Hu/GII/Hong Kong/2014/GII.4/CUHK-NS-226 VP1 (VP1) gene, complete cds
ATGAAGATGGCGTCGAGTGACGCCAACCCATCTGATGGGTCCGCAGCCAACCTCGTCCCAGAGGTCAACA
ATGAGGTTATGGCTCTGGAGCCCGTTGTTGGTGCCGCCATTGCGGCACCTGTAGCGGGCCAACAAAATGT
AATTGACCCCTGGATTAGAAATAATTTTGTACAAGCCCCTGGTGGAGAGTTTACAGTATCCCCTAGAAAC
GCTCCAGGTGAAATACTATGGAGCGCGCCCTTGGGCCCTGATCTAAATCCCTACCTATCCCATTTGGCTA
GAATGTACAATGGTTATGCAGGTGGTTTTGAAGTGCAGGTAATTCTCGCGGGGAACGCGTTCACCGCCGG
GAAGGTCATATTTGCAGCAGTCCCACCAAATTTTCCAACTGAAGGCTTGAGCCCCAGCCAGGTCACTATG
TTCCCCCATATAGTAGTAGATGTTAGGCAACTAGAACCTGTGTTGATTCCCTTACCCGATGTTAGGAATA
ATTTCTATCATTACAATCAATCAAATGACTCCACCATTAAGTTGATAGCAATGTTGTATACACCACTTAG
GGCTAATAATGCTGGGGATGATGTCTTCACAGTTTCTTGCCGAGTTCTCACGAGACCATCCCCCGATTTT
GATTTCATATTTCTAGTGCCACCCACAGTTGAGTCAAGAACTAAACCATTCTCTGTCCCAGTTTTAACTG
TTGAGGAGATGACCAATTCAAGATTCCCCATTCCTTTGGAAAAGTTGTTCACGGGTCCCAGCAGTGCCTT
TGTTGTCCAACCACAAAACGGTAGGTGCACGACTGATGGCGTGCTCCTAGGCACCACCCAACTGTCTCCT
GTCAACATCTGCACTTTCAGAGGAGATGTCACCCATATCACAGGTAGTCGTAACTACACAATGAATTTGG
CTTCTCAAAATTGGAGCAATTATGACCCAACAGAAGAAATCCCAGCCCCTCTAGGAACTCCAGATTTTGT
GGGGAAGATTCAAGGCGTGCTCACCCAAACCACAAGGACAGATGGCTCAACACGCGGCCACAAAGCCACA
GTGTACACTGGGAGCGCCGACTTTGCTCCAAAACTGGGTAGAGTTCAATTTGAAACTGACACAGACCATG
ATTTTGAAGCTAACCAAAACACAAAGTTCACCCCAGTTGGTGTCATCCAAGATGGTGGCACCACCCACCG
AAATGAACCCCAACAGTGGGTGCTCCCAAGTTACTCAGGCAGAAATACTCCTAATGTGCATCTGGCCCCC
GCTGTAGCCCCCACTTTTCCGGGTGAGCAACTTCTCTTCTTCAGATCCACCATGCCCGGATGCAGCGGGT
ACCCCAACATGGATTTGGACTGTCTGCTCCCCCAGGAATGGGTGCAGTATTTCTACCAAGAGGCAGCCCC
AGCACAATCTGATGTGGCTCTGCTAAGATTTGTGAATCCAGACACAGGTAGGGTTTTGTTTGAGTGTAAG
CTTCATAAATCAGGCTATGTTACAGTGGCTCACACTGGCCAACATGATTTGGTTATCCCCCCCAATGGTT
ATTTTAGGTTTGATTCCTGGGTCAACCAGTTTTACACGCTTGCCCCCATGGGAAATGGAACGGGGCGTAG
ACGTGCACTATAA

>KX354024.1 Norovirus GII.4 strain Hu/GII.4_Sydney/2012-SP-0910_112812_TN/2012/USA VP1 gene, complete cds
ATGAAGATGGCGTCGAGTGACGCCAACCCATCTGATGGGTCCGCAGCCAACCTCGTCCCAGAGGTCAACA
ATGAGGTTATGGCTCTGGAGCCCGTTGTTGGTGCCGCCATTGCGGCACCTGTAGCGGGCCAACAAAATGT
AATTGACCCCTGGATTAGAAACAATTTTGTACAAGCCCCTGGTGGAGAGTTTACAGTGTCCCCTAGAAAC
GCTCCAGGTGAAATACTATGGAGCGCGCCCTTGGGCCCTGATCTAAATCCCTACCTATCCCATTTGGCCA
GAATGTACAATGGTTATGCAGGTGGTTTTGAAGTGCAGGTAATCCTCGCGGGGAACGCGTTCACCGCCGG
GAAGGTCATATTTGCAGCAGTCCCACCAAATTTTCCAACTGAAGGCTTGAGCCCCAGCCAGGTCACTATG
TTCCCCCATATAGTAGTAGATGTTAGGCAACTAGAACCTGTGTTGATTCCCTTACCCGATGTTAGGAATA
ATTTCTATCATTATAATCAATCAAATGACCCCACCATTAAGTTGATAGCAATGTTGTATACACCACTTAG
GGCTAATAATGCTGGGGATGATGTCTTCACAGTTTCTTGCCGAGTTCTCACGAGACCATCCCCCGATTTT
GATTTCATATTTCTAGTACCACCCACAGTTGAGTCAAGAACTAAACCATTCTCTGTCCCAGTTTTAACTG
TTGAGGAGATGACCAATTCAAGATTCCCCATCCCTTTGGAAAAGCTGTTCACGGGTCCCAGCAGTGCCTT
TGTTGTCCAACCACAAAACGGCAGGTGCACGACTGATGGCGTGCTCCTAGGCACCACCCAACTGTCTCCT
GTCAACATCTGCACCTTCAGAGGAGATGTCACCCACACCACAGGTAGTCGTAACTACACAATGAATTTGG
CTTCTCAAAATTGGAACAATTATGACCCAACAGAAGAAATCCCAGCCCCTCTAGGAACTCCAGACTTTGT
GGGGAAGATTCAAGGTGTGCTCACCCAAACCACAAGGACAGATGGCTCAACACGCGGTCACAAAGCCACA
GTGTACACTGGGAGCGCCGACTTTGCTCCAAAACTGGGTAGAGTTCAATTTGAAACTGACACAGACCATG
ATTTTGAAGCTAACCAAAACACAAAGTTCACCCCAGTCGGTGTCATCCAAGATGGTAGCACCACCCACCG
AAATGAACCCCAACAGTGGGTGCTCCCAAGTTACTCAGGCAGAAATACTCATAATGTGCATCTGGCCCCC
GCTGTAGCCCCCACTTTTCCGGGTGAGCAACTTCTCTTCTTCAGATCCACCATGCCCGGATGCAGCGGGT
ACCCCAACATGGATTTGGACTGTCTGCTCCCCCAGGAATGGGTGCAGTACTTCTACCAAGAGGCAGCCCC
AGCACAATCTGATGTGGCTCTGCTAAGATTTGTGAATCCAGACACAGGTAGGGTTTTGTTTGAGTGTAAG
CTTCATAAATCAGGCTATGTTACAGTGGCTCACACTGGCCAACATGATTTGGTTATTCCCCCCAATGGTT
ATTTTAGATTTGATTCCTGGGTCAACCAGTTCTACACGCTTGCCCCCATGGGAAATGGAACGGGGCGTAG
ACGTGCAGTATAA

>AB597468.1 Norovirus wastewater/GII/Influent/Jun2005-b/JPN gene for capsid protein, partial cds
ATGAAGATGGCGTCGAATGACGCAGCTCCATCTAATGATGGTGCAGCAGGCCTCGTACCAGAGATCAACA
ATGAGGTCATGCCCCTTGAGCCCGTGGCTGGTGCATCGCTGGCGACACCAGTTGTCGGGCAACAAAATAT
AATTGATCCCTGGATAAGAAATAATTTTGTGCAAGCTCCTGCAGGTGAGTTTACAGTTTCCCCTAGAAAT
TCCCCTGGTGAAATTTTGCTTGATTTGGAGTTGGGACCAGAATTGAACCCCTATCTTGCTCATCTGGCCC
GT

>KU289458.1 Norovirus GI.1 clone Read_209 major capsid protein (VP1) gene, partial cds
ATGGCGCTAGTGGCGCTGGTCAGTTGGTACCGGAGGTTAATGCTTCTGACCCTCTTGCAATGGATCCTGT
AGCAGGTTCTTCGACAGCAGTCGCGACTGCTGGACAAGTTAATCCCATTGATCCCTGGATAATTAATAAT
TCTGTGCAAGCCCCCCAAGGTGAATCCACTACTTCCCCAAATAATACCCCCGGTGATGTTTTGTTTGATT
TGAGCTTGGGTCCCCATCTT

>LN482788.1 Norovirus GII.14 partial VP1-VP2 junction region for partial capside, strain H800
ATGAAGATGGCGTCGAATGACGCTACTCCATCTGAGGATGGTGCAGCCGGCCTCGTACCAGAGATCAACA
CTGAGGTTATGGCTCTTGAACCCGTCGCTGGGGCCTCCCTTGCAGCCCCCGTAGTCGGCCAACAGAATAT
AATTGATCCCTGGATTAGAAATAATTTTGTACAAGCCCCTGCTGGTGAATTTACAGTTTCCCCTAGAAAC
TCTCCTGGAGAACTTCTACTTGATTTGGAATTGGGTCCTGAAC

>KR904599.1 Norovirus GII strain GII/Hu/ZA/2011/GII.P21/Bushbuckridge_6808 RNA-dependent RNA polymerase gene, partial cds
TCCCGTTGGGATTCAACACAACAAAGAGCAGTGTTGGCTGCAGCCCTAGAAATAATGGTCAAATTCTCAC
CAGAACCCCATCTGGCCCAAGTGGTTGCAGAAGACCTCTTATCCCCCAGTGTGATGGATGTGGGTGACTT
CAAGATATCAATCAACGAGGGGTTACCCTCTGGTGTTCCCTGCACCTCACAATGGAACTCCATTGCCCAC
TGGCTCCTCACACTATGTGCACTGTCTGAAGTCACAGACCTGTCCCCTGACATCATTCAGGCAAACTCCC
TG

>JX074971.1 Norovirus Hu/GII.3/L112/Laniado Hospital/ISR/2008 capsid protein gene, partial cds
ATGAAGATGGCGTCGAATGACGCCGCTCCATCTAATGATGGTGCCGCCGGCCTCGTCCCAGAGATCAATA
ATGAGGCAATGGCGCTAGAGCCAGTGGCGGGTGCAGCGATAGCAGCACCCCTCACTGGTCAGCAAAATAT
AATTGATCCCTGGATTATGAATAATTTTGTGCAAGCACCTGGTGGTGAGTTTACAGTATCCCCCAGAAAT
TCCCCTGGTGAAGTTCTTCTTAATTTGGAACTGG

>KR007863.1 Norovirus Hu/GII.4/B1594/TH/2012 VP1 gene, partial cds
GGGTCCGCAGCCAACCTCGTCCCAGAGGTCAACAATGAGGTTATGGCTCTGGAGCCCGTCGTTGGTGCCG
CCATTGCGGCACCTGTAGCGGGCCAACAAAATGTAATTGACCCCTGGATTAGAAATAACTTTGTACAAGC
CCCTGGTGGAGAGTTTACAGTATCCCCTAGAAACGCTCCAGGTGAAATACTATGGAGCGCGCCCTTG

>EF187607.1 Norovirus Hu/VIC647/2006/AUS capsid protein gene, partial cds
GTGACGCCAACCCATCTGATGGGTCCACAGCCAACCTCGTCCCAGAGGTCAACAATGAGGTTATGGCTTT
GGAGCCCGTTGTTGGTGCCGCTATTGCGGCACCTGTAGCGGGCCAACAAAATGTAATTGACCCCTGGATT
AGAAATAATTTTGTACAAGCCCCTGGTGGAGAGTTCACAGTATCCCCTAGAAACGCTCCAGGTGAAATAC
TATGGAGCGCGCCCTTGGGCCCTGATTTGAATCCCTACCTTTCCCATTTGGCCAGA

>KX702013.1 Norovirus sp. isolate Hu/untyped/Long24175[F24]/1983/BRA RNA-dependent RNA polymerase gene, partial cds
GAGGGGGCCTAACCATGAAAACCCATATGAAAGTATGGTCCCCCACTCTCAGCGGGCCACACAGCTCATG
GCCCTCCTTGGTGAAGCTTCATTGCATGGTCCTCAGTTTTACAAGAAGGTCAGCAAGATGGTCATTAGTG
AGATTAAGAGTGGTGGTCTGGAGTTTTATGTGCCCAGACAGGAGGCCATGTTCAGATGGATGAG

>KC999745.1 Norovirus Hu/GII/Jinan/outpatient427/CHN capsid protein gene, partial cds
ATGAAGATGGCGTCGAATGACGCTGCTCCATCTAATGATGGTGCCGCCGGCCTCGTCCCAGAGATCAACA
ATGAGGCAATGGCGCTAGATCCAGTGGCGGGTGCAGCGATAGCAGCACCCCTCACTGGTCAGCAAAATAT
AATTGATCCCTGGATTATGAATAACTTTGTGCAAGCACCTGGTGGTGAATTTACAGTGTCACCTAGGAAT
TCCCCTGGTGAAGTGCTTCTTAACTTGGAATTAGGTCCAGAAATAAGTCCCTATTTGGCTCATCTTGCTA
GA

>KM268101.1 Norovirus GII.4 isolate Hu/GII/Hong Kong/2014/GII.4/CUHK-NS-299 VP1 (VP1) gene, complete cds
ATGAAGATGGCGTCGAGTGACGCCAACCCATCTGATGGGTCCGCAGCCAACCTCGTCCCAGAGGTCAACA
ATGAGGTTATGGCTCTGGAGCCCGTTGTTGGTGCCGCCATTGCGGCACCTGTAGCGGGCCAACAAAATGT
AATTGACCCCTGGATTAGAAATAATTTTGTACAAGCCCCTGGTGGAGAGTTTACAGTATCCCCTAGAAAC
GCTCCAGGTGAAATACTATGGAGCGCGCCCTTGGGCCCTGATCTAAACCCCTACCTATCCCATTTGGCTA
GAATGTACAATGGTTATGCAGGTGGTTTTGAAGTGCAGGTAATTCTCGCGGGGAATGCGTTCACCGCCGG
GAAGGTCATATTTGCAGCAGTCCCACCAAATTTTCCAACTGAAGGCTTGAGCCCCAGCCAGGTCACTATG
TTTCCCCATATAGTAGTAGATGTTAGGCAACTAGAACCTGTGTTGATTCCCTTACCCGATGTTAGGAATA
ATTTCTATCATTACAATCAATCAAATGACCCCACCATTAAGTTGATAGCAATGTTGTACACACCACTTAG
GGCTAATAATGCTGGGGATGATGTCTTTACAGTTTCTTGCCGAGTTCTCACGAGACCATCCCCCGATTTT
GATTTTATATTTCTAGTGCCACCCACAGTTGAGTCAAGGACTAAACCATTCTCTGTCCCAGTTTTAACTG
TTGAGGAGATGACCAATTCAAGATTCCCCATTCCTTTGGAAAAGTTGTTCACGGGTCCCAGCAGTGCCTT
TGTTGTCCAACCACAAAACGGTAGGTGCACGACTGATGGCGTGCTCCTAGGCACCACCCAACTGTCTCCT
GTCAATATCTGCACCTTCAGAGGAGATGTCACCCATATCACAGGTAGTCATAACTATACAATGAATTTGG
CTTCTCAAAATTGGAACAATTATGACCCAACAGAAGAAATCCCAGCCCCTCTAGGAACTCCAGATTTTGT
GGGGAAGATTCAAGGCGTGCTCACTCAAACCACAAGGACAGATGGCTCAACACGCGGCCACAAAGCTACA
GTGTACACTGGGAGCGCCGATTTTGCTCCAAAACTGGGTAGAATTCAATTTGAAACTGACACAAACCATG
ATTTTGAAGCTAACCAAAACACAAAGTTCACCCCAGTTGGTGTCATCCAAGATGGTGGCACCACCCACCG
AAATGAACCCCAACAGTGGGTGCTCCCAAGTTACTCGGGCAGAAATACTCCTAATGTGCATCTGGCCCCC
GCTGTGGCCCCCACTTTTCCGGGTGAGCAGCTTCTCTTTTTCAGATCCACCATGCCCGGATGCAGCGGGT
ACCCCAACATGGATTTGGACTGTCTGCTCCCCCAGGAATGGGTGCAGTACTTCTACCAAGAGGCAGCCCC
AGCACAATCTGATGTGGCTCTGCTAAGATTTGTGAATCCAGACACAGGTAGGGTTTTGTTTGAGTGTAAG
CTTCATAAATCAGGCTATGTTACAGTGGCTCACACTGGTCAACATGATTTGGTTATCCCCCCCAATGGTT
ATTTTAGGTTTGATTCCTGGGTCAATCAGTTTTACACGCTTGCCCCCATGGGAAACGGAACGGGGCGTAG
ACGTGCACTATAA

>FJ595913.1 Norovirus Hu/GII.4/Seoul/0093/2008/KOR RNA-dependent RNA polymerase and capsid protein genes, partial cds
GATTACTCCCGCTGGGACTCGACACAGCAAAGAGCAGTGCTGGCTGCAGCCCTGGAAATAATGGTCAAAT
TTTCATCAGAACCTCATCTGGCCCAAGTGGTTGCAGAAGACCTCTTGTCCCCCAGTGTGATGGACGTGGG
TGATTTCAAGATATCAATCAATGAGGGGTTACCCTCTGGTGTGCCTTGCACCTCACAGTGGAACTCCATT
GCCCACTGGCTCCTCACACTATGTGCACTGTCTGAAGTCACAGATCTGTCCCCTGACATCATCCAGGCAA
ACTCCCTATTCTCCTTTTATGGTGATGATGAAATAGTGAGCACAGATATCAAATTGGACCCAGAGAAACT
GACAGCAAAGTTGAAGGAATACGGGCTAAAACCAACCCGTCCTGATAAAACAGAAGGACCCTTAATTATC
TCTGAAGACTTGGACGGCCTGACCTTCTTACGGAGAACGGTGACCCGCGATCCGGCTGGGTGGTTTGGCA
AACTGGACCAAAGTTCAATACTCAGACAAATGTACTGGACCAGGGGACCAAACCATGAGGACCCCTCTGA
AACAATGATACCACACTCCCAAAGACCCATACAACTGATGTCACTACTGGGTGAAGCTGCACTACATGGC
CCATCATTCTATAGTAAAATCAGCAAGTTGGTCATCTCAGAATTGAAAGAGGGTGGGATGGACTTTTACG
TGCCCAGACAAGAACCAATGTTTAGGTGGATGAGGTTCTCAGATTTGAGCACGTGGGAGGGCGATCGCAA
TCTGGCTCCCAGTTTTGTGAATGAAGATGGCGTCGAATGACGCCGCTCCTTGTAATGAGGGTGCTACAGG
TCTCGTACCAGAGATCAACAATGAGACCTTGCCTCTCGAGCCTGTGGCCGGAGCGGCAATTGCTGCCCTT
GTTACGGGCCAAAATAATATAATTGATCCCTGGATTAGAAACAATTTTGTGCAGGCGCCTAATGGTGAGT
TTACAGTTTCCCCTAGAAATTCCCCTGGTGAAATTTTAATGAATTTGGAGTTAGGGCCAGATCTTAATCC
ATATTTGGCTCACCTTTCAAGAATG

>KY594423.1 Norovirus GII.3 isolate Hu/GII/CR7437/CHN/2014 VP1 gene, partial cds
ATGAAGATGGCGTCGAATGACGCCGCTCCATCTAGTGATGGTGCCGCCGGCCTCGTCCCAGAGATCAACA
GTGAGGCAATGGCGCTAGAGCCAGTGGCGGGTGCAGCGATAGCAGCACCCCTCACTGGTCAGCAGAATAT
AATTGATCCCTGGATTATGAATAATTTTGTGCAAGCACCTGGTGGTGAGTTTACAGTATCTCCTAGAAAT
TCCCCTGGTGAAGTTCTTCTCAATTTGGAATTGGGTCCAGAAATAAATCC

>EU449210.1 Norovirus Hu/P9-21/2001/SWE capsid protein gene, partial cds
CTTGTGCCACCTACTGTGGAGTCAAAGACAAAACCCTTCACTCTCCCTATTCTAACTATCTCTGAAATGT
CCAATTCTAGGTTTCCAGTGCCGATTGATTCTCTGCACACCAGCCCAAATAGTAATTTTGTTGTCCAGTG
CCAGAATGGGCGCGTCACTCTTGATGGCGAGTTGATGGGTACCACCCAACTCTTGCCGAGTCAAATCTGT
GCTTTTAGGGGCGTGCTCACCAGACAAGTAAGCAGGGCCGGTGATCAGATCGACACAGTAGACCCTAGGT
CGTTTGACTATCATTGGCATATACAATTGGATAATTTAAATGGGACTCCTTATGATCCTGCAGAAGACAT
ACCAGGCCCCCTAGGGACACCAGACTTCAAGGGCATAGTCTTTGGCGTGGCCAGCCAGAGAAACTCCGAT
GGCACAACTAGAGCACATGAAGCAAAGGTGGACACAAGAACTGGCCGCTTCACCCCAAAATTAGGCTCAT
TAGTAATATTCACTGATTCTGAAGACTTCCAACAAAACAAACCAACAAGATTCACCCCAGTTGGCGTTGG
GGTTGACAATGAGGAAGAATTTGATCAATGGTCTCAT

>KX018010.1 UNVERIFIED: Norovirus GII strain GII.3/BS-H372/BUSAN/2015/ROK capsid protein-like gene, partial sequence
CGTCTCTGCGTCTATGATGGTGCCGCTGGCCTCGTCCCAGAGATCAACGATGAGGCAATGGCGCTAGATC
CAGTGGCAGGGTGCAGCGATAGCAGCACCCCTCACTGGCCAGCAAAATATAATTGATCCCTGGATTATGA
ATAATTTTGTGCAAGCACCTGGTGGTGAGTTCACAGTGTCTCCTAGGAACTCCCCTGGTGAAGTGCTCCT
CAATTTGGAATTGGGCCCAGAAATAAACCCCTATCTGGCCCATCTTGCTAGAATGTACAATGGCATTGGC
CGGTGGG

>KX608855.1 Norovirus GII.4 isolate Hu/GII.4/NIH-D.1/2011/US major capsid protein gene, complete cds
ATGAAGATGGCGTCGAGTGACGCCAGCCCATCTGATGGGTCCACAGCCAACCTCGTCCCAGAGGTCAACA
ATGAGGTTATGGCTTTGGAGCCCGTAGCTGGTGCCGCCATTGCGGCACCTGTAGCGGGCCAACAAAATGT
AATTGACCCCTGGATTAGAAACAATTTTGTACAAGCCCCTGGTGGAGAGTTTACAGTATCCCCTAGAAAC
GCTCCAGGTGAAATACTATGGAGCGCGCCCTTAGGCCCTGATCTGAATCCCTACCTTTCCCATTTGGCCA
GAATGTACAATGGTTATGCAGGTGGTTTTGAAGTGCAGGTAATCCTCGCGGGGAACGCGTTCACCGCCGG
GAAAATCATATTTGCAGCAGTCCCACCAAATTTCCCAACTGAAGGTTTGAGCCCCAGCCAGGTCACTATG
TTCCCCCATATAATAGTAGATGTTAGGCAATTGGAACCTGTGTTGATCCCCTTACCCGATGTTAGGAATA
ACTTCTACCATTACAATCAATCAAATGACTCCACCATCAAATTGATAGCAATGTTGTACACACCACTTAG
GGCTAATAATGCTGGGGACGATGTCTTCACAGTTTCTTGTCGAGTTCTTACGAGACCATCCCCCGATTTT
GATTTCATATTTTTGGTGCCACCCACAGTTGAATCAAGAACTAAACCATTCTCTGTCCCARTTTTAACTG
TTGAGGAAATGACCAATTCAAGGTTCCCCATTCCTTTGGAAAAGTTGTTCACGGGCCCCAGTAGTGCCTT
TGTTGTTCAACCACAAAATGGCAGGTGCACGACTGATGGCGTGCTCCTAGGTACTACCCAACTGTCCCCT
GTCAACATCTGCACCTTCAGAGGGGATGTCACCCATATTTCAGGCAGTCGTAACTACACAATGAATTTGG
CCTCCCAAAATTGGAACAGTTACGATCCAACAGAAGAAATCCCAGCCCCTCTAGGAACTCCAGATTTCGT
GGGGAAGATTCAAGGTGTGCTCACCCAAACCACAAGGACAAATGGCTCGACCCGCGGCCACAAAGCTACA
GTGTACACTGGGAGCGCCGACTTTTCTCCAAAACTGGGTAGAGTTCAATTTGCCACTGACACAGACAATG
ATTTTGAAACTAACCAAAACACAAAGTTCACCCCAGTCGGTGTTATCCAAGATGGTARCACCCCCTCCCG
AAATGAACCCCAACAATGGATGCTCCCAAGTTACTCAGGCAGAAACATTCAAAATGTGCACCTGGCCCCC
GCTGTAGCCCCCACTTTCCCGGGCGAGCAGCTCCTCTTCTTCAGATCTACTATGCCCGGATGCAGCGGGT
ACCCCAACATGGACTTGGACTGTCTGCTCCCCCAGGAATGGGTGCAGTACTTCTACCAGGAAGCAGCCCC
AGCACAATCTGATGTGGCTCTGTTAAGATTTGTGAATCCAGACACAGGTAGGGTTTTGTTTGAGTGTAAG
CTTCATAAATCAGGCTATGTTACAGTGGCTCACACTGGCCAACATGATTTGGTTATCCCCCCCAATGGTT
ATTTTAGATTTGATTCCTGGGTCAACCAGTTCTACACACTTGCCCCCATGGGAAATGGGACGGGGCGTAG
ACGTGCATTATAA

>KF199170.1 Norovirus HU/GII/12L241000087/DNK/2012 RNA-dependent RNA polymerase and VP1 genes, partial cds
CACATTTGGCTCAGGTAGTCGCGGAAGACCTTCTTTCTCCTAGCGTGGTGGACGTGGGCGACTTCACAAT
ATCAATCAACGAGGGTCTTCCCTCTGGGGTGCCTTGCACCTCCCAGTGGAACTCCATCGCCCACTGGCTG
CTCACTCTCTGTGCGCTCTCTGAAGTCACAAACCTGTCCCCTGACACCATACAGGCTAACTCCCTCTTCT
CTTTTTATGGTGATGATGAAATTGTTAGCACAGACATAAAATTGGACCCAGAGAAATTGACAGCAAAGCT
CAGAGAATATGGGTTAAAACCAACCCGCCCTGACAAAACTGAAGGACCCCTTGTCATCTCTGAAGACCTG
AACGGCCTAACTTTCCTGCGGAGAACTGTGACCCGCGACCCAGCTGGCTGGTTTGGAAAATTGGAGCAGA
GTTCAATACTCAGGCAAATGTACTGGACTAGGGGTCCCAACCATGGGGATCCATCTGAAACAATGATTCC
ACACTCCCAAAGACCCATACAATTGATGTCCCTACTGGGGGAGGCCGCTCTTCACGGCCCAGCATTTTAT
AGCAAAATCAGCAAATTGGTTATTGCAGAGCTAAAAGAAGGTGGCATGGATTTTTACGTGCCCAGGCAAG
AGCCAATGTTCAGATGGATGAGATTCTCAGATCTGAGCACGTGGGAGGGCGATCGCAATCTGGCTCCCAG
TTTTGTGAATGAAGATGGCGTCGAGTGACGCCAACCCATCTGATGGGTCCGCAGCCAACCTCGTCCCAGA
GGTCAACAATGAGGTTATGGCTCTGGAGCCCGTTGTTGGTGCCGCCATTGCGGCACCTGTAGCGGGCCAG
CAAAATGTAATTGACCCCTGGATTAGAAACAATTTTGTACAAGCCCCTGGTGGAGAGTTTACAGTATCCC
CTAGAAACGCTCCAGGTGAAATACTATGGAGTGCGCCCTTGGGCCCTGATCTAAACCCCTAC

>MF182284.1 Norovirus GII strain GII/wastewater/ZA/2015/GII.9/VL_E_Dec_11 major capsid protein gene, partial cds
ATGAAGATGGCGTCGAATGACGCAGCTCCATCGAGTGATGGCGCAGCCGGCCTCGTCCCAGAGATCAATC
ATGAGGTTATGGCAATTGAACCTGTGGCAGGCGCATCAATCGCTGCCCCTGTGGTAGGACAACAAAATAT
TATTGATCCCTGGATAAGAAATAATTTTGTGCAAGCACCCGCTGGGGAATTCACTGTCTCCCCTAGGAAT
GCCCCGGGTGAGTTCTTGCTTGATTTAGAATTAGGCCCTGATCTGAACCCCTATCTGGCACCCTTGGCAA
GAATGTACAATGGTTATGCCGGCGGA

>JN602319.1 Norovirus Hu/26/352b/2006/AU capsid protein gene, partial cds
ATGACGCTAATCCGCCCAGTGACGGATCAGCCAACCTCGTCCCAGAGATCAGTAATGAGGTTATGGCCCT
TGAACCAGTAGCTGGTGCTGCTATTGCTGCCCCAGTTGCTGGACAACAAAACATAATAGATCCCTGGATT
AGAAACAATTTTGTACAGGCCCCTGGTGGTGAATTCACTGTTTCACCAAGAAACGCCCCGGGGGAAGTAC
TTCTAAATTTACCCTTGAGCCCTGACATCAATCCATATTTGGCCCATCTGTCCAGA

>KU672193.1 Norovirus GII.13 isolate HU/15S3076/PD/SH/CHN/2015 capsid protein (ORF2) gene, partial cds
ATGAAGATGGCGTCGAATGACGCCGCTCCATCGAATGATGGTGCAGCTAGTCTCGTACCAGAGGCCATTA
ATGAGACTATGCCATTGGAACCCGTTGCTGGCGCATCTATTGCTGCCCCAGTGGCGGGACAAACTAACAT
AATTGACCCCTGGATAAGAACAAATTTTGTGCAAGCCCCTAATGGAGAGTTCACAGTATCACCGAGAAAT
TCCCCTGGAGAGATTCTATTAAATT

>FN821434.1 Norovirus Hu/Luxembourg114-577/2008/LU partial gene for polyprotein, region C, isolate Hu/Luxembourg114-577/2008/LU
ATGAAGATGGGGTGGAATGACGCCGCTCCATTTAATGATGGTGCCGCCGGCCTCGTCCCAGAGATCAATA
ATGAGGCAATGGCGCTAGAGCCAGTGGCGGGTGCAGCGATAGCAGCACCCCTCACTGGTCAGCAAAATAT
AATTGATCCCTGGATTATGAATAATTTTGTGCAAGCACCTGGTGGTGAGTTTACAGTATCCCCCAGAAAT
TCCCCTAGTGAAGTTCTTCTTAATTTGGAACTGGGCCCAGAAATAAATCCCTATTTGGCCCATCTTGCTA
GA

>KX353834.1 Norovirus Hu/GII.P.17/GII.17/LNOV_PA16007/BRAZIL/2016 RNA-dependent RNA polymerase and capsid protein VP1 genes, partial cds
AACCATGAAGACCCCAGTGAGACCATGATACCACACGCACAAAGACCTGTGCAGCTCATGGCACTACTAG
GAGAATCCTCCCTACATGGACCCTCATTTTACAGCAAGGTTAGTAAATTAGTCATATCTGAACTTAAAGA
GGGAGGAATGGATTTTTATGTGCCCAGACAAGAGTCAATGTTCAGATGGATGAGGTTCTCAGATCTAAGC
ACGTGGGAGGGCGATCGCAATCTGGCTCCCAGTTTTGTGAATGAAGATGGCGTCGAATGACGCCGCTCCA
TCTAATGATGGTGCTGCTGGTCTCGTACCAGAGGGCAACAACGAGACCCTTCCCCTAGAACCAGTTGCGG
GCGCAGCTATAGCCGCACCCGTCACTGGCCAAAATAACATAATTGACCCCTGGATTAGAACAAATTTTGT
GCAAGCACCAAATGGAGAGTTCACAGTGTCACCCAGAAACTCTCCTGGAGAAATTTTATTAAACTTAGAG
TTGGGCCCTGATTTGAACCCTTATTTGGCTCATTTGTCAAGGATGTACAACGG

>KX722352.1 Norovirus GII.4 isolate Hu/GII.4/VIG173/2003/BRA capsid protein gene, partial cds
CCCCCAGGAATGGGTGTTGCACTTTTATCAGGAATCAGCCCCAGCACAATCCGATGTGGCTCTGCTAAGA
TTTGTGAACCCGGACACAAACAGGGTCCTGTTTGAGTGCAAGCTTCATAAATCAGGCTATATTACAGTGG
CCCACACCGGCCAGCATGATTTGATTCTCCCCCCCAATGGTTATTTTAGATTTGATTCTTGGGTCAATCA
ATTCTACACACTCGCCCCCGTGGGAA

>MF401698.1 Norovirus GII.4 strain Hu/GII.4/AM140176/2014/AM/BRA capsid protein VP1 (VP1) gene, partial cds
TCAAGAACTAAACCATTCTCTGTCCCAGTTTTAACTGTTGAGGAGATGACCAATTCAAGATTCCCCATTC
CTTTGGAAAAGTTGTTCACGGGTCCCAGCAGTGCCTTTGTTGTCCAACCACAAAACGGCAGGTGCACGAC
TGATGGCGTGCTCCTAGGCACTACCCAACTGTCCCCTGTCAATATCTGCACCTTCAGAGGAGATATCACC
CACATCACAGGTAGTCGTAACTACACAATGAATTTGGCTTCTCAAAATTGGAACAATTATGACCCAACAG
AAGAAATCCCAGCCCCTCTAGGAACTCCAGACTTTGTGGGGAAGATTCAAGGCGTGCTCACCCAAACCAC
AAGGACAGATGGCTCAACACGCGGCCACAAAGCCACAGTGTACACTGGGAGCGCCGACTTTGCTCCAAAA
CTGGGTAGAGTTCAATTTGAAACTGACACAGACCATGATTTTGAAGCTAACCAAAACACAAAGTTCACCC
CAGTCGGTGTCATCCAAGATGGTAGTACCACCCACCGAAATGAACCCCAACAGTGGGTGCTCCCAAGTTA
CTCAGGCAGAAGTACTCACAATGTGCATCTGGCCCCCGCTGTAGCCCCCACTTTTCCGGGTGAGCAAATC
CTCTTCTTCAG

>EU494651.1 Norovirus Hu/GII.4/Salvador/D05/2006/BRA RNA-dependent RNA polymerase gene, partial cds
TTCTCCTCAGAACCACATTTGGCTCAGGTAGTCGCAGAAGACCTTCTTTCTCCTAGCGTGGTGGATGTGG
GTGACTTCACAATATCAATCAACGAGGGTCTTCCCTCTGGGGTGCCCTGCACCTCCCAATGGAACTCCAT
CGCCCACTGGCTTCTCACTCTCTGTGCACTCTCCGAAGTCACAAATTTGTCCCCAGACATCATACAGGCT
AATTCTCTCTTCTCCTTCTATGGTGATGATGAAATTGTTAGTACAGACATAAAATTAGACCCAGAGAAGC
TGACAGCAA

>AB112328.1 Human norovirus Saitama gene for RNA dependent RNA polymerase, capsid protein, partial cds, strain: NV/Saitama T5GII/00/JP
AAGGGGGCCTAACCATGAGAACCCGTACGAGAGCGTGGTCCCTCATTCTCAGCGGGCCACACAGCTCATG
GCCCTTCTTGGTGAGGCTTCACTGCATGGTCCCCAGTTTTACAAGAAAGTTAGCAAGATGGTCATCAATG
AGATTAAGAGTGGTGGTCTGGAGTTTTATGTGCCCAGACAAGAGGCCATGTTCAGGTGGATGAGATTCTC
TGACCTCAGCACATGGGAGGGCGATCGCAATCTTGCTCCCGAAGGTGTGAATGAAGATGGCGTCGAATGA
CGCAGCTCCATCTAACGATGGTGCAGCAGGCCTCGTACCAGAGATCAACAATGAGGTCATGCCCCTTGAG
CCCGTGGCTGGTGCATCGCTGGCGACACCAGTTGTCGGGCAACAAAATATAATTGATCCCTGGATAAGAA
ATAATTTTGTGCAAGCTCCTGCAGGTGAGTTTACAGTTTCCCCTAGAAATTCCCCTGGCGAAATTTTGCT
TGATTTGGAGTTGGGACCAGAATTGAACCCCTATCTCGCTCATCTGGCCCGTA

>JQ182671.1 Norovirus Hu/GII.4/InDRE2917_QRoo/MEX/2006 capsid protein VP1 gene, partial cds
ACCCATCTGATGGGTCCGCAGCCAACCTCGTCCCAGAGGTCAACAATGAGGTTATGGCTTTGGAGCCCGT
TGTCGGTGCCGCTATTGCGGCGCCTGTAGCGGGCCAACAAAATGTAATTGACCCCTGGATTAGAAATAAT
TTTGTACAAGCCCCTGGTGGAGAGTTCACAGTATCCCCTAGAAACGCTCCAGGTGAAATACTATGGAGCG
CGCCCTTAGGCCCTGATCTGAATCCCTACCTATCTCATTTGGC

>EF424530.1 Norovirus clam/GII/Shijimi18/JPN VP1 mRNA, partial cds
AGATGGCGTCGAATGACGCTGCTCCATCTAATGATGGTGCCGCCGGCCTCGTCCCAGAGATCAACAATGA
GGCAATGGCGCTAGACCCAGTGGCGGGTGCAGCGATAGCAGCACCCCTCACTGGTCAGCAAAATATAATT
GATCCCTGGATTATGAATAATTTTGTACAAGCACCTGGTGGTGAGTTTACAGTATCCCCTAGGAATTCCC
CTGGTGAAGTGCTTCTTAATTTGGAATTGGGCCCAGAAATAAACCCCTATTTGGCCCATCTTGC

>AF148872.1 Norwalk-like virus strain Lav342-10/98-QC RNA polymerase gene, partial cds
CTTCTCACTCTCTGTGCTCTCTCTGAAGTTACAAACTTGTCCCCTGACATCATACAGGCTAATTCCCTCT
TCTCTTTTTAT

>EU876864.1 Norovirus Hu/GII.4/PA128R-/2004/IT capsid protein gene, partial cds
ATGAAGATGGCGTCGAATGACGCCACCCCATCTGATGGGTCCACAGCCAACCTCGTCCCAGAGGTCAACA
ATGAGGTTATGGCTTTGGAGCCCGTTGTTGGCGCCGCGATTGCGGCACCTGTAGCGGGCCAACAAAATGT
AATTGACCCCTGGATTAGAAATAATTTTGTACAAGCCCCTGGTGGAGAGTTTACAGTATCCCCTAGAAAC
GCTCCAGGTGAAATACTATGGAGCGCGCCCTTG

>KX452711.1 Norovirus GII.6 strain Hu/GII.6/24043F30/1984/PA/BRA capsid protein VP1 (VP1) gene, partial cds
CCCCAGGAATGGGTGCAGCACTTCTACCAGGAAGCAGCGCCTTCACAATCCGCTGTTGCTCTGGTTAGGT
ATGTCAACCCCGACACTGGGCGTAACATCTTTGAGGCCAAGTTACACAGAGAAGGGTTCCTCACCGTAGC
TAACTCTGGAAATAACCCTATTGTGGTTCCCCCCAATGGTTATTTTAGATTTGAGGCTTGGGTTAATCAG
TTTTATACACTTGCCCCCGTGGGA

>LN482920.1 Norovirus GII.13 partial VP1-VP2 junction region for partial capsid, strain H629
ATGAAGATGGCGTCGAATGACGCCGCTCCGTCAAATGATGGTGCAGCTAGTCTCGTACCAGAGGCCATTA
ATGAGACTATGCCATTGGAACCCGTTGCTGGCGCATCTATTGCTGCCCCAGTGGCGGGACAAACTAACAT
AATTGACCCCTGGATAAGAACAAATTTTGTGCAAGCCCCTAATGGAGAGTTTACAGTATCACCAAGAAAT
TCCCCTGGAGAGATTTTATTAAATTTAGAGTTAGGACCAGATTTGAATCCTTATTTGGCCCAT

>DQ386980.1 Norovirus Hu/GII/ICB1987C2/1997/Brazil RNA-dependent RNA polymerase gene, partial cds
GGGGGACGCAGCACTTCATGGACCAACTTTCTACAACAAAGTCAGTAAATTGGTTGTTACTGAGCTCAAA
GAGGGTGGGATGGATTTTTATGTGCCAAGGCAGGAACCT

>EU007698.1 Norovirus Hu/NoV/03/2002/SE capsid gene, partial cds
TGATGGCGTCTAAGGACGCCCCAACAAACATGGATGGCACCAGTGGTGCCGGCCAGCTGGTACCAGAGGC
AAATACAGCTGAGCCTATATCAATGGAGCCCGTGGCTGGGGCAGCAACAGCTGCCGCAACCGCTGGCCAA
GTTAATATGATTGACCCCTGGATAATGAATAATTATGTGCAAGCCCCTCAAGGTGAATTCACCATATCGC
CTAACAACACACCAGGTGATATTTTGTTTGACCTACAATTAGGCCCCCACCTCAACCCTTTCTTATCCCA
TTTAGCCCAAA

>MF182210.1 Norovirus GII strain GII/wastewater/ZA/2015/GII.2/VL_E_Jul_21 major capsid protein gene, partial cds
ATGAAGATGGCGTCGAATGACGCCGCTCCATCTACTGATGGTGCAGCCGGCCTCGTGCCAGAAAGTAACA
ATGAGGTCATGGCTCTTGAGCCAGTGGCTGGTGCTGCCTTGGCGGCTCCAGTTACTGGCCAAACAAATAT
TATAGACCCTTGGATTAGAACAAACTTTGTCCAGGCCCCTAATGGTGAATTCACTGTTTCTCCACGCAAT
GCCCCTGGTGAGGTGTTGTTAAATCTAGAGTTGGGTCCAGAATTAAATCCTTATCTGGCACATCTAGCAA
GAATGTATAATGGATATGCCGGCGGA

>KX245239.1 Norovirus GI.6 isolate Sewage/SD151-4/GI.6/2014/CHN capsid protein gene, partial cds
ATGATGATGGCGTCTAAGGACGCCCCAACATCCCCTGATGGCGCCAGTGGCGCCGGCCAGCTGGTACCGG
AGGCTAATACAGCTGAGCAAATTTCAATGGACCCTGTTGCGGGTGCTTCAACAGCAGTCGCGACAGCTGG
GCAAGTTAACATGATTGACCCATGGATTTTCAATAACTTTGTCCAGGCACCTCAAGGAGAATTCACTATT
TCCCCTAATAATACCCCCGGTGATATTTTGTTTGATTTACAACTAGGACCCCACCTTAATCCATTTCTAG
CCCATCTCTCACAGATGTACAATGGCTGGGTTGG

>AB044365.1 Norwalk-like virus gene for RNA polymerase, partial cds, strain:9910-01F
TTCTGCCTGGGATTCAACACAAAACAGACAAATCATGACAGAGTCTTTTTCAATAATGTGCCGCCTAACA
GCAACACCAGAATTGGCTTCGGTGGTTGCCAAGGATCTCCTTGCACCTTCTGAGATGGATGTTGGGGACT
ATATAATAAGAGTCAAAGAAGGTTTACCATCAGGATTCCCTTGTACTTCTCAAGTCAACAGCATAAACCA
CTGGCTCATCACTCTCTGTGCACTCTCTGAGGTCACGGGCCTTTCTCCAGATGTCATACAGTCACAATCT
TACTTTTCCTTT

>AB555727.1 Norovirus bovine/JC34/2009/INDIA RdRp gene for RNA dependent RNA polymerase, partial cds
TGACGATCCCTCTGAGAGCTTGGTGCCACATTCCAACCGCAAGGTCCAGTTGCTGAGTCTTCTTGGAGAG
GCCTCCCTGCACGGTGAGAGGTTCTACCGCCGAGTCGGGTCTCTGGTGACTGCTGAGGCCGGTAAGGGTG
GAATGGAGATCTTTGTCCCCTCCTTCCGCTCC

>KX353996.1 Norovirus GII.4 strain Hu/GII.4_NewOrleans/2012-SP-0229_032312_CS/2012/USA VP1 gene, complete cds
ATGAAGATGGCGTCGAGTGACGCCAACCCATCTGATGGGTCCACAGCCAACCTCGTCCCAGAGGTCAACA
ATGAGGTTATGGCTTTGGAGCCCGTAGTTGGTGCCGCCATTGCGGCACCTGTAGCGGGCCAACAAAATGT
AATTGACCCCTGGATTAGAAACAATTTTGTACAAGCCCCTGGTGGAGAGTTCACAGTGTCCCCTAGAAAC
GCTCCAGGTGAAATACTATGGAGCGCACCCTTAGGCCCTGATTTGAATCCCTATCTTTCCCATTTGGCCA
GAATGTACAATGGTTATGCAGGTGGTTTTGAAGTGCAGGTAATCCTCGCGGGGAACGCGTTCACCGCCGG
GAAAATCATATTTGCAGCAGTCCCACCAAATTTCCCAACTGAAGGTTTGAGCCCCAGCCAAGTCACTATG
TTCCCCCACATAATAGTAGATGTTAGGCAATTGGAACCTGTGTTGATCCCCTTACCCGATGTTAGGAATA
ACTTTTACCATTATAATCAATCAAATGACTCCACCATCAAATTGATAGCAATGCTGTACACACCACTTAG
GGCTAATAATGCCGGGGACGATGTCTTCACAGTTTCTTGTCGAGTTCTCACGAGACCATCCCCCGATTTT
GATTTCATATTTTTGGTGCCACCCACAGTTGAATCAAGAACTAAACCATTCTCTGTCCCAGTTTTAACTG
TTGAGGAGATGACCAACTCAAGGTTCCCCATTCCTTTGGAAAAATTGTTCACGGGCCCCAGTAGTGCCTT
TGTTGTTCAACCACAAAACGGCAGGTGCACGACTGATGGCGTGCTCCTAGGTACCACCCAACTGTCTCCT
GTCAACATCTGCACCTTCAGAGGGGATGTCACCCATATTCCAGGCAGTCGTAACTACACAATGAATTTGG
CCTCCCAAAATTGGAACAGTTACGATCCAACAGAAGAAATCCCAGCCCCTCTAGGAACTCCAGATTTCGT
GGGGAAGATTCAAGGTGTGCTCACCCAAACCACAAGGACAAATGGCTCGACCCGCGGCCACAAAGCTACA
GTGTACACTGGGAGCGCCGACTTTTCTCCAAAACTGGGTAGAGTTCAATTTGCCACTGACACAGACAATG
ATTTTGAAACTAACCAAAACACAAAGTTCACCCCAGTCGGCGTTATCCAGGATGGTAGTACTACCCCCCG
AAATGAACCCCAACAATGGGTGCTCCCAAGTTACTCAGGCAGAAATACTCATAATGTGCACCTGGCCCCC
GCTGTAGCCCCCACTTTCCCGGGCGAGCAGCTTCTCTTCTTCAGATCTACTATGCCCGGATGCAGCGGGT
ACCCCAACATGGACTTGGACCGTCTGCCCCCCCAGGAACGGGTGCAGTACTTCTACCAGGAGGCAGCCCC
AGCACAATCTGATGTAGCTCTGTTAAGATTTGTGAATCCAGACACAGGTAGGGTTTTGTTTGAGTGTAAG
CTTCATAAATCAGGCTATGTTACAGTGGCTCACACTGGCCAACATGATTTGGTTATCCCCCCCAATGGTT
ATTTTAGATTTGATTCCTGGGTCAACCAGTTCTACACACTTGCCCCCATGGGAAATGGGACGGGGCGTAG
ACGTGCATTATAA

>KR107643.1 Norovirus GII.3 isolate sewage/GII.3/SD2105/2013/CHN RdRp and VP1 genes, partial cds
CAAGAACCGATGTTTAGATGGATGAGATTCTCGGATCTGAGCACGTGGGAGGGCGATCGCAATCTGGCTC
CCAGTTTTGTGAATGAAGATGGCGTCGAATGACGCTGCTCCATCTAATGATGGTGCCGCCGGCCTCGTCC
CAGAGATCAACAGTGAGGCAATGGCGCTAGAACCAGTGGCGGGTGCAGCGATAGCAGCACCTCTCACTGG
TCAGCAGAATATAATTGATCCCTGGATTATGAATAATTTTGTGCAAGCACCTGGTGGTGAGTTTACAGTA
TCTCCTAGAAATTCCCCTGGTGAAGTTCTTCTCAATTTGGAATTGGGTCCAGAAATAAATCCCTATTTGG
CCCATCTTGCTAGAATGTATAACGGTTATGCAGGTGG

>JQ944539.1 Norovirus Hu/GII/SE-10-01-110/Seoul/KOR/2010 capsid protein gene, partial cds
ATGGCTCTGGAGCCCGTTGTCGGTGCCGCCATTGCGGCGCCTGTAGCGGGCCAACAAAATGTAATTGACC
CCTGGATTAGAAATAATTTTGTACAAGCCCCTGGTGGAGAGTTCACAGTATCCCCTAGAAACGCTCCAGG
TGAAATACTATGGAGCGCGCCCTTAGGCCCTGATCTGAATCCCTACCTATCTCATTTGGCCAGAATGTA

>AJ865550.1 Norovirus Hu/Chiba/020555/2002/JP partial ORF2 for capsid protein, genomic RNA
ATCTAATGATGGTGCAGCCGGCCTCGTGCCAGAAAGTAACAATGAGGTTATGGCTCTTGAACCTGTTGCT
GGGGCATCTTTAGCTGCCCCTGTGACTGGTCAAACTAATATAATTGACCCATGGATCAGAATGAATTTTG
TTCAAGCCCCAAATGGAGAATTTACTGTTTCCCCAAGAAATTCCCCTGGAGAAGTGCTTCTAAATTTGGA
ATTGGGTCCTGAATTAAACCCTTATCTG

>KU041581.1 Norovirus GII.p8 strain Nov/FT/CHN/yun9 RNA-dependent RNA polymerase gene, partial cds
CTGAGTGCAGCCATGGAGGTAATGGTGAAGTTCTCCGCTGAGCCGGAACTGGCTCAGGTGGTTGCCGAAG
ACCTCCTCGCACCCAGCCGTCTTGACGTGGGTGACTTCGTCATCTCCGTTCAAGAAGGTCTTCCATCGGG
TGTCCCCTGCACGTCACAGTGGAACTCAATCGCTCACTGGATCCTGACTCTTAGTGCTATGTCTGAGGTC
TCTGGTCTTTCCCCTGAGGTTGTGCAAGCCAACTCCTGTTTCTCATTCTACGGTGATG

>KY594628.1 Norovirus GII.4 isolate Hu/GII/CR6834/CHN/2014 VP1 gene, partial cds
AGATGGCGTCGAATGACGCCAACCCATCTGATGGGTCCGCAGCCAACCTCGTCCCAGAGGTCAACAATGA
GGTTATGGCTTTGGAGCCCGTTGTCGGTGCCGCTATTGCGGCGCCTGTAGCGGGCCAACAAAATGTAATT
GACCCCTGGATTAGAAATAATTTTGTACAAGCCCCTGGTGGAGAGTTCACAGTATCCCCTAGAAACGCTC
CAGGTGAAATACTATGGAGCGCGCCCTTAGGCCCTGATCTGAATCCCTACCTATCTCATTTGGCCAGAAT
GTACAACGGA

>AY678467.1 Human calicivirus NV/Tilff/H479/2003/Be RNA-directed RNA polymerase gene, partial cds
CAGATTACTCTCGGTGGGATTCAACACAACAGAGAGCTGTGTTGGCAGCAGCTCTAGAAATCATGGTAAA
ATTCTCCTCAGAACCACATTTGGCTCAGGTGGTCGCAGAAGACCTTCTTTCTCCTAGCGTGGTGGATGTG
GGTGACTTCACAATATCAATCAACGAGGGTCTCCCCTCTGGGGTACCCTGCACCTCCCAATGGAACTCCA
TCGCCCACTGGCTTCTCACTCTCTGTGCGCTCTCTGAAGTTACAAATCTGTCCCCTGACATCATACAGGC
TAATTCCCTCTTCTCTTTCTATGGTGA

>KR107876.1 Norovirus GI.5 isolate sewage/SD0905/2013/CHN VP1 gene, partial cds
ATGATGATGGCGTCTAAGGACGCTACACCAAGCGCAGATGGCGCGAATGGCGCCGGTCAGCTTGTACCGG
AGGTTAATAATGCTGAACCACTGCCACTTGATCCAGTGGCGGGAGCTTCCACCGCTCTTGCCACTGCTGG
ACAAGTTAATATGATTGACCCATGGATTTTCAACAACTTTGTTCAGGCTCCCCAGGGTGAATTTACCATA
TCCCCAAATAACACCCCCGGCGATATTCTTTTTGATTTGCAATTAGGCCCACACCTAAACCCTTTCCTAG
CACATTTATCCCAGATGTATAATGGCTGGGTTGG

>KX514177.1 Norovirus GII.4 isolate 1.33 capsid protein (VP1) mRNA, complete cds
ATGAAGATGGCGTCGAATGACGCCAACCCATCTGATGGGTCCGCAGCCAACCTCGTCCCAGAGGTCAACA
ATGAGGTTATGGCTTTGGAGCCCGTTGTCGGCGCCGCTATCGCGGCACCTGTAGCGGGCCAACAAAATGT
AATTGACCCCTGGATTAGAAATAATTTTGTACAAGCCCCTGGTGGAGAGTTCACCGTATCCCCTAGAAAC
GCTCCAGGTGAAATACTATGGAGCGCGCCCTTAGGTCCTGACCTGAATCCCTACCTATCTCATTTGGCCA
GAATGTATAATGGTTATGCAGGTGGTTTTGAAGTGCAGGTGATCCTCGCGGGGAACGCGTTCACCGCCGG
AAAAATTATATTTGCAGCAGTCCCACCAACTTTCCCAACTGAAGGCTTGAGTCCCAGTCAGGTCACCATG
TTCCCCCATATAATAGTAGATGTTAGGCAATTGGAACCTGTGTTGATCCCTTTACCTGATGTTAGGAATA
ACTTCTATCATTACAATCAGTCAAATGATTCCACCATTAAATTGATAGCAATGCTGTACACACCACTTAG
GGCTAACAATCCTGGGGATGATGTCTTCACAGTCTCCTGTCGAGTCCTCACGAGGCCATCCCCTGATTTT
GACTTTATATTTCTGGTGCCACCTACAGTTGAGTCAAGAACTAAACCATTTTCTGTCCCAATCCTAACTG
TTGGAGAAATGACCAATTCAAGATTCCCCGTAAATTTGGAAAGATTATTCACGGGACCCAGCAGTGCCAA
TGTTGTTCAACCACAAAATGGCAGGTGCACGATTGATGGCGAGCTCTTAGGCACCACCCAACTGTCTTCT
GTTAACATTTGCACCTTCAGAGGGGACGTTACTCACATTGGGACAACTCAACATTGGACAATGAATTTGG
CCTCTCCAAATTGGAACAATTATGACCCAACAGAAGAAACTCCAGCCCCCCTGGGAACTCCAGATTTTGT
GGGAAAGATCCATGGTATGCTCACCCAAACCACACAGGAAAATGGCTCGACCCGGGCCCATAGAGCAACA
GTTTATGTTGGGAGTGCCAATTTCACTCCAAAGCTGGGCAAAGTTCAATTTGAAACTGATACAGGCGATG
ATCTTGCAATTCGCCAAAACACAAAATTCACCCCAGTCGGTGTCATCCAGTCAAGTGATCACCACCGAGA
TGAACCCCAACAATGGAGGCTCCCAAATTATTCAGGTGCAAATACCTTTAATGTACACCTAGCCCCTGCT
GTAGCCCCCAATTTCCCCGGTGAACAGCTTCTTTTCTTCAGGTCCACTCTGCCCGGATGCGGTGGGCACC
CCAACATGGACTTGGATTGCCTGCTCCCCCAGGAGTGGGTGCAGCACTTCTACCAAGAGGCAGCTCCAGC
ACAATCTGATGTGGCTCTATTGAGATTTGTGAATCCAGACACGAGTAGGGTCCTGTTTGAATGTAAACTT
CATAAATCAGGCTACGTCACAGTGGCTCACACCGGTCAATATGATTTGGTCCTCCCCTCTAATGGTTATT
TTAGGTTTGATTCCTGGGTCAATCAATTCTACACACTTGCCCCCATGGGAAATGGAACGGGGCGTAGGCG
TGCTTTGTAA

>HM991427.1 Norovirus Hu/PKUPH-167/Beijing/2007/CHN capsid protein gene, partial cds
ATGAAGATGGCGTCGAATGACGCCAACCCATCTGATGGGTCCGCAGCCAACCTCGTCCCAGAGGTCAACA
ATGAGGTTATGGCTTTGGAGCCCGTTGTCGGTGCCGCTATTGCGGCGCCTGTAGCGGGCCAACAAAATGT
AATTGACCCCTGGATTAGAAATAATTTTGTACAAGCCCCTGGTGGAGAGTTCACAGTATCCCCTAGAAAC
GCTCCAGGTGAAATACTATGGAGCGCGCCCTTAGGCCCTGATCTGAATCCCTACCTATCTCATTTGGCCA
G

>LC052466.1 Norovirus Hu/GII.4/Miyagi/P04-17/Jan2009/JPN genes for polyprotein, capsid protein, partial cds
TCTGGCTCCCAGTTTTGTGAATGAAGATGGCGTCGAATGACGCCAACCCATCTGATGGGTCCGCAGCCAA
CCTCGTCCCAGAGGTCAACAATGAGGTTATGGCTTTGGAGCCCGTTGTCGGTGCCGCTATTGCGGCGCCT
GTAGCGGGCCAACAAAATGTAATTGACCCCTGGATTAGAAATAATTTTGTACAAGCCCCTGGTGGAGAGT
TCACAGTGTCCCCTAGAAACGCTCCAGGTGAAATACTATGGAGCGCGCCCTTAGGCCCTGATCTGAATCC
CTACCTATCTCATTTGGCCAGA

>EU007717.1 Norovirus Hu/NoV/22_2/2006/SE capsid gene, partial cds
TGATGGCGTCTAAGGACGCTACGTCAAACGTGGATGGCGCCAGTGGCGCTGGTCAGTTGGTACCGGAGGC
TAACACTTCTGACCCCCTTGCAATGGATCCTGTAGCGGGTTCTTCAACGGCAGTCGCGACTGCTGGACAA
GTAAATCCCATTGATCCTTGGATAATTAATAATTTTGTGCAAGCTCCCCAAGGGGAGTTTACAATCTCTC
CAAATAATACCCCCGGTGATGTTTTATTTGATCTGAGTTTAGGTCCCCATCTTAACCCCTTCTTGCTACA
TCTGTCACAAA

>JQ613548.1 Norovirus Hu/GII.4/NSW0396/2010/AU VP1 gene, complete cds
ATGAAGATGGCGTCGAGTGACGCCAACCCATCTGATGGGTCCACAGCCAACCTCGTCCCAGAGGTCAACA
ATGAGGTTATGGCTTTGGAGCCCGTAGTTGGTGCCGCCATTGCGGCACCTGTAGCGGGCCAACAAAATGT
AATTGACCCCTGGATTAGAAACAATTTTGTACAAGCCCCTGGTGGAGAGTTTACAGTATCCCCTAGAAAC
GCTCCAGGTGAAATACTATGGAGCGCGCCCTTAGGCCCTGATTTGAATCCCTACCTATCCCATTTGGCCA
GAATGTACAATGGTTATGCAGGTGGTTTTGAAGTGCAGGTAATCCTCGCGGGGAACGCGTTCACCGCCGG
GAAAATCATATTTGCAGCAGTCCCACCAAATTTCCCAACTGAAGGTTTGAGCCCCAGCCAAGTCACTATG
TTCCCCCACATAATAGTAGATGTTAGGCAATTGGAACCTGTGTTGATCCCCTTACCCGATGTTAGGAATA
ATTTCTACCATTATAATCAATCAAATGACTCCACCATCAAATTGATAGCAATGTTGTACACACCACTTAG
GGCTAATAATGCCGGGGATGATGTCTTTACAGTTTCTTGTCGAGTTCTCACGAGACCATCCCCCGATTTT
GATTTCATATTTTTGGTGCCACCCACAGTTGAATCAAGAACTAAACCATTCTCTGTCCCAGTTTTAACTG
TTGAGGAGATGACCAACTCAAGGTTCCCCATTCCTTTGGAAAAATTGTTCACGGGCCCCAGTAGTGCCTT
TGTTGTTCAACCACAAAACGGCAGGTGCACGACTGATGGCGTGCTCCTAGGTACTACCCAACTGTCTCCT
GTCAACATCTGCACCTTCAGAGGGGATGTCACCCATATTTCAGGCAGTCGTAACTACACAATGAATTTGG
CCTCCCAAAATTGGAACAGTTACGATCCAGCAGAAGAAATCCCAGCCCCTCTAGGAACTCCAGATTTCGT
GGGGAAGATTCAAGGTGTGCTCACCCAAACCACAAGGACAAATGGCTCGACCCGCGGCCACAAAGCTACA
GTGTACACTGGGAGCGCCGACTTTTCTCCAAAACTGGGTAGAGTTCAATTCGCCACTGACACAGACAATG
ATTTTGAAACTAACCAAAACACAAAGTTCACCCCAGTCGGTGTTATCCAGGATGGTAGTACTACCCCCCG
AAATGAACCCCAACAATGGGTGCTCCCAAGTTACTCAGGCAGAAACATTCATAATGTGCACCTGGCCCCC
GCTGTAGCCCCCACTTTCCCGGGCGAGCAGCTTCTCTTCTTCAGATCTACTATGCCCGGATGCAGCGGGT
ACCCCAACATGGACTTGGACTGTCTGCTCCCCCAGGAATGGGTGCAGTACTTCTATCAGGAGGCAGCCCC
AGCACAATCTGATGTGGCTCTGTTAAGATTTGTGAATCCAGACACAGGTAGGGTTTTGTTTGAGTGTAAG
CTTCATAAATCAGGCTATGTTACAGTGGCTCACACTGGCCAACATGATTTGGTTATCCCCCCCAATGGTT
ATTTTAGATTTGATTCCTGGGTCAACCAGTTCTACACACTTGCCCCCATGGGAAATGGGACGGGGCGTAG
ACGTGCATTATAA

>KR107872.1 Norovirus GI.5 isolate sewage/SD0209/2013/CHN VP1 gene, partial cds
ATGATGATGGCGTCTAAGGACGCTACACCAAGCGCAGATGGCGCGAATGGCGCCGGTCAGCTTGTGCCGG
AGGTTAATAATGCTGAACCACTGCCACTTGATCCAGTGGCGGGAGCTTCCACCGCTCTTGCCACTGCTGG
ACAAGTTAATATGATTGACCCATGGATTTTCAACAACTTTGTTCAGGCTCCCCAGGGTGAATTTACCATA
TCCCCAAATAACACCCCCGGCGATATTCTTTTTGATTTGCAATTAGGCCCACACCTAAACCCTTTCCTAG
CACATTTATCCCAGATGTATAATGGCTGGGTTGG

>EU072231.1 Norovirus Hu/CHN42814/CZ04 RNA-dependent RNA polymerase gene, partial cds
ACAACAAAGAGCCGTGTTAGCAGCGGCTTTAGAAATCATGGTCAAGTTCTCCCCAGAGCCGCATCTGGCC
CAAAAGGTTGCAGAAGACCTTCTTTCTCCCAGCGTGATGGACGTGGGTGATTTCAAAATATCAATCAATG
AGGGTCTCCCCTCCGGGGTGCCCTGCACCTCCCAATGGAATTCCATCGCCCACTGGCTCCTCACTCTATG
TGCACTCTCTGAGGTTACAAACCTGTCCCCTGACATTATCCAGGCCAACTCTCTCTTTTCTTTC

>AB001929.1 Norovirus isolates gene for polymerase, partial cds
CATGAATGAGGATGGACCCATTATTTTTGAAAAGCATTCAAAGTATAAGTACCATTATGATGCTGACTAC
TCTAGGTGGGACTCAACCCAACAGAGGCACATCTTGGGAGCTGCCCTTGAAATAATGGTCAGGTTCTCAG
CTGAACCTGAGTTGGCACAGATTGTGTCTGAAGACCTCCTAGCCCCCAGTGTGGTGGACGTTGGTGACTT
TAAAATCGCCATAAACGAGGGTTTGCCCTCTGGGGTGCCGTGTACATCACAGTGGAATTCAATCTCTCAT
TGGCTAATAACACTGTGTGCCATATCAGAAGTCTCAGGGTTGTCACCAGATGTAGTACAATCAAACTCCT
GCTTCTCTTTCTACGGGGATGATGAAATAGTCAGCACTGACATCAAGTTAGATCCCATGAAACTAACTAA
CAAGCTGAAAGAG

>JX439892.1 Norovirus Hu/GII/Seoul1489/KOR/2011 nonstructural protein and major capsid protein genes, partial cds
GATTACTCTCGGTGGGATTCAACACAACAGAGAGCCGTGCTGGCAGCCGCTCTAGAAATCATGGTTAAAT
TCTCCTCAGAACCACATTTGGCTCAGGTAGTAGCAGAAGACCTTCTTTCTCCTAGCGTGGTGGATGTGGG
TGACTTCACAATATCAATCAACGAGGGCCTTCCCTCTGGGGTGCCCTGCACCTCCCAATGGAACTCCATC
GCCCACTGGCTTCTCACTCTCTGTGCACTCTCCGAAGTTACAAATTTGTCCCCAGACATCATACAGGCTA
ATTCTCTCTTCTCCTTCTATGGTGATGATGAAATTGTTAGTACAGACATAAAATTAGACCCAGAGAAGTT
GACAGCAAAGCTTAAGGAATACGGGTTGAAACCAACCCGCCCTGATAAAACTGAAGGACCTCTTGTTATT
TCTGAAGACTTAGATGGTTTGACTTTCCTGCGGAGAACTGTGACCCGCGACCCAGCTGGTTGGTTTGGAA
AACTGGAGCAGAGCTCAATACTCAGGCAAATGTACTGGACTAGGGGCCCCAACCATGAAGATCCATCTGA
ATCAATGATTCCACACTCTCAAAGACCCATACAATTGATGTCCTTACTGGGAGAGGCCGCACTCCACGGC
CCAGCATTCTACAGTAAAATCAGCAAATTGGTTATTGCAGAGCTAAAAGAAGGTGGTATGGATTTTTACG
TGCCCAGGCAAGAGCCAATGTTCAGATGGATGAGATTCTCAGATCTGAGCACGTGGGAGGCCGGTCGCAA
TCTGGCTCCCAGTTTTGTGAATGAAGATGGCGTCGAATGACGCCAGCCCATCTGATGGGTCCGCAGCCAA
CCTCGTCCCAGAGGTCAACAATGAGGTTATGGCTTTGGAGCCCGTTGTCGGTGCCGCTATTGCGGCGCCT
GTAGCGGGCCAACAAAATGTAATTGACCCCTGGATTAGAAACAATTTTGTACAAGCCCCTGGTGGAGAGT
TCACAGTGTCCCCTAGAAACGCTCCAGGTGAAATACTATGGAGCGCGCCCCTAGGCCCTGATCTGAATCC
CTACCTATCTCATTTGGCCAGAATGTATAATGGTTATGCAGGTGGCTTCGAAGTGCAGGTGATCCTCGCG
GGGAACGCGTTCACCGCCGGGAAAATTATATTTGCAGCAGTCCCACCAAATTTTCCAACTGAAGGCTTGA
GTCCCAGCCAGGTCACTATGTTCCCCCACATAATAGTGGATGTTAGGCAATTGGAACCTGTGTTGATCCC
CCTACCTGATGTTAGGAACAACTTCTATCATTATAATCAGTCAAATGATTCTACCATTAAATTGATAGCA
ATGCTG

>KF870600.1 Norovirus Hu/GGII.12/UTE06/2010/Y27.9/May2010/SP major capsid protein VP1 gene, partial cds
TCCATCTAATGATGGTGCAGCCGGTCTCGTACCAGAGGTCAACAATGAGACCATGGCACTTGAACCGGTG
GCTGGGGCTTCAATAGCCGCCCCACTCACCGGTCAAAATAATGTTATAGACCCCTGGATTAGATTAAACT
TTGTGCAAGCTCCCAATGGAGAATTTACAGTTTCACCCCGCAATTCTCCTGGGGAAGTCCTACTAAACTT
GGAATTAGGCCCTGAACTAAATCCATATTTGGCACACCTTTCCAG

>KX245254.1 Norovirus GI.6 isolate Sewage/SD213-4/GI.6/2014/CHN capsid protein gene, partial cds
ATGATGATGGCGTCTAAGGACGCCCCAACATCCCCTGATGGCGCCAGTGGCGCCGGCCAGCTGGTACCGG
AGGCTAATACAGCTGAGCAAATTTCAATGGACCCTGTTGCGGGTGCTTCAACAGCAGTCGCGACAGCTGG
GCAAGTTAACATGATTGACCCATGGATTTTCAATAACTTTGTCCAGGCACCTCAAGGAGAATTCACTATT
TCCCCTAATAATACCCCCGGTGATATTTTGTTTGATTTACAACTAGGACCCCACCTTAATCCATTTCTAG
CCCATCTCTCACAGATGTACAATGGTTGGGTTGG

>KX216793.1 Norovirus GII isolate 23233_CRIE viral protein 1 (VP1) gene, complete cds
ATGAAGATGGCGTCGAATGACGCCGCTCCATCTAATGATGGTGCTGCTGGTCTCGTACCAGAGGGCAACA
ACGAGACCCTTCCCCTAGAACCAGTTGCGGGCGCAGCTATAGCCGCACCCGTCACTGGCCAAAATAACAT
AATTGACCCCTGGATTAGAACAAATTTTGTGCAAGCACCAAATGGAGAGTTCACAGTGTCACCCAGAAAC
TCTCCTGGAGAAATTTTATTAAACTTGGAGTTGGGCCCTGATTTGAACCCTTATTTGGCTCATTTGTCAA
GGATGTACAATGGGTATGCTGGTGGAGTGGAAGTTCAGGTTCTCCTGGCAGGGAACGCGTTCACTGCCGG
AAAGATCCTCTTCGCCGCCGTCCCGCCAAATTTCCCAGTGGAATTCTTAAGCCCAGCCCAGATCACAATG
CTCCCACATTTAATAGTAGATGTTAGGACTCTTGAACCAATTATGATCCCACTCCCTGATGTTAGGAATA
CATTCTTCCATTACAGTAACCAGCCTAACAGCCGCATGAGATTAGTGGCTATGCTCTATACCCCACTCAG
GTCTAATGGCTCAGGTGATGATGTCTTTACTGTCTCTTGCAGGGTTTTGACTAGGCCTACTCCTGATTTT
GAGTTCACTTACTTAGTGCCACCTTCTGTTGAATCTAAAACCAAGCCTTTTTCCTTACCTATTTTAACCC
TTTCTGAGCTCACAAATTCGAGGTTCCCAGTCCCCATCGATTCGCTTTTCACCGCCCAGAATAATGTGTT
GCAGGTGCAGTGTCAAAATGGCAGGTGCACACTTGATGGTGAGTTACAAGGCACAACCCAGTTGGTCCCA
TCTGGCATCTGTGCATTCAGAGGACGGGTGACAGCACAAATTAACCAACGTGACAGGTGGCACATGCAAC
TGCAAAACCTCAATGGTACAACATATGACCCAACTGATGATGTGCCAGCCCCGCTGGGTACACCTGACTT
CAAGGGCGTCGTGTTTGGGATGGTAAGCCAAAGAAATGTGGGTAATGATGCGCCTGGCTCAACCAGAGCC
CAACAGGCGTGGGTTTCAACCTATAGCCCCCAATTTGTCCCCAAATTAGGTTCTGTCAATCTTAGAATTA
GTGATAATGATGATTTCCAATTCCAGCCGACAAAATTCACACCAGTGGGCGTCAATGATGACGATGATGG
CCACCCGTTCAGACAATGGGAACTACCAAACTATTCAGGGGAGCTTACCTTGAATATGAATCTTGCCCCC
CCAGTTGCTCCAAATTTTCCTGGTGAACAATTGTTATTCTTCAGATCTTTCGTGCCATGCTCAGGAGGTT
ACAACCAAGGTATTATAGATTGTCTTATTCCCCAAGAATGGATCCAACACTTCTATCAGGAATCAGCACC
CTCCCAGTCAGACGTGGCCCTAATTAGGTATGTCAACCCCGATACGGGACGTACACTGTTTGAAGCAAAA
TTGCACAGATCTGGTTACATTACTGTGGCTCACTCTGGAGACTATCCTCTTGTTGTTCCGGCTAATGGAC
ACTTTAGATTTGATTCTTGGGTAAATCAGTTTTACTCACTCGCCCCAATGGGAACTGGGAATGGGCGAAG
GAGGGCTCAGTAA

>GQ871858.1 Norovirus sea water/GII.4/HME-371/TWN polyprotein gene, partial cds
ACAACAGAGAGCCGTGCTGGCAGCTGCTCTAGAAATCATGGTTAAATTCTCCTCAGAACCACATTTGGCT
CAGGTAGTCGCAGAAGACCTCCTTTCTCCTAGCGTGGTGGATGTGGGTGACTTCACAATATCAATCAACG
AGGGTCTTCCCTCTGGGGTGCCCTGCACCTCCCAATGGAATTCCATCGCC

>KC495621.1 Norovirus wastewater/GI.3/GP_Oct11_1145_1/2011/ZAF capsid protein gene, partial cds
ATGATGATGGCGTCTAAGGACGCCCCAACAAACATGGATGGCACCAATGGTGCCGGCCAGCTGGTACCAG
AGGCAAATACAGCTGAGCCTATTTCAATGGAACCGGTAGCTGGGGCTGCGACAGCAGCCGCAACTGCTGG
ACAAGTAAATATGATTGACCCCTGGATAATGAATAACTATGTACAAGCCCCTCAAGGAGAGTTCACCATT
TCGCCCAATAACACTCCTGGTGACATTTTATTTGACCTACAATTGAGTCCACATCTTAACCCTTTCTTGT
CCCAT

>KX514360.1 Norovirus GII.4 isolate 11.6RdRpVP1 RNA-dependent RNA polymerase gene, partial cds; and capsid protein gene, complete cds
GGTGGTGACAGTAAGGGAACATACTGTGGTGCGCCAATCCTAGGCCCAGGGAGTGCCCCAAAACTCAGCA
CCAAAACCAAATTCTGGAGATCATCCACAGCACCACTCCCACCTGGCACCTATGAACCAGCCTACCTTGG
TGGCAAAGATCCTAGAGTCAAGGGTGGTCCCTCGTTGCAACAAGTCATGAGGGATCAGCTGAAACCATTT
ACAGAGCCCAGGGGTAAGCCACCAAAGCCAAGTGTGTTAGAAGCTGCCAAGAAAACCATCATCAATGTTC
TTGAACAGACAATTGACCCACCTGAAAAGTGGTCGTTCGCACAAGCTTGCGCGTCCCTTGACAAGACCAC
TTCTAGCGGCCACCCGCATCACATGCGGAAAAATGACTGCTGGAACGGGGAATCCTTCACAGGCAAGCTG
GCAGACCAGGCTTCCAAGGCTAACCTTATGTTTGAAGAAGGGAAGAACATGACCCCAGTCTACACAGGAG
CACTTAAGGATGAATTGGTCAAAACTGACAAAATTTATGGTAAAATCAAAAAGAGACTCCTCTGGGGCTC
GGATCTATCAACCATGATCCGGTGTGCTCGAGCATTCGGAGGCCTGATGGATGAACTCAAAGCACACTGT
GTCACACTTCCTGTCAGAGTTGGTATGAATATGAATGAAGATGGTCCCATCATCTTCGAGAAGCATTCTA
GGTACAGGTTCCACTATGATGCTGACTACTCTCGGTGGGATTCAACACAACAGAGAGCCGTGCTAGCAGC
TGCTCTAGAAATCATGGTTAAATTCTCCTCAGAACCACATTTAGCTCAGGTGGTGGCAGAAGACCTTCTT
TCTCCTAGCGTGGTGGATGTGGGTGACTTCACAATAACAATCAATGAGGGCCTTCCCTCAGGGGTACCCT
GCACCTCCCAATGGAATTCCATCGCCCACTGGCTTCTCACTCTCTGTGCACTCTCCGAGGTCACAAATTT
GTCGCCAGACATCATACAGGCTAATTCCCTCTTCTCTTTCTATGGTGATGATGAAATTGTTAGTACAGAC
ATAAAATTAGACCCAGAGAAGTTGACAGCAAAGCTTAAGGAATATGGGTTGAGACCAACCCGCCCTGATA
AAACTGAAGGACCTCTTGTTATTTCTGAAGATTTAGATGGTTTGACTTTCCTGCGGAGGACTGTGACCCG
CGACCCAGCTGGTTGGTTTGGAAAACTGGAGCAAAGCTCAATACTTAGGCAATTGTACTGGACTAGGGGC
CCTAACCATGAAGACCCATCTGAATCAATGATCCCACATTCTCAAAGGCCCATACAATTGATGTCTTTAC
TGGGAGAGGCCGCACTCCACGGCCCAGCATTCTACAGTAAAATCAGCAAATTAGTCATTGCAGAGCTAAA
AGAAGGTGGCATGGATTTTTACGTGCCCAGGCAAGAGCCAATGTTCAGATGGATGAGATTCTCGGATCCG
AGCACGTGGGAGGGCGATCGCAATCTGGCTCCCAGTTTTGTGAATGAAGATGGCGTCGAGTGACGCCAAC
CCATCTGATGGGTCCACAGCCAACCTCGTCCCAGAGGTCAACAATGAGGTTATGGCTTTGGAGCCCGTTG
TCGGCGCCGCTATTGCGGCGCCTGTAGCGGGCCAACAAAATGTAATTGACCCCTGGATTAGAAATAATTT
TGTTCAAGCCCCTGGTGGAGAGTTTACCGTATCTCCTAGAAACGCTCCAGGTGAAATACTATGGAGCGCG
CCCTTAGGTCCTGACCTGAATCCCTACCTATCTCATTTGGCCAGAATGTATAATGGTTATGCAGGTGGTT
TTGAAGTGCAGGTAATTCTCGCGGGGAACGCGTTCACCGCCGGAAAAATTATATTTGCAGCAGTCCCACC
AACTTTCCCAACTGAAGGCTTGAGTCCCAGTCAGGTTACCATGTTCCCCCATATAATAGTAGATGTTAGG
CAATTGGAACCTGTGTTGATCCCTTTACCTGATGTTAGGAATAACTTCTATCATTACAATCAGTCAAATG
ATTCCACTATTAAATTGATAGCAATGCTGTACACACCACTTAGGGCTAACAATCCTGGGGATGATGTCTT
CACAGTCTCCTGTCGAGTCCTCACGAGGCCATCCCCTGATTTTGACTTTATATTTCTGGTGCCACCTACA
GTTGAGTCAAGAACTAAACCATTTTCTGTCCCAATCCTAACTGTTGGAGAAATGACCAATTCAAGATTTC
CCATAAACTTGGAAAGATTATTCACGGGACCCAGCAGTGCCAATGTTGTTCAACCACAAAATGGCAGGTG
CACGATTGATGGCGAGCTCTTAGGCACCACCCAACTGTCTTCTGTTAACATTTGTACCTTCAGAGGGGAC
GTTACTCAAATTGGGTCAACTAAACATTGGACAATGAATTTGGCCTCTCCAAATTGGAACAATTATGACC
CAACAGAAGAAACTCCAGCCCCCCTGGGAACTCCAGATTTTGTGGGAAAGATCCATGGTATGCTCACCCA
AACCACACAGGAAAATGGCTCGACCCGGGCCCATAGAGCAACAGTTTATGTTGGGGGTGCCAATTTCACT
CCAAAGCTGGGCAAAGTTCAATTTGAAACTGATACAGGCGATGATCTTGCAATTCGCCAAAACACAAAAT
TCACCCCAGTCGGTGTCATCCAGTCAAGTGATCACCACCGAGATGAACCCCAACAATGGAGGCTCCCAAA
TTATTCAGGTGCAAATACCTTTAATGTACACCTAGCCCCTGCTGTAGCCCCCAATTTCCCCGGTGAACAG
CTTCTTTTCTTCAGGTCCACTCTGCCCGGATGTGGTGGGCACCCCAACATGGACTTGGATTGCCTGCTCC
CCCAGGAGTGGGTGCAGCACTTCTACCAAGAGGCAGCTCCAGCACAATCTGATGTGGCTCTATTGAGATT
TGTGAATCCAGACACGAGTAGGGTCCTGTTTGAATGTAAACTTCATAAATCAGGCTACGTCACAGTGGCT
CACACCGGTCAATATGATTTGGTCCTCCCCTCTAATGGTTATTTTAGGTTTGATTCCTGGGTCAATCAAT
TCTACACACTTGCCCCCATGGGAAATGGAACGGGGCGTAGGCGTGCTTTGTAA

>KF434584.1 Norovirus GII/Hu/BRA/2012/GII.4_Sydney_2012/Sao_Luis21666 capsid protein (VP1) gene, partial cds
AGAACTAAACCATTCTCTGTCCCAGTTTTAACTGTTGAGGAGATGACCAATTCAAGATTCCCCATTCCTT
TGGAAAAGTTGTTCACGGGTCCCAGCAGTGCCTTTGTTGTCCAACCACAAAACGGCAGGTGCACGACTGA
TGGCGTGCTCCTAGGCACCACCCAACTGTCTCCTGTCAACATCTGCACCTTCAGAGGAGATGTCACCCAT
ATCACAGGTAGTCGTAACTACACAATGAATTTGGCTTCTCAAAATTGGAACAATTATGACCCAACAGAAG
AAATCCCAGCCCCTCTAGGAACTCCAGACTTTGTGGGGAAGATTCAAGGCGTGCTCACCCAAACCACAAG
GACAGATGGCTCAACACGCGGCCACAAAGCCACAGTGTACACTGGGAGCGCCGACTTTGCTCCAAAACTG
GGTAGAGTTCAATTTGAAACTGACACAGACCATGATTTTGAAGCCAACCAAAACACAAAGTTCACCCCAG
TCGGTGTCATCCAAGATGGTAGCACCACCCACCGAAATGAACCCCAACAGTGGGTGCTCCCAAGTTACTC
AGGCAGAAATACTCATAATGTGCATCTGGCCCCCGCTGTAGCCCCCACTTTTCCGGGTGAGCAACTTCTC

>GQ925192.1 Norovirus Hu/GII/KS/290507-4/2007/SGP capsid gene, partial cds
TCTGGCTCCCAGTTTTGTGAATGAAGATGGCGTCGAATGACGCCGCTCCATCTACTGATGGTGCAGCCGG
CCTCGTGCCAGAAAGTAATAATGAGGTCATGGCTCTTGAACCTGTGGCTGGTGCCGTTTTGGCAGCCCCG
GTCACTGGTCAAACAAATATTATAGACCCTTGGATTAGAGCAAATTTTGTCCAGGCCCCCAATGGTGAAT
TTACAGTTTCTCCCCGTAATGCCCCTGGTGAAGTGCTGTTGAATCTAGAGTTGGGTCCAGAATTGAATCC
TTATCTGGCACACTTAGCAAGA

>KX228758.1 UNVERIFIED: Norovirus sp. isolate NVShaanxi10/2014 capsid protein-like gene, partial sequence
ATGATGATGGCGTTCTAAGGAGCCCCAACATCGCCTGATGGCGCCAGTGGCGCTGGCCAGCTAGTGCCGG
AGGTTAATACAGCTGACCAAATTTCAATGGATCCTGTTGCGGGTGCTTCCACTGCAGTTGCAACCGCTGG
ACAAGTTAATATGATTGACCCATGGATATTTAATAATTTTGTCCAGGCCCCTCAGGGTGAATTTACTATT
TCCCCAAATAATACCCCCGGTGATATCTTGTTTGATCTACAATTGGGCCCCCATTTGAATCCTTTCTTAG
CTCATTTATCACAGATGTACAA

>KY594657.1 Norovirus GII.3 isolate Hu/GII/CR7667/CHN/2014 VP1 gene, partial cds
GATCAACAGTGAGGTTATGGCTTTAGAGCCAGTGGCGGGTGCAGCTATTGCAGCACCCCTCACTGGTCAA
CAAAATATAATTGATCCCTGGATTATGAATAATTTTGTGCAAGCCCCTGGTGGAGAGTTTACAGTATCTC
CTAGAAATTCCCCTGGTGAAATTCTTCTCAATTTGCAATTGGGTCCTGAAATAAATCCCTATTTGGCCCA
TTTTGCTAGAATGTACAACGGA

>FJ913895.1 Norovirus Hu/GII/Seoul0077/2008/KR capsid gene, partial cds
ATGAAGATGGCGTCGAGTGACGCCAACCCATCTGATGGGTCCGCAGCCAACCTCGTCCCAGAGGTCAACA
ATGAGGTTATGGCTTTGGAGCCCGTTGTCGGTGCCGCTATTGCGGCGCCTGTAGCGGGCCAACAAAATGT
AATTGACCCCTGGATTAGAAATAATTTTGTACAAGCCCCTGGTGGAGAGTTCACAGTATCCCCTAGAAAT
GCTCCAGGTGAAATACTATGGAGCGCGCCCTTAGGCCCTGATCTGAATCCCTACCTATCTCATTTGGCCA
GAATG

>LC209728.1 Norovirus GII VP1 gene for major capsid protein, partial cds, isolate: Norovirus Hu/GII.3/JH13 240/Thimphu BTN/2014
GGCGTCGAATGACGCTGCTCCATCTAATGATGGTGCCGCCGGCCTCGTACCAGAGATCAACAATGAGGCA
ATGGCGCTAGACCCAGTGGCGGGTGCAGCGATAGCAGCACCCCTCACTGGCCAGCAAAACATAATAGATC
CCTGGATTATGAACAATTTTGTGCAAGCCCCTAATGGAGAGTTTACAGTATCACCCAGAAATTCCCCTGG
AGAGATTCTATTAAATTTAGAGTTAGGACCAGATT

>HM991394.1 Norovirus Hu/PKUPH-198/Beijing/2008/CHN RNA-dependent RNA polymerase gene, partial cds
ACAACAGAGAGCCGTGCTGGCAGCTGCTCTAGAAATCATGGTTAAATTCTCCTCAGAACCACATTTGGCT
CAAGTAGTAGCAGAAGACCTTCTTTCTCCTAGCGTGGTGGATGTGGGTGACTTCACAATATCAATCAACG
AGGGTCTTCCCTCTGGGGTGCCCTGCACCTCCCAATGGAACTCCATCGCCCACTGGCTTCTCACTCTCTG
TGCACTCTCCGAAGTTACAAATT

>JQ944142.1 Norovirus Hu/GII/SE-08-11-099/Seoul/KOR/2008 capsid protein gene, partial cds
ATGGCTTTGGAGCCCGTTGTCGGTGCCGCTATTGCGGCGCCTGTAGCGGGCCAGCAAAATGTAATTGACC
CCTGGATTAGAAACAATTTTGTACAAGCCCCTGGTGGAGAGTTCACAGTATCCCCTAGAAACGCTCCAGG
TGAAATACTATGGAGCGCGCCCTTAGGCCCTGATCTGAATCCCTACCTATCTCATTTGGCCAGAATGTA
