# Supplementary material for: VADR: validation and annotation of virus sequence submissions to GenBank
Source: BMC Bioinformatics. 2020 May 24;21:211. doi: 10.1186/s12859-020-3537-3 (PMC7245624; doi:10.1186/s12859-020-3537-3)
Supplement: Supplementary file 1 — Additional file 1 Sequence files, scripts, and instructions for reproducing Norovirus and Dengue virus tests reported in the article. This is a gzipped tarball that can be unpacked with the command ’tar xf vadr-1.0-paper-supplementary-material.tar.gz’, and includes two README files with instructions on reproducing the tests and reported results. [file 12859_2020_3537_MOESM1_ESM.tar › vadr-1.0-paper-supplementary-material/seq-files/dp.r200.fa]

>JQ581611.1 Dengue virus 1 strain OC_456_CO_NSA_2006 envelope protein gene, partial cds
ATGCGATGCGTGGGAATAGGCAACAGAGACTTCGTTGAAGGACTGTCAGGAGCAACGTGGGTGGACGTGG
TATTGGAGCATGGAAGCTGCGTCACCACCATGGCAAAAAATAAACCAACATTGGACATTGAACTCTTGAA
GACGGAGGTCACGAACCCTGCCGTCTTGCGCAAACTGTGCATTGAAGCTAAAATATCAAACACCACCACC
GATTCAAGATGTCCAACACAAGGAGAGGCTACATTGGTGGAAGAACAAGACGCGAACTTTGTGTGTCGCC
GAACGCTTGTGGACAGAGGCTGGGGTAACGGCTGCGGACTATTCGGAAAGGGAAGTCTATTGACGTGTGC
CAAGTTCAAGTGTGTGACAAAACTAGAAGGAAAGATAGTTCAATATGAGAACTTAAAATATTCAGTGATA
GTTACCGTCCACACTGGGGACCAGCATCAGGTGGGAAACGAGACCACAGAACATGGAACAATTGCAACCA
TAACACCTCAAGCTCCTACGTCGGAAATACAGCTGACCGACTACGGAGCCCTTACATTGGACTGCTCACC
TAGAACAGGGCTGGACTTTAATGAGATGGTGCTATTGACAATGAAAGAAAAATCATGGCTTGTCCACAAA
CAATGGTTTCTAGACTTACCACTGCCATGGACTTCGGGGGCTTCAACATCCCAAGAGACCTGGAACAGAC
AAGATTTGCTGGTCACATTCAAGACAGCTCATGCAAAGAAACAGGAAGTAGTCGTACTGGGATCACAGGA
AGGAGCAATGCACACTGCGTTGACTGGGGCGACAGAAATCCAGACGTCAGGAACGACAACAATCTTCGCA
GGACACCTGAAATGCAGACTAAAAATGGATAAACTGACTTTAAAGGGGATGTCATATGTGATGTGCACAG
GCTCATTTAAGCTAGAGAAGGAAGTGGCTGAGACCCAGCATGGAACTGTTCTAGTGCAGGTCAAATACGA
AGGAACAGACGCGCCATGCAAGATCCCCTTCTCGACTCAAGATGAGAAAGGAGTGACCCAGAATGGGAGA
TTGATAACAGCCAATCCCATAGTTACTGACAAAGAAAAACCAGTCAACATTGAGACAGAACCACCTTTTG
GTGAGAGCTACATCGTGGTAGGGGCAGGCGAAAAAGCTTTGAAACTAAGCTGGTTCAAGAAAGGAAGCAG
CATAGGGAAAATGTTCGAAGCAACCGCCCGAGGAGCACGAAGGATGGCTATCCTGGGAGACACCGCATGG
GACTTCGGTTCTATAGGAGGAGTGTTTACATCTGTGGGAAAATTGGTACACCAGGTTTTTGGAACCGCAT
ATGGGGTTCTGTTCAGCGGTGTTTCTTGGACCATGAAAATAGGAATAGGGATTCTGTTGACATGGTTGGG
ATTAAATTCAAGGAGCACGTCACTTTCGATGACGTGCATTGCAGTTGGCATGGTCACACTGTACCTAGGA
GTCATGGTTCAAGCG

>FJ904797.1 Dengue virus isolate MAMC13 nonfunctional envelope protein gene, partial sequence
GTGACAAAGATGCCACTTCCACACTTGAGTTCTCTGCCCTTCCAGTTAGATCACACACCCCGAGTCCGCT
TGAACCATGACTCCTAGGTACAGTGTGACCATGCCAACTGCAATGCACGTCATCGAGAGTGACGTGCTCC
TTGAATTCAATCCTAGCCATGTCAGCAGAATCCCTATTCCTATTTTCATGGTCCAGGAAACACCGCTGAA
CAAGACCCCATATGCGGTTCCAAAAACCTGGTGTACCAATTTTCCCACAGATGTGAACACCCCTCCTATG
GAACCGAAGTCCCACGCAGTGTCTCCCAAA

>AF410357.1 Dengue virus type 2 CTD111 envelope glycoprotein (E) gene, partial cds
ATGCGTTGCATAGGAATATCAAATAGAGACTTTGTAGAAGGGGTTTCAGGAGGAAGCTGGGTTGACATAG
TCTTAGAACATGGAAGTTGTGTGACGACAATGGCAAAAAACAAACCAACATTGGATTTTGAACTGATAAA
AACAGAAGCCAAACAACCTGCCACTCTAAGGAAGTACTGTATAGAGGCAAAGCTGACCAATACAACAACA
GAATCTCGTTGCCCAACACAAGGGGAACCCAGTCTAAATGAAGAGCAGGACAAAAGGTTCGTCTGCAAAC
ACTCCATGGTAGACAGAGGATGGGGAAATGGATGTGGATTATTTGGAAAGGGAGGCATTGTGACCTGTGC
TATGTTCACATGCAAAAAGAACATGGAAGGAAAAATCGTGCAACCAGAAAATTTGGAATACACCATCGTG
ATAACACCTCACTCAGGAGAAGAGCACGCTGTAGGTAATGACACAGGAAAACATGGTAAGGAAATTAAAA
TAACACCACAGAGTCCCATCACAGAAGCAGAACTGACAGGCTATGGCACAGTCACGATGGAGTGCTCTCC
GAGAACGGGCCTTGACTTCAATGAGATGGTGCTGCTGCAGATGGAAGATAAAGCTTGGCTGGTGCACAGG
CAATGGTTCCTAGACCTGCCGTTACCATGGCTACCCGGAGCGGACACACAAGGATCAAATTGGATACAGA
AAGAGACATTGGTCACTTTCAAAAATCCCCACGCGAAGAAACAGGATGTCGTTGTTTTAGGATCTCAAGA
AGGGGCCATGCACACGGCACTCACAGGGGCCACAGAAATCCAGATGTCATCAGGAAACTTACTATTCACA
GGACATCTCAAATGCAGGCTGAGAATGGACAAACTACAGCTCAAAGGAATGTCATACTCTATGTGTACAG
GAAAGTTTAAAATTGTGAAGGAAATAGCAGAAACACAACATGGAACAATAGTTATCAGAGTACAATATGA
AGGAGACGGCTCTCCATGTAAGATCCCTTTTGAAATAATGGATTTGGAAAAAAGACATGTCTTAGGTCGC
CTGATTACAGTTAATCCGATCGTAACAGAAAAAGATAGCCCAGTCAACATAGAAGCAGAACCTCCATTCG
GAGACAGCTACATCATTATAGGAGTAGAGCCGGGACAATTGAAACTCAACTGGTTCAAGAAAGGAAGTTC
CATCGGCCAAATGTTTGAGACAACAATGAGAGGAGCAAAGAGAATGGCCATTTTAGGTGACACAGCCTGG
GATTTTGGATCTCTGGGAGGAGTGTTTACATCTATAGGAAAGGCTCTCCACCAAGTTTTCGGAGCAATCT
ATGGGGCTGCCTTTAGTGGGGTTTCATGGACTATGAAAATCCTCATAGGAGTCATCATCACATGGATAGG
AATGAATTCACGTAGCACCTCACTGTCTGTGTCACTAGTATTGGTGGGAGTCATAACACTGTACTTGGGA
GCTATGGTGCAGGCT

>KY586385.1 Dengue virus isolate Ser1_Thailand_BangkokSeq_63 polyprotein gene, complete cds
ATGAACAACCAACGGAAAAAGACGGCTCGACCGTCTTTCAATATGCTGAAACGCGCGAGAAACCGCGTGT
CAACTGTTTCACAGTTGGCGAAGAGATTCTCAAAAGGATTGCTCTCAGGCCAAGGACCCATGAAATTGGT
GATGGCTTTCATAGCATTCCTAAGATTTCTAGCCATACCCCCAACAGCAGGAATTTTGGCTAGATGGGGC
TCATTCAAGAAGAATGGAGCGATCAAAGTGTTACGGGGTTTCAAGAAAGAAATCTCAAACATGTTGAATA
TAATGAATAGAAGGAAAAGATCTGTGACCATGCTCCTTATGCTGATGCCCACAGCCTTGGCGTTCCATTT
GACTACACGAGGGGGAGAGCCGCACATGATAGTCAGCAAGCAGGAAAGAGGAAAGTCACTTTTGTTTAAG
ACCTCAGCAGGTGTCAACATGTGCACCCTCATAGCGATGGATTTGGGAGAGTTATGTGAGGACACAATGA
CTTACAAATGCCCTCGAATCACTGAGGCGGAACCAGATGACGTTGATTGTTGGTGCAATGCCACAGACAC
ATGGGTGACCTATGGAACATGTTCCCAAACTGGCGAGCACCGACGAGACAAACGTTCCGTCGCACTGGCC
CCACACGTGGGACTTGGTTTGGAAACAAGAACTGAAACGTGGATGTCCTCTGAAGGCGCTTGGAAACAGA
TACAAAGAGTGGAGACTTGGGCCCTGAGGCACCCAGGATTCACGGTGATAGCCCTTTTTCTAGCACATGC
CATAGGCACATCCATCACCCAGAAAGGGATTATTTTCATTTTGTTAATGCTGGTAACACCATCCATGGCC
ATGCGATGCGTGGGAATAGGCAGCAGGGACTTCGTGGAAGGACTGTCAGGAGCAACTTGGGTAGATGTGG
TACTGGAACATGGAAGTTGCGTCACCACCATGGCAAAAGACAAACCAACATTGGACATTGAACTCTTGAA
GACGGAAGTCACAAACCCTGCCGTCCTGCGCAAACTGTGCATTGAAGCTAAAATATCAAACACCACCACC
GACTCAAGATGTCCAACACAAGGAGAAGCCACACTGGTGGAAGAACAAGACGCGAACTTTGTGTGTCGAC
GAACGTTTGTGGACAGAGGGTGGGGCAATGGCTGTGGGCTCTTCGGAAAAGGAAGCCTACTAACGTGTGC
TAAGTTCAAGTGTGTGACAAAACTGGAAGGAAAGATAGTTCAATATGAAAACTTGAAATATTCAGTAATA
GTCACCGTCCACACTGGAGACCAGCATCAGGTGGGAAATGAAAGCACAGAACATGGGACAACTGCAACTA
TAACACCTCAAGCTCCTACGACGGAAATACAGCTGACCGACTACGGAGCTCTCACATTGGATTGTTCACC
TAGAACAGGACTAGACTTTAATGAAATGGTGTTGTTGACAATGAAAGAAAAATCATGGCTAGTCCACAAA
CAATGGTTTCTAGACTTACCACTGCCTTGGACCTCGGGAGCTTCAACATCACAAGAGACTTGGAACAGAC
AAGATTTGCTGGTGACATTTAAGACAGCTCATGCAAAGAAGCAGGAAGTAGTCGTACTAGGATCACAAGA
AGGAGCAATGCACACTGCGTTGACCGGAGCGACAGAAATCCAAACGTCTGGAACGACAACAATTTTTGCA
GGACATTTGAAATGTAGACTAAAGATGGACAAACTGACTCTAAAAGGGATGTCATATGTGATGTGCACAG
GCTCATTCAAGCTAGAGAAAGAAGTGGCTGAGACCCAGCATGGAACCGTTCTAGTGCAGATTAAATATGA
AGGAACAGATGCACCATGTAAGATCCCTTTTTCGACCCAAGATGAAAAAGGAGTAACCCAGAACGGGAGA
TTGATAACAGCCAACCCCATAGTCACTGACAAAGAAAAACCAGTCAACATTGAGGCAGAACCGCCTTTTG
GTGAGAGTTACATCGTGATAGGAGCAGGTGAAAAAGCTTTGAAATTAAGCTGGTTCAAGAAAGGAAGCAG
CATAGGGAAAATGTTTGAGGCAACTGCCAGAGGAGCACGAAGGATGGCCATACTGGGAGACACCGCATGG
GACTTTGGTTCTATAGGAGGAGTGTTCACGTCTGTTGGAAAATTAGTGCACCAGATTTTTGGAACTGCAT
ATGGAGTTTTGTTCAGCGGTGTTTCCTGGACCATGAAAATAGGAATAGGGGTTCTGCTGACATGGCTAGG
ATTAAACTCAAGGAGTACGTCCCTCTCGATGACGTGCATTGCAGTTGGCCTAGTAACACTATACCTAGGA
GTCATGGTTCAGGCGGATTCAGGATGCGTAATTAATTGGAAAGGTAGAGAACTCAAATGTGGAAGTGGCA
TTTTCGTCACCAATGAAGTTCACACTTGGACAGAGCAATATAAATTTCAAGCTGACTCCCCAAAGAGACT
ATCAGCAGCCATCGGGAAGGCATGGGAGGAGGGTGTGTGTGGAATTCGATCAGCAACTCGTCTCGAGAAC
ATCATGTGGAAGCAAATATCAAATGAACTGAACCACATCTTACTTGAAAATGACATGAAATTCACAGTGG
TTGTAGGAGATGTTGCTGGGATCTTGGCTCAAGGAAAAAAAATGATTAGGCCACAACCCATGGAATACAA
ATACTCGTGGAAAAGCTGGGGAAAGGCTAAAATCATAGGGGCAGATGTACAGAACTCCACCTTCATCATT
GACGGCCCAAACACCCCAGAATGCCCTGATGATCAAAGAGCATGGAACATTTGGGAAGTTGAGGACTATG
GATTTGGAATTTTCACGACAAACATATGGCTGAAATTGCGTGACTCCTACACCCAAGTGTGTGACCACCG
GCTAATGTCAGCTGCCATCAAGGACAGCAAGGCAGTTCACGCTGACATGGGGTACTGGATAGAAAGTGAA
AAGAACGAGACCTGGAAGCTGGCAAGAGCCTCTTTCATAGAAGTTAAAACATGTATCTGGCCAAAATCCC
ACACTCTATGGAGCAATGGAGTTCTGGAAAGTGAAATGATAATTCCAAAGATCTATGGAGGACCAATATC
TCAGCATAACTACAGACCAGGATACTTCACACAAACGGCAGGGCCGTGGCACCTAGGCAAGTTGGAACTG
GACTTTGATTTGTGTGAGGGCACCACAGTCGTTGTGGATGAACATTGTGGAAATCGAGGACCATCTCTTA
GGACCACAACAGTTACAGGAAAGATAATTCATGAATGGTGTTGCAGATCTTGTACGCTACCACCCTTACG
TTTCAGAGGAGAAGATGGGTGCTGGTACGGTATGGAAATCAGACCAGTCAAGGAAAAGGAAGAGAATCTA
GTCAAATCAATGGTCTCTGCAGGGTCAGGGGAAGTGGACAGCTTTTCACTAGGACTGCTATGCATATCAA
TAATGATCGAAGAGGTGATGAGATCCAGATGGAGTAGAAAAATGCTGATGACTGGAACACTGGCTGTGTT
CTTCCTTCTCATAATGGGACAATTGACATGGAATGATCTGATCAGATTATGCATCATGGTTGGAGCCAAC
GCTTCCGACAGAATGGGGATGGGAACGACGTACCTAGCTCTGATGGCCACTTTTAAAATGAGACCAATGT
TTGCTGTAGGGCTATTATTCCGCAGACTAACATCCAGAGAAGTTCTTCTTCTAACAATTGGACTGAGTCT
AGTGGCATCTGTGGAGTTACCAAATTCCTTGGAGGAGCTGGGGGATGGACTTGCAATGGGCATCATGATT
TTAAAATTATTGACTGACTTTCAATCACATCAGTTATGGGCTACCTTGCTGTCCTTGACATTTATCAAAA
CAACGTTTTCCTTGCACTATGCATGGAAGACAATGGCTATGGTACTGTCAATTGTATCTCTCTTCCCCTT
ATGCCTGTCCACGACCTCTCAGAAAACAACATGGCTTCCGGTGCTATTGGGATCTCTTGGATGCAAACCA
CTAACCATGTTTCTTATAGCAGAAAACAAAATCTGGGGAAGGAAAAGTTGGCCCCTCAATGAAGGGATCA
TGGCTGTTGGAATAGTCAGCATCCTACTAAGTTCACTCCTCAAAAATGATGTGCCGCTAGCTGGGCCACT
AATAGCTGGAGGCATGCTAATAGCATGTTATGTCATATCTGGAAGCTCAGCCGACCTATCACTAGAGAAA
GCAGCTGAGGTCTCCTGGGAAGAAGAAGCAGAACACTCTGGTGCCTCACACAACATATTAGTGGAGGTCC
AAGATGATGGAACCATGAAGATAAAGGATGAAGAGAGAGATGACACGCTAACCATTCTCCTTAAAGCAAC
TCTGCTAGCAGTTTCAGGGGTGTACCCATTATCAATACCAGCGACCCTTTTTGTGTGGTACTTTTGGCAG
AAAAAGAAACAGAGATCTGGAGTGTTATGGGACACACCTAGCCCTCCAAAAGTGGAAAGAGCAGTTCTTG
ATGATGGTATCTATAGAATTATGCAGAGAGGACTGTTGGGCAGGTCCCAAGTAGGGGTAGGAGTTTTTCA
AGAAAACGTGTTCCACACAATGTGGCATGTCACCAGGGGAGCTGTACTCATGTATCAAGGGAAGAGACTG
GAACCGAGCTGGGCCAGTGTCAAAAAAGACCTGATCTCATATGGAGGAGGTTGGAGGCTTCAAGGATCCT
GGAACACGGGAGAAGAAGTGCAGGTGATTGCTGTTGAACCAGGGAAAAACCCCAAAAATGTACAAACAGC
GCCGGGCACCTTTAAGACCCCTGAAGGTGAAGTTGGAGCCATTGCCTTAGATTTTAAACCCGGCACATCT
GGATCTCCCATCGTGAACAGAGAAGGAAAAATAGTAGGTCTTTATGGAAATGGAGTAGTAACAACAAGTG
GAACCTACGTCAGTGCCATAGCTCAAGCCAAAGCATCACAAGAAGGGCCCCTACCAGAGATTGAAGACGA
AGTGTTTAGGAAAAGAAACTTAACAATAATGGACCTACATCCAGGATCGGGAAAAACAAGAAGATATCTT
CCAGCCATAGTCCGTGAGGCCATAAAAAGGAAGCTGCGCACACTAATTCTGGCTCCCACAAGGGTTGTCG
CTTCCGAAATGGCAGAGGCGCTCAAGGGAATGCCAATAAGGTACCAAACAACAGCAGTGAAGAGTGAACA
CACAGGAAAAGAGATAGTTGACCTCATGTGTCACGCCACTTTCACCATGCGCCTCCTGTCTCCCGTGAGA
GTTCCCAATTACAATATGATTATCATGGATGAAGCACATTTCACCGATCCATCCAGCATAGCGGCCAGAG
GGTACATCTCAACCCGAGTGGGTATGGGTGAAGCAGCTGCGATCTTCATGACAGCCACTCCCCCAGGATC
AATGGAGGCCTTTCCACAGAGCAACGCAGTCATCCAAGATGAGGAAAGAGACATTCCTGAGAGATCATGG
AACTTAGGATATGAGTGGATCACTGACTTCCCAGGTAAAACAGTCTGGTTTGTTCCAAGCATTAAAGCAG
GGAATGACATTGCCAACTGCTTAAGAAAGAATGGAAAACGAGTGATTCAATTGAGCAGGAAAACCTTTGA
TACAGAGTACCAAAAAACAAAAAATAACGACTGGGACTACGTCGTCACAACAGACATCTCCGAAATGGGA
GCAAATTTCCGGGCCGACAGGGTGATAGACCCAAGACGGTGTCTGAAACCGGTAATACTAAAAGATGGTC
CAGAGCGTGTCATTTTAGCAGGACCGATGCCAGTGACTGTGGCCAGTGCCGCCCAGAGGAGAGGAAGAAT
TGGAAGGAACCACAATAAGGAAGGTGATCAGTACATCTACATGGGACAGCCTTTAAACAACGATGAAGAT
CACGCTCACTGGACAGAAGCAAAAATGCTCCTTGATAATATAAACACACCAGAAGGGATTATCCCAGCCC
TCTTCGAGCCGGAGAGAGAAAAGAGTGCAGCAATAGACGGGGAATACAGACTGCGGGGTGAAGCAAGGAA
AACGTTTGTGGAGCTCATGAGAAGAGGAGATCTACCTGTCTGGCTATCCTACAAAGTTGCCTCAGAAGGC
TTCCAGTACTCTGACAGAAGATGGTGCTTTGACGGGGAAAGGAACAACCAGGTGTTGGAGGAGAACATGG
ACGTGGAGATCTGGACAAAAGAAGGAGAAAGAAAGAAACTGCGACCCCGCTGGCTGGATGCCAGAACATA
CTCAGACCCACTGGCCCTGCGCGAGTTTAAAGAGTTTGCAGCAGGAAGAAGAAGCGTCTCAGGTGATCTA
ATACTAGAAATAGGGAAACTTCCACAACACTTGACGCAAAGGGCCCAGAATGCCTTGGACAACCTGGTCA
TGTTGCACAACTCCGAACAAGGAGGAAGAGCCTATAGACATGCAATGGAAGAACTGCCAGACACCATAGA
AACGTTGATGCTCCTAGCTCTGATAGCTGTGTTAACAGGTGGAGTGACGCTGTTCTTCCTATCAGGAAAG
GGCCTAGGGAAAACATCTATCGGCCTACTCTGCGTGATGGCTTCAAGTGTACTGCTATGGATGGCCAGTG
TGGAGCCCCATTGGATAGCGGCCTCCATCATACTGGAGTTCTTCCTGATGGTATTGCTTATTCCAGAGCC
AGACAGACAACGCACTCCGCAGGACAACCAGCTGGCATATGTGGTGATAGGTTTGTTATTTATGATACTG
ACAGTAGCAGCCAATGAGATGGGACTGTTGGAAACCACAAAGAAAGACTTAGGGATTGGCCATGTGGCTG
TTGAAAATCACCACCATGCCGCAATGCTGGACGTAGACTTACATCCAGCTTCAGCCTGGACCCTCTATGC
AGTGGCCACAACAATTATCACTCCCATGATGAGGCACACAATCGAAAACACAACGGCAAACATCTCCCTG
ACAGCCATTGCAAACCAGGCAGCTATATTGATGGGACTTGACAAAGGATGGCCAATATCGAAGATGGACA
TAGGAGTTCCACTTCTCGCCTTGGGGTGCTATTCCCAGGTGAATCCACTGACGCTGACAGCGGCGGTGTT
GATGCTAGTGGCTCATTACGCCATAATTGGGCCTGGACTGCAAGCAAAAGCTACTAGAGAAGCTCAAAAA
AGGACAGCGGCCGGAATAATGAAAAATCCAACCATTGATGGAATTGTTGCAATAGATTTGGACCCTGTGG
TTTATGATGCAAAATTTGAGAAACAACTAGGCCAAATAATGTTGTTGATACTATGCACATCACAGATCCT
CTTGATGCGGACCACATGGGCCTTGTGCGAATCCATCACACTGGCCACTGGACCTCTGACCACGCTTTGG
GAGGGATCTCCAGGAAAATTTTGGAACACCACGATAGCGGTTTCCATGGCAAACATTTTCAGAGGAAGTT
ATCTAGCAGGAGCAGGTCTGGCCTTCTCATTAATGAAATCTCTAGGAGGAGGTAGGAGAGGCACGGGAGC
CCAAGGGGAAACACTGGGAGAGAAATGGAAAAGACAGCTGAACCAACTGAGCAAGTCAGAATTCAACACC
TATAAAAGGAGTGGGATTATGGAAGTGGACAGATCCGAAGCCAAAGAGGGACTGAAAAGAGGAGAAACAA
CCAAACATGCAGTGTCGAGAGGAACCGCTAAACTGAGGTGGTTTGTGGAGAGGAACCTTGTGAAACCAGA
AGGGAAAGTCATAGACCTCGGCTGTGGAAGAGGTGGCTGGTCATACTATTGCGCTGGGCTGAAGAAAGTC
ACAGAAGTGAAGGGATATACAAAAGGAGGACCTGGACATGAGGAACCAATCCCAATGGCGACCTATGGAT
GGAACCTAGTAAAACTGCACTCCGGGAAAGACGTATTCTTTGTACCACCTGAGAAATGTGATACCCTTTT
GTGTGATATTGGTGAGTCCTCTCCAAACCCAACTATAGAGGAAGGAAGAACGCTACGCGTTCTAAAGATG
GTGGAACCATGGCTCAGAGGAAACCAATTTTGCATAAAAATTCTGAATCCCTACATGCCAAGTGTGGTGG
AAACTCTGGAGCAAATGCAAAGAAAACATGGAGGAATGCTAGTGCGAAATCCACTTTCAAGAAATTCTAC
TCATGAAATGTATTGGGTTTCATGTGGAACAGGAAACATTGTGTCAGCAGTAAACATGACATCCAGAATG
TTGCTAAATCGATTCACAATGGCTCACAGGAAACCAACATACGAAAGAGACGTGGACCTAGGCGCCGGAA
CAAGACATGTGGCAGTGGAACCAGAGGTAGCCAACCTAGATATCATTGGCCAGAGGATAGAGAACATAAA
ACATGAACATAAGTCAACATGGCATTATGATGAGGACAATCCATATAAAACATGGGCCTATCATGGATCA
TATGAGGTCAAGCCATCAGGATCAGCCTCATCCATGGTCAATGGCGTGGTGAAACTGCTCACCAAACCAT
GGGATGTCATCCCCATGGTCACACAAATAGCCATGACTGACACCACACCCTTTGGACAACAGAGGGTGTT
TAAAGAGAAAGTTGACACACGCACACCAAAAGCAAAACGAGGCACAGCACAAATCATGGAGGTGACAGCC
AGGTGGTTATGGGGTTTTCTCTCTAGAAACAAGAAACCAAGAATTTGTACAAGAGAGGAGTTCACAAGAA
AAGTTAGGTCAAACGCAGCCATTGGAGCAGTGTTCGTTGATGAAAATCAATGGAACTCAGCAAAAGAAGC
AGTGGAAGATGACCGGTTCTGGGACCTTGTGCACAGAGAGAGGGAGCTTCACAAACAGGGAAAATGTGCC
ACGTGTGTTTACAACATGATGGGGAAGAGAGAGAAGAAGCTAGGAGAGTTCGGAAAGGCAAAAGGAAGCC
GTGCAATATGGTACATGTGGTTGGGAGCACGCTTTCTAGAGTTCGAAGCTCTTGGTTTCATGAACGAAGA
TCACTGGTTCAGCAGAGAGAATTCACTCAGCGGAGTGGAAGGAGAAGGACTTCACAAACTTGGATATATA
CTCAGAGACATATCAAAGATTCCAGGGGGAAACATGTATGCAGATGACACAGCCGGATGGGATACAAGGA
TAACAGAGGATGACCTCCAGAATGAGGCCAAAATTACTGACATCATGGAACCCGAACATGCCCTACTGGC
TAAATCAATCTTCAAGCTAACCTACCAAAATAAGGTGGTAAGGGTACAGAGACCAGCAAAAAATGGAACC
GTGATGGATGTCATATCCAGACGTGACCAGAGAGGAAGTGGCCAGGTTGGAACCTATGGCTTAAACACTT
TCACCAACATGGAAGCCCAGCTGATAAGACAAATGGAGTCTGAGGGAATCTTTTCACCCAACGAATTAGA
GACCCCAAATTTAGCCGAGAGAGTTCTCGACTGGCTGGAAAAATATGGCGTCGAAAGGCTGAAAAGAATG
GCAATTAGCGGAGATGACTGCGTAGTGAAACCAATTGATGATAGGTTCGCGACAGCCTTAACAGCTCTGA
ATGATATGGGAAAAGTAAGAAAAGACATACCACAATGGGAACCTTCAAAAGGATGGAATGATTGGCAACA
AGTGCCTTTTTGTTCACACCACTTCCACCAGCTGATTATGAAGGATGGGAGGGAAATAGTGGTGCCATGC
CGCAACCAAGATGAACTTGTGGGTAGGGCTAGAGTATCACAAGGTGCTGGATGGGGCCTGAGAGAAACTG
CATGCCTAGGCAAGTCATATGCACAAATGTGGCAGCTGATGTACTTCCACAGGAGAGACCTGAGACTAGC
CGCTAATGCTATCTGTTCAGCCGTTCCAGTTGATTGGGTCCCAACCAGCCGCACCACTTGGTCGATCCAT
GCCCATCACCAATGGATGACAACAGAAGACATGCTGTCAGTGTGGAATAGGGTTTGGATAGAGGAAAACC
CATGGATGGAGGACAAAACCCGTATATCCAGTTGGGAAGATGTCCCATATCTAGGGAAAAGGGAAGATCA
ATGGTGTGGATCTCTGATAGGCTTAACAGCAAGGGCCACCTGGGCCACCAACATACAAGTGGCCATAAAC
CAAGTGAGAAGACTAATTGGGAATGAGAACTATTCAGATTACATGACATCAATGAAGAGATTCAAGAACG
AGAGTGAACCCGAAGGGGCACTCTGGTGA

>KU878567.1 Dengue virus 2 isolate 422041_Boyaca_CO_2013 envelope protein gene, partial cds
ATGCGCTGCATAGGAATATCAAATAGAGACTTCGTAGAAGGGGTTTCAGGAGGAAGCTGGGTTGATATAG
TCTTAGAACATGGAAGTTGTGTGACGACGATGGCAAAAAACAAACCAACATTGGACTTTGAACTGATAAA
AACAGAAGCCAAACAACCTGCCACTCTAAGGAAGTACTGTATAGAAGCAAAGCTGACCAACACAACAACA
GAATCGCGTTGCCCAACACAAGGGGAACCCAGTCTAAATGAAGAGCAGGACAAAAGGTTCATCTGCAAAC
ACTCCATGGTAGACAGAGGATGGGGAAATGGATGTGGATTATTCGGAAAAGGAGGCATTGTGACCTGTGC
TATGTTTACATGCAAGAAGAACATGGAAGGAAAAGTCGTGCAGCCAGAAAATTTGGAATACACCATCGTG
ATAACACCTCACTCAGGAGAAGAGCACGCTGTAGGTAATGACACAGGAAAGCATGGCAAGGAAATCAAAA
TAACACCACAGAGTTCCATCACAGAAGCAGAACTGACAGGCTATGGCACTGTCACGATGGAGTGCTCTCC
GAGAACGGGCCTCGACTTCAATGAGATGGTGCTGCTGCAGATGGAAGACAAAGCTTGGCTGGTGCACAGG
CAATGGTTTCTAGACCTGCCGTTACCATGGTTACCCGGAGCGGACACACAAGGATCAAATTGGATACAGA
AAGAGACATTGGTTACTTTCAAAAATCCCCACGCGAAGAAACAGGATGTCGTTGTTCTAGGGTCTCAAGA
AGGGGCCATGCACACGGCACTCACAGGGGCCACAGAAATCCAGATGTCATCAGGAAACTTACTGTTCACA
GGACATCTCAAGTGCAGGCTGAGAATGGATAAACTACAGCTCAAAGGAATGTCATACTCCATGTGTACAG
GAAAGTTTAAAATTGTGAAGGAAATAGCAGAAACACAACATGGAACAATAGTTATCAGAGTACAATATGA
AGGGGACGGCTCTCCATGTAAGATCCCTTTTGAGATAACAGATTTGGAAAAGAGACACGTCTTAGGTCGC
CTGATCACAGTTAACCCAATCGTAACAGAAAAAGATAGCCCAGTCAATATAGAAGCAGAACCTCCATTCG
GAGACAGCTACATCATCATAGGAGTAGAGCCGGGACAATTGAAACTCAATTGGTTTAAGAAGGGAAGTTC
CATCGGCCAAATGTTCGAGACAACAATGAGAGGAGCAAAGAGAATGGCTATTTTAGGTGACACAGCCTGG
GATTTTGGATCCCTGGGAGGAGTGTTTACATCCATAGGAAAGGCTCTCCACCAAGTTTTCGGAGCAATCT
ATGGGGCTGCTTTTAGTGGGGTCTCATGGACTATGAAAATCCTCATAGGAGTCATCATCACATGGATAGG
AATGAATTCACGTAGCACCTCACTGTCTGTGTCACTAGTACTGGTGGGAGTCGTGACACTGTACCTGGGA
GCTATGGTGCAGGCT

>JN029808.1 Dengue virus 1 isolate D10012-DG envelope protein mRNA, partial cds
ATGCGATGCGTGGGAATAGGCAGCAGGGACTTCGTGGAAGGACTGTCAGGAGCAACTTGGGTAGATGTGG
TACTGGAACATGGAAGTTGCGTCACCACCATGGCAAAAGACAAACCAACATTGGACATTGAACTCTTGAA
GACGGAAGTCACAAACCCTGCCGTCCTGCGCAAACTGTGCATTGAAGCTAAAATATCAAACACCACCACC
GATTCAAGATGTCCAACACAAGGAGAAGCCACACTGGTGGAAGAACAAGACGCGAACTTTGTGTGTCGAC
GAACGCTTGTGGACAGAGGCTGGGGCAATGGCTGTGGGCTCTTCGGAAAAGGAAGCCTACTAACGTGTGC
TAAGTTCAAGTGTGTGACAAAACTGGAAGGAAAGATAGTTCAATATGAAAACTTGAAATATTCAGTAATA
GTCACCGTCCACACTGGAGACCAGCATCAGGTGGGAAATGAAAGCACAGAACATGGGACAACTGCAACTA
TAACACCTCAAGCTCCTACGACGGAAATACAGCTGACCGACTACGGAGCTCTTACATTGGATTGTTCACC
TAGAACAGGACTAGACTTCAATGAAATGGTGTTATTGACAATGAAAGAAAAATCATGGCTAGTCCACAAA
CAATGGTTTCTAGACTTACCACTGCCTTGGACCTCGGGAGCTTCAACATCACAAGAGACTTGGAACAGAC
AAGATTTGCTGGTGACATTTAAGACAGCTCATGCAAAGAAGCAGGAAGTAGTCGTACTAGGATCACAAGA
AGGAGCAATGCACACAGCGTTGACCGGAGCGACAGAAATCCAAACGTCTGGAACGACAACAATTTTTGCA
GGGCACTTGAAATGTAGACTAAAGATGGACAAACTGACCCTAAAAGGGATGTCATATGTGATGTGCACAG
GCTCATTCAAGCTAGAGAAGGAAATGGCTGAGACCCAGCATGGAACCGTTCTAGTGCAGATTAAATACGA
AGGAACAGATGCACCATGCAAGATCCCTTTTTCGACTCAAGATGAAAAAGGAGTAACCCAGAATGGGAGA
TTGATAACAGCCAACCCCATAGTCACCGACAAAGAAAAACCAGTCAACATTGAGGCAGAACCGCCCTTTG
GTGAGAGTTACATCGTGATAGGAGCAGGTGAAAAAGCTTTGAAACTAAGCTGGTTCAAGAAAGGAAGCAG
CATAGGGAAAATGTTTGAGGCAACTGCCAGAGGAGCACGAAGGATGGCCATACTGGGGGACACCGCATGG
GACTTTGGTTCTATAGGAGGAGTGTTCACGTCTGTTGGAAAATTAGTACATCAGATTTTTGGAACTGCAT
ATGGAGTTTTGTTCAGCGGTGTTTCCTGGACCATGAAAATAGGAATAGGGGTTCTGCTGACATGGCTAGG
ATTAAACTCAAGGAGCACGTCCCTCTCGATGACGTGCATTGCAGTTGGCCTAGTAACACTATACCTAGGA
GTCATGGTTCAGGCG

>HM067626.1 Dengue virus isolate DENV-1/CO/206_SanAndres/1998 envelope protein (E) gene, partial cds
ACTTCGGCTCTATAGGAGGAGTGTTCACATCTGTAGGAAAATTGGTACACCAGGTTTTTGGAACCGCATA
TGGGGTTCTGTTCAGCGGTGTTTCTTGGACCATGAAAATAGGAATAGGGATTCTGCTGACATGGTTGGGA
TTAAATTCAAGGAGCACGTCACTTTCGATGACGTGCATTGCAGTTGGCATGGTTACACTGTACCTAGGAG
TCATGGTTCAAGCG

>JQ655019.1 Dengue virus 1 isolate PF08/310108-176 envelope protein gene, complete cds
ATGCGGTGCGTGGGAATAGGAAACAGAGACTTCGTGGAAGGACTGTCAGGAGCTACGTGGGTGGATGTAG
TTCTGGAGCATGGAAGTTGCGTCACTACCATGGCAAAAGACAAACCAACACTGGACATTGAACTCCTGAA
GACGGAGGTCACAAACCCTGCCGTCCTGCGCAAACTGTGTATAGAAGCTAAAATATCAAACACTACCACT
GACTCGAGATGTCCGACACAAGGAGAAGCCACGCTGGTGGAAGAACAAGACACGAACTTTGTGTGTCGAC
GAACATTCGTTGACAGAGGCTGGGGCAATGGTTGTGGACTATTCGGAAAGGGTAGCTTAATAACGTGTGC
TAAGTTTAAGTGTGTGACAAAATTGGAAGGAAAGATAGTCCAATATGAAAACTTAAAATATTCTGTGATC
GTTACTGTCCACACTGGAGACCAGCACCAAGTTGGAAATGAGACCACAGAACATGGAACAATTGCAACCA
TAACACCCCAAGCTCCCACGTCGGAAATACAACTGACAGACTACGGAGCTCTAACACTGGATTGTTCACC
TAGAACAGGGCTAGACTTTAATGAGATGGTGTTGCTGACAATGAAAGAAAAATCATGGCTCGTCCACAAA
CAATGGTTTCTAGACTTACCACTGCCTTGGACCACAGGGGCCTCAACGTCCCAAGAGACTTGGAACAGAC
AAGACTTGCTGGTCACGTTTAAGACAGCTCATGCAAAGAAGCAGGAAGTAGTCGTACTAGGATCACAAGA
AGGAGCAATGCACACTGCGTTGACTGGAGCGACAGAAATCCAAACGTCTGGAACGACAACAATTTTTGCA
GGCCACCTGAAATGCAGATTAAAAATGGACAAACTAACTCTAAAAGGAATATCATATGTAATGTGCACAG
GCTCATTCAAGTTAGAGAAGGAAGTGGCTGAGACCCAGCATGGAACTGTTCTAGTACAGGTCAAATACGA
AGGAACAGATGCACCATGCAAGATCCCCTTCTCGTCCCAAGATGAGAAGGGAGTAACCCAGAATGGGAGA
TTGGTAACAGCCAACCCCATAGTCACTGACAAAGAAAAACCAGTCAACATTGAAGCGGAGCCACCCTTTG
GTGAGAGCTACATCGTGGTAGGAGCAGGTGAAAAAGCTTTGAAACTAAGTTGGTTCAAGAAGGGAAGCAG
TATAGGGAAAATGTTTGAAGCAACTGCCCGTGGAGCACGAAGGATGGCCATCCTGGGAGACACCGCATGG
GACTTCGGCTCTATAGGAGGAGTGTTCACGTCTGTGGGAAAACTGGTACACCAGATCTTTGGAACTGCGT
ATGGAGTTTTGTTCAGCGGTGTTTCTTGGACCATGAAAATAGGAATAGGGATTCTGCTGACATGGCTGGG
ATTAAACTCAAGGAGCACGTCCCTTTCAATGACGTGTATCGCAGTTGGCATGGTCACACTGTACCTAGGA
GTCATGGTCCAGGCG

>KF360555.1 UNVERIFIED: Aedes aegypti haplotype 20 apoLp2-like gene, partial sequence
ATTCAACAGCATACGAGAACTCGCGGTTGAACGAGTAGCGACGGAAGTCGAATGGGAATTTGTTGGTGGT
ACGAATGTTGGCAAAGTGTTGACGAGCAGCATCTCGTGTTGGATCAGCAGATGCACGGAGACTAGCAAGG
TGGGTAGTGAGGAAGGAACCAACTTGGTACACCTTCTCATTGTCCAACAGAGCCTTGATCTCATTTGCCA
CCGCAGCCGATGGGCACTCCACCAGCGAGAGGTAAGCTTGAATACGGATTTCTGAATCTTCATTGACGTT
CTTCAGGAAGTTCAGGGCGGAGTTGACAATCTTCTTGTTGCAAGACGCTGCTGGATAGGCTTGGAAGGCA
GCTACTCGAACGCGTGCAGAGGACTTATCAGAGGCACAACCCACGACTTTGTCCAAGAGTTGAGCAACCA
GTGTGTTTGAGTTCTTAATACCCTTCAGAACAGCGACGATAGTATCCTCTTCTTGGCGGGTGGTCGGTTG
GCACTTGCCAAGCTTTGCAGAGAACTTTTCAGAGATTTCTTTAACATCGGCTGATTCACATCCAAACTTC
TGGCAGTACTTGTTGACTAAGCTTCCGACACTGAGGTAAGCTTCACGAGATGGGTTTCCGTCGAGCAGCA
GTTTGGCGGCTTTCAATGCTGGTTTAGTCATAGAAGTGACCAGGTTCAGAGAAACGAAGAGAAGCTTCTG
CTCCTTTGCGTCAGATACCTCCTTGTTCTTGTAGAGATTGGCCAAAGCTTCAACGGAGGCACCGGTTCCA
ACTCGGAACAAAGCATCG

>GQ139574.1 Dengue virus 4 isolate OBS9362 envelope glycoprotein gene, partial cds
ATGCGATGCGTAGGAGTAGGAAACAGAGACTTTGTGGAAGGAGTCTCAGGTGGAGCATGGGTCGATCTGG
TGCTAGAGCATGGAGGATGCGTCACAACTATGGCCCAGGGAAAACCAACCTTGGATTTTGAACTGACTAA
GACAACAGCCAAGGAAGTGGCCCTGTTGAGAACCTATTGCATTGAAGCCTCAATATCAAACATAACTACG
GCAACAAGATGTCCAACGCAAGGAGAGCCCTATCTGAAAGAGGAACAGGACCAACAGTACATTTGCCGGA
GAGATGTGGTAGACAGAGGATGGGGCAATGGCTGTGGCTTATTTGGAAAAGGAGGAGTTGTGACATGTGC
GAAGTTTTCATGTTCGGGGAAAATAACAGGCAATTTGGTCCAAATTGAGAACCTTGAATACACAGTGGTT
GTAACAGTCCACAATGGAGACACCCATGCAGTAGGAAATGACACATCCAATCATGGAGTCACAGCCATGA
TAACTCCTAGGTCACCATCAGTGGAAGTCAAATTGCCGGACTATGGAGAACTAACACTCGATTGTGAACC
CAGGTCTGGAATTGACTTTAATGAGATGATTCTGATGAAAATGAAAAAGAAAACATGGCTCGTGCATAAG
CAATGGTTTTTGGATCTGCCTCTTCCATGGACAGCAGGAGCAGACACATCAGAGGTTCACTGGAATTACA
AAGAGAGAATGGTGACATTTAAGGTTCCCCATGCCAAGAGACAGGATGTGACAGTGCTGGGATCTCAGGA
AGGAGCCATGCATTCTGCCCTCGCTGGAGCCACAGAAGTGGACTCCGGGGATGGAAATCACATGTTTGCA
GGACATCTCAAGTGCAAAGTCCGCATGGAGAAATTGAGAATCAAGGGAATGTCATACACGATGTGTTCAG
GAAAGTTTTCAATTGACAAAGAGATGGCAGAAACACAGCATGGGACAACAGTGGTGAAAGTCAAGTATGA
AGGTGCTGGAGCTCCATGTAAAGTTCCCATAGAGATAAGAGATGTAAACAAGGAAAAAGTGGTTGGGCGT
ATCATCTCATCCACTCCTTTGGCTGAGAATACCAACAGTGTAACCAACATAGAATTAGAACCCCCCTTTG
GGGACAGCTACATAGTGATAGGTGTTGGAAACAGCGCATTAACACTCCATTGGTTCAGGAAAGGGAGTTC
CATTGGCAAGATGTTTGAGTCCACATACAGAGGTGCAAAACGAATGGCCATTCTAGGTGAAACAGCTTGG
GATTTTGGTTCCGTTGGTGGACTGTTCACATCATTGGGAAAGGCCGTGCACCAGGTTTTTGGAAGTGTGT
ATACAACCATGTTTGGAGGAGTCTCATGGATGATTAGAATCCTAATTGGGTTCTTAGTGTTGTGGATTGG
TACGAACTCAAGGAACACTTCAATGGCTATGACGTGCATAGCTGTTGGAGGAATCACTCTGTTTCTGGGC
TTCACAGTTCAAGCA

>KX357899.1 Dengue virus 4 isolate Myeik4 envelope protein gene, partial cds
ATGCGATGCGTAGGAGTAGGGAATAGAGATTTTGTAGAAGGAGTCTCAGGTGGAGCATGGGTCGATCTGG
TGCTAGAACATGGAGGGTGTGTTACAACCATGGCCCAGGGAAAACCAACCTTGGATTTTGAACTGATCAA
GACAACAGCCAAGGAAGTGGCTCTATTAAGAACCTATTGCATTGAAGCTTCCATATCAAACATAACCACG
GCAACAAGATGTCCAACGCAAGGAGAGCCTTACCTCAAAGAGGAACAAGATCAACAGTACATCTGCCGGA
GAGACATGGTTGATAGAGGATGGGGCAACGGCTGTGGCTTGTTCGGGAAAGGAGGAGTTGTGACATGTGC
GAAGTTTTCATGCTCGGGGAAGATGACGGGCAACTTAGTCCAAATTGAGAACCTTGAATACACAGTGGCT
GTGACAGTCCACAATGGAGACACCCATGCTGTGGGAAATGACACATCCAACCACGGAGTGACAGCCACGA
TAACCCCCAGGTCACCATCGGTTGAAGTTAAATTACCGGACTATGGAGAACTAACACTTGACTGTGAACC
TAGGTCCGGAATTGACTTTAATGAGATGATTCTGATGAAGATGAAAACGAAAACGTGGCTCGTGCACAAG
CAATGGTTTTTGGATTTACCTCTACCATGGACAGCAGGAGCAGACACGTTAGAAGTTCACTGGAATCACA
AAGAGAGAATGGTAACATTCAAGGTTCCTCATGCCAAGAGACAGGATGTGACAGTGCTAGGATCCCAGGA
AGGAGCCATGCATTCAGCCCTCGCCGGAGCCACAGAAGTGGATTCCGGTGATGGGAACCACATGTTTGCA
GGACACTTAAAGTGTAAAGTTCGTATGGAAAAGTTAAGGATCAAGGGAATGTCATACACGATGTGCTCAG
GAAAGTTCTCAATTGATAAAGAGATGGCAGAAACACAGCATGGAACGACAGTGGTAAAGGTCAAGTATGA
GGGTACTGGAGCTCCGTGCAAAGTTCCCATAGAGATAAGAGATGTGAACAAGGAAAAAGTGGTTGGGCGC
ATCATCTCATCTACCCCTTTTGCTGAAAATACCAACAGTGTGACCAACATAGAATTGGAACCTCCTTTTG
GGGATAGCTACATAGTGATAGGTGTGGGAGAGAGTGCATTGACACTCCATTGGTTCAGGAAAGGGAGCTC
TATTGGTAAGATGTTTGAGTCCACGTACAGAGGTGCAAAGCGCATGGCCATTCTAGGTGAAACAGCTTGG
GATTTTGGTTCCGTTGGTGGACTGCTCACGTCATTAGGAAAGGCCGTACACCAGGTTTTTGGCAGCGTGT
ATACAACTATGTTTGGAGGAGTCTCATGGATGGTCAGAATCTTGATCGGGCTCTTAGTGTTGTGGATTGG
CACGAACTCAAGGAACACTTCGATGGCTATGTCGTGCATAGCTGTTGGAGGAATCACCCTGTTTCTGGGT
TTCACAGTCCATGCA

>KX394424.1 Aedes aegypti isolate KL4 cytochrome P450 (CYP9J27) mRNA, complete cds
ATGGAAGTCAATCTTGTGTACCTGGCAGTGGTGCTGGCGGTTATCGCCTATCTGTATCGGTGGATAACGC
GCAATAATGACTACTTCCACGACAAACCGATCCCTTCGATGGCCGTTAGGCCGTTTCTGGGCGCTTCGGG
ATCCCTGGTGCTGCGGAAGGTCAGCTTCCCCGATTTTATCCAAACGATTTATAACAAATTCCCTGGAGTG
AAAGTCTTCGGAATGTTCGAAACCATCACGCCGTTCTTCGTGATCCGCGATCCGGAACTGATCAAGCAGA
TCGCCATCAAGGACTTCGATCACTTTGTGGATCATCGTCCGACGTTCGGGTTGTTCGATGAAGAAAGTGC
TGAACATCCGAATGCCCTGTTCAGGAAGACGTTGTTCTCGATGACTGGGCAGCGGTGGAAGGAGATGCGC
GCTACGCTGAGTCCGGCCTTCACCGGAAGCAAGATGCGGTTGATGTTCTCGTTGATGGGTGAATGCTTCG
ATGGAATGATTGATCACTATGTAAAGAAGGCGAAGACCTCCGGTCGGGTAGAGGTCGAAGTCAAGGACAT
GATGAGCCGAGTCAGCATCAACGTCATCGCGTCGTGCGCCTTCGGGATCAAGGTTGATTGCTTCAAGGAT
CAGGATCACGAATTTTTGCGGCACGGCAAGAAAATGATGGACTTTGCACGACCGATTGTGATTGCGAGGA
TGATGGCCATGCGTGTTTTCCCGAAGTTGTCTTCGAGGTTTGGGATCGATCTGCTTGATCCGGAGCAAGC
CCGGTATTTTACTCATGTGTTTCANGAGACGATCAAAGCTAGGGAGAGTCATGGAACCGTTCGTAACGAT
ATGATCGATTTGCTGCTACAGGCTCGCAAGGGCACTCTGAAATTCCAGGAAGAGAAAAATGATCAAGAGG
GATTCGCCACCGTTCAGGAGTCAGACATGGGGAAGGTTGAAGTGATGAAGCACATCACGGAGTCGGAAAT
GATCGCGCAGTGTTTGGTGTTCTTCCTCGGTGGGTTTGACACCGTATCAACCTGTGCCATGTTCATGGCA
TACGAGCTGGTTCGTAGTCCGGAGGTTCAACAGAAGCTGTACGAAGAAGTGTTGGAGACGAGCAAGGAGC
TCGCTGGGAAACCACTGAGCTACGATGCCTTGCAGAAGATGAAGTACATGGATATGGTGGTATCCGAAAC
TCTGAGAATATGGCCTTTGGCACCGGCTACGGATCGTCTGTGCACTAAAGACTATACGATCGACGACGGT
CAGGGTTTGAAATTCACGATCGACAAGGGAACGTGCGTTTGGTTCCCGGCCGCTGGACTACATCACGATC
CTCAGTATTTCCCGAATCCGGAGCGTTTCGATCCGGAACGGTTCAACGACGAAAACAAGCGTAACATCAA
CCTGGGAGCGTATCTTCCGTTCGGTATCGGTCCAAGAAACTGCATAGGTTCGCGGTTTGCGCTGATGGAG
GTCAAGGCCGTCATGTATTACACGCTGCTGAAGTTTACGATCGTTCGCAGTGCCAAGACCCAGATTCCGA
TGCAGCTACGGAAAGGGTTTACCAATCTGGGACCGGAGAAGGGAATGCACGTGGAGTTGAAGCTGAGATG
A

>KU550364.1 Dengue virus 2 isolate 1029-25 polyprotein gene, partial cds
ATGAATAACCAACGAAAAAAGGCGAGAAATACGCCTTTCAATATGCTGAAACGCGAGAGAAACCGCGTGT
CGACTGTACAACAGCTGACAAAGAGATTCTCACTTGGAATGCTGCAGGGACGAGGACCGTTGAAACTGTT
CATGGCCTTGGTGGCATTCCTTCGTTTCCTAACAATCCCACCAACAGCAGGGATACTAAAAAGATGGGGA
ACGATCAAAAAGTCAAAAGCCATCAATGTCTTGAGAGGGTTCAGGAAAGAGATTGGAAGGATGTTGAACA
TCTTGAATAGGAGACGCAGAACTGCAGGCGTGATCATCATGCTAATTCCAACAGCGATGGCGTTCCATTT
AACCACACGCAACGGAGAACCACACATGATCGTCAGTAGACAAGAGAAAGGGAAAAGTCTCTTGTTCAAA
ACAGAGGATGGTGTGAACATGTGTACCCTCATGGCCATGGACCTTGGTGAACTATGTGAAGACACAATCA
CTTATAACTGTCCTCTTCTCAGGCAGAATGAACCAGAAGACATAGATTGTTGGTGTAACTCCACGTCCAC
ATGGGTGACTTATGGGACATGCACTGCCACAGGAGAACACAGAAGGGAAAAAAGATCAGTGGCACTCGTC
CCACATGTGGGAATGGGATTGGAAACACGAACTGAAACATGGATGTCATCAGAAGGGGCCTGGAAACACG
CCCAGAGAATTGAAACCTGGATCTTGAGACATCCAGGTTTTACCATAATGGCAGCAATCTTGGCATACAC
CATAGGAACGACATACTTCCAAAGAGTCCTGATCTTCATCTTACTGACAGCTGTCGCCCCTTCAATGACA
ATGCGTTGTATTGGAATATCAAATAGAGACTTTGTGGAAGGGGTTTCAGGAGGAAGCTGGGTTGACATAG
TCTTAGAACATGGAAGCTGCGTGACAACGATGGCAAAAAACAAACCAACATTGGACTTTGAACTGATAAA
AACAGAAGCCAAGCAACCTGCCACTCTAAGGAAGTACTGTATAGAAGCAAAGCTGACCAACACAACAACA
GCATCCCGATGCCCAACACAAGGAGAACCCAGCCTAAATGAAGAACAGGACAAAAGGTTTGTCTGCAAAC
ATTCCATGGTAGACAGAGGATGGGGAAATGGATGTGGATTATTTGGAAAGGGAGGCATCGTGACCTGTGC
TATGTTCACATGCAAAAAAAATATGGAAGGAAAAATTGTGCAACCAGAAAACCTGGAATACACCATTGTG
GTAACACCTCATTCAGGGGAAGAGAATGCAGTTGGAAATGACACAGGAAAACATGGCAAGGAAATCAAAG
TAACACCACAGAGTTCCATTACAGAAGCAGAACTGACAGGCTACGGCACTGTCGCCATGGAGTGCTCTCC
AAGAACGGGCCTCGACTTCAATGAAATGGTGTTGCTGCAAATGGAAAATAAGGCTTGGCTGGTGCACAGG
CAATGGTTCTTAGACCTGCCGTTACCATGGTTGCCCGGAGCGGACACACAAGGATCAAATTGGATACAGA
AGGAGACGTTGGTCACCTTCAAAAATCCCCATGCGAAGAAACAGGATGTTGTTGTTTTGGGATCCCAAGA
AGGGGCTATGCATACAGCACTTACAGGGGCCACGGAAATCCAGATGTCATCAGGAAACCTACTGTTCACA
GGACATCTCAAGTGCAGGCTGAGAATGGATAAATTACAGCTCAAAGGAATGTCATACTCTATGTGTACAG
GAAAGTTTAAAGTTGTAAAGGAAATAGCAGAGACACAACATGGAACAATAGTTGTCAGAGTACAATATGA
AGGGGATGGCTCTCCATGTAAAATCCCTTTTGAGATAATGGATTTGGAAAAAAGACATGTCTTAGGTCGC
CTGATTACAGTCAACCCAATCGTAACAGAAAAAGACAGTCCAGTCAACATAGAAGCAGAACCTCCATTTG
GAGACAGCTACATCATTATAGGAGTAGAACCGGGACAACTGAAGCTCAGCTGGTTTAAGAAAGGAAGCTC
AATCGGCCAAATGTTCGAGACAACAATGAGAGGAGCGAAGAGAATGGCCATTTTAGGTGACACAGCCTGG
GATTTTGGATCCCTGGGAGGAGTGTTCACATCTATAGGAAAGGCCCTCCACCAAGTTTTTGGAGCAATCT
ATGGGGCTGCCTTCAGTGGGGTCTCATGGACTATGAAAATCCTCATAGGAGTTGTCATCACATGGATAGG
AATGAATTCACGTAGCACCTCACTGTCTGTGTCACTAGTATTGGTGGGGGTCGTGACATTGTATTTGGGA
GTTATGGTGCAGGCT

>DQ863576.1 Dengue virus 3 strain D84-0357 polyprotein gene, partial cds
AGTTGTTAGTCTACGTGGACCGACAAGAACAGTTTCGACTCGGAAGCTTGCTTAACGTAGTGCTGACAGT
TTTTTATTAGAGAGCAGATTTCTGATGAACAACCAACGAAAAAAGACGGGAAAACCGTCTATCAATATGC
TGAAACGCGTGAGAAACCGTGTGTCAACTGGATCACAGTTGGCGAAGAGATTCTCAAGAGGATTGCTGAA
CGGCCAAGGACCAATGAAATTGGTTATGGCATTCATAGCTTTCCTCAGATTTCTAGCCATCCCACCAACA
GCCGGAGTCTTGGCTAGATGGGGAACCTTCAAGAAGTCAGGGGCTATTAAGGTCCTAAAAGGCTTCAAGA
AGGAGATTTCAAACATGCTGAGCATTATCAACAAAAGGAAAAAGACATCGCTCTGTCTCATGATGATGTT
ACCAGCAACACTTGCTTTCCACTTAACTTCACGAGATGGAGAG

>MF073193.1 Dengue virus isolate DENV1/COLIMA/CLADO2-3 nonstructural 5 protein gene, partial cds
TGGGTTTCATGTGGAACAGGAAACATTGTGTCGGCAGTGAACATGACATCCAGAATGTTACCGAATCGAT
TCACAATGGCTCACAGGAAGCCAACATATGAAAGAGACGTGGACTTAGGCGCTGGAACAAGACATGTGGC
AGTGGAACCAGAGGTAGCCAACCTAGATATCATTGGCCAGAGGATAGAGAATATAAAAAATGAACACAAG
TCAACATGGCACTATGATGAGGACAATCCATACAAAACATGGGCCTATCATGGATCATATGAGGTCAAGC
CATCAGGATCAGCTTCATCTATGGTGAATGGAGTGGTGAGATTGCTCACAAAACCATGGGATGTTATCCC
CATGGTCACACAAATGGCTATGACCGATACCACACCCTTTGGACAACAGAGAGTGTTTAAAGAGAAAGTT
GACACGCGCACACCAAGAGCAAAACGAGGCACAACACAAATTATGGAGGTGACAGCCAAGTGGTTATGGA
GTTTCCTTTCCAGAAACAAAAAGCCCAGAATCTGCACAAGAGAGGAGTTCACAAGAAAGGTTAGGTCAAA
CGCAGCAATAGGAGCAGTGTTTGTTGATGAGAACCAATGGAACTCAGCAAAAGAAGCAGTGGAAGACGAA
AAGTTTTGGGATCTCGTGCACAGAGAGAGGGAGCTTCATAAACAGGGAAAATGTGCCACGTGTGTCTATA
ACATGATGGGGAAGAGAGAGAAAAAACTAGGAGAGTTTGGAAAGGCAAAAGGAAGTCGTGCAATA

>KP757142.1 Dengue virus isolate DENV2/PAK/2011/13DHF polyprotein gene, partial cds
AGTTGTTAGTCTACGTGGACCGACAAAGACAGATTCTTTGAGGGAGCTAAGCTTAACGTAGTTCTAACAG
TTTTTTAATTAGAGAGCAGATCTCTGATGAATAACCAACGAAAAAAGGCGAGAAATACGCCTTTCAATAT
GCTGAAACGCGAGAGGAACCGCGTGTCAACTGTGCAACAGCTGACAAAGAGATTCTCACTTGGAATGCTG
CAGGGACGAGGACCGTTGAAACTGTTCATGGCCTTGGTGGCATTCCTTCGTTTCCTAACAATCCCACCAA
CAGCAGGGATACTAAAAAGATGGGGAACAATCAAAAAGTCAAAGGCCATCAATGTCTTGAGAGGGTTCAG
GAAAGAGATTGGAAGGATGCTGAACATCTTGAATAGGAGACGCAGAACCGCAGGCGTGATCATCATGCTG
ATTCCAACAGCGATGGCGTTCCATTTAACCACACGCAACGGAGAACCACACATGATCGTCAGCAAACAGG
AGAAAGGGAAAAGTCTCTTGTTTAAAACGGAGGATGGTGTGAACATGTGCACCCTCATGGCCATGGACCT
TGGTGAACTGTGTGAAGACACAATTACTTATAACTGTCCTCTTCTCAGGCAGAATGAACCAGAAGATATA
GATTGTTGGTGTAACGCCACGTCCACATGGGTAACTTATGGGACATGCACTGCCACAGGAGAACACAGAA
GGGAAAAAAGATCAGTAGCACTTGTCCCACATGTGGGAATGGGTTTGGAGACACGAACTGAAACGTGGAT
GTCATCAGAAGGGGCCTGGAAACACGCCCAGAGGATTGAAACCTGGATCTTGAGACATCCAGGTTTTACC
ATAATGGCAGCAATCTTGGCATACACCATAGGAACGACATATTTCCAAAGAGTCCTGATATTCATCTTAC
TGACAGCTGTCGCTCCTTCAATGACAATGCGTTGTATTGGAATATCAAATAGAGACTTTGTGGAAGGGGT
TTCAGGAGGAAGCTGGGTTGACATAGTCTTAGAACATGGAAGCTGTGTGACAACGATGGCAAAAAACAAA
CCAACATTGGACTTTGAACTGATAAAAACAGAAGCCAAGCAACCTGCCACTCTAAGGAAGTACTGCATAG
AGGCAAAGCTGACCAACACAACAACAGCATCTCGATGCCCAACACAAGGGGAACCCAGCCTAAATGAAGA
ACAGGACAAAAGGTTTGTCTGCAAACATTCCATGGTAGACAGAGGATGGGGAAATGGATGTGGATTATTT
GGAAAGGGAGGCATTGTGACCTGTGCTATGTTCACATGCAAAAAAAACATGGAAGGGAAAATTGTGCAAC
CAGAAAACCTGGAATACACCATTGTGGTAACACCTCATTCAGGGGAAGAGAATGCAGTTGGAAATGACAC
ACATGGCAAGGAAATCAAAGTGACACCACAGAGTTCCATTACAGAAGCAGAACTGACAGGCTACGGCACT
GTCACGATGGAGTGCTCTCCAAGAACGGGCCTCGACTTCAATGAGATGGTGTTGCTGCAAATGGAAAACA
AGGCTTGGCTGGTGCACAGGCAATGGTTCTTAGACCTGCCGTTACCATGGTTGCCCGGAGCGGACATACA
AGGATCAAATTGGATACAGAAGGAGACGTTGGTCACTTTCAAAAACCCCCATGCGAAGAAACAGGATGTT
GTTGTTTTAGGATCCCAAGAAGGGGCTATGCATACAGCACTCACAGGGGCCACGGAAATCCAGATGTCAT
CAGGAAACCTACTGTTCACAGGACATCTCAAGTGCAGGCTGAGAATGGATAAATTACAGCTCAAAGGAAT
GTCATACTCTATGTGTACAGGAAAGTTTAAAGTTGTAAAGGAAATAGCAGAAACACAACATGGAACAATA
GTTGTCAGAGTACAATATGAAGGGGATGGCTCTCCATGTAAAATCCCTTTTGAGATAATGGATTTGGAAA
AAAGACATGTCTTAGGTCGCCTGATTACAGTCAACCCAATCGTCACAGAAAAAGACAGTCCAGTCAACAT
AGAAGCAGAACCCCCATTCGGAGACAGCTACATCATTATAGGAGTAGAACCGGGACAACTGAAGCTCAGC
TGGTTTAAGAAAGGAAGCTCAATCGGCCAAATGTTCGAAACAACAATGAGAGGAGCGAAGAGAATGGCCA
TTTTAGGTGACACAGCCTGGGATTTTGGATCCCTGGGAGGAGTGTTCACATCTATAGGAAAGGCCCTCCA
CCAAGTTTTTGGAGCTATCTATGGGGCTGCCTTCAGTGGGGTTTCATGGACTATGAAAATCCTCATAGGA
GTTGTCATCACATGGATAGGAATGAATTCACGTAGCACCTCACTGTCTGTGTCACTAGTATTAGTGGGAG
TCGTGACATTGTACTTGGGAGTTATGGTGCAGGCT

>KP704163.1 Dengue virus 4 isolate Gu/SP/BR_1049 envelope protein gene, partial cds
ATGCGATGCGTAGGAGTAGGAAACAGAGACTTTGTGGAAGGAGTCTCAGGTGGAGCATGGGTCGACCTGG
TGCTAGAACATGGAGGATGCGTCACAACCATGGCCCAGGGAAAACCAACCTTGGATTTTGAACTGACCAA
GACAACAGCCAAGGAAGTGGCTCTGTTAAGAACCTATTGCATTGAAGCCTTAATATCAAACATAACTACG
GCAACAAGATGTCCAACGCAAGGAGAGCCTTATCTGAAAGAGGAACAGGACCAACAGTACATTTGCCGTA
GAGATGTGGTAGATAGAGGATGGGGCAATGGCTGTGGCTTGTTTGGAAAAGGAGGAGTTGTGACATGTGC
GAAGTTCTCATGTTCGGGGAAGATAACAGGCAATCTGGTCCAAATTGAAAACCTTGAATACACAGTGGTT
GTGACAGTCCACAATGGAGACACCCATGCAGTAGGAAATGACACATCCAATCATGGGGTTACAGCCACGA
TAACTCCCAGGTCACCATCGGTTGAAGTCAAACTGCCGGACTATGGAGAACTAACACTCGATTGTGAACC
CAGGTCTGGAATTGACTTCAATGAGATGATCCTAATGAAAATGAAAAAGAAAACATGGCTCGTGCATAAG
CAATGGTTTTTGGATCTGCCTCTTCCATGGACGACAGGAGCAGATACATCAGAGGTTCACTGGAATTACA
AAGAGAGAATGGTGACATTTAAGGTTCCTCATGCCAAGAGACAGGATGTGACAGTGCTGGGATCTCAGGA
AGGAGCCATGCATTCTGCCCTCGCTGGAGCCACAGAAGTGGACTCCGGTGATGGAAATCACATGTTTGCA
GGACATCTCAAGTGCAAAGTCCGCATGGAGAAATTGAGAATCAAGGGAATGTCATACACGATGTGTTCAG
GAAAGTTTTCAATTGACAAAGAGATGGCAGAAACACAGCATGGGACAACAGTGGTGAAAGTCAAGTATGA
AGGTGCTGGAGCTCCGTGTAAAGTCCCCATAGAGATAAGAGATGTAAACAAGGAAAAAGTGGTTGGGCGC
GTTATCTCAGCCACCCCCTTGGCTGAGAACACCAATAGTGTAACCAACATAGAATTAGAACCCCCCTTTG
GGGACAGCTACATAGTAATAGGTGTTGGAAACAGCGCACTAACACTCCATTGGTTCAGGAAAGGGAGTTC
CATTGGCAAGATGTTTGAGTCCACATACAGAGGTGCAAAACGCATGGCCATCCTAGGTGAAACAGCTTGG
GATTTTGGTTCCGTTGGTGGACTGTTCACATCATTGGGAAAGGCTGTGCACCAGGTTTTTGGAAGTGTGT
ATACAACCATGTTTGGAGGAGTCTCATGGATGATTAGAATCCTGATTGGGTTCTTAGTGTTGTGGATTGG
CACGAACTCAAGGAACACTTCAATGGCTATGACGTGCATAGCTGTTGGGGGAATCACTCTGTTTTTGGGC
TTCACGGTTCAAGCG

>KJ806784.1 Dengue virus 2 isolate SG(EHI)D2/29979Y13 envelope protein gene, partial cds
ATGCGTTGTATAGGAATATCAAATAGAGACTTTGTGGAAGGGGTTTCAGGAGGAAGCTGGGTTGATATAG
TCTTAGAGCATGGAAGTTGTGTGACGACGATGGCGAGAAATAAACCAACATTGGATTTTGAACTGATAAA
AACAGAAGCCAAGCATCCCGCCACTCTAAGGAAGTATTGTATAGAGGCAAAGCTAACCAACACAACAACA
GCATCTCGCTGTCCAACACAAGGAGAACCTAGCCTAAGTGAAGAACAGGACAAAAGGTTCGTCTGCAAAC
ACTCCATGGTAGACAGAGGATGGGGAAATGGATGCGGATTATTTGGAAAGGGAGGCATCGTGACCTGTGC
GATGTTCACATGCAAAAAGAACATGGAAGGAAAAGTTGTGCAACCAGAAAACTTGGAGTACACCATTGTG
ATAACACCTCACTCAGGGGAAGAGAATGCAGTCGGAAATGATACAGGGAAACACGGTAAGGAAATTAAAG
TAACACCACAGAGTTCCATCACAGAAGCAGAACTGACAGGCTATGGCACTGTCACGATGGAATGCTCTCC
GAGAACGGGCCTCGACTTTAATGAGATGGTGTTGCTGCAAATGGAAGACAAGGCTTGGCTGGTGCATAGG
CAATGGTTCTTAGACCTGCCGTTACCATGGCTGCCCGGAGCAGACATACAAGGATCAAATTGGATACAGA
AGGAAACATTGGTCACTTTCAAAAATCCTCATGCGAAGAAACAGGATGTTGTTGTTTTAGGATCCCAAGA
AGGGGCTATGCATACAGCACTTACAGGGGCCACGGAAATCCAGATGTCATCAGGAAACTTACTATTCACA
GGACATCTTAAGTGCAGGCTGAGAATGGACAAACTACAGCTCAAAGGAATGTCATATTCTATGTGTACAG
GAAAGTTTAAAGTTGTGAAGGAAATAGCAGAAACACAACATGGAACAATAGTTATTAGAGTACAATATGA
AGGGGACGGTTCTCCGTGCAAAATTCCTTTTGAAATAATGGATCTGGAAAAAAGACATGTCTTAGGTCGC
CTGATCACAGTCAACCCAATTGTTACAGGAAAAGACAGCCCAGTCAACATAGAAGCAGAACCTCCATTCG
GAGACAGCTACATCATCATAGGAGTAGAACCGGGACAACTGAAACTCAGCTGGTTTAAGAAAGGAAGTTC
TATTGGCCAAATGTTTGAGACAACAATGAGAGGAGCGAAGAGAATGGCCATTTTAGGTGACACAGCTTGG
GATTTTGGATCCCTGGGAGGAGTGTTCACATCTATAGGAAAGGCCCTCCACCAAGTCTTTGGAGCAATCT
ATGGGGCTGCCTTCAGTGGGGTCTCATGG

>KY851680.1 Dengue virus 4 isolate DV4/INDONESIA/086/2013 polyprotein gene, partial cds
TTTCACCTGTCAACAAGAGACGGCGAACCCCTCATGATAGTGGCAAAACACGAAAGGGGGAGACCTCTCT
TGTTCAAGACAACAGAAGGAATCAACAAATGCACCCTCATTGCCATGGACCTGGGTGAAATGTGTGAAGA
CACTGTCACGTATAAATGTCCTCTACTGGTTAACACCGAACCTGAAGACATTGATTGCTGGTGCAATCTC
ACGTCCACCTGGGTCATGTACGGGACATGCACCCAGAGCGGAGAACGGAGGCGAGAGAAGCGCTCAGTAG
CTTTAACACCACATTCAGGAATGGGATTGGAAACAAGAGCTGAGACATGGATGTCATCGGAAGGGGCTTG
GAAACATGCTCAGAGAGTGGAAAGCTGGATACTCAGAAACCCAGGATTCGCGCTCCTGGCAGGATTTATG
GCTTACATGATTGGGCAAACAGGAATCCAGCGAACAGTTTTCTTTGTCCTAATGATGCTAGTCGCCCCAT
CCTACGGAATGCGATGCGTAGGGGTAGGGAACAGAGACTTTGTGGAAGGAGTCTCGGGTGGAGCATGGGT
CGACTTGGTGCTAGAACATGGAGGATGCGTCACAACCATGGCCCAGGGAAAACCAACCTTGGATTTTGAA
CTGACCAAGACAACAGCCAAGGAAGTGGCTCTGTTAAGAACCTATTGCATTGAAGCTTCGATATCAAACA
TAACCACGGCAACAAGATGTCCAACGCAAGGAGAGCCTTATCTCAAAGAGGAACAAGACCAACAGTACAT
TTGCCGGAGAGACGTGGTAGACAGAGGGTGGGGTAATGGCTGTGGCTTATTTGGAAAAGGAGGAGTTGTG
ACATGTGCGAAGTTTTTATGCTCGGGGAAGATAACAGGCAGTCTGGTCCAGATTGAAAACCTTGAATACA
CGGTAGTTGTGACAGTCCACAATGGAGACACCCATGCAGTGGGAAATGACACATCCAATCATGGAGTTAC
AGCCACGATAACTCCCAGGTCACCATCGGTAGAAGTCAAATTGCCGGATTATGGAGAATTAACACTCGAT
TGTGAACCCAGGTCCGGAATTGACTTCAATGAGATGATCCTGATGAAAATGAAAAAGAAAACGTGGCTTG
TGCACAAGCAATGGTTTTTAGACCTACCTCTACCATGGACAGCAGGAGCAGACACATCAGAAGTTCATTG
GAATTATAAAGAGAGAATGGTGACATTCAAAGTTCCTCATGCCAAGAGACAGGATGTGACAGTGCTAGGA
TCTCAGGAGGGAGCTATGCATTCTGCCCTCGCTGGAGCCACAGAAGTGGATTCTGGTGATGGAAATCACA
TGTTTGCAGGACATCTTAAGTGCAAAGTCCGTATGGAGAAATTGAGAATTAAGGGAATGTCATACACGAT
GTGTTCAGGAAAGTTCTCAATTGACAAAGAGATGGCAGAAACACAGCATGGGACAACAGTGGTGAAAGTC
AAATACGAAGGCGCTGGAGCTCCGTGTAAAGTCCCCATAGAAATAAGAGATGTGAACAAGGAAAAAGTAG
TTGGGCGCATCATTTCATCTACCCCTTTTGCTGAGAATACCAACAGCGTAACCAACATAGAATTGGAACC
CCCTTTTGGGGACAGCTACATAGTGATAGGTGTTGGAGATAGTGCATTAACACTCCATTGGTTCAGGAAA
GGGAGCTCCATTGGCAAGATGTTTGAGTCCACATACAGAGGTGCAAAACGAATGGCCATTCTAGGTGAAA
CAGCTTGGGATTTTGGTTCTGTTGGTGGACTGTTCACATCACTGGGAAAGGCTGTACACCAAGTTTTTGG
AAGTGTGTACACAACCATGTTTGGAGGGGTCTCATGGATGATTAGAATCCTAATTGGGTTCTTAGTACTG
TGGATTGGCACGAATTCAAGAAATACTTCAATGGCAATGACATGCATAGCTGTTGGAGGGATCACTCTGT
TTCTAGGTTTCACAGTTCAAGCA

>GZ246373.1 Sequence 301 from patent US 8158131
ATGAGGTGCGTGGGCGTGGGCAACAGGGACTTCGTGGAGGGCCTGAGCGGCGCCACCTGGGTGGACGTGG
TGCTGGAGCACGGCGGCTGCGTGACCACCATGGCCAAGAACAAGCCCACCCTGGACTTCGAGCTGATCAA
GACCACCGTCAAGGAGGTGGCCCTGCTGAGGACCTACTGCATCGAGGCCAGCATCAGCAACATCACCACC
GCCACCAGGTGCCCCACCCAGGGCGAGCCCTACCTGAAGGAGGAGCAGGACCAGCAGTACATCTGCAGGA
GGGACGTGGTGGACAGGGGCTGGGGCAACGGCTGCGGCCTGTTCGGCAAGGGCAGCCTGATCACCTGCGC
CAAGTTCAAGTGCGTGACCAAGCTGGAGGGCAACATCGTGCAGCCCGAGAACCTGGAGTACACCATCGTG
ATCACCCCCCACACCGGCGACCAGCACCAGGTGGGCAACGACACCCAGGGCGTGACCGTGGAGATCACCC
CCCAGGCCAGCACCGTGGAGGCCATCCTGCCCGAGTACGGCACCCTGGGCCTGGAGTGCAGCCCCAGGAC
TGGCCTGGACTTCAACGAGATGATCCTGCTGACCATGAAGAAGAAGAGCTGGCTGGTGCACAAGCAGTGG
TTCCTGGACCTGCCCCTGCCCTGGACCGCCGGCGCCGACACCAGCGAGGTGCACTGGAACCACAAGGAGA
GGATGGTGACCTTCAAGACCGCCCACGCCAAGAAGCAGGACGTGGTGGTGCTGGGCAGCCAGGAGGGCGC
CATGCACACCGCCCTGACCGGCGCCACCGAGGTGGACAGCGGCGACGGCAACCTGCTGTTCACCGGCCAC
CTGAAGTGCAGGCTGAAGATGGACAAGCTGCAGCTGAAGGGCATGAGCTACAGCATGTGCACCGGCAAGT
TCCAGATCGTGAAGGAGATCGCCGAGACCCAGCACGGCACCATCCTGATCAAGGTGGAGTACAAGGGCGA
GGACGCCCCCTGCAAGATCCCCTTCAGCACCGAGGACGAGAAGGGCAAGGCCCACAACGGCAGGCTGATC
ACCGCCAACCCCATCGTGATCGACAAGGAGAAGCCCGTGAACATCGAGGCCGAGCCCCCCTTCGGCGAGA
GCTACATCGTGGTGGGCGCCGGCGACAAGGCCCTGAAGCTGAGCTGGTTCAAGAAGGGCAGCAGCATCGG
CCAGATGTTCGAGAGCACCTACAGGGGCGCCAAGAGGATGGCCATCCTGGGCGAGACCGCCTGGGACTTC
GGCAGCGTGGGCGGCGTGTTCACCAGCATCGGCAAGGCCCTGCACCAGGTGTTCGGCGCCATCTACGGCG
CC

>KT825069.1 Dengue virus 1 isolate Malaysia 2015 envelope protein gene, partial cds
ATGCGATGCGTGGGAATAGGCAGCAGGGACTTCGTGGAAGGACTGTCAGGAGCAACTTGGGTAGACGTGG
TGTTGGAACATGGAAGTTGCGTCACTACCATGGCAAAAGACAAACCAACATTGGACATTGAACTCTTGAA
GACGGAAGTCACAAACCCTGCCGTCCTGCGCAAACTGTGCATTGAAGCTAAAATATCAAACACCACCACC
GACTCAAGATGTCCAACACAAGGAGAAGCCACACTGGTGGAAGAACAAGACGCGAACTTTGTGTGTCGAC
GAACGTTTGTGGACAGAGGCTGGGGCAATGGCTGTGGGCTCTTCGGAAAAGGAAGCCTTATAACGTGTGC
CAAGTTCAAGTGTGTGACAAAACTGGAAGGAAAAATAGTTCAATATGAAAACTTGAAATATTCAGTAATA
GTCACCGTCCACACTGGAGACCAGCACCAGGTGGGAAATGAAAGCACAGAACATGGGACAACTGCAACCA
TAACACCTCAAGCTCCTACGACAGAAATACAGCTGACCGACTACGGAGCTCTTACATTGGATTGTTCACC
TAGAACAGGACTGGACTTCAATGAAATGGTGTTGTTGACAATGAAAGAAAAATCATGGCTAGTCCACAAA
CAATGGTTTCTAGACCTACCACTGCCTTGGACCTCGGGAGCTTCAACATCACAAGAAACTTGGAACAGAC
AAGATTTGCTGGTGACATTTAAGACAGCTCATGCAAAGAAGCAGGAAGTAGTCGTACTAGGATCACAAGA
AGGAGCAATGCACACTGCGTTGACCGGAGCGACGGAAATCCAAACGTCTGGAACGACAACAATTTTTGCA
GGACACTTGAAATGTAGACTAAAGATGGACAAACTGACTCTAAAAGGGATGTCATATGTGATGTGCACAG
GCTCATTCAAGCTAGAGAAAGAAGTGGCTGAGACCCAGCATGGAACCGTTCTAGTGCAGATTAAATACGA
AGGAACAGATGCACCATGCAAGATCCCTTTTTCGACCCAAGATGAAAAAGGAGTAACCCAGAATGGAAGA
TTGATAACAGCCAACCCCATAGTCACTGACAAAGAAAAACCAGTCAACATTGAGGCAGAACCGCCTTTTG
GTGAGAGTTACATCGTGATAGGAGCGGGTGAAAAGGCTTTGAAACTAAGCTGGTTCAAGAAAGGAAGCAG
CATAGGGAAAATGTTTGAGGCAACTGCCAGAGGAGCACGAAGGATGGCCATACTGGGAGACACCGCATGG
GACTTTGGTTCTATAGGAGGAGTGTTCACGTCTGTTGGAAAATTAGTACACCAGATTTTTGGAACTGCAT
ATGGAGTTTTGTTCAGCGGTGTTTCCTGGACCATGAAAATAGGAATAGGGGTTCTGCTGACATGGCTAGG
ATTAAACTCAAGGAGCACGTCCCTTTCGATGACGTGCATTGCAGTCGGCCTAGTAACGCTATACTTAGGA
GTCATGGTTCAGGCG

>GQ357780.1 Dengue virus 2 isolate SG(EHI)DED221308 envelope protein (E) gene, partial cds
ATGCGTTGTATAGGAATATCAAATAGAGACTTTGTGGAAGGGGTTTCAGGAGGAAGCTGGGTTGATATAG
TCTTGGAACATGGAAGCTGTGTGACGACGATGGCGAAAAATAAACCAACATTGGATTTTGAACTGATAAA
AACAGAAGCCAAACATCCCGCCACTCTAAGGAAGTATTGTGTAGAGGCAAAGCTGACCAACACAACAACA
GCATCTCGCTGCCCAACACAAGGAGAACCTAGCCTAAATGAAGAACAGGACAAAAGATTCGTCTGCAAAC
ACTCCATGGTAGACAGAGGATGGGGAAATGGATGCGGATTATTTGGAAAGGGAGGCATCGTGACCTGTGC
AATGTTCACATGCAAAAAGAACATGGAAGGAAGAGTCGTGCAACCAGAAAACTTGGAGTACACCATCGTG
ATAACACCTCACTCAGGGGAAGAGAATGCAGTCGGAAATGACACAGGAAAACATGGCAAGGAAATTAAAG
TAACACCACAGAGTTCCATCACAGAAGCAGAACTAACAGGCTATGGCACTGTCACGATGGAATGCTCTCC
GAGAACGGGTCTCGACTTCAATGAGATGGTGTTGCTGCAAATGGAAAACAAGGCTTGGCTGGTGCACAGG
CAATGGTTCTTAGACCTGCCGTTACCATGGCTGCCCGGAGCAGACACACAAGGATCAAATTGGATACAGA
AGGAGACACTGGTCACTTTCAAAAATCCCCATGCAAAGAAACAGGATGTTGTTGTTTTAGGATCCCAAGA
AGGGGCCATGCACACGGCACTCACAGGGGCCACGGAAATCCAGATGTCATCAGGAAACTTACTGTTCACA
GGACATCTTAAGTGCAGGCTGAGAATGGACAAACTACAGCTCAAAGGAATGTCATATTCCATGTGTACAG
GAAAGTTCAAAGTTGTGAAGGAAATAGCAGAAACACAACATGGAACAATAGTTATTAGAGTACAATATGA
AGGGGACGGTTCTCCGTGCAAGATCCCTTTTGAAATAATGGACTTGGAAAAAAGGCATGTCTTAGGTCGC
TTGATTACAGTCAACCCAATTGTCACAGAAAAAGACAACCCAGTCAACATAGAAGCAGAACCTCCATTTG
GAGACAGCTACATCATTATAGGAGTAGAACCGGGACAACTGAAGCTCAGCTGGTTTAAGAAAGGAAGTTC
TATTGGCCAAATGTTTGAGACAACAATGAGAGGAGCGAAGAGAATGGCCATTTTAGGTGACACAGCTTGG
GATTTTGGATCCCTGGGAGGAGTGTTCACATCCATAGGAAAGGCCCTCCACCAAGTCTTTGGAGCTATCT
ATGGGGCTGCCTTCAGCGGGGTTTCATGGACTATGAAAATCCTCATAGGAGTCGTCATCACATGGATAGG
AATGAATTCACGCAGCACCTCACTGTCTGTGTCACTAGTATTAGTGGGGGTCGTGACATTGTATTTGGGA
GTTATGGTGCAGGCC

>KP292915.1 Dengue virus 4 isolate DENV4/VN/Hue422/2013 envelope protein gene, partial cds
ATGCGATGCGTGGGAGTGGGAAACAGAGACTTTGTGGAAGGAGTCTCAGGTGGAGCATGGGTCGATCTGG
TGCTAGAACATGGAGGATGTGTCACAACCATGGCCCAGGGAAAGCCAACCTTGGATTTTGAACTGATCAA
GACAACAGCCAAGGAAGTGGCTCTATTAAGAACCTATTGCATTGAAGCTTCCATATCAAACATAACCACG
GCAACAAGATGTCCAACGCAAGGAGAGCCTTACCTCAAAGAGGAACAAGATCAACAGTACATCTGTCGGA
GAGATGTGGTAGATAGAGGGTGGGGCAACGGCTGTGGCCTGTTTGGGAAAGGAGGAGTTGTGACATGTGC
GAAGTTTTCATGCTCGGGAAAAATAACGGGCAACTTAGTCCAAATTGAAAACCTTGAATACACGGTGGTT
GTGACAGTCCACAATGGAGACACCCATGCTGTAGGAAACGACACATCCAACCACGGAGAGACAGCTACGA
TAACCCCTAGGTCACCATCGGTTGAAGTTAAATTACCAGACTATGGAGAATTGACACTTGACTGTGAACC
TAGGTCCGGAATTGACTTTAATGAGATGATCCTGATGAAAATGAAAACGAAAACGTGGCTCGTGCACAAG
CAATGGTTCTTGGATCTACCTCTACCATGGACAGCCGGAGCAGACACGTCAGAAGTTCACTGGAATCACA
AAGAGAGAATGGTGACATTCAAGGTTCCTCATGCCAAGAGACAGGATGTGACAGTGCTAGGATCTCAAGA
AGGGGCCATGCATTCAGCCCTCGCCGGAGCCACAGAAGTGGATTCCGGTGATGGAAACCATATGTTTGCA
GGACACTTGAAATGTAAAGTTCGCATGGAAAAGTTGAGGATCAAGGGAATGTCATACACGATGTGCTCAG
GAAAATTCTCAATTGATAAAGAGATGGCAGAAACACAGCATGGAACAACAGTGGTAAAGGTCAAGTATGA
GGGTACTGGAGCTCCATGTAAAGTTCCCATAGAGATAAGAGATGTGAACAAGGAAAAAGTGGTAGGGCGC
ATCATCTCATCCACCCCTTTTGCTGAGAATACCAACAGTGTGACCAATATAGAATTGGAACCTCCTTTTG
GGGATAGCTACATAGTGATAGGTGTGGGAGACAGTGCATTAACACTCCATTGGTTCAGGAAAGGGAGCTC
CATTGGTAAGATGTTTGAGTCCACATACAGAGGTGCAAAGCGCATGGCTATTCTAGGTGAAACAGCTTGG
GATTTTGGTTCTGTTGGTGGACTGCTCACGTCACTAGGAAAGGCTGTACACCAGGTTTTTGGCAGTGTGT
ATACAACTATGTTTGGAGGAGTCTCATGGATGGTCAGAATCCTAATCGGGCTCTTAGTGTTGTGGATTGG
CACGAATTCAAGAAACACTTCAATGGCTATGTCGTGCATAGCTGTTGGAGGAATCACCCTGTTCCTGGGC
TTCACAGTTCATGCA

>DQ265133.1 Dengue virus type 1 isolate D1.Myanmar.49440.30/02 nonfunctional polyprotein gene, partial sequence
ATGCGATGCGTGGGAATAGGCAGCAGGGACTTCGTGGAAGGACTGTCAGGAGCAACTTGGGTAGATGTGG
TACTGGAACATGGAAGTTGCGTCACCACCATGGCAAAAGACAAACCAACATTGGACATTGAACTCTTGAA
GACGGTAGTCACAAACCCTGCCGTCCTGCGCAAACTGTGCATTGAAGCTAAAATATCAAACACCACCACT
GACTCAAGATGTCCAACACAAGGAGAAGCCACACTGGTGGAAGAACAAGACGCGAACTTTGTGTGTCGAC
GAACGTTTGTGGACAGAGGCTGGGGCAACGGCTGTGGGCTCTTCGGAAAAGGAAGCCTAATAACGTGTGC
TAAGTTCAAGTGTGTGACAAAACTGGAAGGAAAGATAGTCCAATATGAAAACTTGAAATATTCAGTAATA
GTCACCGTCCACACTGGAGACCAGCACCAGGTGGGAAATGAAAGCACAGAGCATGGGACAACTGCAACTA
TAACACCTCAAGCTCCTACAACGGAAATACAGCTGACCGACTACGGAGCTCTTACATTGGATTGTTCACC
TAGAACAGGACTAGACTTTAATGAAATGGTGTTGTTGACAATGAAAGAAAAATCATGGCTAGTCCACAAA
CAATGGTTTTTAGACCTACCACTGCCTTGGACCTCGGGAGCTTCAACATCACAAGAAACTTGGAACAGAC
AAGATTTGCTGGTGACATTTAAGTCAGCTCATGCAAAGAAGTAGGAAGTAGTCGTACTAGGATCACAAGA
AGGAGCAATGCACACTGCGTTGACCGGAGCGACAGGAATCCAAACGTCTGGAACGACAACAATTTTTGCT
GGACACTTGAAATGTAGACTAAAGATGGACAAACTGACTCTAAAAGGGATGTCATATGTGATGTGCACAG
GCTCATTCAAGCTAGAGAAAGAAGTGGCTGAGACCCGGCATGGAACCGTTCTAGTGCAGATTAAATACGA
AGGAACAGATGCACCATGCAAGATCCCTTTTTCGACCCAAGATGAAAAAGGAGTAACCCAGAATGGGAGA
TTGATAACAGCTAACCCCATAGTCACTGACAAAGAAAATCCAGTCAACATTGAGGCAGAACCGCCTTTTG
GTGAGAGTTACATCGTGATAGGAGCAGGTGAAAAAGCTTTGAAACTAAGCTGGTTCAAGAAAGGAAGCAG
CATAGGGAAAATGTTTGAGGCAACTGCCAGAGGAGCACGAAGGATGGCCATACTGGGAGGCACCGCATGG
GACTTTGGTTCTATAGGGGGAGTGTTCACGTCTGTTGGAAAATTGGTACACCAGATTTTTGGAACTGCAT
ATGGAGTTTTGTTCAGCGGTGTTTCCTGGACCATGAAAATAGAAATAGGGGTTCTGCTGACATGGCTAGG
ATTAAACTCAAGGAGCACGTTCCTTTCGATGACGTGCATTGCAGTTGGCCTAGTAACACTATACTTAGGA
GTCATGGTTCAGGCG

>HJ958815.1 Sequence 330 from patent US 8715694
ATGAGGTGCGTGGGCGTGGGCAACAGGGACTTCGTGGAGGGCCTGAGCGGCGCCACCTGGGTGGACGTGG
TGCTGGAGCACGGCGGCTGCGTGACCACCATGGCCAAGAACAAGCCCACCCTGGACTTCGAGCTGATCAA
GACCACCGCCAAGGAGGTGGCCCTGCTGAGGACCTACTGCATCGAGGCCAGCATCAGCAACATCACCACC
GCCACCAGGTGCCCCACCCAGGGCGAGGCCATCCTGCCCGAGGAGCAGGACCAGAACTACGTGTGCAAGC
ACACCTACGTGGACAGGGGCTGGGGCAACGGCTGCGGCCTGTTCGGCAAGGGCAGCCTGGTGACCTGCGC
CAAGTTCACCTGCAAGAAGAACATGGAGGGCAACATCGTGCAGCCCGAGAACCTGGAGTACACCATCGTG
ATCACCCCCCACACCGGCGACCAGCACCAGGTGGGCAACGACACCCAGGGCGTGACCGTGGAGATCACCC
CCCAGGCCAGCACCGTGGAGGCCATCCTGCCCGAGTACGGCACCCTGGGCCTGGAGTGCAGCCCCAGGAC
TGGCCTGGACTTCAACAGGGTGGTGCTGCTGACCATGAAGAAGAAGAGCTGGCTGGTGCACAAGCAGTGG
TTCCTGGACCTGCCCCTGCCCTGGACCGCCGGCGCCGACACCAGCGAGGTGCACTGGAACCACAAGGAGA
GGATGGTGACCTTCAAGAACGCCCACGCCAAGAGGCAGGACGTGACCGTGCTGGGCAGCCAGGAGGGCGC
CATGCACAGCGCCCTGGCCGGCGCCACCGAGATCCAGATGAGCAGCGGCAACCTGCTGTTCACCGGCCAC
CTGAAGTGCAGGCTGAAGATGGACAAGCTGCAGCTGAAGGGCGTGAGCTACGTGATGTGCACCGGCAGCT
TCAAGCTGGAGAAGGAGGTGGCCGAGACCCAGCACGGCACCGTGCTGGTGCAGGTGAAGTACGAGGGCAC
CGACGCCCCCTGCAAGATCCCCTTCAGCACCGAGGACGGCCAGGGCAAGGCCCACAACGGCAGGCTGATC
ACCGTGAACCCCATCGTGATCGACAAGGAGAAGCCCGTGAACATCGAGCTGGAGCCCCCCTTCGGCGAGA
GCTACATCGTGGTGGGCGCCGGCGAGAAGGCCCTGAAGCTGAGCTGGTTCAAGAAGGGCAGCAGCATCGG
CAAGATGTTCGAGGCCACCGCCAGGGGCGCCAAGAGGATGGCCATCCTGGGCGAGACCGCCTGGGACTTC
GGCAGCGTGGGCGGCCTGCTGACCAGCCTGGGCAAGGCCGTGCACCAGGTGTTCGGCGCCATCTACGGCG
CC

>KF041248.1 Dengue virus 3 isolate D3/Pakistan/33694/2006 envelope protein gene, partial cds
ATGAGATGTGTGGGAGTGGGAAACAGAGATTTTGTGGAAGGTCTGTCAGGAGCTACGTGGGTTGACGTGG
TGCTAGAGCACGGGGGGTGTGTGACCACCATGGCTAAGAACAAGCCCACGCTGGATATAGAGCTTCAGAA
GACCGAGGCCACCCAACTGGCGACCCTAAGGAAGCTATGCATTGAGGGGAAAATCACCAACATAACAACT
GACTCAAGATGTCCTACCCAAGGGGAAGCGGTTTTGCCTGAGGAGCAGGACCAGAACTACGTGTGTAAGC
ATACATACGTAGACAGAGGCTGGGGGAACGGTTGTGGTTTGTTTGGCAAGGGAAGCTTGGTAACATGTGC
GAAATTTCAATGCCTGGAACCGATAGAGGGAAAAGTGGTGCAATATGAGAACCTCAAATACACCGTCATC
ATTACAGTGCACACAGGAGACCAACACCAGGTGGGAAATGAAACGCAGGGAGTCACGGCTGAGATAACGC
CTCAGGCATCAACTACTGAAGCCATCTTGCCTGAATATGGAACCCTTGGGCTAGAATGCTCACCACGGAC
AGGTTTGGATTTCAATGAAATGATCTTACTAACAATGAAGAACAAAGCATGGATGGTACACAGACAATGG
TTTTTTGACCTACCTCTACCATGGACATCAGGAGCTACAACAGAAACACCAACTTGGAACAGGAAGGAGC
TCCTTGTGACATTCAAAAATGCACATGCGAAAAAACAAGAAGTGGTTGTCCTTGGATCGCAAGAGGGAGC
AATGCATACCGCACTGACAGGAGCCACAGAAATCCAAAACTCAGGAGGCACAAGCATTTTTGCGGGGCAC
TTAAAGTGCAGACTTAAGATGGACAAATTGGAACTCAAGGGGATGAGCTATGCAATGTGCACGAATACCT
TTGTGTTGAAGAAAGAAGTCTCAGAAACGCAGCATGGGACAATACTCATTAAGGTCGAGTACAAAGGGGA
AGATGCACCTTGCAAGATTCCTTTCTCCACAGAGGATGGACAAGGGAAAGCTCACAATGGCAGACTGATC
ACAGCCAACCCAGTGGTGACTAAGAAGGAGGAGCCTGTTAACATTGAGGCTGAACCTCCTTTTGGGGAAA
GTAATATAGTAATTGGAATTGGAGAGAATGCTTTGAAAATCAACTGGTACAAGAAGGGAAGCTCTATTGG
GAAGATGTTCGAGGCCACTGCCAGAGGTGCAAGGCGCATGGCCATCTTGGGAGACACAGCTTGGGACTTT
GGATCAGTGGGTGGTGTTCTGAACTCATTAGGCAAAATGGTGCACCAAATATTCGGAAGTGCTTACACAG
CCCTATTCAGTGGAGTCTCTTGGGTGATGAAAATTGGAATAGGTGTCCTCTTGACTTGGATAGGGTTGAA
TTCAAAAAACACATCCATGTCATTTTCATGTATTGCGATAGGAATCATCACACTCTATCTGGGAGCTGTG
GTACAAGCT

>KY817545.1 Aedes albopictus voucher Sarawak pool 85 cytochrome oxidase subunit 1 (CO1) gene, partial cds; mitochondrial
TCCTGGTATATTTATTGGAAATGATCAAATTTATAATGTAATTGTTACTGCTCATGCTTTTATTATAATT
TTTTTTATAGTAATACCTATCATAATTGGAGGATTTGGAAACTGACTAGTACCCTTAATACTAGGAGCCC
CTGATATAGCTTTTCCTCGAATAAATAATATAAGTTTTTGAATATTACCCCCCTCTTTAACACTGCTGCT
TTCTAGTTCTATAGTAGAAAACGGAGCTGGAACAGGGTGAACGGTTTATCCTCCTCTTTCTTCTGGAACA
GCTCATGCTGGGGCTTCAGTTGATTTAGCAATTTTTTCTTTACATTTAGCGGGAATCTCATCTATTTTAG
GAGCAGTAAATTTTATTACAACTGTAATTAATATACGATCAGCTGGTATTACTCTTGATCGACTACCTTT
ATTTGTGTGATCAGTAGTAATTACAGCTATTTTATTACTTCTTTCTCTACCTGTATTAGCCGGAGCTATT
ACTATATTATTAACAGACCGAA

>KY586881.1 Dengue virus isolate Ser4_Thailand_nonBKK_Seq24 polyprotein gene, complete cds
AAAAATGAACCAACGAAAGAAGGTGGCTAGACCACCTTTCAATATGCTGAAACGCGAGAGAAACCGCGTA
TCAACCCCTCAAGGGTTGGTGAAGAGATTCTCGACTGGACTTTTTTCCGGGAAAGGACCCTTACGGATGG
TGTTGGCATTCATCACGTTTTTGAGAGTTCTTTCCATCCCACCAACAGCAGGGATTCTAAAAAGATGGGG
ACAGTTAAAGAAAAACAAGGCCATAAGGATACTAACTGGATTCAGGAAGGAGATAGGCCGCATGCTGAAC
ATCTTGAATGGAAGGAAAAGGTCAACAATAACATTGCTGTGCTTGATTCCCACTGTAATGGCGTTTCACT
TGTCAACGAGAGATGGTGAACCCCTCATGATAGTGGCGAAACACGAAAGGGGGAGACCTCTCTTGTTTAA
GACAACAGAAGGAATCAATAAGTGCACTCTTATTGCCATGGACCTGGGTGAGATGTGCGAGGACACCGTC
ACGTATAAATGCCCCTTACTGGTCAATACCGAACCTGAAGACATTGATTGCTGGTGCAATCTCACGTCTG
CCTGGGTTATGTATGGGACATGCACCCAAAGTGGAGAACGAAGGCGAGAGAAGCGCTCAGTAGCTCTAAC
ACCACATTCAGGAATGGGATTGGAAACAAGGGCTGAAACATGGATGTCATCGGAAGGAGCTTGGAAACAC
GCCCAGAGGGTAGAGAGTTGGATACTCAGAAACCCAGGATTCGCGCTCTTGGCAGGGTTTATGGCCTACA
TGATCGGGCAAACAGGAATCCAGCGAACAGTCTTTTTCATTCTAATGATGTTGGTCGCCCCATCTTACGG
AATGCGATGCGTAGGAGTAGGGAACAGAGACTTCGTAGAAGGAGTCTCAGGTGGAGCATGGGTCGATCTG
GTGCTGGAACATGGAGGATGTGTCACAACCATGGCCCAGGGAAAGCCAACCTTGGATTTTGAACTGATCA
AGACAACAGCCAAGGAAGTGGCCCTGTTAAGAACCTATTGCATTGAAGCTTCCATATCAAACATAACTAC
GGCAACAAGATGTCCAACGCAAGGAGAGCCTTACCTCAAAGAGGAACAAGATCAACAGTACATCTGCCGG
AGAGACATGGTAGATAGAGGGTGGGGCAACGGCTGTGGCTTGTTTGGGAAGGGAGGGGTTGTGACATGTG
CGAAGTTTTCATGCTTGGGAAAGATAACGGGCAACTTAGTCCAAATTGAGAACCTTGAATACACAGTGGT
TGTAACAGTCCACAATGGAGACACCCACGCTGTAGGAAATGACACATCTAACCATGGAGTGACGGCCACG
ATAACTCCCAGGTCACCATCGGTTGAAGTCAAAYTACCGGACTATGGAGAATTGACACTTGACTGTGAAC
CTAGGTCTGGAATTGACTTTAATGAGATGATTCTGATGAAAATGAAAACGAARACGTGGCTCGTGCACAA
GCAATGGTTTTTGGATCTACCTCTACCATGGACAACAGGAGCAGACACGTTAGAAGTTCACTGGAATCAC
AAAGAGAGGATGGTGACATTCAAGGTTCCTCATGCCAAGAGACAGGATGTGACAGTGCTAGGATCTCAGG
AAGGAGCCATGCATTCAGCCCTCGCCGGAGCCACAGAAGTGGATTCCGGTGATGGAAACCATATGTTTGC
AGGACACTTAAAGTGTAAAATTCGTATGGAAAAGTTGAGGATCAAGGGAATGTCATACACGATGTGCTCA
GGAAAGTTCTCAATTGATAAAGAGATGGCAGAAACACAACATGGAACAACAGTGGTAAAGGTCAAGTATG
AGGGTACTGGAGCTCCATGTAAAGTTCCCATAGAGATAAGAGATGTGAACAAGGAAAAAGTGGTTGGGCG
CATCATCTCATCCACCCCTTTTGCTGAGAACACCAACAGTGTGACCAATATAGAATTGGAACCTCCTTTT
GGAGATAGCTACATAGTGATAGGTGTGGGAGACAGTGCATTAACACTCCATTGGTTCAGGAAAGGGAGCT
CCATTGGCAAGATGTTTGAATCCACATACAGAGGTGCAAAGCGCATGGCCATTCTAGGTGAAACAGCTTG
GGATTTTGGTTCCGTTGGTGGACTGCTCACGTCATTGGGAAAGGCTGTACACCAGGTTTTTGGCAGTGTG
TACACAACTATGTTTGGAGGAGTCTCATGGATGGTCAGAATCCTAATCGGACTCTTAGTGTTGTGGATTG
GCACGAATTCAAGAAACACTTCAATGGCTATGTCGTGCATAGCTGTTGGAGGAATCACYCTGTTTCTGGG
CTTCACAGTCCATGCAGATATGGGTTGTGTGGTGTCATGGAGTGGGAAAGAGTTGAAATGTGGAAGCGGA
ATCTTTGTAATTGACAACGTGCACACTTGGACAGAACAGTACAAATTTCAACCAGAGTCTCCAGCGCGAC
TGGCATCGGCAATACTGAATGCCCACAAAGAWGGGGTCTGTGGAATTAGATCAACCACGAGGCTGGAAAA
TGTCATGTGGAAGCAAATAACCAATGAGTTAAACTATGTTCTCTGGGAAGGAGGACATGACCTTACTGTA
GTGGCCGGGGATGTGAAAGGGGTGTTGTCCAAAGGCAAGAGAGCACTCGCACCTCCAGTGAATGACCTGA
AATATTCATGGAAGACATGGGGGAAGGCAAAGATCTTTACTCCAGAAACAAGAAACAGCACATTTTTGGT
GGACGGACCAGACACCTCCGAATGCCCCAATGAACGAAGAGCATGGAACTTTCTTGAGGTGGAAGACTAT
GGATTTGGCATGTTCACGACCAACATATGGATGAAATTTCGAGAAGGAAGTTCAGAAGTGTGTGACCATA
GGCTGATGTCGGCAGCAATCAAAGACCAGAAAGCTGTGCATGCTGATATGGGCTATTGGATAGAGAGCTC
AAAAAACCAGACCTGGCAGATAGAAAAGGCATCCCTCATAGAAGTGAAAACATGTCTGTGGCCCAAGACC
CACACATTGTGGAGCAATGGAGTGCTGGAAAGCCAGATGCTCATCCCAAAAGCATATGCAGGCCCTATTT
CACAGCACAACTATCGCCAGGGCTATGCCACGCAGACCGCGGGCCCATGGCACTTGGGCAAATTGGAGAT
AGACTTTGGAGAATGCCCCGGAACAACAGTCACTGTACAAGAGGATTGTGACCATAGAGGCCCATCTTTG
AGGACCACCACTGCATCTGGAAAATTGGTCACGCAGTGGTGCTGCCGCTCCTGCACGATGCCTCCCTTAA
GATTTTTGGGAGAGGATGGATGCTGGTATGGGATGGAAATCAGGCCCTTGAATGAAAAAGAAGAGAACAT
GGTCAAATCACAGGTATCAGCCGGACAGGGTACATCAGAGACTTTTTCTATGGGGCTGTTGTGCCTGACT
TTGTTTGTGGAAGAATGCTTGAGGAGAAGAGTCACCAGGAAACACATGATATTGGTTGTGGTGACCACCC
TTTGTGCCATCATTTTAGGAGGTCTCACATGGATGGACTTACTGCGTGCCCTTATCATGCTAGGGGACAC
CATGTCTGGTAGAATGGGGGGACAGATTCATCTAGCCATCATGGCAGTGTTCAAGATGTCACCAGGATAC
GTGTTGGGTATATTTCTGAGGAAACTCACCTCAAGAGAGACAGCACTGATGGTAATAGGAATGGCCATGA
CAACGGTGCTTTCAATTCCACATGACCTTATGGAATTTATTGATGGAATATCATTAGGGTTAATCTTATT
AAAAATGGTAACACATTTTGACAACACTCAAGTGGGAACCTTAGCCCTTGCCTTGACTTTCATAAAATCA
ACAATGCCATTGGTCATGGCTTGGAGGACCATAATGGCTGTGTTGTTTGTGGTCACACTCATTCCTCTAT
GTAGGACAAGCTGTCTTCAAAAGCAGTCCCATTGGGTGGAAATAACAGCACTCATCCTGGGAGCCCAGGC
TCTGCCAGTATACCTAATGACTCTCATGAAAGGAGCCTCAAAAAGATCTTGGCCCCTTAACGAGGGTATA
ATGGCTGTGGGCTTGGTCAGTCTCTTAGGAAGCGCCCTTCTAAAGAATGATGTCCCTTTAGCTGGCCCAA
TGGTGGCAGGAGGCTTACTTCTGGCAGCCTACGTGATGAGCGGCAGCTCAGCAGACCTGTCACTAGAGAA
GGCTGCCAATGTGCAGTGGGATGAGATGGCAGACATAACAGGCTCAAGCCCAATCATAGAAGTGAAGCAG
GATGAAGATGGCTCTTTCTCCATACGGGACGTCGAGGAAACCAACATGATTACCCTCCTGGTGAAACTGG
CACTGATAACAGTGTCAGGTCTCTACCCCTTGGCAATTCCAGTCACAATGACCCTATGGTACATGTGGCA
AGTGAAAACACAAAGATCAGGAGCCCTGTGGGACGTTCCCTCACCTGCTGCCGCTCAGAAAGCTACACTG
ACTGAGGGAGTATACAGGATCATGCAAAGAGGGTTGTTTGGGAAAACCCAGGTTGGAGTAGGGATACACA
CGGAAGGTGTGTTTCATACAATGTGGCATGTAACAAGAGGATCAGTGATTTGCCATGAGAGTGGGAGACT
GGAGCCATCTTGGGCTGACGTCAGGAACGACATGATATCATACGGTGGGGGATGGAGGCTTGGAGACAAA
TGGGACAAAGAAGAAGATGTTCAAGTTCTAGCTATAGAACCAGGAAAAAATCCGAAACATGTCCAAACGA
AACCCGGCCTCTTCAAAACCCTCACTGGAGAAATTGGAGCAGTAACATTGGACTTCAAACCCGGAACATC
CGGTTCTCCCATCATTAACAGGAAAGGAAAAGTCATCGGACTCTACGGAAATGGGGTAGTTACCAAATCA
GGTGATTACGTTAGTGCCATAACACAAGCTGAAAGAATTGGTGAGCCAGACTATGAAGTGGATGAGGACA
TTTTCCGAAAGAAAAGATTAACTATAATGGATTTACATCCCGGAGCCGGAAAGACAAAAAGAATCCTCCC
ATCAATAGTTAGAGAAGCCTTAAAAAGGAGGCTGCGAACCTTGATTCTGGCTCCCACGAGAGTGGTGGCG
GCCGAAATGGAAGAAGCGCTACGTGGACTGCCAATCCGTTATCAGACCCCAGCTGTGAAATCAGAACACA
CAGGAAGAGAGATCGTAGACCTCATGTGTCATGCAACCTTTACAACAAGACTTTTATCATCAACCAGGGT
TCCAAATTACAACCTCATAGTGATGGATGAAGCGCATTTCACAGACCCTTCTAGTGTTGCAGCTAGAGGA
TATATCTCAACCAGGGTGGAAATGGGAGAGGCTGCAGCTATCTTTATGACTGCAACCCCTCCTGGAACGA
CAGATCCCTTCCCCCAGAGCAACAGCCCAATAGAAGACATCGAGAGAGAAATCCCAGAAAGGTCATGGAA
CACAGGGTTTGACTGGATAACGGACTACCAAGGGAAAACTGTGTGGTTTGTTCCCAGCATAAAAGCTGGA
AATGACATTGCAAATTGCTTGAGAAAATCGGGAAAGAAGGTCATCCAATTGAGCAGGAAAACCTTCGATA
CAGAGTATCCAAAAACGAAACTCACGGACTGGGATTTTGTGGTTACCACAGACATATCTGAAATGGGGGC
CAATTTTAGAGCTGGGAGAGTGATAGACCCCAGGAGATGCCTCAAGCCAGTTATCTTAACTGATGGGCCA
GAGAGAGTTATTTTAGCTGGTCCCATTCCAGTGACTCCAGCAAGCGCTGCTCAGAGAAGAGGGCGAATAG
GTAGGAACCCAGCACAAGAAGATGACCAGTATGTCTTCTCCGGAGACCCACTAAGGAATGATGAAGATCA
TGCCCACTGGACTGAAGCAAAGATGCTTCTTGATAATATCTACACCCCAGAAGGGATCATTCCAACACTG
TTTGGTCCAGAAAGGGAAAAAACCCAAGCCATTGACGGAGAGTTCCGCCTCAGAGGGGAACAAAGGAAGA
CCTTTGTAGAATTAATGAGGAGAGGAGACCTTCCGGTGTGGCTGAGCTACAAGGTAGCTTCTGCTGGTAT
CTCTTACAAAGACCGGGAATGGTGCTTCACGGGGGAAAGGAACAACCAAATTTTGGAAGAAAACATGGAG
GTTGAAATTTGGACTAGAGAGGGAGAGAAGAAAAAACTCAGGCCAAAATGGTTGGATGCACGTGTTTACG
CTGATCCCATGGCTTTGAAGGATTTCAAGGAGTTTGCCAGTGGAAGAAAGAGTATAACCCTCGACATCTT
GACAGAAATTGCCAGTTTGCCAACGTACCTTTCCTCCAGGGCTAAGCTTGCCCTTGACAACATAGTCATG
CTCCACACAACAGAAAGAGGAGGGAAGGCCTACCAACACGCTCTGAACGAACTCCCAGAGTCACTAGAAA
CACTCATGCTTGTAGCTTTATTAGGAGCCATGACAGCAGGCATCTTCCTATTCTTCATGCAAGGAAAAGG
AATAGGAAAATTGTCAATGGGTTTGATAGCCATTGCGGTAGCTAGTGGCTTACTCTGGGTGGCAGAAATC
CAGCCCCAATGGATAGCGGCCTCAATCATATTGGAGTTTTTTCTCATGGTGCTGTTGGTACCAGAACCAG
AAAAACAAAGGACCCCACAAGACAATCAATTGATCTACGTCATATTGACCATTCTCACTATTATTGCTCT
CGTGGCAGCCAATGAGATGGGGCTAATTGAAAAAACAAAAACGGATTTTGGGTTTTACCAGGTGAAAACA
GAAACCACCATCCTTGATGTGGACTTAAGACCAGCTTCAGCATGGACGCTCTATGCAGTAGCCACCACTA
TCTTGACTCCCATGCTGAGGCACACCATAGAAAACACGTCTGCAAACTTATCCTTGGCGGCCATTGCTAA
CCAAGCAGCCGTCTTGATGGGGCTTGGAAAAGGATGGCCGCTCCACAGAATGGACCTCGGTGTGCCGCTA
TTGGCAATGGGATGCTATTCCCAAGTGAACCCAACAACTTTAACAGCATCCTTAGTCATGCTTCTGGTCC
ATTATGCAATAATAGGTCCAGGATTGCAGGCCAAAGCCACAAGAGAGGCTCAAAAAAGGACAGCTGCTGG
GATCATGAAGAACCCCACAGTGGACGGGATAACAGTTATAGATCTAGAACCAATATCCTATGACCCAAAA
TTTGAGAAGCAGCTGGGGCAAGTTATGCTACTAGTTCTGTGCGCTGGACAGCTACTCTTGATGAGAACAA
CATGGGCCTTTTGTGAAGTCTTGACTTTGGCCACAGGACCAATCTTGACCTTGTGGGAAGGCAACCCGGG
AAGGTTTTGGAACACGACAATAGCCGTGTCCACTGCCAACATTTTCAGGGGAAGCTACTTGGCGGGAGCT
GGATTGGCCTTTTCGCTCATAAAGAATGCACAAACCCCCAGGAGGGGAACTGGGACCACAGGAGAGACAC
TGGGAGAGAAATGGAAGAGACAGCTAAACTCGCTAGATAGGAAGGAGTTTGAAGAGTACAAAAGAAGTGG
AATACTAGAAGTGGACAGGACTGAAGCCAAGTCTGCCCTAAAAGATGGGTCCAAAATCAAGTACGCAGTG
TCCAGAGGGACCAGCAAGATTAGATGGATTGTTGAAAGAGGGATGGTAAAGCCAAAAGGGAAAGTTGTGG
ATCTTGGTTGCGGAAGGGGAGGATGGTCGTACTATATGGCGACACTCAAGAACGTGACCGAGGTGAAAGG
GTATACAAAAGGAGGTCCAGGACATGAGGAACCGATTCCCATGGCTACCTATGGCTGGAACTTGGTCAAA
CTCCATTCAGGGGTTGACGTGTTCTACAAACCCACTGAGCAAGTGGACACTCTGCTCTGTGATATTGGGG
AGTCATCCTCTAATCCGACGATAGAGGAAGGAAGAACATTACGAGTTTTAAAGATGGTGGAGCCATGGCT
CTCTTCAAAACCTGAATTCTGCATCAAAGTCCTCAATCCCTACATGCCAACAGTCATAGAGGAGCTGGAG
AAACTGCAGAGACGACATGGTGGAAGTCTTGTCAGATGCCCGCTGTCCAGGAATTCCACTCATGAGATGT
ATTGGGTGTCAGGTGTGTCAGGAAACATCGTGAGTTCTGTGAACACAACATCAAAGATGTTGTTGAACAG
ATTTACCACAAGGCACAGGAAACCCACTTATGAGAAGGACGCAGACCTTGGAGCAGGAACGAGAAGTGTC
TCCACCGAAACAGAAAAACCAGACATGACAATCATCGGGAGAAGACTCCAGCGATTGCAAGAAGAGCACA
AAGAAACTTGGCACTATGATCATGAAAATCCATACAGAACCTGGGCGTATCATGGAAGCTATGAAGCTCC
TTCGACAGGCTCAGCATCCTCCATGGTGAACGGGGTAGTTAAACTGCTGACAAAACCCTGGGACGTGGTT
CCAATGGTGACCCAGTTGGCTATGACAGATACAACCCCCTTTGGGCAACAGAGAGTGTTCAAGGAGAAGG
TTGACACCAGAACACCACAGCCAAAACCCGGTACACGAGTAATCATGACCACGACAGCCAACTGGCTGTG
GACTCTCCTCGGGAGGAAGAAAAATCCCAGACTGTGCACAAGGGAAGAATTCATCTCAAAAGTTAGGTCA
AATGCAGCCATAGGCGCAGTCTTTCAGGAAGAACAGGGATGGACATCAGCCAGTGAAGCAGTGAATGACA
GCCGATTTTGGGAACTGGTTGACAAAGAAAGGGCTCTGCACCAGGAAGGGAAATGTGAATCATGTGTCTA
TAACATGATGGGAAAACGTGAAAAGAAATTAGGAGAATTTGGCAGAGCCAAGGGAAGCCGAGCAATCTGG
TACATGTGGCTGGGAGCGCGGTTTCTGGAATTTGAAGCCCTGGGCTTTTTGAATGAAGATCACTGGTTTG
GCAGGGAAAACTCATGGAGTGGAGTGGAAGGGGAAGGTCTGCATAGGTTGGGATACATCTTGGAGGACAT
AGACAAGAAGGATGGAGATCTGATATATGCTGATGACACAGCAGGCTGGGACACAAGAATCACTGAAGAT
GACCTTCTGAATGAAGAGCTGATCACGGAACAGATGGCCCCCCATCATAAAATCCTAGCTAAAGCCATTT
TCAAACTAACTTATCAAAACAAAGTGGTGAAAGTCCTCAGACCTACACCGAAAGGAGCAGTGATGGACAT
TATATCCAGGAAAGATCAAAGAGGTAGTGGACAGGTTGGAACATATGGTTTGAACACATTCACCAACATG
GAAGTACAACTCATCCGCCAAATGGAAGCTGAAGGAGTCATTACACGAGATGACATGCATAACCCAAAAG
GGTTGAAGGAAAGAGTTGAGAAATGGCTGAAAGAGTGTGGTGTCGACAGGTTAAAGAGGATGGCAATTAG
TGGAGACGATTGTGTGGTGAAGCCTCTAGATGAGAGGTTCAGCACTTCYCTCCTCTTTTTGAACGACATG
GGAAAGGTGAGGAAAGACATTCCGCAATGGGAACCATCCAAGGGATGGAAAAACTGGCAAGAGGTTCCTT
TTTGCTCCCACCATTTTCACAAGATCTTCATGAAGGATGGCCGTTCACTGGTCGTTCCATGTAGAAACCA
GGATGAACTAATAGGGAGAGCCAGAATCTCGCAAGGGGCTGGATGGAGTTTAAGAGAAACGGCCTGTCTG
GGCAAAGCTTACGCCCAGATGTGGTCGCTCATGTACTTTCATAGAAGGGACCTACGTTTAGCCTCCATGG
CTATATGCTCAGCAGTCCCAACGGAATGGTTTCCAACAAGCAGAACAACATGGTCAATCCACGCTCATCA
TCAGTGGATGACTACTGAAGATATGCTAAAAGTGTGGAACAGAGTGTGGATAGAAGACAACCCTAATATG
ATTGACAAAACTCCAGTTCACTCGTGGGAAGACATACCTTACCTAGGGAAAAGAGAGGATTTGTGGTGTG
GATCCTTGATTGGACTCTCTTCTAGGGCCACCTGGGCTAAGAACATTCACACAGCCATAACCCAGGTCAG
GAACCTGATCGGGAAAGAGGAATATGTGGATTACATGCCAGCCATGAGAAGATACAGCGCTCATTTCGAG
AGTGAAGGAGTTCTGTAATCACCAACAAAAA

>AF410352.1 Dengue virus type 2 CTD27 envelope glycoprotein (E) gene, partial cds
ATGCGTTGCATAGGAATATCAAATAGAGACTTTGTAGAAGGGGTTTCAGGAGGAAGCTGGGTTGACATAG
TCTTAGAACATGGAAGTTGTGTGACGACAATGGCAAAAAACAAACCAACATTGGATTTTGAACTGATAAA
AACAGAAGCCAAACAACCTGCCACTCTAAGGAAGTACTGTATAGAAGCAAAGCTGACCAATACAACAACA
GAATCTCGTTGCCCAACACAAGGGGAACCCAGTCTAAATGAAGAGCAGGACAAAAGGTTCGTCTGCAAAC
ACTCCATGGTAGACAGAGGATGGGGAAATGGATGTGGATTATTTGGAAAGGGAGGCATTGTGACCTGTGC
TATGTTCACATGCAAAAAGAACATGGAAGGAAAAATTGTGCAACCAGAAAATTTGGAATACACCATAGTG
ATAACACCTCACTCAGGAGAAGAGCACGCTGTAGGTAATGACACAGGAAAACATGGTAAGGAAATCAAAA
TAACACCACAGAGTCCCATCACAGAAGCAGAACTGACAGGCTATGGCACAGTCACGATGGAGTGCTCTCC
GAGAACGGGCCTTGACTTCAATGAGATGGTGCTGCTGCAGATGGAAGATAAAGCTTGGCTGGTGCACAGG
CAATGGTTCCTAGACCTGCCGTTACCATGGCTACCCGGAGCGGACACAGAAGGATCAAATTGGATACAGA
AAGAGACATTGGTCACTTTCAAAAATCCCCACGCGAAGAAACAGGATGTCGTTGTTTTAGGATCTCAAGA
AGGGGCCATGCACACGGCACTCACAGGGGCCACAGAAATCCAGATGTCATCAGGAAACTTACTATTCACA
GGACATCTCAAATGCAGGCTGAGAATGGACAAACTACAGCTCAAAGGAATGTCATACTCTATGTGTACAG
GAAAGTTTAAAATTGTGAAGGAAATAGCAGAAACACAACATGGAACAATAGTTATCAGAGTACAATATGA
AGGAGACGGCTCTCCATGTAAGATCCCTTTTGAAATAATGGATTTGGAAAAAAGACATGTCTTAGGTCGC
CTGATTACAGTTAATCCAATCGTAACAGAAAAAGATAGCCCAGTCAACATAGAAGCAGAACCTCCGTTCG
GAGACAGCTACATCATTATAGGAGTAGAGCCGGGACAATTGAAACTCAACTGGTTTAAGAAAGGGAGTTC
CATCGGCCAAATGTTTGAGACAACAATGAGAGGAGCGAAGAGAATGGCCATTTTAGGTGACACAGCCTGG
GATTTTGGATCCCTGGGAGGAGTGTTTACATCTATAGGAAAGGCTCTCCACCAAGTTTTCGGAGCAATCT
ATGGGGCTGCCTTTAGTGGGGTCTCATGGACTATGAAAATCCTCATAGGAGTCATCATCACATGGATAGG
AATGAATTCACGTAGCACCTCACTGTCTGTGTCACTAGTATTGGTGGGAGTCATAACACTGTACTTGGGA
GCTATGGTGCAGGCT

>AF004019.1 Dengue virus type 2 isolate Torres Strait 1 polyprotein mRNA, partial cds
GCCCAGAGAATTGAAACTTGGATCTTGAGACATCCAGGCTTTACCATAATGGCGGCAATCTTGGCATACA
CCATAGGAACAACATATTTTCAAAGAGTTCTGATTTTTATCTTGCTGACAGCTGTCGCTCCTTCAATGAC
AATGCGTTGTATAGGAATATCAAATAGAGACTTTGTGGAAGGGGTTTCAGGAGGAAGTTGGGTTGACATA
GTCTTAGAACATGGAAGCTGTGTGACGACGATGGCAAAAAATAAACCAACATTGGATTTTGAACTGATAA
AAACAGAAGCCAAACAGCCCGCTACTCTAAGGAAGTATTGTATAGAGGCAAAGCTGACCAACACAACAAC
AGCATCTCGCTGCCCAACACAAGGGGAACCCAGCCTAAATGAAGAGCAGGACAAAAGGTTCGTCTGCAAA
CATTCCATGGTAGATAGAGGATGGGGAAATGGATGCGGATTATTTGGAAAAGGAGGCATCGTGACCTGTG
CTATGTTCACATGCAAAAAGAACATGGAAGGAAAAATCGTGCAACCAGAAAACTTGGAGTACACCATTGT
GATAACACCTCACTCAGGGGAAGAGAATGCAGTCGGAAATGACACAGGAAAACACGGCAAGGAAATCAAA
ATAACACCACAGAGTTCCATCACAGAAGCAGAACTGACAGGCTATGGCACTGTCACGATGGAGTGTTCTC
CGAGAACTGGCCTCGACTTCAATGAAATGGTGTTGCTGCAAATGGAAAACAAAGCTTGGCTGGTGCACAG
ACAATGGTTCTTAGACCTGCCGTTACCATGGCTGCCCGGAGCGGACACACAAGGATCAAACTGGATACAA
AAGGAGACATTGGTCACTTTCAAAAATCCTCATGCGAAGAAACAGGATGTTGTTGTCTTGGGATCCCAAG
AAGGGGCTATGCATACAGCACTTACAGGGGCCACGGAAATCCAGATGTCATCAGGAAACTTACTGTTCAC
AGGACACCTCAAGTGCAGGCTGAGAATGGATAAGCTACAGCTCAAAGGAATGTCATATTCCATGTGTACA
GGAAAGTTTAAAGTTGTGAAGGAAATAGCAGAAACACAACATGGAACAATAGTTATCAGAGTACAATATG
AAGGGGACGGTTCTCCATGCAAGATCCCTTTTGAGATAATGGACTTAGAAAAAAGACATGTCCTAGGTCG
CTTGATTACAGTCAACCCAATAGTCACAGGAAAAGACAGCCCAGTCAACATAGAAGCAGAACCTCCATTC
GGAGACAGCTACATCATTATAGGAGTAGAACCGGGACAACTGAAGCTCAATTGGTTCAAGAAAGGAAGCT
CTATCGGCCAAATGTTTGAGACAACAATGAGAGGAGCGAAGAGAATGGCCATTTTAGGTGAGACAGCCTG
GGATTTCGGATCCCTAGGAGGAGTGTTCACATCTATAGGAAAGGCCCTCCACCAAGTTTTTGGAGCAATT
TATGGGGCTGCCTTCAGTGGGGTCTCATGGACTATGAAAATCCTCATAGGAGTTGTCATTACATGGATAG
GAATGAATTCACGCAGCACCTCACTGTCTGTGTCACTAGTATTAGTGGGAGTCGTGACATTGTATTTGGG
AGTTATGGTGCAGGCCGATAGTGGTTGCGTTGTGAGTTGGAAAAACAAAGAACTGAAATGTGGCAGTGGG
ATTTTTGTCACAGACAACGTACACACATGGACAGAACAATACAAGTTCCAACCA

>KY586423.1 Dengue virus isolate Ser1_Thailand_BangkokSeq_98 polyprotein gene, complete cds
ATGAACAACCAACGAAAAAAGACGGCTCGACCGTCTTTCAATATGCTGAAACGCGCGAGAAACCGCGTGT
CAACTGTTTCACAGTTGGCGAAGAGATTCTCAAAAGGATTGCTCTCAGGCCAAGGACCTATGAAATTGGT
GATGGCTTTCATAGCATTCCTAAGATTTCTAGCCATACCCCCAACAGCAGGAATTTTGGCTAGATGGGGC
TCATTCAAGAAGAATGGAGCGATCAAAGTGCTACGGGGTTTCAAGAAAGAAATCTCAAACATGTTGAATA
TAATGAATAGAAGGAGAAGATCTGTGACCATGCTCCTTATGCTGATGCCTACAGCCTTGGCGTTCCATTT
GACTACACGAGGGGGAGAGCCGCACATGATAGTCAGCAAGCAGGAAAGAGGAAAGTCACTTTTGTTCAAG
ACCTCAGCAGGTGTCAACATGTGCACCCTTATAGCGATGGATTTGGGAGAGTTATGTGAGGACACAATGA
CTTACAAATGCCCTCGAATCACTGAGGCGGAACCAGATGACGTTGATTGTTGGTGCAATGCCACAGACAC
ATGGGTGACCTATGGAACATGTTCCCAAACTGGCGAGCACCGACGAGACAAACGTTCCGTCGCACTGGCC
CCACACGTGGGACTTGGTTTGGAAACAAGAACTGAAACGTGGATGTCCTCTGAAGGCGCTTGGAAACAGA
TACAAAGAGTGGAGACTTGGGCCTTGAGACACCCAGGATTCACGGTGATAGCCCKTTTTCTAGCACATGC
CATAGGAACATCCATCACCCAGAAAGGGATTATTTTCATTTTGTTAATGCTGGTAACACCATCCATGGCC
ATGCGATGCGTGGGAATAGGCAGCAGGGACTTCGTGGAAGGACTGTCAGGAGCAACTTGGGTAGATGTGG
TACTGGAACATGGAAGTTGCGTCACCACCATGGCAAAAGACAAACCAACATTGGACATTGAACTCTTGAA
GACGGAAGTCACAAACCCTGCCGTCCTGCGCAAACTGTGCATTGAAGCTAAAATATCAAACACCACCACC
GACTCAAGATGTCCAACACAAGGAGAAGCCACACTGGTGGAAGAACAAGACGCGAACTTTGTGTGTCGAC
GAACGTTTGTGGACAGAGGCTGGGGCAATGGCTGTGGGCTCTTCGGAAAAGGAAGCCTACTAACGTGTGC
TAAGTTCAAGTGTGTGACAAAACTGGAAGGAAAGATAGTTCAATATGAAAACTTGAAATATTCAGTAATA
GTCACCGTTCACACTGGAGACCAGCATCAGGTGGGAAATGAAAGCACAGAACATGGGACAACTGCAACTA
TAACACCTCAAGCTCCTACGACGGAAATACAGCTGACCGACTACGGAGCTCTTACATTGGATTGTTCACC
TAGAACAGGATTAGACTTTAATGAAATGGTGTTGTTGACAATGAAAGAAAAATCATGGCTAGTCCACAAA
CAATGGTTTCTAGACTTACCACTGCCTTGGACCTCGGGAGCTTCAACATCACAAGAGACTTGGAACAGAC
AAGATTTGCTGGTGACATTTAAGACAGCTCATGCAAAGAAGCAGGAAGTAGTCGTACTAGGATCACAAGA
AGGAGCAATGCACACTGCGTTGACCGGAGCGACAGAAATCCAAACGTCTGGAACGACAACAATTTTTGCA
GGACATTTGAAATGTAGACTAAAGATGGACAAACTGACTCTAAAAGGGATGTCATATGTGATGTGCACAG
GCTCATTCAAGCTAGAGAAAGAAGTGGCTGAGACCCAGCATGGAACCGTTCTAGTGCAGATTAAATACGA
AGGAACAGATGCACCATGCAAGATCCCTTTTTCGACCCAAGATGAAAAAGGAGTAACCCAGAATGGGAGA
TTGATAACAGCCAACCCCGTAGTCACTGACAAAGAAAAACCAGTCAACATTGAGGCAGAACCGCCTTTTG
GTGAGAGTTACATCGTGATAGGAGCAGGTGAAAAAGCTTTGAAACTAAGCTGGTTCAAGAAAGGAAGCAG
CATAGGGAAAATGTTTGAGGCAACTGCCAGAGGAGCTCGAAGGATGGCCATACTGGGAGACACCGCATGG
GACTTTGGTTCTATAGGAGGAGTGTTCACGTCTGTAGGAAAATTAGTACACCAGATTTTTGGAACTGCAT
ATGGAGTTTTGTTCAGCGGTGTTTCCTGGACCATGAAAATAGGAATAGGGGTTCTGCTGACATGGTTAGG
ATTAAACTCAAGGAGCACGTCCCTCTCGATGACGTGCATTGCAGTTGGCCTAGTAACACTATACCTAGGA
GTCATGGTTCAGGCAGATTCAGGATGCGTAATTAATTGGAAAGGTAGAGAACTCAAATGTGGAAGTGGCA
TTTTTGTCACCAATGAAGTTCACACTTGGACAGAGCAATACAAATTTCAAGCTGAYTCCCCAAARAGACT
ATCAGCAGCCATCGGGAAGGCATGGGAGGAGGGTGTGTGTGGAATTCGATCAGCAACTCGTCTCGAGAAC
ATCATGTGGAAGCAAATATCAAATGAACTGAACCACATCTTACTTGAAAATGACATGAAATTCACAGTGG
TTGTAGGAGATGTTGCTGGGATCTTGGGTCAAGGGAAAAAAATGATTAGGCCACAACCCATGGAACACAA
ATACTCGTGGAAAAGCTGGGGAAAGGCTAAAATCATAGGGGCAGATGTACAGAACTCCACCTTCATCATT
GACGGCCCAAACACCCCAGAATGCCCTGATGACCAAAGAGCATGGAACATTTGGGAAGTTGAGGACTATG
GATTTGGAATTTTCACGACAAACATATGGCTGAAATTGCGTGACTCCTACACCCAAGTGTGTGACCACCG
GCTAATGTCAGCTGCCATCAAGGACAGCAAGGCAGTTCACGCTGACATGGGGTACTGGATAGAAAGTGAA
AAGAACGAGACCTGGAAGCTGGCAAGAGCCTCTTTCATAGAAGTTAAAACATGTATTTGGCCAAAATCCC
ACACTCTATGGAGCAATGGAGTTCTGGAAAGTGAGATGATAATTCCAAAGATCTATGGAGGACCAATATC
TCAGCATAACTACAGACCAGGATATTTCACACAAACGGCAGGGCCGTGGCACCTAGGCAAGTTGGAACTG
GATTTTGATTTGTGTGAGGGTACCACAGTCGTTGTGGATGAACATTGTGGAAATCGAGGACCATCTCTTA
GGACCACAACAGTCACAGGAAAGATAGTTCATGAATGGTGTTGCAGATCTTGCACGCTACCACCCTTACG
TTTCAGAGGAGAAGATGGGTGCTGGTACGGTATGGAAATCAGACCAGTCAAGGAAAAGGAAGAGAATCTA
GTCAAATCAATGGTCTCTGCAGGGTCAGGGGAAGTGGACAGCTTCTCACTAGGACTGCTATGCATATCAA
TAATGATCGAAGAGGTGATGAGATCCAGATGGAGTAGAAAAATGCTGATGACTGGAACACTGGCTGTGTT
CTTCCTTCTCATAATGGGACAATTGACATGGAATGATCTGATCAGATTATGCATCATGGTTGGAGCCAAC
GCTTCCGACAGAATGGGGATGGGAACGACGTACCTAGCTCTGATGGCCACTTTTAAAATGAGACCAATGT
TTGCTGTAGGGCTATTATTCCGCAGACTAACATCCAGAGAAGTTCTTCTTCTAACCATTGGATTGAGTCT
AGTGGCATCTGTGGAGTTACCAAATTCCTTGGAGGAGCTNGGGGATGGACTTGCAATGGGCATTATGATT
TTAAAATTATTGACTGACTTTCAATCACATCAGTTGTGGGCTACCTTGCTATCCATGACATTTATCAAAA
CAACGTTTTCCTTGCACTATGCATGGAAGACAATGGCTATGGTACTGTCAATTGTATCTCTCTTCCCCTT
ATGCCTGTCCACGACCTCCCAGAAAACAACATGGCTTCCGGTGCTATTGGGATCTCTTGGATGCAAACCA
CTAACCATGTTTCTTATAGCAGAAAACAAAATCTGGGGAAGGAAAAGCTGGCCCCTCAATGAAGGGATCA
TGGCTGTTGGAATAGTCAGCATCCTACTAAGTTCACTCCTCAAAAATGATGTGCCGCTAGCTGGGCCACT
AATAGCTGGAGGCATGCTAATAGCATGTTATGTTATATCTGGAAGCTCAGCCGACCTATCACTAGAGAAA
GCAGCTGAGGTCTCCTGGGAAGAAGAAGCAGAACACTCTGGTGCCTCACACAACATATTAGTGGAGGTYC
AAGATGATGGAACCATGAAGATAAAGGATGAAGAGAGAGATGACACGCTAACCATTCTCCTTAAAGCAAC
TCTGCTAGCAGTTTCAGGGGTGTACCCATTATCAATACCAGCGACCCTTTTTGTGTGGTACTTTTGGCAG
AAAAAGAAACAGAGATCTGGAGTGTTATGGGACACACCTAGCCCTCCAGAAGTGGAAAGAGCAGTTCTTG
ATGATGGTATCTATAGAATTATGCAGAGAGGACTGTTGGGCAGGTCCCAAGTAGGGGTAGGAGTTTTTCA
AGAAAACGTGTTCCACACAATGTGGCATGTCACCAGGGGAGCTGTACTCATGTATCAAGGGAAGAGACTG
GAACCGAGCTGGGCCAGTGTCAAAAAAGACCTGATCTCATATGGAGGAGGTTGGAGGCTTCAAGGATCCT
GGAACACAGGAGAAGAAGTGCAGGTGATTGCTGTTGAACCAGGRAAAAACCCCAAAAATGTACAAACAGC
GCCGGGCACCTTYAAGACCCCTGAAGGTGAAGTTGGAGCCATTGCCCTAGATTTTAAACCCGGCACATCT
GGATCTCCCATCGTGAACAGAGAAGGGAAAATAGTAGGTCTTTATGGAAATGGAGTAGTGACAACAAGTG
GAACCTACGTCAGTGCCATAGCTCAAGCCAAAGCATCACAAGAAGGGCCCCTACCAGAGATTGAAGACGA
AGTGTTTAGGAAAAGAAACTTAACAATAATGGACCTACATCCAGGATCGGGGAAAACAAGAAGATATCTT
CCAGCCATAGTCCGTGAGGCCATAAAAAGGAAGATGCGCACACTAATTCTGGCTCCCACAAGGGTTGTCG
CTTCCGAAATGGCAGAAGCGCTCAAGGGAATGCCAATAAGGTACCAAACAACAGCAGTGAAGAGTGAACA
CACAGGAAAAGAGATAGTTGACCTCATGTGTCACGCCACTTTCACCATGCGCCTCCTGTCTCCCGTGAGA
GTTCCCAATTACAACATGATTATCATGGATGAAGCACATTTCACCGATCCATCCAGCATAGCGGCCAGAG
GGTACATCTCAACCCGAGTGGGCATGGGTGAAGCAGCTGCGATCTTCATGACAGCCACTCCCCCAGGATC
AGTGGAGGCCTTTCCACAGAGTAACGCAGTTATCCAAGATGAGGAAAGAGACATTCCTGAGAGATCATGG
AACTCAGGCTATGAGTGGATCACTGACTTCCCAGGTAAAACAGTCTGGTTTGTTCCAAGCATTAAAGCAG
GAAATGACATTGCCAACTGCTTAAGAAARAATGGAAAACGAGTGATTCAATTGAGCAGGAAAACCTTTGA
TACAGAGTACCAAAAAACAAAAAATAACGACTGGGACTACGTCGTCACAACAGACATCTCCGAAATGGGA
GCAAATTTCCGGGCCGACAGGGTGATAGACCCAAGACGGTGTCTGAAACCGGTAATACTAAAAGATGGTC
CAGAGCGCGTTATTTTAGCAGGACCGATGCCAGTGACTGTGGCCAGTGCCGCCCAGAGGAGAGGAAGAAT
TGGAAGGAACCACAATAAGGAAGGTGATCAGTACATCTACATGGGACAGCCTTTAAACAACGATGAAGAT
CACGCTCACTGGACAGAAGCAAAAATGCTCCTTGATAATATAAACACACCAGAAGGGATTATCCCAGCCC
TCTTCGAGCCGGAGAGAGAAAAGAGTGCAGCAATAGACGGGGAATACAGACTGCGGGGTGAAGCAAGGAA
AACGTTTGTGGAGCTCATGAGAAGAGGAGATCTACCTGTCTGGCTATCCTACAAAGTTGCCTCAGAAGGC
TTCCAGTACTCTGACAGAAGATGGTGCTTTGACGGGGAAAGGAACAACCAGGTGTTGGAGGAGAACATGG
ACGTGGAGATTTGGACAAAAGAAGGAGAAAGAAAGAAACTACGCCCCCGCTGGCTGGATGCCAGAACATA
CTCAGACCCACTGGCCCTGCGCGAGTTTAAAGAGTTTGCAGCAGGAAGAAGAAGCGTCTCAGGTGATCTA
ATACTAGAAATAGGGAAACTTCCACAACACTTGACGCAAAGGGCCCAGAATGCCTTGGACAACCTGGTCA
TGTTGCACAACTCCGAACAAGGAGGAAGAGCCTATAGACATGCAATGGAAGAACTGCCAGACACCATAGA
AACGTTGATGCTCCTAGCTTTGATAGCTGTGTTAACTGGTGGAGTGACGCTGTTCTTCCTATCAGGAAAG
GGCCTAGGGAAAACATCTATCGGCCTACTCTGCGTGATGGCTTCAAGCGTACTGCTATGGATGGCCAGTG
TGGAGCCCCATTGGATAGCGGCCTCCATCATACTGGAGTTCTTCCTGATGGTGTTGCTTATTCCAGAGCC
AGACAGACAACGCACTCCGCAGGACAATCAGCTGGCATATGTGGTGATAGGTTTGTTATTCATGATACTG
ACAGTAGCAGCCAATGAGATGGGACTGCTGGAAACCACAAAGAAAGACTTAGGGATTGGCCATGTGGCTG
TTGAAAATCACCACCATGCCGCAATGCTGGACGTAGACTTACATCCAGCTTCAGCCTGGACCCTCTATGC
AGTGGCCACAACAATTATCACTCCCATGATGAGGCACACAATCGAAAACACAACGGCAAACATTTCCCTG
ACAGCCATTGCAAACCAGGCAGCTATATTGATGGGACTTGACAAAGGATGGCCAATATCGAAGATGGACA
TAGGAGTTCCACTTCTCGCCTTGGGGTGCTATTCCCAGGTGAATCCACTGACGCTGACAGCGGCGGTGTT
GATGCTAGTGGCTCATTACGCCATAATTGGACCTGGACTGCAAGCAAAAGCTACTAGAGAAGCTCAAAAA
AGGACAGCGGCCGGAATAATGAAAAATCCAACCATTGATGGAATTGTTGCAATAGATTTGGACCCTGTGG
TTTATGATGCAAAATTTGAGAAACAACTAGGCCAAATAATGTTGTTGATACTATGCACATCACAGATCCT
CTTGATGCGGACTACATGGGCCTTGTGCGAATCCATCACACTGGCCACTGGACCTCTGACCACACTTTGG
RAGGGATCTCCAGGAAAATTTTGGAACACCACGATAGCGGTTTCCATGGCAAACATTTTCAGAGGAAGTT
ATCTAGCAGGAGCAGGTCTGGCTTTCTCATTAATGAAATCTCTAGGAGGAGGTAGGAGAGGCACGGGAGC
CCAAGGGGAAACACTGGGAGAGAAATGGAAAAGACAGCTGAACCAACTGAGCAAGTCAGAATTCAACACC
TATAAAAGGAGTGGGATTATGGAAGTGGACAGATCCGAAGCCAAAGAGGGACTGAAAAGAGGAGAAACAA
CCAAACATGCAGTGTCGAGAGGAACCGCTAAACTGAGGTGGTTTGTGGAGAGGAACCTTGTGAAACCAGA
AGGGAAAGTCATAGACCTCGGTTGTGGAAGAGGTGGCTGGTCATACTATTGCGCTGGGCTGAAGAAAGTC
ACAGAAGTGAAGGGATATACAAAAGGAGGACCTGGACATGAGGAACCAATCCCAATGGCGACCTATGGAT
GGAACCTAGTAAAACTGCACTCCGGGAAAGACGTATTYTTYATACCACCTGAGAAATGTGATACCCTTTT
GTGTGATATTGGTGAGTCCTCTCCAAACCCAACCATAGAGGAAGGAAGAACGCTACGCGTTCTAAAGATG
GTGGAACCATGGCTCARAGGAAACCAATTTTGCATAAAAATTCTGAAYCCCTACATGCCAAGTGTGGTGG
AAACTCTGGAGCAAATGCAAAGAAAACATGGAGGAATGCTAGTGCGAAATCCACTTTCAAGAAATTCTAC
TCATGAAATGTATTGGGTTTCATGTGGAACAGGAAACATTGTGTCAGCAGTAAACATGACATCCAGAATG
TTGCTAAATCGATTCACAATGGCTCACAGGAAACCAACATATGAAAGAGACGTGGACCTAGGCGCCGGAA
CAAGACATGTGGCAGTGGAACCAGAGGTAGCCAACCTAGATATCATTGGCCAGAGGATAGAGAAYATAAA
ACATGAACATAAGTCAACATGGCATTATGATGAGGACAATCCATATAAAACATGGGCCTATCATGGATCA
TATGAGGTCAAGCCATCAGGATCAGCCTCATCCATGGTCAATGGCGTGGTGAAACTGCTCACCAAACCAT
GGGATGTCATCCCCATGGTCACACAAATAGCCATGACTGACACTACACCCTTTGGACAACAGAGGGTGTT
TAAAGAGAAAGTTGACACACGCACACCAAAAGCAAAACGAGGCACAGCACAAATCATGGAGGTGACAGCC
AGGTGGTTATGGAGTTTTCTTTCYAGAAACAAGAAACCAAGAATTTGTACAAGAGAGGAGTTCACAAGAA
AAGTTAGGTCAAACGCAGCCATTGGAGCAGTGTTCGTTGATGAAAATCAATGGAACTCAGCAAAAGAAGC
AGTGGAAGATGACCGGTTCTGGGACCTTGTGCACAGAGAGAGGGAACTTCACAAACAGGGAAAATGTGCC
ACGTGTGTTTACAACATGATGGGGAAGAGAGAGAAAAAGCTAGGAGAGTTCGGAAAGGCAAAAGGAAGTC
GTGCAATATGGTACATGTGGTTGGGAGCACGCTTTCTAGAGTTCGAAGCTCTTGGTTTCATGAACGAAGA
CCACTGGTTCAGCAGAGAGAATTCACTCAGCGGAGTGGAAGGAGAAGGACTTCACAAACTTGGATATATA
CTCAGAGACATATCAAAGATTCCAGGGGGAAACATGTATGCAGATGACACAGCCGGATGGGATACAAGGA
TAACAGAGGATGACCTCCAGAATGAGGCCAAAATTACTGACATCATGGAACCCGAACATGCCCTACTGGC
TAAGTCAATCTTCAAGCTAACCTACCAAAATAAGGTGGTAAGGGTACAGAGACCAGCNAAAAATGGAACC
GTGATGGATGTCATATCCAGACGTGACCAGAGAGGAAGTGGCCAGGTTGGAACTTATGGCTTAAACACTT
TCACCAACATGGAAGCCCAGCTGATAAGACAAATGGAGTCTGAGGGAATCTTTTCACCCAACGAATTAGA
GACCCCAAATTTAGCCGAGAGAGTTCTCGACTGGCTGGAAAAATATGGCGTCGAAAGGCTGAAAAGAATG
GCAATCAGCGGAGATGACTGCGTAGTGAAACCAATTGATGATAGGTTCGCGACAGCCTTAACAGCTCTGA
ATGATATGGGAAAAGTAAGAAAAGATATACCACAATGGGAACCTTCAAAAGGATGGAATGATTGGCAACA
AGTGCCTTTTTGTTCACACCACTTCCACCAGCTGATTATGAAGGATGGGAGGGAAATAGTGGTGCCATGC
CGCAACCAAGATGAACTTGTGGGTAGGGCTAGAGTATCACAAGGTGCTGGATGGAGCCTGAGAGAAACTG
CATGCCTAGGCAAGTCATATGCACAAATGTGGCAGCTGATGTACTTCCACAGGAGAGACCTGAGACTAGC
CGCTAATGCTATCTGTTCAGCCGTTCCAGTTGATTGGGTTCCAACCAGCCGCACCACCTGGTCGATCCAT
GCCCATCACCAATGGATGACAACAGAAGACATGCTGTCAGTATGGAATAGGGTTTGGATAGAGGAAAACC
CATGGATGGAGGACAAAACCCGTATATCCAGTTGGGAAGATGTTCCATATCTAGGAAAAAGGGAAGATCA
ATGGTGTGGATCTCTGATAGGCTTAACAGCAAGGGCCACCTGGGCCACCAACATACAAGTGGCCATAAAC
CAAGTGAGAAGACTAATTGGGARTGAGAATTATTTGGATTACATGACATCAATGAAGAGATTCAAGAACG
AGAGTGAACCCGAAGGGGCACTCTGGTGA

>EF595825.1 Dengue virus type 2 isolate S1038OAX05 NS5 gene, partial cds
AGAGCCCGAATTTCCCAGGGAGCTGGGTGGTCTTTGAAGGAGACGGCCTGTTTGGGGAAGTCTTACGCCC
AAATGTGGACCCTGATGTACTTCCACAGACGTGACCTCAGACTGGCGGCAAATGCCATTTGCTCGGCAGT
CCCGCCACATTGGGTTCAAACAAGTCGAACAACCTGGTCCATACACGCTAAGCATGAATGGATGACGACG
GAAGACATGCTGGCAGTCTGGAACAGGGTGTGGATCCAAGAAAACCCGTGGATGGAAGATAAAACTCCAG
TGGAATCATGGGAAGAAGTCCCATACTTGGGAAAAAGAGAAGACCAATGGTGCGGCTCATTGATTGGACT
AACAAGCAGGGCTACCTGGGCAAAGAACATCCAAACAGCAATAAATCAAGTCAGATCC

>HL293715.1 Sequence 206 from patent US 9186397
ATGAGATCTGTGACCATGATTCTCATGCTGCTGCCTACTGCTCTGGCCTTCCATCTGACAACAAGAGGTG
GCGAGCCTACCCTGATCGTGTCCAAGCAAGAACGCGGCAAGAGCCTGCTGTTCAAGACTGCTTCAGGGAT
CAATATGTGCACTCTCATCGCCATGGACCTGGGCGAGATGTGTGACGATACCGTGACCTACAAGTGTCCA
CACATCACCGAGGTCGAACCCGAGGATATCGATTGCTGGTGCAATCTGACTTCTACTTGGGTGACCTATG
GGACCTGTAACCAGGCTGGCGAGCATAGGAGGGATAAGAGGTCCGTCGCCCTGGTTCCTCACGTTGGTAT
GGGCCTGGAAACCAGAACCGAGACATGGATGAGCTCTGAGGGAGCTTGGAAGCACGCCCAGAGGATCGAG
ACCTGGATTCTGCGCCATCCAGGCTTTATCATCATGGCTGCCATCCTGGCTTATACAATTGGGACCACTC
ACTTCCAGAGAGCCCTCATCTTCATTCTGCTCATGCTCGTGACACCATCTATGACCATGAGGTGCGTGGG
CGTGGGCAACAGGGACTTCGTGGAGGGCCTGAGCGGCGCCACCTGGGTGGACGTGGTGCTGGAGCACGGC
GGCTGCGTGACCACCATGGCCAAGAACAAGCCCACCCTGGACATCGAGCTGCAGAAGACCGAGGCCACCC
AGCTGGCCACCCTGAGGAAGCTGTGCATCGAGGGCAAGATCACCAACATCACCACCGACAGCAGGTGCCC
CACCCAGGGCGAGGCCATCCTGCCCGAGGAGCAGGACCAGAACTACGTGTGCAAGCACACCTACGTGGAC
AGGGGCTGGGGCAACGGCTGCGGCCTGTTCGGCAAGGGCAGCCTGGTGACCTGCGCCAAGTTCCAGTGCC
TGGAGCCCATCGAGGGCAAGGTGGTGCAGCACGAGAACCTGAAGTACACCGTGATCATCACCGTGCACAC
CGGCGACCAGCACCAGGTGGGCAACGACACCCAGGGCGTGACCGTGGAGATCACCCCCCAGGCCAGCACC
GTGGAGGCCATCCTGCCCGAGTACGGCACCCTGGGCCTGGAGTGCAGCCCCAGGACCGGCCTGGACTTCA
ACGAGATGATCCTGCTGACCATGAAGAACAAGGCCTGGATGGTGCACAGGCAGTGGTTCTTCGACCTGCC
CCTGCCCTGGACCAGCGGCGCCACCACCGAGACCCCCACCTGGAACAGGAAGGAGCTGCTGGTGACCTTC
AAGAACGCCCACGCCAAGAAGCAGGAGGTGGTGGTGCTGGGCAGCCAGGAGGGCGCCATGCACACCGCCC
TGACCGGCACCACCGAGATCCAGAACAGCGGCGGCACCAGCATCTTCGCCGGCCACCTGAAGTGCAGGCT
GAAGATGGACAAGCTGGAGCTGAAGGGCATGAGCTACAGCATGTGCACCGGCAAGTTCCAGATCGTGAAG
GAGATCGCCGAGACCCAGCACGGCACCATCGTGATCAGGGTGCAGTACGAGGGCGACGGCAGCCCCTGCA
AGATCCCCCTGGAGATCATGGACCTGGAGAAGAGGCACGTGCTGGGCAGGCTGATCACCGTGAACCCCAT
CGTGACCGAGAAGGACAGCCCCGTGAACATCGAGGCCGAGCCCCCCTTCGGCGACAGCTACATCATCATC
GGCGTGGAGCCCGGCCAGCTGAAGCTGCACTGGTTCAGGAAGGGCAGCAGCATCGGCCAGATGTTCGAGA
CCACCATGAGGGGCGCCAAGAGGATGGCCATCCTGGGCGAGACCGCCTGGGACTTCGGCAGCGTGGGCGG
CCTGCTGACCAGCCTGGGCAAGGCCGTGCACCAGGTGTTCGGCAGCGTGTACACCACAATGTTTGGCGGC
GTCTCTTGGATGGTGAGAATCCTGATCGGGTTCCTCGTCCTGTGGATTGGAACCAATAGCAGGAATACAA
GCATGGCCATGAGCTGCATCGCTGTTGGCGGCATCACACTCTTCCTGGGTTTCACCGTTCACGCA

>HM067662.1 Dengue virus isolate DENV-1/CO/471_Guainia/2005 envelope protein (E) gene, partial cds
ACTTCGGTTCTATAGGAGGAGTGTTTACATCTGTGGGAAAATTGGTACACCAGGTTTTTGGAACCGCATA
TGGGGTTCTGTTCAGCGGTGTTTCTTGGACCATGAAAATAGGAATAGGGATTCTGTTGACATGGTTGGGA
TTAAATTCAAGGAGCACGTCACTTTCGATGACGTGCATTGCAGTTGGCATGGTCACACTGTACCTAGGAG
TCATGGTTCAAGCG

>GQ139568.1 Dengue virus 4 isolate FSL3558 envelope glycoprotein gene, partial cds
ATGCGATGCGTAGGAGTAGGAAACAGAGACTTTGTAGAAGGAGTCTCAGGTGGAGCATGGGTCGACCTGG
TACTAGAACATGGAGGATGCGTCACAACCATGGCCCAGGGAAAACCAACCTTGGATTTTGAACTGACTAA
GACAACAGCCAAGGAAGTGGCTCTGTTAAGAACATATTGCATTGAAGCCTTAATATCAAACATAACTACG
GCAACAAGATGTCCAACGCAAGGAGAGCCTTATCTGAAAGAGGAACAGGACCAACAGTACATTTGCCGGA
GAGATGTGGTAGATAGAGGATGGGGCAATGGCTGTGGCTTGTTTGGAAAAGGAGGAGTTGTGACATGTGC
GAAGTTCTCATGTTCGGGGAAGATAACAGGCAATCTGGTCCAAATTGAGAACCTTGAATACACAGTGGTT
GTAACAGTCCACAATGGAGACACCCATGCAGTAGGAAATGACACATCCAATCATGGAGTTACAGCCACGA
TAACTCCCAGGTCACCATCGGTAGAAGTCAAACTGCCGGACTATGGAGAACTAACACTCGATTGTGAACC
CAGGTCTGGAATTGACTTCAATGAGATGATCCTAATGAAAATGAAAAAGAAAACATGGCTCGTGCATAAG
CAATGGTTTTTGGACCTGCCTCTTCCATGGACAACAGGAGCAGACACATCAGAGGTTCACTGGAATTACA
AAGAGAGAATGGTGACATTTAAGGTCCCTCATGCCAAGAGACAGGATGTGACAGTGCTGGGATCTCAGGA
AGGAGCCGTGCATTCTGCCCTCGCTGGAGCCACAGAAGTGGACTCCGGTGATGGAAATCACATGTTTGCA
GGACATCTCAAGTGCAAAGTCCGCATGGAGAAATTGAGAATCAAGGGAATGTCATACACGATGTGTTCAG
GAAAGTTTTCAATTGACAAAGAGATGGCAGAAACACAGCATGGGACAACAGTGGTGAAAGTCAAGTATGA
AGGTGCTGGAGCTCCGTGTAAAGTCCCCATAGAGATAAGAGATGTAAACAAGGAAAAAGTGGTTGGGCGC
GTTATCTCAGCCACCCCTTTGGCTGAGAATACCAACAGTGTGACCAACATAGAATTAGAACCCCCCTTTG
GGGACAGCTACATAGTGATAGGTGTTGGAAACAGCGCACTAACACTCCATTGGTTCAGGAAAGGGAGTTC
CATTGGCAAGATGTTTGAGTCCACATACAGAGGTGCAAAACGCATGGCCATTCTAGGTGAAACAGCTTGG
GATTTTGGTTCCGTTGGTGGACTGTTCACATCATTGGGAAAGGCTGTGCACCAGGTTTTTGGAAGTGTGT
ATACAACTATGTTTGGAGGAGTCTCATGGATGATTAGAATCCTAATTGGGTTCTTAGTGTTGTGGATTGG
CACGAACTCAAGGAACACTTCAATGGCCATGACGTGCATAGCTGTTGGAGGAATCACTCTGTTTTTGGGC
TTCACGGTTCAAGCG

>JF754983.1 Dengue virus 1 isolate NDAH16-10 E protein gene, partial cds
ATGCGATGCGTGGGAATAGGCAACAGAGACTTCGTTGAAGGACTGTCAGGAGCAACGTGGGTGGATGTGG
TACTGGAGCATGGAAGCTGCGTCACCACCATGGCAAAAAACAAACCAACATTGGACATTGAACTCTTGAA
GACGGAGGTCACGAACCCTGCCGTCTTGCGCAAATTGTGCATTGAAGCTAAAATATCAAATACCACCACC
GATTCACGATGCCCAACACAAGGAGAAGCCACACTGGTGGAAGAACAAGACGCGAACTTTGTGTGTCGCC
GAACATTCGTGGACAGGGGCTGGGGTAATGGTTGTGGACTATTCGGGAAAGGAAGCTTACTGACGTGTGC
TAAATTCAAGTGTGTTACAAAACTTGAAGGAAAGATAGTTCAATATGAAAACTTAAAATATTCCGTGATA
GTCACCGTCCACACTGGGGACCAGCACCAGGTGGGAAATGAGACCACAGAACATGGAACAATTGCAACCA
TAACACCTCAAGCTCCTACGTCGGAAATACAGCTGACTGACTACGGAGCCCTTACATTGGACTGTTCACC
TAGAACAGGGCTGGACTTCAATGAGATGGTGCTGTTGACAATGAAAGAAAAATCATGGCTTGTCCACAAA
CAATGGTTTCTAGACTTACCACTACCTTGGACCTCGGGGGCTTCAACATCTCAAGAGACTTGGAACAGAC
AAGATTTGCTGGTCACATTTAAGACAGCTCATGCAAAGAAGCAGGAAGTAGTCGTACTGGGGTCACAAGA
AGGAGCAATGCACACTGCGTTGACTGGGGCGACAGAAATACAGATGTCAGGAACGACGACAATCTTCGCA
GGACACCTGAAATGTAGACTAAAAATGGATAAACTGACTTTGAAAGGGGTGTCATATGTGATGTGCACAG
GCTCATTTAAACTAGAGAAGGAAGTAGCTGAGACCCAGCATGGAACCGTTCTAGTGCAGGTTAAATACGA
AGGAACAGATGCACCATGCAAGATTCCCTTTTCAATTCAAGATGAGAAAGGAGTGACCCAGAATGGGAGA
TTGATAACAGCCAATCCCATAGCTACTGACAAAGAAAAGCCAGTCAACATTGAGACAGAACCACCTTTTG
GTGAGAGTTACATCGTGATAGGGGCGGGTGAAAAAGCTTTGAAACTAAGCTGGTTCAAGAAAGGAAGCAG
CATAGGGAAAATGTTCGAAGCTACCGCCCGGGGAGCACGAAGGATGGCTATCCTGGGAGACACAGCATGG
GACTTCGGTTCCATAGGAGGGGTGTTCACATCTGTGGGAAAACTGGTACACCAGGTTTTTGGAACCGCAT
ATGGGGTCTTGTTCAGCGGTGTTTCTTGGACCATGAAAATAGGAATAGGGATTCTGCTGACATGGCTAGG
ATTAAATTCAAGGAGCACGTCACTCTCGATGACGTGCATTGCAGTTGGCATGGTCACACTGTACTTAGGA
GTCATGGTTCAAGCG

>KR029568.1 Dengue virus 1 isolate NS-Jul-51045 envelope protein gene, partial cds
ATGCGTTGTATAGGAATATCAAATAGAGACTTTGTGGAAGGGGTTTCTGGAGGAAGCTGGGTTGACATAG
TCTTGGAACATGGAAGCTGTGTGACGACGATGGCGAAAAATAAACCAACATTGGATTTTGAACTGATAAA
GACAGAAGCCAAACATCCCGCCACTCTAAGGAAGTATTGTATAGAGGCAAAGCTGACCAACACAACAACA
GCATCTCGCTGCCCAACACAAGGAGAACCCAGCCTAAATGAAGAACAGGACAAAAGATTTGTCTGCAAAC
ACTCCATGGTAGACAGAGGATGGGGAAATGGGTGCGGATTATTTGGAAAGGGAGGTATCGTGACCTGTGC
AATGTTCACATGCAAAAAGAACATGGAAGGAAAAATCGTGCAACCAGAAAACTTGGAGTACACCATTGTG
ATAACACCTCACTCAGGGGAAGAGAATGCAGTCGGAAATGACACAGGAAAACACGGCAGGGAAATTAAAG
TAACACCACAGAGTTCCATCACAGAAGCAGAACTAACAGGCTATGGCACTGTCACGATGGAATGCTCTCC
GAGAACGGGACTCGACTTCAATGAGATGGTGTTGCTGCAAATGGAAAACAAGGCTTGGCTGGTGCACAGG
CAATGGTTCTTAGACCTGCCATTACCATGGCTGCCCGGAGCAGACACACAAGGATCAAATTGGATACAGA
AGGAGACATTGGTCACTTTCAAAAATCCCCATGCAAAGAAACAGGATGTTGTCGTTTTAGGATCCCAAGA
AGGGGCTATGCACACAGCACTCACAGGGGCCACGGAAATCCAGATGTCATCAGGAAACTTACTGTTCACA
GGACATCTTAAATGTAGGCTGAGAATGGACAAACTACAGCTCAAAGGAATGTCATATTCCATGTGTACAG
GAAAGTTCAAAGTTGTGAAGGAAATAGCAGAAACACAACATGGAACAATAGTTATCAGAGTACAATATGA
AGGGGACGGTTCTCCGTGCAAGATCCCTTTTGAAATAATGGATTTGGAAAAAAGACATGTCTTAGGTCGC
TTGATTACAGTCAACCCAATTGTCACAGAAAAAGACAGCCCAGTCAACATAGAAGCAGAACCTCCATTCG
GAGACAGCTACATCATTATAGGAGTAGAACCGGGACAACTGAAGCTCAGCTGGTTTAAGAAAGGAAGCTC
TATTGGCCAAATGTTTGAGACAACAATGAGAGGAGCGAAGAGAATGGCCATTTTAGGTGACACAGCTTGG
GATTTTGGATCCCTGGGAGGAGTGTTCACATCTATAGGAAAGGCCCTCCACCAAGTCTTTGGAGCAATCT
ATGGGGCTGCCTTCAGTGGGGTTTCATGGACTATGAAAATCCTTATAGGAGTCGTCATCACATGGATAGG
AATGAATTCACGCAGCACCTCACTGTCTGTGTCACTAGTAT

>AF425630.1 Dengue virus type 1 strain PUO 359 envelope protein (E) gene, partial cds
ATGCGATGTGTGGGAATAGGCAACAGGGACTTCGTGGAAGGACTGTCAGGAGCAACGTGGGTAGATGTGG
TACTGGAACATGGAAGTTGCGTCACCACCATGGCAAAAGATAAACCAACATTGGACATTGAACTCTTGAA
GACGGAAGTCACAAACCCTGCCGTCCTGCGCAAACTGTGCATCGAAGCTAAAATATCAAACACCACCACC
GATTCAAGATGCCCAACACAAGGAGAAGCCACACTGGTGGAAGAGCAAGACGCGAATTTTGTGTGTCGAC
GAACGTTTGTGGACAGAGGCTGGGGCAATGGCTGTGGGCTCTTCGGAAAAGGTAGCCTAATAACGTGTGC
TAAGTTCAAGTGTGTGACAAAACTGGAAGGAAAGATAGTTCAATATGAAAACTTGAAATATTCAGTAATA
GTCACCGTCCACACTGGAGACCAGCACCAGGTGGGAAATGAAAGCACAGAACATGGGACAACAGCAACTA
TAACACCTCAAGCTCCCACGTCGGAAATACAGCTGACCGACTACGGAGCTCTAACATTGGATTGCTCACC
TAGAACAGGACTAGACTTCAATGAAATGGTGTTGTTGACAATGAAAGAAAAATCATGGCTAGTCCACAAA
CAATGGTTTCTAGACCTACCACTGCCTTGGACCTCGGGAGCTACAACGTCACAAGAGACTTGGAACAGAC
AAGATTTGCTGGTAACATTTAAGACAGCTCATGCAAAGAAGCAGGAAGTAGTCGTACTAGGATCACAAGA
AGGAGCAATGCACACTGCGTTGACCGGAGCGACAGAAATCCAAACGTCTGGAACGACAACAATTTTTGCA
GGACACTTGAAATGTAGACTAAAAATGGACAAACTGACTCTAAAAGGGATGTCATATGTGATGTGCACAG
GCTCATTCAAGCTAGAGAAAGAGGTGGCTGAGACCCAGCATGGAACCGTTCTAGTGCAGGTTAAATACGA
AGGAACAGATGCACCATGCAAGATCCCTTTTTCGACCCAAGATGAAAAAGGAGTAACCCAGAATGGGAGA
GTGATAACAGCCAACCCTATAGTCACTGACAAGGAAAAACCAGTCAACATTGAGGCAGAACCACCTTTTG
GTGAGAGTTACATCGTGGTAGGAGCAGGTGAAAAAGCTTTGAAACTAAGCTGGTTCAAGAAAGGAAGCAC
CATAGGGAAAATGTTTGAGGCAACTGCCCGAGGAGCACGAAGGATGGCCATACTGGGAGACACCGCATGG
GACTTTGGTTCTATAGGAGGAGTGTTCACATCTGTTGGAAAACTAGTACACCAGATTTTTGGAACTGCAT
ATGGAGTTTTGTTCAGCGGTGTTTCCTGGACCATGAAAATAGGAATAGGGGTTCTGCTGACATGGCTAGG
ATTAAACTCAAGGAGCACGTCCCTTTCGATGACGTGCATTGCAGTTGGCCTGGTAACACTGTACCTAGGA
GTCATGGTTCAGGCG

>AY449679.1 Dengue virus type 2 isolate C1077/Chilpancingo 97 polyprotein gene, partial cds
TTCCATTTAACCACACGTAACGGAGAACCACACATGATCGTCAGTAGACAAGAGAAAGGGAAAAGTCTTC
TGTTTAAAACAGGGGATGGTGTGAACATGTGTACCCTCATGGCCATGGACCTTGGTGAATTGTGTGAAGA
TACAATCACGTACAAGTGTCCTCTTCTCAGGCAGAATGAACCAGAAGACATAGATTGTTGGTGCAACTCT
ACGTCCACATGGGTAACTTATGGGACGTGTACCACCACAGGAGAACACAGAAGAGAAAAAAGATCAGTGG
CACTCGTTCCACATGTGGGAATGGGACTGGAGACACGAACTGAAACATGGATGTCATCAGAAGGGGCCTG
GAAACATGCCCAGAGAATTGAAACTTGGATCTTGAGACATCCAGGCTTTACCATAATGGCAGCAATCCTG
GCATACACCATAGGAACGACACATTTCCAAAGAGCCCTGATTTTCATCTTACTGACAGCTGTCGCTCCTT
CAATGACAATGCGTTGCATAGGAATATCAAATAGAGACTTTGTAGAAGGGGTTTCAGGAGGAAGCTGGGT
TGACATAGTCTTAGAACATGGAAGCTGTGTGACGACGATGGCAAAAAACAAACCAACATTGGATTTTGAA
CTGATAAAAACAGAAGCCAAACAATCTGCCACTCTAAGGAAGTACTGTATAGAGGCAAAGCTGACCAACA
CAACAACAGAATCTCGCTGCCCAACACAAGGAGAACCCAGCCTAAATGAAGAGCAGGACAAAAGGTTCGT
CTGCAAACACTCCATGGTGGACAGAGGATGGGGAAATGGATGTGGATTATTTGGAAAAGGAGGCATTGTG
ACCTGTGCTATGTTCACATGCAAAAAGAACATGAAAGGAAAAGTCGTGCAACCAGAAAACTTGGAATACA
CCATTGTGATAACACCTCACTCAGGGGAAGAGCATGCAGTCGGAAATGACACAGGAAAACATGGCAAGGA
AATCAAAATAACACCACAGAGTTCCATCACAGAAGCAGAGTTGACAGGCTATGGCACTGTCACGATGGAG
TGCTCTCCGAGAACGGGCCTCGACTTCAATGAGATGGTGTTGCTGCAAATGAAAAATAAAGCTTGGCTGG
TGCACAGGCAATGGTTCCTAGACCTGCCGTTGCCATGGCTGCCCGGAGCGGACACACAAGGATCAAATTG
GATACAGAAAGAGACATTGGTCACTTTCAAAAATCCCCATGCGAAGAAACAGGATGTTGTTGTTTTGGGA
TCCCAAGAAGGGGCCATGCACACAGCACTCACAGGGGCCACAGAAATCCAGATGTCATCAGGAAACTTAC
TGTTCACAGGACATCTCAAGTGCAGGCTGAGGATGGACAAACTACAGCTCAAAGGAATGTCATACTCTAT
GTGCACAGGAAAGTTTAAAGTTGTGAAGGAAATAGCAGAAACACAACATGGAACAATAGTTATCAGAGTA
CAATATGAAGGGGACGGTTCTCCATGTAAGATCCCTTTTGAGATAATGGATTTGGAAAAAAGACATGTTT
TAGGTCGCCTGATTACAGTCAACCCAATCGTAACAGAAAAAGATAGCCCAGTCAACATAGAAGCAGAACC
TCCATTCGGAGACAGCTACATCATCATAGGAGTAGAGCCGGGACAATTGAAGCTCAACTGGTTTAAGAAA
GGAAGTTCTATCGGCCAAATGTTAGAGACAACAATGAGGGGAGCGAAGAGAATGGCCATTTTAGGTGACA
CAGCTTGGGATTTTGGATCCCTGGGAGGAGTGTTTACATCTATAGGAAAGGCTCTCCACCAAGTTTTCGG
AGCAATCTATGGGGCTGCCTTCAGTGGGGTCTCATGGACTATGAAAATCCTCATAGGAGTCATTATCACA
TGGATAGGAATGAATTCACGCAGCACCTCACTGTCTGTGTCACTAGTATTGGTGGGAGTCGTGACGCTGT
ATTTGGGAGTTATGGTGCAGGCC

>KT968134.1 Dengue virus 3 isolate patient71 polyprotein mRNA, partial cds
CGCGCGAGAAACCGTGTGTCAACTGGATCACAGTTGGCGAAGAGATTCTCAAAAGGACTGCTGAACGGCC
AGGGACCAATGAAATTGGTTATGGCGTTCATAGCTTTCCTCAGATTTCTAGCCATTCCCCCAACAGCAGG
AGTCTTGGCTAGATGGGGAACCTTCAAGAAGTCGGGGGCCATTAAGGTCCTGAAAGGCTT

>JQ655046.1 Dengue virus 1 isolate PF09/180509-138 envelope protein gene, complete cds
ATGCGGTGCGTGGGAATAGGAAACAGAGACTTCGTGGAAGGACTGTCAGGAGCTACGTGGGTGGATGTAG
TTCTGGAGCATGGAAGTTGCGTCACTACCATGGCAAAAGACAAACCAACACTGGACATTGAACTCCTGAA
GACGGAGGTCACAAACCCTGCCGTCCTGCGCAAACTGTGTATAGAAGCTAAAATATCAAATACTACCACT
GACTCGAGATGTCCGACACAAGGAGAAGCCACGCTGGTGGAAGAACAGGACACGAACTTTGTGTGTCGAC
GAACATTCGTTGACAGAGGCTGGGGCAATGGTTGTGGACTATTCGGAAAGGGTAGCTTAATAACGTGTGC
TAAGTTTAAGTGTGCGACAAAATTGGAAGGAAAGATAGTCCAATATGAAAACTTAAAATATTCTGTGATC
GTTACTGTCCACACTGGAGACCAGCACCAAGTTGGAAATGAGACCACAGAACATGGAACAATTGCAACCA
TAACACCCCAAGCTCCCACGTCGGAAATACAACTGACAGACTACGGAGCTCTAACACTGGATTGTTCACC
TAGAACAGGGCTAGACTTTAATGAGATGGTGTTGCTGACAATGAAAGAAAAATCATGGCTCGTCCACAAA
CAATGGTTTCTAGACTTACCACTGCCTTGGACCACAGGGGCCTCAACGTCCCAAGAGACTTGGAACAGAC
AAGACTTGCTGGTCACGTTTAAGACAGCTCATGCAAAGAAGCAGGAAGTAGTCGTACTAGGATCACAAGA
AGGAGCAATGCACACTGCGTTGACTGGAGCGACAGAAATCCAAACGTCTGGAACGACAACAATTTTTGCA
GGCCACCTGAAATGTAGATTAAAAATGGACAAACTAACTCTAAAAGGAATATCATATGTAATGTGCACAG
GCTCATTCAAGTTAGAGAAGGAAGTGGCTGAGACCCAGCATGGAACTGTTCTAGTACAGGTCAAATACGA
AGGAACAGATGCACCATGCAAGATCCCCTTCTCGTCCCAAGATGAGAAGGGAGTAACCCAGAATGGGAGA
TTGGTAACAGCCAACCCCATAGTCACTGACAAAGAAAGACCAGTCAACATTGAAGCGGAGCCACCCTTTG
GTGAGAGCTACATCGTGGTAGGAGCAGGTGAAAAAGCTTTGAAACTAAGTTGGTTCAAGAAGGGAAGCAG
TATAGGGAAAATGTTTGAAGCAACTGCCCGTGGAGCACGAAGGATGGCCATCCTGGGAGACACCGCATGG
GACTTCGGCTCTATAGGAGGAGTGTTCACGTCTGTGGGAAAACTGGTACACCAGATCTTTGGAACTGCGT
ATGGAGTTTTGTTCAGCGGTGTTTCTTGGACCATGAAAATAGGAATAGGGATTCTGCTGACATGGCTGGG
ATTAAACTCAAGGAGCACGTCTCTTTCAATGACGTGTATCGCGGTTGGCATGGTCACACTGTACCTAGGA
GTCATGGTCCAGGCG

>DQ341194.1 Dengue virus type 1 isolate 4942/QUINTANA ROO-MX/95 envelope protein (E) gene, partial cds
ATGCGATGCGTGGGAATAGGCAACAGAGACTTCGTTGAAGGACTGTCAGGAGCAACATGGGTGGACGTGG
TATTGGAGCATGGAAGCTGCGTCACCACCATGGCAAAAAATAAACCAACATTGGACATTGAACTCTTGAA
GACGGAGGTCACGAACCCTGCCGTCTTGCGCAAACTGTGCATTGAAGCAAAAATATCAAACACCACCACC
GATTCAAGATGTCCAACACAAGGAGAGGCTACACTGGTGGAAGAACAAGACGCGAACTTTGTGTGTCGAC
GAACGTTTGTGGACAGAGGCTGGGGTAATGGCTGCGGACTATTTGGAAAAGGAAGCTTACTGACGTGTGC
TAAGTTTAAGTGTGTGACAAAACTGGAAGGAAAGATAGTTCAACATGAAAACTTAAAATATTCAGTGATA
GTCACTGTCCACACTGGGGACCAGCACCAGGTGGGAAACGAGACTACAGAACATGGAACAATTGCAACCA
TAACACCTCAAGCTCCTACGTCGGAAATACAGCTGACTGACTACGGAGCCCTCACATTGGACTGCTCACC
TAGAACAGGGCTGGACTTTAATGAGATGGTGCTATTGACAATGAAAGAAAAATCATGGCTTGTCCACAAA
CAATGGTTTCTAGACTTACCACTGCCTTGGACTTCGGGGGCTTCAACATCCCAGGAGACTTGGAACAGAC
AAGACTTGCTGGTCACATTCAAGACAGCTCATGCAAAGAAACAGGAAGTAGTCGTACTGGGATCACAAGA
AGGAGCAATGCACACTGCGTTGACTGGGGCGACAGAAATCCAGACGTCAGGAACGACAACAATCTTTGCA
GGACACCTGAAATGCAGACTAAAAATGGATAAACTGACTTTAAAAGGGATGTCATATGTGATGTGCACAG
GCTCATTTAAGCTAGAGAAGGAAGTGGCTGAGACCCAGCATGGAACTGTCCTAGTGCAGGTTAAATACGA
AGGAACAGATGCGCCATGCAAGATCCCCTTTTTGACCCAAGATGAGAAAGGAGTGACCCAGAATGGGAGA
TTGATAACAGCCAATCCCATAGTTACTGACAAAGAAAAACCAGTCAACATTGAGACAGAACCACCTTTTG
GTGAGAGCTACATCGTGGTAGGGGCAGGTGAGAAAGCTTTGAAACTAAGCTGGTTCAAGAAAGGAAGCAG
CATAGGGAAAATGTTCGAAGCAACCGCCCGAGGAGCACGGAGGATGGCTATCCTGGGAGACACCGCATGG
GACTTTGGCTCTATAGGAGGAGTGTTCACGTCTGTGGGAAAATTGGTACACCAGGTTTTTGGAACCGCAT
ATGGGGTTCTGTTCAGCGGTGTTTCTTGGACCATGAAAATAGGAATAGGGATTCTGCTGACATGGTTGGG
ATTAAATTCAAGGAGCACGTCACTTTCGATGACGTGCATTGCAGTTGGCATGGTCACACTGTACCTAGGA
GTCATGGTTCAGGCG

>FJ196858.1 Dengue virus 1 isolate GZ4129/06 envelope protein gene, partial cds
ATGCGATGCGTGGGAATAGGCAGCAGGGACTTCGTGGAAGGACTGTCAGGAGCAACTTGGGTAGATGTGG
TACTGGAACATGGAAGTTGCGTCACCACCATGGCAAAAGACAAACCAACACTGGACATTGAACTCTTGAA
GACGGAAGTCACAAACCCTGCCGTCCTGCGCAAACTGTGCATTGAAGCTAAAATATCAAACACCACCACT
GACTCAAGATGTCCAACACAAGGAGAAGCCACACTGGTGGAAGAACAAGACGCGAACTTTGTGTGTCGAC
GAACGTTTGTGGACAGAGGCTGGGGCAATGGCTGTGGGCTCTTCGGAAAAGGAAGCCTACTAACGTGTGC
TAAGTTCAAGTGTGTGACAAAACTGGAAGGAAAGATAGTTCAATATGAAAACTTGAAATATTCAGTAATA
GTCACCGTCCACACTGGAGACCAGCATCAGGTGGGAAATGAAAGCACAGAACATGGGACAACTGCAACTA
TAACACCTCAAGCTCCTACGACGGAAATACAGCTGACCGACTACGGAGCTCTTACATTGGATTGTTCACC
TAGAACAGGATTAGACTTTAATGAAATGGTGTTGTTGACAATGAAAGAAAAATCATGGCTAGTCCACAAA
CAATGGTTTCTAGACTTACCACTGCCTTGGACCTCGGGAGCTTCAACATCACAAGAGACCTGGAACAGAC
AAGATTTGCTGGTGACATTTAAGACAGCTCATGCAAAGAAGCAGGAAGTAGTCGTACTAGGATCACAAGA
AGGAGCAATGCACACTGCGTTGACCGGAGCGACAGAAATCCAAACGTCTGGAACGACAACAATTTTCGCA
GGACACTTGAAATGTAGACTAAAGATGGACAAACTGACTCTAAAAGGGATGTCATATGTGATGTGCACAG
GCTCATTCAAGCTAGAGAAAGAAGTGGCTGAGACCCAGCATGGAACCGTTCTAGTGCAGATTAAATACGA
AGGAACAGATGCACCATGCAAGATCCCTTTTTCGACCCAAGATGAAAAAGGAGTAACCCAGAATGGGAGA
TTGATAACAGCCAACCCCATAGTCACTGACAAAGAAAAACCAGTCAACATTGAGGCAGAACCGCCTTTTG
GTGAGAGTTACATCGTGATAGGAGTAGGTGAAAAAGCTTTGAAACTAAGCTGGTTCAAGAAAGGAAGCAG
CATAGGGAAAATGTTTGAGGCAACTGCCAGAGGAGCACGAAGGATGGCCATACTGGGAGACACCGCATGG
GACTTTGGTTCTATAGGAGGAGTGTTCACGTCTGTTGGAAAATTAGTACACCAGATTTTTGGAACTGCAT
ATGGAGTTTTGTTCAGCGGTGTTTCCTGGACCATGAAAATAGGAATAGGGGTTCTGCTGACATGGTTAGG
ATTAAACTCAAGGAGCACGTCCCTCTCGATGACGTGCATTGCAGTTGGCCTAGTAACACTATACTTAGGA
GTCATGGTTCAGGCG

>JQ926708.1 Aedes aegypti haplotype 4 NADH dehydrogenase subunit 4 (ND4) gene, partial cds; mitochondrial
GGGTCTATAATTTTGGCAGGTGTTTTATTAAAATTAGGAGGGTATGGTTTATTACGGGTATTTTCTTTAA
TGCAAGTTTTAGGTATAAAATTTAATTATATTTGAATCAGTATTAGTTTAATTGGAGGAGTTTTAGTTAG
TTTAATTTGTTTATGACAAATAGATTTAAAGGCTTTAATTGCTTATTCTTCGGTTGCTCATATAGGGATT
GTATTAAGAGGATTAATAACAATAACTTATTGAGGATTAAATGGGTCATATACTTTAATAATTGCTCATG
GGTTATGCTCTTCTGGGTTATTTTGTTTGGCTAATATTTCTTATGAACGACTAGG

>KX577707.1 Dengue virus 2 isolate 1030-15 polyprotein gene, partial cds
ATGAATAACCAACGAAAAAAGGCGAGAAATACGCCTTTCAATATGCTGAAACGCGAGAGAAACCGCGTGT
CGACTGTACAACAGCTGACAAAGAGATTCTCACTTGGAATGCTGCAGGGACGAGGACCGTTGAAACTGTT
CATGGCCTTGGTGGCATTCCTTCGTTTCCTAACAATCCCACCAACAGCAGGGATACTAAAAAGATGGGGA
ACGATCAAAAAGTCAAAAGCCATCAATGTCTTGAGAGGGTTCAGGAAAGAGATTGGAAGGATGTTGAACA
TCTTGAATAGGAGACGCAGAACTGCAGGCGTGATCATCATGCTAATTCCAACAGCGATGGCGTTCCATTT
AACCACACGCAACGGAGAACCACACATGATCGTCAGTAGACAAGAGAAAGGGAAAAGTCTCTTGTTCAAA
ACAGAGGATGGTGTGAACATGTGTACCCTCATGGCCATGGACCTTGGTGAACTATGTGAAGACACAATCA
CTTATAACTGTCCTCTTCTCAGGCAGAATGAACCAGAAGACATAGATTGTTGGTGTAACTCCACGTCCAC
ATGGGTGACTTATGGGACATGCACTGCCACAGGAGAACACAGAAGGGAAAAAAGATCAGTGGCACTCGTC
CCACATGTGGGAATGGGATTGGAAACACGAACTGAAACATGGATGTCATCAGAAGGGGCCTGGAAACACG
CCCAGAGAATTGAAACCTGGATCTTGAGACATCCAGGTTTTACCATAATGGCAGCAATCTTGGCATACAC
CATAGGAACGACATACTTCCAAAGAGTCCTGATCTTCATCTTACTGACAGCTGTCGCCCCTTCAATGACA
ATGCGTTGTATTGGAATATCAAATAGAGACTTTGTGGAAGGGGTTTCAGGAGGAAGCTGGGTTGACATAG
TCTTAGAACATGGAAGCTGCGTGACAACGATGGCAAAAAACAAACCAACATTGGACTTTGAACTGATAAA
AACAGAAGCCAAGCAACCTGCCACTCTAAGGAAGTACTGGATAGAAGCAAAGCTGACCAACACAACAACA
GCATCCCGATGCCCAACACAAGGAGAACCCAGCCTAAATGAAGAACAGGACAAAAGGTTTGTCTGCAAAC
ATTCCATGGTAGACAGAGGATGGGGAAATGGATGTGGATTATTTGGAAAGGGAGGCATCGTGACCTGTGC
TATGTTCACATGCAAAAAAAATATGGAAGGAAAAATTGTGCAACCAGAAAACCTGGAATACACCATTGTG
GTAACACCTCATTCAGGGGAAGAGAATGCAGTTGGAAATGACACAGGAAAACATGGCAAGGAAATCAAAG
TAACACCACAGAGTTCCATTACAGAAGCAGAACTGACAGGCTACGGCACTGTCGCCATGGAGTGCTCTCC
AAGAACGGGCCTCGACTTCAATGAAATGGTGTTGCTGCAAATGGAAAATAAGGCTTGGCTGGTGCACAGG
CAATGGTTCTTAGACCTGCCGTTACCATGGTTGCCCGGAGCGGACACACAAGGATCAAATTGGATACAGA
AGGAGACGTTGGTCACCTTCAAAAATCCCCATGCGAAGAAACAGGATGTTGTTGTTTTGGGATCCCAAGA
AGGGGCTATGCATACAGCACTTACAGGGGCCACGGAAATCCAGATGTCATCAGGAAACCTACTGTTCACA
GGACATCTCAAGTGCAGGCTGAGAATGGATAAATTACAGCTCAAAGGAATGTCATACTCTATGTGTACAG
GAAAGTTTAAAGTTGTAAAGGAAATAGCAGAGACACAACATGGAACAATAGTTGTCAGAGTACAATATGA
AGGGGATGGCTCTCCATGTAAAATCCCTTTTGAGATAATGGATTTGGAAAAAAGACATGTCTTAGGTCGC
CTGATTACAGTCAACCCAATCGTAACAGAAAAAGACAGTCCAGTCAACATAGAAGCAGAACCTCCATTTG
GAGACAGCTACATCATTATAGGAGTAGAACCGGGACAACTGAAGCTCAGCTGGTTTAAGAAAGGAAGCTC
AATCGGCCAAATGTTCGAGACAACAATGAGAGGAGCGAAGAGAATGGCCATTTTAGGTGACACAGCCTGG
GATTTTGGATCCCTGGGAGGAGTGTTCACATCTATAGGAAAGGCCCTCCACCAAGTTTTTGGAGCAATCT
ATGGGGCTGCCTTCAGTGGGGTCTCATGGACTATGAAAATCCTCATAGGAGTTGTCATCACATGGATAGG
AATGAATTCACGTAGCACCTCACTGTCTGTGTCACTAGTATTGGTGGGGGTCGTGACATTGTATTTGGGA
GTTATGGTGCAGGCT

>AY786375.1 Dengue virus 2 isolate 00St23/2000 polyprotein gene, partial cds
TTCCATTTAACCACACGTAACGGAGAACCACACATGATCGTCAGTAGACAAGAGAAAGGGAAAAGTCTTC
TGTTTAAAACAGAGAATGGTGTGAACATGTGTACCCTCATGGCCATGGACCTTGGTGAATTGTGTGAAGA
TACAATCACGTACAAGTGTCCTCTTCTCAGGCAGAATGAACCAGAAGACATAGATTGTTGGTGCAACTCT
ACATTCACATGGGTAACCTATGGGACGTGTACCACCACAGGAGAACACAGAAGAGAGAAAAGATCAGTGG
CACTAGTCCCACATGTGGGAATGGGATTGGAGACGCGAACTGAAACATGGATGTCATCAGAAGGGGCCTG
GAAACATGCCCAGAGAATTGAAACTTGGATTTTGAGACATCCAGGCTTTACCTTAATGGCAGCAATCCTG
GCATACACCATAGGAACGACACATTTCCAAAGAGCCCTGATCTTCATCTTACTGACAGCTGTCGCTCCTT
CAATGACAATGCGTTGCATAGGAATATCAAACAGAGATTTTGTAGAAGGGGTTTCAGGAGGAAGCTGGGT
TGACATAGTCTTAGAACATGGAAGTTGTGTGACGACAATGGCCAAAAACAAACCAACATTGGATTTTGAA
CTGATAAAAACAGAAGCAAAAGAACCTGCCACTCTAAGGAAGTACTGTATAGAGGCAAAGTTAACCAACA
CAACAACAGAATCTCGCTGCCCAACACAAGGGGAACCCAGCCTAAATGAAGAGCAGGATAAAAGGTTCGT
CTGCAAACACTCCATGGTAGACAGAGGATGGGGAAATGGATGTGGACTATTTGGAAAAGGAGGCATTGTG
ACCTGTGCTATGTTTACATGCAAAAAGAACATGGAAGGAAAAATCGTGCAACCAGAAAACTTGGAATATA
CCATCGTGATAACTCCTCATTCAGGGGAAGAGCACGCAGTTGGAAATGACACAGGAAAACATGGCAAGGA
AATCAAAATAACACCACAGAGTTCCACCACAGAAGCAGAGTTGACAGGCTATGGCACAGTCACGATGGAG
TGTTCTCCAAGAACGGGCCTCGATTTCAATGAGATGGTGTTGTTGCAAATGGAAAACAAAGCGTGGCTGG
TGCACCGGCAATGGTTCCTAGACCTGCCGTTGCCATGGCTGCCCGGAGCGGACACACAAGGATCAAACTG
GATACAGAAAGAGACATTAGTCACTTTCAAAAACCCACATGCGAAGAAACAAGATGTTGTTGTTTTAGGA
TCCCAAGAAGGGGCCATGCACACAGCACTTACAGGGGCCACAGAAATCCAGATGTCATCAGGGAACTTAC
TGTTCACAGGACACCTCAAGTGCAGGCTGAGGATGGACAAACTACAGCTCAAAGGAATGTCATACTCCAT
GTGCACAGGAAAGTTTAAAGTTGTGAAGGAAATAGCAGAAACACAACATGGAACAATAGTTGTCAGAGTA
CAATATGAAGGGGACGGTTCTCCATGTAAGATTCCTTTTGAGATAATGGATTTGGAAAAAAGACATGTCT
TGGGTCGCCTGATTACAGTCAACCCAATCGTGACAGAAAAGGATAGCCCAGTCAACATAGAAGCAGAACC
TCCATTCGGAGACAGCTACGTCATCATAGGAGTGGAGCCGGGGCAATTGAAACTGAATTGGTTTAAGAAA
GGAAGTTCTATCGGCCAAATGTTTGAGACAACAATGAGGGGAGCGAAGAGAATGGCTATTCTAGGTGACA
CAGCTTGGGATTTTGGATCCCTGGGAGGAGTATTCACATCTATAGGAAAGGCTCTCCACCAGGTTTTTGG
AGCAATCTACGGGGCTGCCTTCAGCGGAGTCTCGTGGACCATGAAAATCCTCATAGGAGTCATTATCACA
TGGATAGGAATGAATTCACGTAGCACCTCACTGTCTGTATCACTAGTATTGGTGGGGGTCGTGACACTGT
ACTTGGGAGTCGTGGTGCAGGCC

>KM203261.1 Aedes aegypti haplotype 13 NADH dehydrogenase subunit 4 (ND4) gene, partial cds; mitochondrial
CATGTAGAAGCTCCTGTCTCAGGGTCTATAATTTTGGCAGGTGTTTTATTAAAATTAGGAGGGTATGGTT
TATTACGGGTATTTTCTTTAATGCAAGTTTTAGGTATAAAATTTAATTATATTTGAATCAGTATTAGTTT
AATTGGAGGAGTTTTAGTTAGTTTAATTTGTTTATGACAAATAGATTTAAAGGCTTTAATTGCTTATTCT
TCGGTTGCTCATATAGGGATTGTATTAAGAGGATTAATAACAATAACTTATTGAGGATTAAATGGGTCAT
ATACTTTAATAATTGCTCATGGGTTATGTTCTTCTGGGTTATTTTGTTTGGCTAATATTTCTTATGAACG

>KU570122.1 Dengue virus 2 isolate D2/FJ/399/2007 polyprotein gene, partial cds
ATGCGTTGTATAGGAATATCAAATAGAGACTTTGTGGAAGGGGTTTCAGGAGGAAGCTGGGTTGACATAG
TCTTGGAACATGGAAGCTGTGTGACGACGATGGCGAAAAATAAACCAACATTGGATTTTGAACTGATAAA
AACAGAAGCCAAACACCCCGCCACTCTAAGGAAGTATTGTATAGAGGCAAAGCTGACCAACACAACAACA
GCATCTCGCTGCCCAACACAAGGAGAACCTAGCCTAAATGAAGAACAGGACAAAAGATTTGTCTGCAAAC
ACTCCATGGTAGACAGAGGATGGGGAAATGGATGCGGATTATTTGGAAAGGGAGGTATCGTGACCTGCGC
AATGTTCACATGCAAAAAGAACATGGAAGGAAAAATCGTGCAACCAGAAAACTTGGAGTACACCATTATG
ATAACACCTCACTCAGGGGAAGAGAATGCAGTCGGAAATGACACAGGAAAACACGGCAAGGAAATTAAAG
TAACACCACAGAGTTCCATCACGGAAGCAGAACTAACAGGCTATGGCACTGTTACGATGGAATGCTCTCC
GAGAACAGGCCTCGACTTCAATGAGATGGTGTTGCTGCAAATGGAAAACAAGGCTTGGCTGGTGCACAGG
CAATGGTTCTTAGACCTGCCTTTACCATGGCTGCCTGGAGCAGACACACAAGGATCAAATTGGATACAGA
AGGAGACATTGGTCACTTTCAAAAATCCCCATGCAAAGAAACAGGATGTTGTCGTTTTAGGATCCCAAGA
AGGGGCCATGCACACAGCACTCACAGGGGCCACGGAAATCCAGATGTCATCAGGAAACTTACTGTTCACA
GGGCATCTTAAGTGTAGGCTGAGAATGGACAAACTACAGCTCAAAGGAATGTCATATTCCATGTGTACAG
GAAAGTTTAAAGTTGTGAAGGAAATAGCAGAAACACAACATGGAACAATAGTCATCAGAGTGCAATATGA
AGGGGACGGTTCTCCGTGCAAGATTCCTTTTGAAATAATGGATTTGGAAAAAAGACATGTCTTAGGTCGC
TTGATTACAGTCAACCCAATTGTCACAGAAAAAGACAGCCCAGTCAACATAGAAGCAGAACCTCCATTCG
GGGACAGCTACATCATTATAGGAGTAGAACCAGGACAACTGAAGCTCAGCTGGTTTAAGAAAGGAAGTTC
TATTGGCCAAATGTTTGAGACAACAATGAGAGGAGCAAAGAGAATGGCCATTTTAGGTGACACAGCTTGG
GATTTTGGATCCTTGGGAGGGGTGTTCACATCCATAGGAAAGGCCCTCCACCAAGTCTTTGGAGCAATCT
ATGGGGCTGCCTTCAGTGGGGTTTCATGGACTATGAAAATCCTCATAGGAGTCGTCATCACATGGATAGG
GATGAATTCACGCAGCACCTCACTGTCTGTGTCACTAGTATTAGTGGGGGTCGTGACATTGTATTTGGGA
GTTATGGTGCAGGCC

>KU886708.1 Dengue virus 2 isolate 2014067760 nonstructural protein 5 gene, partial cds
AAAGAGAGAGAAGAAGATAGGAGAATTCGGCAAAGCAAAAGGCAGCAGAGCCATATGGTACATGTGGCTT
GGAGCACGCTTCTTAGAGTTTGAAGCCCTGGGATTCCTGAATGAAGATCACTGGTTTTCCAGAGAGAACT
CTCTGAGCGGAGTGGAAGGAGAAGGGCTGCACAAGCTGGGTTACATTCTAAGAGAAGTGAGCAAGAAAGA
AGGAGGAGCAATGTACGCCGAC

>KF921931.1 Dengue virus 2 isolate DENV-2/KH/BID-V2032/2003, partial genome
GGCGAGAAGTACGCCTTTCAATATGCTGAAACGCGAGAGAAACCGCGTGTCGACTGTGCAACAGCTGACA
AAGAGATTCTCACTTGGAATGCTGCAAGGACGAGGACCATTGAAACTGTTCATGGCCCTTGTGGCGTTCC
TTCGTTTCCTAACAATCCCACCAACAGCAGGGATACTGAAAAGATGGGGAACGATCAAAAAATCAAAAGC
TATTAATGTTTTGAGAGGGTTCAGGAAAGAGATTGGAAGGATGCTGAACATCTTGAACAGGAGACGCAGG
ACAGCAGGCGTGATTATTATGTTGATTCCAACAGCAATGGCGTTCCATTTAACCACACGCAATGGAGAAC
CACACATGATCGTTGGTAGACAAGAGAAAGGGAAAAGTCTTCTGTTCAAAACAGAGGATGGTGTGAACAT
GTGTACCCTCATGGCCATAGATCTTGGTGAACTGTGTGAAGATACAATCACGTACAAGTGCCCCCTCCTC
AGGCAGAATGAACCAGAAGACATAGATTGTTGGTGCAACTCCACGTCCACATGGGTAACTTATGGGACGT
GTACCACCACAGGAGAACATAGAAGAGAAAAAAGATCAGTGGCACTCGTTCCACATGTGGGTATGGGATT
GGAGACACGAACTGAAACATGGATGTCGTCAGAAGGGGCCTGGAAACACGTTCAGAGAATTGAAACCTGG
ATCTTGAGACATCCAGGCTTTACCATAATGGCAGCAATCCTGGCATACACCATAGGAACGACACATTTCC
AAAGGGCCCTGATTTTCATCTTACTGACAGCTGTTGCTCCTTCAATGACAATGCGTTGCATAGGAATATC
AAATAGAGACTTTGTAGAAGGGGTTTCAGGAGGAAGCTGGGTTGACATAGTCTTAGAACATGGAAGTTGT
GTGACGACAATGGCAAAAAACAAACCAACATTGGATTTTGAACTGATAAAAACAGAAGCCAAAGAACCTG
CCACTCTAAGGAAGTACTGTATAGAAGCAAAGCTGACCAATACAACAACGGAATCTCGTTGCCCAACACA
AGGGGAACCCAGTCTAAATGAAGAGCAAGACAAAAGGTTCGTCTGCAAACACTCCATGGTAGACAGGGGA
TGGGGAAATGGATGTGGATTATTTGGAAAGGGAGGCATTGTGACCTGTGCTATGTTTACATGCAAAAAGA
ACATGGAAGGAAAAATCGTGCAACCAGAAAATTTGGAATACACCATTGTGATAACACCTCACTCAGGAGA
AGAGCACGCTGTAGGTAATGACACAGGAAAACATGGTAAGGAAATCAAAATAACACCACAGAGTTCCAGC
ACAGAAGCAGAACTGACAGGCTATGGCACAGTCACGATGGAGTGCTCTCCGAGAACGGGCCTTGACTTCA
ATGAGATGGTGCTGCTGCAGATGGAAGACAAAGCTTGGCTGGTGCACAGGCAATGGTTCCTAGACCTGCC
GTTACCATGGCTACCCGGAGCGGACACACAAGGATCAAATTGGATACAGAAAGAGACACTGGTCACTTTC
AAAAATCCCCACGCGAAGAAACAGGATGTCGTTGTATTAGGATCTCAAGAAGGGGCCATGCACACGGCAC
TCACGGGGGCCACAGAAATCCAGATGTCATCAGGAAACTTACTATTCACAGGACATCTCAAGTGCAGGCT
GAGGATGGACAAACTACAGCTCAAAGGAATGTCATACTCCATGTGTACAGGAAAGTTTAAAATTGTGAAG
GAAATAGCAGAAACACAACATGGAACAATAGTTATCAGAGTACAATATGAAGGAGACGGCTCTCCATGTA
AGATCCCTTTTGAAATAATGGATTTGGAAAAAAGACATGTTTTAGGTCGCCTGATTACAGTTAACCCGAT
AGTAACAGAAAAAGATAGCCCAGTCAACATAGAAGCAGAACCTCCATTTGGAGACAGCTACATCATCATA
GGAGTGGAGCCGGGACAATTGAAACTCAACTGGTTTAAGAAAGGAAGTTCCATCGGCCAAATGTTTGAGA
CAACAATGAGAGGAGCGAAGAGAATGGCCATTTTAGGTGACACAGCCTGGGATTTTGGATCCCTGGGAGG
AGTGTTTACATCTATGGGAAAGGCTCTCCACCAAGTTTTCGGAGCAATCTATGGGGCTGCCTTTAGTGGG
GTCTCATGGACTATGAAAATCCTCATAGGAGTCATCATCACATGGATAGGAATGAATTCACGTAGCACCT
CACTATCCGTGTCACTAGTATTGGTGGGAGTCATAACACTGTACTTGGGAGCCATGGTGCAGGCTGACAG
TGGTTGCGTTGTGAGCTGGAAAAACAAAGAACTGAAATGTGGCAGCGGGATCTTCATTACAGATAACGTG
CACACATGGACAGAACAGTACAAGTTCCAACCAGAATCCCCTTCAAAACTAGCTTCAGCCATCCAAAAAG
CTCATGAAGAAGGCATTTGTGGAATCCGCTCAGTAACAAGATTGGAGAATCTGATGTGGAAACAAATAAC
ACCAGAATTGAATCACATTCTATCAGAAAATGAGGTAAAGTTGACCATTATGACAGGAGACATTAAAGGA
ATCATGCAGGCAGGAAAACGATCTCTGCGGCCCCAGCCCACTGAGCTGAAGTATTCATGGAAAACATGGG
GAAAGGCGAAAATGCTCTCCACAGAATCTCACAATCAGACCTTTCTCATTGATGGCCCTGAAACAGCAGA
ATGCCCCAACACAAACAGAGCTTGGAACTCGCTGGAAGTTGAAGACTATGGTTTTGGAGTTTTCACCACC
AATATATGGCTAAAATTGAGAGAAAAACAGGATGTGTTTTGTGACTCAAAACTCATGTCAGCAGCCATAA
AAGACAATAGAGCCGTCCATGCCGATATGGGTTATTGGATAGAAAGTGCACTCAATGACACATGGAAGAT
GGAGAAAGCCTCTTTCATTGAAGTCAAAAGCTGCCACTGGCCAAAGTCACACACCCTCTGGAGTAATGGA
GTATTAGAAAGTGAGATGATAATTCCAAAAAGTTTTGCTGGGCCAGTGTCACAACACAACTACAGACCAG
GCTATTACACGCAGACAGCAGGACCTTGGCATCTAGGTAAGCTTGAGATGGACTTTGATTTCTGCGAAGG
AACTACAGTGGTGGTGACAGAAGACTGCGGAAATAGAGGACCCTCTTTAAGAACAACCACTGCCTCTGGA
AAACTCATAACAGAATGGTGCTGCCGATCCTGCACATTACCACCTCTAAGATACAGAGGTGAGGATGGAT
GCTGGTATGGGATGGAAATCAGACCATTAAAAGAGAAAGAAGAGAATTTGGTCAACTCCTTGGTCACAGC
CGGACATGGGCAGATTGACAACTTTTCACTAGGAGTCTTAGGAATGGCACTATTCCTGGAAGAAATGCTC
AGGACACGAGTAGGAACGAAACATGCAATACTGCTAGTTGCAGTTTCTCTTGTGACATTGATTACTGGGA
ACATGTCTTTTAGAGACCTGGGAAGGGTGATGGTCATGGTGGGCGCTACCATGACGGATGACATAGGCAT
GGGAGTGACTTATCTCGCCCTACTAGCAGCTTTCAAAGTTAGACCAACTTTTGCAGCTGGACTACTTCTG
AGAAAGCTGACCTCCAAGGAATTGATGATGGCTACCATAGGAATCGCACTCCTTTCTCAAAGCACCATAC
CAGAGACCATTCTTGAACTAACTGATGCGTTAGCCTTGGGCATGATGGTCCTTAAAATAGTGAGAAATAT
GGAAAAATACCAATTGGCGGTGACTATCATGGCCATCTCGTGTGTCCCAAATGCAGTGATACTGCAAAAT
GCATGGAAGGTGAGCTGCACAATATTGGCAGCGGTGTCCGTTTCTCCACTGCTCTTAACATCCTCACAGC
AGAAAGCGGATTGGATACCGCTGGCATTGACGATAAAAGGTCTCAATCCAACAGCCATTTTTCTAACAAC
TCTTTCGAGAACCAGCAAGAAAAGGAGCTGGCCGCTAAATGAGGCTATCATGGCAGTCGGGATGGTGAGT
ATTTTAGCCAGTTCTCTCTTAAAGAATGACATTCCCATGACAGGTCCATTAGTGGCTGGAGGGCTCCTTA
CTGTGTGTTACGTGCTCACTGGACGATCGGCCGATTTGGAACTGGAGAGAGCCACCGATGTCAAATGGGA
AGATCAGGCAGAAATATCAGGGAGTAGCCCAATCCTGTCAATAACAATATCAGAAGATGGCAGCATGTCG
ATAAAAAATGAAGAGGAAGAACAAACACTGACCATACTCATCAGAACGGGATTGCTAGTGATCTCAGGAC
TCTTTCCAGTGTCAATACCAATTACAGCAGCAGCATGGTACCTGTGGGAAGTGAAGAAACAACGGGCTGG
AGTATTGTGGGATGTCCCTTCACCCCCACCCGTGGGAAAGGCCGAACTGGAAGATGGAGCCTATAGAATC
AAGCAAAAAGGAATTCTTGGATATTCCCAGATTGGAGCCGGAGTTTACAAAGAAGGAACATTCCATACAA
TGTGGCACGTTACACGTGGCGCTGTTCTGATGCATAGAGGGAAGAGGATTGAACCATCATGGGCGGACGT
CAAGAAAGACCTAATATCATATGGAGGAGGCTGGAAGCTCGAAGGAGAATGGAAGGAAGGAGAGGAAGTC
CAAGTCCTGGCACTGGAACCTGGAAAAAATCCAAGAGCTGTCCAAACGAAACCTGGACTTTTCAAAACCA
ACACAGGAACCATAGGCGCCGTATCTCTGGACTTTTCCCCTGGAACGTCAGGATCTCCAATTGTCGATAG
AAAAGGAAAAGTTGTGGGTCTTTATGGCAATGGTGTTGTCACAAGGAGTGGAGCATACGTGAGTGCTATA
GCCCAGACCGAGAAAAGCATTGAAGACAATCCAGAGATCGAAGATGACATTTTCCGAAAGAAAAGATTGA
CCATCATGGACCTCCATCCAGGAGCGGGAAAGACAAAAAGATACCTTCCAGCCATAGTTAGAGAGGCCAT
AAAACGTGGCTTGAGAACATTAATCCTGGCCCCCACTAGAGTCGTGGCAGCTGAAATGGAGGAAGCTCTT
AGAGGACTTCCAATAAGATACCAAACCCCAGCCATCAGAGCCGAGCACACCGGGCGGGAGATTGTGGACC
TAATGTGTCATGCCACATTTACTATGAGGCTGCTATCACCAGTCAGAGTGCCAAATTACAACCTGATCAT
CATGGATGAAGCTCACTTCACAGACCCAGCAAGCATAGCAGCTAGAGGATACATTTCAACTCGAGTGGAG
ATGGGTGAAGCAGCTGGGATTTTCATGACAGCCACTCCTCCGGGAAGTAAAGACCCATTTCCTCAGAGCA
ATGCACCAATCATGGATGAGGAAAGAGAAATTCCTGAGCGTTCGTGGAACTCTGGACATGAATGGGTCAC
GGATTTTAAAGGGAAGACTGTTTGGTTTGTTCCAAGTATAAAAGCGGGAAATGACATAGCAGCCTGCCTC
AGGAAAAATGGAAAGAAAGTGATACAACTCAGTAGGAAGACCTTTGACTCTGAGTATGTTAAGACTAGGA
CCAATGATTGGGACTTTGTGGTCACAACCGACATTTCAGAAATGGGTGCCAACTTCAAGGCTGAGAGGGT
TATAGACCCCAGACGCTGCATGAAACCAGTTATACTAACAGATGGCGAAGAGCGGGTGATCTTGGCAGGA
CCCATGCCAGTGACCCACTCTAGTGCAGCGCAAAGAAGAGGGAGAATAGGGAGAAATCCAAAAAATGAAA
ATGACCAGTACATATACATGGGGGAACCTCTGGAAAATGATGAAGACTGTGCACATTGGAAAGAAGCTAA
AATGCTCCTAGACAACATCAACACACCTGAAGGAATCATTCCTAGTATGTTCGAACCAGAACGTGAAAAG
GTGGATGCCATTGATGGTGAATACCGCCTGAGAGGAGAAGCAAGGAAAACCTTTGTGGATCTAATGAGAA
GAGGGGACTTACCAGTCTGGTTGGCCTATAGAGTGGCAGCTGAAGGCATCAACTACGCAGACAGAAGGTG
GTGTTTTGATGGAGTTAAGAACAACCAAATACTGGAAGAAAACGTGGAAGTGGAAATTTGGACAAAAGAA
GGGGAAAGGAAGAAATTAAAACCCAGATGGCTGGATGCTAGGATCTATTCTGACCCACTGGCACTAAAAG
AATTTAAGGAATTTGCAGCTGGAAGAAAGTCCTTGACCCTGAACTTAATCACAGAAATGGGTAGGCTTCC
AACCTTCATGACTCAGAAGGCAAGAGATGCACTGGATAACCTAGCTGTGCTGCATACGGCTGAGGCAGGT
GGAAGGGCGTACAATCATGCTCTCAGTGAACTGCCGGAGACCCTGGAGACACTGCTTTTACTGACACTCC
TGGCTACAGTCACGGGAGGAGTCTTCTTATTCTTAATGAGTGGAAAAGGTGTAGGGAAGATGACCCTGGG
AATGTGCTGCATAATCACGGCCAGCATCCTCCTATGGTATGCACAGATACAACCACACTGGATAGCAGCT
TCAATAATATTGGAGTTTTTTCTCATAGTTTTGCTCATTCCAGAACCAGAAAAACAGAGAACACCCCAAG
ATAACCAACTGACCTATGTTGTCATAGCCATCCTTACAGTGGTGGCCGCAACCATGGCGAACGAGATGGG
TTTCCTGGAAAAAACCAAGAAAGACCTTGGGTTGGGAAGCATTGCAACCCAGGAACCTGAGAGCAACATC
TTGGACATAGATCTACGTCCTGCGTCAGCATGGACGCTGTATGCCGTGGCTACAACATTTGTCACACCAA
TGTTGAGACATAGCATTGAAAATTCCTCAGTGAATGTGTCCCTAACAGCCATTGCTAACCAAGCCACAGT
GCTAATGGGTCTTGGGAAAGGATGGCCATTGTCAAAGATGGACATCGGAGTTCCCCTCCTCGCCATTGGA
TGCTACTCACAAGTCAACCCCGTAACGCTCACAGCAGCTCTTCTTTTACTGGTAGCACATTATGCCATTA
TAGGGCCAGGACTTCAAGCGAAAGCAACCAGAGAAGCTCAGAAAAGAGCAGCAGCAGGCATCATGAAAAA
CCCAACAGTCGATGGAATAACAGTGATTGACCTAGATCCAATACCCTATGATCCAAAATTTGAAAAACAG
CTAGGACAAGTAATGCTCCTAATCCTCTGTGTGACTCAAGTATTAATGATGAGGACTACATGGGCTCTGT
GTGAGGCTTTAACCTTAGCGACCGGGCCCATCTCCACATTGTGGGAGGGCAATCCAGGGAGGTTTTGGAA
CACTACCATTGCAGTGTCAATGGCCAACATCTTCAGAGGGAGCTACTTGGCTGGAGCTGGACTTCTTTTT
TCCATCATGAAGAACACAACAAATACAAGAAGAGGAACTGGCAACATAGGAGAGACACTTGGAGAGAAAT
GGAAAAGTCGATTAAACGCACTGGGAAAAAGTGAATTTCAGATCTACAAGAAAAGTGGAATTCAGGAAGT
GGATAGAACCTTAGCTAAAGAAGGCATCAAAAGAGGAGAAACGGACCACCACGCCGTGTCGCGAGGCTCA
GCAAAACTGAGATGGTTCGTCGAAAGAAACATGGTCACACCAGAAGGGAAAGTGGTGGACCTCGGTTGCG
GTAGAGGGGGCTGGTCATACTATTGTGGGGGACTAAAGAATGTAAAAGAAGTCAAAGGCCTGACAAAAGG
AGGACCAGGACACGAAGAACCCATCCCCATGTCAACATATGGGTGGAATCTAGTACGTCTGCAGAGTGGA
GTTGATGTTTTCTTCACTCCGCCAGAAAAGTGTGATACATTGTTGTGTGACATAGGGGAGTCGTCACCAA
ATCCCACGATAGAAGCAGGACGAACACTTAGAGTCCTCAGCTTGGTGGAAAATTGGCTAAACAATGACAC
CCAATTCTGCATAAAGGTTCTCAACCCATATATGCCCTCAGTTATAGAAAAAATGGAAACACTGCAAAGG
AAATATGGAGGAGCCCTAGTAAGGAATCCACTCTCACGAAACTCCACACATGAGATGTACTGGGTATCCA
ATGCTACTGGGAACATAGTGTCATCAGTGAACATGATTTCAAGGATGCTGATTAACAGATTCACAATGAA
ACACAAGAAAGCCACCTACGAGCCAGATGTTGACCTAGGGAGCGGAACCCGCAACATTGGAATTGAAAGT
GAGATACCAAATCTAGACATAATAGGAAAGAGAATAGAGAAAATAAAGCAAGAGCATGAAACATCATGGC
ACTATGACCAAGACCACCCATACAAAACATGGGCTTACCATGGCAGCTATGAAACAAAACAGACTGGATC
AGCATCATCCATGGTGAACGGAGTGGTCAGACTGCTGACAAAACCTTGGGACGTTGTCCCTATGGTAACA
CAGATGGCAATGACAGACACGACTCCATTTGGACAACAGCGCGTTTTCAAAGAGAAAGTGGACACGAGAA
CCCAAGAACCGAAGGAAGGCACAAAGAAACTGATGAAAATCACGGCAGAGTGGCTTTGGAAAGAACTAGG
AAAGAAAAAGACACCCAGGATGTGTACCAGAGAAGAATTCACAAGAAAAGTGAGAAGCAATGCAGCCTTG
GGGGCCATATTCACTGATGAGAACAAATGGAAGTCGGCACGCGAGGCTGTTGAAGATAGTAGGTTTTGGG
AGCTGGTTGACAAGGAAAGAAATCTCCATCTTGAAGGAAAGTGTGAAACATGTGTGTACAACATGATGGG
AAAGAGAGAAAAGAAACTAGGGGAGTTCGGCAAGGCAAAAGGTAGCAGAGCCATATGGTACATGTGGCTT
GGAGCACGCTTCCTGGAGTTTGAAGCCCTGGGATTCTTGAATGAAGATCACTGGTTCTCCAGAGAGAACT
CCCTGAGTGGAGTGGAAGGAGAAGGGCTGCACAAGCTAGGCTACATTCTAAGAGACGTGGGCAAGAAGGA
AGGAGGAGCAATGTACGCCGATGACACAGCAGGATGGGACACAAGAATCACACTAGAAGACTTAAAAAAT
GAAGAAATGGTGACAAACCACATGGAAGGAGAACACAAGAAACTAGCCGAGGCCATATTTAAATTAACGT
ACCAAAACAAGGTGGTGCGTGTGCAAAGACCAACACCAAGAGGTACAGTAATGGACATCATATCGAGAAG
AGATCAAAGAGGCAGTGGGCAAGTCGGCACCTATGGCCTTAACACTTTCACCAATATGGAAGCCCAATTA
ATCAGACAGATGGAGGGAGAAGGAATTTTTAAAAGCATTCAGCACCTGACAGCCACAGAAGAAATCGCTG
TACAGAACTGGTTAGCAAGAGTGGGGCGTGAAAGGCTATCAAGAATGGCCATCAGTGGAGATGATTGTGT
TGTAAAACCTTTAGATGACAGATTTGCAAGTGCTTTAACAGCTCTAAATGACATGGGAAAAGTCAGAAAA
GACATACAACAATGGGAACCTTCAAGAGGATGGAATGATTGGACACAAGTGCCTTTCTGTTCACACCACT
TTCATGAGTTAATCATGAAAGACGGTCGCGTGCTCGTAGTTCCATGCAGAAACCAAGATGAACTGATTGG
CAGGGCTCGAATTTCCCAGGGAGCTGGGTGGTCTTTGAAGGAGACGGCCTGCTTGGGGAAGTCTTACGCC
CAAATGTGGAGCCTGATGTACTTCCACAGACGTGACCTCAGGCTGGCGGCAAATGCTATTTGCTCGGCAG
TCCCGTCACATTGGGTTCCAACAAGCCGAACAACCTGGTCTATACACGCCAAACATGAATGGATGACGAC
GGAAGACATGCTGACAGTCTGGAACAGGGTGTGGATCCAAGAAAATCCATGGATGGAAGACAAAACTCCA
GTGGAGTCATGGGAGGAAGTCCCATATCTGGGAAAAAGAGAAGACCAATGGTGCGGCTCATTGATTGGGC
TAACAAGCAGGGCTACCTGGGCAAAGAATATCCAAACAGCAATAAATCAAGTCAGATCCCTTATAGGCAA
TGAGGAATACACAGATTACATGCCATCCATGAAGAGATTCAGAAGGGAAGAGGAAGAGGCAGGTGTCCTG
TGGTAGAAGGTAAAACTAACATGAAACAAGGCTAAAAGTCAGGTCGGATTAAGCCATAGTACGGAAAAAA
CTATGCTACCTGTGAGCCCCGTCCGAGGACGTTAAAAGAAGTCAGGCCATCACAAATGCCACAGCTTGAG
CAAACTGTGCAGCCTGTAGCTCCACCTGAGAAGGTGTAAAAAATCTGGGAGGCCACAAACCATGGAAGCT
GTACGCATGG

>AF538030.1 Dengue virus type 1 strain DENV-1/KHM/2001 L0725239 polyprotein gene, partial cds
GAAACGCGCGAGAAACCGCGTGTCAACTGTTTCACAGTTGGCGAAGAGATTCTCGAAAGGATTGCTCTCA
GGCCAAGGACCCATGAAATTGGTGATGGCTTTCATAGCATTCCTAAGATTTCTAGCCATACCCCCAACAG
CAGGAATTTTGGCTAGATGGGGCTCATTCAAGAAGAATGGAGCGATCAAAGTGCTTCGGGGTTTCAAGAA
AGAAATCTCAAACATGTTGAATATAATGAATAGAAGGAAAAGATCTGTGACCATGCTCCTTATGCTGATG
CCTACAGCCTTGGCATTCCATTTGACTACACGAGGAGGAGAGCCGCACATGATAGTTAGCAAGCAGGAAA
GAGGAAAGTCACTTTTGTTCAAGACCTCAGCAGGTGTCAACATGTGCACCCTTATAGCGATGGATTTGGG
AGAGTTATGTGAGGACACAATGACTTACAAATGTCCTCGAATTACTGAGGTGGAACCTGAAGACATTGAC
T

>KF955499.1 Dengue virus 3 isolate DENV-3/BR/BID-V3610/2007, partial genome
AACAACAACAGTGTCAGGGAAGTTAATACACGAATGGTGTTGCCGTTCGTGCACACTTCCTCCCCTGCGA
TACATGGGAGAAGACGGTTGCTGGTATGGCATGGAAATTAGACCCATCAGTGAGAAAGAAGAGAACATGG
TAAAGTCTTTAGTCTCAGCGGGAAGTGGAAAGGTGGACAACTTCACAATGGGTGTCTTGTGTTTGGCAAT
CCTCTTTGAAGAGGTGATGAGAGGAAAATTTGGGAAGAAACACATGATTGCGGGGGTGTTCTTCACGTTT
GTGCTCCTTCTCTCAGGGCAAATAACATGGAGAGACATGACGCACACACTAATAATGATTGGGTCCAACG
CATCTGACAGAATGGGAATGGGCGTTACCTACCTAGCTTTAATTGCAACATTTAAAATCCAGCCATTCTT
GGCTTTAGGATTTTTCCTAAGAAAACTGACATCCAGAGAAAATTTATTGTTAGGAGTTGGGCTGGCTATG
GCAACAACGTTACAACTGCCAGAGGACATTGAACAAATGGCAAATGGAATCGCCCTGGGGCTCATGGCTC
TTAAACTGATAACACAATTTGAAACATACCAATTATGGACAGCATTAATCTCCTTAACGTGTTCAAATAC
AATGTTTACGTTGACTGTTGCCTGGAGAACAGCCACCTTGATTTTGGCCGGAGTTTCGCTTTTACCAGTG
TGCCAGTCTTCGAGCATGAGGAAAACAGACTGGCTTCCAATGGCAGTGGCAGCTATGGGAGTTCCACCTC
TACCACTTTTTATTTTTAGCTTGAAAGACACACTCAAAAGGAGAAGCTGGCCACTGAATGAAGGGGTGAT
GGCTGTTGGGCTTGTGAGCATTCTGGCCAGTTCTCTCCTTAGAAATGATGTACCCATGGCTGGACCATTG
GTGGCCGGGGGCTTGCTGATAGCGTGCTACGTCATAACTGGCACGTCAGCAGACCTCACCGTAGAAAAAG
CAGCAGATATAACATGGGAGGAAGAGGCTGAGCAAACAGGAGTGTCCCACAACTTAATGATCACAGTTGA
TGATGATGGAACAATGAGAATAAAAGATGATGAGACTGAGAATATCCTAACAGTGCTTTTGAAAACAGCA
TTACTAATAGTATCAGGAGTCTTTCCATACTCCATACCCGCAACATTGCTGGTCTGGCATACTTGGCAAA
AGCAAACACAAAGATCCGGCGTTCTATGGGACGTACCCAGCCCCCCAGAGACACAGAAAGCAGAACTGGA
AGAAGGGGTCTATAGGATCAAACAGCAAGGAATTTTTGGGAAAACCCAAGTAGGGGTTGGAGTACAGAAA
GAAGGAGTCTTCCACACCATGTGGCACGTTACAAGAGGGGCAGTGTTGACATATAATGGGAAAAGACTGG
AACCAAACTGGGCTAGCGTGAAAAAAGATCTGATTTCATACGGAGGAGGATGGAGATTGAGCGCACAATG
GCAAAAGGGGGAGGAGGTGCAGGTTATTGCCGTAGAGCCTGGGAAGAACCCAAAGAACTTTCAAACCACG
CCAGGCACTTTTCAGACTACAACAGGGGAAATAGGAGCAATTGCACTGGATTTCAAGCCTGGAACTTCAG
GATCTCCCATCATAAACAGAGAGGGAAAGGTAGTGGGACTGTATGGCAATGGAGTGGTTACAAAGAATGG
TGGCTACGTCAGCGGAATAGCGCAAACGAATGCAGAACCAGATGGACCAACACCAGAATTGGAAGAAGAG
ATGTTCAAAAAGCGAAATCTAACCATAATGGATCTTCATCCTGGGTCAGGAAAGACACGGAAATACCTTC
CAGCTATTATCAGAGAGGCAATCAAGAGACGTTTAAGAACTCTAATTTTGGCACCGACAAGGGTGGTTGC
AGCTGAGATGGAAGAAGCATTGAAAGGGCTCCCAATAAGGTACCAAACAACAGCAACAAAATCTGAACAC
ACAGGAAGAGAGATTGTTGATCTAATGTGCCACGCAACGTTCACAATGCGTCTGCTGTCACCAGTTAGGG
TTCCAAACTATAACTTGATAATAATGGATGAAGCCCATTTCACAGACCCAGCCAGTATAGCGGCTAGAGG
GTACATATCGACTCGTGTTGGAATGGGAGAGGCAGCTGCAATTTTCATGACAGCAACGCCCCCTGGAACA
GCTGATGCCTTTCCCCAGAGCAACGCTCCAATTCAAGATGAAGAAAGGGACATACCAGAACGCTCATGGA
ATTCAGGCAATGAATGGATAACCGACTTCGCTGGGAAAACGGTGTGGTTTGTCCCCAGCATTAAAGCCGG
AAATGACATAGCAAACTGCTTGCGAAAAAACGGGAAAAAGGTCATTCAACTTAGTAGGAAGACTTTTGAC
ACAGAATATCAGAAAACTAAACTGAATGATTGGGACTTCGTGGTGACAACTGACATTTCAGAAATGGGGG
CCAATTTCAAAGCAGATAGAGTGATCGATCCAAGAAGATGTCTCAAACCAGTGATCCTGACAGATGGACC
AGAGCGGGTGATCCTGGCTGGACCAATGCCAGTCACCGCGGCGAGTGCTGCGCAAAGGAGAGGGAGAGTT
GGTAGGAACCCACAAAAAGAAAATGACCAGTACATATTCACGGGCCAGCCTCTCAACAATGATGAAGACC
ATGCTCACTGGACAGAAGCAAAAATGCTGCTGGACAACATTAACACACCAGAAGGGATCATACCAGCTCT
CTTTGAGCCAGAAAGGGAGAAGTCAGCCGCCATAGACGGTGAGTATCGCTTGAAAGGTGAGTCCAGGAAG
ACTTTCGTGGAACTCATGAGGAGGGGTGACCTTCCAGTCTGGTTAGCCCATAAAGTAGCATCAGAAGGGA
TCAAATATACAGATAGAAAATGGTGCTTTGATGGACAACGTAATAATCAAATTTTAGAGGAGAACATGGA
TGTGGAAATCTGGACAAAGGAAGGAGAAAAGAAAAAATTGAGACCTAGGTGGCTTGATGCCCGCACTTAT
TCAGATCCCTTAGCACTCAAGGAATTCAAGGACTTTGCGGCTGGCAGAAAGTCAATCGCCCTTGATCTTG
TGACAGAAATAGGAAGAGTGCCTTCACACCTAGCCCATAGAACGAGAAACGCTCTGGACAATCTGGTGAT
GCTGCACACGTCAGAACATGGCGGTAGGGCCTACAGGCATGCGGTGGAGGAACTACCAGAAACAATGGAA
ACACTCCTACTCTTGGGACTCATGATCTTGTTGACAGGTGGAGCAATGCTTTTCTTAATATCAGGTAAAG
GGATTGGAAAGACTTCAATAGGACTCATTTGTGTAATTGCTTCCAGCGGCATGTTGTGGATGGCCGAAAT
CCCACTCCAATGGATCGCGTCGGCTATAGTCCTGGAGTTTTTTATGATGGTGTTGCTTATACCAGAACCA
GAAAAACAGAGAACCCCCCAAGACAACCAACTCGCATATGTCGTGATAGGCATACTCACATTGGCTGCAA
TAATAGCAGCTAATGAAATGGGATTGTTGGAAACTACAAAGAGAGATTTAGGAATGTCTAAGGAGCCAGG
TGTTGTCTCTCCAACCAGCTATTTAGATGTGGACTTGCACCCAGCATCAGCCTGGACATTGTATGCCGTG
GCCACTACGGTAATAACACCAATGTTAAGACATACCATAGAGAATTCTACAGCAAATGTGTCTCTGGCAG
CTATAGCCAACCAGGCAGTGGTCCTGATGGGTTTGGACAAAGGATGGCCGATATCAAAAATGGACTTAGG
AGTACCCCTACTGGCATTGGGTTGCTATTCACAAGTGAACCCACTGACTCTAACAGCGGCAGTACTCTTG
CTGATCACACATTATGCTATCATAGGTCCAGGATTGCAGGCAAAAGCCACTCGTGAAGCTCAGAAAAGGA
CAGCTGCTGGAATAATGAAGAATCCAACGGTGGATGGGATAATGACAATAGACCTAGATCCTGTAATATA
TGATTCAAAATTTGAAAAGCAACTGGGACAGGTTATGCTCCTGGTTTTGTGTGCAGTTCAACTCTTGTTA
ATGAGAACATCATGGGCCTTGTGTGAAGCTTTAACTCTAGCTACAGGACCAATAACAACACTCTGGGAAG
GATCACCTGGGAAGTTTTGGAACACCACGATAGCTGTTTCCATGGCGAACATTTTTAGAGGGAGTTATTT
AGCAGGAGCTGGGCTTGCTTTTTCTATTATGAAATCAGTTGGAACAGGAAAAAGAGGAACAGGCTCACAA
GGTGAAACTTTAGGAGAAAAATGGAAAAAGAAATTAAACCAATTATCCCGGAAAGAGTTTGACCTTTACA
AGAAATCTGGAATCACTGAAGTGGATAGAACAGAAGCCAAAGAAGGGCTGAAAAGAGGAGAAATAACACA
TCATGCCGTGTCCAGAGGTAGCGCAAAACTTCAATGGTTTGTGGAGAGAAACATGGTCATTCCTGAAGGA
AGAGTCATAGACTTGGGCTGTGGAAGAGGAGGCTGGTCATATTACTGTGCAGGACTGAAAAAAGTCACAG
AAGTGCGAGGATACACAAAAGGTGGTCCAGGACACGAAGAACCAGTACCTATGTCCACATATGGATGGAA
CATAGTTAAGTTAATGAGTGGAAAGGATGTGTTTTATCTTCCACCTGAAAAGTGTGACACCCTGTTGTGT
GACATTGGAGAATCTTCACCAAGCCCAACAGTGGAAGAAAGCAGGACTATAAGAGTTTTGAAGATGGTTG
AACCATGGCTAAAAAACAACCAATTTTGCATTAAAGTATTGAACCCTTACATGCCAACTGTGATTGAGCA
CCTAGAAAGACTACAAAGGAAACATGGAGGAATGCTTGTGAGAAATCCACTTTCACGAAACTCCACGCAC
GAAATGTACTGGATATCTAATGGCACAGGTAACATTGTCGCTTCAGTCAATATGGTATCTAGACTGCTAC
TGAACAGGTTCACGATGACACACAGAAGACCCACCATTGAGAAAGATGTGGATTTAGGAGCAGGAACTCG
ACATGTTAATGCGGAACCAGAAACACCCAACATGGATGTCATTGGGGAAAGAATAAAAAGGATCAAGGAG
GAGCATAATTCAACATGGCACTATGATGACGAAAATCCCTACAAAACGTGGGCTTACCATGGATCTTATG
AAGTCAAAGCCACAGGCTCAGCCTCCTCCATGATAAATGGAGTCGTGAAACTCCTCACTAAACCATGGGA
TGTGGTGCCCATGGTGACACAGATGGCAATGACAGATACAACTCCTTTTGGCCAGCAGAGAGTTTTTAAA
GAGAAAGTGGACACCAGGACACCCAGGTCCATGCCAGGAACAAGAAGGGTGATGGAGATCACAGCGGAGT
GGCTCTGGAGAACCCTGGGAAGGAACAAAAAACCCAGGCTATGCACAAGGGAAGAGTTCACAAAAAAGGT
CAGAACTAACGCAGCCATGGGCGCCGTTTTCACAGAGGAGAACCAATGGGACAGCGCGAAAGCTGCTGTT
GAGGATGAAGATTTTTGGAAACTTGTGGACAGAGAACGTGAACTCCACAAACTGGGCAAGTGTGGAAGCT
GTGTTTACAACATGATGGGCAAGAGAGAGAAGAAACTTGGAGAGTTTGGCAAAGCAAAAGGCAGTAGAGC
TATATGGTACATGTGGTTGGGAGCCAGGTACCTTGAGTTCGAAGCCCTTGGATTCTTAAATGAAGACCAC
TGGTTCTCGCGTGAGAACTCTTACAGTGGAGTGGAAGGAGAAGGACTGCACAAGCTAGGCTATATATTAA
GGGACATTTCCAAGATACCCGGAGGAGCTATGTATGCTGATGACACAGCTGGTTGGGACACAAGAATAAC
AGAAGATGACCTGCACAATGAGGAAAAGATCACACAGCAAATGGACCCTGAACACAGGCAGTTAGCGAAC
GCTATATTTAAGCTCACATACCAAAACAAAGTGGTCAAAGTTCAACGACCGACTCCAACAGGCACGGTAA
TGGACATCATATCTAGGAAAGACCAAAGAGGCAGTGGACAGGTAGGAACTTATGGTCTGAATACATTCAC
CAACATGGAAGCCCAGTTGATCAGACAAATGGAAGGAGAAGGTGTGCTGTCAAAGGCAGACCTCGAGAAC
CCTCATCTGCCAGAGAAGAAAATTACACAATGGTTGGAAACCAAAGGAGTGGAGAGGTTGAAAAGAATGG
CCATTAGCGGGGATGATTGCGTAGTGAAACCAATCGATGACAGGTTCGCTAATGCCCTGCTCGCTCTGAA
CGATATGGGAAAGGTTCGGAAAGACATACCTCAATGGCAGCCATCAAAAGGATGGCATGATTGGCAACAG
GTTCCTTTCTGCTCCCACCACTTTCATGAATTGATCATGAAAGATGGAAGAAAGTTGGTGGTTCCCTGCA
GACCCCAGGACGAGCTAATAGGAAGAGCAAGAATCTCTCAAGGAGCGGGATGGAGCCTTAGAGAAACCGC
ATGTCTGGGGAAAGCCTACGCTCAAATGTGGAGTCTCATGTATTTTCACAGAAGAGACCTCAGACTAGCA
TCCAACGCCATATGTTCAGCAGTACCAGTCCACTGGGTCCCCACAAGTAGAACGACATGGTCTATTCATG
CTCACCATCAGTGGATGACCACAGAAGACATGCTTACTGTCTGGAACAGGGTGTGGATCGAGGACAATCC
ATGGATGGAAGACAAAACTCCAGTCACAACCTGGGAAAATGTTCCATATCTAGGGAAGAGAGAAGACCAA
TGGTGCGGATCACTTATTGGTCTCACTTCCAGAGCAACCTGGGCCCAGAACATACCCACAGCAATTCAAC
AGGTGAGAAGCCTTATAGGCAATGAAGAGTTTCTGGACTACATGCCTTCAATGAAGAGATTTAGGAAGGA
GGAGGAGTCGGAGGGAGCCATTTGGTAAACGTAGGAAGAGGTTAACTGTCAGGCCACATTAAGCCACAGT
ACGGAAGAAGCTGTGCTGCCTGTGAGCCCCGTCCAAGGACGTTAAAAGAAGAAGTCAGGCCCCAAAGCCA
CGGTTTGAGCAAACCGTGCTGCCTGTAGCTCCGTCGTGGGGACGTAAAACCTGGGAGGCTGCAAACTGTG
GAAGCTGTACGCACAGTGTAGCAGACTAGCGGTTAGAGGAGACCCCTCCCATGACACAACGCAGCAGCGG
GGCCCGAGCACTGAGGGAA

>JQ581633.1 Dengue virus 1 strain 07_363_CO_SAN_2007 envelope protein gene, partial cds
ATGCGATGTGTGGGAATAGGCAACAGAGACTTCGTTGAAGGACTGTCAGGAGCAACGTGGGTGGACGTGG
TATTGGAGCATGGAAGCTGCGTCACCACCATGGCAAAAAATAAACCAACATTGGACATTGAACTCTTGAA
GACGGAGGTTGCGAACCCCGCCGTCTTGCGCAAACTGTGCATTGAAGCTAAAATATCAAACACCACCACC
GATTCAAGATGTCCAACACAAGGAGAGGCTACACTGGTGGAAGAACAAGACGCGAACTTTGTGTGTCGCC
GAACGTTTGTGGACAGAGGCTGGGGTAATGGCTGCGGACTATTCGGAAAGGGAAGTCTATTGACGTGTGC
AAAGTTCAAGTGTGTGACAAAACTAGAAGGAAAGATAGTTCAATATGAAAACTTAAAATATTCAGTGATA
GTCACTGTCCACACTGGGGACCAGCACCAGGTGGGAAACGAGACCACAGAACATGGAACAATTGCAACCA
TAACACCTCAAGCTCCTACGTCGGAAATACAGCTGACCGACTACGGAGCCCTCACATTAGACTGCTCACC
TAGAACAGGTCTGGACTTTAACGAGATGGTGCTATTGACAATGAAAGAAAAATCATGGCTTGTCCACAAA
CAATGGTTTCTAGACTTACCACTGCCATGGACTTCGGGGGCTTCAACATCCCAAGAGACCTGGAACAGAC
AAGATTTGCTGGTCACATTCAAGACAGCTCATGCAAAGAAACAGGAAGTAGTCGTACTGGGATCACAGGA
AGGAGCAATGCACACTGCGTTGACTGGGGCGACAGAAATCCAGACGTCAGGAACGACAACAATCTTCGCA
GGACACCTGAAATGCAGACTAAAAATGGATAAACTGACTTTAAAGGGGATGTCATATGTGATGTGCACAG
GCTCATTTAAGCTAGAGAAGGAAGTGGCTGAGACCCAGCATGGAACTGTTCTAGTGCAGGTCAAATACGA
AGGAACAGACGCGCCATGCAAGATCCCCTTCTCGACCCAAGATGAGAAAGGAGTGACCCAGAATGGGAGA
TTGATAACAGCCAATCCCATAGTTACTGACAAAGAAAAACCAGTTAACATTGAGACAGAACCACCTTTTG
GTGAGAGCTACATCGTGGTAGGGGCAGGCGAAAAAGCTTTGAAACTAAGCTGGTTCAAGAAAGGAAGCAG
CATAGGGAAAATGTTCGAAGCAACCGCCCGAGGAGCACGAAGGATGGCTATCCTGGGAGACACCGCATGG
GACTTCGGTTCTATAGGAGGAGTGTTTACATCTGTGGGAAAATTGGTACACCAGGTTTTTGGAACCGCAT
ATGGGGTTCTGTTCAGCGGTGTTTCTTGGACCATGAAAATAGGAATAGGGATTCTGTTGACATGGTTGGG
ATTAAATTCAAGGAGCACGTCACTTTCGATGACGTGCATTGCAGTTGGCATGGTCACACTGTACCTAGGA
GTCATGGTTCAAGCG

>AY484607.3 Dengue virus type 2 envelope glycoprotein (E) mRNA, partial cds
ATGCGTTGCATAGGAATATCAAATAGAGACTTCGTAGAAGGGGTTTCAGGAGGAAGCTGGGTTGACATAG
TCTTAGAACATGGAAGTTGTGTGACGACGATGGCAAAAAATAAACCAACATTGGATTTTGAACTGATAAA
AACAGAAGCCAAACAGCCTGCCACTCTAAGGAAGTACTGTATAGAAGCAAAGCTGACCAATACAACAACA
GAATCTCGTTGCCCAACACAAGGGGAACCCAGTCTAAATGAAGAGCAGGACAAAAGGTTCGTCTGCAAAC
ACTCCATGGTGGACAGAGGATGGGGAAATGGATGTGGATTATTTGGAAAGGGAGGCATTGTGACCTGTGC
TATGTTTACATGCAAAAAGAACATGGAAGGAAAAGTCGTGCTGCCAGAAAATTTGGAATACACCATCGTG
ATAACACCTCACTCAGGAGAAGAGCACGCTGTAGGTAATGACACAGGAAAACATGGCAAGGAAATAAAAA
TAACACCACAGAGTTCCATCACAGAAGCAGAACTGACAGGCTATGGCACTGTCACGATGGAGTGCTCTCC
GAGAACGGGCCTCGACTTCAATGAGATGGTGCTGCTGCAGATGGAAGACAAAGCTTGGCTGGTGCACAGG
CAATGGTTCCTAGACCTGCCGTTACCATGGCTACCCGGAGCGGACACACAAGGATCAAATTGGATACAGA
AAGAGACATTGGTCACTTTCAAAAATCCCCACGCGAAGAAACAGGATGTCGTTGTTTTAGGATCTCAAGA
AGGGGCCATGCACACGGCACTCACAGGGGCCACAGAAATCCAGATGTCATCAGGAAACTTACTGTTCACA
GGACATCTCAAGTGCAGGCTGAGAATGGACAAACTACAGCTCAAAGGAATGTCATACTCTATGTGTACAG
GAAAGTTTAAAATTGTGAAGGAAATAGCAGAAACACAACATGGAACAATAGTTATCAGAGTACAATATGA
AGGGGACGGCTCTCCATGTAAGATCCCTTTTGAGATAATGGATTTGGAAAAAAGACACGTCTTAGGTCGC
CTGATTACAGTTAACCCAATCGTAACAGAAAAAGATAGCCCAGTCAACATAGAAGCAGAACCTCCATTCG
GAGACAGCTACATCATCATAGGAGTAGAGCCGGGACAATTGAAACTCAATTGGTTTAAGAAGGGAAGTTC
CATCGGCCAAATGTTTGAGACAACAATGAGAGGAGCGAAGAGAATGGCCATTTTAGGTGACACAGCCTGG
GATTTTGGATCCCTGGGAGGAGTGTTTACATCTATAGGAAAGGCTCTCCACCAAGTTTTCGGAGCAATCT
ATGGAGCTGCTTTTAGTGGGGTCTCATGGACTATGAAAATCCTCATAGGAGTCATCATCACATGGATAGG
AATGAATTCACGTAGCACCTCACTGTCTGTGTCACTAGTATTGGTGGGAGTCGTGACACTGTACCTGGGA
GCTATGGTGCAGGCT

>AR232498.1 Sequence 3 from patent US 6455509
ATGATCATTATGCTGATTCCAACAGTGATGGCGTTCCATTTAACCACACGTAACGGAGAACCACACATGA
TCGTCAGTAGACAAGAGAAAGGGAAAAGTCTTCTGTTTAAAACAAAGGATGGTGTGAACATGTGTACCCT
CATGGCCATGGACCTTGGTGAATTGTGTGAAGATACAATCACGTACAAGTGTCCTCTTCTCAAGCAGAAT
GAACCAGAAGACATAGATTGTTGGTGCAACTCTACGTCCACATGGGCAACTTATGGGACGTGTACCACCA
CAGGAGAACACAGAAGAGAAAAAAGATCAGTGGCACTCGTTCCACATGTGGGAATGGGACTGGAGACACG
AACTGAAACATGGATGTCATCAGAAGGGGCCTGGAAACATGCCCAGAGAATTGAAACTTGGATCTTGAGA
CATCCAGGCTTTACCATAATGGCAGCAATCCTGGCATACACCATAGGAACGACACATTTCCAAAGAGCCC
TGATTTTCATCTTACTGACAGCTGTCGCTCCTTCAATGACAATGCGTTGCATAGGAATATCAAATAGAGA
CTTTGTAGAAGGGGTTTCAGGAGGAAGCTGGGTTGACATAGTCTTAGAACATGGAAGCTGTGTGACGACG
ATGGCAAAAAACAAACCAACATTGGATTTTGAACTGATAAAAACAGAAGCCAAACAACCTGCCACTCTAA
GGAAGTACTGTATAGAGGCAAAGCTGACCAACACAACAACAGAATCTCGCTGCCCAACACAAGGAGAACC
CAGCCTAAATGAAGAGCAGGACAAAAGGTTCGTCTGCAAACACTCCATGGTGGACAGAGGATGGGGAAAT
GGATGTGGACTATTTGGAAAAGGAGGCATTGTGACCTGTGCTATGTTCAAATGCAAAAAGAACATGGAAG
GAAAAGTCGTGCAACCAGAAAACTTGGAATACACCATTGTGATAACACCTCACTCAGGGGAAGAGCATGC
AGTCGGAAATGACACAGGAAAACATGGCAAGGAAATCAAAATAACACCACAGAGTTCCATCACAGAAGCA
GAGTTGACAGGCTATGGCACTGTCACGATGGAGTGCTCTCCGAGAACGGGCCTCGACTTCAATGAGATGG
TGTTGCTGCAAATGGAAAATAAAGCTTGGCTGGTGCACAGGCAATGGTTCCTAGACCTGCCGTTGCCATG
GCTGCCCGGAGCGGACACACAAGGATCAAATTGGATACAGAAAGAGACATTGGTCACTTTCAAAAATCCC
CATGCGAAGAAACAGGATGTTGTTGTTTTGGGATCCCAAGAAGGGGCCATGCACACAGCACTCACAGGGG
CCACAGAAATCCAGATGTCATCAGGAAACTTACTGTTCACAGGACATCTCAAGTGCAGGCTGAGGATGGA
CAAACTACAGCTCAAAGGAATGTCATACTCTATGTGCACAGGAAAGTTTAAAGTTGTGAAGGAAATAGCA
GAAACACAACATGGAACAATAGTTATCAGAGTACAATATGAAGGGGACGGTTCTCCATGTAAGATCCCTT
TTGAGATAATGGATTTGGAAAAAAGACATGTTTTAGGTCGCCTGATTACAGTCAACCCAATCGTAACAGA
AAAAGATAGCCCAGTCAACATAGAAGCAGAACCTCCATTCGGAGACAGCCACATCATCATAGGAGTAGAG
CCGGGACAATTGAAGCTCAACTGGTTTAAGAAAGGAAGTTCTATCGGCCAAATGTTTGAGACAACAATGA
GGGGAGCGAAGAGAATGGCCATTTTAGGTGACACAGCTTGGGATTTTGGATCCCTGGGAGGAGTGTTTAC
ATCTATAGGAAAGGCTCTCCACCAAGTTTTCGGAGCAATCTATGGGGCTGCCTTCAGTGGGGTCTCATGG
ACTATGAAAATCCTCATAGGAGTCATTATCACATGGATAGGAATGAATTCACGCAGCACCTCACTGTCTG
TGTCACTAGTATTGGTGGGAGTCGTGACGCTGTATTTGGGAGTTATGGTGCAGGCC

>DQ863545.1 Dengue virus type 3 strain D88-0268 3' UTR
TAAACAGAGGAAGTAAAAAAGAGGCAAACTGTCAGGCCACCTTAAGCCACAGTACGGAAGAAGCTGTGCA
GCCTGTGAGCCCCGTCCAAGGACGTTAAAAGAAGAAGTCAGGCCCAAAAGCCACGGTTTGAGCAAACCGT
GCTGCCTGTAGCTCCGTCGTGGGGACGTAAAGCCTGGGAGGCTGCAAACCGTGGAAGCTGTACGCACGGT
GTAGCAGACTAGCGGTTAGAGGAGACCCCTCCCATGACACAACGCAGCAGCGGGGCCCGAGCACTGAGGG
AAGCTGTACCTCCTTGCAAAGGACTAGAGGTTAGAGGAGACCCCCCGCAAATAAAAACAGCATATTGACG
CTGGGAGAGACCAGAGATCCTGCTGTCTCCTCAGCATCATTCCAGGCACAGAACGCCAGAAAATGGAATG
GTGCTGTTGAATCAACAGGTTCT

>KT438587.1 Dengue virus isolate DENV1BR/SJRP/885/2013 envelope protein gene, partial cds
ATGCGATGCGTGGGAATAGGCAATAGAGACTTCGTTGAAGGACTGTCAGGAGCAACGTGGGTGGACGTGG
TACTGGAGCATGGAAGCTGCGTCACCACCATGGCAAAAAACAAACCAACATTGGACATTGAACTCTTGAA
AACGGAGGTCACGAACCCTGCCATCCTGCGCAAACTGTGCATTGAAGCTAAAATATCAAACACCACCACC
GATTCAAGATGTCCAACACAAGGAGAAGCCACACTGGTGGAAGAACAAGACGCGAACTTTGTGTGTCGAC
GGACGTTCGTGGACAGAGGCTGGGGTAATGGCTGCGGACTATTTGGAAAAGGAAGTCTACTGACGTGTGC
TAAGTTCAAGTGTGTGACAAAACTCGAAGGAAAGATAGTTCAATATGAAAACTTAAAATATTCAGTGATA
GTCACTGTCCACACTGGGGACCAGCACCAGGTAGGAAACGAGACTACAGAACATGGAACAATTGCAACCA
TAACACCTCAAGCTCCTACGTCGGAAATACAGCTGACCGACTACGGAGCCCTCACATTGGACTGCTCACC
TAGAACTGGGCTGGACTTTAATGAGATGGTGCTACTGACAATGAAAGAAAAATCATGGCTTGTCCACAAA
CAATGGTTTCTAGACTTACCACTGCCTTGGACTTCGGGAGCTTCAACATCCCAAGAGACTTGGAACAGAC
AAGATTTGCTGGTCACATTCAAGACAGCTCATGCAAAGAAACAGGAAGTAGTCGTGCTGGGATCACAGGA
AGGAGCAATGCACACTGCGCTGACTGGGGCGACAGAAATCCAGACGTCAGGAACGACAACAATTTTTGCG
GGACACCTGAAATGTAGACTAAAAATGGACAAACTGACTTTAAAAGGGATGTCATATGTGATGTGCACAG
GCTCATTTAAGCTAGAGAAGGAAGTGGCTGAGACCCAGCATGGAACTGTTTTAGTGCAGGTTAAATACGA
AGGAACAGACGCACCATGCAAGATCCCTTTTCTGACCCAAGATGAAAAAGGAGTGACCCAGAATGGGAGA
TTGATAACAGCTAATCCTATAGTTACTGATAAAGAAAAACCAGTCAACATTGAGACAGAACCACCTTTTG
GTGAGAGCTACATCGTGGTAGGGGCAGGTGAAAAAGCTTTGAAACTAAGCTGGTTCAAGAAAGGAAGCAG
CATAGGGAAAATGTTCGAAGCAACCGCCCGAGGAGCACGAAGGATGGCCATCCTGGGAGACACTGCATGG
GACTTCGGCTCTATAGGAGGATTGTTCACGTCTGTGGGAAAATTGATACATCAGGTTTTTGGAACTGCAT
ATGGGGTTCTGTTCAGCGGTGTTTCTTGGACCATGAAAATAGGAATAGGGATTCTGCTGACATGGTTGGG
ATTAAATTCAAGGAGCACGTCACTTTCAATGACGTGCATTGCAGTTGGCATGGTCACACTGTACCTAGGA
GTCATGGTTCAAGCG

>KJ806922.1 Dengue virus 2 isolate MYS(NSembilan)D2/4460Y13 envelope protein gene, partial cds
ATGCGTTGTATAGGAATATCAAATAGAGACTTTGTGGAAGGGGTTTCAGGAGGAAGCTGGGTTGATATAG
TCTTGGAACATGGAAGCTGTGTGACGACGATGGCGAAAAATAAACCAACATTGGATTTTGAACTGATAAA
AACAGAAGCCAAACATCCCGCCACTCTAAGGAAGTATTGTGTAGAGGCAAAGCTGACCAACACAACAACA
GCATCTCGCTGCCCGACACAAGGAGAACCCAGCCTAAATGAAGAACAGGACAAAAGATTCGTCTGCAAAC
ACTCCATGGTAGACAGAGGATGGGGAAATGGATGCGGATTATTTGGAAAGGGAGGCATCGTGACCTGTGC
AATGTTCACATGCAAAAAGAACATGGAAGGAAAAGTCGTGCAACCAGAAAACTTGGAGTACACCATCGTG
ATAACACCTCACTCAGGGGAAGAGAATGCAGTCGGAAATGACACAGGAAAACATGGCAAGGAAATTAAAG
TAACACCACAGAGTTCCATCACAGAAGCAGAACTAACAGGCTATGGCACTGTCACGATGGAATGCTCTCC
GAGAACGGGTCTCGACTTCAATGAGATGGTGTTGCTGCAAATGGAAAACAAGGCTTGGCTGGTGCACAGG
CAATGGTTCTTAGACCTGCCGTTACCATGGCTGCCCGGAGCAGACACACAAGGATCAAATTGGATACAGA
AGGAGACACTGGTCACTTTCAAAAATCCCCATGCAAAGAAACAGGATGTTGTTGTTTTAGGATCCCAAGA
AGGGGCCATGCACACGGCACTCACAGGGGCCACGGAAATCCAGATGTCATCAGGAAACTTACTGTTCACA
GGACATCTTAAGTGCAGGCTGAGAATGGACAAACTACAGCTCAAAGGAATGTCATATTCCATGTGTACAG
GAAAGTTCAAAGTTGTGAAGGAAATAGCAGAAACACAGCATGGAACAATAGTTATTAGAGTACAATATGA
AGGGGACGGTTCTCCGTGCAAAATCCCTTTTGAAATAATGGACTTGGAAAAAAGGCATGTCTTAGGTCGC
TTGATTACAGTCAACCCAATTGTCACAGAAAAAGACAGCCCAGTCAACATAGAAGCAGAACCTCCATTTG
GAGACAGCTACATCATTATAGGAGTAGAACCGGGACAACTGAAGCTCAGCTGGTTTAAGAAAGGAAGTTC
TATTGGCCAAATGTTTGAGACAACAATGAGAGGAGCGAAGAGAATGGCCATTTTAGGTGACACAGCTTGG
GATTTTGGATCCCTGGGAGGAGTGTTTACATCCATAGGAAAGGCCCTCCACCAAGTCTTTGGAGCTATCT
ATGGGGCTGCCTTCAGCGGGGTTTCATGGACTATGAAAATCCTCATAGGAGTCGTCATCACATGGATAGG
AATGAATTCACGCAGCACCTCACTGTCTGTGTCACTAGTATTAGTGGGGGTCGTGACATTGTATTTGGGA
GTTATGGTGCAGGCC

>AY306027.1 Dengue virus type 1 strain 155071 polyprotein (E/NS1) gene, partial cds
ATAGGGATTCTGCTGACATGGTTGGGATTAAATTCAAGGAGCACGTCACTTTCGATGACGTGCATTGCAG
TTGGCATGGTTACACTGTACCTAGGAGTCATGGTTCAAGCGGACTCGGGATGTGTAATCAACTGGAAGGG
CAGAGAACTCAAATGTGGAAGTGGCATTTTTGTCACTAATGAAGTCCACACTTGGACAGAGCAATACAAA
TTCCAGGCTGACTCCCCAAAAAGACTGTCA

>JF906231.1 Dengue virus 2 isolate DENV_2_CO_377717_Cundinamarca_1999 envelope protein gene, partial cds
ATTTTGGATCCCTGGGAGGAGTGTTTACATCTATAGGAAAGGCTCTCCACCAAGTTTTCGGAGCAATCTA
TGGGGCTGCTTTTAGTGGGGTCTCATGGACTATGAAAATCCTCATAGGAGTCATCATCACATGGATAGGA
ATGAATTCACGTAGCACCTCACTGTCTGTGTCGCTAGTATTGGTGGGAGTCGTGACACTGTACCTGGGAG
CTATGGTGCAGGCC

>KP757111.1 Dengue virus isolate DENV2/PAK/2011/6DF polyprotein gene, partial cds
AGTTGTTAGTCTGTGTGGACCGACAAAGACAGATTCTTTAAGGGAGCTAAGCTTAACGTAGTTCTAACAG
TTTTTTAATTAGAGAGCAGATCTCTGATGAATAACCAACGAAAAAAGGCGAGAAATACGCCTTTCAATAT
GCTGAAACGCGAGAGGAACCGCGTGTCAACTGTGCAACAGCTGACAAAGAGATTCTCACTTGGAATGCTG
CAGGGACGAGGACCGTTGAAACTGTTCATGGCCTTGGTGGCATTCCTTCGTTTCCTAACAATCCCACCAA
CAGCCGGGATACTAAAAAGATGGGGAACAATCAAAAAGTCAAAGGCCATCAATGTCTTGAGAGGGTTCAG
GAAAGAGATTGGAAGGATGCTGAACATCTTGAATAGGAGACGCAGAACCGCAGGCGTGATCATCATGCTG
ATTCCAACAGCGATGGCGTTCCATTTAACCACACGCAACGGAGAACCACACATGATCGTCAGCAAACAGG
AGAAAGGGAAAAGTCTCTTGTTTAAAACAGAGGATGGTGTGAACATGTGCACCCTCATGGCCATGGACCT
TGGTGAACTGTGTGAAGACACAATCACTTATAACTGTCCTCTTCTCAGGCAGAATGAACCAGAAGATATA
GATTGTTGGTGTAACGCCACGTCCACATGGGTAACTTATGGGACATGCACTGCCACAGGAGAACACAGAA
GGGAAAAAAGATCAGTGGCACTTGTCCCACATGTGGGAATGGGATTGGAGACACGAACTGAAACGTGGAT
GTCATCAGAAGGGGCCTGGAAACACGCCCAGAGGATTGAAACCTGGATCTTGAGACATCCAGGTTTTACC
ATAATGGCAGCAATCTTGGCATACACCATAGGAACGACATATTTCCAAAGAGTCCTGATATTCATCTTAC
TGACAGCTGTCGCTCCTTCAATGACAATGCGTTGTATTGGAATATCAAATAGAGACTTTGTGGAAGGGGT
TTCAGGAGGAAGCTGGGTTGACATAGTCTTAGAACATGGAAGCTGTGTGACAACGATGGCAAAAAACAAA
CCAACATTGGACTTTGAACTGATAAAAACAGAAGCCAAGCAACCTGCCACTCTAAGGAAGTACTGTATAG
AGGCAAAGCTGACCAACACAACAACAGCATCTCGATGCCCAACACAAGGGGAACCCAGCCTAAATGAAGA
ACAGGACAAAAGGTTTGTCTGCAAACATTCCATGGTAGACAGAGGATGGGGAAATGGATGTGGATTATTT
GGAAAGGGAGGCATTGTGACCTGTGCTATGTTCACATGCAAAAAAAACATGGAAGGGAAAATTGTGCAAC
CAGAAAACCTGGAATACACCATTGTGGTAACACCTCATTCAGGGGAAGAGAATGCAGTTGGAAATGACAC
AGGAAAACATGGCAAGGAAATCAAAGTGACACCACAGAGTTCCATTACAGAAGCAGAACTGACAGGCTAC
GGCACTGTCACGATGGAGTGCTCTCCAAGAACGGGCCTCGACTTCAATGAGATGGTGTTGCTGCAAATGG
AAAACAAGGCTTGGCTGGTGCACAGGCAATGGTTCTTAGACCTGCCGTTACCATGGCTGCCCGGAGCGGA
CATACAAGGATCAAATTGGATACAGAAGGAGACGTTGGTCACTTTCAAAAATCCCCATGCGAAGAAACAG
GATGTTGTTGTTTTAGGATCCCAAGAAGGGGCTATGCATACAGCACTTACAGGGGCCACGGAAATCCAGA
TGTCATCAGGAAACCCACTGTTCACAGGACATCTCAAGTGCAGGCTGAGAATGGATAAATTACAGCTCAA
AGGAATGTCATACTCTATGTGTACAGGAAAGTTTAAAGTTGTAAAGGAAATAGCAGAAACACAACATGGA
ACAATAGTTGTCAGAATACAATATGAAGGGGATGGCTCTCCATGTAAAATCCCTTTTGAGATAATGGATT
TGGAAAAAAGACATGTCTTAGGTCGCCTGATTACAGTCAACCCAATCGTCACAGAAAAAGACAGTCCAGT
CAACATAGAAGCAGAACCCCCATTCGGAGACAGCTACATCATTATAGGAGTAGAACCGGGACAACTGAAG
CTCAGCTGGTTTAAGAAAGGAAGCTCAATCGGCCAAATGTTCGAGACAACAATGAGAGGAGCGAAGAGAA
TGGCCATTTTAGGTGACACAGCCTGGGATTTTGGATCCCTGGGAGGAGTGTTCACATCTATAGGAAAGGC
CCTCCACCAAGTTTTTGGAGCAATCTATGGGGCTGCCTTCAGTGGGGTTTCATGGACTATGAAAATCCTC
ATAGGAGTTGTCATCACATGGATAGGAATGAATTCACGTAGCACCTCACTGTCTGTGTCACTAGTATTAG
TGGGAGTCGTGACATTGTACTTGGGAGTTATGGTGCAGGCT

>AY676366.1 Dengue virus type 3 strain ThD3_0195_94 envelope protein (E) gene, partial cds
ATGAGATGCGTGGGAGTAGGAAACAGAGATTTTGTGGAAGGTCTGTCAGGAGCTACGTGGGTTGATGTGG
TGCTCGAGCACGGTGGGTGTGTGACCACCATGGCTAAGAACAAGCCTACGCTGGACATAGAGCTTCAGAA
GACCGAGGCCACCCAACTGGCGACCCTAAGGAAGTTATGCATTGAGGGAAAAATTACCAACATAACAACT
GACTCAAGGTGTCCTACCCAGGGGGAAGCGATTTTACCTGAGGAGCAGGACCAGAACTACGTATGTAAGC
ACACATACGTGGATAGAGGTTGGGGAAACGGTTGTGGTTTGTTTGGAAAAGGAAGCTTGGTGACATGCGC
GAAATTTCAATGTCTAGAACCAATAGAGGGAAAAGTGGTGCAATATGAGAACCTCAAATACACTGTCATC
ATCACAGTGCACACAGGAGACCAACACCAGGTGGGAAATGACACGCAGGGAGTCACGGTTGAGATAACAC
CCCAGGCATCAACCGTTGAAGCTGTCTTGCCTGAGTATGGAACCCTTGGGCTAGAATGCTCACCACGGAC
AGGCTTGGATTTCAATGAAATGATTTTATTGACAATGAAGAACAAAGCCTGGATGGTACATAGGCAATGG
TTCTTTGACCTACCCCTACCATGGACATCAGGAGCTACAACAGAGACACCAACTTGGAACAGGAAAGAGC
TTCTTGTAACATTCAAAAATGCACATGCGAAAAAGCAAGAAGTAGTTGTCCTTGGATCACAAGAGGGAGC
AATGCACACAGCGCTGACAGGAGCTACAGAGATTCAAAACTCAGGAGGTACAAGCATTTTTGCGGGGCAC
TTGAAATGTAGACTTAAGATGGACAAATTGGAACTCAAGGGGATGAGCTATGCAATGTGCTTGAATACCT
TTGTGTTGAAGAAAGAAGTCTCCGAAACGCAGCATGGGACAATACTCATTAAGGTTGAGTACAAAGGGGA
AGATGCACCTTGCAAGATTCCTTTCTCCACAGAGGATGGACAAGGGAAAGCCCACAATGGTAGACTGATC
ACAGCCAACCCAGTGGTGACCAAGAAGGAGGAGCCTGTCAACATTGAGGCTGAACCTCCTTTTGGGGAAA
GCAACATAGTGATTGGAATTGGAGACAAAGCCTTGAAAATTAACTGGTACAAGAAGGGAAGCTCGATTGG
GAAGATGTTCGAGGCCACTGCCAGAGGTGCAAGGCGCATGGCCATCTTGGGAGACACAGCCTGGGACTTT
GGTTCAGTGGGTGGTGTTCTAAATTCATTAGGGAAAATGGTGCACCAAATATTCGGAAGTGCTTACACAG
CCCTGTTTAGCGGAGTCTCATGGATAATGAAAATTGGAATAGGTGTCCTCTTAACCTGGATAGGGCTGAA
TTCAAAAAACACTTCCATGTCATTTTCATGCATTGTGATAGGAATTATTACACTCTATCTGGGAGCCGTG
GTACAAGCT

>AF514880.1 Dengue virus type 1 strain 296arg00 envelope glycoprotein gene, partial cds
AAATGTTCGAAGCAACTGCCCGAGGAGCACGAAGGATGGCTATCCTGGGAGACACCGCATGGGACTTTGG
CTCTATAGGAGGAGTGTTCACATCAGTAGGAAAATTGGTACACCAGGTTTTTGGAGCCGCATATGGGGTT
CTGTTCAGCGGTGTTTCTTGGACCATGAAAATAGGAATAGGGATTCTGCTGACATGGTTGGGATTAAATT
CAAGGAGCACGTCACTTTCGATGACGTGCATTGCGGTTGGCATGGTCACACTGTACCTAGGAGTCATGGT
TCAAGCGGACTCGGGATGTGTAATCAACTGGAAAGGCAGAGAACTCAAATGTG

>KY818086.1 Dengue virus 1 isolate DV1/COLOMBIA/521/2013 polyprotein gene, partial cds
TTCCATTTGACCACACGAGGGGGAGAGCCACACATGATAGTTAGTAAGCAGGAAAGAGGAAAGTCACTTT
TGTTTAAGACCTCTGCAGGTGTCAATATGTGCACTCTCATTGCGATGGACTTGGGAGAGTTGTGTGAGGA
CACAATGACCTACAAATGCCCCAGGATCACTGAGGCGGAACCAGATGACGTTGACTGCTGGTGCAATGCC
ACAGATACATGGGTGACCTATGGGACGTGTTCTCAAACCGGCGAACACCGACGAGACAAACGTTCCGTGG
CACTGGCCCCACACGTGGGACTTGGTCTAGAAACAAGAACCGAAACATGGATGTCCTCTGAAGGCGCATG
GAAACAAATACAAAGAGTGGAGACCTGGGCTTTGAGACACCCAGGATTCACGGTGATAGCCCTTTTTTTA
GCACATGCTATAGGAACATCCATCACTCAGAAAGGGATCATTTTCATCTTGCTGATGCTGGTGACACCAT
CAATGGCCATGCGATGCGTGGGAATAGGCAACAGAGACTTCGTTGAAGGACTGTCAGGAGCAACGTGGGT
GGACGTGGTATTGGAGCATGGAAGCTGCGTCACCACCATGGCAAAAAATAAACCAACATTGGACATTGAA
CTCTTGAAGACGGAGGTCACGAACCCTGCCGTCTTGCGCAAACTGTGCATTGAAGCTAAAATATCAAACA
CCACCACCGATTCAAGATGTCCAACACAAGGAGAGGCTACACTGGTGGAAGAACAAGACGCGAACTTTGT
GTGTCGCCGAACGTTTGTGGACAGAGGCTGGGGTAATGGCTGCGGACTATTCGGAAAGGGAAGTCTATTG
ACGTGTGCCAAGTTCAAGTGTGTGACAAAACTAGAAGGAAAGATAGTTCAATATGAAAACTTAAAATATT
CAGTGATAGTCACTGTCCACACTGGGGACCAGCATCAGGTGGGAAACGAGACCACAGAACATGGAACAAT
TGCAACCATAACACCTCAAGCTCCTACGTCGGAAATACAGCTGACCGACTACGGAGCCCTCACATTGGAC
TGCTCACCTAGAACAGGGCTGGACTTTAATGAGATGGTGCTATTGACAATGAAAGAAAAATCATGGCTTG
TCCACAAACAATGGTTTCTAGACTTACCACTGCCATGGACTTCGGGGGCCTCAACATCCCAAGAGACCTG
GAACAGACAAGATCTGCTGGTCACATTCAAGACAGCTCATGCAAAGAAACAGGAAGTAGTCGTACTGGGA
TCACAGGAAGGAGCAATGCACACTGCGTTGACTGGGGCGACAGAAATCCAGACGTCAGGAACGACAACAA
TCTTCGCAGGACACCTGAAATGCAGACTAAAAATGGATAAACTGACTTTGAAAGGGATGTCATATGTGAT
GTGCACAGGCTCATTCAAACTAGAGAAGGAAGTGGCTGAGACCCAACATGGAACTGTTCTAGTGCAGGTC
AAATACGAAGGAACAGATGCGCCATGCAAGATCCCCTTCTCGACCCAAGATGAGAAAGGAGTGACCCAGA
ATGGGAGATTGATAACAGCCAATCCCATAGTTACTGACAAAGAAAAACCAGTCAACATTGAGACAGAACC
ACCTTTTGGTGAGAGCTACATCGTGGTAGGGGCAGGCGAAAAAGCTTTGAAACTAAGCTGGTTCAAGAAA
GGAAGCAGCATAGGGAAAATGTTTGAAGCAACCGCCCGAGGAGCACGAAGGATGGCCATCCTGGGAGACA
CCGCATGGGACTTCGGTTCTATAGGAGGAGTGTTTACATCTGTGGGAAAATTGGTACACCAAGTTTTTGG
AACCGCATATGGGGTTCTGTTCAGCGGTGTTTCTTGGACCATGAAAATAGGAATAGGGATTCTGTTGACA
TGGTTGGGATTAAATTCAAGGAGCACGTCACTTTCGATGACGTGCATTGCAGTTGGCATGGTCACACTGT
ACCTAGGAGTCATGGTTCAAGCG

>GQ357727.1 Dengue virus 2 isolate SG(EHI)DED44407 envelope protein (E) gene, partial cds
ATGCGTTGTATAGGAATATCAAATAGAGACTTTGTGGAAGGGGTTTCAGGAGGAAGCTGGGTTGATATAG
TCTTGGAACATGGAAGCTGTGTGACGACGATGGCGAAAAATAAACCAACGTTGGATTTTGAACTGATAAA
AACAGAAGCCAAACATCCCGCCACTCTAAGGAAGTATTGTGTAGAGGCAAAGCTGACCAACACAACAACA
GCATCTCGCTGCCCAACACAAGGAGAACCTAGCCTAAACGAAGAACAGGACAAAAGATTCGTCTGCAAAC
ACTCCATGGTAGACAGAGGATGGGGAAATGGATGCGGATTATTTGGAAAGGGAGGCATCGTGACCTGTGC
AATGTTCACATGCAAAAAGAACATGGAAGGAAAAGTCGTGCAACCAGAAAACTTGGAGTACACCATCGTG
ATAACACCTCACTCAGGGGAAGAGAATGCAGTCGGAAATGACACAGGAAAACATGGCAAGGAAATTAAAG
TAACACCACAGAGTTCCATCACAGAAGCAGAACTAACAGGCTATGGCACTGTCACGATGGAATGCTCTCC
GAGAACGGGCCTCGACTTCAATGAGATGGTGTTGCTGCAAATGGAAAACAAGGCTTGGCTGGTGCACAGG
CAATGGTTCTTAGACCTGCCGTTACCATGGCTGCCCGGAGCAGACACACAAGGATCAAATTGGATACAGA
AGGAGACACTGGTCACTTTCAAAAATCCCCATGCAAAGAAACAGGATGTTGTTGTTTTAGGTTCCCAAGA
AGGGGCCATGCACACGGCACTCACAGGGGCCACGGAAATCCAGATGTCATCAGGAAACTTACTGTTCACA
GGACATCTTAAGTGCAGGCTGAGAATGGACAAACTACAGCTCAAAGGAATGTCATATTCCATGTGTACAG
GAAAGTTCAAAGTTGTGAAGGAAATAGCAGAAACACAACATGGAACAATAGTTATTAGAGTACAATATGA
AGGGGACGGTTCTCCGTGCAAGATCCCTTTTGAAATAATGGACTTGGAAAAAAGGCATGTCTTAGGTCGC
TTGATTACAGTCAACCCAATTGTCACAGAAAAAGACAGCCCAGTCAACATAGAAGCAGAACCTCCATTTG
GAGACAGCTACATCATTATAGGAGTAGAACCAGGACAACTGAAGCTCAGCTGGTTTAAGAAAGGAAGTTC
TATTGGCCAAATGTTTGAGACAACAATGAGAGGAGCGAAGAGAATGGCCATTTTAGGTGACACAGCTTGG
GATTTTGGATCCCTGGGAGGAGTGTTCACATCTATAGGAAAGGCCCTCCACCAAGTCTTTGGAGCTATCT
ATGGGGCTGCCTTCAGTGGGGTTTCATGGACTATGAAAATCCTCATAGGAGTCGTCATCACATGGATAGG
AATGAATTCACGCAGCACCTCACTGTCTGTGTCACTAGTATTAGTGGGGGTCGTGACATTGTATTTGGGA
GTTATGGTGCAGGCC

>D00501.1 Dengue virus type 1 gene for polyprotein precursor, partial cds, strain: caribbean CV1636/77
GGATAACCAATTCACACAAGGAAACAGCTATCACCAGATCTACGCCGGAAGCTTGCTTAACGTTAGACTA
ACAGTTTTTTATTAGAGAGAGCAGATCTCTGATGAACAACCAACGGAAAAAGACGGGTCGACCGTCTTTC
AATATGCTGAAACGCGCGAGAAACCGCGTGTCAACTGGTTCACAGTTGGCGAAGAGATTCTCAAAAGGAT
TGCTTTCAGGCCAAGGACCCATGAAATTGGTGATGGCTTTCATAGCATTTCTAAGATTTCTAGCCATACC
CCCAACAGCAGGAATTTTGGCTAGATGGAGCTCATTCAAGAAGAATGGAGCGATCAAAGTGTTACGGGGT
TTCAAAAAAGAGATCTCAAGCATGTTGAACATAATGAACAGGAGGAAAAGATCCGTGACCATGCTCCTCA
TGCTGCTGCCCACAGCTCTGGCGTTCCATTTGACCACACGAGGGGGAGAGCCGACACTGATAGTTAGTAA
GCAGGAAAGAGGAAAGTCACTCTTGTTTAAGACCTCTGCAGGTGTCAATATGTGCACTCTCATTGCGATG
GATTTGGGAGAGTTATGTGAGGACACAATGACCTACAAATGCCCCCGGATCACTGAGAGGCAACCAGATG
ACGTTGACTGCTGGTGCAATGCCACAGACACATGGGTGACCTATGGGACGTGTTCTCAAACCGGCGAACA
CCGACGAGACAAACGTTCCGTGGCACTGGCCCCACACGTGGGACTTGGTCTAGAAACAAGAACCGAAACA
TGGATGTCCTCTGAAGGCGCCTGGAAACAAATACAAAAAGTGGAGACTTGGGCTTTGAGACACCCAGGAT
TCACGGTGATAGGCCTTTTTTTAGCACATGCCATAGGAACATCCATCACTCAGAAAGGGATCATTTTCAT
TTTGCTGATGCTGGTAACACCATCAATGGCCATGCGATGCGTGGGAATAGGCAACAGAGACTTCGTTGAA
GGACTGTCAGGAGCAACGTGGGTGGACGTGGTATTGGAGCATGGAAGCTGCGTCACCACCATGGCAAAAA
ATAAACCAACATTGGACATTGAACTCTTGAAGACGGAGGTCACGAACCCTGCCGTCCTGCGCAAACTGTG
CATTGAAGCTAAAATATCAAACACCACCACCGATTCAAGATGTCCAACACAAGGAGAGGCTACATTGGTG
GAAGAACAAGACGCGAACTTTGTGTGTCGACGAACGTTTGTGGACAGAGGCTGGGGCAATGGTTGTGGGC
TATTCGGAAAAGGTAGCTTCTTGACGTGTGCTAAGTTCAAGTGTGTGACAAAACTGGAAGGAAAGATAGT
TCAATATGAAAACTTAAAATATTCAGTCATAGTCACCGTACACACTGGGGACCAGCATCAAGTTGGAAAT
GAGACCACAGAACATGGAACAATTGCAACCATAACACCTCAAGCTCCCACGTCGGAAATACAGCTGACAG
ACTACGGAGCTCTAACATTGGATTGTTCACCTAGAACAGGGCTAGACTTTAATAGAGTGGTGTTGTTGAC
AATGAAGAAAAAATCATGGCTCGTCCACAAACAATGGTTTCTAGACTTACCACTGCCTTGGACCTCGGGG
GCTTCAACATCCCAAGAGACTTGGAATAGACAAGACTTGCTGGTCACATTTAAGACAGCTCATGCAAAGA
AGCAGGAAGTAGTCGTACTAGGATCACAAGAAGGAGCAATGCACACTGCGCTGACTGGGGCGACAGAAAT
CCAGACGTCTGGAACGACAACAATTTTTGCAGGACACCTGAAATGCAGACTAAAAATGGATAAACTGACT
TTAAAAGGGATGTCATATGTAATGTGCACAGGGTCATTCAAGTTAGAGAAGGAAGTGGCTGAGACCCAGC
ATGGAACTGTTCTAGTGCAGGTTAAATACGAAGGAACAGATGCACCATGCAAGATCCCCTTCTCGTCCCA
AGATGAGAAAGGAGTAACCCAGAATGGGAGATTGATAACAGCCAACCCCATAGTCATTGACAAAGAAAAA
CCAGTCAACATTGAAGCGGAGCCACCTTTTGGTGAGAGCTATATTGTGGTAGGATCAGGTGAAAAAGCTT
TGAAACTAAGCTGGTTCAAGAAGGGAAGCAGTATAGGGAAAATGTTTGAAGCAACTGCCCGTGGAGCACG
AAGGATGGCCATCCTGGGAGACACCGCATGGGACTTCGGTTCTATAGGAGGGGTGTTCACGTCTGTGGGA
AAACTGATACACCAGATTTTTGGGACTGCGTATGGAATTTTGTTCAGCGGGGTTTCTTGGACCATGAAAA
TAGGAATAGGGATTCTGCTGACATGGCTAGGATTAAATTCAAGGAGCACGTCCCTTTCAATGACGTGTAT
CGCAGTTGGCATGGTCACACTGTACCTAGGAGTCATGGTTCAGGCGGACTCGGGATGTGTAATCAACTGG
AAAGGCAAAGAACTGAAATGTGGC

>M32963.1 Dengue virus type 2 PhH2172/Philippines/83 envelope protein/non-structural protein (E/SN1) gene junction
ATAGGAGTTATTATTACATGGATAGGAATGAATTCACGTAGCACCTCACTGTCTGTGTCACTGGTATTAG
TGGGAGTCGTGACACTGTACTTGGGAGTCGTGGTGCAGGCCGATAGTGGTTGCGTTGTGAGCTGGAAAAA
CAAAGAACTGAAATGTGGTAGTGGGTTTTTCATCACAGACAATGTGCACACATGGACAGAACAATTCAAG
TTCCAACCAGAATCCCTTTCAAAACTGGCT

>FJ608506.1 Dengue virus 3 strain D3/BR/RPM4/04 polyprotein gene, partial cds
GACATGGGGTTATGGATAGAAAGCCAAAAGAATGGAAGTTGGAAGCTAGAAAAAGCATCCCTCATAGAGG
TGAAAACCTGCACATGGCCAAAATCACATACCCTTTGGAGTAATGGTGTGCTAGAGAGTGATATGATCAT
CCCAAAGAGTCTAGCTGGTCCTATTTCGCAACACAACCACAGGCCCGGGTACCACACCCAGACAGCGGGA
CCCTGGCATTTAGGAAAATTAGAGCTGGACTTCAACTATTGTGAAGGAACAACAGTTGTCATCACAGAAA
ACTGTGGGACAAGAGGCCCATCATTGAGAACAACAACAGTGTCAGGGAAGTTAATACACGAATGGTGTTG
CCGTTCGTGCACACTTCCTCCCCTGCGATACATGGGAGAAGACGGTTGCTGGTATGAATTGGAAATCAG

>KP161914.1 Aedes aegypti isolate resistant1 alpha-esterase CCEae6C (CCEae6C) gene, exon 1 and partial cds
TTTGCTGCTGTATTAATTACGGGAATATCCGCACAAAATCGACCAACGATAACTACACCTTCTGGTCAAA
TCCAAGGCACTGTCGAATCGTGCGGATTATTTTGCTCCTACTATTCTTTTAAAGGTATACCTTACGCGCA
GCCTCCCGTTAATAATCTTCGATTTCGAAATCCGGTACCTCATCCGGGATGGAGTGGGGTTCGCGATGCC
AGCCAGCACGGATCTTTCTGTCCTCAATACGAACTTCTGACTTTGGAGATTATCGGTGACGAAGATTGCC
TGTTCTTGAATGTTTATAGTCAGAAACTGATTGGACAACGGCCAGTGATGGTCTGGATTCATGGTGGCGG
TTATAGCTCTGGATTCGGAGATGCAGAAGTGTACGACCCGCAAAAGTTAGTCCGAGAAGGTGTAGTAATT
GTAACTATTAACTATAGACTCGGTGCATTGGGATTCCTTAGCACAGGAGATGAGCATGCTCAAGGAAACT
GGGGCCTCAAAGATTGTATAGAAGCGCTTCGGTGGGTACAACGAAATATTGCTGCATACGGTGGCAATCC
AAACGACGTTACCATAATCGGGAATTCAGCTGGAGCTTCCTTGGTACACTTTTTGTACCTTTCCGACATG
GCAAATGGTTTGTTTCATAAAGCGATAGCTCAAAGTGGAACAGCAATAGTACCATTTGCTTTTCAAACCA
ATCCTAGATTTTATGCTGATAGATTGGCTAATATTTTAGGCCTATCAAGCGATAGTGCAAATTACGTAGA
CCAGCTTAGAATGCTTCCAGCCAGTAGTTTCATTCCGTTTCAAGAGGCATTGCTGA

>EU117337.1 Dengue virus type 2 strain 01A00133 envelope protein (E) gene, partial cds
ATGCGTTGCATAGGAATATCAAATAGAGACTTTGTAGAAGGGGTCTCAGGAGGAAGCTGGGTTGACATAG
TCTTAGAACATGGAAGCTGTGTGACGACGATGGCAAAAAACAAACCAACATTGGATTTTGAACTGATAAA
AACGGAAGCCAAACAGCCTGCCACCCTAAGGAAGTACTGCATAGAAGCAAAGCTAACCAACACAACAACA
GAATCTCGCTGCCCAACACAAGGGGAACCCAGCCTAAAAGAAGAGCAGGATAAGAGGTTCGTCTGCAAAC
ACTCCATGGTAGACAGAGGATGGGGAAATGGATGTGGATTATTTGGAAAAGGAGGCATTGTGACCTGTGC
TATGTTCACATGCAAAAAGAACATGGAAGGGAAAATCGTGCAACCAGAAAACTTGGAATACACCATTGTG
GTAACACCCCACTCAGGGGAAGAGCATGCGGTCGGAAATGACACAGGAAAACATGGCAAGGAAATCAAAG
TAACACCACAGAGTTCCATCACAGAAGCAGAATTGACAGGTTATGGCACCGTCACGATGGAGTGCTCTCC
GAGAACAGGCCTCGACTTCAATGAGATGGTGTTGCTGCAGATGGAAAATAAAGCTTGGCTGGTGCATAGG
CAATGGTTCCTAGACCTACCATTACCATGGCTGCCCGGAGCGGATACACAAGGGTCAAATTGGATACAGA
AAGAAACATTGGTCACTTTCAAAAATCCCCATGCGAAGAAACAGGATGTCGTTGTTTTAGGATCCCAAGA
AGGGGCCATGCATACAGCACTCACAGGAGCCACAGAAATCCAAATGTCGTCAGGAAACTTACTCTTCACT
GGACATCTCAAGTGCAGGCTGAGAATGGACAAGCTACAGCTCAAAGGAATGTCATACTCTATGTGCACAG
GAAAGTTTAAAGTTGTGAAGGAAATAGCAGAAACACAACATGGAACGATAGTTATCAGAGTACAATATGA
AGGGGACGGCTCTCCATGTAAAATCCCTTTTGAGATAATGGATTTGGAAAAAAGATATGTCTTAGGCCGC
CTGATCACAGTCAACCCAATTGTGACAGAAAAAGATAGCCCAGTCAACATAGAAGCAGAACCTCCATTCG
GAGACAGCTACATCATCATAGGAGTAGAGCCGGGACAACTGAAGCTCAACTGGTTCAAGAAAGGAAGTTC
TATCGGCCAAATGTTTGAGACAACAATGAGGGGGGCGAAGAGAATGGCCATTTTGGGTGACACAGCCTGG
GATTTCGGATCCTTGGGAGGAGTGTTTACATCTATAGGAAAAGCCCTCCACCAAGTCTTTGGAGCAATCT
ATGGAGCTGCCTTCAGTGGGGTTTCATGGACTATGAAAATCCTCATAGGAGTCATTATCACATGGATAGG
AATGAACTCACGCAGCACCTCACTGTCTGTGTCACTAGTATTGGTGGGAGTTGTGACACTGTATTTGGGA
GTCATGGTGCAGGCC

>JN380900.1 Dengue virus 3 strain 77515/2003/BR/RJ 3' UTR
ACGTAGGAAGTGAAAAAGAGGTTAACTGTCAGGCCACATTAAGCCACAGTACGGAAGAAGCTGTGCTGCC
TGTGAGCCCCGTCCAAGGACGTTAAAAGAAGAAGTCAGGCCCCAAAGCCACGGTTTGAGCAAACCGTGCT
GCCTGTAGCTCCGTCGTGGGGACGTAAAACCTGGGAGGCTGCAAACTGTGGAAGCTGTACGCACGGTGTA
GCAGACTAGCGGTTAGAGGAGACCCCTCCCATGACACAACGCAGCAGCGGGGCCCGAGCACTGAGGGAAG
CTGTACCTCCTTGCAAAGGACTAGAGGTTAGAGGAGACCCCCCGCAAACAAAAACAGCATATTGACGCTG
GGAGAGACCAGAGATCCTGCTGTCTCCTCAGCATCATTCCAGGCACAGAACGCCAGAAAATGGAATGGTG
CTGTTGAATCAAC

>KP638387.1 Dengue virus 4 strain BR/SJPR/851/2013 envelope protein gene, partial cds
ATGCGATGCGTAGGAGTAGGAAACAGAGACTTTGTGGAAGGAGTCTCAGGTGGAGCATGGGTCGACCTGG
TGCTAGAACATGGAGGATGCGTCACAACCATGGCCCAGGGAAAACCAACCTTGGATTTTGAACTGACCAA
GACAACAGCCAAGGAAGTGGCTCTGTTAAGAACCTATTGCATTGAAGCCTTAATATCAAACATAACTACG
GCAACAAGATGTCCAACGCAAGGAGAGCCTTATCTGAAAGAGGAACAGGACCAACAGTACATTTGCCGTA
GAGATGTGGTAGATAGAGGATGGGGCAATGGCTGTGGCTTGTTTGGAAAAGGAGGAGTTGTGACATGTGC
GAAGTTCTCATGTTCGGGGAAGATAACAGGCAATCTGGTCCAAATTGAGAACCTTGAATACACAGTGGTT
GTGACAGTCCACAATGGAGACACCCATGCAGTAGGAAATGACACATCCAATCATGGGGTTACAGCCACGA
TAACTCCCAGGTCACCATCGGTTGAAGTCAAACTGCCGGACTATGGAGAACTAACACTCGATTGTGAACC
CAGGTCTGGAATTGACTTCAATGAGATGATCCTAATGAAAATGAAAAAGAAAACATGGCTCGTGCATAAG
CAATGGTTTTTGGATCTGCCTCTTCCATGGACGACAGGAGCAGATACATCAGAGGTTCACTGGAATTACA
AAGAGAGAATGGTGACATTTAAGGTTCCTCATGCCAAGAGACAGGATGTGACAGTGCTGGGATCTCAGGA
AGGAGCCATGCACTCTGCCCTCGCTGGAGCCACAGAAGTGGACTCCGGTGATGGAAATCACATGTTTGCA
GGACATCTCAAGTGCAAAGTCCGTATGGAGAAATTGAGAATCAAGGGAATGTCATACACGATGTGTTCAG
GAAAGTTTTCAATTGACAAAGAGATGGCAGAAACACAGCATGGGACAACAGTGGTGAAAGTCAAGTATGA
AGGTGCTGGAGCTCCGTGTAAAGTCCCCATAGAGATAAGAGATGTAAACAAGGAAAAAGTGGTTGGGCGC
GTTATCTCAGCCACCCCTTTGGCTGAGAACACCAATAGTGTAACCAACATAGAATTAGAACCCCCCTTTG
GGGACAGCTACATAGTGATAGGTGTTGGAAACAGCGCACTAACACTCCATTGGTTCAGGAAAGGGAGTTC
CATTGGCAAGATGTTTGAGTCCACATACAGAGGTGCAAAACGCATGGCCATCCTAGGTGAAACAGCTTGG
GATTTTGGTTCCGTTGGTGGACTGTTCACATCATTGGGAAAGGCTGTGCACCAGGTTTTTGGAAGTGTGT
ATACAACCATGTTTGGAGGAGTCTCATGGATGATTAGAATCCTAATTGGGTTCCTAGTGTTGTGGATTGG
CACGAACTCAAGGAACACTTCAATGGCCATGACGTGCATAGCTGTTGGGGGAATC

>AY732454.1 Dengue virus type 1 strain ThD1_K0060_98 envelope protein (E) gene, partial cds
ATGCGATGCGTGGGAATAGGCAGCAGGGACTTCGTGGAAGGACTGTCAGGAGCAACTTGGGTAGATGTGG
TACTGGAACATGGAAGTTGCGTCACCACCATGGCAAAAGACAAACCAACATTGGACATTGAACTCCTGAA
GACGGAAGTCACAGACCCTGCCGTCCTGCGCAAACTGTGCATTGAAGCCAAAATATCAAACACCACCACC
GACTCAAGATGTCCAACACAAGGAGAAGCCACACTGGTGGAAGAACAAGACGCGAATTTTGTGTGTCGAC
GAACGTTTGTGGACAGAGGCTGGGGCAATGGCTGTGGGCTCTTCGGAAAAGGCAGCCTAATAACGTGTGC
TAAGTTCAAGTGTGTGACAAAACTGGAAGGAAAGATAGTTCAATATGAAAACTTGAAATATTCAGTAATA
GTCACCGTCCACACTGGAGACCAGCACCAAGTGGGAAATGAAAGCACAGAACATGGGACAACTGCAACTA
TAACGCCTCAAGCTCCTACGTCGGAAATACAGCTGACCGACTACGGAGCTCTTACATTGGATTGCTCACC
TAGAACAGGACTGGACTTTAATGAAATGGTATTGTTGACAATGAAAGAAAAATCATGGCTAGTCCACAAA
CAATGGTTTCTAGACCTACCACTGCCCTGGACCTCGGGAGCTTCAACATCACAAGAGACTTGGAACAGAC
AAGATTTGTTGGTAACATTTAAGACAGCCCATGCAAAGAAGCAGGAAGTAGTCGTACTGGGATCACAAGA
AGGAGCAATGCACACTGCGTTGACCGGAGCGACAGAAATCCAAACATCTGGAACGACAACAATTTTTGCA
GGACACCTGAAATGTAGACTAAAAATGGACAAACTGACTCTGAAAGGGATGTCATATGTTATGTGCACAG
GCTCATTCAAGCTAGAGAAAGAAGTGGCTGAGACCCAGCATGGAACCGTTCTAGTGCAGATTAAATACGA
AGGAACAGATGCACCATGCAAGATCCCTTTTTCGACCCAAGATGAAAGAGGAGTGACCCAGAACGGGAGA
TTAATAACAGCCAACCCTATAGTTACTGACAAAGAAAAACCAGTCAATATTGAGGCAGAACCGCCTTTTG
GTGAGAGTTACATCGTGATAGGAGCAGGTGAAAAAGCTTTGAAACTAAGTTGGTTCAAGAAAGGAAGCAG
CATAGGGAAAATGTTTGAGGCGACTGCCAGAGGAGCACGAAGGATGGCCATACTGGGAGACACCGCATGG
GACTTTGGTTCTATAGGAGGAGTGTTCACATCTGTTGGAAAACTAGTACACCAGATTTTTGGAACTGCAT
ATGGAGTTTTGTTCAGCGGTGTTTCCTGGACCATGAAAATAGGAATAGGGGTTCTGCTGACATGGCTAGG
ATTAAACTCAAGGAGCACGTCCCTTTCGATGACGTGCATTGCAGTCGGCCTAGTAACACTATACCTAGGA
GTCATGGTCCAGGCG

>JQ065901.1 Dengue virus 1 isolate A4/2010 envelope protein mRNA, partial cds
ATGCGATGCGTGGGAATAGGCAACAGAGACTTCGTTGAAGGACTGTCAGGAGCAACGTGGGTGGACGTGG
TATTGGAGCATGGAAGCTGCGTCACTACCATGGCAAAAAATAAACCAACCTTGGACATTGAACTCTTGAA
GACGGAGGTCACGAACCCTGCCATCTTGCGCAAACTGTGCATTGAAGCTAAAATATCAAACACCACCACC
GATTCAAGATGTCCAACACAAGGAGAGGCCACATTGGTGGAAGAACAAGACGCGAACTTTGTGTGTCGCC
GAACGTTTGTGGACAGAGGCTGGGGTAATGGCTGTGGACTATTCGGAAAGGGAAGCCTATTGACGTGTGC
CAAGTTCAAGTGTGTGACAAAACTAGAAGGAAAGATAGTTCAATATGAAAACTTAAAATATTCAGTGATA
GTCACTGTCCACACTGGGGACCAGCACCAGGTGGGAAACGAGACTACAGAACATGGAACAATTGCGACCA
TAACACCTCAAGCTCCTACGTCGGAAATACAGCTGACCGACTACGGAGCCCTCACATTGGACTGCTCACC
TAGAACAGGGCTGGACTTTAATGAGATGGTGCTATTGACAATGAAAGAAAAATCATGGCTTGTCCACAAA
CAATGGTTTCTAGACTTACCACTGCCTTGGACTTCGGGGGCTTCAACATCCCAAGAGACCTGGAACAGAC
AAGATTTGCTGGTCACATTTAAGACAGCTCATGCAAAGAAACAGGAAGTAGTCGTACTGGGATCACAGGA
AGGAGCAATGCACACTGCGTTGACTGGGGCGACAGAAATCCAGACGTCAGGAACGACAACAATCTTTGCA
GGACATCTGAAATGCAGACTAAAAATGGATAAACTGACTTTGAAAGGGACGTCATATGTGATGTGCACAG
GCTCATTTAAGCTAGAGAAGGAAGTGGCTGAGACTCAGCATGGAACTGTTCTAGTGCAGGTCAAATACGA
AGGAACAGACGCGCCATGTAAGATCCCCTTTTCGACCCAAGATGAGAAAGGGGTGACCCAGAATGGGAGA
TTGATAACAGCCAATCCCATAGTCACTGACAAAGAAAAACCAGTCAACATTGAGACAGAACCACCTTTTG
GTGAGAGCTACATCGTGGTAGGGGCAGGTGAAAAAGCTTTAAAACTAAGCTGGTTCAAGAAAGGAAGCAG
CATAGGGAAAATGTTCGAAGCAACCGCCCGAGGAGCACGAAGGATGGCTATTCTGGGAGACACCGCATGG
GACTTTGGCTCCATAGGAGGAGTGTTCACATCTGTGGGAAAATTGGTACACCAGGTTTTTGGAACCGCAT
ATGGGGTTCTGTTCAGCGGTGTTTCTTGGACTATGAAAATAGGAATAGGGATTCTGCTGACATGGCTGGG
ATTAAATTCAAGGAGCACGTCACTTTCGATGACGTGCATTGCAGTTGGCATGGTTACACTATACCTAGGA
GTCATGGTTCAAGCG

>U34947.1 Dengue virus isolate D87-499 polyprotein gene, partial cds
ATGCGTTGCATAGGAATATCAAATAGAGACTTTGTAGAAGGGGTTTCAGGAGGAAGCTGGGTTGACATAG
TCTTAGAACATGGAAGCTGTGTGACGACGATGGCAAAAAACAAACCAACATTGGATTTTGAACTGATAAA
AACGGAAGCCAAACAGCCTGCCACCCTAAGGAAGTACTGCATAGAAGCAAAGCTAACCAACACAACAACA
GAATCTCGTTGCCCAACACAAGGGGAACCCAGCCTAAAAGAAGAGCAGGATAAGAGGTTCGTCTGCAAAC
ACTCCATGGTAGACAGAGGATGGGGAAATGGATGTGGATTATTTGGAAAGGGAGGCATTGTGACCTGTGC
TATGTTCACATGCAAAAAGAACATGGAAGGGAAAATCGTGCAACCAGAAAACTTGGAATACACCATTGTG
GTAACACCTCACTCAGGGGAAGAGCATGCGGTCGGAAATGACACAGGAAAACATGGTAAGGAAGTCAAAG
TAACACCACAGAGTTCCATCACAGAAGCAGAATTGACAGGTTATGGCACCGTTACGATGGAGTGCTCTCC
GAGAACAGGCCTCGACTTCAATGAGATGGTGTTGCTGCAGATGGAAAATAAAGCTTGGCTGGTGCATAGG
CAATGGTTCCTAGACCTGCCATTACCATGGCTGCCCGGAGCGGATACACAAGGGTCAAATTGGATACAGA
AAGAAACATTGGTCACTTTCAAAAATCCCCATGCGAAGAAACAGGATGTTGTTGTTTTAGGATCCCAAGA
AGGGGCCATGCATACAGCACTCACAGGAGCCACAGAAATCCAAATGTCATCAGGAAACTTACTCTTCACT
GGACATCTCAAGTGCAGGCTGAGAATGGACAAGCTACAGCTCAAAGGAATGTCATACTCTATGTGCACAG
GAAAGTTTAAAGTTGTGAAGGAAATAGCAGAAACACAACATGGAACGATAGTTATCAGAGTGCAATATGA
AGGGGACGGCTCTCCATGTAAAATCCCTTTTGAGATAATGGATTTGGAAAAAAGATATGTCTTAGGCCGT
CTGATCACAGTCAACCCAATTGTGACAGAAAAAGATAGCCCAGTCAACATAGAAGCAGAACCTCCATTCG
GAGACAGCTACATCATCATAGGAGTAGAGCCGGGACAACTGAAGCTCAACTGGTTTAAGAAGGGAAGTTC
TATCGGCCAAATGTTTGAGACAACAATGAGGGGGGCGAAGAGAATGGCCATTTTGGGTGACACAGCCTGG
GATTTCGGATCCCTGGGAGGAGTGTTTACATCTATAGGAAAAGCTCTCCACCAAGTCTTTGGAGCAATCT
ATGGAGCTGCCTTCAGTGGGGTTTCATGGACCATGAAAATCCTCATAGGAGTCATTATCACATGGATAGG
AATGAATTCACGCAGCACCTCACTGTCTGTGTCACTAGTATTGGTGGGAATTGTGACACTGTATTTGGGA
GTCATGGTGCAGGCC

>KP704031.1 Dengue virus 4 isolate Gu/SP/BR_0642 envelope protein gene, partial cds
ATGCGATGCGTAGGAGTAGGAAACAGAGACTTTGTGGAAGGAGTCTCAGGTGGAGCATGGGTCGACCTGG
TGCTAGAACATGGAGGATGCGTCACAACCATGGCCCAGGGAAAACCAACCTTGGATTTTGAACTGACCAA
GACAACAGCCAAGGAAGTGGCTCTGTTAAGAACCTATTGCATTGAAGCCTTAATATCAAACATAACTACG
GCAACAAGATGTCCAACGCAAGGAGAGCCTTATCTGAAAGAGGAACAGGACCAACAGTACATTTGCCGTA
GAGATGTGGTAGATAGAGGATGGGGCAATGGCTGTGGCTTGTTTGGAAAAGGAGGAGTTGTGACATGTGC
GAAGTTCTCATGTTCGGGGAAGATAACAGGCAATCTGGTCCAAATTGAGAACCTTGAATACACAGTGGTT
GTGACAGTCCACAATGGAGACACCCATGCAGTAGGAAATGACACATCCAATCATGGGGTTACAGCCACGA
TAACTCCCAGGTCACCATCGGTTGAAGTCAAACTGCCGGACTATGGAGAACTAACACTCGATTGTGAACC
CAGGTCTGGAATTGACTTCAATGAGATGATCCTAATGAAAATGAAAAAGAAAACATGGCTCGTGCATAAG
CAATGGTTTTTGGATCTGCCTCTTCCATGGACGACAGGAGCAGATACATCAGAGGTTCACTGGAATTACA
AAGAGAGAATGGTGACATTTAAGGTTCCTCATGCCAAGAGACAGGATGTGACAGTGCTGGGATCTCAGGA
AGGAGCCATGCATTCTGCCCTCGCTGGAGCCACAGAAGTGGACTCCGGTGATGGAAATCACATGTTTGCA
GGACATCTCAAGTGCAAAGTCCGCATGGAGAAATTGAGAATCAAGGGAATGTCATACACGATGTGTTCAG
GAAAGTTTTCAATTGACAAAGAGATGGCAGAAACACAGCATGGGACAACAGTGGTGAAAGTCAAGTATGA
AGGTGCTGGAGCTCCGTGTAAAGTCCCCATAGAGATAAGAGATGTAAACAAGGAAAAAGTGGTTGGGCGC
GTTATCTCAGCCACCCCCTTGGCTGAGAACACCAATAGTGTAACCAACATAGAATTAGAACCCCCCTTTG
GGGACAGCTACATAGTAATAGGTGTTGGAAACAGCGCACTAACACTCCATTGGTTCAGGAAAGGGAGTTC
CATTGGCAAGATGTTTGAGTCCACATACAGAGGTGCAAAACGCATGGCCATCCTAGGTGAAACAGCTTGG
GATTTTGGTTCCGTTGGTGGACTGTTCACATCATTGGGAAAGGCTGTGCACCAGGTTTTTGGAAGTGTGT
ATACAACCATGTTTGGAGGAGTCTCATGGATGATTAGAATCCTAATTGGGTTCTTAGTGTTGTGGATTGG
CACGAACTCAAGGAACACTTCAATGGCTATGACGTGCATAGCTGTTGGAGGAATCACTCTGTTTTTGGGC
TTCACGGTTCAAGCG

>KY586829.1 Dengue virus isolate Ser4_Thailand_nonBKK_Seq6 polyprotein gene, complete cds
AAAAATGAACCAACGAAAAAAGGTGGCTAGACCACCTTTCAATATGCTGAAACGCGAGAGAAACCGCGTA
TCGACCCCTCAAGGGTTGGTGAAGAGATTCTCGACTGGACTTTTTTCCGGGAAAGGACCCTTACGGATGG
TGTTGGCATTCATTACGTTTTTGAGAGTTCTTTCCATCCCACCAACAGCAGGGATTCTGAAAAGATGGGG
ACAGTTAAAGAAAAACAAGGCTATAAAGATACTAACTGGATTTAGGAAGGAGATAGGCCGCATGCTGAAC
ATCTTGAATGGAAGGAAAAGGTCAACAATAACATTGCTGTGTTTGATTCCCACTGTAATGGCGTTTCACT
TGTCAACGAGAGATGGTGAACCCCTCATGATAGTGGCGAAACATGAAAGGGGGAGACCTCTCTTGTTTAA
GACAACAGAGGGAATCAATAAGTGCACTCTTATCGCCATGGACCTGGGTGAGATGTGTGAGGACACCGTC
ACGTATAAATGCCCCTTATTGGTTAATACCGAACCCGAAGATATTGATTGCTGGTGCAATCTCACGTCTG
CCTGGGTTATGTATGGGACATGCACCCAAAGTGGAGAACGAAGGCGAGAGAAGCGCTCAGTAGCTCTAAC
ACCACATTCAGGAATGGGATTGGAAACAAGGGCTGAGACATGGATGTCATCGGAAGGAGCTTGGAAACAC
GCCCAGAGGGTAGAGAGTTGGATACTCAGAAACCCAGGATTCGCGCTCTTGGCAGGGTTTATGGCCTACA
TGATCGGGCAAACAGGAATCCAGCGAACAGTCTTTTTCATTCTAATGATGCTGGTCGCCCCATCTTACGG
AATGCGATGCGTAGGAGTAGGGAACAGAGATTTTGTAGAAGGAGTCTCAGGTGGAGCATGGGTCGATCTG
GTGCTAGAACATGGAGGATGTGTTACAACCATGGCCCAGGGAAAACCAACCTTGGATTTTGAACTGATCA
AGACAACAGCCAAGGAAGTGGCTCTGTTAAGAACCTATTGCATTGAAGCTTCCATATCAAACATAACCAC
GGCAACAAGATGTCCAACGCAAGGAGAGCCTTACCTCAAAGAGGAACAAGATCAACAGTACATCTGCCGG
AGAGACATGGTAGATAGAGGGTGGGGCAATGGCTGTGGCTTGTTCGGGAAAGGAGGAGTTGTGACATGTG
CGAAGTTTTCATGCTCGGGGAAGATAACGGGCAACTTAGTCCAAATTGAGAACCTTGAATACACAGTGGT
TGTAACAGTCCACAATGGAGACACCCATGCTGTAGGAAATGACACATCCAACCACGGAGTGACAGCTACG
ATAACCCCCAGGTCACCATCGGTTGAAGTTAAATTACCGGACTATGGAGAACTAACACTTGACTGTGAAC
CTAGGTCCGGAATTGACTTTAATGAGATGATTCTGATGAAGATGAAAACGAAAACGTGGCTCGTGCACAA
GCAATGGTTTTTGGATCTACCTCTACCATGGACAGCAGGAGCAGACACGTTAGAAGTTCACTGGAATCAC
AAAGAGAGAATGGTGACATTCAAGGTTCCTCATGCCAAGAGACAGGATGTGACAGTGCTAGGATCCCAGG
AAGGAGCCATGCATTCAGCCCTCGCCGGAGCCACAGAAGTGGATTCCGGTGATGGAAACCACATGTTTGC
AGGACACTTAAAGTGTAAAGTTCGTATGGAAAAGTTGAGGATCAAGGGAATGTCATATACGATGTGCTCA
GGAAAGTTCTCAATTGATAAAGAGATGGCAGAAACACAGCATGGAACGACAGTGGTAAAGGTCAAGTATG
AGGGTACTGGAGCTCCATGTAAAGTTCCCATAGAGATAAGAGATGTGAACAAGGAAAAAGTGGTTGGGCG
CATCATCTCATCTACCCCTTTTGCTGAGAATACCAACAGTGTGACCAATATAGAATTGGAACCTCCTTTT
GGGGATAGCTACATAGTGATAGGTGTGGGAGAGAGTGCATTAACACTCCATTGGTTCAGGAAAGGGAGCT
CTATTGGTAAGATGTTTGAGTCCACGTACAGAGGTGCAAAGCGCATGGCCATTCTAGGTGAAACAGCTTG
GGATTTTGGTTCCGTTGGTGGACTGCTCACGTCATTAGGAAAGGCCGTACACCAGGTTTTTGGCAGTGTG
TATACAACTATGTTTGGAGGAGTCTCATGGATGGTCAGAATCTTGATCGGGCTCTTAGTGTTGTGGATTG
GCACGAACTCAAGGAACACTTCGATGGCTATGTCGTGCATAGCTGTTGGAGGAATCACYCTGTTTCTGGG
TTTTACAGTCCATGCAGACATGGGTTGCGCGGTGTCATGGAGTGGGAAAGAGTTGAAGTGTGGAAGCGGA
ATTTTTGTAATTGACAACGTGCACACTTGGACAGAACAGTACAAATTTCAACCAGAGTCTCCAGCGCGAT
TGGCGTCGGCAATACTGAACGCCCACAAAGATGGGGTCTGTGGAATTAGATCAACCACGAGGCTGGAAAA
TGTCATGTGGAAGCAAATAACCAATGAGTTGAACTATGTTCTCTGGGAAGGAGGACATGATCTCACTGTA
GTGGCCGGGGATGTGAAAGGGGTGTTGTCTAAAGGCAAGAGAGCACTCGCACCTCCAGTAAATGACCTGA
AATACTCATGGAAGACATGGGGAAAAGCAAAGATCTTCACTCCAGAAACAAGAAACAGCACATTTTTGGT
AGACGGACCAGATACCTCTGAATGCCCTAATGAACGAAGAGCATGGAACTTTTTTGAGGTGGAAGACTAT
GGATTTGGCATGTTTACGACCAACATATGGATGAAATTTCGAGAAGGAAGTTCAGAAGTGTGTGACCACA
GGCTGATGTCAGCGGCAATCAAAGACCAGAAAGCTGTGCATGCTGATATGGGCTATTGGATAGAGAGCTC
AAAAAACCAGACCTGGCAGATAGAGAGGGCATCTCTCATTGAAGTGAAAACATGTCTGTGGCCCAAGACC
CACACATTGTGGAGCAATGGAGTGCTGGAAAGCCAGATGCTCATCCCAAAAGCATATGCAGGCCCTGTTT
CACAGCACAACTACCGCCAGGGCTATGCCACGCAGACCGTGGGTCCATGGCACTTGGGCAAACTGGAGAT
GGACTTTGGAGAATGCCCTGGAACAACAGTCACTGTGCAAGAGGATTGTGACCATAGAGGCCCATCTTTG
AGGACCACCACTGCATCTGGAAAATTGGTCACGCAGTGGTGCTGTCGCTCCTGCACAATGCCTCCCTTAA
GATTTCTAGGAGAGGATGGATGCTGGTATGGGATGGAAATCAGGCCCTTGAATGAAAAAGAAGAGAACAT
GGTCAAATCACAGGTGTCAGCCGGACAGGGTACATCAGAGACTTTTTCTATGGGGCTGCTATGCCTGACT
TTGTTTGTGGAAGAATGCTTGAGAAGAAGAGTCACCAGGAAACACATGATATTGGTCGTGGTGACCACCC
TTTGTGCCATCATTTTAGGAGGTCTCACATGGATGGACTTACTGCGTGCCCTTATCATGCTGGGGGACAC
CATGTCTGGTAGAATGGGGGGACAGATTCATCTAGCCATCATGGCAGTGTTCAAGATGTCACCAGGATAC
GTGTTGGGTATATTTCTGAGGAAACTCACCTCAAGAGAGACAGCACTGATGGTAATAGGAATGGCCATGA
CAACGGTGCTTTCAATTCCACATGACCTTATGGAATTTATTGATGGAATATCATTAGGGTTAATCTTACT
AAAAATGGTAACACATTTTGACAACACTCAAGTGGGAACTTTAGCCCTTTCCTTGACCTTCATCAAATCA
ACAATGCCATTGGTCATGGCTTGGAGGACCATAATGGCTGTGTTGTTTGTGGTCACACTCATTCCTCTAT
GTAGGACAAGCTGTCTTCAAAAGCAGTCCCATTGGGTGGAAATAACAGCACTCATCCTGGGGGCCCAGGC
TCTGCCAGTATACCTAATGACTCTCATGAAAGGAGCCTCAAAAAGATCTTGGCCCCTTAATGAGGGTATA
ATGGCTGTGGGCTTGGTCAGCCTCTTAGGAAGCGCCCTTCTAAAGAATGATGTCCCCTTAGCTGGCCCAA
TGGTGGCAGGAGGCTTACTTCTGGCAGCCTACGTGATGAGCGGCAGCTCAGCAGACCTGTCACTAGAGAA
GGCTGCCAATGTGCAGTGGGATGAGATGGCAGACATAACAGGCTCAAGCCCAATCATAGAAGTGAAGCAG
GATGAAGATGGCTCTTTCTCCATACGGGACGTCGAGGAAACCAACATGATTACCCTCCTGGTGAAACTGG
CACTGATAACAGTGTCAGGTCTCTACCCCTTGGCAATTCCAGTCACAATGACCCTATGGTACATGTGGCA
AGTGAAAACACAAAGGTCAGGAGCCCTGTGGGACGTCCCTTCACCTGCTGCCGCTCAGAAAGCCACACTG
ACTGAGGGAGTATACAGGATCATGCAAAGAGGGCTGTTAGGGAAAACTCAGGTAGGAGTGGGAGTACATA
TGGAAGGTGTATTTCATACAATGTGGCATGTAACAAGAGGATCAGTGATTTGCCATGAGAGTGGGAGACT
GGAGCCATCTTGGGCTGACGTCAGGAACGACATGATATCATACGGTGGGGGATGGAGGCTCGGAGACAAA
TGGGATAAAGAAGAAGATGTTCAAGTTCTAGCTATAGAACCAGGAAAAAATCCGAAACATGTCCAAACGA
AACCCGGCCTTTTCAAAACCCTTACTGGAGAAATTGGAGCAGTAACATTGGACTTCAAACCCGGAACATC
CGGTTCTCCCATCATTAACAGGAAAGGAAAAGTCATCGGACTTTACGGAAATGGGGTAGTAACCAAATCA
GGTGATTATGTTAGTGCCATAACACAAGCTGAAAGAATTGGTGAGCCAGATTATGAAGTGGATGAGGATA
TTTTCCGAAAGAAAAGATTGACTATAATGGATTTACATCCCGGAGCCGGAAAGACAAAAAGAATCCTCCC
ATCAATAGTTAGAGAAGCCTTAAAAAGGAGGCTGCGAACCTTGATTCTGGCTCCCACGAGAGTGGTGGCG
GCCGAAATGGAAGAAGCACTACGTGGACTACCAATCCGTTATCAGACCCCAGCTGTGAAATCAGAACACA
CAGGAAGAGAGATCGTAGATCTCATGTGTCATGCAACCTTCACTACAAGACTTTTATCATCAACCAGGGT
TCCAAATTACAACCTCATAGTGATGGATGAAGCGCATTTCACAGACCCTTCTAGTGTTGCAGCTAGAGGA
TATATCTCAACCAGGGTGGAAATGGGAGAGGCTGCAGCTATCTTTATGACTGCAACCCCTCCTGGAACGA
CAGATCCCTTCCCCCAGAGCAACAGCCCAATAGAAGACATCGAGAGAGAAATTCCAGAAAGGTCATGGAA
TACAGGGTTTGACTGGATAACGGACTACCAAGGGAAAACTGTGTGGTTTGTTCCCAGCATAAAAGCTGGA
AATGACATTGCAAATTGTTTGAGGAAATCGGGAAAGAAGGTCATCCAATTGAGCAGGAAAACCTTTGACA
CAGAGTATCCAAAAACGAAACTCACGGACTGGGATTTTGTGGTTACCACAGACATATCTGAAATGGGGGC
CAATTTTAGAGCTGGGAGAGTGATAGACCCTAGGAGATGTCTTAAGCCAGTTATCTTAACTGATGGGCCA
GAGAGAGTTATTTTAGCGGGTCCCATTCCAGTGACTCCAGCAAGCGCTGCTCAGAGAAGAGGGCGAATAG
GTAGGAACCCAGCACAAGAAGATGACCAGTATGTCTTCTCCGGAGACCCACTAAGGAATGATGAAGATCA
TGCCCACTGGACTGAAGCAAAGATGCTTCTTGACAATATCTACACCCCAGAAGGGATCATTCCAACACTG
TTTGGTCCAGAAAGGGAAAAAACCCAAGCCATTGACGGAGAGTTTCGCCTCAGAGGGGAACAAAGGAAGA
CCTTTGTAGAATTAATGAGGAGAGGAGACCTTCCGGTGTGGCTGAGCTACAAGGTAGCTTCTGCTGGCAT
CTCTTACAAAGACCGGGAATGGTGCTTCACAGGGGAAAGGAATAACCAAATTTTGGAAGAAAACATGGAG
GTTGAAATTTGGACTAGAGAGGGAGAGAAGAAAAAACTCAGGCCAAAATGGTTAGATGCACGTGTCTACG
CTGATCCCATGGCTCTGAAGGATTTCAAGGAGTTTGCCAGTGGAAGAAAGAGTATAACCCTCGACATCTT
AACAGAAATTGCCAGTTTGCCAACGTACCTTTCCTCTAGGGCTAAGCTCGCCCTTGACAACATAGTCATG
CTCCACACAACAGAAAGAGGAGGGAAGGCCTACCAACACGCTCTGAACGAACTCCCAGAGTCACTAGAAA
CACTCATGCTTGTAGCTTTATTAGGAGCCATGACAGCAGGCATCTTCCTATTCTTCATGCAAGGAAAAGG
AATAGGAAAATTGTCAATGGGTTTGATAGCCATTGCGGTAGCTAGTGGCTTACTCTGGGTGGCAGAAATC
CAGCCCCAGTGGATAGCGGCCTCAATCATATTGGAGTTTTTTCTCATGGTGCTGTTGATACCAGAACCAG
AAAAACAAAGGACCCCACAAGACAATCAATTGATCTACGTCATATTGACCATTCTCACTATTATTGCTCT
TGTGGCAGCCAATGAGATGGGGCTAATTGAAAAAACAAAAACGGATTTTGGGTTTTACCAGGTAAAAACA
GAAACCACCATCCTTGATGTGGACTTGAGACCAGCTTCAGCATGGACGCTCTATGCGGTAGCCACCACTA
TCTTGACTCCCATGCTGAGACACACCATAGAAAACACATCTGCAAACCTATCTCTGGCGGCCATTGCCAA
CCAAGCGGCCGTCTTAATGGGGCTTGGAAAAGGATGGCCGCTCCACAAGATGGACCTCGGTGTGCCGCTA
TTGGCAATGGGATGCTATTCCCAAGTGAACCCAACGACTTTAACAGCATCCTTAGTCATGCTTCTGGTCC
ATTATGCAATAATAGGTCCAGGATTGCAGGCCAAAGCCACAAGAGAGGCTCAAAAAAGGACAGCTGCTGG
GATCATGAAGAACCCCACGGTGGACGGGATAACAGTTATAGATCTAGAACCAATATCCTATGACCCAAAA
TTTGAAAAGCAGCTGGGGCAAGTCATGCTACTAGTTCTGTGCGCTGGGCAGCTACTCTTGATGAGAACAA
CATGGGCCTTCTGTGAAGTCTTGACTTTGGCCACAGGACCAATCTTGACCTTGTGGGAAGGTAACCCGGG
AAGGTTTTGGAACACGACCATAGCCGTGTCCACTGCCAACATTTTCAGGGGAAGCTACTTGGCAGGAGCT
GGATTGGCCTTTTCGCTCATAAAGAATGCACAAACCCCCAGGAGGGGAACTGGGACCACAGGAGAGACAC
TGGGAGAAAAATGGAAGAGACAGCTAAATTCACTAGATAGGAAGGAGTTTGAAGAGTATAAAAGAAGTGG
AATACTAGAAGTGGACAGGACTGAAGCCAGGTCTGCCCTAAAAGATGGGTCAAAAACCAAGTACGCAGTG
TCCAGAGGGACCAGCAAGATTAGATGGATTGTTGAAAGAGGGATGGTAAAACCAAAAGGGAAAGTTGTGG
ACCTTGGTTGCGGGAGAGGAGGATGGTCGTACTACATGGCGACACTCAAGAACGTGACCGAGGTGAAAGG
GTATACAAAAGGAGGTCCAGGACATGAGGAACCGATTCCCATGGCTACCTATGGCTGGAACTTGGTTAAA
CTCCATTCAGGGGTTGACGTGTTCTACAAACCCACTGAGCAGGTGGACACCCTGCTCTGTGATATTGGGG
AGTCATCTTCTAATCCGACAATAGAGGAAGGAAGAACATTACGAGTTTTAAAGATGGTGGAGCCATGGCT
CTCTTCAAAACCTGAATTCTGCATCAAAGTCCTCAATCCCTACATGCCAACAGTCATAGAGGAGCTGGAG
AAACTGCAGAGAAGACATGGTGGAAGTCTTGTCAGATGCCCGCTATCCAGGAATTCCACTCATGAGATGT
ATTGGGTGTCAGGTGTATCAGGAAACATCGTGAGTTCTGTGAACACAACATCAAAGATGTTGCTGAACAG
ATTTACCACAAGGCACAGGAAACCCACTTATGAGAAGGACGCAGACCTTGGAGCAGGAACGAGAAGTGTC
TCCACCGAAATAGAAAAACCAGACATGACAATCATCGGGAGAAGACTCCAGCGATTGCAAGAAGAGCACA
AAGAAACTTGGCACTATGATCATGAAAATCCATACAGAACCTGGGCGTATCATGGAAGCTATGAAGCTCC
TTCGACAGGCTCAGCATCCTCCATGGTGAACGGGGTAGTTAAACTGCTGACGAAACCCTGGGACGTGGTT
CCAATGGTGACCCAGTTGGCTATGACAGACACAACCCCTTTTGGGCAACAGAGAGTGTTCAAGGAGAAGG
TTGACACCAGAACACCACAGCCAAAACCCGGCACACGAGTGGTCATGACCACGACAGCCAACTGGCTGTG
GGCTCTTCTCGGGAAGAAGAAAAATCCTAGACTGTGCACAAGGGAAGAATTCATCTCAAAAGTTAGGTCA
AATGCAGCCATAGGCGCAGTCTTTCAGGAAGAACAGGGATGGACATCAGCCAGTGAAGCTGTGAATGACA
GCCGATTTTGGGAACTGGTTGACAAGGAAAGGGCTCTGCACCAGGAAGGAAAATGTGAATCATGTGTCTA
CAACATGATGGGAAAACGTGAGAAAAAGTTAGGAGAATTTGGCAGAGCCAAGGGAAGCCGAGCAATCTGG
TACATGTGGCTGGGAGCGCGGTTTCTGGAATTTGAAGCCTTGGGCTTTCTGAATGAAGATCATTGGTTTG
GCAGGGAAAACTCATGGAGTGGAGTGGAAGGGGAAGGTCTGCATAGGTTGGGATACATCTTGGAGGACAT
AGATAAGAAGGATGGAGATCTGATATATGCTGATGATACAGCAGGCTGGGACACAAGAATCACTGAAGAT
GACCTTCTGAATGAAGAGTTGATCACGGAACAGATGGCCCCTCATCATAAAATCCTAGCTAAAGCCATTT
TCAAACTAACTTATCAAAACAAAGTGGTAAAAGTCCTCAGACCCACACCGAAAGGAGCAGTGATGGACAT
TATATCCAGGAAAGATCAAAGAGGTAGTGGACAGGTTGGAACATATGGTTTGAACACATTTACCAACATG
GAAGTACAACTCATCCGCCAAATGGAAGCTGAAGGAGTCATCACACGAGATGACATGCATAACCCAAAAG
GGTTGAAAGAAAGGGTTGAGAAATGGCTTAAAGAGTGTGGTGTCGACAGGTTAAAGAGGATGGCAATCAG
TGGAGACGATTGTGTGGTGAAGCCTCTGGATGAGAGGTTCAGCACTTCCCTCCTCTTTCTGAACGACATG
GGAAAGGTGAGGAAAGACATTCCACAATGGGAACCATCCAAGGGATGGAAAAACTGGCAAGAGGTTCCCT
TTTGCTCCCACCACTTCCACAAGATCTTTATGAAGGATGGCCGYTCACTGGTCGTTCCATGCAGAAACCA
GGATGAACTAATAGGGAGAGCCAGAATCTCGCAAGGGGCTGGATGGAGTTTAAGAGAAACAGCCTGTCTG
GGCAAAGCTTACGCCCAGATGTGGTCGCTCATGTACTTCCATAGAAGGGACCTACGTTTAGCCTCTATGG
CTATATGCTCAGCAGTCCCAACGGAATGGTTCCCAACAAGCAGAACAACATGGTCAATCCACGCTCATCA
TCAGTGGATGACTACTGAAGATATGCTCAAAGTGTGGAACAGAGTGTGGATAGAAGACAACCCCAATATG
ATTGACAAAACTCCAGTTCACTCGTGGGAAGACATACCTTACCTAGGGAAAAGAGAGGATTTGTGGTGTG
GATCCTTGATTGGACTCTCTTCTAGGGCCACCTGGGCTAAGAACATCCACACAGCCATAACCCAGGTCAG
GAACCTGATCGGGAAAGAGGAGTATGTGGATTACATGCCAGTCATGAAAAGATACAGCGCTCATTTCGAG
AGTGAAGGAGTTCTGTAATCACCAACAAAAA

>FJ375599.1 Dengue virus 3 isolate 31D3/06 polyprotein gene, partial cds
TCTTGGGAGACACAGCTTGGGACTTTGGATCAGTGGGTGGTGTTCTGAACTCATTAGGCAAAATGGTGCA
CCAAATATTTGGAAGTGCTTACACAGCCCTATTCAGTGGAGTCTCTTGGGTGATGAAAATTGGAATAGGT
GTCCTCCTGACTTGGATAGGGTTGAATTCAAAAAACACATCCATGTCATTTTCATGCATTGCGATAGGAA
TCATCACACTCTATCTGGGAGCTGTGGTACAAGCTGACATGGGGTGTGTCATAAACTGGAAAGGCAAAGA
ACTTAAATGTGGAAGTGGAATTTTCGTCACCAACGAGGTCCATACCTGGACAGAGCAGTACAAGTT

>JN832530.1 Dengue virus 4 isolate PF09/270409-182 envelope protein (E) gene, partial cds
ATGCGATGCGTAGGGGTAGGGAACAGAGACTTCGTGGAAGGAGTCTCGGGTGGAGCATGGGTCGACTTGG
TGCTAGAACATGGAGGATGCGTCACAACCATGGCCCAGGGAAAACCAACCCTGGATTTTGAACTGACCAA
GACAACAGCTAAGGAAGTGGCTCTGTTGAGAACCTATTGTATTGAAGCTTCGATATCAAACATAACCACA
GCAACAAGATGTCCAACGCAAGGAGAGCCTTATCTCAAAGAGGAACAAGACCAACAGTACATTTGCCGGA
GAGACGTGGTAGACAGAGGGTGGGGCAATGGCTGTGGCTTGTTTGGAAAAGGAGGAGTTGTGACATGTGC
GAAGTTTTTATGCTCGGGGAAGATTACAGGCAATCTGGTCCAAATTGAAAACCTTGAATACACGGTAGTT
GTGACAGTCCACAATGGAGACACCCATGCAGTAGGAAATGACACATCCAATCATGGAGTGACAGCCACGA
TAACTCCCAGGTCACCATCGGTAGAAGTTAAATTGCCGGACTATGGAGAACTAACACTCGACTGTGAACC
CAGGTCTGGAATTGATTTCAATGAGATGATCCTGATGAAAATGAAAAAGAAAACGTGGCTTGTGCACAAG
CAATGGTTTTTGGACCTACCTCTACCTTGGACAGCAGGAGCAGACACATCAGAAGTTCATTGGAATTACA
AAGAGAGAATGGTGACATTCAAGGTTCCTCATGCCAAGAGACAGGATGTGACAGTGCTAGGATCTCAGGA
GGGAGCTATGCACTCTGCCCTCGCCGGAGCAACAGAAGTGGATTCTGGTGATGGAAATCACATGTTTGCA
GGACATCTCAAGTGCAAAGTCCGTATGGAGAAATTGAGAATTAAGGGAATGTCATACACGATGTGTTCAG
GAAAGTTCTCAATTGACAAAGAGATGGCAGAAACACAGCATGGGACAACAGTGGTGAAAGTCAAATATGA
AGGCGCTGGAGCTCCGTGTAAAATCCCCATAGAGATAAGAGATGTGAACAAGGAGAAAGTAGTTGGGCGC
ATCATCTCATCTACCCCTTTTGCTGAGAATACCAACAGCGTAATCAACATAGAATTAGAACCCCCTTTTG
GGGACAGCTACATAGTGATAGGTGTTGGAGATAGTGCATTAACACTCCATTGGTTCAGAAAAGGGAGCTC
TATTGGCAAGATGTTTGAGTCCACATACAGAGGTGCAAAACGAATGGCCATTCTAGGTGAAACAGCTTGG
GATTTTGGTTCTGTTGGTGGACTGTTTACATCACTGGGAAAGGCTGTACACCAAGTTTTTGGAAGTGTGT
ATACAACCATGTTTGGAGGGGTCTCATGGATGATTAGAATCCTAATTGGGTTCTTAGTATTGTGGATTGG
CACGAATTCAAGAAATACTTCAATGGCAATGACGTGCATAGCTGTTGGAGGAATCACTCTGTTTTTAGGT
TTCACAGTTCAAGCA

>KM203235.1 Aedes aegypti haplotype 96 cytochrome c oxidase subunit I (COI) gene, partial cds; mitochondrial
CATGCATTTATTATAATTTTCTTTATAGTAATACCAATTATAATTGGAGGATTTGGAAATTGATTAGTTC
CTTTAATATTAGGAGCCCCTGATATAGCCTTTCCTCGAATAAATAATATAAGTTTTTGAATACTACCTCC
TTCATTGACTCTTCTATTATCAAGCTCAATAGTAGAAAATGGAGCAGGAACTGGGTGAACAGTTTATCCT
CCTCTCTCTTCAGGAACAGCTCATGCTGGAGCTTCTGTTGATTTAGCTATTTTTTCTCTTCATTTAGCTG
GAATTTCCTCAATTTTAGGGGCAGTAAATTTTATTACAACTGTAATTAATATACGATCGTCAGGAATTAC
TTTAGATCGACTACCCTTATTTGTTTGATCTGTAGTTATTACAGCTATCTTATTACTTCTTTCTCTTCCT
GTTTTAGCTGGAGCTATTACTATGTTATTAACAGACCGAAACTTAAATACATCTTTCTTTGATCCAATCG
GAGGAGGAGATCCTATTTTATACCAACACTTATTCTGATTCTTTGGACACCCAGAAGTTTATATTTTAAT
TTTACCCGGATTTGGAATAATTTCTCATATTATTACTCAAGAAAGTGGAAAAAAGGAAACATTTGGAACT
TTAGGAATAATTTATGCTATATTAACAATTGGATTATTGGGATTTATTGTTTGAGCTCATCATATATTTA
CAGTAGGTATAGACGTAGATACTCGAGCTTATTTTACTTCAGCAACTATAATTATTGCTGTTCCTACAGG
AATTAAAATTTGTAGTTGATTAGCAACTTTACACGGAACTCAATTAACATATAGTCCA

>KR006706.1 Dengue virus 1 isolate LW-Sep-33901 envelope protein gene, partial cds
ATGCGATGCGTGGGAATAGGCAGCAGGGACTTCGTGGAAGGACTGTCAGGAGCAACTTGGGTAGATGTGG
TGCTGGAACATGGAAGTTGCGTCACTACCATGGCAAAAGACAAACCAACATTGGACATTGAACTCTTGAA
GACGGAAGTCACAAACCCTGCCGTTCTGCGCAAACTGTGCATTGAAGCTAAAATATCAAACACCACCACC
GACTCAAGATGTCCAACACAAGGAGAAGCCACACTGGTGGAAGAACAAGACGCGAATTTTGTGTGTCGAC
GAACGTTTGTGGATAGAGGCTGGGGCAATGGCTGTGGGCTCTTCGGAAAAGGAAGCCTTATAACGTGTGC
TAAGTTCAAGTGTGTGACAAAATTGGAAGGAAAAATAGTTCAATATGAAAACTTGAAATATTCAGTAATT
GTCACCGTCCACACTGGAGACCAGCACCAAGTGGGAAATGAAAGCACAGAACATGGGACAACTGCAACTA
TAACACCTCAAGCTCCCACGACGGAAATACAGCTGACCGACTACGGAGCTCTTACACTGGATTGTTCACC
TAGAACAGGACTAGACTTTAATGAAATGGTGTTGTTGACAATGAAAGAAAAATCATGGCTAGTCCACAAA
CAATGGTTTCTAGACCTACCACTGCCTTGGACCTCGGGAGCTTCAACATCACAAGAAACTTGGAACAGAC
AAGATTTGCTGGTGACATTTAAGACAGCTCATGCAAAGAAGCAGGAAGTAGTCGTACTAGGATCACAAGA
AGGAGCAATGCACACTGCGTTGACCGGAGCGACAGAAATCCAAACGTCTGGAACGACAACAATTTTTGCA
GGACATTTGAAATGTAGACTAAAGATGGACAAACTGACTCTAAAAGGGATGTCATATGTGATGTGCACAG
GCTCATTCAAGCTAGAGAAAGAAGTG

>EU069580.1 Dengue virus type 2 isolate S047/03 envelope glycoprotein (E) gene, partial cds
ATGCGTTGTATAGGAATATCAAATAGAGACTTTGTGGAAGGGGTTTCAGGAGGAAGCTGGGTTGATATAG
TCTTGGAACATGGAAGCTGTGTGACGACGATGGCGAAAAATAAACCAACATTGGATTTTGAACTGATAAA
GACAGAAGCCAAACATCCCGCCACTCTAAGGAAGTATTGTATTGAGGCAAAGCTGACCAACACAACAACA
GCATCTCGCTGCCCAACACAAGGAGAACCTAGCCTAAATGAAGAACAGGACAAAAGATTTGTCTGCAAAC
ACTCCATGGTAGACAGAGGATGGGGAAATGGATGCGGATTATTTGGAAAGGGAGGTATCGTGACCTGTGC
AATGTTCACATGCAAAAAGAACATGGAAGGAAAAATTGTGCAACCAGAAAACTTGGAGTACACCATTGTG
ATAACACCTCACTCAGGGGAAGAGAATGCAGTCGGAAATGACACAGGAAAACACGGCAAGGAAATTAAAG
TAACACCACAGAGTTCCATTACAGAAGCAGAACTAACAGGCTATGGCACTGTCACGATGGAATGCTCTCC
GAGAACGGGCCTCGACTTCAATGAGATGGTGTTGCTGCAGATGGAAAACAAGGCTTGGCTGGTGCACAGG
CAATGGTTCTTAGACCTGCCATTACCATGGCTGCCCGGAGCAGACACACAAGGATCAAATTGGATACAGA
AGGAGACATTGGTCACTTTCAAAAATCCCCATGCAAAGAAACAGGATGTTGTTGTTTTAGGATCCCAAGA
AGGGGCTATGCACACAGCACTCACAGGGGCCACGGAAATCCAGATGTCATCAGGAAACTTACTGTTCACA
GGACATCTTAAATGCAGGCTGAGAATGGACAAACTACAGCTCAAAGGAATGTCATATTCCATGTGTACAG
GAAAGTTCAAAGTTGTGAAGGAAATAGCAGAAACACAACATGGAACAATAGTTATCAGAGTACAATATGA
AGGGGACGGTTCTCCGTGCAAGATCCCTTTTGAAATAATGGATTTGGAAAAAAGACATGTCTTAGGTCGC
TTGATTACAGTCAACCCAATTGTCACAGAAAAGGACAGCCCAGTCAACATAGAAGCAGAACCTCCATTCG
GAGACAGCTACATCATTATAGGAGTAGAGCCGGGACAACTGAAGCTTAGCTGGTTTAAGAAAGGAAGTTC
CATTGGCCAAATGTTTGAGACAACAATGAGAGGAGCGAAGAGAATGGCCATTTTAGGTGACACAGCTTGG
GATTTTGGATCCCTGGGAGGAGTGTTCACATCTATAGGAAAGGCCCTCCACCAAGTCTTTGGAGCAATCT
ATGGGGCTGCTTTCAGTGGAGTTTCATGGACTATGAAAATCCTCATAGGAGTCGTCATCACATGGATAGG
AATGAATTCACGCAGCACCTCACTGTCTGTGTCACTAGTATTAGTGGGAGTCGTGACATTGTATTTGGGG
GTTATGGTGCAGGCC

>KM003990.1 Dengue virus 4 isolate mD4Rain12-smkD2 envelope protein gene, partial cds
ATGCATTCAGCCCTCGCCGGAGCCACAGAAGTGGATTCCGGTGATGGAAACCATATGTTTGCAGGACACT
TAAAGTGTAAAGTTCGCATGGAAAAGCTGAGGATCAAGGGAATGTCATACACGATGTGCTCAGGAAAGTT
CTCAATTGATAAAGAGATGGCAGAAACACAGCATGGAACGACAGTGGTAAAGGTCAAGTATGAGGGTACT
GGAGCTCCATGTAAAGTTCCCATAGAGATAAGAGATGTGAACAAGGAAAAAGTGGTTGGGCGCATCATCT
CATCCACCCCTTTTGCTGAGAATACCAACAGTGTGACCAATATAGAATTGGAACCTCCTTTTGGGGATAG
CTACATAGTGATAGGTGTGGGAGACAGTGCATTAACACTCCAT

>MF073189.1 Dengue virus isolate DENV1/COLIMA/CLADO1-5 nonstructural 5 protein gene, partial cds
TGGGTTTCATGTGGAACAGGAAACATTGTGTCGGCAGTGAACATGACATCCAGAATGTTACTGAATCGAT
TCACAATGGCTCACAGGAAGCCAACATATGAAAGAGACGTGGACTTAGGCGCTGGAACAAGACATGTGGC
AGTGGAACCAGAGGTAGCCAACCTAGATATCATTGGCCAGAGGATAGAGAACATAAAAAATGAACACAAG
TCAACATGGCACTATGATGAGGACAATCCATACAAAACATGGGCCTATCATGGATCATATGAGGTCAAGC
CATCAGGATCAGCCTCATCTATGGTGAATGGAGTGGTGAGATTGCTCACAAAACCATGGGATGTTATCCC
CATGGTCACACAAATAGCTATGACCGATACCACACCCTTTGGACAACAGAGAGTGTTTAAAGAGAAAGTT
GACACGCGCACACCAAGAGCAAAACGAGGCACAATACAAATTATGGAGGTGACAGCCAAGTGGTTATGGG
GTTTCCTTTCCAGAAACAAAAAACCCAGAATCTGCACAAGAGAGGAGTTCACAAGAAAGGTTAGGTCAAA
CGCAGCAATAGGAGCAGTGTTCGTTGATGAAAACCAATGGAACTCAGCGAAAGAAGCAGTGGAAGACGAA
AGGTTTTGGGATCTCGTGCACAGAGAGAGGGAGCTTCATAAACAGGGAAAATGTGCCACGTGTGTCTACA
ACATGATGGGGAAGAGAGAGAAAAAACTAGGAGAGTTTGGAAAGGCAAAAGGAAGTCGTGCAATA

>KY818174.1 Dengue virus 1 isolate DV1/PHILIPPINES/368/2013 polyprotein gene, partial cds
TTTCATCTGACCACTCGGGGAGGAGAGCCGCACATGATAGTTAGCAAGCAGGAAAGAGGAAAATCACTTT
TGTTTAAGACCTCTGCAGGTGTCAACATGTGCACACTTATGGCAATGGATTTGGGAGAGTTATGTGAGGA
CACAATGACCTACAAATGCCCCAGGATCACTGAGACGGAGCCAGATGACGTTGACTGTTGGTGCAATGCC
ACGGAGACATGGGTGACTTATGGAACATGCTCTCAAACTGGTGAACACCGACGAGACAAACGTTCCGTCG
CATTGGCACCACACGTAGGGCTTGGCCTAGAAACAAGAACCGAAACGTGGATGTCCTCTGAAGGTGCTTG
GAGACAAATACAAAAAGTGGAGACTTGGGCTCTGAGACACCCAGGATTCACGGTGATAGCCCTTTTTCTA
GCACATGCTATAGGAACATCCATCACCCAGAAAGGGATTATTTTTATTTTGTTGATGCTGGTAACTCCAT
CCATGGCCATGCGGTGCGTGGGAATAGGCAACAGAGACTTCGTGGAAGGACTGTCGGGAGCTACGTGGGT
GGATGTAGTGCTGGAGCATGGAAGTTGCGTCACTACCATGGCAAAAGACAAACCAACACTGGACATTGAA
CTCCTGAAGACGGAGGTCACAAACCCTGCAGTCCTGCGCAAACTGTGCATTGAAGCAAAAATATCAAATA
CCACCACCGATTCAAGATGTCCAACACAAGGAGAAGCCACGCTGGTGGAAGAGCAGGACACGAACTTTGT
GTGCCGACGAACGCTCGTGGACAGAGGCTGGGGCAATGGTTGTGGGCTATTTGGAAAAGGTAGCTTAATA
ACGTGTGCTAAGTTTAAGTGTGTGACAAAACTGGAAGGAAAGATAGTCCAATATGAAAACTTAAAATATT
CAGTCATAGTCACCGTGCACACTGGAGACCAACACCAAGTTGGAAATGAGACCACAGAACATGGAACAAC
TGCAACCATAACACCTCAAGCTCCTACGTCGGAAATACAGCTGACAGACTACGGAGCTCTAACACTGGAT
TGTTCACCTAGAACAGGACTAGACTTTAATGAGATGGTGTTGTTGACGATGAAAGAAAAATCATGGCTCG
TCCACAAACAATGGTTTCTGGACCTACCACTGCCTTGGACCTCAGGGGCCTTAACATCCCAAGAGACTTG
GAATAGACAAGACCTGCTGGTCACATTCAAGACAGCTCATGCAAAGAAGCAGGAAGTAGTCGTGCTAGGA
TCACAAGAAGGAGCAATGCACACTGCGTTGACTGGAGCGACAGAAATCCAAACGTCTGGAACGACAACAA
TTTTTGCAGGGCACCTGAAATGCAGACTAAAAATGGATAAACTGACCTTAAAAGGGGTATCATATGTAAT
GTGCACAGGGTCATTCAAGCTAGAGAAGGAAGTGGCTGAGACCCAGCATGGAACTGTTCTAGTGCAAGTT
AAATACGAAGGAACAGATGCACCATGCAAGATCCCCTTCTCGTCCCAAGATGAGAAGGGAGTAACCCAGA
ATGGGAGATTAATAACAGCCAACCCCATAGTCACTGACAAAGAAAAACCAGTCAACATTGAAGCGGAGCC
ACCTTTTGGGGAGAGCTACCTTGTGGTAGGAGCAGGTGAAAAAGCTTTGAAACTAAGCTGGTTCAAGAAG
GGAAGCAGTATAGGGAAAATGTTTGAAGCAACTGCCCGCGGAGCACGAAGGATGGCCATCCTGGGAGACA
CCGCATGGGACTTCGGTTCTATAGGAGGGGTGTTCACATCTGTGGGAAAACTGATACACCAGATTTTTGG
GACTGCGTATGGAGTCTTGTTCAGCGGGGTTTCTTGGACCATGAAAATAGGAATAGGGATTCTGCTGACA
TGGCTAGGATTAAATTCAAGGAGCACATCCCTTTCAATGACGTGTATCGCAGTCGGCATGGTCACACTGT
ACCTAGGAGTCATGGTTCAGGCG

>KF360560.1 UNVERIFIED: Aedes aegypti haplotype 39 apoLp2-like gene, partial sequence
ATTCAACAGCATACGAGAACTCGCGGTTGAACGAGTAGCGACGGAAGTCGAATGGGAATTTGTTGGTGGT
ACGAATGTTGGCAAAGTGTTGACGAGCAGCATCGCGTGTTGGATCAGCAGATGCACGGAGACTAGCAAGG
TGGGTAGTGAGGAAGGAACCAACTTGGTACACCTTCTCATTGTCCAGCAGAGCCTTGATCTCATTTGCCA
CCGCAGCCGATGGGCACTCCACCAGCGAGAGGTAAGCTTGAATACGGATTTCAGAATCTTCATTGACGTT
CTTCAGGAAGTTCAGGGCGGAGTTGACAATCTTCTTGTTGCAAGACGCTGCTGGATAGGCTTGGAAGGCA
GCTACTCGAACGCGAGCAGAGGACTTATCAGAGGCACAACCCACGACTTTGTCCAAGAGTTGAGCAACCA
GTGTGTTTGAGTTCTTAATACCCTTCAGAACAGCGACGATAGTATCCTCTTCTTGGCGGGTGGTCGGTTG
GCACTTGCCAAGCTTTGCAGAGAACTTTTCAGAGATTTCTTTAACATCGGCTGATTCACATCCAAACTTC
TGGCAGTACTTGTTGACTAAGCTTCCGACGCTGAGGTAAGCTTCACGAGATGGGTTTCCGTCGAGCAGCA
GTTTGGCGGCTTTCAATGCTGGTTTAGTCATAGAAGTGACCAGGTTCAGAGAAACGAAGAGAAGCTTCTG
TTCATTTGCGTCAGATACCTCCTTGTTCTTGTAGAGATTGGCCAAAGCTTCAACGGAGGCACCGGTTCCA
ACTCGGAACAAGGCATCG

>KP012545.1 Dengue virus 1 isolate DENV1/CN/GZ08/2014 polyprotein gene, partial cds
GTGTCAACTGTTTCACAGTTGGCGAAGAGATTCTCAAAAGGATTGCTCTCAGGCCAAGGACCCATGAAAC
TGGTGATGGCTTTCATAGCATTCCTAAGATTTCTAGCCATACCCCCAACAGCAGGAATTTTGGCTAGATG
GGGCTCATTCAAGAAGAATGGAGCGATCAAAGTGCTACGGGGTTTCAAGAAAGAAATCTCAAGCATGTTG
AATATAATGAATAGAAGGAAAAGATCTGTGACCATGCTCCTTATGCTGATGCCTACAGCCTTGGCATTCC
ATTTGACTACACGAGGGGGAGAGCCGCACATGATAGTCAGCAAGCAGGAAAGAGGAAAGTCACTTTTGTT
TAAGACCTCAGCAGGTGTCAACATGTGCACCCTCATAGCGATGGATTTGGGAGAGTTATGTGAGGACACA
ATGACTTACAAATGCCCTCGAATCACTGAGGCG

>HL293819.1 Sequence 332 from patent US 9186397
AACTCTGTGAGACAACAGTCATAAATGTACAGATATCAGACCAAGTTTACTCATATATAC

>KR347359.1 Dengue virus 3 isolate D3-046 envelope protein gene, partial cds
ATGAGATGCGTGGGAGTAGGAAACAGAGATTTTGTGGAAGGTCTGTCGGGAGCTACATGGGTTGATGTGG
TGCTCGAGCACGGTGGGTGTGTGACCACCATGGCTAAGAACAAGCCCACGCTGGACATAGAGCTTCAGAA
GACCGAGGCCACTCAACTGGCGACCCTAAGGAAATTATGCATTGAGGGGAAAATAACCAACATAACAACT
GACTCAAGGTGTCCTACCCAGGGGGAAGCGATTTTACCTGAGGAGCAGGACCAGAACTACGTATGTAAGC
ACACTTACGTGGATAGAGGTTGGGGAAACGGTTGTGGTTTGTTTGGAAAAGGAAGTTTGGTGACATGCGC
AAAATTTCAATGTCTAGAATCAATAGAGGGAAAAGTGGTGCAACATGAGAACCTCAAATACACTGTCACC
ATTACAGTGCACACAGGAGACCAACACCAGGTGGGAAATGACACGCAGGGAGTCACGGCTGAGATAACAC
CCCAGGCATCAACCGTTGAAGCTATCCTGCCTGAATATGGAACCCTTGGGCTAGAATGTTCACCACGCAC
AGGTTTGGATTTCAATGAAATGATTCTATTGACAATGAAGAATAAAGCATGGATGGTACATAGACAATGG
TTTTTTGACCTACCCCTACCATGGACATCAGGAGCTACAACAGAGACACCAACTTGGAACAGGAAAGAGC
TTCTTGTGACATTCAAAAATGCACATGCAAAAAAGCAAGAAGTAGTCGTCCTTGGATCGCAAGAGGGAGC
AATGCACACAGCGCTGACAGGAGCTACAGAGATTCAAAACTCAGGAGGAACAAGCATTTTTGCGGGGCAC
TTGAAATGCAGACTCAAGATGGACAAATTGGAACTCAAGGGGATGAGCTATGCAATGTGCTTGAATACCT
TTGTGTTAAAGAAAGAAGTCTCTGAAACGCAGCATGGGACAATACTCATTAAGGTTGAATACAAAGGGGA
AGATGCACCTTGCAAGATTCCCTTCTCCACAGAGGATGGACAAGGGAAAGCCCACAATGGTAGACTGATC
ACAGCCAACCCAGTGGTGACCAAGAAGGAGGAGCCTGTCAACATTGAGGCTGAACCTCCTTTTGGGGAAA
GTAACATAGTGATCGGAATTGGAGACAAAGCCTTGAAAATTAACTGGTACAAGAAGGGAAGCTCGATCGG
GAAGATGTTCGAGGCCACTGCCAGAGGTGCAAGGCGCATGGCCATCTTGGGAGACACGGCCTGGGACTTT
GGATCAGTGGGTGGCGTTCTAAATTCATTAGGGAAAATGGTGCACCAAATATTCGGAAGTGCTTACACAG
CCCTGTTTGGTGGAGTTTCATGGATAATGAAAATTGGAATAGGTGTCCTTTTAACCTGGATAGGGTTGAA
TTCAAAAAACACTTCCATGTCATTTTCATGCATTGTGATAGGAATAATCACACTCTATCTGGGAACTGTG
GTACAAGCT

>DQ109202.1 Dengue virus type 3 1Hclone7 polyprotein gene, partial cds
ACCGACAAGAACAGTTTCGACTCGGAAGCTTGCTTAACGTAGTGCTGACAGTTTTTTATTAGAGAGCAGA
TTTCTGATGAACAACCAACGAAAAAAGACGGGAAAACCGTCTATCAATATGCTGAAACGCGTGAGAAACC
GTGTGTCAACTGGATCACAGTTGGCGAAGAGATTCTCAAAAGGATTGCTGAACGGCCAAGGACCAATGAA
ATTGGTTATGGCGTTCATAGCTTTCCTCAGATTTCTAGCCATTCCACCAACAGCAGGAGTCTTGGCTAGA
TGGGGAACCTTCAAGAAGTCAGGGGCTATTAAGGTCCTAAAAGGCTTCAAGAAAGAGATTTCAAACATGC
TGAGCATTATCAACAAAAGGAAAAAGACATCGTTCTGTCTCATGATGATGTTACCAGCAACACTTGCTTT
CCACTTGACTTCACGCGATGGAGAGCCGCGCATGATTGTGGGGAAGAATGAAAGAGGGAAATCCCTACTT
TTTAAGACAGCTTCTGGAATCAACATGTGCACACTCATAGCTATGGACTTGGGAGAGATGTGTGATGACA
CGGTCACTTATAAATGCCCCCTCATTGCCGAAGTGGAACCTGAAGACATTGACTGCTGGTGCAACCTTAC
ATCGACATGGGTGACTTACGGAACGTGCAATCAAGCTGGGGAGCATAGACGCGACAAGAGATCAGTGGCG
TTAGCTCCCCATGTCGGCATGGGACTGGACACACGTACCCAAACCTGGATGT

>LY407509.1 KR 1020160117608-A/88: ANTIBODY MOLECULES TO DENGUE VIRUS AND USES THEREOF
CAAGTGCAACTCGTTCAGTCCGGAGCAGAAGTCAAGAAACCTGGAGCTTCAGTCAAAGTCAGCTGCAAGG
CCTCGGGCTTCAATATCAAGGACGTCTACATGTCCTGGGTGCGGCAGGCTCCAGAGCAAGGACTGGAATG
GATGGGGCGCATTGACCCGGAGAACGGTGATACGAAGTACGACCCGAAACTGCAGGGCCGCGTGACCATG
ACCGCAGATACTAGCACCAACACCGCGTACATGGAGCTGCGGTCCTTGAGGTCGGATGACACTGCTGTGT
ATTACTGTAGCAGAGGCTGGGAAGGGTTCGCGTACTGGGGACAGGGAACTCTCGTGACTGTGTCGTCT

>AY278226.1 Dengue virus type 2 strain Guizhou envelope glycopretein (E) gene, partial cds
ATGCGTTGCATAGGAATATCAAATAGAGACTTTGTAGAAGGGGTTTCAGGAGGAAGCTGGGTTGACATAG
TCTTAGAACATGGAAGCTGTGTGACGACGATGGCAAAAAACAAACCAACATTGGATTTTGAACTGATAAA
AACAGAAGCCAAACAACCTGCCACTCTAAGGGAGTACTGTATAGAGGCAAAGCTGACCAACACAACAACA
GAATCTCGCTGCCCAACACAAGGAGAACCCAGCCTAAATGAAGAGCAGGACAAAAGGTTCGTCTGCAAAC
ACTCCATGGTGGACAGAGGATGGGGAAATGGATGTGGATTATTTGGAAAAGGAAGCATTGTGACCTGTGC
TATGTTCACATGCAAAAAGAACATGAAAGGAAAAGTCGTGCAACCAGAAAACTTGGAATACACCATTGTG
ATAACACCTCACTCAGGGGAAGAGCATGCAGTCGGAAATGACACAGGAAAAACATGG

>KJ806834.1 Dengue virus 1 isolate MYS(Pahang)D1/3162Y13 envelope protein gene, partial cds
ATGCGATGCGTGGGAATAGGCAGCAGGGACTTCGTGGAAGGACTGTCAGGAGCAACTTGGGTAGATGTGG
TGTTGGAACATGGAAGTTGCGTCACTACCATGGCAAAAGACAAACCAACATTGGACATTGAACTCTTGAA
GACGGAAGTCACAAACCCTGCCGTCCTGCGCAAACTGTGCATTGAAGCTAAAATATCAAACACCACCACC
GACTCAAGATGTCCAACACAAGGAGAAGCCACACTGGTGGAAGAACAAGACGCGAACTTTGTGTGTCGAC
GAACGTTTGTGGACAGAGGCTGGGGCAATGGCTGTGGGCTCTTCGGAAAAGGAAGCCTTATAACGTGTGC
TAAGTTCAAGTGTGTGGCAAAACTGGAAGGAAAAATAGTTCAATATGAAAACTTGAAATATTCAGTAATA
GTCACCGTCCACACTGGAGACCAGCACCAGGTGGGAAATGAAAGCACAGAACATGGGACAACCGCAACCA
TAACACCTCAAGCTCCTACGACAGAAATACAGCTGACCGACTACGGAGCTCTTACATTGGATTGTTCACC
TAGAACAGGACTGGACTTCAATGAAATGGTGTTGTTGACAATGAAAGAAAAATCATGGCTAGTCCACAAA
CAATGGTTTCTAGACCTACCACTGCCTTGGACCTCGGGAGCTTCAACATCACAAGAAACTTGGAACAGAC
AAGATTTGCTGGTGACATTTAAGACAGCTCATGCAAAGAAGCAGGAAGTAGTCGTACTAGGATCACAAGA
AGGAGCAATGCACACTGCGTTGACCGGAGCGACGGAAATCCAAACGTCTGGAACGACAACAATTTTTGCA
GGACACTTGAAATGTAGACTAAAGATGGACAAACTGACTCTAAAAGGGATGTCATATGTGATGTGCACAG
GCTCATTCAAGCTAGAGAAAGAAGTAGCTGAGACCCAGCATGGAACCGTTCTAGTGCAGATCAAATACGA
AGGAACAGATGCACCATGCAAGATCCCTTTTTCGACCCAAGATGAAAAAGGGGTAACTCAGAATGGGAGA
TTGATAACAGCCAACCCCATAGTCACTGACAAAGAAAAACCAGTCAACATTGAGGCAGAACCGCCTTTTG
GTGAGAGTTACATTGTGATAGGAGCAGGTGAAAAAGCTTTGAAACTAAGCTGGTTCAAGAAAGGAAGCAG
CATAGGGAAAATGTTTGAGGCAACTGCCAGAGGAGCACGAAGGATGGCCATACTGGGAGACACCGCATGG
GACTTTGGTTCTATAGGAGGAGTGTTCACGTCTGTTGGAAAATTAGTACACCAGATTTTCGGAACTGCAT
ATGGAGTTTTGTTCAGCGGTGTTTCCTGGACCATGAAAATAGGAATAGGGGTTCTGCTGACATGGCTAGG
ATTAAACTCAAGGAGCACGTCCCTTTCGATGACGTGCATTGCAGTCGGCCTAGTAACGCTATACTTAGGA
GTCATGGTTCAG

>KM203231.1 Aedes aegypti haplotype 92 cytochrome c oxidase subunit I (COI) gene, partial cds; mitochondrial
CATGCATTTATTATAATTTTCTTTATAGTAATACCAATTATAATTGGAAGATTAGGAAATTGATTAGTTC
CTTTAATATTAGGAGCCCCTGATATAGCCTTTCCTCGAATAAATAATATAAGTTTTTGAATACTACCTCC
TTCATTGACTCTTCTATTATCAAGCTCAATAGTAGAAAATGGAGCAGGAACTGGGTGAACAGTTTATCCT
CCTCTCTCTTCAGGAACAGCTCATGCTGGAGCTTCTGTTGATTTAGCTATTTTTTCTCTTCATTTAGCTG
GAATTTCCTCAATTTTAGGGGCAGTAAATTTTATTACAACTGTAATTAATATACGATCGTCAGGAATTAC
TTTAGATCGACTACCCTTATTTGTTTGATCTGTAGTTATTACAGCTATCTTATTACTTCTTTCTCTTCCT
GTTTTAGCTGGAGCTATTACTATGTTATTAACAGACCGAAACTTAAATACATCTTTCTTTGATCCAATCG
GAGGAGGAGATCCTATTTTATACCAACACTTATTCTGATTCTTTGGACACCCAGAAGTTTATATTTTAAT
TTTACCCGGATTTGGAATAATTTCTCATATTATTACTCAAGAAAGTGGAAAAAAGGAAACATTTGGAACT
TTAGGAATAATTTATGCTATATTAACAATTGGATTATTGGGATTTATTGTTTGAGCTCATCATATATTTA
CAGTAGGTATAGACGTAGATACTCGAGCTTATTTTACTTCAGCAACTATAATTATTGCTGTTCCTACAGG
AATTAAAATTTTTAGTTGATTAGCAACTTTACACGGAACTCAATTAACATATAGTCCA

>JB365783.1 Sequence 2 from Patent EP2428221
GATAGTGGTTGCGTTGTGAGCTGGAAAAACAAAGAACTGAAGTGTGGCAGTGGGATTTTCATCACAGACA
ACGTGCACACATGGACAGAACAATACAAGTTCCAACCAGAATCCCCTTCAAAACTAGCTTCAGCTATCCA
GAAAGCTCATGAAGAGGGCATTTGTGGAATCCGCTCAGTAACAAGACTGGAAAATCTGATGTGGAAACAA
ATAACACCAGAATTGAATCACATTCTATCAGAAAATGAGGTGAAGTTGACTATTATGACAGGAGACATCA
AAGGAATCATGCAGGCAGGAAAACGATCTCTGCGGCCCCAGCCCACTGAGCTGAAGTATTCATGGAAAAC
ATGGGGCAAAGCGAAAATGCTCCCTACAGAGTCTCATAACCAGACCTTTCTCATTGATGGCCCCGAAACA
GCAGAATGCCCCAACACAAACAGAGCTTGGAATTCGCTGGAAGTTGAAGACTATGGCTTTGGAGTATTCA
CCACCAATATATGGCTAAAGTTGAGAGAAAAGCAGGATGTATTCTGCGACTCAAAACTCATGTCAGCGGC
CATAAAAGACAACAGAGCCGTCCATGCCGATATGGGTTATTGGATAGAAAGTGCACTCAATGACACATGG
AAGATAGAGAAAGCCTCTTTCATCGAAGTTAAAAGCTGCCACTGGCCAAAGCCACACACCCTCTGGAGTA
ATGGAGTGCTAGAAAGTGAGATGATAATTCCAAAGAATTTCGCTGGACCAGTGTCACAACACAACTACAG
ACCAGGCTACCATACACAAACAGCAGGACCATGGCATCTAAATGGCATAGTCTTGGACTTTGACTATTGC
CCAGGGACAAAAGTCACCATTACAGAGGATTGTGGCAAGAGAGGCCCTTCGGTCAGAACCACTACTGACA
GTGGAAAGTTGATCACTGACTGGTGCTGTCGCAGTTGCTCCCTTCCGCCCCTACGATTCCGGACAGAAAA
TGGCTGCTGGTACGGAATGGAAATCAGACCTGTTAGGCATGACGAAACAACACTCGTTAGATCACAGGTT
GATGCT

>KF672790.1 Dengue virus 1 strain 1049_2011/BR/RJ/2011 envelope protein gene, partial cds
ATGCGATGCGTGGGAATAGGCAACAGAGACTTCGTTGAAGGACTGTCAGGAGCAACGTGGGTGGACGTGG
TATTGGAGCATGGAAGCTGCGTCACCACCATGGCAAAAAATAAACCAACATTGGACATTGAACTCTTGAA
GACGGAGGTTACGAACCCTGCCGTCTTGCGCAAACTGTGCATTGAAGCTAAAATATCAAACACCACCACC
GATTCAAGATGTCCAACACAAGGAGAGGCTACACTGGTGGAAGAACAAGACGCGAACTTTGTGTGTCGCC
GAACGTTTGTGGACAGAGGCTGGGGTAATGGCTGTGGACTATTCGGAAAGGGAAGTCTATTGACGTGTGC
CAAGTTCAAGTGTGTGACAAAACTAGAGGGAAAGATAGTTCAATATGAAAACTTAAAATATTCAGTGATA
GTCACTGTCCACACTGGGGACCAGCACCAGGTGGGAAACGAGACCACAGAACATGGAACAATTGCAACCA
TAACACCTCAAGCTCCCACGTCGGAAATACAGCTGACTGACTACGGAGCCCTCACACTAGACTGCTCACC
TAGAACAGGGCTGGACTTTAATGAGATGGTGCTATTGACAATGAAAGAAAAATCATGGCTTGTCCACAAA
CAATGGTTTCTAGACTTGCCACTGCCATGGACTTCGGGGGCTTCAACATCTCAAGAGACCTGGAACAGAC
AAGATTTGCTGGTCACATTCAAGACAGCTCATGCAAAGAAACAGGAAGTAGTCGTACTGGGATCACAGGA
AGGAGCAATGCACACAGCGTTGACTGGGGCGACAGAAATCCAGACGTCAGGAACGACAACAATCTTCGCA
GGACACCTGAAATGCAGACTAAAAATGGATAAACTGACCTTAAAGGGGATGTCATATGTGATGTGCACAG
GCTCATTTAAGCTAGAGAAGGAAGTGGCTGAGACCCAGCATGGAACTGTCCTAGTGCAGGTCAAATATGA
AGGAACAGACGCGCCATGCAAGATCCCTTTCTCGACCCAAGATGAGAAAGGAGTGACCCAGAATGGGAGA
TTGATAACAGCCAATCCCATAGTTACTGACAAAGAAAAACCAGTCAACATTGAGACAGAACCACCTTTTG
GTGAGAGCTACATCGTGGTAGGGGCAGGCGAAAAAGCTTTGAAACTAAGCTGGTTCAAGAGAGGAAGCAG
CATAGGGAAAATGTTCGAAGCAACCGCCCGAGGAGCACGAAGGATGGCTATCCTGGGAGACACCGCATGG
GACTTCGGTTCTATAGGAGGAGTGTTTACATCTGTGGGAAAATTGGTACATCAGGTTTTTGGAACCGCAT
ATGGGGTTCTGTTTAGCGGTGTTTCTTGGACCATGAAAATAGGAATAGGGATTCTGCTGACATGGTTGGG
ATTAAATTCAAGGAGCACGTCACTCTCGATGACGTGCATTGCAGTTGGCATGGTCACACTGTACCTAGGA
GTCATGGTTCAAGCG

>DQ109080.1 Dengue virus type 3 1Hclone24 envelope protein gene, partial cds
AAATTTCAATGTCTAGAACCAATAGAGGGAAAAGTGGTGCAATATGAGAACCTCAAATACACTGTCATCA
TCACAGTGCACACAGGAGACCAACACCAGGTGGGAAATGACACGCAGGGAGTCACGGTTGAGATAACGCC
CCAGGCATCAACCGTTGAAGCTGTCCTGCCTGAGTATGGAACCCTTGGGCTAGAATGCTCACCACGGACA
GGCTTGGATTTCAATGAAATGATTCTATTGACAATGAAGAACAAAGCCTGGATGGTACATAGGCAATGGT
TCTTTGACCTACCCCTACCATGGACATCAGGAGCCACAACAGAGACACCAACTTGGAACAGGAAAGAGCT
TCTTGTAACATTCAAAAATGCACATGCAAAAAAGCAAGAAGTAGTTGTCCTTGGATCGCAAGAGGGAGCA
ATGCACACAGCGCTGACAGGAGCTACAGAGATTCAAAATTCAGGAGGTACGAGCATTTTTGCGGGGCATT
TGAAATGTAGACTTAAGATGGACAAATTGGAACTCAAGGGGATGAGCTATGCAATGTGCTTGAATACCTT
TGTGTTGAAGAAGGAAGTCTCCGAAACGCAGCATGGGACAATACTCATTAAGGTTGAGTACAAAGGGGAA
GATGCACCTTGCAAGATTCCTTTCCCCACAGAGGATGGACAAGGGAAAGCCCACAATGGTAGACTGATCA
CAGCCAACCCAGTGGTGACCAAGAAGGAGGAGCCTGTCAACATTGAGGCTGAACCTCCTTTTGGGGAAAG
CAACATAGTGATTGGAATTGGAGACAAAGCCTTGAAAATTAACTGGTACAAGAAGGGAAGCTCGATTGGG
AAGATGTTCGAGGCCACTGCCAGAGGTGCAAGGCGCATG

>DD219706.1 CONSTRUCTION OF WEST NILE VIRUS AND DENGUE VIRUS CHIMERAS FOR USE IN A LIVE VIRUS VACCINE TO PREVENT DISEASE CAUSED BY WEST NILE VIRUS
TCAAAACAAAAGAAAAGATCTGCAGTGACCGGAATTGCAGTCATGATTGGC

>JQ250825.1 Homo sapiens interleukin 6 gene, complete cds
ATGAACTCCTTCTCCACAAGCGCCTTCGGTCCAGTTGCCTTCTCCCTGCTGCTCCTGGTGTTGCCTGCTG
CCTTCCCTGCCCCAGTACCCCCAGGAGAAGATTCCAAAGATGTAGCCGCCCCACACAGACAGCCACTCAC
CTCTTCAGAACGAATTGACAAACAAATTCGGTACATCCTCGACGGCATCTCAGCCCTGAGAAAGGAGACA
TGTAACAAGAGTAACATGTGTGAAAGCAGCAAAGAGGCACTGGCAGAAAACAACCTGAACCTTCCAAAGA
TGGCTGAAAAAGATGGATGCTTCCAATCTGGATTCAATGAGGAGACTTGCCTGGTGAAAATCATCACTGG
TCTTTTGGAGTTTGAGGTATACCTAGAGTACCTCCAGAACAGATTTGAGAGTAGTGAGGAACAAGCCAGA
GCTGTGCAGATGAGTACAAAAGTCCTGATCCAGTTCCTGCAGAAAAAGGCAAAGAATCTAGATGCAATAA
CCACCCCTGACCCAACCACAAATGCCAGCCTGCTGACGAAGCTGCAGGCACAGAACCAGTGGCTGCAGGA
CATGACAACTCATCTCATTCTGCGCAGCTTTAAGGAGTTCCTGCAGTCCAGCCTGAGGGCTCTTCGGCAA
ATGTAG

>KF360653.1 UNVERIFIED: Aedes aegypti haplotype 41 CYP9J2-like gene, partial sequence
AAGTGTCTTTCATGTTGAATTCCAGTCTTCTGCCGGCCTTCGCTTCCGAATGGAAAAAGTCCGTCATACT
GGTGGCACATTTGGCCACCAGCTCGGCCATGTGCCGCATTCGACTTCCGGTGAAAGCAGGACTCAGAGTT
GACCGCATATCGCGCCACTTCTGTCCACGGAGCGAGAACAACGAATTGAAGAACAAACTGTCGGCGGGAA
CCGCATCGCCAAATACCGGTGTTCGATCGGTGAAGCTGTCGAAGTCCTTGATGGCGATCTTCTTGATCAT
CTCTGGGTCACGCACCATGTAGGTTGGCTTCGTCAGTTCGTAGTAGCCGATGATTCTGGTAGGAAATTAT
GGTTCATCGTCAAATTCGATCTCATCGCATATGATCCAAGCATACTTACTTCGCGTCTGGATAGGAGTTG
TACAGAAGTTTTGATCCGAAAACCAGTTCAACCCGTTTCAACACAACCATATCGAAGATGCCCA

>DQ109250.1 Dengue virus type 3 2Fclone4 polyprotein gene, partial cds
ACCGACAAGAACAGTTTCGACTCGGAAGCTTGCTTAACGTAGTGCTGACAGTTTTTTATTAGAGAGCAGA
TTTCTGATGAACAACCAACGAAAAAAGACGGGAAAACCGTCTATCAATATGCTGAAACGCGTGAGAAACC
GTGTGTCAACTGGATCACAGTTGGCGAAGAGATTCTCAAAAGGATTGCTGAACGGCCAAGGACCAATGAA
ATTGGTTATGGCGTTCATAGCTTTCCTCAGATTTCTAGCCATTCCACCAACAGCAGGAGTCTTGGCTAGA
TGGGGAACCTTCAAGAAGTCAGGGGCTATTAAGGTCCTAAAAGGCTTCAAGAAAGAGATTTCAAACATGC
TGAGCATTATCAACAAAAGGAAAAAGACATCGTTCTGTCTCATGATGATGTTACCAGCAACACTTGCTTT
CCACTTGACTTCACGCGATGGAGAGCCGCGCATGATTGTGGGGAAGAATGAAAGAGGGAAATCCCTACTT
TTTAAGACAGCTTCTGGAATCAACATGTGCACACTCATAGCTATGGACTTGGGAGAGATGTGTGATGACA
CGGTCACTTATAAATGCCCCCTCATTGCCGAAGTGGAACCTGAAGACATTGACTGCTGGTGCAACCTTAC
ATCGACATGGGTGACTTACGGAACGTGCAATCAAGCTGGGGAGCATAGACGCGACAAGAGATCAGTGGCG
TTAGCTCCCCATGTCGGCATGGGACTGGACACACGTACCCAAACCTGGATGT

>KF955483.1 Dengue virus 3 isolate DENV-3/VE/BID-V2486/2007, partial genome
CAATGAGAATAAAAGATGATGAGACTGAGAATATCTTAACAGTGCTTTTGAAAACAGCATTACTAATAGT
ATCAGGAATCTTTCCATACTCCATACCCGCAACATTGTTGGTCTGGCATACTTGGCAAAAGCAAACCCAA
AGATCCGGCGTTCTATGGGATGTACCCAGCCCTCCAGAGACACAGAAAGCAGAACTGGAAGAAGGGGTCT
ATAGGATCAAACAGCAAGGAATTTTTGGGAAAACCCAAGTAGGGGTTGGAGTACAGAAAGAAGGAGTCTT
TCACACCATGTGGCACGTTACAAGAGGGGCAGTGTTGACACATAATGGGAAAAGACTAGAACCAAATTGG
GCTAGCGTGAAAAAAGATCTGATTTCATACGGAGGAGGATGGAGATTGAGCGCACAATGGCAAAAGGGGG
AGGAGGTGCAGGTTATTGCCGTAGAGCCTGGGAAGAACCCAAAGAACTTTCAAACCATGCCAGGCACTTT
TCAGACTACAACAGGGGAAATAGGAGCAATTGCACTGGATTTCAAGCCTGGAACTTCAGGATCTCCTATC
ATAAACAGAGAGGGAAAGGTAGTGGGACTGTATGGCAATGGAGTGGTTACAAAGAATGGTGGCTACGTCA
GCGGAATAGCGCAAACGAATGCAGAACCAGATGGACCGACACCAGAATTGGAAGAAGAGATGTTCAAAAA
GCGAAATCTAACCATAATGGATCTTCATCCTGGGTCAGGAAAGACACGAAAATACCTTCCAGCTATTGTT
AGAGAGGCAATCAAGAGACGTTTGAGAACTCTGATTCTGGCACCAACAAGGGTGGTTGCAGCTGAGATGG
AAGAAGCATTGAAAGGGCTCCCAATAAGGTACCAAACAACAGCAACAAAATCTGAACACACAGGAAGAGA
GATTGTTGATCTGATGTGCCACGCAACGTTCACAATGCGTCTGCTGTCACCAGTTAGGGTTCCAAACTAT
AACTTGATAGTAATGGATGAAGCCCATTTCACAGACCCAGCCAGTATAGCTGCTAGAGGGTACATATCAA
CTCGTGTTGGAATGGGAGAAGCAGCCGCAATATTCATGACAGCAACGCCCCCTGGAACAGCTGATGCCTT
TCCCCAGAGCAACGCTCCAATTCAAGATGAAGAAAGGGACATACCAGAACGCTCATGGAATTCAGGCAAT
GAATGGATAACCGACTTCGCTGGGAAAACGGTGTGGTTTGTCCCCAGCATTAAAGCCGGAAATGACATAG
CAAATTGCCTGCGGAAAAACGGAAAAAAGGTCATTCAACTTAGTAGGAAGACTTTTGACACAGAATATCA
GAAAACTAAACTGAATGATTGGGACTTTGTGGTGACGACTGACATTTCAGAAATGGGGGCCAATTTCAAA
GCAGATAGAGTGATCGACCCAAGAAGATGTCTCAAACCAGTGATCCTGACAGATGGACCAGAGCGGGTGA
TCCTGGCTGGACCAATGCCAGTCACCGCAGCGAGTGCTGCGCAAAGGAGAGGGAGAGTTGGCAGGAACCC
ACAAAAAGAAAATGACCAGTACATATTCACGGGCCAGCCTCTCAACAATGATGAAGACCACGCTCACTGG
ACAGAAGCAAAAATGCTGCTGGACAACATTAACACACCAGAAGGGATCATACCAGCTCTCTTTGAGCCAG
AAAGGGAGAAGTCAGCTGCCATAGACGGTGAGTATCGCCTGAAAGGTGAGTCCAGGAAGACTTTCGTGGA
ACTCATGAGGAGGGGTGACCTTCCAGTCTGGTTAGCCCATAAAGTAGCATCAGAAGGGATCAAATATACA
GATAGAAAATGGTGCTTTGATGGACAACGTAATAATCAAATTTTAGAAGAGAACATGGATGTGGAAATCT
GGACAAAGGAAGGAGAAAAGAAAAAATTGAGACCTAGGTGGCTTGATGCTCGCACCTATTCAGATCCCCT
AGCACTCAAGGAATTCAAGGACTTTGCGGCTGGCAGAAAGTCAATAGCCCTTGACCTTGTGACAGAAATA
GGAAGAGTGCCTACACACCTAGCTCATAGAACGAGAAACGCTCTGGACAATCTGGTGATGCTGCACACGT
CAGAACATGGCGGTAAGGCCTACAGGCATGCGGTGGAGGAACTACCAGAGACAATGGAAACACTCCTACT
CTTGGGACTCATGATCTTGTTGACAGGTGGAGCAATGCTTTTCTTAATATCAGGTAAAGGGATTGGAAAG
ACTTCAATAGGACTCATTTGTGTAATTGCTTCCAGCGGCATGTTGTGGATGGCCGAAATCCCACTCCAAT
GGATCGCGTCGGCCATAGTCCTGGAGTTTTTTATGATGGTGTTGCTTATACCAGAACCAGAAAAGCAGAG
AACCCCCCAAGACAACCAACTCGCATATGTCGTGATAGGCATACTTACATTGGCAGCAATAATAGCAGCC
AATGAAATGGGATTGTTGGAAACTACAAAGAGAGATTTAGGAATGTCTAAGGAGCCAGGTGTTGTTTCTC
CAACCAGCTATTTAGATGTGGACTTGCACCCAGCATCAGCCTGGACATTGTACGCTGTGGCCACTACAGT
AATAACACCAATGTTAAGACATACCATAGAGAATTCTACAGCAAATGTGTCCCTGGCAGCTATAGCCAAC
CAGGCAGTGGTCCTGATGGGTTTGGACAAAGGATGGCCAATATCAAAAATGGACTTAGGAGTACCCCTGC
TGGCATTGGGTTGCTATTCACAAGTGAACCCACTGACTCTAACAGCGGCAGTACTCTTGCTGATCACACA
TTATGCTATTATAGGTCCAGGATTGCAGGCAAAAGCCACCCGTGAAGCTCAGAAAAGGACAGCTGCTGGA
ATAATGAAGAATCCAACGGTGGATGGGATAATGACAATAGACCTAGATCCTGTAATATATGATTCAAAAT
TTGAAAAGCAACTGGGACAGGTTATGCTCCTGGTTTTGTGTGCAGTTCAACTCTTGTTAATGAGAACATC
ATGGGCCTTGTGTGAAGCTTTAACCCTAGCTACAGGACCAATAACAACACTCTGGGAAGGATCACCCGGG
AAGTTTTGGAACACTACGATAGCTGTTTCCATGGCAAACATTTTTAGAGGGAGCTATTTAGCAGGAGCTG
GGCTTGCTTTCTCTATTATGAAATCAGTTGGAACAGGAAAAAGAGGAACAGGCTCACAGGGTGAAACTTT
GGGAGAAAAATGGAAAAAGAAGTTAAATCAATTATCCCGGAAAGAGTTTGACCTTTACAAGAAATCTGGA
ATCACTGAAGTGGATAGAACAGAAGCCAAAGAAGGGTTGAAAAGAGGAGAAATAACACATCACGCCGTGT
CCAGAGGTAGTGCAAAACTTCAATGGTTTGTGGAGAGAAACATGGTCATTCCCGAAGGAAGAGTTATAGA
CTTGGGCTGTGGAAGAGGAGGCTGGTCATATTACTGTGCAGGACTGAAAAAAGTCACAGAAGTGCGAGGA
TACACAAAAGGCGGTCCAGGACACGAAGAACCAGTACCTATGTCCACATATGGATGGAACATAGTCAAGT
TAATGAGTGGAAAGGATGTGTTTTATCTTCCACCTGAAAAGTGTGACACCCTGTTGTGTGACATTGGAGA
ATCTTCACCAAGCCCAACAGTGGAAGAAAGCAGAACTATAAGAGTTTTGAAGATGGTTGAACCATGGCTA
AAGAACAACCAATTTTGTATTAAAGTATTGAACCCTTACATGCCAGCTGTGATTGAGCACCTAGAAAGAC
TACAAAGGAAACATGGAGGAATGCTTGTGAGAAATCCACTTTCACGAAACTCCACGCACGAAATGTACTG
GATATCTAATGGCACAGGTAACATTGTCGCTTCAGTCAACATGGTATCTAGACTGCTACTGAACAGGTTC
ACGATGACACACAGAAGACCCACCATTGAGAAAGATGTGGATTTAGGAGCAGGAACTCGACATGTTAATG
CGGAACCAGAAACACCCAACATGGATGTCATTGGGGAAAGAATAAAAAGGATCAAGGAGGAGCATAATTC
AACATGGCACTATGATGACGAAAACCCCTACAAAACGTGGGCTTACCATGGATCTTATGAAGTCAAAGCC
ACAGGCTCAGCCTCCTCCATGATAAATGGAGTCGTGAAACTCCTCACTAAACCATGGGATGTGGTGCCCA
TGGTGACACAGATGGCAATGACAGATACAACTCCATTTGGCCAGCAGAGAGTCTTTAAAGAGAAAGTGGA
CACCAGGACACCCAGGTCCATGCCAGGAACAAGAAGGGTTATGGGGATCACAGCGGAGTGGCTCTGGAGA
ACCCTGGGAAGGAACAAAAAACCCAGGTTATGCACAAGGGAAGAGTTTACAAAAAAGGTCAGAACTAACG
CAGCCATGGGAGCTGTTTTCACAGAGGAGAACCAATGGGACAGCGCGAAAGCTGCTGTTGAGGATGAGGA
TTTTTGGAAACTTGTGGACAGAGAACGTGAACTCCACAAACTGGGCAAGTGTGGAAGCTGTGTTTACAAC
ATGATGGGTAAGAGAGAGAAGAAACTTGGAGAGTTTGGCAAAGCAAAAGGCAGTAGAGCTATATGGTACA
TGTGGTTGGGAGCCAGGTACCTTGAGTTCGAAGCCCTTGGATTCTTAAATGAAGACCACTGGTTCTCGCG
TGAGAACTCTTACAGTGGAGTGGAAGGAGAAGGACTGCACAAGCTAGGCTATATACTAAGGGACATTTCC
AAGATACCCGGAGGAGCTATGTATGCTGATGACACAGCTGGTTGGGACACAAGAATAACAGAAGATGACC
TGCACAATGAGGAAAAGATCACACAACAAATGGACCCTGAACACAGGCAGTTAGCGAACGCTATATTTAA
GCTCACATACCAAAACAAAGTGGTCAAAGTTCAACGACCGACTCCAACAGGCACGGTAATGGATATCATA
TCTAGGAAAGACCAAAGAGGCAGTGGACAGGTAGGAACTTATGGTCTGAATACATTCACCAACATGGAAG
CCCAGTTAATCAGACAAATGGAAGGAGAAGGTGTGCTGTCAAAGGCAGACCTCGAGAACCCTCATCTGCC
AGAGAAGAAAATTACACAATGGTTGGAAACCAAAGGAGTGGAGAGGTTAAAAAGAATGGCCATTAGCGGG
GATGACTGCGTAGTGAAACCAATCGATGACAGGTTCGCTAATGCCCTGCTCGCTCTGAACGATATGGGAA
AGGTTCGGAAAGACATACCTCAATGGCAGCCATCAAAGGGATGGCATGATTGGCAACAGGTTCCTTTCTG
CTCCCACCACTTTCATGAATTGATCATGAAAGATGGAAGAAAGTTGGTGGTTCCCTGCAGACCCCAGGAC
GAATTAATAGGAAGAGCAAGAATCTCTCAAGGAGCGGGATGGAGCCTTAGAGAAACCGCATGTCTGGGGA
AAGCCTACGCTCAAATGTGGAGTCTCATGTATTTTCACAGAAGAGACCTCAGACTAGCATCCAACGCCAT
ATGTTCAGCAGTACCAGTCCACTGGGTCCCCACAAGTAGAACGACATGGTCCATTCACGCTCACCATCAG
TGGATGACCACAGAAGACATGCTTACTGTCTGGAACAGGGTGTGGATCGAGGACAATCCATGGATGGAAG
ACAAAACTCCAGTCACAACCTGGGAAAATGTTCCATATCTAGGGAAGAGAGAAGACCAATGGTGCGGATC
ACTTATTGGTCTCACTTCCAGAGCAACCTGGGCCCAGAACATACCCACAGCAATTCAACAGGTGAGAAGC
CTTATAGGCAATGAAGAGTTTCTGGACTACATGCCTTCAATGAAGAGATTTAGGAAGGAGGAGGAGTCGG
AGGGAGCCATTTGGTAAGCGTAGGAAGTGAAAAAGAGGTTAACTGTCAGGCCATACTAAGCCACAGTACG
GAAGAAGCTGTGCTGCCTGTGAGCCCCGTCCAAGGACGTTAAAAGAAGAAGTCAGGCCCCAAAGCCACGG
TTTGAGCAAACCGTGCTGCCTGTAGCTCCGTCGTGGGGACGTAAAACCTGGGAGGCTGCAAACTGTGGAA
GCTGTACGCACGGTGTAGCAGACTAGCGGTTAGAGGAGACCCCTCCCATGACACAACGCAGCAGCGGGGC
CCGAGCACTGAGGGAAGCTGTACCTCCTTGCAAAGGACTAGAGGTTAGAGGAGACCCCCCGCAAATAAAA
ACAGCATATTGACGCTGGGAGAGACCAGAGATCCTGCTGTCTCCTCAGCATCATTCCAGGCACAGAACGC
CAGAAAATGGAATG

>KJ806925.1 Dengue virus 2 isolate MYS(NSembilan)D2/4540Y13 envelope protein gene, partial cds
ATGCGTTGTATAGGAATATCAAATAGAGACTTTGTGGAAGGGGTTTCAGGAGGAAGCTGGGTTGATATAG
TCTTGGAACATGGAAGCTGTGTGACGACGATGGCGAAAAATAAACCAACATTGGATTTTGAACTGATAAA
GACAGAAGCCAAACATCCCGCCACTCTAAGGAAGTATTGTATAGAGGCAAAGCTGACCAACACAACCACA
GCATCTCGCTGCCCAACACAAGGAGAACCCAGCCTAAATGAAGAACAGGACAAAAGATTTGTCTGCAAAC
ACTCCATGGTAGACAGAGGATGGGGGAATGGATGCGGATTATTTGGAAAGGGAGGTATCGTGACCTGTGC
AATGTTCACATGCAAAAAGAACATGGAAGGAAAAATCGTGCAACCAGAAAACTTGGAGTACACCATTGTG
ATAACACCTCATTCAGGGGAAGAGAATGCAGTCGGAAATGACACAGGAAAACACGGCAAGGAAATTAAAG
TAACACCACAGAGTTCCATCACAGAAGCAGAACTAACAGGTTATGGCACTGTCACGATGGAATGCTCCCC
GAGAACGGGACTCGACTTCAATGAGATGGTGTTGCTGCAAATGGAAAACAAGGCTTGGCTGGTGCACAGG
CAATGGTTCTTAGACCTGCCATTACCATGGCTGCCCGGAGCAGACACACAAGGATCAAATTGGATACAGA
AGGAGACATTGGTCACTTTCAAAAATCCCCATGCAAAGAAACAGGATGTTGTTGTTTTAGGATCCCAAGA
AGGGGCTATGCACACAGCACTCACAGGGGCCACGGAAATCCAGATGTCATCAGGAAACTTACTATTCACA
GGACATCTTAAATGTAGGCTGAGAATGGACAAACTACAGCTCAAAGGAATGTCATATTCCATGTGTACAG
GAAAGTTCAAAGTTGTGAAGGAAATAGCAGAAACACAACATGGAACAATAGTTATCAGAGTACAATATGA
AGGGGACGGTTCTCCGTGCAAGATCCCTTTTGAAATAATGGATTTGGAAAAAAGACATGTCTTAGGTCGC
TTGATTACAGTCAACCCAATCGTCACAGAAAAAGACAGCCCAGTCAACATAGAAGCAGAACCTCCATTCG
GAGACAGCTATATCATTATAGGAGTAGAACCGGGACAACTGAAGCTCAGCTGGTTTAAGAAAGGAAGTTC
TATTGGCCAAATGTTTGAGACAACAATGAGAGGAGCGAAGAGAATGGCCATTTTAGGTGACACAGCTTGG
GATTTTGGATCCCTGGGAGGAGTGTTCACATCTATAGGAAAGGCCCTCCACCAAGTCTTTGGAGCAATCT
ATGGGGCTGCCTTCAGTGGGGTTTCATGGACTATGAAAATTCTCATAGGAGTCGTCATCACATGGATAGG
AATGAATTCACGCAGCACCTCACTGTCTGTGTCACTAGTATTAGTGGGAGTCGTGACATTGTATTTGGGA
GTTATGGTGCAGGCC

>KP973487.1 Dengue virus isolate PH110588D2/2011 polyprotein gene, partial cds
CCATTGAAACTGTTCATGGCCCTGGTGGCATTCCTTCGTTTCCTAACAATCCCGCCAACAGCAGGGATAT
TAAAGAGATGGGGAACAATCAAAAAATCAAAGGCTATCAATGTCTTGAGAGGGTTCAGGAAAGAGATTGG
AAGGATGCTGAACATCTTGAACAGGAGACGCAGAACTGCAGGTGTGATCATCATGATGATTCCAACAGTG
GTGGCGTTCCATTTAACCACACGCAACGGAGAACCACACATGATCGTTAGTAGACAAGAGAAAGGGAAAA
GTCTTCTTTTTAAAACAGAGAACGGCGTAAACATGTGTACCCT

>GU211463.1 Dengue virus 2 isolate MD1724 polyprotein gene, partial cds
ACGGAAGACATGTTGACAGTCTGGAACAGGGTGTGGATTCGAGAAAACCCATGGATGGAAGACAAAACCC
CAGTGGAATCATGGGAG

>AY692467.1 Dengue virus type 2 isolate TUX19 polyprotein gene, partial cds
TTTTAATTAGAGAGCAGATCTCTGATGAATAACCAACGAAAAAAGGCGAGAAGTACGCCTTTCAATATGC
TGAAACGCGAGAGAAACCGCGTGTCAACTGTGCAACAGCTGACAAAGAGATTCTCACTTGGAATGCTGCA
AGGACGAGGACCATTAAAACTGTTCATGGCCCTTGTGGCGTTCCTTCGTTTCCTAACAATCCCACCAACA
GCAGGGATACTGAAAAGATGGGGAACGATCAAAAAATCAAAAGCTATCAATGTTTTGAGAGGGTTCAGGA
AAGAGATTGGAAGGATGCTGAACATCTTGAACAGGAGACGCAGGACAGCAGGCGTGATTATTATGTTGAT
TCCAACAGCGATGGCGTTCCATTTAACCACACGTAATGGAGAACCACACATGATCGTTGGTAGGCAAGAG
AAAGGGAAAAGTCTTCTGTTCAAAACAGAGGATGGTGTTAACATGTGTACCCTTATGGCCATAGATCTTG
GTGAATTGGG

>FJ375555.1 Dengue virus 1 isolate 1D1/07 nonstructural protein 3 gene, partial cds
GGGACATCTGGATCTCCCATCGTGAACAGAGAGGGAAAAATAGTAGGCCTTTATGGAAATGGAGTGGTGA
CAACAAGCGGAACATACGTCAGTGCCATTGCCCAAGCTAAAGCATCACAAGAAGGGCCTCTACCAGAGAT
TGAGGACAAGGTGTTTAAGAAAAGAA

>AY770512.1 Dengue virus type 3 strain GWL-60 polyprotein gene, partial cds
TGTGTCAACTGGATCACAGTTGGCGAAGAGATTCTCAAAAGGACTGTTGAACGGCCAGGGACCAATGAAA
TTGGTTATGGCGTTCATAGCTTTCCTCAGATTTCTAGCCATCCCACCAACAGCAGGAGTCTTGGCTAGAT
GGGGAACCTTCAAGAAGTCGGGGGCCATTAAGGTCCTGAAAGGCTTCAAGAAGGAGATCTCAAACATGCT
GAGCATAATCAACAAACGGAAAAAGACATCGCTCTGTCTCATGATGATATTGCCAGCAGCACTTGCTTTC
CACTTGACTTCACGAGATGGAGAGCCTCGCATGATTGTGGGGAAGAATGAAAGAGGAAAATCCCTACTTT
TTAAGACAGCCTCTGGAATTAACATGTGCACACTCATAGCCATGGACTTGGGAGAGATGTGTGATGACAC
GGTCACTTACAAATGCCCCCACATTACCGAAGTG

>KX518572.1 Dengue virus 3 strain DENV3_3006 polyprotein gene, partial cds
ATGAACAACCAACGGAAGAAGACGGGAAAACCGTCTATCAATATGCTGAAACGCGTGAGAAACCGTGTGT
CAACTGGATCGCAGTTGGCGAAGAGATTCTCAAAAGGACTGCTGAACGGCCAGGGACCAATGAAATTGGT
TATGGCGTTCATAGCTTTCCTCAGATTTCTAGCCATTCCACCAACAGCAGGAGTCTTGGCTAGATGGGGA
ACCTTCAAGAAGTCGGGAGCCATTAAGGTCCTGAAAGGCTTCAAGAAGGAGATCTCAAACATGCTGAGCA
TAATCAACAAACGGAAAAAGACATCGCTCTGTCTCATGATGATATTGCCAGCAGCACTTGCTTTCCACTT
GACTTCACGAGATGGAGAGCCGCGCATGATTGTGGGGAAGAATGAAAGAGGAAAATCCCTACTTTTTAAG
ACAGCCTCTGGAATTAACATGTGCACACTCATAGCCATGGACTTGGGAGAGATGTGTGATGACACGGTCA
CTTACAAATGCCCCCACATTACCGAAGTGGAACCTGAAGACATTGACTGCTGGTGCAACCTTACATCAAC
ATGGGTGACTTATGGAACGTGCAATCAAGCTGGAGAGCATAGACGCGACAAAAGATCAGTGGCGTTAGCT
CCTCATGTTGGCATGGGACTGGACACACGCACCCAAACCTGGATGTCGGCTGAAGGAGCTTGGAGACAAG
TCGAGAAGGTAGAGACATGGGCCCTCAGGCACCCAGGGTTCACCATACTAGCCCTATTTCTTGCCCATTA
CATAGGCACTTCCTTGACCCAGAAGGTGGTCATTTTTATACTACTAATGCTGGTCACCCCATCCATGACA
ATGAGATGTGTGGGAATAGGAAACAGAGATTTTGTGGAAGGTCTATCAGGAGCTACGTGGGTTGACGTGG
TGCTCGAGCACGGGGGGTGTGTGACTACCATGGCTAAGAACAAGCCCACGCTGGATATAGAGCTTCAGAA
GACCGAGGCCACCCAACTGGCGACCCTAAGGAAGCTATGCATTGAGGGGAAAATTACCAACATAACAACT
GACTCAAGATGTCCTACCCAAGGGGAAGCGGTTTTGCCTGAGGAGCAGGACCAGAACTACGTGTGTAAGC
ATACATACGTAGACAGAGGCTGGGGGAATGGTTGTGGCTTGTTTGGCAAGGGAAGCTTGGTAACGTGTGC
GAAATTTCAATGCCTGGAACCAATAGAGGGAAAAGTGGTGCAATATGAGAACCTCAAATACACCGTCATC
ATTACAGTGCACACAGGAGACCAACACCAGGTAGGAAATGAAACGCAGGGAGTCACGGCTGAGATAACAC
CTCAGGCATCAACCACTGAAGCCATCTTGCCTGAATATGGAACCCTTGGGCTAGAATGCTCACCACGGAC
AGGTTTGGACTTTAATGAAATGATCTTACTAACAATGAAGAACAAAGCATGGATGGTACATAGACAATGG
TTTTTTGACCTACCTCTACCATGGACATCAGGAGCTACAACAGAAACGCCAACCTGGAACAGGAAGGAGC
TTCTTGTGACGTTCAAAAACGCACATGCGAAAAAACAAGAAGTAGTCGTCCTTGGATCGCAAGAGGGAGC
AATGCATACCGCACTGACAGGAGCCACAGAAATCCAAAACTCAGGAGGCACAAGCATTTTTGCGGGGCAC
TTAAAATGTAGACTTAAGATGGACAAATTGGAACTCAAGGGGATGAGCTATGCAATGTGCACAAATACCT
TTGTGTTGAAGAAAGAAGTCTCAGAAACGCAGCATGGGACAATACTCATTAAGGTCGAGTACAAAGGGGA
AGATGCACCTTGCAAGATTCCTTTCTCCACAGAGGATGGACAAGGGAAAGCTCACAATGGCAGACTGATC
ACAGCCAACCCAGTGGTGACTAAGAAGGAGGAGCCTGTCAATATTGAGGCTGAACCTCCTTTTGGGGAAA
GTAATATAGTAATTGGAATTGGAGACAACGCCTTGAAAATCAACTGGTACAAGAAGGGAAGCTCTATTGG
GAAGATGTTTGAGGCCACTGCTAGAGGTGCAAGGCGCATGGCCATCTTGGGAGACACAGCTTGGGACTTT
GGATCAGTGGGTGGTGTTCTGAACTCATTAGGCAAAATGGTGCACCAAATATTCGGAAGTGCTTACACAG
CCCTATTCAGTGGAGTCTCTTGGGTGATGAAAATTGGAATAGGTGTTCTCTTGACTTGGATAGGGTTGAA
TTCAAAAAACACATCCATGTCATTTTCATGCATTGCGATAGGAATCATCACACTCTATCTGGGAGCTGTG
GTACAAGCT

>GU371914.1 Dengue virus 4 strain MAMC-39 nonfunctional polyprotein mRNA, partial sequence
AAAAGATTCCGCTTCCACACTTCAATTCTTTCCCACTCCATGACACCGCACAACCCATGTCTGCATGGAC
TGTGAAACCCAGAAACAAAGAAATCCCTCCAACAGCTATGCATGACATTGCCATTGAGGTGTTTCTTGAA
TTCGTGCCAATCCACAATACTAAGAACCCAATTAGGATTCTAACCATCCATGAGACTCCTCCGAACATAG
TTGTATACACACTACCAAAAACTTGGTGTACAGCCTTTCCCAATGATGTGAGCAGTCCACCAACAGAGCC
AAAATCCCACGCTGTTTCA

>KH181758.1 Sequence 163 from patent US 9446115
ATGCGTTGCATAGGAATGTCAAATAGAGACTTTGTGGAAGGGGTTTCAGGAGGAAGCTGGGTTGACATAG
TCTTAGAACATGGAAGCTGTGTGACGACGATGGCAAAAAACAAACCAACATTGGATTTTGAACTGATAAA
AACAGAAGCCAAACAGCCTGCCACCCTAAGGAAGTACTGTATAGAGGCAAAGCTAACCAACACAACAACA
GAATCTCGCTGCCCAACACAAGGGGAACCCAGCCTAAATGAAGAGCAGGACAAAAGGTTCGTCTGCAAAC
ACTCCATGGTAGACAGAGGATGGGGAAATGGATGTGGACTATTTGGAAAGGGAGGCATTGTGACCTGTGC
TATGTTCAGATGCAAAAAGAACATGGAAGGAAAAGTTGTGCAACCAGAAAACTTGGAATACACCATTGTG
ATAACACCTCACTCAGGGGAAGAGCATGCAGTCGGAAATGACACAGGAAAACATGGCAAGGAAATCAAAA
TAACACCACAGAGTTCCACCACAGAAGCAGAATTGACAGGTTATGGCACTGTCACAATGGAGTGCTCTCC
AAGAACGGGCCTCGACTTCAATGAGATGGTGTTGCTGCAGATGGAAAATAAAGCTTGGCTGGTGCACAGG
CAATGGTTCCTAGACCTGCCGTTACCATGGTTGCCCGGAGCGGACACACAAGGGTCAAATTGGATACAGA
AAGAGACATTGGTCACTTTCAAAAATCCCCATGCGAAGAAACAGGATGTTGTTGTTTTAGGATCCCAAGA
AGGGGCCATGCACACAGCACTTACAGGGGCCACAGAAATCCAAATGTCATCAGGAAACTTACTCTTCACA
GGACATCTCAAGTGCAGGCTGAGAATGGACAAGCTACAGCTCAAAGGAATGTCATACTCTATGTGCACAG
GAAAGTTTAAAGTTGTGAAGGAAATAGCAGAAACACAACATGGAACAATAGTTATCAGAGTGCAATATGA
AGGGGACGGCTCTCCATGCAAGATCCCTTTTGAGATAATGGATTTGGAAAAAAGACATGTCTTAGGTCGC
CTGATTACAGTCAACCCAATTGTGACAGAAAAAGATAGCCCAGTCAACATAGAAGCAGAACCTCCATTCG
GAGACAGCTACATCATCATAGGAGTAGAGCCGGGACAACTGAAGCTCAACTGGTTTAAGAAAGGAAGTTC
TATCGGCCAAATGTTTGAGACAACAATGAGGGGGGCGAAGAGAATGGCCATTTTAGGTGACACAGCCTGG
GATTTTGGATCCTTGGGAGGAGTGTTTACATCTATAGGAAAGGCTCTCCACCAAGTCTTTGGAGCAATCT
ATGGAGCTGCCTTCAGTGGGGTTTCATGGACTATGAAAATCCTCATAGGAGTCATTATCACATGGATAGG
AATGAATTCACGCAGCACCTCACTGTCTGTGACACTAGTATTGGTGGGAATTGTGACACTGTATTTGGGA
GTCATGGTGCAGGCC

>KY038908.1 Dengue virus 2 strain BND1526 envelope protein gene, partial cds
ATGCGTTGTATTGGAATATCAAATAGAGACTTTGTGGAAGGGGTTTCAGGAGGAAGCTGGGTTGACATAG
TCTTAGAACATGGAAGCTGCGTGACAACGATGGCAAAAAACAAACCAACATTGGACTTTGAACTGATAAA
AACAGAAGCCAAGCAACCTGCCACTCTAAGGAAGTACTGTATAGAAGCAAAGCTGACCAACACAACAACA
GCATCCCGATGCCCAACACAAGGAGAACCCAGCCTAAATGAAGAACAGGACAAAAGGTTTGTCTGCAAAC
ATTCCATGGTAGACAGAGGATGGGGAAATGGATGTGGATTATTTGGAAAGGGAGGCATCGTGACCTGTGC
TATGTTCACATGCAAAAAAAATATGGAAGGAAAAATTGTGCAACCAAAAAACCTGGAATACACCATTGTG
GTAACACCTCATTCAGGGGAAGAGAATGCAGTTGGAAATGACACAGGAAAACATGGCAAGGAAATCAAAG
TAACACCACAGAGTTCCATTACAGAAGCAGAACTGACAGGCTACGGCACTGTCGCCATGGAGTGCTCTCC
AAGAACGGGCCTCGACTTCAATGAAATGGTGTTGCTGCAAATGGAAAATAAGGCTTGGCTGGTGCACAGG
CAATGGTTCTTAGACCTGCCGTTACCATGGTTGCCCGGAGCGGACACACAAGGATCAAATTGGATACAGA
AGGAGACGTTGGTCACCTTCAAAAATCCCCATGCGAAGAAACAGGATGTTGTTGTTTTGGGATCCCAAGA
AGGGGCTATGCATACAGCACTTACAGGGGCCACGGAAATCCAGATGTCATCAGGAAACCTACTGTTCACA
GGACATCTCAAGTGCAGGCTGAGAATGGATAAATTACAGCTCAAAGGAATGTCATACTCTATGTGTACAG
GAAAGTTTAAAGTTGTAAAGGAAATAGCAGAGACACAACATGGAACAATAGTTGTCAGAGTACAATATGA
AGGGGATGGCTCTCCATGTAAAATCCCTTTTGAGATAATGGATTTGGAAAAAAGACATGTCTTAGGTCGC
CTGATTACAGTCAACCCAATCGTAACAGAAAAAGACAGTCCAGTCAACATAGAAGCAGAACCTCCATTTG
GAGACAGCTACATCATTATAGGAGTAGAACCGGGACAACTGAAGCTCAGCTGGTTTAAGAAAGGAAGCTC
AATCGGCCAAATGTTCGAGACAACAATGAGAGGAGCGAAGAGAATGGCCATTTTAGGTGACACAGCCTGG
GATTTTGGATCCCTGGGAGGAGTGTTCACATCTATAGGAAAGGCCCTCCACCAAGTTTTTGGAGCAATCT
ATGGGGCTGCCTTCAGTGGGGTCTCATGGACTATGAAAATCCTCATAGGAGTTGTCATCACATGGATAGG
AATGAATTCACGTAGCACCTCACTGTCTGTGTCACTAGTATTGGTGGGAATTGTGACACTGTATTTGGGA
GTCATGGTGCAGGCC

>DQ264872.1 Dengue virus type 1 isolate D1.Myanmar.38518.29/01 polyprotein gene, partial cds
ATGCGATGCGTGGGAATAGGCAGCAGGGACTTCGTGGAAGGACTGTCAGGAGCAACTTGGGTAGATGTGG
TACTGGAACATGGAAGTTGCGTCACCACCATGGCAAAAGACAAACCAACATTGGACATTGAACTCCTGAA
GACGGAAGTCACAAACCCTGCCGTCCTGCGCAAACTGTGCATTGAAGCAAAAATATCAAACACCACCACT
GACTCAAGATGTCCAACACAAGGAGAAGCCGCACTGGTGGAAGAACAAGACGCGAACTTTGTGTGTCGAC
GAACGTTTGTGGACAGAGGCTGGGGCAACGGCTGTGGGCTCTTCGGAAAAGGAAGCCTAATAACGTGTGC
TAAGTTCAAGTGTGTGACAAAACTGGAAGGAAAGATAGTACAATATGAAAACTTGAAATATTCAGTAATA
GTCACCGTCCACACTGGAGACCAGCACCAGGTGGGAAATGAAAGCACAGAACATGGGACAACTGCAACTA
TAACACCTCAAGCTCCTACGACGGAAATACAGCTGACCGACTACGGAGCTCTTACATTGGATTGTTCACC
TAGAACAGGACTAGACTTTAATGAAATGGTGTTGTTGACAATGAAAGGAAAATCATGGCTAGTCCACAAA
CAATGGTTTTTAGACCTACCACTGCCTCGGACCTCGGGAGCTTCAACATCACAAGAAACTTGGAACAGAC
TAGATTTGCTGGTGACATTTAAGACAGCTCATGCAAAGAAGCAGGAAGTAGTCGTACTAGGATCACAAGA
AGGAGCAATGCACACTGCGTTGACCGGAGCGACAGAAATCCAAACGTCTGGAACGACAACAATTTTTGCA
GGACACTTGAAATGTAGACTAAAGATGGACAAACTGACTCTAAAAGGGATGTCATATGTGATGTGCACAG
GCTCATTCAAGCTAGAGAAAGAAGTGGCTGAGACCCAGCATGGAACCGTTCTAGTGCAGATTAAATACGA
AGGAACAGATGCACCATGCAAGATCCCTTTTTCGACCCAAGATGAAAAAGGAGTAATCCAGAATGGGAGA
TTGATAACAGCTAACCCCATAGTCACTGACAAAGAAAAACCAGTCAACATTGAGGCAGAACCGCCTTTTG
GTGAGAGTTACATCGTGATAGGAGCAGGTGAAAAAGCTTTGAAACTAAGCTGGTTCAAGAAAGGAAGCAG
TATAGGGAAAATGTTTGAGGCAACTGCCAGAGGAGCACGAAGGATGGCCATACTGGGAGACACCGCATGG
GACTTTGGTTCTATAGGAGGAGTGTTCACGTCTGTTGGAAAATTGGTACACCAGATTTTAGGAACTGCAT
ATGGAGTTTTGTTCAGCGGTGTTTCCTGGACCATGAAAATAGGAATAGGGGTTCTGCTGACGTGGCTAGG
ATTAAACTCAAGGAGCACGTCCCTTTCGATGACGTGCGTTGCAGTTGGCCTAGTAACACTATACTTAGGA
GTCATGGTTCAGGCG

>KF419431.1 Dengue virus 1 isolate D1PY/93/11 envelope protein gene, partial cds
ATGCGATGCGTGGGAATAGGCAACAGAGACTTCGTTGAAGGACTGTCAGGAGCAACGTGGGTGGACGTGG
TATTGGAGCATGGAAGCTGCGTCACCACCATGGCAAAAAATAAACCAACATTGGACATTGAACTCTTAAA
GACGGAGGTCACGAACCCTGCCGTCTTGCGCAAACTGTGCATTGAAGCCAAAATATCAAACACCACCACC
GATTCAAGATGTCCAACACAAGGAGAGGCTACACTGGTGGAAGAACAAGACGCGAACTTTGTGTGTCGCC
GAACGTTTGTGGACAGAGGCTGGGGCAATGGCTGTGGACTATTCGGAAAGGGAAGTCTATTGACGTGTGC
CAAGTTCAAGTGTGTGACAAAACTAGAGGGAAAGATAGTTCAATATGAAAACTTAAAATATTCAGTGATA
GTCACTGTCCACACTGGGGACCAGCACCAGGTGGGAAACGAGACCACAGAACATGGAACAATTGCAACCA
TAACACCTCAAGCTCCCACGTCGGAAATACAGCTGACTGACTACGGAGCCCTCACATTGGACTGCTCACC
TAGAACAGGGCTGGACTTTAATGAGATGGTGCTATTGACAATGAAAGAAAAATCATGGCTTGTCCACAAA
CAATGGTTTCTAGACTTACCACTGCCATGGACTTCGGGGGCTTCAACATCTCAAGAGACCTGGAACAGAC
AAGATTTGCTGGTCACATTCAAGACAGCTCATGCAAAGAAACAGGAAGTAGTCGTACTGGGATCACAGGA
AGGAGCAATGCACACAGCGTTGACTGGGGCGACAGAAATCCAGACGTCAGGAACGACAACAATCTTCGCA
GGACACCTGAAATGCAGACTAAAAATGGATAAACTGACCTTAAAGGGGATGTCATATGTGATGTGCACAG
GCTCATTTAAGCTAGAGAAGGAAGTGGCTGAGACCCAGCATGGAACTGTCCTAGTGCAGGTCAAATATGA
AGGAACAGACGCGCCATGCAAGATCCCCTTCTCGATCCAAGATGAGAAAGGAGTGACCCAGAATGGGAGA
TTGATAACAGCCAATCCCATAGTTACTGACAAAGAAAAACCAGTCAACATTGAGACAGAACCACCTTTTG
GTGAGAGCTACATCGTGGTAGGGGCAGGCGAAAAAGCTTTGAAACTAAGCTGGTTCAAGAGAGGAAGCAG
CATAGGGAAAATGTTCGAAGCAACCGCCCGAGGAGCACGAAGGATGGCTATCCTGGGAGACACCGCATGG
GACTTCGGTTCTATAGGAGGAGTGTTTACATCTGTGGGAAAATTGGTACACCAGGTTTTTGGAACCGCAT
ATGGGGTTCTGTTTAGCGGTGTTTCTTGGACCATGAAAATAGGAATAGGGATTCTGCTGACATGGTTGGG
ATTAAATTCAAGGAGCACGTCACTTTCGATGACGTGCATTGCAGTTGGCATGGTCACACTGTACCTAGGA
GTCATGGTTCAAGCG

>JF923876.1 Dengue virus 4 isolate AM D-RNG nonfunctional polyprotein gene, partial sequence
TTCAATATGCTGAAACGCGCGAGAAACCGCGTATCAACCCCTCAAGGGTTGGTGAAGAGATTCTCAAGCG
GACTTTTTTCCGGGAAAGGACCCTTACGGATGGTGCTAGCATTCATCACGTTTTTGCGAGTCCTTTCCAT
CCCACCAACAGCAGGGATTCTGAAAAGATGGGGACAGTTGAAGAAAAACAAGGCCATCAAAATACTGACT
GGATTCAGGAAGGAGATAGGCCGCATGCTGAACATCTTCAATGGAAGAAAAAGGTCAATAATTACATTGG
TGTGCTTGATTCCCACCGTAATGGCGTTTCACTTGTCAACAAGAGATGGCCATCCTTGG

>KT968082.1 Dengue virus 1 isolate patient196 polyprotein mRNA, partial cds
GGTTCACAGTTGGCGAAGAGATTCTCAAAAGGATTGCTTTCAGGCCAAGGACCCATGAAATTGGTGATGG
CTTTCATAGCATTTCTAAGATTTCTAGCCATACCCCCAACAGCAGGAATTTTGGCTAGATGGAGCTCATT
CAAGAAGAATGGAGCGATCAAAGTGTTACGGGGTTTCAAAAAGGAGATCTCAAGCATGTTGAATATAATA
AACAGGAGGAAAAGATCCGTGACCATGCTCCTCATGCTGCTGCCCACAGCCCTGGCGTTCCATTTGACT

>AY324615.1 Dengue virus type 2 isolate GWL-39 CprM polyprotein gene, partial cds
TGTGCAACAGCTGACAAAGAGATTCTCACTTGGAATGCTGCAGGGACGAGGACCGTTGAAACTGTTCATG
GCCTTGGTGGCATTCCTTCGTTTCCTAACAATCCCACCAACAGCAGGGATACTAAAAAGATGGGGAACGA
TCAAAAAGTCAAAGGCCATCAATATCTTGAGAGGGTTCAGGAAAGAGATTGGAAGGATGCTGAACATCTT
GAATAGGAGACGCAGAACTGCAGGCGTGATCATCATGCTGATTCCAACAGCGATGGCGTTCCATTTAACC
ACACGCAACGGAGAACCACACATGATCGTCAGCAGACAAGAGAAAGGGAAAAGTCTCTTGTTTAAAACAG
AGGATGGTGTGAACATGTGTACCCTCATGGCCATGGACCTTGGTGAACTG

>DQ518665.1 Dengue virus 3 strain Bang0108a/Tw envelope glycoprotein (E) gene, partial cds
ATGAGATGCGTGGGAGTAGGAAACAGAGATTTTGTGGAAGGTCTGTCGGGAGCAACGTGGGTTGATGTGG
TGCTCGAGCACGGTGGGTGTGTGACCACCATGGCTAAGAACAAGCCTACGCTGGACATAGAGCTTCAGAA
GACCGAGGCCACCCAACTGGCGACCCTAAGGAAGTTATGCATTGAGGGTAAAATTACCAACATAACAACT
GACTCAAGGTGTCCTACCCAGGGGGAAGCGACTTTACCTGAGGAGCAGGACCAGAACTACGTGTGTAAGC
ACACATACGTGGATAGAGGTTGGGGAAACGGTTGTGGTTTGTTTGGAAAAGGAAGCTTGGTGACATGCGC
AAAATTTCAATGTCTAGAACCAATAGAGGGAAAAGTGGTGCAACATGAGAACCTCAAATACACTGTCACC
ATTACAGTGCACACAGGAGACCAACACCAGGTGGGAAATGACACGCAGGGAGTCACGGTTGAGATAACAC
CCCAGGCATCAACCGTTGAAGCTGTCTTGCCTGAATATGGAACCCTTGGGCTAGAATGTTCACCACGCAC
AGGTTTGGATTTCAATGAAATGATTCTATTGACAATGAAGAACAAAGCATGGATGGTACATAGGCAATGG
TTCTTTGACCTACCCCTACCATGGACATCAGGAGCCACAACGGAGACACCAACTTGGAACAGGAAAGAGC
TTCTTGTGACATTCAAAAATGCACATGCAAAAAAGCAAGAAGTAGTCGTCCTTGGATCGCAAGAGGGAGC
AATGCACACAGCGCTGACAGGAGCTACAGAGATTCAAAACTCAGGAGGTACAAGCATCTTTGCAGGGCAC
TTGAAATGTAGACTCAAGATGGACAAATTGGAACTCAAGGGGATGAGCTATGCAATGTGCTTGAATACCT
TTGTGTTGAAGAAAGAAGTCTCTGAAACGCAGCATGGGACAATACTCATTAAAGTTGAGTACAAAGGGGA
AGATGCACCTTGCAAGATTCCTTTCTCCACAGAGGATGGACAAGGGAAAGCTCACAATGGTAGACTGATC
ACAGCCAACCCAGTGGTGACCAAGAAGGAGGAGCCTGTCAACATTGAGGCTGAACCTCCTTTTGGGGAAA
GTAACATAGTGATCGGAATTGGAGACAAAGCCTTGAAAATTAACTGGTACAAGAAAGGAAGCTCGATCGG
GAAGATGTTCGAGGCCACTGCCAGAGGTGCAAGGCGCATGGCTATCTTGGGAGACACAGCCTGGGACTTT
GGATCAGTGGGTGGTGTTCTAAATTCATTAGGGAAAATGGTGCACCAAATATTCGGAAGTGCTTACACAG
CCCTGTTTGGTGGAGTCTCATGGATAATGAAAATTGGAATAGGTGTCCTCTTAACCTGGATAGGGTTGAA
TTCAAAAAACACTTCCATGTCATTTTCATGCATTGTGATAGGAATTATTACACTCTATCTAGGAACTGTG
GTACAAGCT

>DQ181853.1 Dengue virus type 2 strain ThD2_0035_94 envelope protein (E) gene, partial cds
ATGCGCTGCATAGGAATATCAAATAGAGACTTTGTAGAAGGGGTTTCAGGAGGAAGCTGGGTTGACATAG
TCTTAGAACATGGAAGCTGCGTGACGACGATGGCAAAAAACAAACCAACATTGGATTTTGAACTGATAAA
AACGGAAGCCAAACAGCCTGCCACCCTAAGAAAGTACTGCATAGAAGCAAAGCTAACCAACACAACAACA
GAATCTCGTTGCCCAACACAAGGGGAACCCAGCCTAAAAGAAGAGCAGGATAAGAGGTTCGTCTGCAAAC
ACTCCATGGTAGACAGAGGATGGGGAAATGGATGTGGATTATTTGGAAAGGGAGGCATTGTGACCTGTGC
TATGTTCACATGCAAAAAGAACATGGAAGGGAAAATCGTGCAACCAGAAAACTTGGAATACACCATTGTG
GTAACACCTCACTCAGGGGAAGAGCATGCGGTCGGAAATGACACAGGAAAACATGGCAAGGAAATCAAAG
TAACACCACAGAGTTCCATCACAGAAGCAGAATTGACAGGTTATGGCACCGTCACGATGGAGTGCTCTCC
GAGAACAGGCCTCGACTTCAATGAGATGGTGTTGCTGCAGATGGAAAATAAAGCTTGGCTGGTGCATAGG
CAATGGTTCCTAGACCTGCCATTACCATGGCTGCCCGGAGCGGACACACAAGGGTCAAATTGGATACAGA
AAGAAACATTGGTCACTTTCAAAAATCCCCATGCGAAGAAACAGGATGTTGTTGTTTTAGGATCCCAAGA
AGGGGCCATGCATACAGCACTCACAGGAGCCACAGAAATCCAAATGTCGTCAGGAAACTTACTCTTCACT
GGACATCTCAAGTGCAGGCTGAGAATGGACAAGCTACAGCTCAAAGGAATGTCATACTCTATGTGCACAG
GAAAGTTTAAAGTTGTGAAGGAAATAGCAGAAACACAACACGGAACGATAGTTATCAGAGTGCAATATGA
AGGGGACGGCTCTCCATGTAAAATCCCTTTTGAGATAATGGATTTGGAAAAAAGATATGTCTTAGGCCGC
CTGATCACAGTCAACCCAATTGTGACAGAAAAAGATAGCCCAGTCAACATAGAAGCAGAACCTCCATTCG
GAGACAGCTACATCATCATAGGAGTAGAGCCGGGACAACTGAAGCTCAACTGGTTCAAGAAAGGAAGTTC
TATCGGCCAAATGTTTGAGACAACAATGAGGGGGGCGAAGAGAATGGCCATTTTGGGTGACACAGCCTGG
GATTTCGGATCCCTGGGAGGAGTGTTTACATCTATAGGAAAAGCTCTCCACCAAGTCTTTGGAGCAATCT
ATGGAGCTGCCTTCAGTGGGGTTTCATGGACTATGAAAATCCTCATAGGAGTCATTATCACATGGATAGG
AATGAACTCACGCAGCACCTCACTGTCTGTGTCACTAGTATTGGTAGGAATTGTGACACTGTATTTGGGA
GTCATGGTGCAGGCC

>KF360760.1 UNVERIFIED: Aedes aegypti haplotype 28 DVRF1-like gene, partial sequence
TTTTAAGTTTAACACAAACATAGAAACCAACAAACGGAATAAAATTCGAAAGGAATATTTTTATTATAGT
TTAGATGCAAATAAATTACATATTTCAAACGATATGCTATCAGTACAAAGTGTCAAACATATGACTAATA
TGCAAACATCTTAAAATTGGGCAGAATCTCTTTGTCAGCATAATATGAAGTCCGGAATACTATGGCGTAT
TAAATTCTTCTATCAAATGGTAAGATCTAAACTGTTGGACGCTATGTGGCAACGATTGGTTGATCATGTC
CTTGAAAAAATGGCTAAGGATGTGAAGATACAAAGCGTCAAACAGATATTTGATCATCTTCAGCAGCGTT
AAAATTGCTGTGACTCTCCATACAAATTGTGACGCCGCTGAAGATGCCCTTTTGCTATTAGTATTACATT
TGACCCTATGTACTTCAGATTTGAAGATTAGAAAATTTTACATACTTTTCATCAAACTAGCGTAGAACAA
TGTGTTACACAATCACTCAAAATTGCTCAAATCTGACCGCTCCATCGCTGCCGGATTGGGCTGTTCATAG
AATGGGGACAGTGCTTTACCCCGGTGATTGAAGGTATAGAACGAAGGAATGTTTCCGAGGGTTTCCCACG
ATTTGGCCTGCAGATCCACAGCTGCGCGAATTTCTTTGAAGTCACCCACCACTTGCAGGATGTTATAGAT
AATCAACACGAGACTGAGAATAGCTTGAAAGATAATCTGCGAAGTATAGTGAAACATAAGAATTCTGCTC
AATGCTTAAAATCAGGTCCGTTCTTACATCAACTGGGAGATTTGTGAACTCCTGATCCGTGATTCTCAGA
TAAGCTCGGTCTGA

>KY851512.1 Dengue virus 2 isolate DV2/COLOMBIA/245/2012 polyprotein gene, partial cds
TTCCATTTAACCACACGCAATGGAGAACCACACATGATCGTTGGTAGGCAGGAGAAAGGGAAAAGTCTTC
TGTTCAAAACAGAGGATGGTGTTAACATGTGTACCCTCATGGCTATAGACCTCGGTGAATTGTGTGAAGA
TACAATCACGTACAAGTGTCCTCTCCTCAGACAAAATGAACCAGAAGACATAGATTGTTGGTGCAACTCC
ACGTCTACATGGGTAACTTATGGGACATGTACCACCACAGGAGAACACAGAAGAGAAAAAAGATCAGTGG
CGCTCGTTCCTCACGTGGGTATGGGACTGGAGACACGAACTGAAACATGGATGTCATCAGAAGGGGCCTG
GAAACATGTTCAGAGAATTGAAACCTGGATTTTGAGACATCCAGGCTTTACCATAATGGCAGCAATCCTG
GCATACACCATAGGAACGACACATTTCCAAAGGGCCTTGATTTTCATCTTACTGACAGCTGTCGCTCCTT
CAATGACAATGCGCTGCATAGGAATATCAAATAGAGACTTCGTGGAAGGGGTTTCAGGAGGAAGCTGGGT
TGACATAGTCTTAGAACATGGAAGTTGTGTGACGACGATGGCGAAAAACAAACCAACATTGGATTTTGAA
CTGATAAAAACAGAAGCCAAACAACCTGCCACTCTAAGGAAGTACTGTATAGAAGCAAAGCTGACCAACA
CAACGACAGAATCGCGTTGCCCAACACAAGGGGAACCCAGTCTAAACGAAGAGCAGGACAAAAGGTTCAT
CTGCAAACACTCCATGGTAGACAGAGGATGGGGGAATGGATGTGGATTATTTGGAAAGGGAGGCATTGTG
ACCTGTGCTATGTTTACATGCAAAAAGAACATGGAAGGAAAAGTCGTGCAGCCAGAAAATTTGGAATACA
CCATCGTGATAACACCTCACTCAGGAGAAGAGCACGCTGTGGGTAATGACACAGGAAAACACGGCAAGGA
AATCAAAATAACACCACAGAGTTCCATTACAGAAGCAGAACTGACAGGCTATGGCACTGTCACGATGGAG
TGCTCTCCGAGAACGGGCCTCGACTTCAATGAGATGGTGCTGCTACAGATGGAAGACAAGGCTTGGCTGG
TGCACAGGCAATGGTTCCTAGACCTGCCGTTGCCATGGCTACCTGGAGCTGACACACAAGGATCAAATTG
GATACAGAAAGAGACATTGGTCACTTTCAAAAATCCCCACGCGAAGAAACAGGATGTCGTTGTTTTAGGG
TCTCAAGAAGGGGCCATGCATACGGCACTCACAGGGGCCACAGAAATCCAGATGTCATCAGGAAACTTAC
TGTTCACAGGACATCTCAAGTGCAGGCTGAGAATGGACAAACTACAGCTCAAAGGAATGTCATACTCTAT
GTGTACAGGAAAGTTTAAAATTGTGAAAGAAATAGCAGAAACACAACATGGAACAATAGTTATCAGAGTA
CAATATGAAGGGGACGGGTCTCCATGTAAGATCCCTTTTGAGATAACAGACTTGGAAAAAAGACATGTCT
TAGGTCGCCTGATTACAGTTAACCCAATCGTAACAGAAAAAGATAGCCCAGTCAACATAGAAGCAGAACC
TCCATTCGGAGACAGCTACATTATTATAGGAGTAGAGCCGGGACAACTGAAACTCAATTGGTTTAAGAAG
GGAAGTTCCATCGGCCAAATGTTCGAGATAACAATGAGAGGAGCAAAGAGAATGGCCATTTTAGGTGACA
CAGCCTGGGATTTTGGATCCCTGGGAGGAGTGTTTACATCTATAGGAAAGGCTCTCCACCAAGTTTTCGG
AGCAATCTATGGGGCTGCTTTTAGTGGGGTCTCATGGACTATGAAAATCCTTATAGGAGTCGTCATCACA
TGGATAGGAATGAATTCACGTAGCACCTCACTGTCTGTGTCGCTAGTATTGGTGGGAGTCGTGACACTAT
ACCTGGGAGCTATGGTGCAGGCT

>DQ181878.1 Dengue virus type 2 strain ThD2_0515_98 envelope protein (E) gene, partial cds
ATGCGTTGCATAGGAATATCAAACAGAGACTTTGTAGAAGGGGTTTCAGGAGGAAGCTGGGTTGACATAG
TCTTAGAACATGGAAGCTGTGTGACGACGATGGCAAAAAACAAACCAACATTGGATTTTGAACTGATAAA
AACGGAAGCCAAACAGCCTGCCACCCTAAGGAAGTACTGCATAGAAGCAAAGCTAACCAACACAACAACA
GAATCTCGTTGCCCAACACAAGGGGAACCCAGCCTAAAAGAAGAGCAGGACAAGAGGTTCGTCTGCAAAC
ACTCCATGGTAGACAGAGGATGGGGAAATGGATGTGGATTATTTGGAAAGGGAGGCATTGTGACCTGTGC
TATGTTCACATGTAAAAAGAACATGGAAGGGAAAATCGTGCAACCAGAAAACTTGGAATACACCATTGTA
GTAACACCTCACTCAGGGGAAGAGCATGCGGTCGGAAATGACACAGGAAAACATGGCAAGGAAATCAAAG
TAACACCACAGAGTTCTATCACAGAAGCAGAATTGACAGGTTATGGCACCGTCACGATGGAGTGCTCTCC
GAGAACAAGCCTCGACTTCAATGAGATGGTGTTGCTGCAGATGGAAAATAAAGCATGGCTGGTGCATAGG
CAATGGTTCTTAGACCTGCCATTACCATGGCTGCCCGGAGCGGATACACAAGGGTCAAATTGGATACAGA
AAGAAACATTGGTCACTTTCAAAAATCCCCACGCGAAGAAACAGGATGTTGTTGTCTTAGGATCCCAAGA
AGGGGCCATGCACACAGCACTCACAGGAGCTACAGAAATCCAAATGTCGTCAGGAAACTTGCTCTTCACC
GGACATCTCAAGTGCAGGCTGAGAATGGACAAGCTACAGCTCAAAGGAATGTCATACTCTATGTGCACAG
GAAAGTTCAAAGTTGTGAAGGAAATAGCAGAAACACAACATGGAACGATAGTTATCAGAGTGCAATATGA
AGGGGACGGCTCTCCATGTAAAATTCCTTTTGAGATAATGGATTTGGAAAAAAGATATGTCTTAGGCCGC
CTGATCACAGTCAACCCAATTGTGACAGAAAAAGATAGCCCAGTCAACATAGAAGCAGAACCTCCATTTG
GAGATAGCTACATCATCATAGGAGTAGAGCCGGGACAACTGAAGCTCAACTGGTTCAAGAAAGGAAGTTC
TATCGGCCAAATGTTTGAGACAACAATGAGAGGGGCGAAGAGAATGGCCATTTTGGGTGACACAGCCTGG
GATTTCGGATCCCTGGGAGGAGTGTTTACATCTATAGGAAAAGCTCTCCACCAAGTCTTTGGAGCAATCT
ATGGAGCTGCCTTCAGTGGGGTTTCATGGACTATGAAAATCCTCATAGGAGTCATTATCACATGGATAGG
AATGAACTCACGCAGCACCTCACTGTCTGTGTCGCTAGTATTGGTGGGAATTGTGACACTGTATTTGGGA
GTCATGGTGCAGGCC

>EU448443.1 Dengue virus 3 strain D3/Myanmar/0707aTw envelope protein (E) gene, partial cds
ATGAGATGCGTGGGAGTAGGAAACAGAGATTTTGTGGAAGGTTTGTCGGGAGCAACGTGGGTTGATGTGG
TGCTCGAGCACGGTGGGTGTGTGACCACCATGGCTAAGAACAAGCCCACGCTGGACATAGAGCTTCAGAA
GACCGAGGCCACTCAACTGGCGACCCTAAGGAAATTATGCATTGAGGGGAAAATAACCAACATAACAACT
GACTCAAGGTGTCCTACCCAGGGGGAAGCGATTTTACCTGAGGAGCAGGACCAGAACTACGTATGTAAGC
ACACATACGTGGATAGAGGTTGGGGAAACGGTTGTGGTTTGTTTGGAAAAGGAAGTTTGGTGACATGCGC
AAAATTTCAATGTCTAGAATCAATAGAGGGAAAAGTGGTGCAACATGAGAACCTCAAATACACTGTCACC
ATTACAGTGCACACAGGAGACCAACACCAGGTGGGAAATGACACGCAGGGAGTCACGGCTGAGATAACAC
CCCAGGCATCAACCGTTGAAGCTATCCTGCCTGAATATGGAACCCTTGGGCTAGAGTGTTCACCACGCAC
AGGTTTGGATTTCAATGAAATGATTCTATTGACAATGAAGAATAAAGCATGGATGGTACATAGACAATGG
TTCTTTGACCTACCCCTACCATGGACATCAGGAGCTACAACAGAGACACCAACTTGGAACAGGAAAGAGC
TTCTTGTGACATTCAAAAATGCACATGCAAAAAAGCAAGAAGTAGTCGTCCTTGGATCGCAAGAGGGAGC
AATGCACACAGCGCTGACAGGAGCTACAGAGATTCAAAACTCAGGAGGTACAAGCATTTTTGCGGGGCAC
TTGAAATGTAGACTCAAGATGGACAAATTGGAACTCAAGGGGATGAGCTATGCAATGTGCTTGAATACCT
TTGTGTTAAAGAAAGAAGTCTCTGAAACGCAGCATGGGACAATACTCATTAAGGTTGAGTACAAAGGGGA
AGATGCACCTTGCAAGATTCCCTTCTCCACAGAGGATGGACAAGGGAAAGCTCACAATGGTAGACTGATC
ACAGCCAACCCAGTGGTGACCAAGAAGGAGGAGCCTGTCAACATTGAGGCTGAACCTCCTTTTGGGGAAA
GTAACATAGTGATCGGAATTGGAGACAAAGCCTTGAAAATCAACTGGTACAAGAAGGGAAGCTCGATCGG
GAAGATGTTCGAGGCCACTGCCAGAGGTGCAAGGCGCATGGCCATCTTGGGAGACACAGCCTGGGACTTT
GGATCAGTGGGTGGCGTTCTAAATTCATTAGGGAAAATGGTGCACCAAATATTCGGAAGTGCTTACACAG
CCCTGTTTGGTGGAGTCTCATGGATAATGAAAATTGGAATAGGTGTCCTCTTAACCTGGATAGGGTTGAA
TTCAAAAAACACTTCCATGTCATTTTCATGCATTGTGATAGGAATTATCACACTCTATCTGGGAACTGTG
GTACAAGCT

>LQ049856.1 Sequence 7 from Patent EP2968394
ATGGACTGGACTTGGATTCTGTTCCTGGTCGCCGCCGCAACTAGGGTGCATTCAAACGGGAGAAAAAGGT
CAACTATTACTCTGCTGTGCCTGATTCCCACCGTCATGGCATTCCACCTGAGCACAAGAGACGGGGAGCC
ACTGATGATCGTGGCCAAACATGAACGGGGGAGACCCCTGCTGTTTAAAACCACAGAGGGAATTAACAAG
TGTACACTGATCGCCATGGACCTGGGCGAGATGTGCGAAGATACCGTCACATACAAGTGTCCTCTGCTGG
TGAACACCGAGCCAGAAGACATTGATTGCTGGTGTAATCTGACTTCCACCTGGGTCATGTATGGAACATG
CACTCAGTCTGGCGAGCGGAGAAGGGAAAAACGATCCGTGGCTCTGACCCCTCACTCTGGGATGGGACTG
GAGACCCGGGCAGAAACATGGATGAGCTCCGAGGGCGCCTGGAAGCATGCTCAGAGAGTGGAATCCTGGA
TTCTGAGGAACCCTGGGTTCGCTCTGCTGGCAGGCTTCATGGCATACATGATTGGCCAGACTGGCATCCA
GCGCACCGTCTTCTTTGTGCTGATGATGCTGGTGGCCCCAAGTTATGGAATGCGCTGCGTCGGCGTGGGG
AATCGAGACTTCGTCGAGGGCGTGTCAGGCGGGGCTTGGGTCGATCTGGTGCTGGAACACGGAGGCTGTG
TGACTACCATGGCACAGGGCAAGCCTACTCTGGACTTTGAGCTGACCAAAACAACTGCAAAGGAAGTGGC
CCTGCTGCGCACCTACTGCATTGAGGCCTCCATTTCTAACATCACCACAGCTACTCGGTGTCCAACCCAG
GGAGAACCCTACCTGAAAGAGGAACAGGATCAGCAGTATATCTGCCGACGAGACGTGGTCGATCGAGGAT
GGGGCAATGGGTGTGGACTGTTCGGCAAGGGCGGCGTGGTCACTTGCGCCAAGTTCAGCTGTTCAGGAAA
GATTACCGGCAACCTGGTGCAGATCGAGAATCTGGAATACACAGTGGTCGTGACTGTCCACAATGGCGAC
ACACATGCAGTGGGGAACGATACTTCTAATCACGGCGTGACCGCCACAATCACTCCTAGAAGCCCATCCG
TCGAGGTGAAGCTGCCCGACTATGGCGAGCTGACACTGGATTGCGAACCTAGGAGTGGGATTGACTTCAA
CGAGATGATCCTGATGAAAATGAAGAAAAAGACCTGGCTGGTGCATAAGCAGTGGTTTCTGGACCTGCCA
CTGCCATGGACAGCAGGAGCTGATACTAGCGAGGTGCACTGGAATTATAAGGAAAGGATGGTCACATTCA
AAGTGCCACATGCCAAGCGCCAGGATGTCACTGTGCTGGGGAGTCAGGAGGGAGCTATGCACTCAGCACT
GGCAGGAGCTACCGAAGTGGACAGCGGCGATGGGAACCACATGTTCGCCGGACATCTGAAATGCAAGGTG
CGAATGGAGAAACTGCGGATTAAGGGCATGTCCTACACTATGTGTTCTGGCAAGTTCAGCATCGACAAGG
AGATGGCCGAAACCCAGCACGGCACTACCGTCGTGAAAGTGAAGTATGAGGGAGCAGGCGCCCCCTGTAA
GGTCCCTATCGAGATTCGGGATGTGAACAAGGAAAAGGTCGTGGGCAGAATCATTTCTAGTACCCCTCTG
GCTGAGAACACCAATTCTGTGACAAACATCGAGCTGGAACCCCCTTTCGGGGACTCTTACATCGTCATTG
GGGTGGGAAATAGTGCCCTGACACTGCACTGGTTCCGGAAAGGCTCAAGCATTGGGAAGATGTTTGAGAG
CACTTATAGGGGCGCTAAACGCATGGCAATCCTGGGAGAAACCGCATGGGATTTCGGCAGCGTGGGCGGG
CTGTTTACATCCCTGGGAAAGGCTGTCCATCAGGTGTTCGGCTCAGTCTACACAACTATGTTTGGAGGCG
TGAGCTGGATGATCAGAATTCTGATCGGGTTTCTGGTGCTGTGGATCGGAACCAACTCAAGGAATACAAG
CATGGCTATGACTTGTATTGCCGTGGGCGGAATTACACTGTTTCTGGGATTCACTGTGCAGGCTTGATAA

>GU211593.1 Dengue virus 2 isolate MD2381 polyprotein gene, partial cds
TGGATGACAACGGAAGACATGTTGACAGTCTGGAACAGGGTGTGGATTCGAGAAAACCCGTGGATGGAAG
ACAAAACCCCAGTGGAATCA

>DQ118898.1 Dengue virus type 3 strain D3BR/MR9/03 polyprotein gene, 3' UTR
TAAACGTAGGAAGAGGTTAACTGTCAGGCCACATTAAGCCACAGTACGGAAGAAGCTGTGCTGCCTGTGA
GCCCCGTCCAAGGACGTTAAAAGAAGAAGTCAGGCCCCAAAGCCACGGTTTGAGCAAACCGTGCTGCCTG
TAGCTCCGTCGTGGGGACGTAAAACCTGGGAGGCTGCAAACTGTGGAAGCTGTACGCACGGTGTAGCAGA
CTAGCGGTTAGAGGAGACCCCTCCCATGACACAACGCAGCAGCGGGGCCCGAGCACTGAGGGAAGCTGTA
CCTCCTTGCAAAGGACTAGAGGTTAGAGGAGACCCCCCGCAAACAAAAACAGCATATTGACGCTGGGAGA
GACCAGAGATCCTGCTGTCTCCTCAGCATCATTCCAGGCACAGAACGCCAGAAAATGGAATGGTGCTGTT
GAATCAACAGGTTCT

>JN030333.1 Dengue virus 2 isolate SG(EHI)D2/38865Y10 envelope protein gene, partial cds
ATGCGTTGTATTGGAATATCAAATAGAGACTTTGTGGAAGGGGTTTCAGGAGGAAGCTGGGTTGACATAG
TCTTAGAACATGGAAGCTGCGTGACAACGATGGCAAAAAACAAACCAACATTGGACTTTGAACTGATAAA
AACAGAAGCCAAGCAACCTGCCACTCTAAGGAAGTACTGTATAGAAGCAAAGCTGACCAACACAACAACA
GCATCTCGATGCCCAACACAAGGAGAACCCAGCCTAAATGAAGAACAGGACAAAAGGTTTGTCTGCAAAC
ATTCCATGGTAGACAGAGGATGGGGAAATGGATGTGGATTATTTGGAAAGGGAGGCATCGTGACCTGTGC
TATGTTCACATGCAAAAAAAACATGGAAGGAAAAATTGTGCAACCAGAAAACCTGGAATACACCATTGTG
GTAACACCTCATTCAGGGGAAGAGAATGCAGTTGGAAATGACACAGGAAAACATGGCAAGGAAATCAAAG
TAACACCACAGAGTTCCATTACAGAAGCAGAACTGACAGGCTACGGCACTGTCACGATGGAGTGCTCTCC
AAGAACGGGCCTCGACTTCAATGAAATGGTGTTGCTGCAAATGGAAAATAAGGCTTGGCTGGTGCACAGG
CAATGGTTCTTAGACCTGCCGTTACCATGGTTGCCCGGAGCGGACACACAAGGATCAAATTGGATACAGA
AGGAGACGTTGGTCACCTTCAAAAATCCCCATGCGAAGAAACAGGATGTTGTTGTTTTAGGATCCCAAGA
AGGGGCTATGCATACAGCACTTACAGGGGCCACGGAAATCCAGATGTCATCAGGAAACCTACTGTTCACA
GGACATCTCAAGTGCAGGCTGAGAATGGATAAATTACAGCTCAAAGGAATGTCATACTCTATGTGTACAG
GAAAGTTTAAAGTTGTAAAGGAAATAGCAGAGACACAACATGGAACAATAGTTGTCAGAGTACAATATGA
AGGGGATGGCTCTCCATGTAAAATCCCTTTTGAGATAATGGATTTGGAAAAAAGACATGTCTTAGGTCGC
CTGATTACAGTCAACCCAATCGTAACAGAAAAAGACAGTCCAGTCAACATAGAAGCAGAACCTCCATTTG
GAGACAGCTACATCATTATAGGAGTAGAACCGGGACAACTGAAGCTCAGCTGGTTTAAGAAAGGAAGCTC
AATCGGCCAAATGTTCGAGACAACAATGAGAGGAGCGAAGAGAATGGCCATTTTAGGTGACACAGCCTGG
GATTTTGGATCCCTGGGAGGAGTGTTCACATCTATAGGAAAGGCCCTCCACCAAGTTTTTGGAGCAATCT
ATGGGGCTGCCTTCAGTGGGGTCTCATGGACTATGAAAATCCTCATAGGAGTTGTCATCACATGGATAGG
AATGAATTCACGTAGCACCTCACTGTCTGTGTCACTAGTATTAGTGGGAGTCGTGACATTGTATTTGGGA
GTTATGGTGCAGGCT

>KY586703.1 Dengue virus isolate Ser3_Thailand_Bangkok_Seq1 polyprotein gene, complete cds
GACTCGGAAGCTTGCTTAACGTAGTGCTGACAGTTTTTTATTAGAGAGCAGATTTCTGATGAACAACCAA
CGAAAAAAGACGGGAAAACCGTCTATCAATATGCTGAAACGCGTGAGAAACCGTGTGTCAACTGGATCAC
AGTTGGCGAAGAGATTCTCAAGAGGATTGCTGAACGGCCAAGGACCAATGAAATTGGTTATGGCGTTCAT
AGCCTTCCTCAGATTTCTAGCCATTCCACCAACAGCAGGAGTCTTGGCTAGATGGGGAACCTTCAAGAAG
TCAGGGGCCATTAAGGTCCTAAAAGGCTTCAAGAAGGAGATTTCAAACATGCTGAGTATTATCAACAAAA
GGAAAAAGACATCGCTCTGTCTCATGATGATGTTACCAGCAACACTTGCTTTCCACTTGACTTCACGCGA
TGGAGAGCCGCGCATGATTGTGGGGAAGAATGAAAGAGGGAAATCCCTACTTTTTAAGACAGCTTCTGGA
ATCAATATGTGCACACTCATAGCTATGGACTTGGGAGAGATGTGTGATGACACGGTCACTTATAAATGTC
CCCTCATTGCCGAAGTGGAACCTGAAGACATTGACTGCTGGTGCAACCTTACATCGACATGGGTGACTTA
TGGAACTTGTAATCAAGCTGGGGAGCATAGACGCGACAAGAGATCAGTGGCGTTAGCTCCCCATGTTGGC
ATGGGACTGGACACACGTACCCAAACCTGGATGTCGGCTGAAGGAGCTTGGAGACAAGTCGAAAAGGTAG
AGACATGGGCTCTTAGGCACCCAGGTTTCACCATACTAGCTCTATTTCTTGCCCATTACATAGGCACTTC
CCTGACCCAGAAAGTGGTTATTTTTATACTACTAATGCTGGTCACTCCATCCATGACAATGAGATGCGTG
GGAGTGGGAAACAGAGATTTTGTGGAAGGTCTGTCAGGAGCTACGTGGGTTGATGTGGTGCTCGAGCACG
GTGGGTGTGTGACCACCATGGCTAAGAACAAGCCTACGCTGGACATAGAGCTTCAGAAGACCGAGGTCAC
CCAACTGGCGACCCTAAGGAAGTTATGCATTGAGGGAAAAATTACCAACATAACAACTGACTCAAGGTGT
CCTACCCAGGGGGAAGCAACTTTACCTGAGGAGCAGGACCAGAACTACGTATGTAAGCACACATACGTAG
ATAGAGGTTGGGGAAACGGTTGTGGTTTGTTTGGAAAAGGAAGCTTGGTGACATGCGCGAAATTTCAATG
TCTAGAACCAATAGAGGGAAAGGTGGTGCAATATGAGAACCTTAAATACACTGTCATCATCACAGTGCAC
ACAGGAGACCAACACCAGGTGGGAAATGACACACAGGGAGTCACGGTTGAGATAACACCCCAGGCATCAA
CCGTTGAAGCTGTCTTGCCTGAGTACGGAACTCTTGGGCTAGAATGCTCACCACGGACTGGCTTGGATTT
CAATGAAATGATCTTATTGACAATGAAGAACAAAGCCTGGATGGTACATAGGCAATGGTTCTTTGACCTA
CCCCTACCATGGACATCAGGAGCCACAACAGAGACACCAACTTGGAACAGGAAAGAGCTTCTTGTAACAT
TCAAAAATGCACATGCAAAAAAGCAAGAAGTAGTTGTCCTTGGATCGCAAGAGGGAGCAATGCACACAGC
GCTGACAGGAGCTACAGAGATTCAAAACTCAGGAGGTACAAGCATTTTTGCGGGGCACTTGAAATGTAGA
CTCAAGATGGACAAATTGGAACTCAAGGGAATGAGCTATGCAATGTGCTTGAATACCTTTGTGTTGAAGA
AAGAAGTCTCTGAAACGCAGCATGGGACAATACTTATTAAGGTTGAGTATAAAGGGGAAGACGCACCTTG
CAAGATTCCTTTCTCCACAGAGGATGGACAAGGGAAAGCCCACAATGGTAGATTAATCACAGCCAACCCA
GTGGTGACCAAGAAGGAGGAGCCTGTCAACATTGAGGCTGAACCTCCTTTTGGGGAAAGCAATATAGTGA
TTGGAATTGGAGACAAAGCCTTGAAAATTAATTGGTACAAGAAGGGAAGCTCGATTGGGAAGATGTTCGA
GGCCACTGCCAGAGGTGCGAGGCGCATGGCCATCTTGGGAGACACAGCCTGGGACTTTGGTTCAGTGGGT
GGTGTTCTAAATTCATTAGGGAAAATGGTGCACCAAATATTCGGAAGTGCTTACACAGCCCTGTTTAGCG
GAGTCTCATGGATAATGAAAATTGGAATAGGTGTCCTCTTAACCTGGATAGGGTTGAATTCAAAAAACAC
CTCCATGTCATTTTCATGCATTGTGATAGGAATTATTACACTCTATCTGGGAGCCGTGGTACAAGCTGAC
ATGGGGTGTGTCATAAACTGGAAAGGAAAAGAACTCAAATGTGGAAGTGGAATTTTCGTCACTAATGAGG
TCCACACCTGGACAGAGCAATACAAATTTCAAGCAGACTCCCCTAAAAGACTGGCAACAGCCATCGCAGG
CGCTTGGGAAAATGGAGTCTGTGGAATCAGGTCAACAACCAGAATGGAGAATCTATTGTGGAAGCAAATA
GCCAATGAGCTGAACTACATATTATGGGAAAACAACATCAAATTAACGGTAGTTGTGGGCGACATAACTG
GGGTCTTAGAGCAAGGGAAAAGAACACTAACACCACAGCCCATGGAGCTAAAATATTCATGGAAAACATG
GGGAAAGGCAAAGATAGTGACAGCTGAAACACAAAATTCCTCTTTCATAATAGACGGGCCAAACACACCG
GAGTGTCCAAGTGCCTCAAGAGCATGGAATGTGTGGGAGGTGGAAGATTACGGGTTTGGAGTCTTCACAA
CCAACATATGGCTGAAACTCCGAGAGGTGTACACCCAATCATGTGACCATAGGCTAATGTCGGCAGCCAT
CAAAGATGAGAGGGCCGTGCATGCCGACATGGGCTATTGGATAGAAAGCCAAAAGAATGGAAGTTGGAAG
CTAGAAAAAGCATCCTTCATAGAGGTGAAAACCTGTACTTGGCCAAAATCACACACCCTTTGGAGCAATG
GTGTACTAGAGAGTGACATGATCATCCCAAAGAGTCTAGCTGGTCCTATTTCACAACACAACCACAGGCC
CGGGTACCACACCCAAACGGCAGGACCTTGGCACTTGGGAAAATTGGAGCTGGACTTCAACTATTGTGAA
GGAACAACAGTAGTCATCACAGAAAACTGTGGGACAAGAGGCCCATCATTGAGAACGACAACAGTGTCAG
GGAAGCTGATTCACGAATGGTGTTGCCGCTCGTGCACACTTCCTCCCTTGCGATACATGGGAGAGGACGG
CTGCTGGTATGGCATGGAAATTAGACCTATTAATGAGAAAGAAGAGAACATGGTAAAGTCTTTAGTCTCA
GCAGGGAGTGGAAAGGTGGACAACTTCACAATGGGAGTCCTGTGTATGGCAATCCTCTTCGAAGAGGTGA
TGAGAGGAAAATTTGGGAAAAAACACATGATTGCAGGGGTCCTCTCCACGTTTGTGCTCCTTCTCTCAGG
GCAAATAACATGGAGAGATATGGCACACACACTCATAATGATTGGGTCCAACGCTTCTGATAGGATGGGA
ATGGGCGTTACCTACCTAGCTTTAATTGCAACATTCAAAATCCAGCCATTTTTGGCTTTGGGATTCTTCC
TGAGGAAATTGACATCTAGAGAAAATTTGCTGCTGGGAGTTGGGTTGGCCATGGCAACAACGTTACAACT
GCCAGAGGACATTGAACAAATGGCGAATGGAATTGCTCTGGGGCTCATGACTCTAAAACTGATAACACAA
TTTGAGACATATCAGTTATGGACGGCATTACTCTCCTTAACATGTTCAAACACAATTTTCACGTTGACTG
TTGCCTGGAGAACAGCCACCTTGATTCTGGCCGGAGTTTCGCTTTTGCCACTGTGCCAATCCTCGAGCAT
GAGGAAAACAGATTGGCTCCCAATGACTGTGGCAGCTATGGGACTTCCACCCTTACCACTTTTTATCTTC
AGCTTGAAGGACACACCCAAAAGGAGGAGCTGGCCACTGAACGAGGGAGTGATGGCTGTTGGGCTTGTGA
GCATTCTGGCTAGTTCTCTTCTTAGGAATGATGTGCCCATGGCTGGACCACTAGTGGCCGGGGGCTTGTT
GATAGCGTGCTATGTCATAACTGGCACGTCAGCAGACCTTACTGTAGAAAAAGCAGCAGATGTAACATGG
GAGGAAGAGGCTGAGCAAACAGGAGTGTCCCACAATTTGATGATCACAGTTGATGATGATGGAACAATGA
GAATAAAAGATGATGAGAGTGAGAACATCCTAACAGTGCTCTTAAAAACAGCATTACTAATAGTATCAGG
CATCTTTCCATACTCCATACCCGCCACACTGTTGGTCTGGCATACTTGGCAAAAGCAAACCCAAAGATCC
GGCGTTCTTTGGGACGTACCCAGCCCCCCAGAAACACAGAAAGCAGAACTGGAAGAGGGGGTTTATAGGA
TCAAACAACAAGGAATTTTTGGGAAAACCCAAGTGGGGGTTGGAGTGCAGAAAGAAGGAGTCTTCCACAC
CATGTGGCACGTCACAAGAGGGGCAGTGTTGACGCACCATGGGAAAAGACTGGAACCAAACTGGGCCAGC
GTGAAAAAAGATCTGATTTCATACGGAGGAGGATGGAGATTGAGCGCACAATGGCAAAAGGGAGAGGAGG
TGCAGGTTATTGCTGTAGAGCCTGGGAAGAACCCAAAAAACTTCCAAACCATGCCGGGCATTTTTCAGAC
AACAACGGGGGAAATAGGAGCAATTGCACTAGACTTCAAGCCCGGAACTTCAGGATCTCCTATCATAAAC
AGAGAGGGAAAGGTAGTGGGACTGTATGGCAATGGAGTGGTTACAAAAAATGGTGGCTACGTCAGTGGAA
TAGCGCAAACAAATGCAGAACCAGACGGACCGACACCGGAATTGGAAGAAGAAATGTTCAAAAAGCGAAA
TCTAACCATAATGGATCTTCATCCTGGGTCAGGAAAGACGCGGAAATATCTTCCAGCCATCGTCAGAGAA
GCAATCAAGAGACGCTTAAGAACTCTAATTTTGGCACCAACAAGAGTGGTTGCAGCTGAGATGGAAGAAG
CACTGAAAGGACTCCCAATAAGGTATCAAACAACTGCAACAAAATCTGAACACACAGGAAGGGAGATTGT
TGATCTAATGTGCCACGCAACATTCACAATGCGCTTGCTATCACCAGTCAGGGTTCCAAATTACAATTTG
ATAATAATGGATGAGGCCCATTTCACAGATCCAGCCAGTATAGCGGCTAGAGGGTACATATCAACTCGTG
TAGGAATGGGAGAGGCAGCTGCAATTTTCATGACAGCAACACCCCCTGGAACTGCTGAAGCCTTTCCCCA
GAGCAACGCTCCAATTCAAGATGAAGAAAGGGATATTCCGGAACGCTCATGGAATTCAGGCAATGAATGG
ATTACCGACTTTGTTGGGAAGACGGTGTGGTTTGTCCCTAGCATCAAAGCCGGAAATGACATAGCAAACT
GCCTGCGGAAAAATGGAAAAAAGGTCATCCAACTTAGTAGGAAGACTTTTGATACAGAATATCAAAAGAC
CAGACTGAATGATTGGGACTTCGTGGTGACAACAGACATTTCAGAAATGGGAGCTAACTTTAAAGCAGAT
AGAGTGATTGACCCAAGAAGATGTCTCAAGCCAGTAATTTTGACAGATGGACCCGAGCGAGTGATCCTGG
CTGGACCAATGCCAGTCACCGCAGCGAGCGCTGCGCAAAGGAGAGGGAGAGTTGGCAGGAACCCACAAAA
AGAAAATGACCAGTACATATTCACGGGCCAGCCTCTCAACAATGACGAAGACCATGCTCACTGGACAGAA
GCAAAAATGCTGCTAGACAATATCAATACACCAGAAGGGATCATACCAGCTCTCTTTGAACCAGAGAGGG
AGAAGTCAGCCGCTATAGACGGTGAATACCGCCTGAAGGGTGAGTCCAGGAAGACCTTCGTGGAACTCAT
GAGGAGGGGTGACCTCCCAGTTTGGCTAGCCCATAAAGTAGCCTCAGAAGGGATCAAATACACAGATAGA
AAATGGTGCTTTGATGGAGAACGCAATAACCAAATTTTAGAGGAGAACATGGATGTGGAAATCTGGACAA
AGGAAGGAGAAAGGAAAAAATTGAGACCTAGGTGGCTTGATGCCCGCACTTATTCAGATCCCTTAGCACT
CAAGGAATTCAAGGATTTTGCAGCTGGCAGAAAGTCAATCGCCCTTGATCTTGTGACAGAAATAGGAAGA
GTGCCTTCACACTTAGCCTACAGAACGAGAAACGCCCTGGACAATTTGGTGATGCTGCACACGTCAGAAC
ATGGCGGTAGGGCCTACAGGCATGCAGTGGAGGAACTGCCAGAAACAATGGAAACACTCCTACTCTTGGG
ACTCATGATCTTATTAACAGGTGGAGCAATGCTTTTCTTGATATCAGGTAAAGGGATTGGAAAGACTTCA
ATAGGACTCATTTGTGTTATTGTTTCCAGTGGCATGTTATGGATGGCTGATGTCCCACTTCAATGGATCG
CGTCGGCTATAGTCCTGGAATTTTTCATGATGGTGTTACTCATACCAGAACCAGAAAAACAAAGAACTCC
CCAAGACAACCAACTCGCATATGTCGTGATAGGCATACTCACACTGGCCGCGATAGTAGCAGCTAATGAA
ATGGGATTGCTGGAAACTACAAAGAGAGATTTAGGAATGTCCAAAGAACCAGGCGTTGTTTCTCCAACCA
GCTATTTAGATGTAGACTTGCACCCAGCATCAGCCTGGACATTGTACGCCGTGGCCACAACAGTAATAAC
ACCAATGTTGAGACATACCATAGAGAATTCCACAGCAAATGTGTCCCTGGCAGCCATAGCTAACCAGGCA
GTGGTCCTGATGGGTTTAGACAAAGGATGGCCAATATCGAAAATGGACCTAGGCGTGCCGCTACTGGCAC
TGGGCTGCTATTCACAAGTGAACCCACTGACTCTCACAGCGGCAGTACTTCTGCTAGTCACACATTATGC
CATTATAGGTCCAGGATTGCAGGCTAAAGCCACTCGTGAAGCTCAAAAAAGAACAGCTGCTGGAATAATG
AAGAATCCAACGGTGGATGGGATAATGACAATAGACCTAGATCCTGTAATATACGATTCAAAATTCGAAA
AGCAATTAGGACAGGTCATGCTCCTGGTTCTGTGTGCAGTTCAACTTTTGTTAATGAGAACATCATGGGC
CTTGTGTGAAGCTCTAACCCTAGCCACAGGACCAATAACAACACTTTGGGAAGGATCACCTGGAAAGTTT
TGGAACACCACGATAGCTGTTTCCATGGCTAACATCTTTAGAGGGAGCTACTTAGCAGGAGCTGGGCTTG
CTTTTTCTATCATGAAATCAGTTGGAACAGGAAGGAGAGGAACGGGGTCACAAGGCGAAACCTTAGGAGA
AAAGTGGAAAAAGAAATTAAATCAGTTATCCCGGAAAGAGTTTGACCTTTACAAGAAATCTGGAATCACT
GAAGTGGATAGAACAGAAGCCAAAGAAGGGTTGAAAAGAGGAGAAACAACACATCATGCCGTGTCCAGAG
GTAGCGCAAAACTTCAATGGTTCGTGGAGAGAAACATGGTCATTCCCGAAGGAAGAGTCATAGACTTAGG
CTGTGGAAGAGGAGGCTGGTCATATTACTGCGCAGGACTAAAAAAAGTTACGGAAGTGCGAGGATACACA
AAAGGCGGCCCAGGACACGAAGAACCAGTGCCTATGTCTACATACGGATGGAACATAGTCAAGTTAATGA
GTGGAAAGGACGTGTTTTATCTTCCACCTGAGAAGTGTGACACCCTATTGTGTGACATTGGAGAATCTTC
ACCAAGCCCAACAGTGGAAGAAAGCAGAACTATAAGAGTTTTGAAGATGGTTGAGCCATGGTTAAAAAAC
AACCAGTTTTGCATTAAAGTATTAAACCCTTACATGCCAACTGTGATTGAGCACCTAGAAAGACTACAAA
GAAAACATGGAGGAATGCTTGTGAGAAACCCACTCTCACGAAACTCCACGCATGAAATGTACTGGATATC
CAATGGTACCGGCAACATCGTCTCTTCAGTCAACATGGTATCCAGGTTGCTGCTGAACAGATTTACGATG
ACACACAGGAGACCCACCATAGAGAAAGATGTGGATTTGGGAGCAGGAACTCGACATGTCAATGCGGAAC
CAGAAACACCCAACATGGACGTCATTGGAGATAGAATAAAAAGGATCAAGGAGGAGCATAGTTCAACATG
GCACTATGATGATGAAAATCCTTACAAAACGTGGGCTTACCATGGATCCTATGAAGTCAAGGCCACAGGC
TCAGCCTCCTCCATGATAAATGGAGTCGTGAAACTCCTCACAAAACCATGGGATGTGGTTCCCATGGTGA
CACAGATGGCAATGACAGATACAACTCCATTTGGGCAGCAAAGAGTTTTCAAAGAGAAAGTGGACACCAG
GACACCCAGGCCCATGCCAGGGACAAGAAAGGTTATGGAGATTACAGCGGAATGGCTTTGGAGAACCCTG
GGAAGGAACAAAAAACCCAGATTGTGCACAAGGGAAGAGTTCACGAAAAAGGTCAGAACCAACGCGGCTA
TGGGAGCTGTTTTCACAGAGGAGAACCAATGGGATAGTGCGAGAGCTGCTGTGGAGGACGAGGAATTCTG
GAAACTTGTGGATAGAGAACGTGAACTCCACAAACTGGGCAAGTGTGGAAGCTGCGTCTACAACATGATG
GGCAAGAGAGAGAAGAAACTTGGAGAGTTTGGCAAAGCAAAAGGCAGTAGAGCCATATGGTACATGTGGT
TGGGAGCCAGGTACCTTGAGTTCGAAGCACTCGGATTTTTAAATGAAGACCACTGGTTCTCGCGTGAAAA
CTCTTACAGTGGAGTAGAAGGAGAAGGACTGCACAAGCTGGGATACATTTTAAGAGATATTTCTAAGATA
CCCGGAGGAGCCATGTATGCTGATGACACAGCTGGTTGGGACACAAGAATAACAGAAGATGACCTGCACA
ATGAGGAAAAAATCACACAGCAAATGGACCCTGAACACAGACAATTAGCGAACGCCATATTTAAGCTCAC
ATACCAAAACAAGGTAGTCAAAGTTCAACGACCAACTCCAAAAGGCACGGTAATGGACATCATATCTAGG
AAAGACCAAAGAGGCAGTGGACAGGTGGGGACTTATGGTCTGAACACATTCACCAACATGGAAGCCCAGT
TAGTCAGACAGATGGAAGGAGAAGGCGTGTTGTCGAAGGCAGACCTCGAGAACCCTCATCAGCTAGAGAA
GAAAATCACACAATGGTTGGAAACCAAAGGAGTGGAGAGATTAAAAAGAATGGCCATCAGCGGGGATGAT
TGCGTGGTGAAACCGATCGATGACAGGTTTGCCAATGCCCTGCTTGCCCTGAATGACATGGGAAAGGTTA
GGAAGGATATACCTCAATGGCAGCCATCAAAAGGATGGCATGATTGGCAACAGGTCCCTTTCTGCTCCCA
CCACTTTCACGAACTGATCATGAAAGATGGAAGAAAGTTGGTGGTTCCCTGCAGACCCCAGGACGAACTA
ATAGGAAGGGCGAGAATTTCTCAAGGAGCAGGATGGAGCCTTAAAGAAACTGCATGTCTAGGGAAAGCTT
ACGCTCAAATGTGGAGTCTCATGTACTTTCACAGAAGAGATCTTAGACTAGCATCCAACGCCATTTGCTC
AGCAGTACCAGTCCATTGGGTCCCTACAAGCAGAACGACATGGTCTATTCACGCTCACCATCAGTGGATG
ACTACAGAAGACATGCTTACTGTCTGGAACAGGGTGTGGATAGAGGACAATCCATGGATGGAAGACAAAA
CTCCAGTCACAACCTGGGAAGATGTTCCATACCTAGGGAAGAGAGAAGATCAATGGTGCGGATCACTCAT
TGGTCTCACTTCCAGAGCAACCTGGGCCCAGAACATACTCACAGCAATCCAACAGGTGAGAAGCCTTATA
GGCGATGAAGAATTTCTGGACTACATGCCTTCGATGAAGAGATTCAGGAAGGAGGAGGAGTCAGAGGGAG
CCATCTGGTAAACAAAGG

>AF459606.1 Dengue virus type 1 isolate BC119/MERIDA94 premembrane (prM) gene, partial cds
TTCCATTTGACCACACGAGGGGGAGAACCACACATGATAGTTAGTAAGCAGGAAAGAGGAAAGTCACTCT
TGTTTAAGACCTCTGCAGGTGTCAATATGTGCACTCTTATTGCGATGGATTTGGGAGAGTTATGTGAGGA
CACAATGACCTACAAATGCCCCAGGATCACTGAGGCGGAACCAGATGACGTTGACTGCTGGTGCAATGCC
ACAGACACATGGGTGACCTATGGGACGTGTTCTCAAACCGGCGAACACCGACGAGACAAACGTTCCGTAG
CACTGGCCCCACACGTGGGACTTGGTCTAGAAACAAGAACCGAA

>GU211634.1 Dengue virus 2 isolate MD847 polyprotein gene, partial cds
TGGATGACGACGGAAGACATGCTGACAGTCTGGAACAGGGTGTGGATCCAAGAAAACCCATGGATGGAAG
ACAAAACTCCAGTGGAGTCA

>JN196578.1 Dengue virus 2 isolate SG(EHI)D2/0441Y09 envelope protein gene, partial cds
ATGCGTTGTATAGGAATATCAAATAGAGACTTTGTGGAAGGGGTTTCAGGAGGAAGCTGGGTTGATATAG
TCTTGGAACATGGAAGCTGTGTGACGACGATGGCGAAAAATAAACCAACATTGGATTTTGAACTGATAAA
AACAGAAGCCAAACATCCCGCCACTCTAAGGAAGTATTGTGTAGAGGCAAAGCTGACCAACACAACAACA
GCATCTCGCTGCCCAACACAAGGAGAACCTAGCCTAAATGAAGAACAGGACAAAAGATTCGTCTGCAAAC
ACTCCATGGTAGACAGAGGATGGGGAAATGGATGCGGATTATTTGGAAAGGGAGGCATCGTGACCTGTGC
AATGTTCACATGCAAAAAGAACATGGAAGGAAAAGTCGTGCAACCAGAAAACTTGGAGTACACCATCGTG
ATAACACCTCACTCAGGGGAAGAGAATGCAGTCGGAAATGACACAGGAAAACATGGCAAGGAAATTAAAG
TAACACCACAGAGTTCCATCACAGAAGCAGAACTAACAGGCTATGGCACTGTCACGATGGAATGCTCTCC
GAGAACGGGCCTCGACTTCAATGAGATGGTGTTGCTGCAAATGGAAAACAAGGCTTGGCTGGTGCACAGG
CAATGGTTCTTAGACCTGCCGTTACCATGGCTGCCCGGAGCAGACACACAAGGATCAAATTGGATACAGA
AGGAGACACTGGTCACTTTCAAAAATCCCCATGCAAAGAAACAGGATGTTGTTGTTTTAGGATCCCAAGA
AGGGGCCATGCACACGGCACTCACAGGGGCCACGGAAATCCAGATGTCATCAGGAAACTTACTGTTCACA
GGACATCTTAAGTGCAGGCTGAGAATGGACAAACTACAGCTCAAAGGAATGTCATATTCCATGTGTACAG
GAAAGTTCAAAGTTGTGAAAGAAATAGCAGAAACACAACATGGAACAATAGTTATTAGAGTACAATATGA
AGGGGACGGTTCTCCGTGCAAGATCCCTTTTGAAATAATGGACTTGGAAAAAAGGCATGTCTTAGGTCGC
TTGATTACAGTCAACCCAATTGTCACAGAAAAAGACAGCCCAGTCAACATAGAAGCAGAACCTCCATTTG
GAGACAGCTACATCATTATAGGAGTAGAACCGGGACAACTGAAGCTCAGCTGGTTTAAGAAAGGAAGCTC
TATTGGCCAAATGTTTGAGACAACAATGAGAGGAGCGAAGAGAATGGCCATTTTAGGTGACACAGCTTGG
GATTTTGGATCCCTGGGAGGAGTGTTCACATCTATAGGAAAGGCCCTCCACCAAGTCTTTGGAGCTATCT
ATGGGGCTGCCTTCAGTGGGGTTTCATGGACTATGAAAATCCTCATAGGAGTCGTCATCACATGGATAGG
AATGAATTCACGCAGCACCTCACTGTCTGTGTCACTAGTATTAGTGGGGGTCGTGACATTGTATTTGGGA
GTTATGGTGCAGGCC

>KM203204.1 Aedes aegypti haplotype 65 cytochrome c oxidase subunit I (COI) gene, partial cds; mitochondrial
CATGCATTTATTATAATTTTCTTTATAGTAATACCAATTATAATTGGAGGATTTGGAAATTGATTAGTTC
CTTTAATATTAGGAGCCCCTGATATAGCCTTTCCTCTAATAAATAATATAAGTTTTTGAATACTACCTCC
TTCATTGACTCTTCTATTATCAAGCTCAATAGTAGAAAATGGGGCAGGAACTGGGTGAACAGTTTATCCT
CCTCTCTCTTCAGGAACAGCTCATGCTGGAGCTTCTGTTGATTTAGCTATTTTTTCTCTTCATTTAGCTG
GAATTTCCTCAATTTTAGGGGCAGTAAATTTTATTACAACTGTAATTAATATACGATCGTCAGGAATTAC
TTTAGATCGACTACCTTTATTTGTTTGATCTGTAGTTATTACAGCTATCTTATTACTTCTTTCTCTTCCT
GTTTTAGCTGGAGCTATTACTATGTTATTAACAGACCGAAACTTAAATACATCTTTCTTTGATCCAATCG
GAGGAGGAGATCCTATTTTATACCAACACTTATTCTGATTCTTTGGACACCCAGAAGTTTATATTTTAAT
TTTACCCGGATTTGGAATAATTTCTCATATTATTACTCAAGAAAGTGGAAAAAAGGAAACATTTGGAACT
TTAGGAATAATTTATGCTATATTAACAATTGGATTATTGGGATTTATTGTTTGAGCTCATCATATATTTA
CAGTAGGTATAGACGTAGATACTCGAGCTTATTTTACTTCAGCAACTATAATTATTGCTGTTCCTACAGG
AATTAAAATTTTTAGTTGATTAGCAACTTTACACGGAACTCAATTAACATATAGTCCA

>JF274207.1 Dengue virus 1 isolate BKK2 polyprotein gene, partial cds; and 3' UTR
TGGAACAGAGTGTGGATAGAGGAAAACCCATGGATGGAGGACAAAACCCGTATATCCAGTTGGGAAGATG
TTCCATATCTAGGAAAAAGGGAAGATCAATGGTGTGGATCTCTGATAGGCTTAACAGCAAGGGCCACCTG
GGCCACCAACATACAAGTGGCCATAAACCAAGTGAGAAGACTAATTGGGAATGAGAATTATTCAGATTAC
ATGACATCAATGAAGAGATTCAAGAACGAGAGTGAACCCGAAGGGGCACTCTGGTGAGCCAACACACTTA
CAAAATAAAGGAAAATAAGAAATCAAACAAGGCAAGAAGTCAGGCCGGATTAAGCCATAGTACGGTAAGA
GCTATGCTGCCTGTGAGCCCCGTCTAAGGACGGAAAGATCAGCC

>JQ650043.1 Dengue virus 2 isolate WF98/111298-5002 envelope protein gene, partial cds
ATGCGTTGCATAGGAATATCAAATAGAGACTTTGTGGAAGGGGTTTCAGGAGGAAGCTGGGTTGACATAG
TCTTAGAACATGGAAGCTGTGTGACGACGATGGCGAAAAATAAACCAACATTGGATTTTGAACTGATAAA
AACAGAAGCTAAACATCCCGCCACTCTAAGGAAGTATTGTATAGAGGCAAAGCTGACCAACACAACAACA
GCATCTCGCTGCCCAACACAAGGAGAACCTAGCCTAAATGAAGAACAGGACAAAAGGTTTGTCTGCAAAC
ACTCCATGGTAGACAGAGGATGGGGAAATGGATGCGGATTATTTGGAAAGGGAGGCATCGTGACCTGTGC
AATGTTTACATGCAAAAAGAACATGGAAGGAAAAGTCGTGCAACCAGAAAACTTGGAGTACACCATTGTG
ATAACACCTCACTCAGGGGAAGAGAATGCAGTCGGAAATGACACAGGAAAACACGGCAAGGAAGTTAAAG
TAACACCACAGAGTTCCATCACAGAAGCAGAACTAACAGGCTATGGCACTGTCACGATGGAATGCTCTCC
GAGAACGGGCCTCGACTTCAATGAGATGGTGTTGCTGCAAATGGAAAACAAGGCTTGGCTGGTGCACAGG
CAATGGTTCTTAGACCTGCCGTTACCATGGCTGCCCGGAGCAGACACACAAGGATCAAATTGGATACAGA
AGGAGACACTGGTCACTTTCAAAAATCCCCATGCGAAGAAACAGGATGTTGTTGTTTTAGGATCCCAAGA
AGGGGCTATGCACACAGCACTCACAGGGGCCACGGAAATCCAGATGTCATCAGGAAACCTACTGTTCACA
GGACATCTCAAGTGTAGGCTGAGAATGGACAAACTACAGCTCAAAGGAATGTCATATTCTATGTGTACAG
GAAAGTTTAAAGTTGTGAAGGAAATAGCAGAAACACAACATGGAACAATAGTTATCAGAGTACAATATGA
AGGGGACGGTTCTCCGTGCAAGATCCCTTTTGAAATAATGGATTTGGAAAAAAGACATGTCTTAGGTCGC
TTGATTACAGTCAACCCAATTGTTACAGAAAAAGACAGCCCAGTCAACATAGAAGCAGAACCTCCATTCG
GAGACAGCTACGTCATTATAGGAGTAGAACCGGGACAATTGAAGCTCAACTGGTTTAAGAAAGGAAGTTC
TATTGGCCAAATGTTTGAGACAACAATGAGAGGAGCGAAAAGAATGGCCATTTTAGGTGACACAGCTTGG
GATTTTGGATCCCTGGGAGGAGTGTTCACATCTATAGGAAAGGCCCTCCACCAAGTCTTTGGAGCAATCT
ATGGGGCTGCCTTCAGTGGGGTTTCATGGACTATGAAAATCCTCATAGGAGTCGTCATCACATGGATAGG
AATGAATTCACGCAGTACCTCACTGTCTGTGTCACTAGTATTAGTGGGGGTCGTAACATTGTACCTGGGA
GTCATGGTGCAGGCC

>JQ655090.1 Dengue virus 1 isolate NC10/030510-841 envelope protein gene, complete cds
ATGCGGTGTGTGGGAATAGGAAACAGAGACTTCGTGGAAGGACTGTCAGGAGCTACGTGGGTGGATGTAG
TTCTGGAACATGGAAGTTGCGTCACTACCATGGCAAAAGACAAACCAACACTGGACATTGAACTCCTGAA
GACGGAGGTCACAAACCCTGCCGTCCTGCGCAAACTATGTATAGAAGCTAAAATATCAAATACTACCACT
GACTCGAGATGTCCGACACAAGGAGAAGCCACGCTGGTGGAAGAACAAGACACGAACTTTGTGTGTCGAC
GAACATTCGTTGACAGAGGCTGGGGCAATGGTTGTGGACTATTCGGAAAGGGTAGCTTAATAACGTGTGC
TAAGTTTAAGTGTGTGACAAAATTGGAAGGAAAGATAGTCCAATATGAAAACTTAAAATATTCTGTGATC
GTTACTGTCCACACTGGAGACCAGCACCAAGTTGGAAATGAGACCACAGAACATGGAACAATTGCAACCA
TAACACCCCAAGCTCCCACGTCGGAAATACAACTGACAGACTACGGAGCTCTAACACTGGATTGTTCACC
TAGAACAGGGCTAGACTTTAATGAGATGGTGTTGCTGACAATGAAAGAAAAATCATGGCTCGTCCACAAA
CAATGGTTTCTAGACTTACCACTGCCTTGGACCACAGGGGCCTCAACGTCCCAAGAGACTTGGAACAGAC
AAGACTTGCTGGTCACGTTTAAGACAGCTCATGCAAAGAAGCAGGAAGTAGTCGTACTAGGATCACAAGA
AGGAGCAATGCACACTGCGTTGACTGGAGCGACAGAAATCCAAACGTCTGGAACGACAACAATTTTTGCA
GGCCACCTGAAATGCAGATTAAAAATGGACAAACTAACTCTAAAAGGAATATCATATGTAATGTGCACAG
GCTCATTCAAGTTAGAGAAGGAAGTGGCTGAGACCCAGCATGGAACTGTTCTAGTACAGGTCAAATACGA
AGGAACAGATGCACCATGCAAGATCCCCTTCTCGTCCCAAGATGAGAAGGGAGTAACCCAGAATGGGAGA
TTGGTAACAGCCAACCCCATAGTCACTGACAAAGAAAGACCAGTCAACATTGAAGCGGAGCCACCCTTTG
GTGAGAGCTACATCGTGGTAGGAGCAGGTGAAAAAGCTTTGAAACTAAGTTGGTTCAAGAAGGGAAGCAG
TATAGGGAAAATGTTTGAAGCAACTGCCCGTGGAGCACGAAGGATGGCCATCCTGGGAGACACCGCATGG
GACTTCGGCTCCATAGGAGGAGTGTTCACGTCTGTGGGAAAACTGGTACACCAGATCTTTGGAACTGCGT
ATGGAGTTTTGTTCAGCGGTGTTTCTTGGACCATGAAAATAGGAATAGGGATTCTGCTGACATGGCTGGG
ATTAAACTCAAGGAGTACGTCTCTTTCAATGACGTGTATCGCAGTTGGCATGGTCACACTGTACCTAGGA
GTCATGGTCCAGGCG

>FJ502908.1 Dengue virus 2 strain CNM387VI03 envelope protein (E) gene, partial cds
ATTTTGGATCCCTGGGAGGAGTGTTTACATCTATAGGAAAGGCTCTCCACCAAGTTTTCGGAGCAATCTA
TGGGGCTGCTTTTAGTGGGGTCTCATGGACTATGAAAATCCTTATAGGAGTCATCATCACATGGATAGGA
ATGAATTCACGTAGCACCTCACTGTCTGTGTCGCTAGTATTGGTGGGAGTCGTGACACTGTACCTGGGAG
CTATGGTGC

>L10050.1 Dengue virus Type 2 (clone SL629) envelope glycoprotein (E) mRNA, partial cds
ATGCGTTGTATAGGAATATCAAATAGAGATTTCGTGGAAGGGGTTTCAGGAGGAAGCTCGGTTGACATAG
TCTTAGAACATGGAAGCTGTGTGACAACGATGGCAAAAAACAAACCAACATTGGATTTTGAACTGATAAA
AACAGAAGCCAAGCAGCCTGCCACCCTAAGGAAGTACTGTATAGAGGCCAAGCTGACCAACACAACAACA
GCATCTCGTTGCCCAACACAAGGGGAACCCAGCCTAAATGAAGAGCAGGACAAAAGGTTCGTCTGCAAAC
ATTCCATGGTAGACAGAGGATGGGGAAATGGATGCGGATTATTTGGAAAAGGAGGCATCGTGACCTGTGC
TATGTTCACATGCAAAAAGAACATGGAAGGAAAAGTCGTGCAACCAGAAAACTTGGAATACACCATTGTG
ATAACACCTCACTCAGGGGAAGAGAATGCAGTCGGAAATGACACAGGAAAACATGGCAAAGAAATCAAAG
TAACACCACAGAGTTCCATCACAGAAGCAGAACTGACAGGCTATGGCACTGTCACGATGGAGTGCTCTCC
GAGAACGGGCCTCGACTTCAATGAGATGGTGTTGCTGCAAATGGAAAACAAAGCTTGGCTGGTGCATAGG
CAATGGTTCTTAGACCTGCCGTTACCATGGTTGCCCGGAGCGGACACACAAGGATCAAATTGGATACAGA
AGGAGACACTGGTCACTTTCAAGAATCCCCATGCAAAGAAACAGGATGTTGTTGTTTTAGGATCCCAAGA
AGGGGCTATGCATACAGCACTTACAGGGGCCACGGAAATCCAGATGTCATCAGGAAACCTACTGTTCACA
GGACACCTCAAGTGCAGGCTGAGAATGGACAAACTACAGCTCAAAGGGATGTCATACTCTATGTGTACAG
GAAAGTTTAAGGTTGTGAAGGAAATAGCAGAAACACAACATGGAACAATAGTTATCAGAGTGCAATATGA
AGGGGATGGTTCTCCATGTAAAATCCCTTTTGAGATTATGGATTTGGAAAAAAGACATGTCTTAGGCCGC
CTGATTACAGTCAACCCAATTGTTACAGAAAAAGACAGCCCAGTCAACATAGAGGCAGAACCTCCATTCG
GAGACAGCTACATCATTATAGGAGTAGAACCGGGACAACTGAAGCTCAGCTGGTTTAAGAAAGGAAGCTC
AATCGGCCAAATGTTTGAGACAACAATGAGAGGAGCGAAAACAATGGCCATTTTGGGTGACACAGCCTGG
GATTTTGGATCCCTGGGAGGAGTGTTCACATCTATAGGAAAGGCTCTCCACCAAGTTTTTGGAGCTATCT
ATGGGGCTGCCTTCAGTGGGGTCTCATGGACTATGAAAATCCTCATAGGAGTTGTCATCACATGGATAGG
AATGAATTCACGCAGCACCTCACTGTCTGTGTCATTAGTATTAGTGGGAGTCGTGACATTGTATTTGGGA
GTTATGGTGCAGGCC

>DQ323037.1 Dengue virus type 3 isolate DEL61/2004 polyprotein gene, partial cds
CAAGAACAGTTTCGACTCGGAAGCTTGCTTAACGTAGTGCTAACAGTTTTTTATTAGAGAGCAGATCTCT
GATGAACAACCAACGGAAGAAGACGGGAAAACCGTCTATCAATATGCTGAAACGCGTGAGAAACCGTGTG
TCAACTGGATCACAGTTGGCGAAGAGATTCTCAAAAGGATTGCTGAACGGCCAGGGACCAATGAAATTGG
TCATGGCGTTCATAGCCTTCCTTAGATTTCTGGCCATTCCACCAACAGCAGGAGTTTTGGCCAGATGGGG
AACCTTCAAGAAGTCGGGGGCCATTAAGGTCCTGAAAGGCTTCAAGAAGGAGATTTCAAACATGTTGAGC
ATAATCAACAAACGGAAAAAGACGTCGCTCTGTCTCATGATGATATTGCCAGCAGCACTTGCTTTCCACT
TGACTTCACGAGATGGAGAGCCGCGCATGATTGTGGGGAAGAATGAAAGAGGAAAATCCCTACTTTTTAA
GACAGCCTCTGGAATCAACATGTGCACACTCATAGCCATGGACTTGGGAGAGATGTGTGATGACACGGTC
ACTTACAAATGCCCCCACATTACCGAAGTG

>JN415532.1 Dengue virus 1 isolate Townsville 2009 envelope protein gene, partial cds
ATGCGGTGCGTGGGAATAGGCAACAGAGACTTCGTGGAAGGACTGTCAGGAGCTACGTGGGTGGATGTGG
TACTGGAGCATGGAAGTTGTGTTACTACCATGGCAAAAGACAAACCAACACTGGATATTGAACTCTTAAA
AACGGAGGTCACAAACCCAGCCGTCCTGCGCAAACTGTGCATTGAAGCCAAAATATCAAATACCACCACC
GATTCGAGATGTCCAACACAAGGAGAAGCCACGCTGGTGGAAGAACAAGACACGAACTTTGTGTGTCGAC
GAACGTTCGTGGACAGAGGCTGGGGCAATGGTTGTGGGCTATTCGGAAAAGGCAGCTTAATAACATGTGC
TAAGTTTAAGTGTGTGACAAAACTGGAAGGAAAGATAGTCCAATATGAAAATTTAAAATATTCAGTGATA
GTCACCGTCCACACTGGAGACCAGCACCAAGTTGGAAATGAGACTACAGAACATGGAACAACTGCAACCA
TAACACCTCAAGCTCCCACGTCGGAAATACAGCTAACAGACTACGGAGCTCTAACACTGGATTGTTCACC
CAGAACAGGGCTAGACTTTAATGAGATGGTGTTGTTGACGATGAAAGAAAAATCATGGCTCGTCCACAAA
CAATGGTTTCTGGACTTACCGCTGCCTTGGACCTCAGGGGCTTCAACATCCCAAGAGACTTGGAATAGAC
AAGACTTGCTGGTCACATTCAAGACAGCTCATGCAAAGAAGCAGGAAGTAGTTGTACTAGGATCACAAGA
AGGAGCGATGCACACTGCGTTGACTGGAGCGACAGAAATCCAAACGTCTGGAACGACAACAATTTTCGCA
GGACACCTGAAATGCAGACTGAAAATGGATAAACTGACTTTAAAAGGGGTATCATATGTAATGTGCACAG
GCTCATTCAAGCTAGAAAAGGAAGTGGCTGAGACCCAACATGGAACCGTTCTAGTGCAGGTTAAGTACGA
AGGAACAGATGCACCATGTAAGATCCCCTTCTCATCCCAAGATGAGAGGGGAGTTATCCAGAATGGGAGA
TTGATAACAGCCAACCCCATAGTCACTGACAAAGAAAAACCAGTTAACATCGAGGCGGAGCCACCTTTTG
GCGAGAGCTACATCGTGGTAGGAGTAGGTGAAAAAGCTTTGAAACTAAGCTGGTTCAAGAAGGGAAGCAG
TATAGGGAAAATGTTTGAAGCAACTGCCCGTGGAGCACGAAGGATGGCCATCCTGGGAGACACTGCATGG
GACTTTGGTTCTATAGGAGGAGTGTTCACGTCCGTGGGAAAACTGGTACACCAGATTTTTGGAACTGCGT
ATGGAGTCTTGTTCAGCGGTGTTTCTTGGACCATGAAAATAGGAATAGGGATTCTGCTGACATGGTTAGG
GTTAAATTCAAGGAGCACATCCCTTTCAATGACGTGTATCGCAGTTGGCATGGTTACACTGTACCTAGGA
GTCATGGTTCAGGCG

>KX768363.1 Dengue virus 1 isolate HNRG107955 envelope protein gene, partial cds
ATGCGATGCGTGGGAATAGGCAATAGAGACTTCGTTGAAGGACTGTCAGGAGCAACGTGGGTGGACGTGG
TACTGGAGCATGGAAGCTGCGTCACCACCATGGCAAAAAACAAACCAACATTGGACATTGAACTCTTGAA
AACGGAGGTCACGAACCCTGCCGTCCTGCGCAAACTGTGCATTGAAGCTAAAATATCAAACACCACCACC
GATTCAAGATGTCCAACACAAGGAGAAGCCACACTGGTGGAAGAACAAGACGCGAACTTTGTGTGTCGAC
GGACGTTCGTGGACAGAGGCTGGGGCAATGGCTGCGGACTATTTGGAAAAGGAAGTCTACTGACGTGTGC
TAAGTTCAAGTGTGTGACAAAACTAGAAGGAAAGATAGTTCAATATGAAAACTTAAAATATTCAGTGATA
GTCACTGTCCACACTGGGGACCAACACCAGGTGGGAAACGAGACTACAGAACATGGAACAATTGCAACCA
TAACACCTCAAGCTCCTACGTCGGAAATACAGCTGACCGACTACGGAGCCCTCACATTGGACTGCTCACC
TAGAACTGGGCTGGACTTTAATGAGATGGTGCTACTGACAATGAAAGAAAAATCATGGCTTGTCCACAAA
CAATGGTTTCTAGACTTACCACTGCCTTGGACTTCGGGAGCTTCAACATCCCAAGAGACTTGGAACAGAC
AAGATTTGCTGGTCACATTCAAGACAGCTCATGCAAAGAAACAGGAAGTAGTCGTGCTGGGATCACAGGA
AGGAGCAATGCACACTGCGCTGACTGGGGCGACAGAAATCCAGACGTCAGGAACGACAACAATTTTTGCG
GGACACCTGAAATGTAGACTAAAAATGGACAAACTGACTTTAAAAGGGATGTCATATGTGATGTGCACAG
GCTCATTTAAGCTAGAGAAGGAAGTGGCTGAGACCCAGCATGGAACTGTTTTAGTGCAGGTTAAATACGA
AGGAACAGATGCACCATGCAAGATCCCTTTTTTGACCCAAGATGAGAAAGGAGTGACCCAGAATGGGAGA
TTGATAACAGCTAATCCTATAGTTACTGATAAAGAAAAACCAGTCAACATTGAGACAGAACCACCTTTTG
GTGAGAGCTACATCGTGGTAGGGGCAGGTGAAAAAGCTTTGAAACTAAGCTGGTTCAAGAAAGGAAGCAG
CATAGGGAAAATGTTCGAAGCAACCGCCCGAGGAGCACGAAGGATGGCCATCCTGGGAGACACTGCATGG
GACTTCGGCTCTATAGGAGGATTGTTCACGTCTGTGGGAAAATTGATACACCAGGTTTTTGGAACTGCAT
ATGGGGTTCTGTTCAGCGGTGTTTCTTGGACCATGAAAATAGGAATAGGGATTCTGCTGACATGGTTGGG
ATTAAATTCAAGGAGCACGTCACTTTCAATGACGTGCATTGCAGTTGGTATGGTCACACTGTACCTAGGA
GTCATGGTTCAAGCG

>HV743704.1 JP 2012504955-A/52: Dengue Virus Neutralizing Antibodies and Uses Thereof
GACATCCTCATGACCCAGTCTCCATCTTTCGTGTCTGCATCTGTAGGAGACAGAGTCACCATCACTTGTC
GGGCGAGTCAGGGTATTAGCAACTGGTTAGCCTGGTATCAGCAGAAACCAGGGAAAGCCCCTAACCTCCT
GATCTCTGCTGCATCCAGTTTGCAAAGTGGGGTCCCATCAAGGTTCAGCGGCAGTGGATCTGGGACAGAT
TTCACTCTCACCATCAGCAGCCTGCAGCCTGAAGATTTTGCAACTTACTTTTGTCAGCAGGCTAACAGTT
TCCCTCCGACGTTCGGCCAAGGGACCAAGGTGGAAAGCAAAC

>GZ597584.1 Sequence 37 from patent US 8318147
ATGGGCCCTGTCCCCACTTCCAAGCCCACCACAACTGGGAAGGGCTGCCACATTGGCAGGTTCAAATCTC
TGTCACCACAGGAGCTAGCGAGCTTCAAGAAGGCCAGGGACGCCTTGGAAGAGTCACTCAAGCTGAAAAA
CTGGAGTTGCAGCTCTCCTGTCTTCCCCGGGAATTGGGACCTGAGGCTTCTCCAGGTGAGGGAGCGCCCT
GTGGCCTTGGAGGCTGAGCTGGCCCTGACGCTGAAGGTCCTGGAGGCCGCTGCTGGCCCAGCCCTGGAGG
ACGTCCTAGACCAGCCCCTTCACACCCTGCACCACATCCTCTCCCAGCTCCAGGCCTGTATCCAGCCTCA
GCCCACAGCAGGGCCCAGGCCCCGGGGCCGCCTCCACCACTGGCTGCACCGGCTCCAGGAGGCCCCCAAA
AAGGAGTCCGCTGGCTGCCTGGAGGCATCTGTCACCTTCAACCTCTTCCGCCTCCTCACGCGAGACCTCA
AATATGTGGCCGATGGGAACCTGTGTCTGAGAACGTCAACCCACCCTGAGTCCACCTGACACCCCACACC
TTATTTATGCGCTGAGCCCTACTCCTTCCTTAATTTATTTCCTCTCACCCTTTATTTATGA

>JN376782.1 Dengue virus 1 isolate BTr-M-1258/07 envelope protein gene, partial cds
ATGCGATGTGTGGGAATAGGCAGCAGGGACTTCGTGGAAGGACTGTCAGGAGCAACTTGGGTAGATGTGG
TACTGGAACATGGAAGTTGCGTCACCACCATGGCAAAAGACAAACCAACATTGGACATTGAACTCTTGAA
GACGGAAGTCACAAACCCTGCCGTCCTGCGTAAACTGTGCATTGAAGCTAAAATATCAAACACCACCACT
GACTCAAGATGTCCAACACAAGGAGAAGCCACACTGGTGGAAGAACAAGACGCGAACTTTGTGTGTCGAC
GAACGTTTGTGGACAGAGGCTGGGGCAATGGATGTGGGCTCTTCGGAAAAGGAAGCCTAATAACGTGTGC
CAAGTTCAAGTGTGTTACAAAACTGGAAGGAAAGATAGTTCAATATGAAAACTTGAAATATTCAGTAATA
GTCACCGTCCACACTGGAGACCAGCACCAGGTGGGAAATGAAAGCACAGAACATGGGACAACTGCAACTA
TAACACCTCAAGCTCCTTCGACGGAAATACAGCTGACCGACTACGGAGCTCTTACATTGGATTGTTCACC
TAGAACAGGACTAGACTTTAATGAAATGGTGTTGTTGACAATGAAAGAAAAATCATGGCTAGTCCACAAA
CAATGGTTTCTAGACCTACCACTGCCTTGGACCTCGGGAGCTTCAACATCACAAGAGACTTGGAACAGAA
AAGATTTGCTGGTGACATTTAAGACAGCTCATGCAAAGAAGCAGGAAGTAGTCGTACTAGGATCACAAGA
AGGAGCAATGCACACTGCGTTGACCGGAGCAACAGAAATCCAAACGTCTGGAACGACAACAATTTTTGCA
GGACACTTGAAATGTAGACTAAAGATGGACAAGCTGACTCTAAAAGGGATGTCATATGTAATGTGCACAG
GCTCATTCAAGCTAGAGAAAGAAGTGGCTGAGACCCAGCATGGAACCGTTCTAGTGCAGATTAAATATGA
AGGAACAGATGCACCATGCAAGATCCCTTTTTTGACCCAAGATGAAAAAGGAGTAACCCAGAATGGGAGA
CTAATAACAGCTAACCCCATAGTCACTGACAAAGAAAAACCAGTCAACATTGAGGCAGAACCGCCTTTTG
GTGAGAGTTACATCGTGATAGGAGCAGGTGAAAAAGCTTTGAAACTAAGCTGGTTCAAGAAAGGAAGCAG
CATAGGGAAAATGTTTGAGGCAACTGCCAGAGGAGCACGAAGGATGGCCATACTAGGAGACACCGCATGG
GACTTTGGTTCTATAGGAGGAGTGTTCACGTCTGTTGGAAAATTAGTACACCAGATTTTTGGAACTGCAT
ATGGAGTTTTGTTCAGCGGTGTTTCCTGGACCATGAAAATAGGAATAGGAGTTCTGCTAACATGGCTAGG
ATTAAACTCAAGGAGCACGTCCCTTTCGATGACGTGCATTGCAGTTGGCCTAGTAACATTATACCTAGGA
GTCATGGTTCAGGCG

>KC861930.1 Dengue virus 1 isolate D1.QuangBinh.54002.11 Jun 02 envelope protein gene, partial cds
ATGCGATGCGTGGGAATAGGCAGCAGGGACTTCGTGGAAGGACTGTCAGGAGCAACTTGGGTAGACGTGG
TACTGGAACATGGAAGCTGCGTCACCACCATGGCGAAAGACAAACCAACATTGGACATTGAACTCTTGAA
GACGGAAGTCACAAACCCTGCCGTCCTGCGCAAACTGTGCATTGAAGCTAAAATATCAAACACCACCACC
GACTCAAGATGTCCAACACAAGGAGAAGCCACACTTATGGAAGAACAAGACGCGAACTTTGTGTGTCGAC
GAACGTTTGTGGACAGAGGCTGGGGCAATGGCTGTGGGCTCTTCGGAAAAGGAAGCCTAATAACGTGTGC
TAAGTTCAAGTGTGTGACAAAACTGGAAGGAAAGATAGTTCAATATGAAAACTTGAAATATTCAGTAATA
GTCACCGTCCACACTGGAGACCAGCACCAGGTGGGAAATGAAAGCACAGAACATGGGACAACTGCAACTA
TAACACCTCAAGCTCCCACGTCGGAAATACAGCTGACCGACTACGGAGCTCTTACATTGGATTGCTCACC
CAGAACAGGACTAGACTTTAATGAAATGGTGTTGTTGACAATGAAAGAAAAATCATGGCTAGTCCATAAA
CAATGGTTTCTAGACCTACCACTGCCTTGGACCTCAGGAGCTTCAACATCACAAGAGACTTGGAACAGAC
AAGATTTGCTGGTGACATTTAAGACAGCTCATGCAAAGAAGCAGGAAGTAGTCGTACTAGGATCACAAGA
AGGAGCAATGCACACTGCGTTGACCGGAGCGACAGAAATCCAAACGTCTGGAACGACAACAATCTTTGCA
GGACACCTGAAATGTAGATTAAAGATGGACAAACTGACTCTAAAAGGGATGTCATATGTGATGTGCACAG
GCTCATTCAAGCTAGAGAAAGAAGTGGCTGAGACCCAGCATGGAACCGTTTTAGTGCAGATTAAATACGA
AGGAACAGATGCACCATGCAAGATCCCTTTTTCGACCCAAGATGAAAAAGGAGTAACCCAGAATGGGAGA
TTGATAACAGCTAATCCTATAGTCACTGACAAAGAAAAACCAGTCAACATTGAGGCAGAACCGCCTTTTG
GTGAGAGTTACATCGTGATAGGAGCAGGTGAAAAAGCTTTGAAACTAAGCTGGTTCAAGAAAGGGAGTAG
CATAGGGAAAATGTTTGAGGCAACTGCCAGAGGAGCACGAAGAATGGCCATACTGGGGGACACCGCATGG
GACTTTGGTTCTATAGGAGGAGTGTTCACATCTGTTGGAAAACTAGTACACCAGATTTTTGGAACTGCAT
ATGGAGTTTTGTTCAGCGGTGTTTCCTGGACCATGAAAATAGGAATAGGGGTTCTGCTGACATGGCTAGG
ATTAAACTCAAGGAGCACGTCCCTTTCAATGACGTGCATTGCAGTTGGCCTAGTAACACTATACCTAGGA
GTCATGGTTCAGGCG

>KP973513.1 Dengue virus isolate PH110126D4/2010 polyprotein gene, partial cds
GAAAGGGCCTTTGCGGATGGTGCTAGCATTCATCACGTTTTTGCGAGTCCTTTCCATCCCACCAACAGCA
GGGATTCTGAAAAGATGGGGACAGTTGAAAAAGAACAAGGCCATCAAAATACTGATTGGATTCAGGAAGG
AGATAGGTCGCATGTTAAACATCTTGAATAGGAGAAGAAGGTCAACAATGACATTGCTGTGTTTGATTCC
CACCGTAATGGCGTTTCACCTGTCAACAAGAGATGGCGAACCCCTCATGATAGTGGCAAAACACGAAAGG
GGGAGACCTCTCTTGTTTAAGACAACAGAAGGAATCAACAAATGTACCCTTATTGCTATGGACCTGGGTG
AAATGTGCGAAGATACTGTCACGTATAAGTGTCCTCTACTGGTTAACACCGAACCTGAAGACATTGAT

>L10051.1 Dengue virus Type 2 (clone SOMALIA) envelope glycoprotein (E) gene, 5'end cds
ATGCGTTGTATAGGAATATCAAATAGAGACTTTGTGGAAGGGGTTTCAGGAGGAAGCTGGGTTGACATAG
TCTTAGAGCATGGAAGCTGTGTGACGACGATGGCAAAAAATAAACCGACATTGGATTTTGAACTGATAAA
AACAGAAGCCAAACAACCCGCCACTCTAAGGAAGTATTGTATAGAGGCAAAGCTGACCAACACAACAACA
GCATCTCGTTGCCCAACACAAGGGGAACCCAGCCTAAATGAAGAGCAGGACAAAAGGTTCGTCTGCAAAC
ATTCCATGGTAGACAGAGGATGGGGAAATGGATGCGGATTATTTGGAAAGGGAGGCATCGTGACTTGTGC
TATGTTCACATGCAAAAAGAGCATGGAAGGAAAAGTCGTGCAACCAGAAAACTTGGAATACACCATTGTG
ATAACACCTCACTCAGGGGAAGAGAATGCAGTCGGAAATGACACAGGAAAACACGGCAAGGAAATCAAAA
TAACACCACAGAGTTCCATCACAGAAGCAGAACTGACAGGCTATGGCACTGTCACGATGGAGTGCTCTCC
TAGAACGGGCCTCGACTTCAATGAGATGGTGTTGCTGCAAATGGAAAACAAAGCTTGGCTGGTGCACAGG
CAATGGTTCTTAGACCTGCCGTTACCATGGCTGCCCGGAGCGGACACACAAGGATCAAATTGGATACAAA
AGGAGACATTGGTCACTTTCAAAAATCCTCATGCGAAGAAACAGGATGTTGTTGTCTTAGGATCCCAAGA
AGGGGCTATGCATACAGCACTCACAGGGGCCACGGAAATCCAGATGTCATCAGGAAACTTACTGTTCACA
GGACACCTCAAGTGCAGGCTGAGAATGGACCAACTACAGCTCAAAGGAATGTCATATTCTATGTGTACAG
GAAAGTTTAAAGTTGTGAAGGAAATAGCAGAAACACAACATGGAACAATAGTTGTCAGAGTACAATATGA
AGGGGACGGTTCTCCATGCAAGATCCCTTTTGAGATAATGGATTTGGAAAAAAGACATGTCTTAGGTCGC
TTGATTACAGTCAACCCAATTGTTACAGAAAAAGACAGCCCAGTCAACATAGAAGCAGAACCTCCATTCG
GAGACAGCTACATCATCATAGGAGTAGAACCGGGACAACTGAAGCTCAACTGGTTCAAGAAAGGAAGTTC
TATCGGCCAAATGTTTGAGACAACAATGAGAGGAGCGAAGAGAATGGCCATTTTAGGTGACACAGCCTGG
GATTTCGGATCCCTGGGAGGAGTGTTCACATCTATAGGAAAGGCTCTCCACCAAGTTTTTGGAGCAATTT
ATGGGGCTGCCTTCAGTGGGGTCTCATGGACTATGAAAATCCTCATAGGAGTTGTCATTACATGGATAGG
AATGAATTCACGCAGCACCTCATTGTCTGTGTCACTAGTATTAGTGGGAGTCGTGACATTGTATTTGGGA
GTTATGGTGCAGGCC

>HV743671.1 JP 2012504955-A/19: Dengue Virus Neutralizing Antibodies and Uses Thereof
GCGAGGGATACGGAGTGTAGTGATACGAGTTGCTTTCCCTCCATCTGGTTCGATACC

>KY818258.1 Dengue virus 1 isolate DV1/PUERTORICO/555/2013 polyprotein gene, partial cds
TTTCATTTGACCACACGAGGGGGAGAGCCACACATGATAGTTAGTAAGCAGGAAAGAGGAAAGTCACTCT
TGTTTAAGACCTCTGCGGGCGCCAATATGTGCACCCTCATTGCGATGGACTTGGGAGAGTTATGTGAGGA
CACAATGACCTACAAATGCCCCCGGATCACTGAGGCGGAACCAGATGACGTTGACTGCTGGTGCAATGCC
ACAGACACATGGGTGACCTATGGGACGTGTTCTCAAACCGGCGAACACCGACGAGAGAAACGTTCCGTGG
CACTGGCTCCACACGTGGGACTTGGTCTAGAAACAAGAACCGAAACATGGATGTCCTCTGAAGGCGCCTG
GAAACAAATACAAAGAGTGGAAACTTGGGCATTGAGACACCCAGGATTCACGGTGATAGCCTTTTTTTTA
GCACATGCTATAGGAACATCCATCACTCAGAAAGGGATCATTTTCATCTTGCTGATGCTGGTGACACCAT
CAATGGCTATGCGATGCGTGGGAATAGGCAACAGAGACTTCGTTGAAGGACTGTCAGGAGCAACGTGGGT
GGACGTGGTACTGGAGCATGGAAGCTGCGTCACCACCATGGCAAAAAATAAACCAACATTGGACATTGAA
CTCCTGAAGACGGAGGTCACGAACCCTGCCGTCTTGCGCAAACTGTGCATTGAAGCTAAAATATCAAACA
CCACCACCGATTCAAGATGTCCAACACAAGGAGAGGCTACACTGGTGGAAGAACAAGACGCGAACTTTGT
GTGTCGCCGAACGTTTGTGGACAGAGGCTGGGGTAATGGCTGCGGACTATTCGGAAAGGGAAGTCTATTG
ACGTGTGCCAAGTTCAAGTGTGTGACAAAACTAGAAGGAAAGATAGTTCAATATGAAAACCTAAAATATT
CAGTGATAGTCACTGTCCACACTGGGGACCAGCACCAGGTGGGAAACGAGACCACAGAACATGGAACAAT
TGCAACCATAACACCTCAAGCTCCCACGTCGGAAATACAGCTGACCGACTACGGAGCCCTCACATTGGAC
TGCTCACCTAGAACAGGGCTGGACTTTAATGAGATGGTGCTATTGACAATGAAAGAAAAATCATGGCTTG
TCCACAAACAATGGTTTCTAGACTTACCACTGCCATGGACTTCGGGGGCTTCAACATCCCAAGAGACCTG
GAACAGACAAGATTTGCTGGTCACATTCAAGACAGCTCATGCAAAGAAACAGGAAGTAGTCGTACTGGGA
TCACAGGAAGGAGCAATGCACACTGCGTTGACTGGGGCGACAGAAATCCAGACGTCAGGAACGACAACAA
TCTTCGCAGGACACCTGAAATGCAGACTAAAAATGGATAAATTGACCTTAAAGGGGATGTCATATGTGAT
GTGCACAGGCTCATTTAAGCTAGAGAAGGAAGTGGCTGAGACCCAGCATGGAACTGTTCTAGTGCAGGTC
AAATATGAAGGAACAGACGCGCCATGCAAGATCCCCTTTTCAACCCAAGATGAGAAAGGAGTGACCCAGA
ATGGGAGATTGATAACAGCCAATCCCATAGTTACTGACAAAGAAAAACTAGTCAACATTGAGACAGAACC
ACCTTTTGGTGAGAGCTACATCGTGGTAGGGGCAGGCGAAAAAGCTTTGAAACTAAGCTGGTTCAAGAGA
GGAAGCAGCATAGGGAAAATGTTTGAAGCAACCGCCCGAGGAGCACGAAGGATGGCTATCCTGGGAGACA
CCGCATGGGACTTCGGTTCTATAGGAGGAGTGTTTACATCTGTGGGAAAATTGGTACACCAGGTTTTTGG
AACCGCATATGGGGTTCTGTTTAGCGGTGTTTCTTGGACCATGAAAATAGGAATAGGGATTCTGCTGACA
TGGTTGGGATTAAATTCAAGGAGCACGTCACTTTCGATGACGTGCATTGCAGTTGGCATGGTCACACTGT
ACCTAGGAGTCATGGTTCAAGCG

>KF986342.1 Aedes aegypti isolate SWM5 NADH dehydrogenase subunit 5 (ND5) gene, partial cds; mitochondrial
TAAAACAACTACATGTTAAAGGTATTCTTATACTTAAACCCCCTATAAATCGAATATCTTGAGCATTTTT
TGTATTATGAATAATTACTCCAGCACATATAAATAATAAAGCCTTAAAGAGTGCATGTGTTAATAAATGA
AAAAAAGCTAACTTATAATAACCAATAGATAAAATACTTATTATTAAACCTAATTGACTTAAAGTAGACA
AAGCAATAATTTTTTTTAAATCAAACTCAAAATTAGCCCCTAATCCAGCTATAAATATTGTTAATCCAGA
AACTAATAAT

>KR053556.1 Dengue virus 1 isolate MY/Sel/09811 polyprotein gene, partial cds
ATAGGGGTTCTGCTGACATGGCTAGGATTAAACTCAAGGAGCACGTCCCTTTCGATGACGTGCATTGCAG
TTGGCCTAGTAACGCTATACTTAGGAGTCATGGTTCAGGCGGATTCAGGATGTGTAATCAATTGGAAAGG
TAGAGAACTCAAATGTGGAAGTGGCATTTTTGTCACCAATGAAGTTCACACTTGGACAGAGCAATACAAA
TTTCAAGCTGATTCCCCAAAGAGACTATCA

>KP704071.1 Dengue virus 4 isolate Gu/SP/BR_0747 envelope protein gene, partial cds
ATGCGATGCGTAGGAGTAGGAAACAGAGACTTTGTGGAAGGAGTCTCAGGTGGAGCATGGGTCGACCTGG
TGCTAGAACATGGAGGATGCGTCACAACCATGGCCCAGGGAAAACCAACCTTGGATTTTGAACTGACCAA
GACAACAGCCAAGGAAGTGGCTCTGTTAAGAACCTATTGCATTGAAGCCTTAATATCAAACATAACTACG
GCAACAAGATGTCCAACGCAAGGAGAGCCTTATCTGAAAGAGGAACAGGACCAACAGTACATTTGCCGTA
GAGATGTGGTAGATAGAGGATGGGGCAATGGCTGTGGCTTGTTTGGAAAAGGAGGAGTTGTGACATGTGC
GAAGTTCTCATGTTCGGGGAAGATAACAGGCAATCTGGTCCAAATTGAGAACCTTGAATACACAGTGGTT
GTGACAGTCCACAATGGAGACACCCATGCAGTAGGAAATGACACATCCAATCATGGGGTTACAGCCACGA
TAACTCCCAGGTCACCATCGGTTGAAGTCAAACTGCCGGACTATGGAGAACTAACACTCGATTGTGAACC
CAGGTCTGGAATTGACTTCAATGAGATGATCCTAATGAAAATGAAAAAGAAAACATGGCTCGTGCATAAG
CAATGGTTTTTGGATCTGCCTCTTCCATGGACGACAGGAGCAGATACATCAGAGGTTCACTGGAATTACA
AAGAGAGAATGGTGACATTTAAGGTTCCTCATGCCAAGAGACAGGATGTGACAGTGCTGGGATCTCAGGA
AGGAGCCATGCATTCTGCCCTCGCTGGAGCCACAGAAGTGGACTCCGGTGATGGAAATCACATGTTTGCA
GGACATCTCAAGTGCAAAGTCCGCATGGAGAAATTGAGAATCAAGGGAATGTCATACACGATGTGTTCAG
GAAAGTTTTCAATTGACAAAGAGATGGCAGAAACACAGCATGGGACAACAGTGGTGAAAGTCAAGTATGA
AGGTGCTGGAGCTCCGTGTAAAGTCCCCATAGAGATAAGAGATGTAAACAAGGAAAAAGTGGTTGGGCGC
GTTATCTCAGCCACCCCCTTGGCTGAGAACACCAATAGTGTAACCAACATAGAATTAGAACCCCCCTTTG
GGGACAGCTACATAGTAATAGGTGTTGGAAACAGCGCACTAACACTCCATTGGTTCAGGAAAGGGAGTTC
CATTGGCAAGATGTTTGAGTCCACATACAGAGGTGCAAAACGCATGGCCATCCTAGGTGAAACAGCTTGG
GATTTTGGTTCCGTTGGTGGACTGTTCACATCATTGGGAAAGGCTGTGCACCAGGTTTTTGGAAGTGTGT
ATACAACCATGTTTGGAGGAGTCTCATGGATGATTAGAATCCTGATTGGGTTCTTAGTGTTGTGGATTGG
CACGAACTCAAGGAACACTTCAATGGCTATGACGTGCATAGCTGTTGGGGGAATCACTCTGTTTTTGGGC
TTCACGGTTCAAGCG

>GU211641.1 Dengue virus 2 isolate MD952 polyprotein gene, partial cds
ATGACAACGGAAGACATGTTGACAGTCTGGAACAGGGTGTGGATTCGAGAAAACCCATGGATGGAAGACA
AAACCCCAGTGGAATCATGGGAGGAAATCCCA

>HJ685200.1 Sequence 4 from patent US 8574588
ATGGCACAAGTAATCAACACTAACAGTCTGTCGCTGCTGACCCAGAATAACCTGAACAAATCCCAGTCCG
CACTGGGCACCGCTATCGAGCGTCTGTCTTCTGGTCTGCGTATCAACAGCGCGAAAGACGATGCGGCAGG
TCAGGCGATTGCTAACCGTTTCACCGCGAACATCAAAGGTCTGACTCAGGCTTCCCGTAACGCTAACGAC
GGTATCTCCATTGCGCAGACCACTGAAGGCGCGCTGAACGAAATCAACAACAACCTGCAGCGTGTGCGTG
AACTGGCGGTTCAGTCTGCTAACAGCACCAACTCCCAGTCTGACCTCGACTCCATCCAGGCTGAAATCAC
CCAGCGCCTGAACGAAATCGACCGTGTATCCGGCCAGACTCAGTTCAACGGCGTGAAAGTCCTGGCGCAG
GACAACACCCTGACCATCCAGGTTGGCGCCAACGACGGTGAAACTATCGATATCGATCTGAAGCAGATCA
ACTCTCAGACCCTGGGTCTGGACTCACTGAACGTGCATGGAGCGCCGGTGGATCCTGCTAGCCCATGGAC
CGAAAACCCGCTGCAGAAAATTGATGCCGCGCTGGCGCAGGTGGATGCGCTGCGCTCTGATCTGGGTGCG
GTACAAAACCGTTTCAACTCTGCTATCACCAACCTGGGCAATACCGTAAACAATCTGTCTGAAGCGCGTA
GCCGTATCGAAGATTCCGACTACGCGACCGAAGTTTCCAACATGTCTCGCGCGCAGATTTTGCAGCAGGC
CGGTACTTCCGTTCTGGCGCAGGCTAACCAGGTCCCGCAGAACGTGCTGTCTCTGTTACGTG

>KM203238.1 Aedes aegypti haplotype 99 cytochrome c oxidase subunit I (COI) gene, partial cds; mitochondrial
CATGCATTTATTATAATTTTCTTTATAGTAATACCAATTATAATTGGAGGATTTGGAAATTGATTATTTC
CTTTAATATTAGGAGCCCCTGATATAGCCTTTCCTCGAATAAATAATATAAGTTTTTGAATACTACCTCC
TTCATTGACTCTTCTATTATCAAGCTCAATAGTAGAAAATGGAGCAGGAACTGGGTGAACAGTTTATCCT
CCTCTCTCTTCAGGAACAGCTCATGCTGGAGCTTCTGTTGATTTAGCTATTTTTTCTCTTCATTTAGCTG
GAATTTCCTCAATTTTAGGGGCAGTAAATTTTATTACAACTGTAATTAATATACGATCGTCAGGAATTAC
TTTAGATCGACTACCCTTATTTGTTTGATCTGTAGTTATTACAGCTATCTTATTACTTCTTTCTCTTCCT
GTTTTAGCTGGAGCTATTACTATGTTATTAACAGACCGAAACTTAAATACATCTTTCTTTGATCCAATCG
GAGGAGGAGATCCTATTTTATACCAACACTTATTCTGATTCTTTGGACACCCAGAAGTTTATATTTTAAT
TTTACCCGGATTTGGAATAATTTCTCATATTATTACTCAAGAAAGTGGAAAAAAGGAAACATTTGGAACT
TTAGGAATAATTTATGCTATATTAACAATTGGATTATTGGGATTTATTGTTTGAGCTCATCATATATTTA
CAGTAGGTATAGACGTAGATACTCGAGCTTATTTTACTTCAGCAACTATAATTATTGCTGTTCCTACAGG
AATTAAAATTTTTAGTTGATTAGCAACTTTACACGGAACTCAATTAACATATAGTCCA

>JF274226.1 Dengue virus 1 isolate DC54 polyprotein gene, partial cds; and 3' UTR
TGGAACAGAGTTTGGATAGAGGAAAACCCATGGATGGAGGAAAAAACCCATATATCCAGTTGGGAAGATG
TTCCATACTTGGGAAAAAGGGAAGATCAATGGTGTGGATCCCTGATAGGCTTAACAGCAAGGGCCACCTG
GGCCACCAACATACAAGTGGCCATAAACCAAGTGAGAAGACTAATTGGGAATGAGAATTATCTAGATTAC
ATGACATCAATGAAGAGATTTAGGAACGAGAGTGATCCCGAAGGGGCACTCTGGTGAGTCAACACATTTA
CAAAATAAAGGAAAATTAGAAATCAAACAAGGCAAGAAGTCAGGCCGGATTAAGCCATAGTACGGTAAGA
GCTATGCTGCCTGTGAGCCCCGTCCAAGGACGTAAAA

>GU908506.1 Dengue virus 2 isolate FG6307 envelope glycoprotein gene, partial cds
ATGCGTTGCATAGGAATATCAAATAGAGACTTTGTAGAAGGGGTTTCAGGAGGAAGTTGGGTTGACATAG
TCTTGGAACATGGAAGCTGTGTGACGACGATGGCAAAAAACAAACCAACGTTGGATTTCGAACTGATAAA
AACGGAAGCCAAACAGCCTGCCACCCTAAGGAAGTACTGCATAGAAGCAAAGCTAACCAACACAACAACA
GAATCCCGTTGCCCAACACAAGGGGAACCCAGCCTAAAAGAAGAGCAGGATAAGAGGTTCGTCTGCAAAC
ACTCCATGGTAGACAGAGGATGGGGAAATGGATGTGGATTATTTGGAAAGGGAGGCATTGTGACCTGTGC
TATGTTCACATGCAAAAAGAACATGGAAGGGAAAATCGTGCAACCAGAAAACTTGGAATACACCATTGTG
GTAACACCTCACTCAGGGGAAGAGCATGCGGTCGGAAATGACACAGGAAAACACGGCCAGGAAATCAAAG
TAACACCACAGAGTTCCATCACAGAAGCAGAATTGACCGGTTATGGCACTGTCACGATGGAGTGCTCCCC
GAGAACAGGCCTCGACTTCAATGAGATGGTGTTGCTGCAGATGGAAAATAAAGCTTGGCTGGTGCATAGG
CAATGGTTTCTAGACCTGCCATTACCATGGCTGCCCGGAGCGGATAAACAAGAGTCAAATTGGATACAGA
AAGAAACATTGGTCACTTTCAAAAATCCCCATGCGAAGAAACAGGATGTTGTTGTTTTAGGATCCCAAGA
AGGGGCCATGCATACAGCACTCACAGGAGCCACAGAAATCCAAATGTCGTCAGGAAACTTGCTCTTCACT
GGACATCTCAAGTGCAGGCTGAGAATGGACAAGCTACAGCTTAAAGGAATGTCATACTCCATGTGCACAG
GAAAGTTTAAAGTTGTGAAGGAAATAGCAGAAACACAACATGGAACGATAGTCATCAGAGTGCAATATGA
AGGGGACGGCTCTCCATGTAAAATCCCTTTTGAGATAATGGATTTGGAAAAAAGATACGTCTTAGGCCGC
CTGATCACAGTCAACCCAATTGTAACAGAAAAAGACAGCCCAGTCAACATAGAAGCAGAACCTCCATTCG
GAGACAGCTACATCATCATAGGAGTAGAGCCGGGACAACTGAAGCTCAACTGGTTCAAGAAAGGAAGTTC
TATCGGCCAAATGTTTGAGACAACGATGAGAGGGGCGAAGAGAATGGCCATTTTGGGTGACACAGCCTGG
GACTTTGGATCCCTAGGAGGAGTGTTTACATCTATAGGAAAAGCTCTCCACCAAGTCTTTGGAGCAATCT
ATGGAGCTGCCTTCAGTGGGGTTTCATGGACCATGAAAATCCTCATAGGAGTCATTATCACATGGATAGG
AATGAACTCACGCAGCACCTCACTGTCTGTATCATTAGTACTGGTGGGAATTGTGACACTGTATTTGGGA
GTCATGGTGCAGGCC

>JF967878.1 Dengue virus 1 strain D1/Thailand/0908aTw envelope glycoprotein gene, partial cds
ATGCGATGCGTGGGAATAGGCAGCAGGGACTTCGTGGAAGGACTGTCAGGAGCAACTTGGGTAGATGTGG
TGCTGGAACATGGAAGTTGCGTCACTACCATGGCAAAAGACAAACCAACATTGGACATTGAACTCTTGAA
GACGGAAGTCACAAACCCTGCCGTCCTGCGCAAACTGTGCATTGAAGCTAAAATATCAAACACCACCACC
GACTCAAGATGTCCAACACAAGGAGAAGCCACACTGGTGGAAGAACAAGACGCGAACTTTGTGTGTCGGC
GAACGTTTGTGGACAGAGGCTGGGGCAATGGCTGTGGGCTCTTCGGAAAAGGAAGCCTTATAACGTGTGC
TAAGTTCAAGTGTGTGACAAAACTGGAAGGAAAAATAGTTCAATATGAAAACTTGAAATATTCAGTAATA
GTCACCGTCCACACTGGAGACCAGCACCAGGTGGGAAATGAAAGCACAGAACATGGGACAACTGCAACTA
TAACACCTCAAGCTCCTACGACGGAAATACAGCTGACCGACTACGGAGCTCTTACATTGGATTGTTCACC
CAGAACAGGACTAGACTTTAATGAAATGGTGTTGTTGACAATGAAAGAAAAATCATGGCTAGTCCACAAA
CAATGGTTTCTAGACCTACCACTGCCTTGGACCTCGGGAGCTTCAACATCACAAGAAACTTGGAACAGAC
AAGATTTGCTGGTGACATTTAAGACAGCTCATGCAAAGAAGCAGGAAGTAGCCGTACTAGGATCACAAGA
AGGAGCAATGCACACTGCGTTGACCGGAGCGACAGAAATCCAAACGTCTGGAACGACAACAATTTTTGCA
GGACACTTGAAATGTAGACTAAAGATGGACAAACTGACTCTAAAAGGGATGTCATATGTGATGTGTACAG
GCTCATTCAAGCTAGAGAAAGAAGTGGCTGAGACCCAGCATGGAACCGTTCTATTGCAGATTAAATACGA
AGGAACAGATGCACCATGCAAGATCCCTTTTTCGACCCAAGATGAAAAAGGAGTAACCCAAAATGGGAGA
TTGATAACAGCCAACCCCATAGTCACTGACAAAGAAAAACCAGTCAACATTGAGGCAGAACCGCCTTTTG
GTGAGAGTTACATCGTGATAGGAGCAGGTGAAAAAGCTTTGAAACTAAGCTGGTTCAAGAAAGGAAGCAG
CATAGGGAAAATGTTTGAGGCAACTGCCAGAGGAGCACGAAGGATGGCCATACTGGGAGACACCGCATGG
GACTTTGGTTCTATAGGAGGAGTGTTCACGTCTGTTGGAAAATTAGTACACCAGATTTTTGGAACTGCAT
ATGGAGTTTTGTTCAGCGGTGTTTCCTGGACCATGAAAATAGGAATAGGGGTTCTGCTGACATGGCTAGG
ATTAAACTCAAGGAGCACGTCCCTTTCGATGACGTGCATTGCAGTTGGCCTAGTAACGCTATACCTAGGA
GTCATGGTTCAGGCG

>AY146769.1 Dengue virus type 3 isolate LARD6397 polyprotein gene, partial cds
ATGAGATGTGTGGGAGTAGGAAACAGAGATTTTGTGGAAGGTCTATCAGGAGCTACGTGGGTTGACGTGG
TGCTCGAGCACGGGGGGTGTGTGACCACCATGGCTAAGAACAAGCCCACGTTGGATATAGAGCTTCAGAA
GACCGAGGCCACCCAACTGGCGACCCTAAGGAAGCTATGCATTGAGGGGAAAATCACCAACATAACAACT
GACTCAAGATGTCCTACCCAAGGGGAAGCGGTTTTGCCTGAGGAGCAGGACCAGAACTACGTGTGTAAGC
ATACATACGTAGACAGAGGCTGGGGGAACGGATGTGGTTTGTTTGGCAAGGGAAGCTTGGTAACATGTGC
GAAATTTCAATGCCTGGAACCAATAGAGGGAAAAGTGGTGCAATATGAGAACCTCAAATACACCGTCATC
ATCACAGTGCACACAGGAGACCAACACCAGGTGGGAAATGAAACGCAGGGAGTCACGGCTGAGATAACAC
CTCAGGCATCAACCACTGAAGCCATCTTGCCTGAATATGGAACCCTTGGGCTAGAATGCTCACCACGGAC
AGGTTTGGACTTCAATGAAATGATCTTGCTAACAATGAAGAACAAAGCATGGATGGTACATAGACAATGG
TTTTTTGACCTACCTCTACCATGGACATCAGGAGCTACAACGGAAACACCAACCTGGAACAGGAAGGAGC
TTCTTGTGACATTTAAAAACGCACATGCGAAAAAACAAGAAGTAGTTGTCCTTGGATCGCAAGAGGGAGC
AATGCATACCGCATTGACAGGAGCCACAGAAATCCAAAACTCAGGAGGCACAAGCATTTTTGCGGGGCAC
TTAAAATGTAGACTTAAGATGGACAAATTAGAACTCAAGGGGATGAGCTATGCAATGTGCACGAATACCT
TTGTGTTGAAGAAAGAAGTCTCAGAAACGCAGCATGGGACAATACTCATCAAGGTTGAGTACAAAGGGGA
AGATGTACCTTGCAAGATTCCTTTCTCCACAGAGGATGGACAAGGGAAAGCTCACAATGGCAGACTGATT
ACAGCCAACCCAGTGGTGACTAAGAAGGAGGAGCCTGTCAATATTGAGGCTGAACCTCCTTTTGGGGAAA
GTAATATAGTAATTGGAATTGGAGACAACGCCTTGAAAATCAACTGGTACAAGAAGGGAAGCTCTATTGG
GAAGATGTTCGAGGCCACTGCTAGAGGTGCAAGGCGCATGGCCATCTTGGGAGACACAGCTTGGGACTTT
GGATCAGTGGGTGGTGTTCTGAACTCATTAGGCAAAATGGTGCACCAAATATTCGGAAGTGCTTACACAG
CCCTATTCAGTGGAGTCTCTTGGGTAATGAAAATTGGAATAGGAGTTCTCTTGACTTGGATAGGGTTGAA
TTCAAAAAACACATCCATGTCATTTTCATGCATTGCGATAGGAATCATTACACTCTATCTGGGAGCTGTG
GTGCAAGCTGAC

>HM067650.1 Dengue virus isolate DENV-1/CO/288_Cachicamo/2000 envelope protein (E) gene, partial cds
ACTTCGGTTCTATAGGAGGAGTGTTTACATCTGTGGGAAAATTGGTACACCAGGTTTTTGGAACCGCATA
TGGGGTTCTGTTTAGCGGTGTTTCTTGGACCATGAAAATAGGAATAGGGATTCTGCTGACATGGTTGGGA
TTAAATTCAAGGAGCACGTCGCTTTCGATGACGTGCATTGCAGTTGGCATGGTCACACTGTACCTGGGAG
TCATGGTTCAAGCG

>EU005247.1 Dengue virus 1 strain F37.D1.05 polyprotein gene, partial cds
CGTGTCAACTGGTTCACAGTTGGCGAAGAGATTCTCAAAAGGATTGCTTTCAGGCCAAGGACCCATGAAA
TTGGTGATGGCTTTCATAGCATTTCTAAGATTTCTAGCCATACCTCCAACAGCAGGAATTTTGGCTAGAT
GGAGCTCATTCAAGAAGAATGGAGCGATCAAAGTGTTACGGGGTTTCAAAAAAGAGATCTCAAGCATGTT
GAACATAATGAACAGGAGGAAAAGATCCGTGACTATGCTCCTCATGCTGCTGCCTACTGCCCTGGCGTTC
CACTTGACCACACGAGGGGGAGAGCCACACATGATAGTTAGTAAGCAGGAAAGAGGAAAGTCACTCTTGT
TCAAGACCTCTGTAGGTGTCAATATGTGCACTCTCATTGCGATGGATTTGGGAGAGTTGTGTGAGGACAC
AATGACCTACAAATGCCCCCGGATCACTGAGGCA

>KP638355.1 Dengue virus 4 strain BR/SJPR/131/2011 envelope protein gene, partial cds
ATGCGATGCGTAGGAGTAGGAAACAGAGACTTTGTGGAAGGAGTCTCAGGTGGAGCATGGGTCGACCTGG
TGCTAGAACATGGAGGATGCGTCACAACCATGGCCCAGGGAAAACCAACCTTGGATTTTGAACTGACCAA
GACAACAGCCAAGGAAGTGGCTCTGTTAAGAACCTATTGCATTGAAGCCTTAATATCAAACATAACTACG
GCAACAAGATGTCCAACGCAAGGAGAGCCTTATCTGAAAGAGGAACAGGACCAACAGTACATTTGCCGTA
GAGATGTGGTAGATAGAGGATGGGGCAATGGCTGTGGCTTGTTTGGAAAAGGAGGAGTTGTGACATGTGC
GAAGTTCTCATGTTCGGGGAAGATAACAGGCAATCTGGTCCAAATTGAGAACCTTGAATACACAGTGGTT
GTGACAGTCCACAATGGAGACACCCATGCAGTAGGAAATGACACATCCAATCATGGGGTTACAGCCACGA
TAACTCCCAGGTCACCATCGGTTGAAGTCAAACTGCCGGACTATGGAGAACTAACACTCGATTGTGAACC
CAGGTCTGGAATTGACTTCAATGAGATGATCCTAATGAAAATGAAAAAGAAAACATGGCTCGTGCATAAG
CAATGGTTTTTGGATCTGCCTCTTCCATGGACGACAGGAGCAGATACATCAGAGGTTCACTGGAATTACA
AAGAGAGAATGGTGACATTTAAGGTTCCTCATGCCAAGAGACAGGATGTGACAGTGCTGGGATCTCAGGA
AGGAGCCATGCATTCTGCCCTCGCTGGAGCCACAGAAGTGGACTCCGGTGATGGAAATCACATGTTTGCA
GGACATCTCAAGTGCAAAGTCCGCATGGAGAAATTGAGAATCAAGGGAATGTCATACACGATGTGTTCAG
GAAAGTTTTCAATTGACAAAGAGATGGCAGAAACACAGCATGGGACAACAGTGGTGAAAGTCAAGTATGA
AGGTGCTGGAGCTCCGTGTAAAGTCCCCATAGAGATAAGAGATGTAAACAAGGAAAAAGTGGTTGGGCGC
GTTATCTCAGCCACCCCTTTGGCTGAGAACACCAATAGTGTAACCAACATAGAATTAGAACCCCCCTTTG
GGGACAGCTACATAGTGATAGGTGTTGGAAACAGCGCACTAACACTCCATTGGTTCAGGAAAGGGAGTTC
CATTGGCAAGATGTTTGAGTCCACATACAGAGGTGCAAAACGCATGGCCATCCTAGGTGAAACAGCTTGG
GATTTTGGTTCCGTTGGTGGACTGTTCACATCATTGGGAAAGGCTGTGCACCAGGTTTTTGGAAGTGTGT
ATACAACCATGTTTGGAGGAGTCTCATGGATGATTAGAATCCTAATTGGGTTCTTAGTGTTGTGGATTGG
CACGAACTCAAGGAACACTTCAATGGCCATGACGTGCATAGCTGTTGGGGGAATC

>KF360716.1 UNVERIFIED: Aedes aegypti haplotype 68 DVRF1-like gene, partial sequence
TTTTAAGTTTAACACAAACATAAAAACCAACAATAGGAGTAATATTCGAAAGAAATATTTTTATTATAGT
TTAGATGCAAATAAATTACATATTTCAAACGATATGCTATCAGTACAAAGTGTCAAACATATTACTAACA
AGCAAACATCTTAAAATTTAGCAGAATCTCTTTGTCAGCATAATATGAAGTCCGGAATACTATAGCGTAA
TAAATTCTTCTATTGAATGGTAAGATCTAAACTGTTGGACGCTATGTGGCAACGATTGGTTAATTATGTC
CTTGAAAAAAGGCTAAGGATGTGATGATATAAAGCGTCAAACAGATATTTGATCGTCTTCAGCAGCGTTA
AAAATTTCTGTGACTCTCCATACAATTTGTGACGCCGCTGAAGTATTACATTTGACCCTATGTACTTCAG
ATTTAAAGAGTAGAAAATTTTACATACTTCCCATCAAACTAGCGTATAATAATGTGTTACCCAATCACTC
AAAAGTGCTTAAATCGGACCGATCCATCGCTGCCGGATTGGGCTGTTCGTAGAATGGGGATAGTGCTTTA
CCCCGGTGATTGAAGGTATAGAACGAAGGAATGTTTCCGAGGGTTTCCCACGATTTGGCCTGCAGATCCA
CAGCTGCGCGAATTTCTTTGAAGTCACCGACCACTTGCAGGATGTTATAGATAATCAACACGAGACTGAG
AATAGCTTGGAAGATAATCTGCGAAGGATATTGAAACATAAGATTTCTGCTCAATGCTTAAAATCAGGAT
CGTTCTTACATCCACTGGGAGATTCGTGAACTCCTGATCCGTGATTCTCAGATAAGCTCGGTCTGA

>JQ650053.1 Dengue virus 3 isolate PF93/110893-22349 envelope protein gene, partial cds
ATGAGATGTGTGGGAGTGGGAAACAGAGATTTTGTGGAAGGCCTATCAGGAGCTACGTGGGTTGACGTGG
TGCTCGAGCACGGTGGGTGTGTGACTACTATGGCTAAGAACAAGCCCACGTTGGATATAGAGCTCCAGAA
GACCGAGGCCACCCAACTGGCAACCCTAAGGAAACTATGTATTGAGGGAAAAATTACCAATGTAACAACC
GACTCAAGGTGTCCCACCCAAGGGGAAGCGATTTTACCTGAGGAGCAGGACCAGAACTACGTGTGTAAGC
ACACATACGTGGACAGAGGCTGGGGAAACGGTTGTGGTTTGTTTGGCAAGGGAAGCCTGGTAACATGCGC
GAAATTTCAATGTTTGGAATCAATAGAGGGAAAAGCGGTGCAGCATGAGAACCTCAAATACACCGTCATT
ATCACAGTGCACACAGGAGATCAACACCAGGTGGGAAATGAAACGCAGGGAGTCACGGCTGAGATAACAC
CCCAGGCATCAACCGTTGAAGCCATCTTGCCTGAATATGGAACCCTTGGGCTAGAATGTTCACCACGGAC
AGGTCTAGATTTCAATGAAATGATTTTGTTGACAATGAAGAACAAAGCATGGATGGTACATAGACAATGG
TTTTTTGACCTGCCTTTACCATGGACATCAGGAGCTACAACAGAAACACCAACCTGGAATAAGAAAGAGC
TTCTTGTGACATTCAAAAACGCACATGCAAAAAAGCAAGAAGTAGTAGTCCTTGGATCGCAAGAGGGAGC
AATGCACACAGCACTGACAGGAGCTACAGAGATCCAAACCTCAGGAGGCACAAGTATTTTTGCGGGGCAC
TTAAAATGTAGACTCAAGATGGACAAATTGGAACTCAAGGGGATGAGCTATGCAATGTGCTTGAATGCCT
TCGTGTTGAAGAAAGAAGTCTCTGAAACGCAACATGGGACGATACTCATTAAGGTTGAGTACAAAGGGGA
AGATGCACCTTGCAAGATTCCTTTCTCCACGGAGGATGGACAAGGGAAAGCCCACAATGGCAGACTGATC
ACAGCTAACCCAATAGTGACCAAGAAGGAGGAGCCTGTCAACATCGAGGCAGAACCTCCTTTTGGGGAAA
GTAATATAGTAATTGGAATTGGAGACAAAGCCTTGAAAATCAACTGGTACAAGAAGGGAAGCTCGATTGG
GAAGATGTTCGAGGCCACTGCCAGAGGTGCAAGGCGCATGGCCATCTTGGGAGACACAGCCTGGGACTTT
GGATCAGTAGGTGGTGTTTTAAATTCATTAGGAAAAATGGTGCACCAAATATTTGGAAGTGCTTACACAG
CCCTATTTAGTGGAGTCTCCTGGATAATGAAAATTGGAATAGGTGTCCTTTTAACCTGGATAGGGTTGAA
TTCAAAAAACACTTCTATGTCATTTTCATGCATTGTGATAGGAATCATTACACTCTATCTGGGAGCTGTG
GTGCAAGCT

>KY586680.1 Dengue virus isolate Ser2_Thailand_Bangkok_Seq86 polyprotein gene, partial cds
ATGAATAACCAACGGAAAAAGGCGAAAACCACGCCTTTCAATATGCTGAAACGCGAGAGAAACCGCGTGT
CGACTGTGCAACAGCTGACAAAGAGATTCTCACTTGGAATGCTGCAGGGACGAGGACCATTAAAACTGTT
CATGGCCCTGGTGGCGTTCCTTCGTTTCCTAACAATCCCACCAACAGCAGGGATATTGAAGAGATGGGGA
ACAATTAAAAAATCAAAAGCCATCAATGTTTTGAGAGGGTTCAGGAAAGAGATTGGAAGGATGCTGAACA
TCTTGAATAGGAGACGCAGATCTGCAGGCATGATCATTATGCTGATTCCAACAGTAATGGCGTTCCATCT
AACCACACGCAACGGAGAACCACACATGATCGTCAGCATACAAGAGAAAGGGAAAAGTCTTCTGTTTAAG
ACTGAGGATGGCGTGAACATGTGCACCCTCATGGCCATGGACCTTGGTGAATTGTGTGAAGACACAATCA
CGTACAAGTGTCCCCTTCTAAGGCAGAATGAGCCAGAAGACATAGACTGTTGGTGCAACTCCACATCCAC
GTGGGTAACCTATGGGACTTGTACCACCACGGGAGAACATAGAAGAGAAAAAAGATCAGTGGCACTTGTT
CCACATGTGGGAATGGGACTGGAGACGCGAACCGAAACATGGATGTCATCAGAAGGGGCTTGGAAACATG
CCCAGAGAATCGAAACTTGGATCCTGAGACATCCAGGCTTCACCATAATGGCAGCAATCCTGGCATACAC
CATAGGGACGACACATTTCCAGAGAGCCTTGATTTTCATCCTACTGACAGCTGTCGCTCCTTCAATGACA
ATGCGTTGCATAGGAATATCAAATAGAGACTTTGTAGAAGGGGTTTCAGGAGGAAGCTGGGTTGACATAG
TCTTAGAACATGGAAGCTGTGTGACGACGATGGCAAAAAACAAACCAACATTGGATTTTGAACTGATAAA
AACGGAAGCCAAACAGCCTGCCACCCTAAGGAAGTACTGCATAGAAGCAAAGCTAACCAACACAACAACA
GAATCTCGTTGTCCAACACAAGGGGAACCCAGCCTAAAAGAAGAGCAGGATAAGAGGTTCGTCTGCAAAC
ACTCCATAGTAGACAGAGGGTGGGGAAATGGATGTGGATTATTTGGAAAGGGAGGCATTGTGACCTGTGC
TATGTTCACATGCAAAAAGAACATGGAAGGGAAAATCGTGCAACCAGAAAACTTGGAATACACCATTGTG
GTAACACCTCACTCAGGGGAAGAGCATGCGGTCGGAAATGACACAGGAAAACATGGCAAGGAAATCAAAG
TAACACCACAGAGTTCCGTCACAGAAGCAGAATTGACAGGTTATGGCACCGTCACGATGGAGTGCTCTCC
GAGAACAGGCCTCGACTTCAATGAGATGGTGTTGCTGCAGATGGAAAATAAAGCTTGGCTGGTGCATAGG
CAATGGTTCCTAGACCTGCCATTACCATGGCTGCCCGGAGCGGACACACAAGGGTCAAATTGGATACAGA
AAGAAACATTGGTCACTTTCAAAAATCCCCATGCGAAGAAACAGGATGTTGTTGTTTTAGGATCCCAAGA
AGGGGCCATGCATACAGCACTCACAGGGGCCACAGAAATCCAAATGTCGTCAGGAAACTTACTCTTCACC
GGACATCTCAAGTGCAGGCTGAGAATGGACAAGCTACAGCTCAAAGGAATGTCATACTCCATGTGCACAG
GAAAGTTCAAAGTTGTGAAGGAAATAGCAGAAACACAACATGGAACGATAGTTATCAGAGTGCAATATGA
AGGGGACGGCTCTCCATGTAAAATCCCTTTTGAGATAATGGACTTGGAAAAGAGATATGTCTTAGGCCGC
CTGATCACAGTCAACCCAATTGTGACAGAAAAAGATAGCCCAGTCAACATAGAAGCAGAACCTCCATTCG
GAGACAGCTACATCATCATAGGAGTAGAGCCAGGACAACTGAAGCTCAACTGGTTCAAGAAAGGAAGTTC
TATCGGCCAAATGTTTGAGACAACAATGAGGGGGGCGAAGAGAATGGCCATCTTGGGTGACACAGCCTGG
GACTTCGGATCCCTGGGAGGAGTGTTTACATCTATAGGAAAAGCTCTCCACCAAGTCTTTGGAGCAATCT
ATGGAGCTGCCTTCAGTGGGGTTTCATGGACTATGAAAATCCTCATAGGAGTCATTATCACATGGATAGG
AATGAACTCACGCAGCACCTCACTGTCTGTGTCACTAGTACTGGTAGGAATTGTGACACTGTACTTGGGA
GTCATGGTGCAGGCCGATAGTGGTTGCGTTGTGAGCTGGAAAAACAAAGAACTGAAATGTGGCAGTGGGA
TTTTCATCACAGACAACGTGCACACATGGACAGAACAATACAAGTTCCAACCAGAATCCCCTTCAAAACT
AGCTTCAGCTATCCAGAAAGCTCAAGAAGAGGGAATTTGTGGGATCCGCTCAGTAACAAGATTGGAGAAC
CTAATGTGGAAACAAATAACACCAGAATTGAATCACATTCTAGCAGAAAATGAGGTAAAATTAACTATCA
TGACAGGAGACATCAAAGGAATCATGCAGGCAGGAAAACGATCTCTGCGGCCTCAGCCCACTGAGCTAAA
GTATTCATGGAAAACATGGGGCAAAGCAAAAATGCTCTCCACAGAGTCTCATAACCAAACCTTTCTTATT
GATGGCCCCGAAACAGCAGAATGCCCCAACACAAATAGAGCTTGGAACTCGTTGGAGGTTGAAGACTACG
GTTTTGGAGTGTTCACCACCAATATATGGCTAAAATTGAAAGAAAAACAGGATGCATTCTGCGACTCAAA
ACTCATGTCAGCGGCCATAAAAGACAACAGAGCCGTCCATGCCGACATGGGTTATTGGATAGAAAGTGCA
CTCAATGACACATGGAAGATAGAGAAAGCTTCTTTCATTGAAGTAAAAAACTGCCACTGGCCAAAGTCAC
ACACCCTCTGGAGTAATGGAGTGCTGGAAAGCGAGATGATAATTCCAAAGAATCTCGCTGGACCAGTGTC
TCAACACAACTATAGACCAGGCTACCATACACAAATAGCAGGACCATGGCATCTAGGTAAGCTTGAGATG
GACTTTGACTTCTGCGATGGAACCACAGTGGTAGTGACTGAGGACTGCGGAAATAGAGGACCCTCTTTAA
GAACAACTACTGCCTCTGGAAAACTCATAACAGAATGGTGCTGCCGATCTTGCACATTACCACCCCTAAG
ATACAGAGGTGAGGATGGGTGCTGGTACGGGATGGAAATCAGACCATTGAAAGAGAAAGAAGAAAATTTG
GTTAACTCCTTGGTCACAGCCGGACATGGGCAGATTGACAATTTTTCACTAGGAGTCTTGGGAATGGCAT
TGTTCCTGGAGGAAATGCTTAGGACCCGAGTAGGAACGAAACATGCAATACTACTAGTTGCAGTTTCTTT
TGTGACATTGATCACAGGGAACATGTCCTTCAAAGACCTAGGAAGAGTGGTGGTTATGGTGGGCGCCACC
ATGACGGATGACATAGGCATGGGCGTAACTTATCTTGCCCTACTAGCAGCCTTCAAAGTCAGACCAACTT
TTGCAGCTGGACTACTCTTGAGAAAACTGACCTCCAAGGAATTGATGATGACTACCATAGGAATTGTACT
CCTCTCCCAAAGCACTATACCAGAGACCATTCTTGAATTGACTGATGCGCTAGCCTTAGGCATGATGGTC
CTCAAAATAGTAAGAGACATGGAGAAGTATCAATTAGCAGTGACTATCATGGCTATCTTGTGCGTCCCAA
ACGCAGTGATATTACAAAATGCATGGAAAGTGAGTTGCACAATACTAGCAGTGGTATCCGTTTCCCCACT
GCTTTTGACATCCTCACAGCAAAAAACGGATTGGATACCATTAGCATTGACAATCAAGGGTCTCAATCCA
ACAGCCATTTTTCTAACAACTCTCTCAAGAACCAACAAGAAAAGGAGCTGGCCACTAAATGAGGCTATCA
TGGCAGTCGGAATGGTGAGCATTTTAGCCAGTTCTCTCCTAAAAAATGATATTCCCATGACAGGACCACT
AGTGGCTGGAGGGCTCCTCACTGTGTGCTACGTGCTCACTGGACGATCGGCCGACTTGGAACTGGAGAGA
GCAACCGATGTCAAATGGGAAGACCAGGCAGAGATATCAGGAAGCAGTCCAATCCTGTCAATAACAATAT
CAGAAGATGGTAGCATGTCGATAAAAAATGAAGAGGAAGAACAAACACTGACCATACTCATTAGAACAGG
ATTGCTGGTGATCTCAGGACTTTTTCCTGTATCAATACCAATCACGGCAGCAGCATGGTACCTATGGGAA
GTAAAGAAACAACGGGCCGGAGTATTGTGGGATGTTCCTTCACCCCCACCCATGGGAAAGGCTGAACTGG
AAGATGGAGCCTACAGAATCAAGCAAAAAGGGGTTCTTGGGTATTCCCAGATCGGAGCTGGAGTTTATAA
AGAAGGAACATTCCATACAATGTGGCATGTCACACGTGGCGCTGTCCTAATGCATAAAGGAAAGAGGATT
GAACCATCATGGGCGGACGTCAAAAAAGATYTAATATCATATGGAGGAGGCTGGAAGCTGGAAGGAGAAT
GGAAGGAAGGAGAAGAAGTCCAGGTGCTGGCCTTGGAGCCTGGAAAAAATCCAAGAGCTGTCCAAACAAA
ACCTGGTCTTTTCAAGACCAACACTGGAACAATAGGTGCCGTATCTCTGGACTTTTCCCCTGGAACGTCA
GGATCTCCAATCATTGACAAAAAAGGAAAAGTTGTGGGTCTTTATGGTAATGGTGTTGTTACAAGGAGTG
GAGCATATGTGAGTGCTATAGCCCAAACTGAAAAAAGCATTGAAGACAACCCAGACATCGAAGATGACAT
TTTCCGAAAGAGAAGACTGACCATCATGGACCTCCATCCAGGAGCGGGAAAGACGAAAAGATACCTCCCG
GCCATAGTCAGAGAAGCTATAAAACGGGGTTTGAGAACATTAATCTTGGCCCCCACCAGAGTCGTGGCAG
CTGAAATGGAGGAAGCTCTCAGAGGACTTCCAATAAGATACCAAACCCCAGCCATCAGAGCTGAGCATAC
AGGGCGGGAAATTGTGGATCTAATGTGTCATGCCACATTTACCATGAGGCTGCTATCACCAGTTAGAGTG
CCAAACTACAACTTGATTATCATGGATGAAGCCCATTTCACAGACCCAGCAAGTATAGCAGCTAGAGGAT
ACATCTCAACTCGAGTGGAGATGGGTGAAGCAGCTGGGATTTTTATGACAGCCACTCCTCCGGGAAGCAG
AGATCCATTTCCTCAGAGCAATGCACCAATCATAGATGAAGAAAGAGAAATCCCTGAACGTTCATGGAAT
TCTGGACATGAGTGGGTCACGGATTTTAAAGGGAAGACTGTCTGGTTCGTTCCAAGCATAAAAGCAGGGA
ATGATATAGCAGCTTGCCTGAGAAAAAATGGAAAGAAAGTGATACAACTTAGTAGGAAGACTTTTGACTC
TGAGTATGTCAAGACTAGAACCAATGATTGGGATTTCGTGGTTACAACTGACATTTCAGAAATGGGTGCC
AATTTCAAGGCTGAGAGGGTTATAGACCCCAGACGCTGCATGAAACCAGTCATACTAACAGATGGTGAGG
AGCGGGTGATCCTGGCAGGACCTATGCCAGTGACCCACTCTAGTGCAGCGCAAAGAAGAGGGAGGATAGG
AAGAAATCCAAAAAATGAAAATGACCAGTACATATACATGGGGGAACCTCTGGAAAATGATGAAGACTGT
GCACACTGGAAAGAAGCCAAAATGCTCCTAGATAACATTAACACACCAGAAGGAATCATTCCCAGTATGT
TTGAACCAGAGCGTGAAAAGGTGGATGCCATTGATGGCGAATATCGCCTGAGAGGAGAAGCAAGGAAAAC
CTTTGTGGACCTAATGAGAAGAGGAGACCTACCAGTTTGGTTGGCCTACAAAGTGGCAGCTGAAGGCATC
AACTATGCAGACAGAAGGTGGTGTTTTGATGGAATCAAGAACAACCAAATCCTGGAAGAGAATGTAGAAG
TTGAAATCTGGACAAAAGAAGGGGAAAGGAAAAAATTGAAACCCAGATGGCTGGATGCTAGGATCTACTC
TGACCCACTGGCGCTAAAAGAATTCAAAGAATTTGCAGCCGGAAGAAAGTCTCTGACCCTGAACCTAATT
ACAGAAATGGGTAGGCTTCCAACATTCATGACTCAGAAGACTAGAGACGCACTGGACAACTTAGCAGTGC
TGCACACGGCTGAGGCAGGTGGAAGGGCGTACAATCATGCTCTCAGTGAACTGCCGGAGACCCTGGAGAC
ACTGCTTTTACTGACACTTCTGGCTACAGTCACGGGAGGGATCTTTTTATTCTTGATGAGCGGGAGGGGC
ATAGGGAAGATGACCCTGGGAATGTGCTGCATAATCACGGCTAGCATTCTTCTATGGTACGCACAAATAC
AGCCACACTGGATAGCAGCTTCAATAATACTGGAGTTTTTTCTCATAGTTTTGCTCATTCCAGAACCAGA
AAAACAGAGAACACCCCAAGACAACCAATTGACCTATGTTGTCATAGCCATCCTCACAGTGGTGGCCGCA
ACCATGGCAAACGAGATGGGTTTCTTAGAAAAAACGAAGAAAGATCTTGGATTAGGAAGCATCACAACCC
AGCAACCCGAGAGCAACATCCTGGACATAGATCTACGCCCCGCATCAGCATGGACGCTGTATGCCGTGGC
TACAACATTTGTTACACCAATGCTGAGACATAGCATTGAGAATTCCTCAGTGAATGTATCCCTAACAGCC
ATAGCCAACCAAGCRACAGTGTTAATGGGTCTAGGGAAAGGATGGCCATTGTCAAAGATGGACATCGGAG
TTCCCCTTCTCGCCATTGGATGCTACTCACAAGTCAATCCCATAACTCTCACAGCAGCTCTTCTCTTATT
GGTAGCGCATTATGCCATTATAGGGCCAGGACTTCAAGCAAAAGCAACCAGAGAAGCTCAGAAAAGAGCA
GCGGCGGGCATCATGAAAAACCCAACCGTCGATGGAATAACAGTGATTGATCTAGATCCAATACCTTATG
ATCCAAAGTTTGAAAAGCAGTTGGGACAAGTAATGCTCCTAGTCCTCTGCGTGACTCAAGTGTTGATGAT
GAGGACCACATGGGCTATGTGTGAGGCCTTAACCTTAGCTACCGGGCCCATCTCCACACTGTGGGAAGGA
AATCCAGGAAGGTTCTGGAACACTACCATTGCGGTGTCAATGGCTAACATCTTTAGAGGGAGTTACTTGG
CTGGAGCTGGACTTCTCTTTTCCATTATGAAGAACACAACCAACACAAGAAGGGGAACTGGCAACATAGG
AGAAACGCTTGGAGAGAAATGGAAAAGCCGATTGAACGCACTGGGAAAAAGTGAATTCCAGATCTACAAG
AAAAGTGGAATCCAGGAAGTGGATAGAACCTTAGCAAAAGAAGGCATCAAAAGAGGAGAAACGGACCATC
ACGCTGTGTCGCGAGGCTCAGCAAAACTGAGATGGTTCGTTGAGAGAAACATGGTCACACCAGAAGGGAA
AGTAGTGGACCTCGGTTGTGGCAGAGGAGGCTGGTCATACTATTGTGGAGGACTAAAAAACGTAAGAGAA
GTGAAAGGCCTGACAAAAGGAGGACCAGGACACGAAGAACCCATCCCCATGTCAACATATGGGTGGAATC
TAGTGCGTCTTCAAAGTGGAGTTGACGTTTTCTTCATCCCGCCCGAAAAGTGTGACACATTGCTGTGTGA
CATAGGGGAGTCATCACCAAATCCTACAGTGGAAGCAGGACGAACACTCAGAGTCCTTAATTTAGTAGAA
AATTGGTTGAACAACAACACTCAATTTTGTATAAAAGTCCTCAACCCATATATGCCCTCAGTTATAGAAA
AAATGGAAACACTGCAAAGGAAATATGGAGGAGCCTTAGTGAGAAATCCACTCTCACGGAACTCCACACA
TGAGATGTACTGGGTATCCAACGCTTCCGGGAACATAGTGTCATCAGTGAACATGATTTCAAGGATGTTG
ATCAACAGATTTACAATGAGACACAAGAAAGCCACTTACGAGCCGGATGTTGACCTCGGAAGCGGAACCC
GTAACATTGGAATTGAAAGTGAGATACCAAATCTAGACATAATTGGGAAAAGAATAGAAAAAATAAAGCA
AGAGCATGAAACATCATGGCACTACGACCAAGACCACCCATACAAAACGTGGGCATACCATGGCAGCTAT
GAAACAAAACAGACTGGATCAGCATCATCCATGGTCAACGGAGTGGTCAGGCTGCTGACAAAACCTTGGG
ACGTCCTCCCCACGGTGACACAGATGGCAATGACAGACACGACTCCATTTGGACAACAGCGTGTTTTTAA
AGAAAAAGTGGACACGAGAACCCAAGAACCGAAAGAAGGCACGAAGAAACTAATGAAAATCACAGCAGAG
TGGCTGTGGAAAGAATTAGGGAAGAAAAAGACACCTAGGATGTGCACCAGAGAAGAATTCACAAGAAAGG
TGAGAAGCAATGCAGCCTTGGGGGCCATATTCACTGATGAGAACAAGTGGAAGTCGGCACGTGAGGCTGT
TGAAGATAGTAGGTTTTGGGAGCTGGTTGACAAGGAAAGGAAGCTCCATCTTGAAGGAAAGTGTGAAACA
TGTGTGTACAACATGATGGGAAAAAGAGAAAAGAAGCTAGGGGAATTCGGCAAGGCAAAAGGCAGCAGAG
CCATATGGTACATGTGGCTTGGAGCTCGCTTTCTGGAGTTTGAAGCCCTAGGATTCCTAAATGAAGATCA
CTGGTTCTCCAGAGAAAACTCCCTGAGTGGAGTGGAAGGAGAAGGGCTGCACAAGCTAGGTTACATTCTA
AGAGACGTGAGCAAGAAAGAGGGAGGAGCCATGTATGCCGATGACACAGCAGGATGGGACACAAGAATCA
CACTAGAAGACCTAAAAAATGAAGAAATGGTAACAAACCACATGGAAGGAGAACACAAGAAACTAGCCGA
GGCCATTTTCAAACTAACGTACCAAAACAAGGTGGTGCGTGTGCAAAGACCAACACCAAGAGGCACAGTA
ATGGACATCATATCGAGAAGAGACCAAAGAGGTAGTGGGCAAGTTGGTACCTATGGACTCAATACTTTCA
CCAATATGGAAGCCCAGTTGATCAGACAGATGGAGGGAGAAGGAGTTTTTAAAAATATTCAGCACCTGAC
AGTCACAGAAGAAATCGCCGTGCAAAACTGGTTAGCAAGAGTGGGGCGCGAAAGGTTATCAAGAATGGCC
ATCAGTGGAGATGATTGTGTTGTGAAACCTTTAGATGACAGGTTCGCAAGCGCTTTGACAGCTCTAAATG
ACATGGGAAAGATTAGAAAAGACATACAACAATGGGAACCTTCAAGAGGATGGAACGATTGGACACAAGT
GCCCTTCTGCTCACACCATTTCCATGAGCTAATCATGAAGGATGGTCGTGTACTTGTTGTTCCATGCAGA
AACCAAGATGAACTGATTGGCAGAGCCCGAATCTCCCAAGGAGCAGGGTGGTCTTTGCGGGAGACGGCTT
GTTTGGGGAAGTCTTACGCCCAAATGTGGAGCTTGATGTATTTCCACAGACGCGACCTCAGGTTGGCGGC
AAATGCCATTTGCTCGGCAGTGCCATCACATTGGGTTCCAACAAGCCGAACAACCTGGTCCATACACGCC
AAACATGAATGGATGACAACGGAAGACATGCTGACAGTCTGGAATAGGGTGTGGATTCAGGAAAACCCAT
GGATGGAAGACAAAACCCCAGTGGAATCATGGGAGGAAATCCCATACTTGGGGAAAAGAGAAGATCAATG
GTGCGGCTCACTGATTGGGTTAACAAGCAGGGCCACATGGGCAAAGAACATYCAAACAGCAATAAATCAA
GTTAGATCTCTTATAGGCAATGAGGAATACACAGATTACATGCCATCCATGAAAAGATTCAGAAGAGAAG
AGGAAGAAGCAGGAGTCCTGTGGTA

>KT968094.1 Dengue virus 1 isolate patient165 polyprotein mRNA, partial cds
GGTTCACAGTTGGCGAAGAGATTCTCAAAAGGATTGCTTTCAGGCCAAGGACCCATGAAATTGGTGATGG
CTTTCATAGCATTTCTAAGATTTCTAGCCATACCCCCAACAGCAGGAATTTTGGCTAGATGGAGCTCATT
CAAGAAGAATGGAGCGATCAAAGTGTTACGGGGTTTCAAAAAGGAGATCTCAAGCATGTTGAATATAATA
AACAGGAGGAAAAGATCCGTGACCATGCTCCTCATGCTGCTGCCCACAGCCCTGGCGTTCCATTTGACT

>JN896663.1 Aedes aegypti isolate CSS12 NADH dehydrogenase subunit 4 (ND4) gene, partial cds; mitochondrial
TTATTACGGGTATTTTCTTTAATGCAAGTTTTAGGTATAAAATTTAATTATATTTGAATCAGTATTAGTT
TAATTGGAGGAGTTTTAGTTAGTTTAATTTGTTTATGACAAATAGATTTAAAGGCTTTAATTGCTTATTC
TTCAGTTGCTCATATAGGGATTGTATTAAGAGGATTAATAACAATAACTTATTGAGGTTTAAATGGGTCA
TATACTTTAATAATTGCTCATGGGTTATGCTCTTCTGGGTTATTTTGTTTGGCTAATATTTCTTATGAAC
GA

>KU551904.1 Dengue virus 1 strain UOH_3083 envelope protein gene, partial cds
ATGCGATGCGTGGGAATAGGCAACAGAGACTTCGTTGAGGGACTGTCAGGAGCAACGTGGGTGGATGTGG
TACTGGAGCATGGAAGCTGCGTCACCACCATGGCAAAAAATAAACCAACATTGGACATTGAACTCTTGAA
GACGGAGGTCACGAACCCTGCCGTCTTACGCAAACTGTGCATTGAAGCTAAAATATCAAATACCACCACC
GATTCACGATGCCCAACACAAGGAGAAGCCACACTGGTGGAAGAACAGGACGCGAACTTTGTGTGTCGAC
GAACATTCGTGGGCAGAGGCTGGGGTAATGGTTGTGGATTATTCGGGAAAGGAAGCTTACTGACGTGTGC
TAAATTCAAGTGTGTGACAAAACTTGAAGGAAAGATAGTTCAATATGAAAACTTAAAATATTCGGTGATA
GTCACCGTCCACACTGGGGACCAGCACCAGGTGGGAAATGAGACCACAGAACATGGAACAATTGCTACCA
TAACACCTCAAGCTCCTACGTCGGAGATACAGCTGACTGACTACGGAGCCCTTACATTGGACTGCTCACC
TAGAACTGGGCTGGACTTCAATGAGATGGTGCTGTTGACAATGAAAGAAAAATCATGGCTTGTCCACAAA
CAATGGTTTCTAGACTTACCACTGCCTTGGACCTCGGGGGCTTCAACATCCCAAGAGACTTGGAACAGAC
AAGATTTGCTGGTCACATTTAAGACAGCTCATGCAAAGAAGCGGGAAGTAGTCGTACTGGGGTCACAAGA
AGGAGCAATGCACACTGCATTGACTGGGGCGACAGAAATTCAGATGTCAGGAACGACGACAATCTTCGCA
GGACACCTGAAATGTAGACTAAAAATGGATAAACTGACTTTGAAAGGGGTGTCATATGTGATGTGCACAG
GCTCATTTAAGTTGGAGAAGGAAGTAGCTGAGACCCAGCATGGAACCGTTCTAGTGCAGGTTAAATACGA
AGGAGCAGATGCACCATGCAAGATCCCCTTTTCAATCCAAGATGAGAAAGGAGTGACCCAGAATGGGAGA
TTGATAACAGCCAATCCCATAGCTACTGACAAAGAAAAACCAGTCAACATTGAGACAGAACCACCTTTTG
GTGAGAGCTACATCGTGATAGGGGCGGGTGAAAAAGCTTTGAAACTAAGCTGGTTCAAGAAAGGAAGCAG
CATAGGGAAAATGTTCGAAGCTACCGCCCGGGGAGCACGAAGGATGGCTATCCTGGGAGACACTGCATGG
GACTTCGGTTCCATAGGAGGGGTATTCACATCTGTGGGAAAACTGGTACACCAGGTTTTTGGAACCGCAT
ATGGGGTCTTGTTCAGCGGTGTTTCTTGGACAATGAAAATAGGAATAGGGATTCTGCTGACATGGCTAGG
ATTAAATTCAAGGAGCACGTCACTCTCGATGACGTGCATTGCAGTTGGTATGGTCACACTGTACTTAGGA
GTCATGGTTCAAGCGG

>JF699726.1 Acipenser oxyrhynchus desotoi clone Aod_A57JE microsatellite sequence
ATATATACAGTGTATACCTATCAGTAAACAACAACAGCGAGTTTGTTAATACAATGCTACAATGGCATAC
AGAACATTAAGTTCCCAGATAGCTATCTTTGTGTTGACACTGTTCTGACATATACTTCTTTACTTGTATG
TATTTATGTTTATGTAGGTGTTTGTTAAATCTCCCACTCTCTCTCTTATCAGGCCTCAGTATGCTTATTC
ATTCACATATTCCATTCACACACACACACACACACACACGGACACAGCACATATCTACTGTTCCTGTGCT
TGCTGCAGTTGGATTCTTGGCACAATGATGCAGAACTAATTTGTTTTTATCT

>KC861963.1 Dengue virus 1 isolate D1.QuyNhon.1380.20 Jun 09 envelope protein gene, partial cds
ATGCGATGCGTGGGAATAGGCAGCAGGGACTTCGTGGAAGGACTGTCAGGAGCAACTTGGGTAGATGTGG
TATTGGAACATGGAAGTTGCGTCACCACCATGGCAAAAGACAAACCAACATTGGACATTGAACTCTTGAA
GACGGAAGTCACAAACCCTGCCGTCCTGCGCAAACTGTGCATTGAAGCTAAAATATCAAACACCACCACC
GACTCAAGATGTCCAACACAAGGAGAAGCCACACTAGTGGAAGAACAAGACGCGAACTTTGTGTGTCGAC
GAACGTTTGTGGACAGAGGCTGGGGCAATGGCTGTGGGCTCTTCGGAAAAGGAAGCCTAATAACGTGTGC
TAAGTTCAAGTGTGTGACAAAACTGGAAGGAAAGATAGTTCAATATGAGAACTTGAAATATTCAGTAATA
GTCACCGTTCACACCGGAGACCAGCACCAAGTGGGAAATGAAAGCACAGAACATGGGACAACTGCAACTA
TAACACCTCAAGCTCCCACGACGGAAATACAGCTGACCGACTACGGAGCTCTTACATTGGATTGTTCACC
CAGAACAGGACTAGACTTTAATGAAATGGTGTTGTTGACAATGAAAGAAAAATCATGGCTAGTCCACAAA
CAATGGTTTTTAGACCTACCACTGCCTTGGACCTCGGGAGCTTCAACATCACAAGAGACTTGGAACAGAC
AAGATCTGCTGGTGACATTTAAGACAGCTCATGCAAAGAAGCAGGAAGTAGTCGTACTAGGATCACAAGA
AGGAGCAATGCACACTGCGTTGACCGGAGCGACAGAAATCCAAACGTCTGGAACGACAACAATTTTTGCA
GGACACTTGAAATGCAGACTAAAGATGGACAAACTGACTCTAAGAGGGATGTCATATGTGATGTGCACAG
GCTCATTCAAGCTAGAGAAAGAAGTGGCTGAGACCCAGCATGGAACCGTTCTAGTGCAGATTAAATATGA
AGGAACAGATGCACCATGCAAGATCCCTTTTTCGACCCAAGATGAAAAAGGAGTAACCCAGAATGGGAGA
CTAATAACAGCTAACCCCATAGTCACTGACAAAGAAAAACCAGTCAACATTGAGGCAGAACCGCCTTTTG
GTGAGAGTTACATCGTGATAGGAGCAGGTGAAAAAGCTTTGAAACTAAGCTGGTTCAAGAAAGGAAGCAG
CATAGGGAAAATGTTTGAGGCAACTGCCAGAGGAGCACGAAGGATGGCCATACTAGGAGACACCGCATGG
GACTTTGGTTCTATAGGAGGAGTGTTCACGTCTGTTGGAAAATTAGTACACCAGATTTTTGGAACTGCAT
ATGGAGTTTTGTTCAGCGGTGTTTCCTGGACCATGAAAATAGGAATAGGAGTTCTGCTAACATGGCTAGG
ATTAAACTCAAGGAGCACGTCCCTTTCGATGACGTGCATTGCAGTTGGCCTAGTAACATTATACCTAGGA
GTCATGGTTCAGGCG

>KP749479.1 Dengue virus 1 isolate GZ2014010NS1 nonstructural protein 1 gene, partial cds
GACTCGGGGTGTGTGATCAACTGGAAGGGCGGAGAACTCAAGTGTGGAAGTGGCATCTTTGTCACTAATG
AAGTCCACACTTGGACAGAGCAATACAAATTCCAGGCTGACTCCCCAAAAAGACTATCAGCAGCCATTGG
GAAGGCATGGGAGGAAGGCGTGTGTGGAATTCGATCAGCCACACGTCTTGAGAACATCATGTGGAAGCAA
ATATCAAATGAATTGAACCACATTCTACTTGAAAATGACATGAAATTCACAGTGGTTGTAGGAGACGCCA
ATGGAATCTTGACCCAAGGAAAAAAGATGATTAGGCCACAACCCATGGAACACAAATACTCATGGAAACG
CTGGGGAAAAGCCAAAATCATAGGAGCAGATACACAGAACACTACCTTCATCATCGATGGCCCAGACACT
CCAGAATGCCCCGATGACCAGAGAGCATGGAACATTTGGGAAGTTGAGGACTATGGGTTTGGAGTTTTCA
CGACAAACATATGGCTGAAATTGCGTGACTCCTACACCCACATGTGTGACCACCGGCTAATGTCAGCTGC
CATCAAGGACAGCAAGGCAGTCCATGCTGACATGGGGTACTGGATAGAAAGTGAAAAGAACGAGACCTGG
AAGCTAGCGAGAGCCTCCTTCATAGAAGTGAAGACATGCATCTGGCCAAGATCCCACACTCTATGGAGCA
ATGGAGTCTTGGAAAGTGAAATGATAATCCCAAAGAGATATGGAGGACCAATATCTCAGCACAACTACAG
ACCAGGTATTTTCACACAAACAGCAGGGTCATGGCACCTAGGCAAGTTGGAACTAGACTTTAATTTGTGT
GAAGGCACCACAGTTGTTGTGGATGAACATTGTGGAAATCGAGGTCCATCTCTTAGAACTACAACAGTCA
CAGGAAAGATAATCCATGAATGGTGCTGCAGATCCTGCACGCTACCCCCCTTACGCTTCAGAGGAGAAGA
CGGATGTTGGTATGGCATGGAAATCAGACCAGTCAAGGTGAAGGAAGAGAATCTAGTCAGGTCAATGGTC
TCTGCA

>DQ016648.1 Dengue virus isolate NI09VI04 envelope glycoprotein (E) gene, partial cds
ATGCGATGCGTGGGAATAGGCAGCAGGGACTTCGTGGAAGGACTGTCAGGAGCAACTTGGGTAGATGTGG
TACTGGAACATGGAAGTTGCGTCACCACCATGGCAAAAGACAAACCAACATTGGACATTGAACTCTTGAA
GACGGAAGTCACAAACCCTGCCGTCCTGCGCAAACTGTGCATTGAAGCTAAAATATCAAACACCACCACC
GACTCAAGATGTCCAACACAAGGAGAAGCCACACTGGTGGAAGAACAAGACGCGAACTTTGTGTGTCGAC
GAACGTTTGTGGACAGAGGCTGGGGCAATGGCTGTGGGCTCTTCGGAAAAGGAAGCCTAATAACGTGTGC
TAAGTTCAAGTGTGTGACAAAACTGGAAGGAAAGATAGTTCAATATGAAAACTTGAAATATTCAGTAATA
GTCACCGTCCACACTGGAGACCAGCACCAGGTGGGAAATGAAAGCACAGAACATGGGACAACTGCAACTA
TAACACCTCAAGCTCCTACGACGGAAATACAGCTGACCGACTACGGAGCTCTTACATTGGATTGTTCACC
TAGAACAGGACTAGACTTTAATGAAATGGTGTTGTTGACAATGAAAGAAAAATCATGGCTAGTTCACAAA
CAATGGTTTCTAGACCTACCACTGCCTTGGACCTCGGGAGCTTCAACATCACAAGAGACTTGGAACAGAC
AAGATTTGCTGGTGACATTCAAGACAGCTCATGCAAAGAAGCAGGAAGTAGTCGTACTAGGATCACAAGA
AGGAGCAATGCACACTGCGTTGACCGGAGCGACAGAAATCCAAACGTCTGGAACGACAACAATTTTTGCA
GGACACTTGAAATGTAGACTAAAGATGGACAAACTGACTCTAAAAGGGATGTCATATGTGATGTGCACAG
GCTCATTCAAGCTAGAGAAAGAAGTGGCTGAGACCCAGCATGGAACCGTTCTAGTGCAGATTAAATACGA
AGGAACAGATGCACCATGCAAGATCCCTTTTTCGACCCAAGATGAAAAAGGAGTAACCCAGAATGGGAGA
TTGATAACAGCTAACCCCATAGTCACTGACAAAGAAAAACCAGTCAACATTGAGGCAGAACCGCCTTTTG
GTGAGAGTTACATCGTGATAGGAGCAGGTGAAAAAGCTTTGAAACTAAGCTGGTTCAAGAAAGGAAGCAG
CATAGGGAAAATGTTTGAGGCAACTGCCAGAGGAGCACGAAGGATGGCCATACTGGGAGACACCGCATGG
GACTTTGGTTCTATAGGAGGAGTGTTCACGTCTGTTGGAAAATTAGTACACCAGATTTTTGGAACTGCAT
ATGGAGTTTTGTTCAGCGGTGTTTCCTGGACCATGAAAATAGGAATAGGGGTTCTGCTGACATGGCTAGG
ATTAAACTCAAGGAGCACGTCCCTTTCGATGACGTGCATTGCAGTTGGCCTAGTAACACTATACCTAGGA
GTCATGGTTCAGGCG

>FJ392583.1 Dengue virus 2 isolate RJ175/08 NS5 gene, partial cds
GCGTGTACATCATGATGGGAAAAAGAGAGAAGAAACTAGGGGAGTTCGGCAAGGCAAAAGGTAGCAGAGC
CATATGGTACATGTGGCTTGGAGCACGCTTCTTAGAGTTTGAAGCCCTAGGCTTCCTCAACGCGGACCAC
TGGA

>KM875650.1 Dengue virus 2 strain DL/DENV-2/14/12 envelope protein gene, partial cds
ATGGATAAATTACAGCTCAAAGGAATGTCATACTCTATGTGTACAGGAAAGTTTAAAGTTGTAAAGGAAA
TAGCAGAGACACAACATGGAACAATAGTTGTCAGAGTACAATATGAAGGGGATGGCTCTCCATGTAAAAT
CCCTTTTGAGATAATGGATTTGGAAAAAAGACATGTCTTAGGTCGCCTGATTACAGTCAACCCAATCGTA
ACAGAAAAAGACAGTCCAGTCAACATAGAAGCAGAACCTCCATTTGGAGACAGCTACATCATTATAGGAG
TAGAACCGGGACAACTGAAGCTCAGCTGGTTTAAGAAAGGAAGCTCAATCGGCCAAATGTTCGAGACAAC
AATGAGAGGAGCGAAGAGAATGGCCATTTTAGGTGACACAGCCTGGGATTTTGGATCCCTGGGAGGAGTG
TTCACATCTATAGGAAAGGCCCTCCACCAAGTTTTTG

>JN380898.1 Dengue virus 3 strain 83904/2007/BR/RJ 3' UTR
ACGTAGGAAGTGAAAAAGAGGTTAACTGTCAGGCCACATTAAGCCACAGTACGGAAGAAGCTGTGCTGCC
TGTGAGCCCCGTCCAAGGACGTTAAAAGAAGAAGTCAGGCCTCAAAGCCACGGTTTGAGCAAACCGTGCT
GCCTGTAGCTCCGTCGTGGGGACGTAAAACCTCGTAGGCTGCAAACTGTGAAAGCTGTACGCACAGTGTA
GCAGACTAGCGGTTAGAGGAGACCCCTCCCATGACACAACGCAGCAGCGGGGCCCGAGCACTGAGGGAAG
CTGTACCTCCTTGCAAAGGACTAGAGGTTAGAGGAGACCCCCCGCAAACAAAAACAGCATATTGACGCTG
GGAGAGACCAGAGATCCTGCTGTCTCCTCAGCATCATTCCAGGCACAGAACGCCAGAAAA

>JN029809.1 Dengue virus 1 isolate D10022-FS envelope protein mRNA, partial cds
ATGCGATGTGTGGGAATAGGCAACAGAGACTTCGTTGAAGGACTGTCAGGAGCAACATGGGTGGATGTGG
TACTGGAGCATGGAAGCTGCGTCACCACCATGGCAAAAAATAAACCAACATTGGACATTGAACTCTTGAA
GACGGAGGTCACGAACCCTGCCGTCTTGCGCAAACTGTGCATTGAAGCTAAAATATCAAACACCACTACC
GATTCAAGATGTCCAACACAAGGAGAAGCTACACTGGTGGAAGAACAAGACGCGAACTTTGTGTGTCGAC
GAACATTCGTGGACAGAGGCTGGGGTAACGGTTGTGGACTATTCGGGAAGGGAAGCTTACTAACGTGTGC
TAAGTTTAAGTGTGTGACAAAACTTGAAGGAAAGATAGTTCAATATGAAAACTTAAAATATTCGGTGATA
GTCACTGTCCACACTGGGGACCAGCACCAGGTAGGAAATGAGACTACAGAACATGGAACAATTGCAACCA
TAACACCTCAAGCTCCCACGTCGGAAATACAGCTGACTGACTACGGAGCCCTTACATTGGACTGCTCACC
TAGAACAGGGCTGGACTTTAATGAGATGGTGCTGTTGACAATGAAAGAAAAATCATGGCTTGTCCACAAA
CAATGGTTTCTAGACTTACCATTGCCTTGGACCTCGGGGGCTTCAACATCTCAAGAGACTTGGAACAGAC
AAGATCTGCTGGTCACATTTAAGACAGCTCATGCAAAGAAGCAGGAAGTAGTCGTACTGGGGTCACAAGA
AGGAGCAATGCACACTGCGTTGACTGGGGCGACAGAAATCCAGACGTCAGGAACGACGACAATCTTCGCA
GGACACCTGAAATGTAGACTAAAAATGGATAAACTGACTTTAAAAGGGGTGTCATATGTGATGTGCACAG
GCTCATTTAAGCTAGAGAAGGAAGTGGCTGAGACCCAGCATGGAACTGTCCTAGTGCAGGTTAAATATGA
AGGAACAGATGCACCATGCAAGATTCCAATTTCAACCCAAGATGAGAAAGGAGTGACCCAGAATGGGAGA
TTGATAACAGCCAATCCCATAGTTACTGACAAAGAAAAACCAGTCAACATTGAAACAGAACCACCCTTTG
GTGAGAGCTACATCGTGATAGGGGCGGGTGAAAAAGCTTTGAAACTAAGCTGGTTCAAGAAAGGAAGCAG
CATAGGGAAAATGTTCGAAGCCACCGCCCGAGGAGCACGAAGGATGGCTATCCTGGGAGACACAGCATGG
GACTTCGGTTCCATAGGAGGGGTGTTCACATCTGTGGGAAAATTGGTACACCAGGTTTTTGGAACCGCAT
ATGGGGTCTTGTTCAGCGGTGTTTCCTGGACCATGAAAATAGGAATAGGGGTTCTGCTGACATGGCTAGG
ATTGAATTCAAGGAGCACGTCACTCTCGATGACGTGCATTGCAGTTGGCATGGTCACACTGTACCTAGGA
GTCATGGTTCAAGCG

>HM185188.1 Dengue virus 2 isolate 16/SP/10 polyprotein gene, partial cds
GAAGGGGACGGTTCTCCATGTAAGATCCCTTTTGAGATAACAGATTTGGAAAAAAGACACGTCTTAGGAC
GCCTGATTACAGTTAACCCAATCGTAACAGAAAAAGATAGCCCAGTCAACATAGAAGCAGAACCCCCATT
CGGAGACAGTTACATCATCGTAGGAGTAGANCCGGGACAACTGAAACTCAATTGGTTTAAGAAGGGAAGT
TCCATCGGCCAAATGTTTGAGACAACAATGAGAGGAGCAAAGAGAATGGCCATTTTAGGTGACACAGCCT
GGGATTTTGGATCCCTGGGAGGAGTGTTTACATCTATAGGAAAGGCTCTCCATCAAGTTTTCGGAGCAAT
CTATGGGGCTGCTTTTAGTGGGGTCTCATGGACTATGAAAATCCTCATAGGAGTCATCATCACATGGATA
GGAATGAATTCACGTAGCACCTCACTGTCTGTGTCGCTAGTATTGGTGGGAGTCGTGACACTGTACCTGG
GAGCTATGGTGCAGGCTGATAGTGGTTGCATTGTGAGCTGGAAAAATAAAGA

>KF955357.1 Dengue virus 2 isolate DENV-2/MX/BID-V3771/2003, partial genome
TAGGAGTAGAGCCGGGACAATTGAAACTCAATTGGTTTAAGAAGGGAAGTTCCATCGGCCAAATGTTTGA
GACAACAATGAGAGGAGCGAAGAGAATGGCCATTTTAGGTGACACAGCCTGGGACTTTGGATCCCTGGGA
GGAGTGTTTACATCTATAGGAAAGGCTCTCCACCAAGTTTTCGGAGCAATCTATGGGGCTGCTTTTAGTG
GGGTCTCATGGACTATGAAAATCCTCATAGGAGTCATCATCACATGGATAGGAATGAATTCACGTAGCAC
CTCACTGTCTGTGTCGCTAGTATTGGTGGGCGTCGTGACACTGTACCTGGGAGCTATGGTGCAAGCTGAT
AGTGGTTGCGTTGTGAGCTGGAAAAACAAAGAACTGAAATGTGGCAGCGGGATCTTCATTACAGATAACG
TACACACATGGACAGAACAATATAAGTTCCAACCAGAATCCCCTTCAAAACTAGCTTCAGCTATCCAAAA
AGCTCATGAAGAGGGCATTTGTGGAATCCGCTCAGTAACAAGATTGGAGAATCTGATGTGGAAACAAATA
ACACCAGAATTGAATCATATTCTATCAGAAAATGAGGTAAAGTTGACCATTATGACAGGAGACATTAAAG
GAATCATGCAGGCAGGAAAACGATCCTTGCGGCCCCAGCCCACTGAGCTGAAGTACTCATGGAAAACATG
GGGAAAGGCGAAAATGCTCTCCACAGAGTCTCACAATCAGACCTTTCTTATTGATGGCCCTGAAACAGCA
GAATGCCCCAACACAAACAGAGCTTGGAACTCGCTGGAAGTTGAAGACTATGGTTTTGGAGTTTTCACCA
CCAATATATGGCTGAAATTGAGAGAAAAACAGGATGTATTTTGTGACTCAAAACTCATGTCAGCAGCCAT
TAAAGACAACAGAGCCGTTCATGCCGATATGGGTTATTGGATAGAAAGTGCACTCAATGACACATGGAAG
ATGGAGAAAGCCTCCTTCATTGAAGTTAAAAGCTGCCACTGGCCAAAGTCACACACCCTTTGGAGCAATG
GAGTATTAGAAAGTGAGATGATAATCCCAAAAAATTTTGCCGGGCCAGTGTCACAACACAACTACAGACC
AGGCTACCATACACAAACAGCAGGACCTTGGCATCTAGGTAAGCTTGAGATGGACTTTGATCTCTGCGAA
GGAACTACAGTGGTGGTGACTGAGGACTGTGGAAATAGAGGACCCTCTTTAAGAACGACCACTGCCTCTG
GAAAACTCATAACAGAATGGTGCTGCCGATCCTGCACACTACCACCTCTAAGATATAGAGGTGAGGATGG
ATGCTGGTACGGGATGGAAATCAGACCATTGAAAGAGAAAGAGGAGAATTTGGTCAACTCCTTGGTCACA
GCCGGACATGGGCAGATTGACAACTTTTCGCTAGGAGTCTTGGGAATGGCACTGTTCCTGGAAGAAATGC
TCAGGACCCGAGTAGGAACGAAACATGCAATACTGCTAGTTGCGGTATCTTTTGTGACATTGATTACTGG
GAACATGTCTTTTAGAGACCTGGGAAGAGTGATGGTTATGGTGGGCGCTACCATGACGGATGACATAGGT
ATGGGTGTGACTTATCTTGCCCTACTAGCAGCTTTTAAAGTTAGACCAACTTTTGCAGCTGGACTACTCT
TGAGAAAACTGACCTCCAAGGAATTGATGATGGCCACCATAGGAATCGCACTCCTTTCCCAAAGCACCAT
ACCAGAGACCATTCTTGAACTGACTGATGCGTTAGCCTTGGGTATGATGGTCCTCAAAATAGTGAGAAAT
ATGGAAAAATACCAATTGGCAGTGACTATCATGGCTATTTCGTGTGTCCCAAATGCAGTGATACTGCAAA
ACGCATGGAAGGTGAGTTGCACAATATTGGCAGTGGTGTCCGTTTCACCACTGCTCTTAACATCCTCACA
GCAGAAAGCGGATTGGATACCACTAGCATTGACGATAAAAGGTCTCAATCCAACAGCCATTTTTCTAACA
ACTCTTTCGAGAACCAGCAAGAAAAGGAGCTGGCCGCTAAATGAAGCTATCATGGCAGTCGGGATGGTGA
GCATTTTGGCCAGCTCTCTCCTAAAGAATGATATTCCCATGACAGGTCCATTAGTGGCTGGAGGGCTCCT
TACCGTATGTTACGTGCTCACTGGACGATCGGCCGATTTGGAACTGGAGAGAGCTGCCGATGTAAAATGG
GAAGATCAGGCAGAAATATCAGGAAGCAGCCCAATCCTGTCAATAACAATATCAGAAGATGGCAGCATGT
CGATAAAAAATGAAGAGGAAGAACAAACACTGACCATACTCATCAGAACGGGATTGTTGGTGATCTCAGG
AGTTTTTCCAGTATCGATACCAATTACGGCAGCAGCATGGTACCTGTGGGAAGTGAAGAAACAACGGGCT
GGAGTATTGTGGGACGTCCCTTCACCCCCACCAGTGGAAAAAGCCGAACTGGAGGATGGAGCCTACAGAA
TCAAGCAAAGAGGGATTCTTGGATATTCTCAGATTGGAGCCGGAGTTTACAAAGAAGGAACATTCCATAC
AATGTGGCACGTCACACGTGGTGCTGTTCTGATGCATAGAGGGAAGAGGATTGAACCATCATGGGCAGAT
GTCAAGAAAGACCTAATATCATATGGAGGAGGCTGGAAGCTAGAAGGAGAATGGAAGGAAGGAGAGGAAG
TCCAAGTCCTGGCATTGGAACCTGGAAAAAATCCAAGAGCCGTCCAAACGAAACCTGGAATTTTCAAAAC
CAACACCGGAACCATAGGCGCCGTATCTTTGGACTTTTCCCCTGGAACGTCAGGATCTCCAATTGTCGAC
AGAAAAGGAAAAGTTGTGGGTCTTTACGGTAATGGTGTTGTCACAAGGAGTGGAGCATATGTAAGTGCTA
TAGCCCAGACCGAAAAAAGCATTGAAGACAATCCAGAGATCGAGGATGACATTTTCCGAAAGAAAAGATT
GACCATCATGGACCTCCACCCAGGAGCAGGAAAGACAAAAAGATACCTTCCAGCCATAGTTAGAGAAGCC
ATAAAACGTGGCTTGAGAACATTGATCCTGGCTCCCACTAGAGTAGTGGCAGCTGAAATGGAGGAAGCTC
TTAGAGGACTTCCAATAAGATACCAAACCCCAGCCATCAAAACCGAGCATACCGGGCGGGAGATCGTGGA
CCTAATGTGTCATGCCACATTTACTATGAGGCTGCTATCACCAGTCAGAGTGCCAAATTACAACCTGATC
ATCATGGATGAAGCCCACTTCACAGACCCAGCAAGTATAGCAGCTAGAGGATACATTTCAACTCGAGTAG
AGATGGGTGAAGCAGCCGGGATTTTCATGACAGCCACTCCTCCGGGAAGTAGAGACCCATTTCCTCAGAG
CAATGCACCAATCATGGATGAGGAAAGAGAAATCCCTGAGCGTTCGTGGAATTCAGGACACGAATGGGTC
ACGGATTTTAAGGGGAAGACTGTTTGGTTTGTTCCAAGTATAAAAGCAGGAAATGATATAGCAGCTTGTC
TTAGGAAAAATGGAAAGAAAGTGATACAACTCAGTAGGAAGACTTTTGACTCTGAGTATGTTAAGACTAG
AGCCAATGATTGGGACTTTGTGATCACAACTGACATTTCAGAAATGGGTGCCAACTTCAAGGCTGAGAGG
GTTATAGACCCCAGACGTTGCATGAAACCAGTTATACTAACAGATGGCGAAGAGCGGGTGATCTTGGCAG
GACCTATGCCAGTGACCCACTCTAGTGCAGCGCAAAGAAGAGGGAGAATAGGAAGAAATCCAAAAAATGA
AAATGACCAGTACATATACATGGGGGAACCTCTTGAAAATGATGAAGACTGTGCACATTGGAAAGAAGCT
AAAATGCTCCTAGATAACATCAACACACCCGAAGGAATCATTCCTAGTATGTTCGAACCAGAGCGTGAAA
AAGTGGATGCCATTGATGGTGAATACCGTTTGAGAGGAGAAGCAAGGAAAACCTTTGTGGACCTAATGAG
AAGAGGGGACTTACCAGTCTGGTTGGCCTACAAAGTGGCAGCTGAAGGCATCAACTACGCAGACAGAAAG
TGGTGTTTTGATGGAATTAAGAACAACCAAATACTGGAAGAAAATATGGAAGTGGAAATCTGGACAAAAG
AAGGGGAAAGGAAAAAATTAAAACCCAGATGGTTGGATGCTAGGATCTATTCTGACCCACTGGCACTAAA
AGAATTCAAGGAATTTGCAGCTGGAAGAAAATCTTTAACCCTGAACCTAATCACAGAAATGGGTAGGCTT
CCAACTTTCATGACTCAGAAAGCAAGAAACGCACTGGACAACTTGGCTGTGCTGCATACGGCTGAGGCAG
GTGGAAGGGCGTACAATCATGCTCTCAGTGAACTGCCGGAGACCCTGGAGACACTGCTTCTACTGACACT
CCTGGCAACAGTCACAGGAGGAATCTTCTTATTCTTAATGAGCGGAAAAGGTATAGGGAAGATGACCCTG
GGGATGTGTTGCATAATCACGGCTAGCATCCTCCTATGGTATGCACAGATACAACCACACTGGATAGCAG
CTTCAATAATACTGGAGTTTTTTCTCATAGTTTTGCTCATTCCAGAACCAGAAAAACAGAGAACACCCCA
AGACAACCAATTGACCTACGTTGTCATAGCCATCCTCACAGTGGTGGCCGCAACCATGGCAAACGAGATG
GGTTTCCTGGAAAAAACCAAGAAAGACCTCGGATTGGGAAGCATTACAACCCAGGAATCTGAGAGCAATA
TCCTGGACATAGATCTACGCCCTGCATCAGCATGGACGCTGTATGCCGTGGCTACAACATTTGTCACACC
AATGTTGAGACATAGCATTGAAAATTCCTCAGTGAATGTCTCCCTAACAGCCATTGCTAACCAGGCTACA
GTGCTAATGGGTCTTGGGAAAGGATGGCCATTGTCAAAGATGGACATTGGAGTTCCCCTCCTTGCCATTG
GATGCTATTCACAAGTCAACCCTATAACTCTCACAGCAGCTCTTCTTTTATTGGTAGCACATTATGCCAT
TATAGGGCCAGGACTTCAAGCAAAAGCAACCAGAGAAGCTCAGAAAAGAGCAGCAGCAGGCATCATGAAA
AACCCAACAGTCGATGGAATAACAGTGATTGACCTAGAACCAATACCCTATGATCCAAAATTTGAAAAGC
AGTTAGGACAAGTAATGCTCCTAATCCTTTGCGTGACTCAAGTATTAATGATGAGGACTACATGGGCTTT
GTGTGAGGCTCTAACCCTAGCGACCGGGCCCATCTCCACACTGTGGGAAGGAAATCCAGGGAGGTTTTGG
AACACTACCATTGCAGTGTCAATGGCTAACATCTTTAGGGGGAGCTACTTGGCTGGAGCTGGACTTCTCT
TTTCCATCATGAAAAACACAACAAACACAAGAAGAGGAACTGGCAACATAGGAGAGACACTTGGAGAAAA
ATGGAAAAGTCGATTAAACGCACTGGGAAAAAGTGAATTTCAAATCTACAAGAAAAGTGGAATCCAGGAA
GTGGATAGAACCCTAGCAAAAGAAGGTATCAAAAGAGGAGAAACGGACCACCATGCTGTGTCGCGAGGTT
CAGCAAAACTGAGATGGTTCGTCGAGAGAAATATGGTCACACCGGAAGGGAAGGTGGTGGATCTCGGTTG
CGGCAGAGGGGGCTGGTCATACTATTGTGGGGGATTAAAGAATGTAAGAGAAGTCAAAGGCCTAACAAAA
GGAGGACCAGGACATGAAGAACCCATCCCCATGTCAACATATGGGTGGAATCTAGTGCGTCTGCAAAGTG
GAGTTGACGTTTTCTTCACCCCGCCAGAAAAGTGTGATACATTGTTGTGTGACATAGGGGAGTCGTCACC
AAATCCCACGATAGAAGCAGGACGAACACTCAGAGTCCTCAACTTAGTGGAAAATTGGTTGAACAATAAC
ACCCAGTTTTGCATAAAGGTCCTCAACCCATATATGCCTTCAGTCATAGAAAAAATGGAAGCATTACAAA
GGAAATATGGAGGAGCCTTAGTGAGGAATCCACTCTCACGAAACTCCACGCATGAAATGTACTGGGTATC
TAATGCCACCGGGAACATAGTGTCATCAGTGAACATGATTTCAAGGATGCTGATTAACAGATTCACAATG
AAACACAAGAAAGCCACTTACGAGCCAGATGTTGACCTAGGAAGTGGAACCCGCAACATTGGAATTGAAA
GTGAGATACCAAATCTAGACATAATAGGAAAGAGAATAGAGAAAATAAAACAAGAGCATGAAACATCATG
GCACTATGATCAAGACCACCCATACAAAACGTGGGCTTACCATGGCAGCTATGAAACAAAACAAACTGGA
TCAGCATCATCTATGGTGAACGGAGTGGTCAGATTGCTGACAAAACCTTGGGACGTCGTCCCTATGGTGA
CACAGATGGCAATGACAGACACGACTCCATTTGGACAACAGCGCGTTTTCAAAGAGAAAGTAGACACGAG
AACCCAAGAACCGAAAGAAGGCACAAAGAAACTGATGAAAATTACGGCAGAGTGGCTTTGGAAAGAACTA
GGAAAGAAAAAGACACCTAGGATGTGTACCAGAGAAGAATTCACAAGAAAAGTGAGAAGCAATGCAGCCT
TGGGGGCCATATTCACTGATGAGAACAAATGGAAATCGGCACGTGAGGCTGTTGAAGATGGTAGGTTTTG
GGAGCTGGTTGACAAGGAAAGAAATCTCCATCTTGAAGGAAAGTGTGAAACATGTGTGTACAACATGATG
GGAAAAAGAGAGAAGAAACTAGGGGAGTTCGGCAAGGCAAAAGGTAGCAGAGCCATATGGTACATGTGGC
TTGGAGCACGCTTCTTAGAGTTTGAAGCCCTAGGATTCCTGAATGAAGATCACTGGTTCTCCAGAGGGAA
CTCCCTGAGTGGAGTGGAAGGAGAAGGGCTGCACAGGCTAGGCTACATTTTAAGAGACGTGGGCAAGAAG
GAAGGGGGAGCAATGTACGCCGATGATACAGCAGGATGGGACACAAGAATCACACTAGAAGACTTAAAAA
ATGAAGAAATGGTAACAAACCACATGAAAGGAGAACACAAGAAACTAGCCGAGGCCATATTCAAATTAAC
GTACCAAAACAAGGTGGTACGTGTGCAAAGACCAACGCCAAGAGGCACAGTAATGGATATCATATCGAGA
AGAGACCAAAGAGGCAGTGGGCAAGTCGGCACCTATGGCCTTAATACTTTCACCAATATGGAAGCCCAAT
TAATTAGACAGATGGAGGGAGAAGGAATCTTCAAAAGCATTCAGCACCTGACAGCCACAGAAGAAATCGC
TGTACAAAACTGGTTAGCAAGAGTGGGGCGTGAAAGGCTATCAAGAATGGCAATCAGTGGAGATGATTGT
GTTGTAAAACCTATAGATGACAGATTTGCAAGTGCTTTAACAGCTCTAAATGACATGGGAAAAGTTAGAA
AAGATATACAACAATGGGAACCTTCAAGAGGATGGAACGATTGGACACAAGTGCCTTTCTGTTCACACCA
TTTTCATGAGTTAGTCATGAAAGATGGTCGCGTGCTCGTAGTCCCATGCAGAAACCAAGATGAACTGATT
GGTAGAGCCCGAATTTCCCAGGGAGCTGGGTGGTCTTTGAAGGAGACGGCCTGTTTGGGGAAGTCTTACG
CCCAAATGTGGACCCTGATGTACTTCCACAGACGTGACCTCAGACTGGCGGCAAATGCCATTTGCTCGGC
AGTCCCGCCACATTGGGTTCCAACAAGTCGAACAACCTGGTCCATACACGCTAAGCATGAATGGATGACG
ACGGAAGACATGCTGGCAGTCTGGAACAGGGTGTGGATCCAAGAAAACCCGTGGATGGAAGATAAAACTC
CAGTGGAATCATGGGAAGAAGTCCCATACTTGGGAAAAAGAGAAGACCAATGGTGCGGCTCATTGATTGG
GCTAACAAGCAGGGCTACCTGGGCAAAGAACATCCAAACAGCAATAAATCAAGTCAGATCCCTTATAGGC
AATGAGGAATACACAGACTACATGCCATCCATGAAGAGATTCAGAAGGGAAGAGGAAGAGGCAGGTGTCC
TGTGGTAGAAGGAAAAACTAACATGAAACAAGGCTAAAAGTCAGGTCGGATTAAGCCATAGTACGGAAAA
AACTATGCTACCTGTGAGCCCCGTCCAAGGACGTTAAAAGAAGTCAGGCCATCACAAAATGCCACAGCTT
GAGTAAACTGTGCAGCCTGTAGCTCCACCTGAGGAGGTGCAAAAAACCTGGGAGGCCACA

>KU948533.1 Dengue virus isolate RMRC-VRDL-01043/2015 polyprotein gene, partial cds
AAACGCGCGAGAAACCGCGTGTCAACTGGTTCACAGTTGGCGAAGAGATTCTCAAAAGGATTGCTCTCAG
GCCAAGGACCCATGAAAATGGTGATGGCTTTTATAGCATTCCTAAGATTTCTAGCCATACCCCCAACAGC
AGGAATTTTGGCTAGATGGAGCTCATTCAAGAAGAATGGAGCGATCAAAGTGTTACGGGGTTTCAAAAAA
GAGATCTCAAGCATGCTGAACATAATGAACAGGAGAAAAAGATCCGTGACTATGCTCCTCATGCTGCTGC
CCACAGCCCTGGCGTTCCATTTGACCACGCGAGGGGGAGAGCCACACATGATAGTTAGCAAGCAGGAAAG
AGGAAAGTCACTCTTGTTTAAGACCTCTGCAGGTGTCAACATGTGCACCCTCATTGCAATGGATTTGGGA
GAGTTATGTGAGGATACAATGACCTACAAATGCCCCCGGATCACTGAAGCGGAACCTGAAGACATTGACT

>DQ109203.1 Dengue virus type 3 1Hclone20 polyprotein gene, partial cds
ACCGACAAGAACAGTTTCGACTCGGAAGCTTGCTTAACGTAGTGCTGACAGTTTTTTATTAGAGAGCAGA
TTTCTGATGAACAACCAACGAAAAAAGACGGGAAAACCGTCTATCAATATGCTGAAACGCGTGAGAAACC
GTGTGTCAACTGGATCACAGTTGGCGAAGAGATTCTCAAAAGGATTGCTGAACGGCCAAGGACCAATGAA
ATTGGTTATGGCGTTCATAGCTTTCCTCAGATTTCTAGCCATTCCACCAACAGCAGGAGTCTTGGCTAGA
TGGGGAACCTTCAAGAAGTCAGGGGCTATTAAGGTCCTAAAAGGCTTCAAGAAAGAGATTTCAAACATGC
TGAGCATTATCAACAAAAGGAAAAAGACATCGTTCTGTCTCATGATGATGTTACCAGCAACACTTGCTTT
CCACTTGACTTCACGCGATGGAGAGCCGCGCATGATTGTGGGGAAGAATGAAAGAGGGAAATCCCTACTT
TTTAAGACAGCTTCTGGAATCAACATGTGCACACTCATAGCTATGGACTTGGGAGAGATGTGTGATGACA
CGGTCACTTATAAATGCCCCCTCATTGCCGAAGTGGAACCTGAAGACATTGACTGCTGGTGCAACCTTAC
ATCGACATGGGTGACTTACGGAACGTGCAATCAAGCTGGGGAGCATAGACGCGACAAGAGATCAGTGGCG
TTAGCTCCCCATGTCGGCATGGGACTGGACACACGTACCCAAACCTGGATGT

>KJ806896.1 Dengue virus 2 isolate MYS(Johor)D2/708Y13 envelope protein gene, partial cds
ATGCGTTGCATAGGAATATCAAATAGAGACTTTGTGGAAGGGGTTTCAGGAGGAAGCTGGGTTGACATAG
TCTTGGAACATGGAAGCTGTGTGACGACGATGGCGAAAAATAAACCAACACTGGATTTTGAACTGATTAA
GACAGAAGCCAAACATCCCGCCACTCTAAGGAAGTATTGTATAGAGGCAAAGCTGACCAACACAACAACA
GCATCCCGCTGCCCAACACAAGGAGAACCTAGCCTAAATGAAGAACAGGACAAAAGATTTGTCTGCAAAC
ACTCCATGGTAGACAGAGGATGGGGGAATGGATGCGGATTATTTGGAAAAGGAGGTATCGTGACCTGTGC
AATGTTCACATGCAAGAAGAACATGGAAGGAAAAATCGTGCAACCAGAAAACCTGGAGTACACCATTGTG
ATAACACCTCACTCAGGGGAAGAGAATGCAGTCGGAAATGACACAGGAAAACATGGCAAGGAAATTAAAG
TAACACCACAGAGTTCCATCACAGAAGCAGAACTAACAGGCTATGGCACTGTCACGATGGAATGCTCTCC
GAGAACGGGACTCGACTTCAATGAGATGGTGTTGCTGCAAATGGAAAACAAGGCTTGGCTGGTGCACAGG
CAATGGTTCTTAGACCTGCCATTACCATGGCTGCCCGGAGCAGACACACAAGGATCAAATTGGATACAGA
AGGAGACATTGGTCACTTTCAAAAATCCCCATGCAAAGAAACAGGATGTTGTTGTTTTGGGATCCCAAGA
AGGGGCTATGCATACAGCACTCACAGGGGCCACGGAAATCCAGATGTCATCAGGAAACTTACTATTCACA
GGACATCTTAAATGTAGGCTGAGAATGGACAAACTACAGCTCAAAGGAATGTCATACTCCATGTGTACAG
GAAAGTTCAAAGTTGTGAAGGAAATAGCAGAAACACAACATGGAACAATAGTTATCAGAGTACAATATGA
AGGGGACGGTTCTCCGTGCAAGATCCCTTTTGAAATAATGGACTTGGAAAAAAGACATGTCTTAGGTCGC
TTGATTACAGTCAACCCAATTGTCACAGAAAAAGACAGCCCAGTCAACATAGAAGCAGAACCTCCATTCG
GAGACAGCTATATCATTATAGGAGTAGAACCGGGACAACTGAAGCTCAGCTGGTTTAAGAAAGGAAGTTC
TATTGGCCAAATGTTTGAGACAACAATGAGAGGAGCGAAGAGAATGGCCATTTTAGGTGACACAGCTTGG
GATTTTGGATCCCTGGGAGGAGTGTTCACATCTATAGGAAAGGCCCTCCACCAAGTCTTTGGAGCAATCT
ATGGGGCTGCCTTCAGTGGGGTTTCATGGACTATGAAAATTCTCATAGGAGTCGTCATCACATGGATAGG
AATGAATTCACGC

>KR029570.1 Dengue virus 1 isolate NS-Jul-51080 envelope protein gene, partial cds
ATGCGTTGTATAGGAATATCAAATAGAGACTTTGTGGAAGGGGTTTCTGGAGGAAGCTGGGTTGACATAG
TCTTGGAACATGGAAGCTGTGTGACGACGATGGCGAAAAATAAACCAACATTGGATTTTGAACTGATAAA
GACAGAAGCCAAACATCCCGCCACTCTAAGGAAGTATTGTATAGAGGCAAAGCTGACCAACACAACAACA
GCATCTCGCTGCCCAACACAAGGAGAACCCAGCCTAAATGAAGAACAGGACAAAAGATTTGTCTGCAAAC
ACTCCATGGTAGACAGAGGATGGGGAAATGGGTGCGGATTATTTGGAAAGGGAGGTATCGTGACCTGTGC
AATGTTCACATGCAAAAAGAACATGGAAGGAAAAATCGTGCAACCAGAAAACTTGGAGTACACCATTGTG
ATAACACCTCACTCAGGGGAAGAGAATACAGTCGGAAATGACACAGGAAAACACGGCAAGGAAATTAAAG
TAACACCACAGAGTTCCATCACAGAAGCAGAACTAACAGGCTATGGCACTGTCACGATGGAATGCTCTCC
GAGAACGGGACTCGACTTCAATGAGATGGTGTTGCTGCAAATGGAAAACAAGGCTTGGCTGGTGCACAGG
CAATGGTTCTTAGACCTGCCATTACCATGGCTGCCCGGAGCAGACACACAAGGATCAAATTGGATACAGA
AGGAGACATTGGTCACTTTCAAAAATCCCCATGCAAAGAAACAGGATGTTGTCGTTTTAGGATCCCAAGA
AGGGGCTATGCACACAGCACTCACAGGGGCCACGGAAATCCAGATGTCATCAGGAAACTTACTGTTCACA
GGACATCTTAAATGTAGGCTGAGAATGGACAAACTACAGCTCAAAGGAATGTCATATTCCATGTGTACAG
GAAAGTTCAAAGTTGTGAAGGAAATAGCAGAAACACAACATGGAACAATAGTTATCAGAGTACAATATGA
AGGGGACGGTTCTCCGTGCAAGATCCCTTTTGAAATAATGGATTTGGAAAAAAGACATGTCTTAGGTCGC
TTGATTACAGTCAACCCAATTGTCACAGAAAAAGACAGCCCAGTCAACATAGAAGCAGAACCTCCATTCG
GAGACAGCTACATCATTATAGGAGTAGAACCGGGACAACTGAAGCTCAGCTGGTTTAAGAAAGGAAGCTC
TATTGGCCAAATGTTTGAGACAACAATGAGAGGAGCGAAGAGAATGGCCATTTTAGGTGACACAGCTTGG
GATTTTGGATCCCTGGGAGGAGTGTTCACATCTATAGGAAAGGCCCTCCACCAAGTCTTTGGAGCAATCT
ATGGGGCTGCCTTCAGTGGGGTTTCATGGACTATGAAAATCCTTATAGGAGTCGTCATCACATGGATAGG
AATGAATTCACGCAGCACCTCACTGTCTGTGTCACTAGTAT

>GN351192.1 Sequence 956 from Patent WO2007130519
GACAAGGAAAGAAACCTCCATCTTGAAGGGAAATGTGAAACATGTGTATACAACATGATG

>EU069574.1 Dengue virus type 2 isolate S267/05 envelope glycoprotein (E) gene, partial cds
ATGCGTTGTATAGGAATATCAAATAGAGACTTTGTGGAAGGGGTTTCAGGAGGAAGCTGGGTTGATATAG
TCTTGGAACATGGAAGCTGTGTGACGACGATGGCGAAAAATAAACCAACGTTGGATTTTGAACTGATAAA
GACAGAAGCCAAACATCCCGCCACTCTAAGGAAGTATTGTATTGAGGCAAAGCTGACCAACACAACAACA
GCATCTCGCTGCCCAACACAAGGAGAACCTAGCCTAAATGAAGAACAGGACAAAAGATTTGTCTGCAAAC
ACTCCATGGTAGACAGAGGATGGGGAAATGGATGCGGATTATTTGGAAAAGGAGGTATCGTGACCTGTGC
AATGTTCACATGCAAAAAGAACATGGAAGGAAAAATTGTGCAACCAGAAAACTTGGAGTACACCATTGTG
ATAACACCTCACTCAGGGGAAGAGAATGCAGTCGGAAATGACACAGGAAAACACGGCAAGGAAATTAAAG
TAACACCACAGAGTTCCATTACAGAAGCAGAACTAACAGGCTATGGCACTGTCACGATGGAATGCTCTCC
GAGAACGGGCCTCGACTTCAATGAGATGGTGTTGCTGCAGATGGAAAACAAGGCTTGGCTGGTGCACAGG
CAATGGTTCTTAGACCTGCCATTACCATGGCTGCCCGGAGCAGACACACAAGGATCAAATTGGATACAGA
AGGAGACATTGGTCACTTTCAAAAATCCCCATGCAAAGAAACAGGATGTTGTTGTTTTAGGATCCCAAGA
AGGGGCTATGCACACAGCACTCACAGGGGCCACGGAAATCCAGATGTCATCAGGAAACTTACTGTTCACA
GGACATCTTAAATGCAGGCTGAGAATGGACAAACTACAGCTCAAAGGAATGTCATATTCCATGTGTACAG
GAAAGTTCAAAGTTGTGAAGGAAATAGCAGAAACACAACATGGAACAATAGTTATCAGAGTACAATATGA
AGGGGACGGTTCTCCGTGCAAGATCCCTTTTGAAATAATGGATTTGGAAAAAAGACATGTCTTAGGTCGC
TTGATTACAGTCAACCCAATTGTCACAGAAAAGGACAGCCCAGTCAACATAGAAGCAGAACCTCCATTCG
GAGACAGCTACATCATTATAGGAGTAGAGCCGGGACAACTGAAGCTTAGCTGGTTTAAGAAAGGAAGTTC
TATTGGCCAAATGTTTGAGACAACAATGAGAGGAGCGAAGAGAATGGCCATTTTAGGTGACACAGCTTGG
GATTTTGGATCCCTGGGAGGAGTGTTCACATCTATAGGAAAGGCCCTCCACCAAGTCTTTGGAGCAATCT
ATGGGGCTGCTTTCAGTGGAGTTTCATGGACTATGAAAATCCTCATAGGAGTCGTCATCACATGGATAGG
AATGAATTCACGCAGCACCTCACTGTCTGTGTCACTAGTATTAGTGGGAGTCGTGACATTGTATTTGGGG
GTTATGGTGCAGGCC

>KY851380.1 Dengue virus 2 isolate DV2/COLOMBIA/237/2012 polyprotein gene, partial cds
TTCCATTTAACCACACGCAATGGAGAACCACACATGATCGTTGGTAGGCAGGAGAAAGGGAAAAGTCTTC
TGTTCAAAACAGAGGATGGTGTTAACATGTGTACCCTCATGGCTCTAGACCTCGGTGAATTGTGTGAAGA
TACAATCACGTACAAGTGTCCTCTCCTCAGACAAAATGAACCAGAAGACATAGATTGTTGGTGCAACTCC
ACGTCCACATGGGTAACTTATGGGACATGTACCACCACAGGAGAACACAGAAGAGAAAAAAGATCAGTGG
CGCTCGTTCCTCACGTGGGTATGGGACTGGAGACACGAACTGAAACATGGATGTCATCAGAAGGGGCCTG
GAAACATGTTCAGAGAATTGAAACCTGGATCTTGAGACATCCAGGCTTTACCATAATGGCAGCAATCCTG
GCATACACCATAGGAACGACACATTTCCAAAGGGCCTTGATTTTCATCTTACTGACAGCCGTCGCTCCTT
CAATGACAATGCGCTGCATAGGAATATCAAATAGAGACTTCGTGGAAGGGGTTTCAGGAGGAAGCTGGGT
TGACATAGTCTTAGAACATGGAAGTTGTGTGACGACGATGGCGAAAAACAAACCAACATTGGATTTTGAA
CTGATAAAAACAGAAGCCAAACAACCTGCCACTCTAAGGAAGTACTGTATAGAAGCAAAGCTGACCAACA
CAACGACAGAATCGCGTTGCCCAACACAAGGGGAACCCAGTCTAAACGAAGAGCAGGACAAAAGGTTCAT
CTGCAAACACTCCATGGTAGACAGAGGATGGGGGAATGGATGTGGATTATTTGGAAAGGGAGGCATTGTG
ACCTGTGCTATGTTTACATGCAAAAAGAACATGGAAGGAAAAGTCGTGCAGCCAGAAAATTTGGAATACA
CCATCGTGATAACACCTCACTCAGGAGAAGAGCACGCTGTGGGTAATGACACAGGAAAACACGGCAAGGA
AATCAAAATAACACCACAGAGTTCCATTACAGAAGCAGAACTGACAGGCTATGGCACTGTCACGATGGAG
TGCTCTCCGAGAACGGGCCTCGACTTCAATGAGATGGTGCTGCTGCAGATGGAAGACAAGGCTTGGCTGG
TGCACAGGCAATGGTTCCTAGACCTGCCGTTGCCATGGCTACCTGGAGCTGACACACAAGGATCAAATTG
GATACAGAAAGAGACATTGGTCACTTTCAAAAATCCCCACGCGAAGAAACAGGATGTCGTTGTCTTAGGG
TCTCAAGAAGGGGCCATGCATACGGCACTCACAGGGGCCACAGAAATCCAGATGTCATCAGGAAACTTAC
TGTTCACAGGACATCTCAAGTGCAGGCTGAGAATGGACAAACTACAGCTCAAAGGAATGTCATACTCTAT
GTGTACAGGAAAGTTTAAAATTGTGAAAGAAATAGCAGAAACACAACATGGAACAATAGTTATCAGAGTA
CAATATGAAGGGGACGGGTCTCCATGTAAGATCCCTTTTGAGATAACAGACTTGGAAAAAAGACATGTCT
TAGGTCGCCTGATTACAGTTAACCCAATCGTAACAGAAAAAGATAGTCCAGTCAACATAGAAGCAGAACC
TCCATTCGGAGACAGCTACATTATCATAGGAGTAGAGCCGGGACAACTGAAACTCAATTGGTTTAAGAAG
GGAAGTTCCATCGGCCAAATGTTCGAGATAACAATGAGAGGAGCAAAGAGAATGGCCATTTTAGGTGACA
CAGCCTGGGATTTTGGATCCCTGGGAGGAGTGTTTACATCTATAGGAAAGGCTCTCCACCAGGTTTTCGG
AGCAATCTATGGGGCTGCTTTTAGTGGGGTCTCATGGACTATGAAAATCCTCATAGGAGTCGTCATCACA
TGGATAGGAATGAATTCACGTAGCACCTCACTGTCTGTGTCGCTAGTATTGGTGGGAGTCGTGACACTAT
ACCTGGGAGCTATGGTGCAGGCT

>HC061635.1 Sequence 346 from Patent WO2009128951
ATGAGATGCGTGGGAGTAGGAAACAGAGATTTTGTGGAAGGTCTGTCGGGAGCTACGTGGGTTGATGTGG
TGCTCGAGCACGGAGGGTGTGTGACCACCATGGCTAAGAACAAGCCTACGCTGGACATAGAGCTCCAGAA
GACCGAGGCCACCCAACTGGCGACCCTAAGAAAGTTATGCATTGAGGGAAAAATTACCAACATAACAACT
GACTCAAGGTGTCCTACCCAGGGGGAAGCGATTTTACCTGAGGAGCAGGACCAGAACTACGTATGTAAGC
ACACATACGTGGATAGAGGTTGGGGAAACGGTTGTGGTTTGTTTGGAAAAGGAAGCTTGGTGACATGCGC
GAAATTTCAATGTCTAGAACCAATAGAGGGAAAAGTGGTGCAACATGAGAACCTCAAATACACTGTCATC
ATCACAGTGCACACAGGAGACCAACACCAGGTGGGAAATGACACGCAGGGAGTCACGGTTGAGATAACAC
CCCAGGCATCAACCGTTGAAGCTATCTTGCCTGAATATGGAACCCTTGGGCTAGAATGTTCACCACGGAC
AGGTTTGGATTTCAACGAAATGATTTTATTGACAATGAAGAACAAAGCATGGATGGTACATAGGCAATGG
TTCTTTGACCTACCCCTACCATGGACATCAGGAGCTACAACAGAGACACCAACTTGGAACAGGAAAGAGC
TCCTTGTGACATTCAAGAATGCACATGCAAAAAAGCAAGAAGTAGTTGTCCTTGGATCGCAAGAGGGAGC
AATGCACACAGCGCTGACAGGAGCTACAGAGATTCAAAACTCAGGAGGTACAAGCATTTTTGCGGGGCAC
TTGAAATGTAGACTTAAGATGGACAAATTGGAACTCAAGGGGATGAGCTATGCAATGTGCTTGAATACCT
TTGTGTTGAAGAAAGAAGTCTCTGAAACGCAGCATGGGACAATACTCATCAAGGTTGAGTACAAAGGGGA
AGATGCACCTTGCAAGATTCCTTTCTCCACAGAGGATGGACAAGGGAAAGCTCACAATGGTAGACTGATC
ACAGCCAACCCAGTGGTGACCAAGAAGGAGGAGCCTGTCAACATTGAGGCTGAACCTCCTTTTGGGGAAA
GTAACATAGTGATTGGGATTGGAGACAAAGCCTTGAAAATTAACTGGTACAAGAAGGGAAGCTCGATTGG
AAAGATGTTCGAGGCTACTGCCAGAGGTGCAAGGCGCATGGCCATCTTGGGAGACACAGCCTGGGATTTT
GGTTCAGTGGGTGGTGTTCTGAATTCATTAGGGAAAATGGTACACCAAATATTCGGAAGTGCTTACACAG
CCCTGTTTAGTGGAGTCTCATGGATAATGAAAATTGGAATAGGTGTCCTCTTAACCTGGATAGGGTTGAA
TTCAAAAAACACTTCCATGTCATTTTCATGCATTGCGATAGGAATTATTACACTCTATCTGGGAGCCGTG
GTACAAGCT

>GU211529.1 Dengue virus 2 isolate MD2017 polyprotein gene, partial cds
GAATGGATGACAACGGAAGACATGTTGACAGTCTGGAACAGGGTGTGGATTCGAGAAAACCCATGGATGG
AAGACAAAACCCCAGTGGAATCA

>AY484630.2 Dengue virus type 2 isolate CAREC9802101 envelope glycoprotein (E) mRNA, partial cds
GGAAGTTGTGTGACGACGATGGCAAAAAATAAACCAACATTGGATTTTGAACTGATAAAAACAGAAGCCA
AACAACCTGCCACTCTAAGGAAGTACTGTATAGAAGCAAAGCTGACCAATACAACAACAGAATCTCGTTG
CCCAACACAAGGGGAACCCAGTCTAAATGAAGAGCAGGACAAAAGGTTCATCTGCAAACACTCCATGGTA
GACAGAGGATGGGGAAATGGATGTGGATTATTTGGAAAAGGAGGCATTGTGACCTGTGCTATGTTTACAT
GCAAAAAGAACATGGAAGGAAAAGTCGTGCTGCCAGAAAATCTGGAATACACCATCGTGATAACACCTCA
CTCAGGAGAAGAGCACGCTGTAGGTAATGACACAGGAAAACATGGCAGGGAAATCAAAATAACACCACAG
AGTTCCATCACAGAAGCAGAACTGACAGGCTATGGCACTGTCACAATGGAGTGCTCTCCGAGAACGGGCC
TCGACTTCAACGAGATGGTGCTGCTGCAGATGGAGGACAAAGCTTGGCTGGTGCACAGGCAATGGTTCCT
AGACCTGCCGTTACCATGGCTACCCGGAGCGGACACACAAGGATCAAATTGGATACAGAAAGAGACATTG
GTCACTTTCAAAAATCCCCACGCGAAGAAACAGGATGTCGTTGTTTTAGGATCTCAAGAAGGGGCCATGC
ACACGGCACTCACAGGGGCCACAGAAATCCAGATGTCATCAGGAAACTTACTGTTCACAGGACATCTCAA
GTGCAGGCTGAGAATGGACAAACTACAGCTTAAAGGAATGTCATACTCTATGTGTACAGGAAAGTTTAAA
ATTGTGAAGGAAATAGCAGAAACACAACATGGAACAATAGTTATCAGAGTACAATATGAAGGGGACGGCT
CTCCATGTAAGATCCCTTTTGAGATAATGGATTTGGAAAAAAGACACGTTTTAGGTCGCCTGATTACAGT
TAACCCAATCGTAACAGAAAAAGATAGCCCAGTCAACATAGAAGCAGAACCTCCATTTGGAGACAGCTAC
ATCATCATAGGAGTAGAACCGGGACAACTGAAACTTAATTGGTTTAAGAAGGGAAGTTCCATCGGCCAAA
TGTTTGAGACAACAATGAGAGGAGCGAAGAGAATGGCCATTTTAGGTGACACAGCCTGGGATTTTGGATC
CCTGGGAGGGGTGTTTACATCTATAGGAAAGGCTCTCCACCAAGTTTTCGGAGCAATCTATGGGGCTGCT
TTTAGTGGGGTGTCATGGACTATGAAAATCCTCATAGGAGTCATCATCACATGGATAGGAATGAATTCAC
GTAGCACCTCACTGTCTGTGTCACTAGTATTGGTGGGAGTCGTGACACTGTACCTGGGAGCTATGGTGCA
GGCT

>EU259550.1 Dengue virus type 1 isolate 69680/BR-PE polyprotein gene, partial cds
ATAGGGATTCTGCTGACATGGTTGGGATTAAATTCAAGGAGCACGTCACTTTCGATGACGTGCATTGCAG
TTGGCATGGTTACACTGTACCTAGGAGTCATGGTTCAAGCGGACTCGGGATGTGTAATCAACTGGAAGGG
CAGAGAACTCAAATGTGGAAGTGGCATTTTTGTCACTAATGAAGTCCACACTTGGACAGAGCAATACAAA
TTCCAGGCTGACTCCCCAAAAAGACTGTCA

>KM586232.1 Dengue virus 2 isolate Singapore/SGH/C nonstructural protein NS3 mRNA, partial cds
ATCGTCGACAAAAAAGGAAAAGTTGTGGGCCTTTATGGCAATGGTGTCGTCACAAGGAGTGGAACATATG
TGAGTGCCATAGCCCAGACTGAAAAAAGCATTGAAGACAATCCAGAGATTGAAGATGACATCTTTCGAAA
GAAAAGATTGACCATCATGGACCTCCACCCAGGAGCGGGAAAGACGAAGAGATACCTCCCAGCAATAGTC
AGAGAAGCCATAAAACGAGGCTTGAGAACATTAATCCTGGCCCCCACTAGAGTTGTAGCGGCTGAAATGG
AGGAAGCTCTTAGAGGACTTCCAATAAGATACCAAACCCCAGCT

>KY817541.1 Aedes albopictus voucher Sarawak pool 80 cytochrome oxidase subunit 1 (CO1) gene, partial cds; mitochondrial
TTGGAAATGATCAAATTTATAATGTAATTGTTACTGCTCATGCTTTTATTATAATTTTTTTTATAGTAAT
ACCTATCATAATTGGAGGATTTGGAAACTGACTAGTACCCTTAATACTAGGAGCCCCTGATATAGCTTTT
CCTCGAATAAATAATATAAGTTTTTGAATATTACCCCCCTCTTTAACACTGCTGCTTTCTAGTTCTATAG
TAGAAAACGGAGCTGGAACAGGGTGAACGGTTTATCCTCCTCTTTCTTCTGGAACAGCTCATGCTGGGGC
TTCAGTTGATTTAGCAATTTTTTCTTTACATTTAGCGGGAATCTCATCTATTTTAGGAGCAGTAAATTTT
ATTACAACTGTAATTAATATACGATCAGCTGGTATTACTCTTGATCGACTACCTTTATTTGTGTGATCAG
TAGTAATTACAGCTATTTTATTACTTCTTTCTCTACCTGTATTAGCCGGAGCTATTACTATATTATTAAC
AGACCGAAATTTAAATACATCTTTTTTTGAT

>DQ390320.1 Dengue virus type 4 isolate GUA-FWI-Dec-2004 polyprotein precursor, gene, partial cds
CACGTATAAATGCCCCCTACTGGTCAATACCGAACCTGAAGACATTGATTGCTGGTGCAACCTCACGTCT
ACCTGGGTCATGTATGGGACATGCACCCAGAGCAGAGAACGGAGACGAGAGAAGCGCTCAGTAGCTTTGA
CACCACATTCAGGAATGGGATTGGAAACAAGAGCTGAGACATGGATGTCATCGGAAGGGGCTTGGAAGCA
TGCTCAGAGAGTAGAGAGCTGGATACTCAGAAACCCAGGATTTGCGCTCTTGGCAGGATTTATGGCTTAT
ATGATTGGGCAAACAGGAATCCAGCGAACTGTCTTCTTTGTCCTAATGATGCTGGTCGCCCCATCCTACG
GAATGCGATGCGTAGGAGTAGGAAACAGGGACTTTGTGGAAGGAGTCTCAGGTGGAGCATGGGTCGACCT
GGTGCTAGAACATGGAGGATGCGTCACAACCATGGCCCAGGGAAAACCAACCTTGGATTTTGAACTGACT
AAGACAACAGCTAAGGAAGTGGCTTTGTTAAGAACCTATTGTATTGAAGCCTCAATATCAAACATAACTA
CGGCAACAAGATGTCCAACGCAAGGAGAGCCTTATCTGAAAGAGGAACAGGACCAACAGTACATCTGCCG
GAGAGATGTGGTAGACAGAGGATGGGGCAATGGCTGTGGCTTGTTTGGAAAAGGAGGAGTTGTGACATGT
GCGAAGTTTTCATGTTCGGGGAAGATAACAGGTAATCTGGTCCAAATTGAGAACCTTGAATACACAGTGG
TTGTAACAGTCCATAATGGAGACACCCATGCAGTAGGAAATGACACATCCAATCATGGAGTCACAGCCAC
GATAACTCCCAGGTCACCATCGGTAGAAGTCGAATTGCCGGACTATGGAGAACTAACACTCGATTGTGAA
CCCAGGTCTGGAATTGACTTTAATGAAATGATCCTAATGAAAATGAAAAAGAAAACATGGCTCGTGCATA
AGCAATGGTTTTTGAATCTGCCTCTTCCATGGACAGCAGGAGCAGACACATCAGAGGTTCACTGGAATTG
CAAAGAGAGAATGGTGACATTTAAGGTTCCTCATGCCAAGAGACAAGATGTGACAGTGCTGGGATCTCAG
GAAGGAGCCATGCATTCTGCCCTCGCTGGAGCCACAGAAGTGGACTCCGGTGATGGAAATCACATGTTTG
CAGGACATCTCAAGTGCAAAGTCCGTATGGAGAAATTGAGAATCAAGGGAATGTCATACACGATGTGTTC
AGGAAAGTTTTCAATTGACAAAGAGATGGCAGAAACACAGCATGGGACAACGGTGGTGAAAGTCAAGTAT
GAAGGTGCTGGAGCTCCGTGTAAAGTCCCCATAGAGATAAGAGATGTAAACAAGGAAAGAGTGATTGGGC
GCGTTATCTCATCCACCCCTTTGGCTGAGAATACCAACAGTGTGACCAACATAGAATTAGAACCCCCCTT
TGGGGACAGCTACATAGTGATAGGTGTTGGAAACAGCGCATTAACACTCCATTGGTTCAGGAAAGGGAGT
TCCATTGGCAAGATGTTTGAGTCCACATACAGAGGTGCAAAACGAATGGCCATTCTAGGTGAAACAGCCT
GGGATTTTGGTTCCGTTGGTGGACTGTTCACATCATTGGGAAAGGCTGTGCACCAGGTTTTTGGAAGTGT
ATATACAACCATGTTTGGAGGAGTCTCATGGATGATTAGAATCCTAATTGGGTTCTTAGTGTTGTGGATT
GGCACAAACTCAAGGAACACTTCAATGGCCATGACATGCATAGCTGTTGGAGGAATCACTCTGTTTTTGG
GCTTCACAGTTCAAGCGGACATGGGCTGTGTGGTGTCATGGAGTGGGAGAGAATTGAAGTGTGGAAGCGG
AATTTTTGTGGCTGACAACGTGCACACTTGGACAGAACAGTACAAATTCCAACCAGAGTCCCCAGCGAGA
CTGGCGTCTGCAATATTAAATGCCCACAAAGATGGGGTCTGTGGAATTAGATCAACTACGAGGCTGGAAA
ATATCATGTGGAAGCAAATAACCAATGAGCTAAACTATGTTCTCTGGGAAGGAGGACATGATCTCACTGT
AGTGGCTGGGGATGTGAAGG

>KF816153.1 Dengue virus 3 strain JH36/08/2013/China envelope protein gene, partial cds
ATGAGATGCGTGGGAGTAGGAAACAGAGATTTTGTGGAAGGTCTGTCGGGAGCTACATGGGTTGATGTGG
TGCTCGAGCACGGTGGGTGTGTGACCACCATGGCTAAGAACAAGCCCACGCTGGACATAGAGCTTCAGAA
GACCGAGGCCACTCAACTGGCGACCCTAAGGAAATTATGCATTGAGGGGAAAATAACCAACATAACAACT
GACTCAAGGTGTCCTACCCAGGGGGAAGCGATTTTACCTGAGGAGCAGGACCAGAACTACGTATGTAAGC
ACACTTACGTGGATAGAGGTTGGGGAAACGGTTGTGGTTTGTTTGGAAAAGGAAGTTTGGTGACATGCGC
AAAATTTCAATGTCTAGAATCAATAGAGGGAAAAGTGGTGCAACATGAGAACCTCAAATACACTGTCACC
ATTACAGTGCACACAGGAGACCAACACCAGGTGGGAAATGACACGCAGGGAGTCACGGCTGAGATAACAC
CCCAGGCATCAACCGTTGAAGCTATCCTGCCTGAATATGGAACCCTTGGGCTAGAATGTTCACCACGCAC
AGGTTTGGATTTCAATGAAATGATTCTATTGACAATGAAGAATAAAGCATGGATGGTACATAGACAATGG
TTTTTTGACCTACCCCTACCATGGACATCAGGAGCTACAACAGAGACACCAACTTGGAACAGGAAAGAGC
TTCTTGTGACATTCAAAAATGCACATGCAAAAAAGCAAGAAGTAGTCGTCCTTGGATCGCAAGAGGGAGC
AATGCACACAGCGCTGACAGGAGCTACAGAGATTCAAAACTCAGGAGGAACAAGCATTTTTGCGGGGCAC
TTGAAATGCAGACTCAAGATGGACAAATTGGAACTCAAGGGGATGAGCTATGCAATGTGCTTGAATACCT
TTGTGTTAAAGAAAGAAGTCTCTGAAACGCAGCATGGGACAATACTCATTAAGGTTGAATACAAAGGGGA
AGATGCACCTTGCAAGATTCCCTTCTCCACAGAGGATGGACAAGGGAAAGCCCACAATGGTAGACTGATC
ACAGCCAACCCAGTGGTGACCAAGAAGGAGGAGCCTGTCAACATTGAGGCTGAACCTCCTTTTGGGGAAA
GTAACATAGTGATCGGAATTGGAGACAAAGCCTTGAAAATTAACTGGTACAAGAAGGGAAGCTCGATCGG
GAAGATGTTCGAGGCCACTGCCAGAGGTGCAAGGCGCATGGCCATCTTGGGAGACACGGCCTGGGACTTT
GGATCAGTGGGTGGCGTTCTAAATTCATTAGGGAAAATGGTGCACCAAATATTCGGAAGTGCTTACACAG
CCCTGTTTGGTGGAGTTTCATGGATAATGAAAATTGGAATAGGTGTCCTTTTAACCTGGATAGGGTTGAA
TTCAAAAAACACTTCCATGTCATTTTCATGCATTGTGATAGGAATAATCACACTCTATCTGGGAACTGTG
GTACAAGCT

>JQ993291.1 Dengue virus 4 isolate Thailand_KPP_KDS00996_NP06_Schol_S_08_2004 envelope protein gene, partial cds
ATGCGATGCGTAGGAGTAGGGAACAGAGACTTTGTAGAAGGAGTCTCAGGTGGAGCATGGGTCGATCTGG
TGCTAGAACATGGAGGATGTGTCACAACCATGGCCCAGGGAAAGCCAACCTTGGATTTTGAACTGATCAA
GACAACAGCCAAGGAAGTGGCCCTGTTAAGAACCTATTGCATTGAAGCTTCCATATCAAACATAACCACG
GCAACAAGATGTCCAACGCAAGGAGAGCCTTACCTCAAAGAGGAACAAGATCAACAGTACATCTGCCGGA
GAGACATGGTAGATAGAGGGTGGGGCAACGGCTGTGGCTTGTTTGGGAAGGGAGGAGTTGTGACATGTGC
GAAGTTTTCATGCTTGGGGAAGATAACGGGCAACTTAGTCCAAATTGAGAACCTTGAATACACAGTGGTT
GTAACAGTCCACAATGGAGACACCCACGCTGTAGGAAACGACACATCTAACCATGGAGTGACAGCCACGA
TAACCCCCAGGTCACCATCGGTTGAAGTTAAATTACCGGACTATGGAGAATTGACACTTGACTGTGAACC
TAGGTCCGGAATTGACTTTAATGAGATGATTCTGATGAAAATGAAAACGAAAACGTGGCTCGTGCACAAG
CAATGGTTTTTGGATCTACCTCTACCATGGACAACAGGAGCAGACACGTTAGAAGTTCACTGGAATCACA
AAGAGAGAATGGTGACATTCAAGGTTCCTCATGCCAAGAGACAGGATGTGACAGTGCTAGGATCTCAGGA
AGGAGCCATGCATTCAGCCCTCGCCGGAGCCACAGAAGTGGATTCCGGTGATGGAAACCATATGTTTGCA
GGACACTTAAAGTGTAAAGTTCGTATGGAAAAGTTGAGGATCAAGGGAATGTCATACACGATGTGCTCAG
GAAAGTTCTCAATTGATAAAGAGATGGCAGAAACACAGCATGGAACAACAGTGGTAAAGGTCAAGTATGA
AGGTACTGGAGCTCCATGTAAAGTTCCCATAGAGATAAGAGATGTGAACAAGGAAAAAGTGGTTGGGCGC
ATCATCTCATCCACCCCTTTTGCTGAGAATACCAACAGTGTGACCAATATAGAATTGGAACCTCCTTTTG
GGGATAGCTACATAGTGATAGGTGTGGGAGACAGTGCATTAACACTCCATTGGTTCAGGAAAGGGAGCTC
CATTGGCAAGATGTTTGAGTCCACATACAGAGGTGCAAAGCGCATGGCCATTCTAGGTGAAACAGCTTGG
GATTTTGGTTCCGTTGGTGGACTGCTCACGTCATTAGGAAAGGCTGTACACCAGGTTTTTGGCAGTGTGT
ACACAACTATGTTTGGAGGAGTCTCATGGATGGTCAGAATCCTAATCGGACTCTTAGTGTTGTGGATTGG
TACGAATTCAAGAAACACTTCAATGGCTATGTCGTGCATAGCTGTTGGAGGAATCACCCTGTTTCTGGGC
TTCACAGTCCATGCA

>GN351185.1 Sequence 949 from Patent WO2007130519
CTCCTAATTTTTTCTCTCTCTTTCCCATCATGTTGTAGACACACGTGGCACATTTTCCTT

>LC030026.1 Dengue virus 2 env gene for envelope protein, partial cds, clone: 56-5
ATCCAGATGTCATCAGGAAACTTGCTCTTCACTGGACATCTCAAGTGCAGGCTGAGAATGGACAAGCTAC
AGCTTAAAGGAATGTCATACTCCATGTGCACAGGAAAGTTTAAAGTTGTGAAGGAAATAGCAGAAACACA
ACATGGAACGATAGTCATCAGAGTGCAATATGAAGGGGACGGCTCTCCATGTAAAATCCCTTTTGAGATA
ATGGATTTGGAAAAAAGATATGTCTTAGGCCGCCTGATCACAGTCAACCCAATTGTAACAGAAAAAGATA
GCCCAGTCAACATAGAAGCAGAACCTCCATTCGGAGACAGCTACATCATCATAGGAGTAGAGCCG

>KJ396965.1 Dengue virus 1 strain Khabar 2969 C-preM gene, partial cds
CGTGTCAACTGTTTCACAGTTGGCGAAGAGATTCTCAAAAGGATTGCTCTCAGGCCAAGGACCCATGAAA
TTGGTGATGGCTTTCATAGCATTCCTAAGATTTCTAGCCATACCCCCAACAGCAGGAATTTTGGCTAGAT
GGGGCTCATTCAAGAAGAGTGGAGCGATCAAAGTGCTACGGGGTTTCAAGAAAGAAATCTCAAACATGTT
GAATATAATGAATAGAAGGAGAAAATCTGTGACCATGCTCCTTATGCTGATGCCTACAGCCTTGGCGTTC
CATTTGACTACACGAGGGGGAGAGCCGCACATGATAGTCAGCAAGCAGGAAAGAGGAAAGTCACTTTTGT
TCAAGACCTCAGCAGGTGTCAACATGTGCACCCTTATAGCGATGGATTTGGGAGAGTTAT

>HQ822125.1 Dengue virus 4 isolate Br272RR polyprotein gene, partial cds
CGTATCAACCCCTCAAGGGTTGGTGAAGAGATTCTCAACCGGACTTTTTTCTGGGAAAGGACCCTTACGG
ATGGTGCTAGCACTCATCACGTTTTTGCGAGTCCTTTCCATCCCACCAACAGCAGGGATTCTGAAGAGAT
GGGGACAGTTGAAGAAAAATAAGGCCATCAAGATACTGATTGGATTCAGGAAGGAGATAGGCCGCATGCT
GAACATCTTGAACGGGAGAAAAAGGTCAACGATAACATTGTTGTGCTTGATTCCCACCGTAATGGCGTTT
CACTTGTCAACAAGAGATGGCGAACCCCTCATGATAGTGGCAAAACATGAAAGGGGGAGACCTCTCTTGT
TTAAGACAACAGAGGGGATCAACAAATGCACTCTCATTGCCATGGACTTGGGTGAAATGTGTGAGGACAC
TGTCACGTACAAATGCCCCCTACTGGTCAATACC

>KM203187.1 Aedes aegypti haplotype 48 cytochrome c oxidase subunit I (COI) gene, partial cds; mitochondrial
CATGCATTTATTATAATTTTCTTTATAGTAATACCAATTATAATTGTAAGATTTGGAAATTGATTAGTTC
CTTTAATATTAGGAGCCCCTGATATAGCCTTTCCTCGAATAAATAATATAAGTTTTTGAATACTACCTCC
TTCATTGACTCTTCTATTATCAAGCTCAATAGTAGAAAATGGAGCAGGAACTGGGTGAACAGTTTATCCT
CCTCTCTCTTCAGGAACAGCTCATGCTGGAGCTTCTGTTGATTTAGCTATTTTTTCTCTTCATTTAGCTG
GAATTTCCTCAATTTTAGGGGCAGTAAATTTTATTACAACTGTAATTAATATACGATCGTCAGGAATTAC
TTTAGATCGACTACCCTTATTTGTTTGATCTGTAGTTATTACAGCTATCTTATTACTTCTTTCTCTTCCT
GTTTTAGCTGGAGCTATTACTATGTTATTAACAGACCGAAACTTAAATACATCTTTCTTTGATCCAATCG
GAGGAGGAGATCCTATTTTATACCAACACTTATTCTGATTCTTTGGACACCCAGAAGTTTATATTTTAAT
TTTACCCGGATTTGGAATAATTTCTCATATTATTACTCAAGAAAGTGGAAAAAAGGAAACATTTGGAACT
TTAGGAATAATTTATGCTATATTAACAATTGGATTATTGGGATTTATTGTTTGAGCTCATCATATATTTA
CAGTAGGTATAGACGTAGATACTCGAGCTTATTTTACTTCAGCAACTATAATTATTGCTGTTCCTACAGG
AATTAAAATTTTTAGTTGATTAGCAACTTTACACGGAACTCAATTAACATATAGTCCA

>KY817549.1 Aedes albopictus voucher Sarawak pool 103 cytochrome oxidase subunit 1 (CO1) gene, partial cds; mitochondrial
TCCTGGTATATTTATTGGAAATGATCAAATTTATAATGTAATTGTTACTGCTCATGCTTTTATTATAATT
TTTTTTATAGTAATACCTATCATAATTGGAGGATTTGGAAACTGACTAGTACCCTTAATACTAGGAGCCC
CTGATATAGCTTTTCCTCGAATAAATAATATAAGTTTTTGAATATTACCCCCCTCTTTAACACTGCTGCT
TTCTAGTTCTATAGTAGAAAACGGAGCTGGAACAGGGTGAACGGTTTATCCTCCTCTTTCTTCTGGAACA
GCTCATGCTGGGGCTTCAGTTGATTTAGCAATTTTTTCTTTACATTTAGCGGGAATCTCATCTATTTTAG
GAGCAGTAAATTTTATTACAACTGTAATTAATATACGATCAGCTGGTATTACTCTTGATCGACTACCTTT
ATTTGTGTGATCAGTAGTAA

>KF360775.1 UNVERIFIED: Aedes aegypti haplotype 4 SDR-like gene, partial sequence
CCTGGGTTGTCCGATCCGTCCAAGGGCATGGGTTTTTTCGCTGTGCTTCACAAAAGCAGCATATTGTGCG
GGACTCATACCCTCTCGATTTTGAAAGTCGGTTGCAATGACCGCTGAAAAAATCAATGTTTGAAATATTT
CATGATTGATAAAAAACAATGTCTCGGTACCTGGATTGACTGAATTCACCCGGACCTGCTTCGGTGCAAG
TTTAAGAGCAATCACTCTTGTGAATTGATCCAACGCGGCTTTTGAAATGCAGTAAGCCAATGAGTTGGGA
AACGGCTTGAGTCCAGTGATGCTCGATACGTTAACGATGTTTCCTTTGCTTTTGATTAGATGGGGTACGG
CTAGTATCGTCAGATGATAAGCTCCTCTCAAATTGGTATTCAGCATGTCATCCAGTTGATCCAGACTAGT
GGTTTCGATACTGCCAAAAACTCCCCTACCAGCGTTGTTTACCAGCACGTCTAGTTTGCCAAATTTTTTG
ATGGTCTCTTCAATTACACGGACGTTGTCTTCCTGTTTTGTCACGTCGGCCACCAAAATCAGAGGTTTCT
GTTTTCCAACA
