# Supplementary material for: VADR: validation and annotation of virus sequence submissions to GenBank
Source: BMC Bioinformatics. 2020 May 24;21:211. doi: 10.1186/s12859-020-3537-3 (PMC7245624; doi:10.1186/s12859-020-3537-3)
Supplement: Supplementary file 1 — Additional file 1 Sequence files, scripts, and instructions for reproducing Norovirus and Dengue virus tests reported in the article. This is a gzipped tarball that can be unpacked with the command ’tar xf vadr-1.0-paper-supplementary-material.tar.gz’, and includes two README files with instructions on reproducing the tests and reported results. [file 12859_2020_3537_MOESM1_ESM.tar › vadr-1.0-paper-supplementary-material/seq-files/dc.fa]

>AY858048.2 Dengue virus 3 strain TB55i, complete genome
AGTTGTTAGTCTACGTGGACCGACAAGAACAGTTTCGACTCGGAAGCTTGCTTAGCGTAGTACTGACAGT
TTTTTATTAGAGAGCAGATCTCTGATGAACAACCAACGGAAAAAGACGGGAAAACCGTCTATCAATATGC
TGAAACGCGTGAGAAACCGTGTGTCAACTGGATCACAGTTGGCGAAGAGATTCTCAAGAGGATTGCTGAA
TGGCCAAGGACCAATGAAATTGGTTATGGCGTTCATAGCTTTCCTCAGATTTCTAGCCATTCCACCGACA
GCGGGAATCTTGGCTAGATGGGGAACCTTCAAGAAGTCGGGGGCTATTAAGGTCCTGAGAGGCTTCAAGA
AGGAGATCTCAAATATGCTGAGTATTATCAACAGACGGAAAAAGACATCGCTCTGTCTCATGATGATGTT
ACCAGCAACACTTGCTTTCCACTTGACTTCACGAGATGGAGAGCCGCGCATGATTGTGGGGAAGAATGAG
AGAGGAAAATCCCTACTTTTTAAGACAGCCTCTGGAATCAACATGTGCACACTCATAGCCATGGATTTGG
GAGAAATGTGTGATGACACGGTCACTTACAAATGCCCCCTCATTACTGAAGTGGAGCCTGAAGACATTGA
CTGCTGGTGCAACCTCACATCGACGTGGGTGACCTACGGAACGTGCAACCAAGCTGGAGAGCATAGACGC
GATAAGAGATCGGTGGCGTTAGCTCCTCATGTCGGTATGGGACTGGACACACGCGCCCAAACCTGGATGT
CGGCTGAAGGAGCTTGGAGACAAGTTGAGAAGGTAGAGACATGGGCCTTTAGGCATCCAGGGTTCACAAT
ACTAGCCCTATTTCTTGCCCATTACATAGGCACTTCCTTGACCCAGAAAGTGGTCATTTTCATACTACTA
ATGCTGGTCACCCCATCCATGACAATGAGATGTGTGGGAGTGGGAAACAGAGATTTTGTGGAAGGCCTAT
CAGGAGCTACGTGGGTTGACGTGGTGCTCGAACACGGTGGGTGTGTGACTACCATGGCTAAGAACAAGCC
CACGCTGGACATAGAGCTCCAGAAGACCGAGGCCACCCAACTGGCAACCCTAAGGAAACTATGTATTGAG
GGAAAAATCACCAACGTGACAACCGACTCAAGGTGCCCCACCCAAGGGGAAGCGATTCTACCTGAGGAGC
AGGACCAGAACTACGTGTGCAAGCACACATACGTGGACAGAGGCTGGGGAAACGGTTGTGGTTTGTTTGG
CAAGGGGAGCTTGGTAACATGCGCAAAATTTCAATGTTTGGAATTAATAGAGGGAAAAGTGGTGCAGCAT
GAGAACCTCAAATACACCGTCATCATCACAGTGCACACAGGAGACCAACACCAGGTGGGAAATGAAACGC
AGGGAGTCACGGCTGAGATAACACCCCAGGCATCAACCGTCGAAGCCATCTTACCTGAATATGGAACCCT
TGGGCTAGAATGCTCACCACGGACAGGTTTGGATTTCAATGAAATGATTTTGTTGACAATGAAGAACAAA
GCATGGATGGTGCATAGACAATGGTTTTTTGACCTACCTCTACCATGGACATCAGGGGCTACAACAGAAA
CACCAACCTGGAATAAGAAAGAGCTTCTTGTGACATTCAAAAACGCACACGCAAAAAAACAAGAGGTAGT
AGTCCTAGGATCGCAAGAGGGAGCAATGCACACAGCATTGACAGGAGCTACAGAGATCCAAACCTCAGGA
GGCACAAGTATTTTTGCGGGGCACTTGAAATGCAGACTCAAGATGGACAAATTGGAACTCAAGGGGATGA
GCTATGCAATGTGCTCAAATGCCTTTGTGTTGAAGAAAGAAGTCTCTGAAACACAACATGGGACAATACT
CATTAAGGTCGAGTACAAAGGGGAAGACGCACCTTGCAAGATTCCTTTCTCCACGGAGGATGGACAAGGG
AAAGCCCACAATGGCAGACTGATCACAGCTAACCCAGTGGTAACCAAGAAGGAGGAGCCTGTCAACATTG
AGGCAGAACCTCCTTTTGGGGAAAGTAATATAATAATTGGAATAGGAGACAAAGCCTTGAAAATCAATTG
GTACAAGAAGGGAAGCTCGATTGGGAAGATGTTCGAGGCCACTGCCAGAGGTGCAAGGCGCATGGCCATC
TTGGGAGACACAGCCTGGGACTTTGGATCAGTAGGTGGTGTTTTAAATTCACTAGGGAAAATGGTGCACC
AAATATTTGGAAGTGCTTACACGGCACTTTTTAGTGGAGTCTCCTGGATAATGAAAATTGGAATAGGTGT
CCTTTTAACTTGGATAGGGTTGAATTCAAAAAACACTTCTATGTCATTTTCATGCATTGTGATAGGAATC
ATCACACTCTATCTGGGAGCCGTGGTGCAAGCTGATATGGGGTGTGTCATAAACTGGAAAGGCAAAGAAC
TCAAATGTGGAAGTGGAATTTTCGTTACTAATGAGGTCCACACCTGGACAGAGCAATACAAATTTCAAGC
AGACTCCCCAAAAAGATTGGCGACAGCCATTGCAGGCGCCTGGGAGAATGGAGTGTGCGGAATCAGGTCG
ACAACCAGAATGGAGAACCTCTTATGGAAGCAAATAGCCAATGAACTAAACTACATACTATGGGAAAACA
ACATCAAATTAACGGTAGTTGTGGGTGATATAATTGGGATCTTAGAGCAAGGGAAAAGAACACTAACACC
ACAACCCATGGAGCTAAAATATTCATGGAAAACATGGGGAAAGGCGAAAATAGTGACAGCTGAAATACAA
AATTCCTCCTTTATAATAGATGGGCCAAACACACCAGAGTGTCCAAATGCCTCAAGAGCATGGAATGTGT
GGGAGGTGGAAGATTACGGGTTCGGAGTCTTCACAACTAATATATGGCTGAAGCTCCGAGAAATGTACTC
CCAACTATGTGACCACAGGCTAATGTCGGCAGCCGTTAAGGATGAGAGAGCCGTACACGCCGACATGGGC
TATTGGATAGAAAGCCAAAAGAATGGTAGTTGGAAGCTAGAAAAGGCATCTCTCATAGAGGTGAAAACCT
GCACATGGCCAAAATCACACACTCTCTGGAGCAATGGTGTGTTGGAGAGTGACATGATCATCCCAAAGAG
TCTGGCTGGTCCTATCTCGCAACACAATTACAGGCCCGGATACCACACCCAAACGGCAGGACCATGGCAC
CTAGGAAAATTGGAGCTGGACTTCAACTATTGTGAAGGAACAACAGTTGTCATCACAGAAAATTGTGGGA
CAAGAGGTCCATCACTGAGGACAACAACAGTGTCAGGGAAATTGATACACGAATGGTGTTGCCGCTCATG
TACACTTCCTCCCCTGCGATATATGGGAGAAGACGGCTGCTGGTATGGCATGGAAATTAGACCCATCAAT
GAGAAAGAAGAGAACATGGTAAAGTCTTTAGTCTCAGCAGGGAGTGGAAAGGTGGATAACTTCACAATGG
GTGTCTTGTGTCTTGCAATCCTCTTTGAAGAGGTAATGAGAGGAAAATTCGGGAAAAAGCACATGATTGC
AGGGGTTCTCTTCACATTTGTGCTCCTTCTCTCAGGGCAAATAACATGGAGAGACATGGCACGCACACTC
ATAATGATTGGATCCAACGCCTCTGACAGAATGGGAATGGGCGTCACTTACCTAGCATTGATTGCAACAT
TTAAAATTCAGCCATTTTTGGCTTTGGGATTCTTCCTGAGGAAACTGACATCTAGAGAAAATTTGTTATT
GGGAGTTGGGTTAGCCATGGCAACAACGTTGCAACTGCCAGAGGACATTGAACAAATGGCGAATGGAATA
GCCTTGGGGCTCATGGCTCTTAAATTGATAACACAATTTGAAACATACCAACTATGGACGGCATTAGTCT
CCCTAATGTGTTCAAACACAATTTTTACGTTGACTGTTGCCTGGAGAACAGCCACCCTGATTTTGGCCGG
AATTTCGCTTTTGCCATTGTGCCAGTCTTCGAGCATGAGGAAAACAGATTGGCTTCCAATGACTGTAGCA
GCTATGGGAGTTCCACCTCTACCACTTTTTATTTTCAGTCTGAAAGACACACTCAAAAGGAGAAGCTGGC
CACTGAATGAAGGGGTGATGGCCGTAGGACTTGTGAGCATTCTAGCAAGTTCTCTCCTTAGGAATGACGT
ACCCATGGCTGGACCATTAGTGGCTGGGGGCTTGCTGATAGCGTGCTATGTCATAACTGGCACGTCAGCA
GACCTCACTGTAGAAAAAGCAGCAGATGTGACATGGGAGGAAGAGGCTGAGCAAACAGGAGTGTCCCACA
ATTTAATGATCACAGTTGATGATGATGGAACAATGAGAATAAAAGATGATGAGACTGAGAACATCTTAAC
AGTGCTTTTGAAAACAGCATTACTAATAGTGTCAGGCATTTTTCCATACTCCATACCTGCAACACTTTTG
GTCTGGCACACTTGGCAAAAGAGAACCCAAAGATCCGGCGTCCTGTGGGACGTACCCAGTCCCCCAGAGA
CACAGAAAGCAGAACTGGAAGAAGGGGTCTATAGGATCAAGCAGCAAGGAATTCTTGGAAAGACCCAAGT
GGGGGTTGGAGTACAAAAAGAAGGAGTTTTCCACACTATGTGGCACGTCACAAGAGGAGCAGTGTTGACA
TACAATGGAAAAAGACTGGAACCAAACTGGGCTAGCGTGAAAAAAGATCTGATTTCATACGGAGGAGGAT
GGAGACTGAGTGCACAATGGCAAAAAGGAGAAGAGGTGCAGGTTATTGCCGTAGAGCCTGGGAAAAACCC
AAAGAACTTYCAAACCATGCCAGGCATTTTCCAGACAACAACAGGGGAGATAGGAGCGATTGCACTGGAC
TTCAAGCCTGGAACTTCAGGATCTCCCATCATAAACAGAGAGGGAAAGGTAGTGGGACTATATGGCAATG
GAGTGGTCACAAAGAATGGTGGCTATGTCAGTGGAATAGCTCAAACAAACGCAGAACCAGACGGACCGAC
ACCAGAGTTGGAAGAAGAGATGTTCAAAAAGCGAAATCTAACTATAATGGATCTCCATCCCGGGTCAGGA
AAGACGCGGAAATACCTTCCAGCTATAGTTAGAGAGGCAATCAAGAGACGCTTAAGGACTCTAATTTTGG
CACCAACAAGGGTGGTTGCAGCTGAGATGGAAGAAGCATTGAAAGGGCTCCCAATAAGGTATCAAACAAC
CGCAACAAAATCTGAACACACAGGGAAAGAGATTGTTGATCTAATGTGTCACGCAACGTTCACAATGCGT
TTGCTGTCACCAGTCAGAGTTCCAAACTACAACTTGATAATAATGGATGAGGCTCATTTCACAGACCCAG
CCAGTATAGCGGCTAGAGGGTACATATCAACTCGTGTGGGAATGGGAGAGGCAGCCGCAATTTTCATGAC
AGCCACACCTCCTGGAACAGCTGATGCCTTTCCCCAGAGCAACGCTCCAATTCAAGATGAAGAAAGAGAC
ATACCAGAACGCTCATGGAATTCAGGCAATGATTGGATTACCGACTTTGCCGGAAAGACTGTGTGGTTTG
TCCCCAGCATCAAAGCTGGGAATGACATAGCAAACTGCCTGCGGAAAAATGGAAAAAAGGTCATTCAACT
TAGTAGGAAAACTTTTGACACAGAATATCAAAAGACTAAACTAAATGATTGGGACTTTGTGGTGACAACA
GACATTTCAGAAATGGGAGCCAATTTCAAAGCAGACAGAGTGATCGACCCAAGAAGATGTCTCAAGCCAG
TCATTTTGACAGACGGACCCGAGCGCGTGATCCTGGCGGGACCAATGCCAGTCACCGTAGCGAGTGCCGC
GCAAAGGAGAGGGAGAGTTGGCAGGAACCCACAAAAAGAAAATGACCAATACATATTCACGGGCCAGCCT
CTCAACAATGATGAAGACCACGCTCACTGGACAGAAGCAAAAATGCTGCTAGACAACATCAACACACCAG
AAGGAATCATACCAGCTCTCTTTGAACCAGAAAGGGAGAAGTCAGCCGCCATAGACGGCGAATACCGCCT
GAAAGGTGAGTCCAGGAAGACCTTCGTGGAACTCATGAGGAGGGGTGACCTCCCAGTTTGGCTAGCCCAT
AAAGTAGCATCAGAAGGAATCAAATACACAGACAGAAAATGGTGTTTTGATGGAGAGCGCAACAATCAAA
TTTTAGAGGAGAACATGGATGTGGAAATCTGGACAAAGGAAGGAGAAAAGAAAAAATTGAGGCCTAGGTG
GCTTGATGCCCGCACTTATTCAGATCCCTTAGCGCTCAAGGAATTCAAGGACTTTGCGGCTGGTAGAAAG
TCGATCGCCCTTGATCTTGTGACAGAAATAGGAAGAGTGCCTTCACATTTAGCTCACAGAACGAGAAACG
CTCTGGACAATCTGGTGATGTTGCACACGTCAGAGCACGGTGGGAGGGCCTACAGGCATGCAGTGGAGGA
ATTACCAGAAACAATGGAAACACTCTTACTCCTGGGACTCATGATCTTGTTAACAGGTGGGGTGATGCTT
TTCTTGATATCAGGCAAAGGGGTCGGAAAGACTTCAATAGGACTCATTTGTGTAGTTGCTTCCAGCGGCA
TGTTATGGATGGCTGATATCCCACTCCAATGGATCGCGTCGGCCATAGTTCTGGAGTTTTTTATGATGGT
GCTACTTATACCAGACCCAGAAAAGCAGAGAACTCCCCAAGACAACCAACTCGCATATGTCGTGATAGGC
ATACTTACATTGGCTGCAATAGTAGCAGCCAATGAAATGGGACTGTTGGAAACCACAAAGAGAGATTTGG
GGATGTCCAAAGAACCAGGTGTCGCTTCGCCAACCAGCTATTTGGATGTGGATTTGCACCCAGCATCAGC
CTGGACATTGTACGCTGTGGCCACAACAGTAATAACACCAATGTTGAGACATACCATAGAGAATTCCACA
GCAAATGTGTCCCTGGCAGCTATAGCCAACCAGGCAGTGGTCCTGATGGGTTTAGACAAAGGATGGCCGA
TATCGAAAATGGACTTAGGCGTGCCACTATTGGCACTGGGCTGCTATTCACAAGTGAACCCACTAACTCT
CACAGCGGCAGTACTCCTGCTAGTCACGCATTATGCTATTATAGGTCCAGGATTGCAGGCAAAAGCCACT
CGTGAAGCTCAAAAAAGGACGGCTGCTGGAATAATGAAGAATCCAACGGTGGATGGAATAATGACAATAG
ACTTAGATCCTGTAATATACGATTCAAAATTTGAGAAACAATTAGGACAAGTTATGCTCCTGGTTCTGTG
TGCAGTTCAACTTTTGTTAATGAGAACATCATGGGCATTTTGTGAAGCTCTAACCCTAGCCACAGGACCA
ATAACAACACTCTGGGAAGGATCACCTGGGAAGTTCTGGAACACTACGATAGCTGTTTCCATGGCGAACA
TCTTTAGAGGGAGCTATTTAGCAGGAGCTGGGCTTGCTTTTTCTATCATGAAATCAGTTGGAACGGGAAA
GAGAGGAACAGGGTCACAAGGTGAAACTTTGGGAGAAAAGTGGAAAAAGAAATTGAATCAATTATCCCGG
AAAGAGTTTGATCTCTACAAGAAATCCGGAATCACTGAAGTGGATAGAACAGAAGCCAAAGAAGGGTTGA
AAAGAGGAGAGATAACACACCATGCCGTATCCAGAGGCAGCGCAAAACTTCAATGGTTCGTGGAGAGAAA
CATGGTCATTCCTGAAGGAAGAGTCATAGACTTGGGCTGTGGAAGAGGAGGCTGGTCATATTATTGTGCA
GGATTGAAAAAAGTCACAGAAGTGCGAGGATACACAAAAGGCGGCCCAGGACATGAAGAACCAGTACCTA
TGTCCACATATGGATGGAACATAGTCAAGCTGATGAGTGGAAAGGATGTGTTTTATCTCCCACCTGAAAA
GTGTGACACTCTATTGTGTGACATTGGAGAATCTTCACCAAGCCCAACAGTGGAAGAAAGCAGAACCATA
AGAGTCTTGAAAATGGTTGAACCATGGCTAAAAAATAACCAGTTTTGCATTAAAGTATTGAACCCTTACA
TGCCAGCTGTGATTGAGCACCTAGAAAGACTACAAAGGAAACATGGAGGAATGCTTGTGAGAAATCCACT
CTCACGAAACTCCACGCACGAAATGTACTGGATATCTAATGGCACAGGCAACATCGTCTCTTCAGTCAAC
ATGGTATCCAGACTGCTACTGAACAGATTCACAATGACATATAGGAGACCTACCATAGAGAAAGATGTGG
ATTTAGGAGCGGGAACCCGGCATGTCAATGCGGAACCAGAAACACCCAACATGGATGTCATTGGGGAAAG
AATAAGAAGGATCAAGGAGGAGCATAGTTCAACATGGCACTATGATGATGAGAATCCTTACAAGACGTGG
GCTTACCATGGATCTTATGAAGTTAAGGCCACAGGCTCAGCCTCCTCCATGATAAATGGAGTCGTGAAAC
TCCTCACGAAACCATGGGATGTGGTGCCCACGGTGACACAGATGGCAATGACGGACACGACCCCTTTTGG
CCAGCAAAGGGTTTTTAAAGAAAAAGTGGACACCAGGACACCCAAACCCATGCCAGGAACAAGAAAGGTC
ATGGAGATCACAGCGGAATGGCTTTGGAGAACCCTGGGAAGGAACAAGAGACCCAGATTATGCACGAGAG
AGGAGTTCACAAAAAAGGTCAGAACCAACGCAGCTATGGGCGCCGTGTTCACAGAGGAGAACCAATGGGA
CAGTGCTAAAGCTGCCGTTGAAGATGAAGAATTCTGGAAACTCGTGGACAGAGAACGTGAACTCCACAAA
CTGGGCAAGTGTGGAAGCTGCGTTTATAACATGATGGGCAAGAGAGAGAAGAAACTTGGAGAGTTTGGCA
AAGCAAAAGGCAGTAGAGCCATATGGTACATGTGGTTGGGAGCCAGGTACCTTGAGTTCGAGGCACTCGG
ATTCTTAAATGAAGACCATTGGTTCTCGCGTGAAAACTCTTACAGTGGAGTAGAAGGGGAAGGACTGCAT
AAGCTGGGATACATCTTGAGAGATATTTCCAAGATACCCGGAGGAGCCATGTATGCTGACGACACAGCTG
GGTGGGACACAAGAATAACAGAAGATGACCTGCACAATGAGGAAAAAATCACACAGCAAATGGACCCTGA
ACACAGGCAGTTAGCAAACGCTATATTTAAGCTCACATACCAAAACAAAGTGGTCAAAGTTCAACGACCA
ACTCCAAAGGGCACGGTAATGGACATCATATCTAGGAAAGACCAAAGAGGCAGTGGACAGGTGGGAACTT
ATGGTCTGAATACATTCACCAACATGGAAGCCCAGTTGATCAGACAAATGGAAGGAGAAGGTGTGTTGTC
GAAGACAGACCTCGAGAACCCTCATCTGCTAGAGAAGAAAATTACACAATGGTTGGAAACCAAAGGAGTG
GAGAGGTTAAAAAGAATGGCCATCAGCGGGGATGATTGCGTAGTGAAACCAATCGACGACAGGTTCGCCA
ATGCCCTGCTTGCCCTGAATGACATGGGAAAAGTTAGGAAGGACATACCCCAATGGCAGCCATCGAAGGG
ATGGCATGATTGGCAACAGGTCCCTTTCTGCTCCCACCACTTTCATGAATTGATTATGAAAGATGGAAGA
AAGTTGGTAGTCCCCTGCAGACCTCAAGATGAATTAATAGGGAGAGCGAGAATCTCTCAGGGAGCAGGAT
GGAGCCTTAAAGAAACTGCATGCCTAGGGAAAGCCTACGCCCAAATGTGGGCTCTCATGTATTTTCACAG
AAGAGATCTTAGACTAGCATCCAATGCCATATGTTCAGCAGTACCAGTCCATTGGGTCCCCACAAGCAGA
ACGACGTGGTCCATCCATGCTCACCATCAGTGGATGACTACAGAAGACATGCTTACTGTCTGGAACAGGG
TGTGGATAGAGGACAATCCATGGATGGAAGACAAAACTCCAGTCACAACTTGGGAAGATGTTCCATATCT
AGGGAAGAGAGAAGACCAATGGTGCGGATCACTCATTGGTCTCACTTCCAGAGCAACCTGGGCCCAGAAC
ATACTTACTGCAATCCAACAGGTAAGAAGCCTTATAGGCAATGAAGAGTTTCTGGACTACATGCCTTCGA
TGAAGAGATTCAGGAAGGAGGAGGAGTCAGAGGGAGCCATTTGGTAAACGCAGGAAGTGAAAAAGAGGCA
AACTGTCAGGCCACTTTAAGCCACAGTACGGAAGAAGCTGTGCAGCCTGTGAGCCCCGTCCAAGGACGTT
AAAAGAAGAAGTCAGGCCCAAAAGCCACGGCTTGAGCAAACCGTGCTGCCTGTAGCTCCGTCGTGGGGAC
GTAAAACCTGGGAGGCTGCAAACTGTGGAAGCTGTACGCACGGTGTAGCAGACTAGCGGTTAGAGGAGAC
CCCTCCCATGACACAACGCAGCAGCGGGGCCCGAGCACTGAGGGAAGCTGTACCTCCTTGCAAAGGACTA
GAGGTTAGAGGAGACCCCCCGCAAATAAAAACAGCATATTGACGCTGGGAGAGACCAGAGATCCTGCTGT
CTCCTCAGCATCATTCCAGGCACAGAACGCCAGAAAATGGAATGGTGCTGTTGAATCAACAGGTTCT

>AY858047.2 Dengue virus 3 strain TB16, complete genome
AGTTGTTAGTCTACGTGGACCGACAAGAACAGTTTCGACTCGGAAGCTTGCTTAGCGTAGTACTGACAGT
TTTTTATTAGAGAGCAGATCTCTGATGAACAACCAACGGAAAAAGACGGGAAAACCGTCTATCAATATGC
TGAAACGCGTGAGAAACCGTGTGTCAACTGGATCACAGTTGGCGAAGAGATTCTCAAGAGGATTGCTGAA
TGGCCAAGGACCAATGAAATTGGTTATGGCGTTCATAGCTTTCCTCAGATTTCTAGCCATTCCACCGACA
GCGGGAATCTTGGCTAGATGGGGAACCTTCAAGAAGTCGGGGGCTATTAAGGTCCTGAGAGGCTTCAAGA
AGGAGATCTCAAATATGCTGAGCATTATCAACAGACGGAAAAAGACATCGCTCTGTCTCATGATGATGTT
ACCAGCAACACTTGCTTTCCACTTGACTTCACGAGATGGAGAGCCGCGCATGATTGTGGGGAAGAATGAG
AGAGGAAAATCCCTACTTTTTAAGACAGCCTCTGGAATCAACATGTGCACACTCATAGCCATGGATTTGG
GAGAAATGTGTGATGACACGGTCACTTACAAATGCCCCCTCATTACTGAAGTGGAGCCTGAAGACATTGA
CTGCTGGTGCAACCTCACATCGACGTGGGTGACCTACGGAACGTGCAACCAAGCTGGAGAGCATAGACGC
GATAAGAGATCGGTGGCGTTAGCTCCTCATGTCGGTATGGGACTGGACACACGCGCCCAGACCTGGATGT
CGGCTGAAGGAGCTTGGAGACAAGTTGAGAAGGTAGAGACATGGGCCTTTAGGCATCCAGGGTTCACAAT
ACTAGCCCTATTTCTTGCCCATTACATAGGCACTTCCTTGACCCAGAAAGTGGTCATTTTCATACTACTA
ATGCTGGTCACCCCATCCATGACAATGAGATGTGTGGGAGTGGGAAACAGAGATTTTGTGGAAGGCCTAT
CAGGAGCTACGTGGGTTGACGTGGTGCTCGAACACGGTGGGTGTGTGACTACCATGGCTAAGAACAAGCC
CACGCTGGACATAGAGCTCCAGAAGACCGAGGCCACCCAACTGGCAACCCTAAGGAAACTATGTATTGAG
GGAAAAATCACCAACGTGACAACCGACTCAAGGTGCCCCACCCAAGGGGAAGCGATTCTACCTGAGGAGC
AGGACCAGAACTACGTGTGTAAGCACACATACGTGGACAGAGGCTGGGGAAACGGTTGTGGTTTGTTTGG
CAAGGGAAGCTTGGTAACATGCGCAAAATTTCAATGTTTGGAATTGATAGAGGGAAAAGTGGTGCAGCAT
GAGAACCTCAAATACACCGTCATCATCACAGTGCATACAGGAGACCAACACCAGGTGGGAAATGAAACGC
AGGGAGTCACGGCTGAGATAACACCCCAGGCATCAACCGTCGAAGCCATCTTACCTGAATATGGAACCCT
TGGGCTAGAATGCTCACCACGGACAGGTTTGGATTTCAATGAAATGATTTTGTTGACAATGAAGAACAAA
GCATGGATGGTACATAGACAATGGTTTTTTGACCTACCTCTACCATGGACATCAGGGGCTACAACAGAAA
CACCAACCTGGAATAAGAAAGAGCTTCTTGTGACATTCAAAAACGCACACGCAAAAAAACAAGAGGTAGT
AGTCCTTGGATCGCAAGAGGGAGCAATGCACACAGCATTGACAGGAGCTACAGAGATCCAAACCTCAGGA
GGCACAAGTATTTTTGCGGGGCACTTGAAATGCAGACTCAAGATGGACAAATTGGAACTCAAGGGGATGA
GCTATGCAATGTGCTCAAATGCCTTTGTGTTGAAGAAAGAAGTCTCTGAAACACAACATGGGACAATACT
CATTAAGGTCGAGTACAAAGGGGAAGACGCACCTTGCAAGATTCCTTTCTCCACGGAGGATGGACAAGGG
AAAGCCCACAATGGCAGACTGATCACAGCTAACCCAGTGGTAACCAAGAAGGAGGAGCCCGTCAATATTG
AGGCAGAACCTCCTTTTGGGGAAAGTAATATAATAATTGGAATAGGAGACAAAGCCTTGAAAATCAATTG
GTACAAGAAGGGAAGCTCGATTGGGAAGATGTTCGAGGCCACTGCCAGAGGTGCAAGGCGCATGGCCATC
TTGGGAGACACAGCCTGGGACTTTGGATCAGTAGGTGGTGTTTTAAATTCACTAGGGAAAATGGTGCACC
AAATATTTGGAAGTGCTTACACGGCACTTTTTAGTGGAGTCTCCTGGATAATGAAAATTGGAATAGGTGT
CCTTTTAACTTGGATAGGGTTGAATTCAAAAAACACTTCTATGTCATTTTCATGCATTGTGATAGGAATC
ATCACACTCTATCTGGGAGCCGTGGTGCAAGCTGACATGGGGTGTGTCATAAACTGGAAAGGCAAAGAAC
TCAAATGTGGAAGTGGAATTTTCGTTACTAATGAGGTCCACACCTGGACAGAGCAATACAAATTTCAAGC
AGACTCCCCAAAAAGATTGGCGACAGCCATTGCAGGCGCCTGGGAGAATGGAGTGTGCGGAATCAGGTCG
ACAACCAGAATGGAGAACCTCTTATGGAAGCAAATAGCCAATGAACTAAACTACATACTATGGGAAAACA
ACATCAAATTAACGGTAGTTGTGGGTGATATAATTGGGATCTTAGAGCAAGGGAAAAGAACACTAACACC
ACAACCCATGGAGCTAAAATATTCATGGAAAACATGGGGAAAGGCGAAAATAGTGACAGCTGAAATACAA
AATTCCTCCTTTATAATAGATGGGCCAAACACACCAGAGTGTCCAAATGCCTCAAGAGCATGGAATGTGT
GGGAGGTGGAAGATTACGGGTTCGGAGTCTTCACAACTAATATATGGCTGAAGCTCCGAGAAATGTACTC
CCAACTATGTGACCATAGGCTAATGTCGGCAGCCGTTAAGGATGAGAGAGCCGTACACGCCGACATGGGC
TATTGGATAGAAAGCCAAAAGAATGGTAGTTGGAAGCTAGAAAAGGCATCTCTCATAGAGGTGAAAACCT
GCACATGGCCAAAATCACACACTCTCTGGAGCAATGGTGTGTTGGAGAGTGACATGATCATCCCAAAGAG
TCTGGCTGGTCCTATCTCGCAACACAATTACAGGCCCGGATACCACACCCAAACGGCAGGACCATGGCAC
CTAGGAAAATTGGAGCTGGACTTCAACTATTGTGAAGGAACAACAGTTGTCATCACAGAAAATTGTGGGA
CAAGAGGTCCATCACTGAGGACAACAACAGTGTCAGGGAAATTGATACACGAATGGTGTTGCCGCTCATG
TACACTTCCTCCCCTGCGATATATGGGAGAAGACGGCTGCTGGTATGGCATGGAAATTAGACCCATCAAT
GAGAAAGAAGAGAACATGGTAAAGTCTTTAGTCTCAGCAGGGAGTGGAAAGGTGGATAACTTCACAATGG
GTGTCTTGTGTCTTGCAATCCTCTTTGAAGAGGTAATGAGAGGAAAATTCGGGAAAAAGCACATGATTGC
AGGGGTTCTCTTCACATTTGTGCTCCTTCTCTCAGGGCAAATAACATGGAGAGACATGGCACGCACACTC
ATAATGATTGGATCCAACGCCTCTGACAGAATGGGAATGGGCGTCACTTACCTAGCATTGATTGCAACAT
TTAAAATTCAGCCATTTTTGGCTTTGGGATTCTTCCTGAGGAAACTGACATCTAGAGAAAATTTGTTATT
GGGAGTTGGGTTAGCCATGGCAACAACGTTGCAACTGCCAGAGGACATTGAACAAATGGCGAATGGAATA
GCCTTGGGGCTCATGGCTCTTAAATTGATAACACAATTTGAAACATACCAACTATGGACGGCATTAGTCT
CCCTAATGTGTTCAAACACAATTTTTACGTTGACTGTTGCCTGGAGAACAGCCACCCTGATTTTGGCCGG
AATTTCGCTTTTGCCATTGTGCCAGTCTTCGAGCATGAGGAAAACAGATTGGCTTCCAATGACTGTAGCA
GCTATGGGAGTTCCACCTCTACCACTTTTTATTTTCAGTCTGAAAGACACACTCAAAAGGAGAAGCTGGC
CACTGAATGAAGGGGTGATGGCCGTAGGACTTGTGAGCATTCTAGCAAGTTCTCTCCTTAGGAATGACGT
ACCCATGGCTGGACCATTAGTGGCTGGGGGCTTGCTGATAGCGTGCTATGTCATAACTGGCACGTCAGCA
GACCTCACTGTAGAAAAAGCAGCAGATGTGACATGGGAGGAAGAGGCTGAGCAAACAGGAGTGTCCCACA
ATTTAATGATCACAGTTGATGATGATGGAACAATGAGAATAAAAGATGATGAGACTGAGAACATCTTAAC
AGTGCTTTTGAAAACAGCATTGCTAATAGTGTCAGGCATTTTTCCATACTCCATACCTGCAACACTTTTG
GTCTGGCACACTTGGCAAAAGAGAACCCAAAGATCCGGCGTCCTGTGGGACGTACCCAGTCCCCCAGAGA
CACAAAAAGCAGAACTGGAAGAAGGGGTCTATAGGATCAAGCAGCAAGGAATTCTTGGAAAGACCCAAGT
GGGGGTTGGAGTACAAAAAGAAGGAGTTTTCCACACTATGTGGCACGTCACAAGAGGAGCAGTGTTGACA
TACAATGGAAAAAGACTGGAACCAAACTGGGCTAGCGTGAAAAAAGATCTGATTTCATACGGAGGAGGAT
GGAGACTGAGTGCACAATGGCAAAAGGGAGAAGAGGTGCAGGTTATTGCTGTAGAGCCTGGGAAGAACCC
AAAGAACTTTCAAACCATGCCAGGCATTTTCCAGACAACAACAGGGGAGATAGGAGCGATTGCACTGGAC
TTCAAGCCTGGAACTTCAGGATCTCCCATCATAAACAGAGAGGGAAAGGTAGTGGGACTATATGGCAATG
GAGTGGTCACAAAGAATGGTGGCTATGTCAGTGGAATAGCTCAAACAAACGCAGAACCAGACGGACCGAC
ACCAGAGTTGGAAGAAGAGATGTTCAAAAAGCGAAATCTAACCATAATGGATCTCCATCCCGGGTCAGGA
AAGACGCGGAAATACCTTCCAGCTATAGTTAGAGAGGCAATCAAGAGACGCTTAAGGACTCTAATTTTGG
CACCAACAAGGGTGGTTGCAGCTGAGATGGAAGAAGCATTGAAAGGGCTCCCAATAAGGTATCAAACAAC
CGCAACAAAATCTGAACACACAGGGAAAGAGATTGTTGATCTAATGTGTCACGCAACGTTCACAATGCGT
TTGCTGTCACCAGTCAGAGTTCCAAACTACAACTTGATAATAATGGATGAGGCTCATTTCACAGACCCAG
CCAGTATAGCGGCTAGAGGGTACATATCAACTCGTGTAGGAATGGGAGAGGCAGCCGCAATTTTCATGAC
AGCCACACCTCCTGGAACAGCTGATGCCTTTCCCCAGAGCAACGCTCCAATTCAAGATGAAGAAAGAGAC
ATACCAGAACGCTCATGGAATTCAGGCAATGATTGGATTACCGACTTTGCCGGAAAGACTGTGTGGTTTG
TCCCCAGCATCAAAGCTGGGAATGACATAGCAAACTGCCTGCGGAAAAATGGAAAAAAGGTCATTCAACT
TAGTAGGAAAACTTTTGACACAGAATATCAAAAGACTAAACTAAATGATTGGGACTTTGTGGTGACAACA
GACATTTCAGAGATGGGAGCCAATTTCAAAGCAGACAGAGTGATCGACCCAAGAAGATGTCTCAAGCCAG
TCATTTTGACAGACGGACCCGAGCGCGTGATCCTGGCGGGACCAATGCCAGTCACCGTAGCGAGTGCCGC
GCAAAGGAGAGGGAGAGTTGGCAGGAACCCACAAAAAGAAAATGACCAATACATATTCACGGGCCAGCCT
CTCAACAATGATGAAGACCACGCTCACTGGACAGAAGCAAAAATGCTGCTAGACAACATCAACACACCAG
AAGGAATCATACCAGCTCTCTTTGAACCAGAAAGGGAGAAGTCAGCCGCCATAGACGGCGAATACCGCCT
GAAAGGTGAGTCCAGGAAGACCTTCGTGGAACTCATGAGGAGGGGTGACCTCCCAGTTTGGCTAGCCCAT
AAAGTAGCATCAGAAGGAATCAAATACACAGACAGAAAATGGTGTTTTGATGGAGAGCGCAACAATCAAA
TTTTAGAGGAGAACATGGATGTGGAAATCTGGACAAAGGAAGGAGAAAAGAAAAAATTGAGGCCTAGGTG
GCTTGATGCCCGCACTTATTCAGATCCCTTAGCGCTCAAGGAATTCAAGGACTTTGCGGCTGGTAGAAAG
TCGATCGCCCTTGATCTTGTGACAGAAATAGGAAGAGTGCCTTCACATTTAGCTCACAGAACGAGAAACG
CTCTGGACAATCTGGTGATGTTGCACACGTCAGAGCACGGTGGGAGGGCCTACAGGCATGCAGTGGAGGA
ATTACCAGAAACAATGGAAACACTCTTACTCCTGGGACTCATGATTCTGTTAACAGGTGGGGTGATGCTT
TTCTTGATATCAGGCAAAGGGGTCGGAAAGACTTCAATAGGACTCATTTGTGTAGTTGCTTCCAGCGGCA
TGTTATGGATGGCTGATATCCCACTCCAATGGATCGCGTCGGCCATAGTTCTGGAGTTTTTTATGATGGT
GCTACTTATACCAGAACCAGAAAAGCAGAGAACTCCCCAAGACAATCAACTCGCATATGTCGTGATAGGC
ATACTTACATTGGCTGCAATAGTAGCAGCCAATGAAATGGGACTGTTGGAAACCACAAAGAGAGATTTGG
GGATGTCCAAAGAACCAGGTGTCGCTTCGCCAACCAGCTATTTGGATGTGGATTTGCACCCAGCATCAGC
CTGGACATTGTACGCTGTGGCCACAACAGTAATAACACCAATGTTGAGACATACCATAGAGAATTCCACA
GCAAATGTGTCCCTGGCAGCTATAGCCAACCAGGCAGTGGTCCTGATGGGTTTAGACAAAGGATGGCCGA
TATCGAAAATGGACTTAGGCGTGCCACTATTGGCACTGGGCTGCTATTCACAAGTGAACCCACTAACTCT
CACAGCGGCAGTACTCCTGCTAGTCACGCATTATGCTATTATAGGTCCAGGATTGCAGGCAAAAGCCACT
CGTGAAGCTCAAAAAAGGACGGCTGCTGGAATAATGAAGAATCCAACGGTGGATGGAATAATGACAATAG
ACCTAGATCCTGTAATATACGATTCAAAATTTGAGAAACAATTAGGACAAGTTATGCTCCTGGTTCTGTG
TGCAGTTCAACTTTTGTTAATGAGAACATCATGGGCATTTTGTGAAGCTCTAACCCTAGCCACAGGACCA
ATAACAACACTCTGGGAAGGATCACCTGGGAAGTTCTGGAACACTACGATAGCTGTTTCCATGGCGAACA
TCTTTAGAGGGAGCTATTTAGCAGGAGCTGGGCTTGCTTTTTCTATCATGAAATCAGTTGGAACGGGAAA
GAGAGGAACAGGGTCACAAGGTGAAACTTTGGGAGAAAAGTGGAAAAAGAAATTGAATCAATTATCCCGG
AAAGAGTTTGATCTCTACAAGAAATCCGGAATCACTGAAGTGGATAGAACAGAAGCCAAAGAAGGGTTGA
AAAGAGGAGAGATAACACACCATGCCGTATCCAGAGGCAGCGCAAAACTTCAATGGTTCGTGGAGAGAAA
CATGGTCATTCCTGAAGGAAGAGTCATAGACTTGGGCTGTGGAAGAGGAGGCTGGTCATATTATTGTGCA
GGATTGAAAAAAGTTACAGAAGTGCGAGGATACACAAAAGGCGGCCCAGGACATGAAGAACCAGTACCTA
TGTCCACATATGGATGGAACATAGTCAAGCTGATGAGTGGAAAGGATGTGTTTTATCTCCCACCTGAAAA
GTGTGACACTCTATTGTGTGACATTGGAGAATCTTCACCAAGCCCAACAGTGGAGGAGAGCAGAACCATA
AGAGTCTTGAAAATGGTTGAACCATGGCTAAAAAATAACCAGTTTTGCATTAAAGTATTGAACCCTTACA
TGCCAGCTGTGATTGAGCACCTAGAAAGACTACAAAGGAAACATGGAGGAATGCTTGTGAGAAATCCACT
CTCACGAAACTCCACGCACGAAATGTACTGGATATCTAATGGCACAGGCAACATCGTCTCTTCAGTCAAC
ATGGTATCCAGACTGCTACTGAACAGATTCACAATGACATATAGGAGACCTACCATAGAGAAAGATGTGG
ATTTAGGAGCGGGGACCCGGCATGTCAATGCGGAACCAGAAACACCCAACATGGATGTCATTGGGGAAAG
AATAAGAAGGATCAAGGAGGAGCATAGTTCAACATGGCACTATGATGATGAGAATCCTTACAAGACGTGG
GCTTACCATGGATCTTATGAAGTTAAGGCCACAGGCTCAGCCTCCTCCATGATAAATGGAGTCGTGAAAC
TCCTCACGAAACCATGGGATGTGGTGCCCACGGTGACACAGATGGCAATGACGGACACGACCCCTTTTGG
CCAGCAAAGGGTTTTTAAAGAAAAAGTGGACACCAGGACACCCAAACCCATGCCAGGAACAAGAAAGGTC
ATGGAGATCACAGCGGAATGGCTTTGGAGAACCCTGGGAAGGAACAAAAGACCCAGATTATGCACGAGAG
AGGAGTTCACAAAAAAGGTCAGAACCAACGCAGCTATGGGCGCCGTGTTCACAGAGGAGAACCAATGGGA
CAGTGCTAAAGCTGCCGTTGAAGATGAAGAATTCTGGAAACTCGTGGACAGAGAACGTGAACTCCACAAA
CTGGGCAAGTGTGGAAGCTGCGTTTATAACATGATGGGCAAGAGAGAGAAGAAACTTGGAGAGTTTGGCA
AAGCAAAAGGCAGTAGAGCCATATGGTACATGTGGTTGGGAGCCAGGTACCTTGAGTTCGAGGCACTCGG
ATTCTTAAATGAAGACCATTGGTTCTCGCGTGAAAACTCTTACAGTGGAGTAGAAGGGGAAGGACTGCAT
AAGCTGGGATACATCTTGAGAGATATTTCCAAGATACCCGGAGGAGCCATGTATGCTGACGACACAGCTG
GGTGGGACACAAGAATAACAGAAGATGACCTGCACAATGAGGAAAAAATCACACAGCAAATGGACCCTGA
ACACAGGCAGTTAGCAAACGCTATATTTAAGCTCACATATCAAAACAAAGTGGTCAAAGTTCAACGACCA
ACTCCAAAGGGCACGGTAATGGACATCATATCTAGGAAAGACCAAAGAGGCAGTGGACAGGTGGGAACTT
ATGGTCTGAATACATTCACCAACATGGAAGCCCAGTTGATCAGACAAATGGAAGGAGAAGGTGTGTTGTC
GAAGACAGACCTCGAGAACCCTCATCTGCTAGAGAAGAAAATTACACAATGGTTGGAAACCAAAGGAGTG
GAGAGGTTAAAAAGAATGGCCATCAGCGGGGATGATTGCGTAGTGAAACCAATCGACGACAGGTTCGCCA
ATGCCCTGCTTGCCCTGAATGACATGGGAAAAGTTAGGAAGGACATACCCCAATGGCAGCCATCGAAGGG
ATGGCATGATTGGCAACAGGTCCCTTTCTGCTCCCACCACTTTCATGAATTGATTATGAAAGATGGAAGA
AAGTTGGTAGTCCCCTGCAGACCTCAAGATGAATTAATAGGGAGAGCGAGAATCTCTCAGGGAGCAGGAT
GGAGCCTTAAAGAAACTGCATGCCTAGGGAAAGCCTACGCCCAAATGTGGGCTCTCATGTATTTTCACAG
AAGAGATCTTAGACTAGCATCCAATGCCATATGTTCAGCAGTACCAGTCCATTGGGTCCCCACAAGCAGA
ACGACGTGGTCCATCCATGCTCACCATCAGTGGATGACTACAGAAGACATGCTTATCGTTTGGAACAGGG
TGTGGATAGAGGACAATCCATGGATGGAAGACAAAACTCCAGTCACAACTTGGGAAGATGTTCCATATCT
AGGGAAGAGAGAAGACCAATGGTGCGGATCACTCATTGGTCTCACTTCCAGAGCAACCTGGGCCCAGAAC
ATACTTACTGCAATCCAACAGGTAAGAAGCCTTATAGGCAATGAAGAGTTTCTGGACTACATGCCTTCGA
TGAAGAGATTCAGGAAGGAGGAGGAGTCAGAGGGAGCCATTTGGTAAACGCAGGAAGTGAAAAAGAGGCA
AACTGTCAGGCCACTTTAAGCCACAGTACGGAAGAAGCTGTGCAGCCTGTGAGCCCCGTCCAAGGACGTT
AAAAGAAGAAGTCAGGCCCAAAAGCCACGGTTTGAGCAAACCGTGCTGCCTGTAGCTCCGTCGTGGGGAC
GTAAAACCTGGGAGGCTGCAAACTGTGGAAGCTGTACGCACGGTGTAGCAGACTAGCGGTTAGAGGAGAC
CCCTCCCATGACACAACGCAGCAGCGGGGCCCGAGCACTGAGGGAAGCTGTACCTCCTTGCAAAGGACTA
GAGGTTAGAGGAGACCCCCCGCAAATAAAAACAGCATATTGACGCTGGGAGAGACCAGAGATCCTGCTGT
CTCCTCAGCATCATTCCAGGCACAGAACGCCAGAAAATGGAATGGTGC

>AY858046.2 Dengue virus 3 strain PI64, complete genome
AGTTGTTAGTCTACGTGGACCGACAAGAACAGTTTCGACTCGGAAGCTTGCTTAACGTAGTGCTGACAGT
TTTTTATTAGAGAGCAGATCTCTGATGAACAACCAACGGAAAAAGACGGGAAAACCGTCTATCAATATGC
TGAAACGCGTGAGAAACCGTGTGTCAACTGGATCACAGTTGGCGAAGAGATTCTCAAGAGGATTGCTGAA
TGGCCAAGGACCAATGAAATTGGTTATGGCGTTCATAGCTTTCCTCAGATTTCTAGCCATTCCACCGACA
GCGGGAATCTTGGCTAGATGGGGAACCTTCAAGAAGTCGGGGGCTATTAAGGTCCTGAGAGGCTTCAAGA
AGGAGATCTCAAATATGCTGAGCATTATCAACAGACGGAAAAAGACATCGCTCTGTCTCATGATGATGTT
ACCAGCAACACTTGCTTTCCACTTGACTTCACGAGATGGAGAGCCGCGCATGATTGTGGGGAAGAATGAA
AGAGGAAAATCCCTACTCTTTAAGACAGCCTCTGGAATCAACATGTGCACACTCATAGCCATGGATTTGG
GAGAAATGTGTGATGACACGATCACTTACAAATGCCCCCTCATTACTGAAGTGGAGCCTGAAGACATTGA
CTGCTGGTGCAACCTCACATCGACGTGGGTGACCTACGGAACGTGCAACCAAGTTGGAGAGCATAGACGC
GATAAGAGATCGGTGGCATTAGCTCCTCATGTTGGCATGGGACTGGACACACGCGCCCAAACCTGGATGT
CGGCTGAAGGAGCTTGGAGACAAGTCGAGAAGGTAGAGACATGGGCCTTTAGGCACCCAGGGTTTACAAT
ACTAGCCCTATTTCTTGCCCATTACATAGGCACTTCCTTGACCCAGAAAGTGGTCATTTTCATACTACTA
ATGCTGGTCACCCCATCCATGACAATGAGATGTGTGGGAGTAGGAAACAGAGATTTTGTGGAAGGCCTAT
CAGGAGCTACGTGGGTTGACGTGGTGCTCGAACACGGTGGGTGTGTGACTACCATGGCTAAGAACAAGCC
CACGCTGGACATAGAGCTCCAGAAGACCGAAGCCACCCAACTGGCAACCCTAAGGAAACTATGCATTGAG
GGGAAAATCACCAACGTGACAACTGACTCAAGGTGCCCCACTCAAGGGGAAGCGATTCTACCTGAGGAGC
AGGACCAGAACTACGTGTGTAAGCACACATACGTGGACAGAGGCTGGGGAAACGGTTGTGGCTTGTTTGG
CAAGGGAAGCTTGGTAACATGCGCGAAATTTCAATGTTTGGAATTAATAGAGGGAAAAGTGGTGCAGCAT
GAGAACCTCAAATACACCGTCATCATCACAGTGCACACAGGAGACCAACACCAGGTGGGAAATGAAACGC
AGGGAGTCACGGCTGAGATAACACCCCAGGCATCAACTGTCGAAGCCATCTTACCTGAATATGGAACCCT
TGGGCTAGAATGCTCACCACGGACAGGTTTGGATTTCAATGAAATGATTTTGTTGACAATGAAGAACAAA
GCATGGATGGTACATAGACAATGGTTTTTCGACCTACCTCTACCATGGACATCAGGGGCTACAACAGAAA
CACCAACCTGGAATAAGAAAGAGCTTCTTGTGACATTCAAAAACGCACACGCAAAAAAACAAGAAGTAGT
AGTCCTTGGATCGCAAGAGGGAGCAATGCACACAGCACTGACAGGAGCCACAGAGATCCAAACCTCAGGA
GGCACAAGTATTTTTGCGGGGCACTTGAAATGCAGACTCAAGATGGACAAATTGGAACTCAAGGGGATGA
GCTATGCAATGTGCTCAAATGCCTTTGTGTTGAAGAAAGAAGTCTCTGAAACACAACATGGGACAATACT
CATTAAGGTCGAGTACAAAGGGGAAGACGCACCTTGCAAGATTCCTTTCTCCACGGAGGATGGACAAGGG
AAAGCCCACAATGGCAGACTGATCACAGCTAACCCAGTGGTGACCAAGAAGGAGGAGCCTGTCAATATTG
AGGCAGAACCTCCTTTTGGGGAAAGTAACATAATAATTGGAATTGGAGACAAAGCCTTGAAAATCAATTG
GTACAAGAAGGGAAGCTCGATTGGGAAGATGTTCGAGGCCACTGCCAGAGGTGCAAGGCGCATGGCCATC
TTGGGAGACACAGCCTGGGATTTTGGATCAGTAGGTGGTGTTTTAAATTCACTAGGGAAAATGGTGCACC
AAATATTTGGAAGTGCTTACACAGCCCTTTTTAGTGGAGTCTCCTGGATAATGAAAATTGGAATAGGTGT
CCTTTTAACTTGGATAGGGTTAAATTCAAAAAACACTTCTATGTCATTTTCATGCATTGTGATAGGAATC
ATCACACTCTATCTGGGAGCCGTGGTGCAAGCTGATATGGGGTGTGTCATAAACTGGAAGGGCAAAGAAC
TCAAATGTGGAAGTGGAATTTTCGTCACTAATGAGGTCCACACCTGGACAGAGCAATACAAATTTCAGGC
AGACTCCCCCAAAAGACTGGCGACAGCCATTGCAGGCGCCTGGGAGAATGGAGTGTGCGGAATCAGGTCG
ACAACCAGAATGGAGAACCTCTTGTGGAAGCAAATAGCCAATGAACTAAACTACATATTATGGGAAAACA
ACATCAAATTAACGGTAGTTGTGGGTGATATAATTGGGGTCTTAGAGCAAGGGAAAAGAACACTAACACC
ACAACCCATGGAGCTAAAATATTCATGGAAAACATGGGGAAAGGCGAAAATAGTGACAGCTGAAATACAA
AATTCCTCCTTTATAATAGATGGGCCAAACACACCAGAGTGTCCAAATGCCTCAAGAGCATGGAATGTGT
GGGAGGTGGAAGATTACGGGTTCGGAGTCTTCACAACTAATATATGGCTGAAACTTCGAGAGATGTACAC
CCAACTATGTGACCACAGGCTTATGTCGGCAGCTGTTAAGGATGAGAGAGCCGTACACGCCGACATGGGC
TATTGGATAGAAAGCCAAAAGAATGGTAGTTGGAAGCTAGAAAAGGCATCTCTCATAGAGGTGAAAACCT
GCACATGGCCAAAATCACACACTCTCTGGAGCAATGGTGTGTTAGAGAGTGACATGATCATCCCAAAGAG
TCTGGCTGGTCCTATCTCGCAACACAACTACAGGCCCGGATACCACACTCAAACGGCAGGACCCTGGCAC
CTAGGAAAATTGGAGCTGGACTTCAACTATTGTGAAGGAACAACAGTTGTCATCACAGAAAATTGTGGGA
CAAGAGGCCCATCACTGAGGACAACAACAGTGTCAGGGAAATTGATACACGAATGGTGTTGCCGCTCGTG
TACACTTCCTCCCCTGCGATATATGGGAGAAGACGGCTGCTGGTATGGCATGGAAATTAGACCCATTAAT
GAGAAAGAAGAGAACATGGTAAAGTCTTTAGTCTCAGCAGGGAGTGGAAAGGTGGATAACTTCACAATGG
GTGTCTTGTGTCTTGCAATCCTCTTTGAAGAGGTAATGAGAGGAAAATTTGGGAAAAAGCACATGATTGC
AGGGGTTCTCTTCATGTTTGTGCTCCTTCTCTCAGGGCAAATAACATGGAGAGACATGGCGCGCACACTC
ATAATGATTGGATCCAACGCCTCTGACAGAATGGGAATGGGCGTCACTTACCTAGCATTGATTGCAACAT
TTAAAATTCAGCCATTTTTGGCTTTGGGATTCTTCCTGAGGAAACTGACATCTAGAGAAAATTTATTATT
GGGAGTTGGGTTGGCCATGGCAACAACGTTGCAACTGCCAGAGGACATTGAACAAATGGCGAATGGAATA
GCCTTGGGGCTCATGGCTCTTAAATTGATAACACAATTTGAAACATACCAACTATGGACGGCATTAGTCT
CCCTAACGTGTTCAAATACAATTTTCACGTTGACTGTTGCCTGGAGAACAGCCACCCTGATCTTGGCCGG
AATTTCGCTTTTGCCAGTGTGCCAGTCCTCGAGCATGAGGAAAACAGATTGGCTCCCAATGACTGTGGCA
GCTATGGGAGTTCCACCTCTACCACTTTTTATCTTCAGTTTGAAAGACACACTTAAAAGGAGAAGCTGGC
CACTGAATGAGGGGGTGATGGCCGTTGGACTTGTGAGCATCCTAGCAAGTTCTCTCCTTAGGAATGACGT
ACCCATGGCTGGACCATTAGTGGCTGGGGGCTTGCTGATAGCGTGCTACGTCATAACTGGCACGTCAGCA
GACCTCACTGTAGAAAAAGCAGCAGATGTGACATGGGAGGAAGAGGCTGAGCAAACAGGAGTGTCCCACA
ACTTAATGATCACAGTTGATGATGATGGAACAATGAGAATAAAAGATGATGAGACTGAGAACATCTTAAC
AGTACTTTTGAAAACAGCATTACTAATAGTGTCAGGCATTTTTCCATACTCCATACCTGCAACACTTTTG
GTTTGGCACACTTGGCAAAAGCAAACCCAAAGATCCGGCGTCCTGTGGGACGTACCCAGCCCCCCAGAGA
CACAGAAAGCAGAACTGGAAGAAGGGGTCTATAGGATCAAGCAGCAAGGAATTTTTGGAAAGACCCAAGT
GGGGGTTGGAGTACAAAAAGAAGGAGTTTTCCACACTATGTGGCACGTCACAAGAGGGGCAGTGTTGACA
TATAATGGAAAAAGACTGGAACCAAACTGGGCTAGCGTGAAAAAAGATCTGATTTCATACGGAGGAGGAT
GGAGACTGAGTGCACAATGGCAAAAAGGAGAAGAGGTGCAGGTTATTGCCGTAGAGCCTGGGAAGAACCC
AAAGAACTTTCAAACCATGCCAGGCATTTTCCAGACAACAACAGGGGAGATAGGAGCGATTGCACTGGAC
TTCAAGCCTGGAACTTCAGGATCTCCCATCATAAACAGAGAGGGAAAGGTAGTGGGACTATATGGCAATG
GAGTGGTCACAAAGAATGGTGGCTATGTCAGTGGAATAGCTCAAACAAACGCAGAACCAGATGGACCGAC
ACCAGAGTTGGAAGAAGAGATGTTCAAAAAGCGAAATCTAACCATAATGGATCTCCATCCCGGGTCAGGA
AAGACGCGGAAATACCTTCCAGCTATAGTTAGAGAGGCAATCAAGAGACGCTTAAGGACTCTAATTTTGG
CACCAACAAGGGTGGTTGCAGCTGAGATGGAAGAAGCACTGAAAGGGCTCCCAATAAGGTATCAAACAAC
TGCAACAAAATCTGAACACACAGGGAAAGAGATTGTTGATCTAATGTGTCACGCAACGTTCACAATGCGT
TTGCTGTCACCAGTCAGAGTTCCAAATTACAACTTGATAATAATGGATGAGGCTCATTTCACAGACCCAG
CCAGTATAGCGGCTAGAGGGTACATATCAACTCGTGTAGGAATGGGAGAGGCAGCCGCAATCTTCATGAC
AGCCACACCCCCTGGAACAGCTGATGCCTTTCCTCAGAGCAACGCTCCAATTCAAGATGAAGAAAGAGAC
ATACCAGAACGCTCATGGAATTCAGGCAATGATTGGATTACCGACTTTGCCGGAAAGACTGTGTGGTTTG
TCCCCAGCATCAAAGCTGGAAATGACATAGCAAACTGCTTGCGGAAAAATGGAAAAAAGGTTATTCAACT
TAGTAGGAAAACTTTTGACACAGAATATCAAAAGACTAAACTAAATGATTGGGACTTTGTGGTGACAACA
GATATTTCAGAAATGGGAGCCAATTTCAAAGCAGACAGAGTGATCGACCCAAGAAGATGTCTCAAGCCAG
TCATTTTGACAGACGGACCCGAGCGCGTGATCCTGGCGGGACCAATGCCAGTCACCGTAGCGAGTGCTGC
GCAAAGGAGAGGGAGAGTTGGCAGGAACCCACAAAAAGAAAATGACCAATACATATTCACGGGCCAGCCC
CTCAACAATGATGAAGACCACGCTCACTGGACAGAAGCAAAAATGCTGCTAGACAACATCAACACACCAG
AAGGAATCATACCAGCTCTCTTTGAACCAGAAAGGGAGAAGTCAGCCGCCATAGACGGCGAATACCGCCT
GAAAGGTGAGTCCAGGAAGACCTTCGTGGAACTCATGAGGAGGGGTGACCTCCCAGTTTGGCTAGCCCAT
AAAGTAGCATCAGAAGGAATCAAATACACAGACAGAAAATGGTGTTTTGATGGAGAGCGCAACAATCAAA
TTTTAGAGGAGAATATGGATGTGGAAATCTGGACAAAGGAAGGAGAAAAGAAAAAATTGAGGCCTAGGTG
GCTTGATGCCCGCACTTATTCAGATCCCTTGGCGCTCAAGGAATTCAAGGACTTTGCGGCTGGTAGAAAG
TCGATCGCCCTTGATCTTGTGACAGAAATAGGAAGAGTGCCTTCACATTTAGCCCACAGAACGAGAAACG
CTCTGGACAATCTGGTGATGTTGCACACGTCAGAGCACGGTGGGAGGGCCTACAGGCATGCAGTGGAGGA
ATTACCAGAAACAATGGAAACACTCTTACTCCTGGGACTCATGATCCTGTTAACAGGTGGGGCGATGCTC
TTCTTGATATCAGGCAAAGGGGTTGGAAAGACTTCAATAGGACTCATTTGTGTAGTTGCTTCCAGCGGCA
TGTTATGGATGGCTGATATCCCACTCCAATGGATCGCGTCGGCCATAGTTCTGGAGTTTTTTATGATGGT
GCTACTTATACCAGAACCAGAAAAGCAGAGAACTCCCCAAGACAATCAACTCGCATATGTCGTGATAGGC
ATACTTACATTGGCTGCAATAGTAGCAGCCAATGAAATGGGAATGTTGGAAACCACAAAGAGAGATTTGG
GGATGTCCAAAGAACCAGGTGTTGTCTCGCCAACCAGCTATTTGGATGTGGATTTGCACCCAGCATCAGC
CTGGACATTGTACGCTGTGGCCACAACAGTAATAACACCAATGTTGAGACATACCATAGAGAATTCCACA
GCAAATGTGTCCCTGGCAGCTATAGCCAACCAGGCAGTGGTCCTGATGGGTTTAGACAAAGGATGGCCGA
TATCGAAAATGGACTTAGGCGTGCCTCTGTTGGCACTGGGTTGCTATTCACAAGTGAACCCACTAACTCT
CACAGCGGCAGTACTCCTGCTAGTCACGCATTATGCTATTATAGGTCCAGGATTGCAGGCAAAAGCCACT
CGTGAAGCTCAAAAAAGGACGGCTGCTGGAATAATGAAGAATCCAACGGTGGATGGGATAATGACAATAG
ACCTAGATCCTGTAATATACGATTCAAAATTTGAAAAACAACTAGGACAAGTTATGCTCCTGGTTCTGTG
TGCAGTTCAACTTTTGTTAATGAGAACATCATGGGCATTTTGTGAAGCTCTAACCCTAGCCACAGGACCA
ATAACAACACTCTGGGAAGGATCACCTGGGAAGTTCTGGAACACCACGATAGCTGTTTCCATGGCGAACA
TCTTTAGAGGGAGCTATTTAGCAGGAGCTGGGCTTGCTTTTTCTATCATGAAATCAGTTGGAACAGGAAA
GAGAGGAACAGGGTCACAAGGTGAAACTTTGGGAGAAAAGTGGAAAAAGAAATTGAATCAATTATCCCGG
AAAGAGTTTGACCTCTACAAGAAATCCGGAATTACTGAAGTGGATAGAACAGAAGCCAAAGAAGGGTTGA
GAAGAGGAGAAATAACACACCATGCCGTATCCAGAGGCAGCGCAAAACTTCAATGGTTCGTGGAGAGAAA
TATGGTCATTCCTGAAGGAAGAGTCATAGACTTGGGCTGTGGAAGAGGAGGCTGGTCATATTATTGTGCA
GGATTGAAAAAAGTTACAGAAGTGCGAGGATACACAAAAGGCGGCCCAGGACATGAAGAACCAGTACCTA
TGTCTACATATGGATGGAACATAGTCAAGCTGATGAGTGGAAAGGATGTGTTTTATCTTCCACCTGAAAA
GTGTGACACTCTATTGTGTGACATTGGAGAATCTTCACCAAGCCCAACAGTGGAAGAGAGCAGAACCATA
AGAGTCTTGAAAATGGTTGAACCATGGCTAAAAAATAACCAGTTTTGCATTAAAGTATTGAACCCTTATA
TGCCAACTGTGATTGAGCACCTAGAAAGACTACAAAGGAAACATGGAGGAATGCTTGTGAGAAATCCACT
CTCACGAAACTCCACGCACGAAATGTACTGGATATCTAATGGCACAGGCAACATTGTCTCTTCAGTCAAC
ATGGTATCCAGACTGCTACTGAACAGATTCACAATGACATATAGGAGACCCACCATAGAGAAAGATGTGG
ATTTAGGAGCGGGGACCCGACATGTCAATGCGGAACCAGAAACACCCAACATGGATGTCATTGGGGAAAG
AATAAGAAGGATCAAGGAGGAGCATAGTTCAACATGGCACTATGATGATGAAAATCCTTACAAAACGTGG
GCTTACCATGGATCTTATGAAGTTAAGGCCACAGGCTCAGCCTCCTCCATGATAAATGGAGTCGTGAAAC
TCCTCACGAAACCATGGGATGTGGTGCCCACGGTGACACAGATGGCAATGACGGACACAACCCCTTTTGG
CCAGCAAAGGGTCTTTAAAGAGAAAGTGGACACCAGGACACCCAAACCCATGCCAGGAACAAGAAAGGCT
ATGGAGATCACAGCGGGATGGCTTTGGAGAACCCTGGGAAGGAACAAAAGACCCAGATTATGCACGAGAG
AGGAGTTCACAAAAAAGGTCAGAACCAACGCAGCTATGGGCGCCGTATTCACAGAGGAGAACCAATGGGA
CAGTGCTAGAGCTGCCGTTGAAGATGAAGAATTCTGGAAACTCGTGGACAGAGAACGTGAACTCCACAAA
CAAGGCAAGTGTGGAAGCTGCGTTTATAACATGATGGGCAAGAGAGAGAAGAAACTTGGAGAGTTTGGCA
AAGCAAAAGGCAGTAGAGCCATATGGTACATGTGGTTGGGAGCCAGGTACCTTGAGTTCGAGGCACTCGG
ATTCTTAAATGAAGACCATTGGTTCTCGCGTGAAAACTCTTACAGTGGAGTAGAAGGGGAAGGACTGCAT
AAGCTGGGATACATCTTGAGAGACATTTCCAAGATACCCGGAGGAGCTATGTATGCTGATGACACAGCTG
GGTGGGACACAAGAATAACAGAAGATGACCTGCACAATGAGGAAAAAATCACACAGCAAATGGACCCTGA
ACACAGGCAGTTAGCAAACGCTATATTTAAGCTCACATACCAAAACAAAGTGGTCAAAGTTCAACGACCA
ACTCCAAAGGGCACGGTAATGGACATCATATCTAGGAAAGACCAAAGAGGCAGTGGACAGGTGGGAACTT
ATGGTCTGAATACATTCACCAACATGGAAGTCCAGTTGATCAGACAAATGGAAGGAGAGGGTGTGTTGTC
GAAGACAGACCTCGAGAACCCTCATCTGCTAGAGAAGAAAATCACACAATGGTTGGAAACCAAAGGAGTG
GAGAGGTTAAAAAGAATGGCCATCAGCGGAGATGATTGCGTGGTGAAACCAATCGACGACAGGTTCGCCA
ATGCCCTGCTTGCCCTGAATGACATGGGAAAAGTTAGGAAGGACATACCCCAATGGCAGCCATCGAAGGG
ATGGCATGATTGGCAACAGGTCCCTTTCTGCTCCCACCACTTTCATGAATTGATTATGAAAGATGGAAGA
AAGTTGGTAGTCCCCTGCAGACCTCAGGATGAATTAATAGGGAGAGCGAGAATCTCTCAGGGAGCAGGAT
GGAGCCTTAAAGAAACTGCATGCCTAGGGAAAGCCTACGCCCAAATGTGGGCTCTCATGTATTTTCACAG
AAGAGATCTTAGACTAGCATCCAACGCCATATGTTCGGCAGTACCAGTCCATTGGGTCCCCACAAGCAGA
ACGACGTGGTCCATCCATGCTCACCATCAGTGGATGACTACAGAAGACATGCTTACTGTTTGGAACAGGG
TGTGGATAGAGGACAATCCATGGATGGAAGACAAAACTCCAGTCACAACTTGGGAAGATGTTCCATATCT
AGGGAAGAGAGAAGACCAATGGTGCGGATCACTCATTGGTCTCACTTCCAGAGCAACCTGGGCTCAGAAC
ATACTTACCGCAATCCAACAGGTAAGAAGCCTTATAGGCAATGAAGAGTTTCTGGACTACATGCCTTCGA
TGAAGAGATTCAGGAAGGAGGAGGAGTCAGAGGGAGCCATTTGGTAAACGCAGGAAGTGAAAAAGAGGCA
AACTGTCAGGCCACTTTAAGCCACAGTACGGAAGAAGCTGTGCAGCCTGTGAGCCCCGTCCAAGGACGTT
AAAAGAAGAAGTCAGGCCCAAAAGCCACGGTTTGAGCAAACCGTGCTGCCTGTAGCTCCGTCGTGGGGAC
GTAAAACCTGGGAGGCTGCAAACTGTGGAAGCTGTACGCACGGTGTAGCAGACTAGCGGTTAGAGGAGAC
CCCTCCCATGACACAACGCAGCAGCGGGGCCCGAGCACTGAGGGAAGCTGTACCTCCTTGCAAAGGACTA
GAGGTTAGAGGAGACCCCCCGCAAACAAAAACAGCATATTGACGCTGGGAGAGACCAGAGATCCTGCTGT
CTCCTCAGCATCATTCCAGGCACAGAACGCCAGAAAATGGAATGGTGCTGTTGAATCAACAGGTTCT

>AY858045.2 Dengue virus 3 strain PH86, complete genome
AGTTGTTAGTCTACGTGGACCGACAAGAACAGTTTCGACTCGGAAGCTTGCTTAACGTAGTACTGACAGT
TTTTTATTAGAGAGCAGATCTCTGATGAACAACCAACGGAAAAAGACGGGAAAACCGTCTATCAATATGC
TGAAACGCGTGAGAAACCGTGTGTCAACTGGATCACAGTTGGCGAAGAGATTCTCAAGAGGATTGCTGAA
TGGCCAAGGACCAATGAAATTGGTTATGGCGTTCATAGCTTTCCTCAGATTTCTAGCCATTCCACCGACA
GCGGGAATCTTGGCTAGATGGGGAACCTTCAAGAAGTTGGGGGCTATTAAGGTCCTGAGAGGCTTCAAGA
AGGAGATCTCAAATATGCTGAGCATTATCAACAGACGGAAAAAGACATCGCTCTGTCTCATGATGATGTT
ACCAGCAACACTTGCTTTCCACTTGACTTCACGAGATGGAGAGCCGCGCATGATTGTGGGGAAGAATGAA
AGAGGAAAATCCCTACTTTTTAAGACAGCCTCTGGAATCAACATGTGCACACTCATAGCCATGGATTTGG
GAGAAATGTGTGATGACACGATCACTTACAAATGCCCCCTCATTACTGAAGTGGAGCCTGAAGACATTGA
CTGCTGGTGCAACCTCACATCGACGTGGGTGACCTACGGAACGTGCAACCAAGCTGGAGAGCACAGACGC
GATAAGAGATCGGTGGCGTTAGCTCCTCATGTTGGCATGGGACTGGACACACGCGCCCAAACCTGGATGT
CGGCTGAAGGAGCTTGGAGACAAGTCGAGAAGGTAGAGACATGGGCCTTTAGGCACCCAGGGTTCACAAT
ACTAGCCCTATTTCTTGCCCATTACATAGGCACTTCCTTGACCCAGAAAGTGGTCATTTTCATACTACTA
ATGCTGGTCACCCCATCTATGACAATGAGATGTGTGGGAGTAGGAAACAGAGATTTTGTGGAAGGCCTAT
CAGGAGCTACGTGGGTTGACGTGGTGCTCGAACACGGTGGGTGTGTGACTACCATGGCTAAGAACAAGCC
CACGCTGGACATAGAGCTCCAGAAGACCGAAGCCACCCAACTGGCAACCCTAAGAAAACTATGTATTGAG
GGGAAAATCACCAACGTGACAACCGACTCAAGGTGCCCCACTCAAGGGGAAGCGATTCTACCTGAGGAGC
AGGACCAGAACTACGTGTGTAAGCACACATACGTGGACAGAGGCTGGGGAAACGGTTGTGGCTTGTTTGG
CAAGGGAAGCTTGGTAACATGCGCGAAATTTCAATGTTTGGAATTAATAGAGGGAAAAGTGGTGCAGCAT
GAGAACCTCAAATACACCGTCATCATCACAGTGCACACAGGAGACCAACACCAGGTGGGAAATGAAACGC
AGGGAGTCACGGCTGAGATAACACCCCAGGCATCAACCGTCGAAGCCATCTTACCTGAATATGGAACCCT
TGGGTTAGAATGCTCACCACGGACAGGTTTGGATTTCAATGAAATGATTTTGTTGACAATGAAGAACAAA
GCATGGATGGTACATAGACAATGGTTTTTCGACCTACCTCTACCATGGACATCAGGGGCTACAACAGAAA
CACCAACCTGGAATAAGAAAGAGCTTCTTGTGACATTCAAAAACGCACACGCAAAAAAACAAGAAGTAGT
AGTCCTTGGATCGCAAGAGGGAGCAATGCACACAGCACTGACAGGAGCCACAGAGATCCAAACCTCAGGA
GGCACAAGTATTTTTGCGGGGCACTTGAAATGCAGACTCAAGATGGACAAATTGGAACTCAAGGGGATGA
GCTATGCAATGTGCTCAAATGCCTTTGTGTTGAAGAAAGAAGTCTCTGAAACACAACATGGGACAATACT
CATTAAGGTCGAGTACAAAGGGGAAGACGCACCTTGCAAGATTCCTTTCTCCACGGAGGATGGACAAGGG
AAAGCCCACAATGGCAGACTGATCACAGCTAACCCAGTGGTGACCAAGAAGGAGGAGCCTGTCAATATTG
AGGCAGAACCTCCTTTTGGGGAAAGTAACATAATAATTGGAATTGGAGACAAAGCCTTGAAAATCAATTG
GTACAAGAAGGGAAGCTCGATTGGGAAGATGTTCGAGGCCACTGCCAGAGGTGCAAGGCGCATGGCCATC
TTGGGAGACACAGCCTGGGACTTTGGATCAGTAGGTGGTGTTTTAAATTCACTAGGGAAAATGGTGCACC
AAATATTTGGAAGTGCTTACACGGCCATTTTTAGTGGAGTCTCCTGGATAATGAAAATTGGAATAGGTGT
CCTTTTAACTTGGATAGGGTTAAATTCAAAAAACACTTCTATGTCATTTTCATGCATTGTGATAGGAATC
ATCACACTCTATCTGGGAGCCGTGGTGCAAGCTGATATGGGGTGTGTCATAAACTGGAAAGGCAAAGAAC
TCAAATGTGGAAGTGGAATTTTCGTCACTAATGAGGTCCACACCTGGACAGAGCAATACAAATTCCAGGC
AGACTCCCCCAAAAGACTGGCGACAGCCATTGCAGGCGCCTGGGAGAATGGAGTGTGCGGAATCAGGTCG
ACAACCAGAATGGAGAACCTCTTGTGGAAGCAAATAGCCAATGAACTAAACTACATATTATGGGAAAACA
ACATCAAATTAACGGTAGTTGTGGGTGATATAATTGGGGTCTTAGAGCAAGGGAAAAGAACACTAACACC
ACAACCCATGGAGCTAAAATATTCATGGAAAACATGGGGAAAGGCGAAAATAGTGACAGCTGAAATACAA
AATTCCTCCTTTATAATAGATGGGCCAAACACACCAGAGTGTCCAAATGCCTCAAGAGCATGGAATGTGT
GGGAGGTGGAAGATTACGGGTTCGGAGTCTTCACAACTAATATATGGCTGAAACTTCGAGAGATGTACAC
CCAACTATGTGACCACAGGCTTATGTCGGCAGCTGTTAAGGATGAGAGAGCCGTACACGCCGACATGGGC
TATTGGATAGAAAGCCAAAAGAATGGTAGTTGGAAGCTAGAAAAGGCATCTCTCATAGAGGTAAAAACCT
GCACATGGCCAAAATCACACACTCTCTGGAGCAATGGTGTGTTAGAGAGTGACATGATCATCCCAAAGAG
TCTGGCTGGTCCTATCTCGCAACACAACTACAGGCCCGGATACCACACTCAAACGGCAGGACCTTGGCAC
CTAGGAAAATTGGAGCTGGACTTCAACTATTGTGAAGGAACAACAGTTGTCATCACAGAAAATTGTGGGA
CAAGAGGCCCATCACTGAGGACAACAACAGTGTCAGGGAAATTGATACACGAATGGTGTTGCCGCTCGTG
TACACTTCCTCCCCTGCGATATATGGGAGAAGACGGCTGCTGGTATGGCATGGAAATTAGACCCATTAAT
GAGAAAGAAGAGAACATGGTAAAGTCTTTAGTCTCAGCAGGGAGTGGAAAGGTGGATAACTTCACAATGG
GTGTCTTGTGTCTTGCAATCCTCTTTGAAGAGGTAATGAGAGGAAAATTTGGGAAAAAGCACATGATTGC
AGGGGTTCTCTTCATGTTTGTGCTCCTTCTCTCAGGGCAAATAACATGGAGAGACATGGCGCGCACACTC
ATAATGATTGGATCCAACGCCTCTGACAGAATGGGAATGGGCGTCACTTACCTAGCATTGATTGCAACAT
TTGAAATTCAGCCATTTTTGGCTTTGGGATTCTTCCTGAGGAAACTGACATCTAGAGAAAATTTATTATT
GGGAGTTGGGTTGGCCATGGCAACAACGTTGCAACTGCCAGAGGACATTGAACAAATGGCGAATGGAATA
GCCTTGGGGCTTATGGCTCTTAAATTGATAACACAATTTGAAACATACCAACTATGGACGGCATTAGTCT
CCCTAACGTGTTCAAATACAATTTTCACGTTGACTGTTGCCTGGAGAACAGCCACCCTGATCTTGGCCGG
AATTTCGCTTTTGCCAGTGTGCCAGTCCTCGAGCATGAGGAAAACAGATTGGCTCCCAATGACTGTGGCA
GCTATGGGAGTTCCACCTCTACCACTTTTTATCTTCAGTTTGAAAGACACACTTAAAAGGAGAAGCTGGC
CACTGAATGAGGGGGTGATGGCCGTTGGACTTGTGAGCATCCTAGCAAGTTCTCTCCTTAGGAATGACGT
ACCCATGGCTGGACCATTAGTGGCTGGGGGCTTGCTGATAGCGTGCTACGTCATAACTGGCACGTCAGCA
GACCTCACTGTAGAAAAAGCAGCAGATGTGACATGGGAGGAAGAGGCTGAGCAAACAGGAGTGTCCCACA
ATTTAATGATCACAGTTGATGATGATGGAACAATGAGAATAAAAGATGATGAGACTGAGAACATCTTAAC
AGTACTTTTGAAAACAGCATTACTAATAGTGTCAGGCATTTTTCCATACTCCATACCTGCAACACTTTTG
GTCTGGCACACTTGGCAAAAGCAAACCCAAAGATCCGGCGTCCTGTGGGACGTACCCAGCCCCCCAGAGA
CACAGAAAGCAGAACTGGAAGAAGGGGTCTATAGGATCAAGCAGCAAGGAATTTTTGGAAAGACCCAAGT
GGGGGTTGGAGTACAAAAAGAAGGAGTTTTCCACACTATGTGGCACGTCACAAGAGGGGCAGTGTTGACA
TACAATGGAAAAAGACTGGAACCAAACTGGGCTAGCGTGAAAAAAGATCTGATTTCATACGGAGGAGGAT
GGAGACTGAGTGCACAATGGCAAAAAGGAGAAGAGGTGCAGGTTATTGCCGTAGAGCCTGGGAAGAACCC
AAAGAACTTTCAAACCATGCCAGGCATTTTCCAGACAACAACAGGGGAGATAGGAGCGATTGCACTGGAC
TTCAAGCCTGGAACTTCAGGATCTCCCATCATAAACAGAGAGGGAAAGGTAGTGGGACTATATGGCAATG
GAGTGGTCACAAAGAATGGTGGCTATGTCAGTGGAATAGCTCAAACAAACGCAGAACCAGATGGACCGAC
ACCAGAGTTGGAAGAAGAGATGTTCAAAAAGCGAAATCTAACCATAATGGATCTCCATCCCGGGTCAGGA
AAGACGCGGAAATACCTTCCAGCTATAGTTAGAGAGGCAATCAAGAGACGCTTAAGGACTCTAATTTTGG
CACCAACAAGGGTGGTTGCAGCTGAGATGGAAGAAGCATTGAAAGGGCTCCCAATAAGGTATCAAACAAC
TGCAACAAAATCTGAACACACAGGGAAAGAGATTGTTGATCTAATGTGTCACGCAACGTTCACAATGCGC
TTGCTGTCACCAGTCAGAGTTCCAAACTACAACTTGATAATAATGGATGAGGCTCATTTCACAGACCCAG
CCAGTATAGCGGCTAGAGGGTACATATCAACTCGTGTAGGAATGGGAGAGGCAGCCGCAATCTTCATGAC
AGCCACACCCCCTGGAACAGCTGATGCCTTTCCTCAGAGCAACGCTCCAATTCAAGATGAAGAAAGAGAC
ATACCAGAACGCTCATGGAATTCAGGCAATGATTGGATTACCGACTTTGCCGGAAAGACTGTGTGGTTTG
TCCCCAGCATCAAAGCTGGAAATGACATAGCAAACTGCTTGCGGAAAAATGGAAAAAAGGTTATTCAACT
TAGTAGGAAAACTTTTGACACAGAATATCAAAAGACTAAACTAAATGATTGGGACTTTGTGGTGACAACA
GATATTTCAGAAATGGGAGCCAATTTCAAAGCAGACAGAGTGATCGACCCAAGAAGATGTCTCAAGCCAG
TCATTTTGACAGACGGACCCGAGCGCGTGATCCTGGCGGGACCAATGCCAGTCACCGTAGCGAGTGCTGC
GCAAAGGAGAGGGAGAGTTGGCAGGAACCCACAAAAAGAAAATGACCAATATATATTCACGGGCCAGCCC
CTCAACAATGATGAAGACCACGCTCACTGGACAGAAGCAAAAATGCTGCTAGACAACATCAACACACCAG
AAGGAATCATACCAGCTCTCTTTGAACCAGAAAGGGAGAAGTCAGCCGCCATAGACGGCGAATACCGCCT
GAAAGGTGAGTCCAGGAAGACCTTCGTGGAACTCATGAGGAGGGGTGACCTCCCAGTTTGGCTAGCCCAT
AAAGTAGCATCAGAAGGAATCAAATACACAGACAGAAAATGGTGTTTTGATGGAGAGCGCAACAATCAAA
TTTTAGAGGAGAATATGGATGTGGAAATCTGGACAAAGGAAGGAGAAAAGAAAAAATTGAGGCCTAGGTG
GCTTGATGCCCGCACTTATTCAGATCCCTTGGCGCTCAAGGAATTCAAGGACTTTGCGGCTGGTAGAAAG
TCGATCGCCCTTGATCTTGTGACAGAAATAGGAAGAGTGCCTTCACATTTAGCCCACAGAACGAGAAACG
CTCTGGACAATCTGGTGATGTTGCACACGTCAGAGCACGGTGGGAGGGCCTACAGGCATGCAGTGGAGGA
ATTACCAGAAACAATGGAAACACTCTTACTCCTGGGACTCATGATCCTGTTAACAGGTGGGGCGATGCTC
TTCTTGATATCAGGCAAAGGGGTTGGAAAGACTTCAATAGGACTCATTTGTGTAGTTGCTTCCAGCGGCA
TGTTATGGATGGCTGATATCCCACTCCAATGGATCGCGTCGGCCATAGTTCTGGAGTTTTTTATGATGGT
GCTACTTATACCAGAACCAGAAAAGCAGAGAACTCCCCAAGACAATCAACTCGCATATGTCGTGATAGGC
ATACTTACATTGGCTGCAATAGTAGCAGCCAATGAAATGGGATTGTTGGAAACCACAAAGAGAGATTTGG
GGATGTCCAAAGAACCAGGTGTTGTCTCGCCAACCAGCTATTTGGATGTGGATTTGCACCCAGCATCAGC
CTGGACATTGTACGCTGTGGCCACAACAGTAATAACACCAATGTTGAGACATACCATAGAGAATTCCACA
GCAAATGTGTCCCTGGCAGCTATAGCCAACCAGGCAGTGGTCCTGATGGGTTTAGACAAAGGATGGCCGA
TATCGAAAATGGACTTAGGCGTGCCTCTGTTGGCACTGGGTTGCTATTCACAAGTGAACCCACTAACTCT
CACAGCGGCAGTACTCCTGCTAGTCACGCATTATGCTATTATAGGTCCAGGATTGCAGGCAAAAGCCACT
CGTGAAGCTCAAAAAAGGACGGCTGCTGGAATAATGAAGAATCCAACGGTGGATGGGATAATGACAATAG
ACCTAGATCCTGTAATATACGATTCAAAATTTGAAAAACAACTAGGACAAGTTATGCTCCTGGTTCTGTG
TGCAGTTCAACTTTTGTTAATGAGAACATCATGGGCATTTTGTGAAGCTCTAACCCTAGCCACAGGACCA
ATAACAACACTCTGGGAAGGATCACCTGGGAAGTTTTGGAACACCACGATAGCTGTTTCCATGGCGAACA
TCTTTAGAGGGAGCTATTTAGCAGGAGCTGGGCTTGCTTTTTCTATCATGAAATCAGTTGGAACAGGAAA
GAGAGGAACAGGGTCACAAGGTGAAACTTTGGGAGAAAAGTGGAAAAAGAGATTGAATCAATTATCCCGG
AAAGAGTTTGACCTCTACAAGAAATCCGGAATCACTGAAGTGGATAGAACAGAAGCCAAAGAAGGGTTGA
AAAGAGGAGAAATAACACACCATGCCGTATCCAGAGGCAGCGCAAAACTTCAATGGTTCGTGGAGAGAAA
TATGGTCATTCCTGAAGGAAGAGTCATAGACTTGGGCTGTGGAAGAGGAGGCTGGTCATATTATTGTGCA
GGATTGAAAAAAGTTACAGAAGTGCGAGGATACACAAAAGGCGGCCCAGGACATGAAGAACCAGTACCTA
TGTCTACATATGGATGGAACATAGTCAAGCTGATGAGTGGAAAGGATGTGTTTTATCTTCCACCTGAAAA
GTGTGACACTCTATTGTGTGACATTGGAGAATCTTCACCAAGCCCAACAGTGGAAGAAAGCAGAACCATA
AGAGTCTTGAAAATGGTTGAACCATGGCTAAAAAATAACCAGTTTTGCATTAAAGTATTGAACCCTTATA
TGCCAACTGTGATTGAGCACCTAGAAAGACTACAAAGGAAACATGGAGGAATGCTTGTGAGAAATCCACT
CTCACGAAACTCCACGCACGAAATGTACTGGATATCTAATGGCACAGGCAACATCGTCTCTTCAGTCAAC
ATGGTATCCAGACTGCTACTGAACAGATTCACAATGACATACAGGAGACCCACCATAGAGAAAGATGTGG
ATTTAGGAGCGGGGACCCGACATGTCAATGCGGAACCAGAAACACCCAACATGGATGTCATTGGGGAAAG
AATAAGAAGGATCAAGGAGGAGCATAGTTCAACATGGCACTATGATGATGAAAATCCTTACAAAACGTGG
GCTTACCATGGATCTTATGAAGTTAAGGCCACAGGCTCAGCCTCCTCCATGATAAATGGAGTCGTGAAAC
TCCTCACGAAACCATGGGATGTGGTGCCCACGGTGACACAGATGGCAATGACGGACACAACCCCTTTTGG
CCAGCAAAGGGTTTTTAAAGAGAAAGTGGACACCAGGACACCCAAACCCATGCCAGGAACAAGAAAGGTT
ATGGAGATCACAGCGGGATGGCTTTGGAGAACCCTGGGAAGGAACAAAAGACCCAGATTATGCACGAGAG
AGGAGTTCACAAAAAAGGTCAGAACCAACGCAGCTATGGGCGCCGTATTCACAGAGGAGAACCAATGGGA
CAGTGCTAGAGCTGCCGTTGAAGATGAAGAATTCTGGAAACTCGTGGACAGAGAACGTGAACTCCACAAA
CAAGGCAAGTGTGGAAGCTGCGTTTATAACATGATGGGCAAGAGAGAGAAGAAACTTGGAGAGTTTGGCA
AAGCAAAAGGCAGTAGAGCCATATGGTACATGTGGTTGGGAGCCAGGTACCTTGAGTTCGAGGCACTCGG
ATTCTTAAATGAAGACCATTGGTTCTCGCGTGAAAACTCTTACAGTGGAGTAGAAGGGGAAGGACTGCAT
AAGCTGGGATACATCTTGAGAGATATTTCCAAGATACCCGGAGGAGCTATGTATGCTGATGACACAGCTG
GGTGGGACACAAGAATAACAGAAGATGACCTGCACAATGAGGAAAAAATCACACAGCAAATGGACCCTGA
ACACAGGCAGTTAGCAAACGCTATATTTAAGCTCACATACCAAAACAAAGTGGTCAAAGTTCAACGACCA
ACTCCAAAGGGCACGGTAATGGACATCATATCTAGGAAAGACCAAAGAGGCAGTGGACAGGTGGGAACTT
ATGGTCTGAATACATTCACCAACATGGAAGCCCAGTTGATCAGACAAATGGAAGGAGAAGGTGTGTTGTC
GAAGACAGACCTCGAGAACCCTCATCTGCTAGAGAAGAAAATTACACAATGGTTGGAAACCAAAGGAGTG
GAGAGGTTGAAAAGAATGGCCATCAGCGGGGATGATTGCGTGGTGAAACCAATCGACGACAGGTTCGCCA
ATGCCCTGCTTGCCCTGAATGACATGGGAAAAGTTAGGAAGGACATACCCCAATGGCAGCCATCGAAGGG
ATGGCATGATTGGCAACAGGTCCCTTTCTGCTCCCACCACTTTCATGAATTGATTATGAAAGATGGAAGA
AAGTTGGTAGTCCCCTGCAGACCTCAGGATGAATTAATAGGGAGAGCGAGAATCTCTCAGGGAGCAGGAT
GGAGCCTTAAAGAAACTGCATGCCTAGGGAAAGCCTACGCCCAAATGTGGGCTCTCATGTATTTTCACAG
AAGAGATCTTAGACTAGCATCCAACGCCATATGTTCAGCAGTACCAGTCCATTGGGTCCCCACAAGCAGA
ACGACGTGGTCCATCCATGCTCACCATCAGTGGATGACTACAGAAGACATGCTTACTGTTTGGAACAGGG
TGTGGATAGAGGACAATCCATGGATGGAAGACAAAACTCCAGTCACAACTTGGGAAGATGTTCCATATCT
AGGGAAGAGAGAAGACCAATGGTGCGGATCACTCATTGGTCTCACTTCCAGAGCAACCTGGGCTCAGAAC
ATACTTACCGCAATCCAACAGGTAAGAAGCCTTATAGGCAATGAAGAGTTTCTGGACTACATGCCTTCGA
TGAAGAGATTCAGGAAGGAGGAGGAGTCAGAGGGAGCCATTTGGTAAACGCAGGAAGTGAAAAAGAGGCA
AACTGTCAGGCCACTTTAAGCCACAGTACGGAAGAAGCTGTGCAGCCTGTGAGCCCCGTCCAAGGACGTT
AAAAGAAGAAGTCAGGCCCAAAAGCCACGGTTTGAGCAAACCGTGCTGCCTGTAGCTCCGTCGTGGGGAC
GTAAAACCTGGGAGGCTGCAAACTGTGGAAGCTGTACGCACGGTGTAGCAGACTAGCGGTTAGAGGAGAC
CCCTCCCATGACACAACGCAGCAGCGGGGCCCGAGCACTGAGGGAAGCTGTACCTCCTTGCAAAGGACTA
GAGGTTAGAGGAGACCCCCCGCAAACAAAAACAGCATATTGACGCTGGGAGAGACCAGAGATCCTGCTGT
CTCCTCAGCATCATTCCAGGCACAGAACGCCAGAAAATGGAATGGTGCTGTTGAATCAACAGGTTCT

>AY858044.2 Dengue virus 3 strain KJ71, complete genome
AGTTGTTAGTCTACGTGGACCGACAAGAACAGTTTCGACTCGGAAGCTTGCTTAACGTAGTACTGACAGT
TTTTTATTAGAGAGCAGATCTCTGATGAACAACCAACGGAAAAAGACGGGAAAACCGTCAATCAATATGC
TGAAACGCGTGAGAAACCGTGTGTCAACTGGATCACAGCTGGCGAAGAGATTCTCAAGAGGATTGCTGAA
TGGCCAAGGACCAATGAAATTGGTTATGGCGTTCATAGCTTTCCTCAGATTTCTAGCCATTCCACCGACA
GCGGGAATCTTGGCTAGATGGGGAACCTTCAAGAAGTCGGGGGCTATTAAGGTCCTGAGAGGCTTCAAGA
AGGAGATCTCAAATATGCTGAGCATTATCAACAGACGGAAAAAGACATCGCTCTGTCTCATGATGATGTT
ACCAGCAACACTTGCTTTCCACTTGACTTCACGAGATGGAGAGCCGCGCATGATTGTGGGGAAGAATGAA
AGAGGAAAATCCCTACTTTTTAAGACAGCCTCTGGAATCAACATGTGCACACTCATAGCCATGGATTTGG
GAGAAATGTGTGATGACACGATCACTTACAAATGCCCCCTCATTACTGAAGTGGAGCCTGAAGACATTGA
CTGCTGGTGCAACCTCACATCGACGTGGGTGACCTACGGAACGTGCAACCAAGCTGGAGAGCATAGACGC
GACAAGAGATCGGTGGCGTTAGCTCCTCATGTTGGCATGGGACTGGACACACGCGCCCAAACCTGGATGT
CGGCTGAAGGAGCTTGGAGACAAGTCGAGAAGGTAGAGACATGGGCCTTTAGGCACCCAGGGTTCACAAT
ACTAGCCCTATTTCTTGCCCATTACATAGGCACTTCCTTGACCCAGAAAGTGGTCATTTTCATACTACTA
ATGCTGGTCACCCCATCCATGACAATGAGATGTGTGGGAGTAGGAAACAGAGATTTTGTGGAAGGCCTAT
CAGGAGCTACGTGGGTTGACGTGGTGCTCGAACACGGTGGGTGTGTGACTACCATGGCTAAGAACAAGCC
CACGCTGGACATAGAGCTCCAGAAGACCGAAGCCACCCAACTGGCAACCCTAAGGAAACTATGTATTGAG
GGGAAAATCACCAACGTGACAACCGACTCAAGGTGCCCCACTCAAGGGGAAGCGATTCTACCTGAGGAGC
AGGACCAGAACTACGTGTGTAAGCACACATACGTGGACAGAGGCTGGGGAAACGGTTGTGGCTTGTTTGG
CAAGGGAAGCTTGGTAACATGCGCGAAATTTCAATGTTTGGAATTAATAGAGGGAAAAGTGGTGCAGCAT
GAGAACCTCAAATACACCGTCATCATCACAGTGCACACAGGAGACCAACACCAGGTGGGAAATGAAACGC
AGGGAGTCACGGCTGAGATAACACCCCAGGCATCAACCGTCGAAGCCATCTTACCTGAATATGGAACCCT
TGGGCTAGAATGCTCACCACGGACAGGTTTGGATTTCAATGAAATGATTTTGTTGACAATGAAGAACAAA
GCATGGATGGTACATAGACAATGGTTTTTCGACCTACCTCTACCATGGACATCAGGGGCTACAACAGAAA
CACCAACCTGGAATAAGAAAGAGCTTCTTGTGACATTCAAAAATGCACACGCAAAAAAACAAGAGGTAGT
AGTCCTTGGATCGCAAGAGGGAGCAATGCACACAGCACTGACAGGAGCCACAGAGATCCAAACCTCAGGA
GGCACAAGTATTTTTGCGGGGCACTTGAAATGCAGACTCAAGATGGACAAATTGGAACTCAAGGGGATGA
GCTATGCAATGTGCTCAAATGCCTTTGTGTTGAAGAAAGAAGTCTCTGAAACACAACATGGGACCATACT
CATTAAGGTCGAGTACAAAGGGGAAGACGCACCTTGCAAGATTCCTTTCTCCACGGAGGATGGACAAGGG
AAAGCCCACAATGGCAGACTGATCACAGCTAACCCAGTGGTGACCAAGAAGGAGGAGCCTGTCAATATTG
AGGCAGAACCTCCTTTTGGGGAAAGTAACATAATAATTGGAATTGGAGACAAAGCCTTGAAAATCAATTG
GTACAAGAAGGGAAGCTCGATTGGGAAGATGTTCGAGGCCACTGCCAGAGGTGCAAGGCGCATGGCCATC
TTGGGAGACACAGCCTGGGACTTTGGATCAGTAGGTGGTGTTTTAAATTCACTAGGGAAAATGGTGCACC
AAATATTTGGAAGTGCTTACACGGCCCTTTTTAGTGGAGTCTCCTGGATAATGAAAATTGGAATAGGTGT
CCTTTTAACTTGGATAGGGTTAAATTCAAAAAACACTTCTATGTCATTTTCATGCATTGTGATAGGAATC
ATCACACTCTATCTGGGAGCCGTGGTGCAAGCTGATATGGGGTGTGTCATAAACTGGAAAGGCAAAGAAC
TCAAATGTGGAAGTGGAATTTTCGTCACTAATGAGGTCCACACCTGGACAGAGCAATACAAATTTCAGGC
AGACTCCCCCAAAAGACTGGCGACAGCCATTGCAGGCGCCTGGGAGAATGGAGTGTGCGGAATCAGGTCG
ACAACCAGAATGGAGAACCTCTTGTGGAAGCAAATAGCCAATGAACTAAACTACATATTATGGGAAAACA
ACATCAAATTAACGGTAGTTGTGGGTGATATAATTGGGGTCTTAGAGCAAGGGAAAAGAACACTAACACC
ACAACCCATGGAGCTAAAATATTCATGGAAAACATGGGGAAAGGCGAAAATAGTGACAGCTGAAATACAA
AATTCCTCCTTTATAATAGATGGGCCAAACACACCAGAGTGTCCAAATGCCTCAAGAGCATGGAATGTGT
GGGAGGTGGAAGATTACGGGTTCGGAGTCTTCACAACTAATATATGGCTGAAACTTCGAGAGATGTACAC
CCAACTATGTGACCACAGGCTTATGTCGGCAGCTGTTAAGGATGAGAGAGCCGTACACGCCGACATGGGC
TATTGGATAGAAAGCCAAAAGAATGGTAGTTGGAAGCTAGAAAAGGCATCTCTCATAGAGGTGAAAACCT
GCACATGGCCAAAATCACACACTCTCTGGAGCAATGGTGTGTTAGAGAGTGACATGATCATCCCAAAGAG
TCTGGCTGGTCCTATCTCGCAACACAACTACAGGCCCGGATACCACACTCAAACGGCAGGACCCTGGCAC
CTAGGAAAATTGGAGCTGGACTTCAACTATTGTGAAGGAACAACAGTTGTCATCACAGAAAACTGTGGGA
CAAGAGGCCCATCACTGAGGACAACAACAGTGTCAGGGAAGTTGATACACGAATGGTGTTGCCGCTCGTG
TACACTTCCTCCCCTGCGATATATGGGAGAAGACGGCTGCTGGTATGGCATGGAAATTAGACCCATTAAT
GAGAAAGAAGAGAACATGGTAAAGTCTTTAGTCTCAGCAGGGAGTGGAAAGGTGGATAACTTCACAATGG
GTGTCTTGTGTCTTGCAATCCTCTTTGAAGAGGTAATGAGAGGAAAATTTGGGAAAAAGCACATGATTGC
AGGGGTTCTCTTCATGTTTGTGCTCCTTCTCTCAGGGCAAATAACATGGAGAGACATGGCGCGCACACTC
ATAATGATTGGATCCAACGCCTCTGACAGAATGGGAATGGGCGTCACCTACCTAGCATTGATTGCAACAT
TTAAAATTCAGCCATTTTTGGCTTTGGGATTCTTCCTGAGGAAACTGACATCTAGAGAAAATTTATTATT
GGGAGTTGGGTTGGCCATGGCAACAACGTTGCAACTGCCAGAGGACATTGAACAAATGGCGAATGGAATA
GCCTTGGGGCTCATGGCTCTTAAATTGATAACACAATTTGAAACATACCAACTATGGACGGCATTAGTCT
CCCTAACGTGTTCAAATACAATTTTCACGTTGACTGTTGCCTGGAGAACAGCCACCCTGATCTTGGCCGG
AATTTCGCTTTTGCCAGTGTGCCAGTCCTCGAGCATGAGGAAAACAGATTGGCTCCCAATGACTGTGGCA
GCTATGGGAGTTCCACCTCTACCACTTTTTATCTTCAGTTTGAAAGACACACTTAAAAGGAGAAGCTGGC
CACTGAATGAGGGGGTGATGGCCGTTGGACTTGTGAGCATCCTAGCAAGTTCTCTCCTTAGGAATGACGT
ACCCATGGCTGGACCATTAGTGGCTGGGGGCTTGCTGATAGCGTGCTACGTCATAACTGGCACGTCAGCA
GACCTCACTGTAGAAAAAGCAGCAGATGTGACATGGGAGGAAGAGGCTGAGCAAACAGGAGTGTCCCACA
ATTTAATGATCACAGTTGATGATGATGGAACAATGAGAATAAAAGATGATGAGACTGAGAACATCTTAAC
AGTACTTTTGAAAACAGCATTACTAATAGTGTCAGGCATTTTTCCATACTCCATACCTGCAACACTTTTG
GTCTGGCACACTTGGCAAAAGCAAACCCAAAGATCCGGCGTCCTGTGGGACGTACCCAGCCCCCCAGAGA
CACAGAAAGCAGAACTGGAAGAAGGGGTCTATAGGATCAAGCAGCAAGGAATTTTTGGAAAGACCCAAGT
GGGGGTTGGAGTACAAAAAGAAGGAGTTTTCCATACTATGTGGCACGTCACAAGAGGGGCAGTGTTGACA
TACAATGGAAAAAGACTGGAACCAAACTGGGCTAGCGTGAAAAAAGATCTGATTTCATACGGAGGAGGAT
GGAGACTGAGTGCACAATGGCAAAAAGGAGAAGAGGTGCAGGTTATTGCCGTAGAGCCTGGGAAGAACCC
AAAGAACTTTCAAACCATGCCAGGCATTTTCCAGACAACAACAGGGGAGATAGGAGCGATTGCACTGGAC
TTCAAGCCTGGAACTTCAGGATCTCCCATCATAAACAGAGAGGGAAAGGTAGTGGGACTATATGGCAATG
GAGTGGTCACAAAGAATGGTGGCTATGTCAGTGGAATAGCTCAAACAAACGCAGAACCAGATGGACCGAC
ACCAGAGTTGGAAGAAGAGATGTTCAAAAAGCGAAATCTAACCATAATGGATCTCCATCCCGGGTCAGGA
AAGACGCGGAAATACCTTCCAGCTATAGTTAGAGAGGCAATCAAGAGACGCTTAAGGACTCTAATTTTGG
CACCAACAAGGGTGGTTGCAGCTGAGATGGAAGAAGCATTGAAAGGGCTCCCAATAAGGTATCAAACAAC
TGCAACAAAATCTGAACACACAGGGAAAGAGATTGTTGATCTAATGTGTCACGCAACGTTCACAATGCGT
TTGCTGTCACCAGTCAGAGTTCCAAACTACAACTTGATAATAATGGATGAGGCTCATTTCACAGACCCAG
CCAGTATAGCGGCTAGAGGGTACATATCAACTCGTGTAGGAATGGGAGAGGCAGCCGCAATCTTCATGAC
AGCCACACCCCCTGGAACAGCTGATGCCTTTCCTCAGAGCAACGCTCCAATTCAAGATGAAGAAAGAGAC
ATACCAGAACGCTCATGGAATTCAGGCAATGATTGGATTACCGACTTTGCCGGAAAGACTGTGTGGTTTG
TCCCCAGCATCAAAGCTGGAAATGACATAGCAAACTGCTTGCGGAAAAATGGAAAAAAGGTTATTCAACT
TAGTAGGAAAACTTTTGACACAGAATATCAAAAGACTAAACTAAATGATTGGGACTTTGTGGTGACAACA
GATATTTCAGAAATGGGAGCCAATTTCAAAGCAGACAGAGTGATCGACCCAAGAAGATGTCTCAAGCCAG
TCATTTTGACAGACGGACCCGAGCGCGTGATCCTGGCGGGACCAATGCCAGTCACCGTAGCGAGTGCTGC
GCAAAGGAGAGGGAGAGTTGGCAGGAACCCACAAAAAGAAAATGACCAATACATATTCACGGGCCAGCCC
CTCAACAATGATGAAGACCACGCTCACTGGACAGAAGCAAAAATGCTGCTAGACAACATCAACACACCAG
AAGGAATCATACCAGCTCTCTTTGAACCAGAAAGGGAGAAGTCAGCCGCCATAGACGGCGAATACCGCCT
GAAAGGTGAGTCCAGGAAGACCTTCGTGGAACTCATGAGGAGGGGTGACCTCCCAGTTTGGCTAGCCCAT
AAAGTAGCATCAGAAGGAATCAAATACACAGACAGAAAATGGTGTTTTGATGGAGAGCGCAACAATCAAA
TTTTAGAGGAGAATATGGATGTGGAAATCTGGACAAAGGAAGGAGAAAAGAAAAAATTGAGGCCTAGGTG
GCTTGATGCCCGCACTTATTCAGATCCCTTGGCGCTCAAGGAATTCAAGGACTTTGCGGCTGGTAGAAAG
TCGATCGCCCTTGATCTTGTGACAGAAATAGGAAGAGTGCCTTCACATTTAGCCCACAGAACGAGAAACG
CTCTGGACAATCTGGTGATGTTGCACACGTCAGAGCACGGTGGGAGGGCCTACAGGCATGCAGTGGAGGA
ATTACCAGAAACAATGGAAACACTCTTACTCCTGGGACTCATGATCCTGTTAACAGGTGGGGCGATGCTC
TTCTTGATATCAGGCAAAGGGGTTGGAAAGACTTCAATAGGACTCATTTGTGTAGTTGCTTCCAGCGGCA
TGTTATGGATGGCTGATATCCCACTCCAATGGATCGCGTCGGCCATAGTTCTGGAGTTTTTTATGATGGT
GCTACTTATACCAGAGCCAGAAAAGCAGAGAACTCCCCAAGACAATCAACTCGCATATGTCGTGATAGGC
ATACTTACATTGGCTGCAATAGTAGCAGCCAATGAAATGGGATTGTTGGAAACCACAAAGAGAGATTTAG
GGATGTCCAAAGAACCAGGTGTTGTCTCGCCAACCAGCTACTTGGATGTGGATTTGCACCCAGCATCAGC
CTGGACATTGTACGCTGTGGCCACAACAGTAATAACACCAATGTTGAGACATACCATAGAGAATTCTACA
GCAAATGTGTCCCTGGCAGCTATAGCCAACCAAGCAGTGGTCCTGATGGGTTTAGACAAAGGATGGCCGA
TATCGAAAATGGACTTAGGCGTGCCTCTGTTGGCACTGGGTTGCTATTCACAAGTGAACCCACTAACTCT
CACAGCGGCAGTACTCCTGCTAGTCACGCATTATGCTATTATAGGTCCAGGATTGCAGGCAAAAGCCACT
CGTGAAGCTCAAAAAAGGACGGCTGCTGGAATAATGAAGAATCCAACGGTGGATGGGATAATGACAATAG
ACCTAGATCCTGTAATATACGATTCAAAATTTGAAAAACAACTAGGACAAGTTATGCTCCTGGTTCTGTG
TGCAGTTCAACTTTTGTTAATGAGAACATCATGGGCATTTTGCGAAGCTCTAACCCTAGCCACAGGACCA
ATAACAACACTCTGGGAAGGATCACCTGGGAAGTTCTGGAACACCACGATAGCTGTTTCCATGGCGAACA
TCTTTAGAGGGAGCTATTTAGCAGGAGCTGGGCTTGCTTTTTCTATCATGAAATCAGTTGGAACAGGAAA
GAGAGGAACAGGGTCACAAGGTGAAACTCTGGGAGAAAAGTGGAAAAAGAAATTGAACCAATTATCCCGG
AAAGAGTTTGACCTCTACAAGAAATCCGGAATCACTGAAGTGGATAGAACAGAAGCCAAAGAAGGGTTGA
AAAGAGGAGAAACAACACACCATGCCGTATCCAGAGGCAGCGCAAAACTTCAATGGTTCGTGGAGAGAAA
TATGGTCATTCCTGAAGGAAGAGTCATAGACTTGGGCTGTGGAAGAGGAGGCTGGTCATATTATTGTGCA
GGATTGAAAAAAGTTACAGAAGTGCGAGGATACACAAAAGGCGGCCCAGGACATGAAGAACCAGTACCTA
TGTCTACATATGGATGGAACATAGTCAAGCTGATGAGTGGAAAGGATGTGTTTTATCTTCCACCTGAAAA
GTGTGACACTCTATTGTGTGACATTGGAGAATCTTCACCAAGCCCAACAGTGGAAGAGAGCAGAACCATA
AGAGTCTTGAAAATGGTTGAACCATGGCTAAAAAATAACCAGTTTTGCATTAAAGTATTGAACCCTTACA
TGCCAACTGTGATTGAGCACCTAGAAAGACTACAAAGGAAACATGGAGGAATGCTTGTGAGAAATCCACT
CTCACGAAACTCCACGCACGAAATGTACTGGATATCTAATGGCACAGGCAACATCGTCTCTTCAGTCAAC
ATGGTATCCAGACTGCTACTGAACAGATTCACAATGACATATAGGAGACCCACCATAGAGAAAGATGTGG
ATTTAGGAGCGGGGACCCGACATGTCAATGCGGAACCAGAAACACCCAACATGGATGTCATTGGGGAAAG
AATAAGAAGGATCAAGGAGGAGCATAGTTCAACATGGCACTATGATGATGAAAATCCTTACAAAACGTGG
GCTTACCATGGATCTTATGAAGTTAAGGCCACAGGCTCAGCCTCCTCCATGATAAATGGAGTCGTGAAAC
TCCTCACGAAACCATGGGATGTGGTGCCCACGGTGACACAGATGGCAATGACGGACACAACCCCTTTTGG
CCAGCAAAGGGTTTTTAAAGAGAAAGTGGACACCAGGACACCCAAACCCATGCCAGGAACAAGAAAGGTT
ATGGAGATCACAGCGGGATGGCTTTGGAGAACCCTGGGAAGGAACAAAAGACCCAGATTATGCACGAGAG
AGGAGTTCACAAAAAAGGTCAGAACCAACGCAGCTATGGGCGCCGTATTCACAGAGGAGAACCAATGGGA
CAGTGCTAGAGCTGCCGTTGAAGATGAAGAATTCTGGAAACTCGTGGACAGAGAACGTGAACTCCACAAA
CAAGGCAAGTGTGGAAGCTGCGTTTATAACATGATGGGCAAGAGAGAGAAGAAACTTGGAGAGTTTGGCA
AAGCAAAAGGCAGTAGAGCCATATGGTACATGTGGTTGGGAGCCAGGTACCTTGAGTTCGAGGCACTCGG
ATTCTTAAATGAAGACCATTGGTTCTCGCGTGAAAACTCTTACAGTGGAGTAGAAGGGGAAGGACTGCAT
AAGCTGGGATACATCTTGAGAGATATTTCCAAGATACCCGGAGGAGCTATGTATGCTGATGACACAGCTG
GGTGGGACACAAGAATAACAGAAGATGACCTGCACAATGAGGAAAAAATCACACAGCAAATGGACCCTGA
ACACAGGCAGTTGGCAAACGCTATATTTAAGCTCACATACCAAAACAAAGTGGTCAAAGTTCAACGACCA
ACTCCAAAGGGCACGGTAATGGACATCATATCTAGGAAAGACCAAAGAGGCAGTGGACAGGTGGGAACTT
ATGGTCTGAATACATTCACCAACATGGAAGCCCAGTTGATCAGACAAATGGAAGGAGAAGGTGTGTTGTC
GAAGACAGACCTCGAGAACCCTCATCTGCTAGAGAAGAAAATTACACAATGGTTGGAAACCAAAGGAGTG
GAGAGGTTAAAAAGAATGGCTATCAGCGGGGATGATTGCGTGGTGAAACCAATCGACGACAGGTTCGCCA
ATGCCCTGCTTGCCCTGAATGACATGGGAAAAGTTAGGAAGGACATACCCCAATGGCAGCCATCGAAGGG
ATGGCATGATTGGCAACAGGTCCCTTTCTGCTCCCACCACTTTCATGAATTGATTATGAAAGATGGAAGA
AAATTGGTAGTCCCCTGCAGACCCCAGGATGAATTAATAGGGAGAGCGAGAATCTCTCAGGGAGCAGGAT
GGAGCCTTAAAGAAACTGCATGCCTAGGGAAAGCCTACGCCCAAATGTGGGCTCTCATGTATTTTCACAG
AAGAGATCTTAGACTAGCATCCAACGCCATATGTTCAGCAGTACCAGTCCATTGGGTCCCCACAAGCAGA
ACGACGTGGTCCATCCATGCTCACCATCAGTGGATGACTACAGAAGACATGCTTACTGTTTGGAACAGGG
TGTGGATAGAGGACAATCCATGGATGGAAGACAAAACTCCAGTCACAACTTGGGAAGATGTTCCATATCT
AGGGAAGAGAGAAGACCAATGGTGCGGATCACTCATTGGTCTCACTTCCAGAGCAACCTGGGCTCAGAAC
ATACTTACCGCAATCCAACAGGTAAGAAGCCTTATAGGCAATGAAGAGTTTCTGGACTACATGCCTTCGA
TGAAGAGATTCAGGAAGGAGGAGGAGTCAGAGGGAGCCATTTGGTAAACGCAGGAAGTGAAAAAGAGGCA
AACTGTCAGGCCACTTTAAGCCACAGTACGGAAGAAGCTGTGCAGCCTGTGAGCCCCGTCCAAGGACGTT
AAAAGAAGAAGTCAGGCCCAAAAGCCACGGTTTGAGCAAACCGTGCTGCCTGTAGCTCCGTCGTGGGGAC
GTAAAACCTGGGAGGCTGCAAACTGTGGAAGCTGTACGCACGGTGTAGCAGACTAGCGGTTAGAGGAGAC
CCCTCCCATGACACAACGCAGCAGCGGGGCCCGAGCACTGAGGGAAGCTGTACCTCCTTGCAAAGGACTA
GAGGTTAGAGGAGACCCCCCGCAAACAAAAACAGCATATTGACGCTGGGAGAGACCAGAGATCCTGCTGT
CTCCTCAGCATCATTCCAGGCACAGAACGCCAGAAAATGGAATGGTGCTGTTGAATCAACAGGTTCT

>AY858043.2 Dengue virus 3 strain KJ46, complete genome
AGTTGTTAGTCTACGTGGACCGACAAGAACAGTTTCGACTCGGAAGCTTGCTTAACGTAGTACTGACAGT
TTTTTATTAGAGAGCAGATCTCTGATGAACAACCAACGGAAAAAGACGGGAAAACCGTCTATCAATATGC
TGAAACGCGTGAGAAACCGTGTGTCAACTGGATCACAGTTGGCGAAGAGATTCTCAAGAGGATTGCTGAA
TGGCCAAGGACCAATGAAATTGGTTATGGCGTTCATAGCTTTCCTCAGATTTCTAGCCATTCCACCGACA
GCGGGAATCTTGGCTAGATGGGGAACCTTCAAGAAGTCGGGGGCTATTAAGGTCCTGAGAGGCTTCAAGA
GGGAGATCTCAAACATGCTGAGCATTATCAACAGACGGAAAAAGACATCGCTCTGTCTCATGATGATGTT
ACCAGCAACACTTGCTTTCCACTTGACTTCACGAGATGGAGAGCCGCGCATGATTGTGGGGAAGAATGAA
AGAGGAAAATCCCTACTTTTTAAGACAGCCTCTGGAATCAACATGTGCACACTCATAGCCATGGATTTGG
GAGAAATGTGTGATGACACGGTCACTTACAAATGCCCCCTCATTACTGAAGTGGAGCCTGAAGACATTGA
CTGCTGGTGCAACCTCACATCGACGTGGGTGACCTACGGAACGTGCAACCAAGCTGGAGAGCATAGACGC
GATAAGAGATCGGTGGCGTTAGCTCCCCATGTTGGCATGGGACTGGACACACGCGCCCAAACCTGGATGT
CGGCTGAAGGAGCTTGGAGGCAAGCCGAGAAGGTAGAGACATGGGCCCTTAGGCACCCAGGGTTCACAAT
ACTAGCCCTATTTCTTGCCCATTATATAGGCACTTCCTTGACCCAGAAAGTGGTCATTTTCATACTACTA
ATGCTGGTCACCCCATCCATGACAATGAGATGTGTGGGAGTAGGAAACAGAGATTTTGTGGAAGGCCTAT
CAGGAGCTACGTGGGTTGACGTGGTGCTCGAACACGGTGGGTGTGTGACTACCATGGCTAAGAACAAGCC
CACGCTGGACATAGAGCTCCAGAAGACCGAGGCCACCCAACTGGCAACCCTAAGGAAACTATGCATTGAG
GGAAAAATCACCAACGTGACAACTGACTCAAGGTGCCCCACCCAAGGGGAAGCGATTCTACCTGAGGAGC
AGGACCAGAACTACGTGTGTAGGCACACATACGTGGACAGAGGCTGGGGAAACGGTTGTGGTTTGTTTGG
CAAGGGAAGCTTGGTAACATGCGCGAAATTTCAATGTTTGGAATTAATAGAGGGAAAAGTGGTGCAGCAT
GAGAACCTCAAATACACCGTCATCATCACAGTGCACACAGGAGACCAACACCAGGTGGGAAATGAAACGC
AGGGAGTCACGGCTGAGATAACACCCCAGGCATCAACCGTTGAAGCCATCTTACCTGAATATGGAACCCT
TGGGCTAGAATGCTCACCACGGACAGGTTTGGATTTCAATGAGATGATTTTGTTGACAATGAAGAACAAA
GCATGGATGGTTCATAGACAATGGTTTTTTGACCTACCTCTACCATGGACATCAGGGGCTACAACAGAAA
CACCAACCTGGAATAAGAAAGAGCTTCTTGTGACATTCAAAAATGCACACGCAAAAAAACAAGAAGTAGT
AGTCCTTGGATCGCAAGAAGGAGCAATGCACACAGCACTGACAGGAGCCACAGAGATCCAAACCTCAGGA
GGCACAAGTATTTTTGCGGGGCACTTGAAATGCAGACTCAAGATGGATAAATTGGAACTCAAGGGGATGA
GCTATGCAATGTGCTCAAATGCCTTTGTGTTGAAGAAAGAAGTCTCTGAAACACAACATGGGACAATACT
CATTAAGGTCGAGTACAAAGGGGAAGACGCACCTTGCAAAATTCCTTTCTCCACGGAGGATGGACAAGGG
AAAGTCCACAATGGCAGACTGATCACAGCTAACCCAGTGGTGACCAAGAAGGAGGAGCCTGTCAATATTG
AGGCAGAACCTCCTTTTGGGGAAAGTAACATAATAATTGGAATTGGAGACAAAGCCTTGAAAATCAATTG
GTACAAGAAGGGAAGCTCGATCGGGAAGATGTTCGAGGCCACTGCCAGAGGTGCAAGGCGCATGGCCATC
TTGGGAGACACAGCCTGGGACTTTGGATCAGTAGGTGGTGTTTTAAATTCACTAGGGAAAATGGTGCACC
AAATATTTGGAAGTGCTTACACGGCCCTTTTCAGTGGAGTCTCCTGGATAATGAAAATTGGAATAGGTGT
CCTTTTAACTTGGATAGGGTTGAATTCAAAAAACACTTCTATGTCATTTTCATGCATTGTGATAGGAATC
ATCACACTCTATCTGGGAGCCGTGGTGCAGGCTGACATGGGGTGTGTCATAAACTGGAAAGGCAAAGAAC
TCAAATGTGGAAGTGGAATTTTCGTTACTAATGAGGTCCACACCTGGACAGAGCAATACAAATTTCAAGC
AGACTCCCCCAAAAGACTGGCGACAGCCATTGCAGGCGCCTGGGAGAATGGAGTGTGCGGAATCAGGTCG
ACAACTAGAATGGAGAACCTCTTGTGGAAGCAAATAGCCAATGAACTAAACTACATACTATGGGAAAACA
ACATCAAATTAACGGTAGTTGTGGGTGATATAATTGGGGTCTTAGAGCAAGGGAAAAGAACACTAACACC
ACAACCCATGGAGCTAAAATATTCATGGAAAACATGGGGAAAGGCGAAAGTAGTGACAGCTGAAATACAA
AATTCCTCCTTTATAATAGATGGGCCAAACACACCAGAGTGTCCAAATGCCTCAAGAGCATGGAATGTGT
GGGAGGTGGAAGATTACGGGTTCGGAGTCTTCACAACTAATATATGGCTGAAACTCCGAGAGATGTACAC
CCAACTATGTGACCACAGGCTAATGTCGGCAGCCGTTAAGGATGAGAGAGCCGTACACGCCGACATGGGC
TATTGGATAGAAAGCCAAAAGAATGGTAGTTGGAAGCTAGAGAAGGCATCTCTCATAGAGGTGAAAACCT
GTACATGGCCAAAATCACACACTCTCTGGAGCAATGGTGTGTTGGAGAGTGACATGATTATCCCAAAGAG
TCTGGCTGGTCCCATCTCGCAACACAACTACAGGCCCGGATACCACACCCAAACGGCAGGACCCTGGCAC
CTAGGAAAATTGGAGCTGGACTTCAACTATTGTGAAGGAACAACAGTTGTCATCACAGAAAATTGTGGGA
CAAGAGGCCCATCACTGAGGACAACTACAGTGTCAGGGAAATTGATACACGAATGGTGTTGCCGCTCGTG
CACACTTCCTCCCCTGCGATATATGGGAGAAGACGGCTGCTGGTATGGCATGGAAATTAGACCTATTAAT
GAGAAAGAAGAGAACATGGTAAAGTCTTTAGTCTCAGCAGGGAGTGGAAAGGTGGATAACTTCACAATGG
GTGTCTTGTGTCTTGCAATCCTCTTTGAAGAGGTAATGAGAGGAAAATTCGGGAAAAAGCACATGATTGC
AGGGGTTCTCTTCATGTTTGTGCTCCTTCTCTCAGGGCAAATAACATGGAGAGACATGGCGCGCACACTC
ATAATGATTGGATCCAACGCCTCTGACAGAATGGGAATGGGCGTCACTTACCTAGCATTGATTGCAACAT
TCAAAATTCAGCCATTTTTGGCTTTGGGATTCTTCCTGAGGAAACTGACATCTAGAGAAAATTTATTATT
GGGAGTTGGGTTGGCCATGGCAACAACGTTGCAACTACCAGAGGACATTGAACAAATGGCGAATGGAATA
GCCTTGGGGCTTATGGCTCTTAAATTGATAACACAATTTGAAACATACCAACTATGGACGGCATTAGTCT
CCCTAACGTGTTCAAACACAATTTTCACGTTGACTGTCGCCTGGAGAACAGCCACCCTGATCTTGGCCGG
AATTTCGCTTTTGCCAGTGTGCCAGTCTTCGAGCATGAGGAAAACAGATTGGCTCCCAATGACTGTGGCA
GCTATGGGAGTTCCACCTCTACCACTCTTTATTTTCAGTTTGAAAGACACACTCAAAAGGAGAAGCTGGC
CACTGAATGAGGGGGTGATGGCCGTTGGACTTGTGAGCATTCTAGCAAGTTCTCTCCTTAGGAATGACGT
ACCCATGGCTGGACCATTAGTGGCTGGGGGCTTGTTGATAGCGTGCTACGTCATAACTGGCACGTCAGCA
GACCTTACTGTAGAAAAAGCAGCAGATGTGACATGGGAGGAAGAGGCTGAGCAAACAGGAGTGTCCCACA
ATTTAATGATCACAGTTGATGATGATGGAACAATGAGAATAAAAGATGATGAGACTGAGAACATCTTAAC
AGTGCTTTTGAAAACAGCATTACTAATAGTGTCAGGCATTTTTCCATACTCCATACCTGCAACACTTTTG
GTCTGGCACACTTGGCAAAAGCAAACCCAAAGATCCGGCGTCCTGTGGGACGTACCCAGCCCCCCAGAGA
CACAGAAAGCAGAACTGGAAGAAGGGGTCTATAGGATCAAGCAGCAAGGAATTTTTGGAAAGACCCAAGT
GGGGGTTGGAGTACAAAAAGAAGGAGTCTTCCACACTATGTGGCACGTCACAAGAGGAGCAGTGTTGACA
TACAATGGAAAAAGACTGGAACCAAACTGGGCTAGCGTGAAAAAAGATCTGATTTCATACGGAGGCGGAT
GGAGACTGAGTGCACAATGGCGAAAAGGAGAAGAGGTGCAGGTTATTGCTGTAGAGCCTGGGAAGAACCC
AAAGAACTTTCAAACTATGCCAGGCATTTTCCAGACAACAACAGGGGAGATAGGAGCGATTGCACTGGAC
TTCAAGCCTGGAACTTCAGGATCTCCCATCATAAACAGAGAGGGAAAGGTAGTGGGACTATATGGCAATG
GAGTGGTCACAAAGAATGGTGGCTATGTCAGTGGAATAGCTCAAACAAATGCAGAACCAGACGGACCGAC
ACCAGAGTTGGAAGAAGAGATGTTCAAAAAGCGAAATCTAACCATAATGGATCTCCATCCCGGGTCAGGA
AAGACGCGGAAATACCTTCCAGCTATAGTTAGAGAGGCAATCAAGAGACGCTTAAGGACTCTAATTTTAG
CACCAACAAGGGTGGTTGCAGCTGAGATGGAAGAAGCATTGAAAGGGCTCCCAATAAGGTATCAAACAAC
TGCAACAAAATCTGAACACACAGGGAAAGAGATTGTTGATCTAATGTGTCACGCAACGTTTACAATGCGT
TTGCTGTCACCAGTCAGAGTTCCAAACTACAACTTGATAATAATGGATGAGGCTCATTTCACAGACCCAG
CCAGTATAGCGGCTAGAGGGTACATATCAACTCGTGTAGGAATGGGAGAAGCAGCCGCAATTTTCATGAC
AGCCACACCTCCTGGAACAGCTGATGCTTTTCCTCAGAGCAACGCTCCAATTCAAGATGAAGAAAGAGAC
ATACCAGAACGCTCATGGAATTCAGGCAATGATTGGATTACTGACTTTGCCGGAAAGACTGTGTGGTTTG
TCCCCAGCATCAAAGCTGGAAACGACATAGCAAACTGCTTGCGGAAAAATGGAAAAAAGGTTATTCAACT
TAGTAGGAAAACTTTTGACACAGAATATCAAAAGACTAAACTAAATGATTGGGACTTTGTGGTGACAACA
GACATTTCAGAAATGGGAGCCAATTTCAAAGCAGACAGAGTGATCGACCCAAGAAGATGTCTCAAGCCAG
TCATTTTGACAGACGGACCCGAGCGCGTGATCCTGGCGGGACCAATGCCAGTCACCGTAGCGAGTGCTGC
GCAAAGGAGAGGGAGAGTTGGCAGGAACCCACAAAAAGAAAATGACCAATACATATTCACGGGCCAGCCC
CTCAACAATGATGAAGACCACGCTCACTGGACAGAAGCAAAAATGCTGCTAGACAACATCAACACACCAG
AAGGAATCATACCAGCTCTCTTTGAACCAGAAAGGGAGAAGTCAGCCGCCATAGACGGCGAATACCGCCT
GAAAGGTGAGTCCAGGAAGACCTTCGTGGAACTCATGAGGAGAGGTGACCTCCCAGTTTGGCTAGCCCAT
AAAGTAGCATCAGAAGGAATCAAATACACAGACAGAAAATGGTGTTTTGATGGAGAGCGCAACAATCAAA
TTTTAGAGGAGAATATGGATGTGGAAATCTGGACAAAGGAAGGAGAAAAGAAAAAATTGAGGCCTAGGTG
GCTTGATGCTCGCACTTACTCAGATCCCTTAGCGCTCAAGGAATTCAAGGACTTTGCGGCTGGTAGAAAG
TCGATCGCCCTTGATCTTGTGACAGAAATAGGAAGAGTGCCTTCACATTTAGCCCACAGAACGAGAAACG
CTCTGGACAATCTGGTGATGTTGCACACGTCAGAACACGGTGGGAGGGCCTACAGGCATGCAGTGGAGGA
ATTACCAGAAACAATGGAAACATTCTTACTCCTGGGACTCATGATCCTGTTAACAGGTGGGGCGATGCTC
TTCTTGATATCAGGCAAAGGGGTTGGAAAGACTTCAATAGGACTCATTTGTGTAGTTGCTTCCAGCGGCA
TGTTATGGATGGCTGATATCCCACTCCAATGGATCGCGTCGGCCATAGTTCTGGAGTTTTTTATGATGGT
GCTACTAATACCAGAACCAGAAAAGCAGAGAACTCCCCAAGACAATCAGCTTGCATATGTCGTGATAGGC
ATACTTACATTGGCTGCGATAGTAGCAGCCAATGAAATGGGATTGTTGGAAACCACAAAGAGAGATTTGG
GGATGTCCAAAGAACCAGGTGTTGTTTCACCAACCAGCTATTTGGATGTGGATTTGCACCCAGCATCAGC
CTGGACATTGTACGCTGTGGCCACAACAGTAATAACACCAATGTTGAGACATACCATAGAGAATTCTACA
GCAAATGTGTCCCTGGCAGCTATAGCCAACCAGGCAGTGGTCCTGATGGGTTTAGACAAAGGATGGCCGA
TATCGAAAATGGATTTAGGCGTGCCACTATTGGCACTGGGTTGCTATTCACAAGTGAACCCACTAACTCT
CACAGCGGCAGTACTCCTGCTAGTCACGCATTATGCTATTATAGGTCCAGGATTGCAGGCAAAAGCCACT
CGTGAAGCTCAAAAAAGGACGGCTGCTGGAATAATGAAGAATCCAACGGTGGATGGGATAATGACAATAG
ACCTAGATCCTGTAATATACGATTCAAAATTTGAAAAACAACTAGGACAAGTTATGCTCCTGGTTCTGTG
TGCAGTTCAACTTTTGTTAATGAGAACATCATGGGCGTTTTGTGAAGCTCTAACCCTAGCCACAGGACCA
ATAACAACACTCTGGGAAGGATCACCTGGGAAGTTCTGGAACACCACGATAGCTGTTTCCATGGCGAACA
TCTTTAGAGGGAGCTATTTAGCAGGAGCTGGGCTTGCTTTTTCTATCATGAAATCAGTTGGAACAGGAAA
GAGAGGAACAGGGTCACAAGGTGAGACTTTGGGAGAAAAGTGGAAAAAGAAATTGAATCAACTATCCCGG
AAAGAGTTTGACCTCTACAAGAAATCCGGAATCACTGAAGTGGATAGAACAGAAGCCAAAGAAGGGTTGA
AAAGAGGAGAAACAACACACCATGCCGTATCCAGAGGCAGCGCGAAACTTCAATGGTTCGTGGAGAGAAA
CATGGTCATTCCTGAAGGAAGAGTCATAGACTTGGGCTGTGGAAGAGGAGGCTGGTCATATTATTGTGCA
GGATTGAAAAAAGTTACAGAAGTGCGAGGATACACAAAAGGCGGCCCAGGACATGAAGAACCAGTACCTA
TGTCTACATATGGATGGAACATAGTCAAGCTGATGAGTGGAAAGGATGTGTTTTATCTTCCACCTGAAAA
GTGTGACACTTTATTGTGTGACATTGGAGAATCTTCACCAAGCCCAACAGTGGAAGAGAGCAGAACCATA
AGAGTCTTGAAAATGGTTGAACCATGGCTAAAAAATAACCAGTTTTGCATTAAAGTATTGAACCCTTACA
TGCCAACTGTAATTGAGCACCTAGAAAGACTACAAAGGAAGCATGGGGGAATGCTTGTGAGAAATCCACT
CTCACGAAACTCCACGCACGAAATGTACTGGATATCTAATGGCACAGGCAACATCGTCTCTTCAGTCAAC
ATGGTATCCAGACTGCTACTGAACAGATTCACCATGACATATAGGAGACCCACCATAGAGAAAGATGTGG
ATTTAGGAGCGGGGACCCGACATGTCAATGCGGAACCAGAAACACCCAACATGGATGTCATTGGGGAAAG
AATAAGAAGGATCAAGGAGGAGCATAGTTCAACATGGCACTATGATGATGAAAATCCTTACAAAACGTGG
GCTTACCATGGATCTTATGAAGTTAAGGCCACAGGCTCAGCCTCCTCCATGATAAATGGAGTCGTGAAAC
TCCTCACGAAACCATGGGATGTGGTGCCCACGGTGACACAGATGGCAATGACGGACACAACCCCCTTTGG
CCAGCAAAGGGTTTTTAAAGAGAAAGTGGACACCAGGACACCCAAACCCATGCCAGGAACAAGAAAGGTT
ATGGAGATCACAGCGGAATGGCTTTGGAGAACCCTGGGAAGGAACAAAAGACCCAGATTATGCACGAGAG
AGGAGTTCACAAAAAAGGTCAGAACCAACGCAGCTATGGGCGCCGTATTCACAGAGGAGAACCAATGGGA
CAGTGCTAGAGCTGCCGTTGAAGATGAAGAATTCTGGAAACTCGTGGACAGAGAACGTGAACTCCACAAA
CAGGGCAAGTGTGGAAGCTGCGTTTATAACATGATGGGCAAGAGAGAGAAGAAACTTGGAGAGTTTGGCA
AAGCAAAAGGCAGTAGAGCCATATGGTACATGTGGTTGGGAGCCAGGTACCTTGAGTTCGAGGCACTCGG
ATTCTTAAATGAAGACCATTGGTTCTCGCGTGAAAACTCTTACAGTGGAGTAGAAGGGGAAGGACTGCAT
AAGCTGGGATACATCTTGAGAGATATTTCCAAGATACCCGGAGGAGCTATGTATGCTGATGACACAGCTG
GGTGGGACACAAGAATAACAGAAGATGACCTGCACAATGAGGAAAAAATCACACAGCAAATGGACCCTGA
ACACAGGCAGTTAGCAAACGCTATATTTAAGCTCACATACCAAAACAAAGTGGTCAAAGTTCAACGACCA
ACTCCAAAGGGCACGGTAATGGACATCATATCTAGGAAAGACCAAAGAGGCAGTGGACAGGTGGGAACTT
ATGGTCTGAATACATTCACCAACATGGAAGCCCAGTTGATCAGACAAATGGAAGGAGAAGGTGTGTTGTC
GAAGACAGACCTCGAGAACCCTCATCTGCTAGAGAAGAAAATTATACAATGGTTGGAAACCAAAGGAGTA
GAGAGGTTGAAAAGAATGGCCATCAGCGGGGATGATTGCGTGGTGAAACCAATCGACGATAGGTTCGCCA
ATGCCCTGCTTGCCCTGAATGACATGGGAAAAGTTAGGAAGGACATACCCCAATGGCAGCCATCGAGGGG
ATGGCATGATTGGCAACAGGTCCCTTTCTGCTCCCACCACTTTCATGAATTGATTATGAAAGATGGAAGA
AAGTTGGTAGTCCCCTGCAGACCTCAGGATGAATTAATAGGGAGAGCGAGAATCTCTCAGGGAGCAGGAT
GGAGCCTTAAAGAAACTGCATGCTTAGGGAAAGCCTACGCCCAGATGTGGGCTCTCATGTATTTTCACAG
AAGAGATCTTAGACTGGCATCCAACGCCATATGTTCAGCAGTGCCAGTCCATTGGGTCCCCACAAGCAGA
ACGACGTGGTCCATCCATGCTCACCATCAGTGGATGACTACAGAAGACATGCTTACTGTTTGGAACAGGG
TGTGGATAGAGGACAATCCATGGATGGAAGACAAAACTCCAGTCACAACTTGGGAAGATGTTCCATATCT
AGGGAAGAGAGAAGACCAATGGTGCGGATCACTCATTGGTCTCACTTCCAGAGCAACCTGGGCTCAGAAC
ATACTTACCGCAATCCAACAGGTAAGAAGCCTTATAGGCAATGAAGAGTTCCTGGACTACATGCCTTCGA
TGAAGAGATTCAGGAAGGAGGAGGAGTCAGAGGGAGCCATTTGGTAAACGCAGGAAGTGAAAAAGAGGCA
AACTGTCAGGCCACTTTAAGCCACAGTACGGAAGAAGCTGTGCAGCCTGTGAGCCCCGTCCAAGGACGTT
AAAAGAAGAAGTCAGGCCCAAAAGCCACGGTTTGAGCAAACCGTGCTGCCTGTAGCTCCGTCGTGGGGAC
GTAAAACCTGGGAGGCTGCAAACTGTGGAAGCTGTACGCACGGTGTAGCAGACTAGCGGTTAGAGGAGAC
CCCTCCCATGACACAACGCAGCAGCGGGGCCCGAGCACTGAGGGAAGCTGTACCTCCTTGCAAAGGACTA
GAGGTTAGAGGAGACCCCCCGCAAATAAAACAGCATATTGACGCTGGGAGAGACCAGAGATCCTGCTGTC
TCCTCAGCATCATTCCAGGCACAGAACGCCAGAAAATGGAATGGTGCTGTTGAATCAACAGGTTCT

>AY858042.2 Dengue virus 3 strain KJ30i, complete genome
AGTTGTTAGTCTACGTGGACCGACAAGAACAGTTTCGACTCGGAAGCTTGCTTAGCGTAGTACTGACAGT
TTTTTATTAGAGAGCAGATCTCTGATGAACAACCAACGGAAAAAGACGGGAAAACCGTCTATCAATATGC
TGAAACGCGTGAGAAACCGTGTGTCAACTGGATCACAGTTGGCGAAGAGATTCTCAAGAGGATTGCTGAA
TGGCCAAGGACCAATGAAATTGGTTATGGCGTTCATAGCTTTCCTCAGATTTCTAGCCATTCCACCGACA
GCGGGAATCTTGGCTAGATGGGGAACCTTCAAGAAGTCGGGGGCTATTAAGGTCCTGAGAGGCTTCAAGA
AGGAGATCTCAAATATGCTGAGTATTATCAACAGACGGAAAAAGACATCGCTCTGTCTCATGATGATGTT
ACCAGCAACACTTGCTTTCCACTTGACTTCACGAGATGGAGAGCCGCGCATGATTGTGGGGAAGAATGAG
AGAGGAAAATCCCTACTTTTTAAGACAGCCTCTGGAATCAACATGTGCACACTCATAGCCATGGATTTGG
GAGAAATGTGTGATGACACGGTCACTTACAAATGCCCCCTCATTACTGAAGTGGAGCCTGAAGACATTGA
CTGCTGGTGCAACCTCACATCGACGTGGGTGACCTACGGAACGTGCAACCAAGCTGGAGAGCATAGACGC
GATAAGAGATCGGTGGCGTTAGCTCCTCATGTCGGTATGGGACTGGACACACGCGCCCAAACCTGGATGT
CGGCTGAAGGAGCTTGGAGACAAGTTGAGAAGGTAGAGACATGGGCCTTTAGGCATCCAGGGTTCACAAT
ACTAGCCCTATTTCTTGCCCATTACATAGGCACTTCCTTGACCCAGAAAGTGGTCATTTTCATACTACTA
ATGCTGGTCACCCCATCCATGACAATGAGATGTGTGGGAGTGGGAAACAGAGATTTTGTGGAAGGCCTAT
CAGGAGCTACGTGGGTTGACGTGGTGCTCGAACACGGTGGGTGTGTGACTACCATGGCTAAGAACAAGCC
CACGCTGGACATAGAGCTCCAGAAGACCGAGGCCACCCAACTGGCAACCCTAAGGAAACTATGTATTGAG
GGAAAAATCACCAACGTGACAACCGACTCAAGGTGCCCCACCCAAGGGGAAGCGATTCTACCTGAGGAGC
AGGACCAGAACTACGTGTGCAAGCACACATACGTGGACAGAGGCTGGGGAAACGGTTGTGGTTTGTTTGG
CAAGGGGAGCTTGGTAACATGCGCAAAATTTCAATGTTTGGAATTAATAGAGGGAAAAGTGGTGCAGCAT
GAGAACCTCAAATACACCGTCATCATCACAGTGCACACAGGAGACCAACACCAGGTGGGAAATGAAACGC
AGGGAGTCACGGCTGAGATAACACCCCAGGCATCAACCGTCGAAGCCATCTTACCTGAATATGGAACCCT
TGGGCTAGAATGCTCACCACGGACAGGTTTGGATTTCAATGAAATGATTTTGTTGACAATGAAGAACAAA
GCATGGATGGTGCATAGACAATGGTTTTTTGACCTACCTCTACCATGGACATCAGGGGCTACAACAGAAA
CACCAACCTGGAATAAGAAAGAGCTTCTTGTGACATTCAAAAACGCACACGCAAAAAAACAAGAGGTAGT
AGTCCTAGGATCGCAAGAGGGAGCAATGCACACAGCATTGACAGGAGCTACAGAGATCCAAACCTCAGGA
GGCACAAGTATTTTTGCGGGGCACTTGAAATGCAGACTCAAGATGGACAAATTGGAACTCAAGGGGATGA
GCTATGCAATGTGCTCAAATGCCTTTGTGTTGAAGAAAGAAGTCTCTGAAACACAACATGGGACAATACT
CATTAAGGTCGAGTACAAAGGGGAAGACGCACCTTGCAAGATTCCTTTCTCCACGGAGGATGGACAAGGG
AAAGCCCACAATGGCAGACTGATCACAGCTAACCCAGTGGTAACCAAGAAGGAGGAGCCCGTCAATATTG
AGGCAGAACCTCCTTTTGGGGAAAGTAATATAATAATTGGAATAGGAGACAAAGCCTTGAAAATCAATTG
GTACAAGAAGGGAAGCTCGATTGGGAAGATGTTCGAGGCCACTGCCAGAGGTGCAAGGCGCATGGCCATC
TTGGGAGACACAGCCTGGGACTTTGGATCAGTAGGTGGTGTTTTAAATTCACTAGGGAAAATGGTGCACC
AAATATTTGGAAGTGCTTACACGGCACTTTTTAGTGGAGTCTCCTGGATAATGAAAATTGGAATAGGTGT
CCTTTTAACTTGGATAGGGTTGAATTCAAAAAACACTTCTATGTCATTTTCATGCATTGTGATAGGAATC
ATCACACTCTATCTGGGAGCCGTGGTGCAAGCTGATATGGGGTGTGTCATAAACTGGAAAGGCAAAGAAC
TCAAATGTGGAAGTGGAATTTTCGTTACTAATGAGGTCCACACCTGGACAGAGCAATACAAATTTCAAGC
AGACTCCCCCAAAAGATTGGCGACAGCCATTGCAGGCGCCTGGGAGAATGGAGTGTGCGGAATCAGGTCG
ACAACCAGAATGGAGAACCTCTTATGGAAGCAAATAGCCAATGAACTAAACTACATACTATGGGAAAACA
ACATCAAATTAACGGTAGTTGTGGGTGATATAATTGGGATCTTAGAGCAAGGGAAAAGAACACTAACACC
ACAACCCATGGAGCTAAAATATTCATGGAAAACATGGGGAAAGGCGAAAATAGTGACAGCTGAAATACAA
AATTCCTCCTTTATAATAGATGGGCCAAACACACCAGAGTGTCCAAATGCCTCAAGAGCATGGAATGTGT
GGGAGGTGGAAGATTACGGGTTCGGAGTCTTCACAACTAATATATGGCTGAAGCTCCGAGAAATGTACTC
CCAACTATGTGACCACAGGCTAATGTCGGCAGCCGTTAAGGATGAGAGAGCCGTACACGCCGACATGGGC
TATTGGATAGAAAGCCAAAAGAATGGTAGTTGGAAGCTAGAAAAGGCATCTCTCATAGAGGTGAAAACCT
GCACATGGCCAAAATCACACACTCTCTGGAGCAATGGTGTGTTGGAGAGTGACATGATCATCCCAAAGAG
TCTGGCTGGTCCTATCTCGCAACACAATTACAGGCCCGGATACCACACCCAAACGGCAGGACCATGGCAC
CTAGGAAAATTGGAGCTGGACTTCAACTATTGTGAAGGAACAACAGTTGTCATCACAGAAAATTGTGGGA
CAAGAGGTCCATCACTGAGGACAACAACAGTGTCAGGGAAATTGATACACGAATGGTGTTGCCGCTCATG
TACACTTCCTCCCCTGCGATATATGGGAGAAGACGGCTGCTGGTATGGCATGGAAATTAGACCCATCAAT
GAGAAAGAAGAGAACATGGTAAAGTCTTTAGTCTCAGCAGGGAGTGGAAAGGTGGATAACTTCACAATGG
GTGTCTTGTGTCTTGCAATCCTCTTTGAAGAGGTAATGAGAGGAAAATTCGGGAAAAAGCACATGATTGC
AGGGGTTCTCTTCACATTTGTGCTCCTTCTCTCAGGGCAAATAACATGGAGAGACATGGCACGCACACTC
ATAATGATTGGATCCAACGCCTCTGACAGAATGGGAATGGGCGTCACTTACCTAGCATTGATTGCAACAT
TTAAAATTCAGCCATTTTTGGCTTTGGGATTCTTCCTGAGGAAACTGACATCTAGAGAAAATTTGTTATT
GGGAGTTGGGTTAGCCATGGCAACAACGTTGCAACTGCCAGAGGACATTGAACAAATGGCGAATGGAATA
GCCTTGGGGCTCATGGCTCTTAAATTGATAACACAATTTGAAACATACCAACTATGGACGGCATTAGTCT
CCCTAATGTGTTCAAACACAATTTTTACGTTGACTGTTGCCTGGAGAACAGCCACCCTGATTTTGGCCGG
AATTTCGCTTTTGCCATTGTGCCAGTCTTCGAGCATGAGGAAAACAGATTGGCTTCCAATGACTGTAGCA
GCTATGGGAGTTCCACCTCTACCACTTTTTATTTTCAGTCTGAAAGACACACTCAAAAGGAGAAGCTGGC
CACTGAATGAAGGGGTGATGGCCGTAGGACTTGTGAGCATTCTAGCAAGTTCTCTCCTTAGGAATGACGT
ACCCATGGCTGGACCATTAGTGGCTGGGGGCTTGCTGATAGCGTGCTATGTCATAACTGGCACGTCAGCA
GACCTCACTGTAGAAAAAGCAGCAGATGTGACATGGGAGGAAGAGGCTGAGCAAACAGGAGTGTCCCACA
ATTTAATGATCACAGTTGATGATGATGGAACAATGAGAATAAAAGATGATGAGACTGAGAACATCTTAAC
AGTGCTTTTGAAAACAGCATTACTAATAGTGTCAGGCATTTTTCCATACTCCATACCTGCAACACTTTTG
GTCTGGCACACTTGGCAAAAGAGAACCCAAAGATCCGGCGTCCTGTGGGACGTACCCAGTCCCCCAGAGA
CACAGAAAGCAGAACTGGAAGAAGGGGTCTATAGGATCAAGCAGCAAGGAATTCTTGGAAAGACCCAAGT
GGGGGTTGGAGTACAAAAAGAAGGAGTTTTCCACACTATGTGGCACGTCACAAGAGGAGCAGTGTTGACA
TACAATGGAAAAAGACTGGAACCAAACTGGGCTAGCGTGAAAAAAGATCTGATTTCATACGGAGGAGGAT
GGAGACTGAGTGCACAATGGCAAAAAGGAGAAGAGGTGCAGGTTATTGCCGTAGAGCCTGGGAAAAACCC
AAAGAACTTTCAAACCATGCCAGGCATTTTCCAGACAACAACAGGGGAGATAGGAGCGATTGCACTGGAC
TTCAAGCCTGGAACTTCAGGATCTCCCATCATAAACAGAGAGGGAAAGGTAGTGGGACTATATGGCAATG
GAGTGGTCACAAAGAATGGTGGCTATGTCAGTGGAATAGCTCAAACAAACGCAGAACCAGACGGACCGAC
ACCAGAGTTGGAAGAAGAGATGTTCAAAAAGCGAAATCTAACTATAATGGATCTCCATCCCGGGTCAGGA
AAGACGCGGAAATACCTTCCAGCTATAGTTAGAGAGGCAATCAAGAGACGCTTAAGGACTCTAATTTTGG
CACCAACAAGGGTGGTTGCAGCTGAGATGGAAGAAGCATTGAAAGGGCTCCCAATAAGGTATCAAACAAC
CGCAACAAAATCTGAACACACAGGGAAAGAGATTGTTGATCTAATGTGTCACGCAACGTTCACAATGCGT
TTGCTGTCACCAGTCAGAGTTCCAAACTACAACTTGATAATAATGGATGAGGCTCATTTCACAGACCCAG
CCAGTATAGCGGCTAGAGGGTACATATCAACTCGTGTGGGAATGGGAGAGGCAGCCGCAATTTTCATGAC
AGCCACACCTCCTGGAACAGCTGATGCCTTTCCCCAGAGCAACGCTCCAATTCAAGATGAAGAAAGAGAC
ATACCAGAACGCTCATGGAATTCAGGCAATGATTGGATTACCGACTTTGCCGGAAAGACTGTGTGGTTTG
TCCCCAGCATCAAAGCTGGGAATGACATAGCAAACTGCCTGCGGAAAAATGGAAAAAAGGTCATTCAACT
TAGTAGGAAAACTTTTGACACAGAATATCAAAAGACTAAACTAAATGATTGGGACTTTGTGGTGACAACA
GACATTTCAGAAATGGGAGCCAATTTCAAAGCAGACAGAGTGATCGACCCAAGAAGATGTCTCAAGCCAG
TCATTTTGACAGACGGACCCGAGCGCGTGATCCTGGCGGGACCAATGCCAGTCACCGTAGCGAGTGCCGC
GCAAAGGAGAGGGAGAGTTGGCAGGAACCCACAAAAAGAAAATGACCAATACATATTCACGGGCCAGCCT
CTCAACAATGATGAAGACCACGCTCACTGGACAGAAGCAAAAATGCTGCTAGACAACATCAACACACCAG
AAGGAATCATACCAGCTCTCTTTGAACCAGAAAGGGAGAAGTCAGCCGCCATAGACGGCGAATACCGCCT
GAAAGGTGAGTCCAGGAAGACCTTCGTGGAACTCATGAGGAGGGGTGACCTCCCAGTTTGGCTAGCCCAT
AAAGTAGCATCAGAAGGAATCAAATACACAGACAGAAAATGGTGTTTTGATGGAGAGCGCAACAATCAAA
TTTTAGAGGAGAACATGGATGTGGAAATCTGGACAAAGGAAGGAGAAAAGAAAAAATTGAGGCCTAGGTG
GCTTGATGCCCGCACTTATTCAGATCCCTTAGCGCTCAAGGAATTCAAGGACTTTGCGGCTGGTAGAAAG
TCGATCGCCCTTGATCTTGTGACAGAAATAGGAAGAGTGCCTTCACATTTAGCTCACAGAACGAGAAACG
CTCTGGACAATCTGGTGATGTTGCACACGTCAGAGCACGGTGGGAGGGCCTACAGGCATGCAGTGGAGGA
ATTACCAGAAACAATGGAAACACTCTTACTCCTGGGACTCATGATTCTGTTAACAGGTGGGGTGATGCTT
TTCTTGATATCAGGCAAAGGGGTCGGAAAGACTTCAATAGGACTCATTTGTGTAGTTGCTTCCAGCGGCA
TGTTATGGATGGCTGATATTCCACTCCAATGGATCGCGTCGGCCATAGTCCTGGAGTTTTTTATGATGGT
GCTACTTATACCAGAGCCAGAAAAGCAGAGAACTCCCCAAGACAATCAACTCGCATATGTCGTGATAGGC
ATACTTACATTGGCTGCAATAGTAGCAGCCAATGAAATGGGACTGTTGGAAACCACAAAGAGAGATTTGG
GGATGTCCAAAGAACCAGGTGTCGCTTCGCCAACCAGCTATTTGGATGTGGATTTGCACCCAGCATCAGC
CTGGACATTGTACGCTGTGGCCACAACAGTAATAACACCAATGTTGAGACATACCATAGAGAATTCCACA
GCAAATGTGTCCCTGGCAGCTATAGCCAACCAGGCAGTGGTCCTGATGGGTTTAGACAAAGGATGGCCGA
TATCGAAAATGGACTTAGGCGTGCCACTATTGGCACTGGGCTGCTATTCACAAGTGAACCCACTAACTCT
CACAGCGGCAGTACTCCTGCTAGTCACGCATTATGCTATTATAGGTCCAGGATTGCAGGCAAAAGCCACT
CGTGAAGCTCAAAAAAGGACGGCTGCTGGAATAATGAAGAATCCAACGGTGGATGGAATAATGACAATAG
ACTTAGATCCTGTAATATACGATTCAAAATTTGAGAAACAATTAGGACAAGTTATGCTCCTGGTTCTGTG
TGCAGTTCAACTTTTGTTAATGAGAACATCATGGGCATTTTGTGAAGCTCTAACCCTAGCCACAGGACCA
ATAACAACACTCTGGGAAGGATCACCTGGGAAGTTCTGGAACACTACGATAGCTGTTTCCATGGCGAACA
TCTTTAGAGGGAGCTATTTAGCAGGAGCTGGGCTTGCTTTTTCTATCATGAAATCAGTTGGAACGGGAAA
GAGAGGAACAGGGTCACAAGGTGAAACTTTGGGAGAAAAGTGGAAAAAGAAATTGAATCAATTATCCCGG
AAAGAGTTTGATCTCTACAAGAAATCCGGAATCACTGAAGTGGATAGAACAGAAGCCAAAGAAGGGTTGA
AAAGAGGAGAGATAACACACCATGCCGTATCCAGAGGCAGCGCAAAACTTCAATGGTTCGTGGAGAGAAA
CATGGTCATTCCTGAAGGAAGAGTCATAGACTTGGGCTGTGGAAGAGGAGGCTGGTCATATTATTGTGCA
GGATTGAAAAAAGTTACAGAAGTGCGAGGATACACAAAAGGCGGCCCAGGACATGAAGAACCAGTACCTA
TGTCCACATATGGATGGAACATAGTCAAGCTGATGAGTGGAAAGGATGTGTTTTATCTCCCACCTGAAAA
GTGTGACACTCTATTGTGTGACATTGGAGAATCTTCACCAAGCCCAACAGTGGAGGAGAGCAGAACCATA
AGAGTCTTGAAAATGGTTGAACCATGGCTAAAAAATAACCAGTTTTGCATTAAAGTATTGAACCCTTACA
TGCCAGCTGTGATTGAGCACCTAGAAAGACTACAAAGGAAACATGGAGGAATGCTTGTGAGAAATCCACT
CTCACGAAACTCCACGCACGAAATGTACTGGATATCTAATGGCACAGGCAACATCGTCTCTTCAGTCAAC
ATGGTATCCAGACTGCTACTGAACAGATTCACAATGACATATAGGAGACCTACCATAGAGAAAGATGTGG
ATTTAGGAGCGGGGACCCGGCATGTCAATGCGGAACCAGAAACACCCAACATGGATGTCATTGGGGAAAG
AATAAGAAGGATCAAGGAGGAGCATAGTTCAACATGGCACTATGATGATGAGAATCCTTACAAGACGTGG
GCTTACCATGGATCTTATGAAGTTAAGGCCACAGGCTCAGCCTCCTCCATGATAAATGGAGTCGTGAAAC
TCCTCACGAAACCATGGGATGTGGTGCCCACGGTGACACAGATGGCAATGACGGACACGACCCCTTTTGG
CCAGCAAAGGGTTTTTAAAGAAAAAGTGGACACCAGGACACCCAAACCCATGCCAGGAACAAGAAAGGTC
ATGGAGATCACAGCGGAATGGCTTTGGAGAACCCTGGGAAGGAACAAGAGACCCAGATTATGCACGAGAG
AGGAGTTCACAAAAAAGGTCAGAACCAACGCAGCTATGGGCGCCGTGTTCACAGAGGAGAACCAATGGGA
CAGTGCTAAAGCTGCCGTTGAAGATGAAGAATTCTGGAAACTCGTGGACAGAGAACGTGAACTCCACAAA
CTGGGCAAGTGTGGAAGCTGCGTTTATAACATGATGGGCAAGAGAGAGAAGAAACTTGGAGAGTTTGGCA
AAGCAAAAGGCAGTAGAGCCATATGGTACATGTGGTTGGGAGCCAGGTACCTTGAGTTCGAGGCACTCGG
ATTCTTAAATGAAGACCATTGGTTCTCGCGTGAAAACTCTTACAGTGGAGTAGAAGGGGAAGGACTGCAT
AAGCTGGGATACATCTTGAGAGATATTTCCAAGATACCCGGAGGAGCCATGTATGCTGACGACACAGCTG
GGTGGGACACAAGAATAACAGAAGATGACCTGCACAATGAGGAAAAAATCACACAGCAAATGGACCCTGA
ACACAGGCAGTTAGCAAACGCTATATTTAAGCTCACATACCAAAACAAAGTGGTCAAAGTTCAACGACCA
ACTCCAAAGGGCACGGTAATGGACATCATATCTAGGAAAGACCAAAGAGGCAGTGGACAGGTGGGAACTT
ATGGTCTGAATACATTCACCAACATGGAAGCCCAGTTGATCAGACAAATGGAAGGAGAAGGTGTGTTGTC
GAAGACAGACCTCGAGAACCCTCATCTGCTAGAGAAGAAAATTACACAATGGTTGGAAACCAAAGGAGTG
GAGAGGTTAAAAAGAATGGCCATCAGCGGGGATGATTGCGTAGTGAAACCAATCGACGACAGGTTCGCCA
ATGCCCTGCTTGCCCTGAATGACATGGGAAAAGTTAGGAAGGACATACCCCAATGGCAGCCATCGAAGGG
ATGGCATGATTGGCAACAGGTCCCTTTCTGCTCCCACCACTTTCATGAATTGATTATGAAAGATGGAAGA
AAGTTGGTAGTCCCCTGCAGACCTCAAGATGAATTAATAGGGAGAGCGAGAATCTCTCAGGGAGCAGGAT
GGAGCCTTAAAGAAACTGCATGCCTAGGGAAAGCCTACGCCCAAATGTGGGCTCTCATGTATTTTCACAG
AAGAGATCTTAGACTAGCATCCAATGCCATATGTTCAGCAGTACCAGTCCATTGGGTCCCCACAAGCAGA
ACGACGTGGTCCATCCATGCTCACCATCAGTGGATGACTACAGAAGACATGCTTATCGTCTGGAACAGGG
TGTGGATAGAGGACAATCCATGGATGGAAGACAAAACTCCAGTCACAACTTGGGAAGATGTTCCATATCT
AGGGAAGAGAGAAGACCAATGGTGCGGATCACTCATTGGTCTCACTTCCAGAGCAACCTGGGCCCAGAAC
ATACTTACTGCAATCCAACAGGTAAGAAGCCTTATAGGCAATGAAGAGTTTCTGGACTACATGCCTTCGA
TGAAGAGATTCAGGAAGGAGGAGGAGTCAGAGGGAGCCATTTGGTAAACGCAGGAAGTGAAAAAGAGGCA
AACTGTCAGGCCACTTTAAGCCACAGTACGGAAGAAGCTGTGCAGCCTGTGAGCCCCGTCCAAGGACGTT
AAAAGAAGAAGTCAGGCCCAAAAGCCACGGCTTGAGCAAACCGTGCTGCCTGTAGCTCCGTCGTGGGGAC
GTAAAACCTGGGAGGCTGCAAACTGTGGAAGCTGTACGCACGGTGTAGCAGACTAGCGGTTAGAGGAGAC
CCCTCCCATGACACAACGCAGCAGCGGGGCCCGAGCACTGAGGGAAGCTGTACCTCCTTGCAAAGGACTA
GAGGTTAGAGGAGACCCCCCGCAAATAAAAACAGCATATTGACGCTGGGAGAGACCAGAGATCCTGCTGT
CTCCTCAGCATCATTCCAGGCACAGAACGCCAGAAAATGGAATGGTGCTGTTGAATCAACAGGTTCT

>AY858041.2 Dengue virus 3 strain FW06, complete genome
AGTTGTTAGTCTACGTGGACCGACAAGAACAGTTTCAACTCGGAAGCTTGCTTAACGTAGTGCTGACAGT
TTTTTATTAGAGAGCAGATCTCTGATGAACAACCAACGGAAAAAGACGGGAAAACCGTCTATCAATATGC
TGAAACGCGTGAGAAACCGTGTGTCAACTGGATCACAGTTGGCGAAGAGATTCTCAAGAGGATTGCTGAA
TGGCCAAGGACCAATGAAATTGGTTATGGCGTTCATAGCTTTCCTCAGATTTCTAGCCATTCCACCGACA
GCGGGAATCTTGGCTAGATGGGGAACCTTCAAGAAGTCGGGGGCTATTAAGGTCCTGAGAGGCTTCAAGA
AGGAGATCTCAAACATGCTGAGCATCATCAACAGACGGAAAAAGACATCGCTCTGTCTCATGATGATGTT
ACCAGCAACACTTGCTTTCCACTTGACTTCACGAGATGGAGAGCCGCGCATGATTGTGGGGAAGAATGAA
AGAGGAAAATCCCTACTTTTCAAGACAGCCTCTGGAATCAACATGTGCACACTCATAGCCATGGATTTGG
GAGAAATGTGTGATGACACGGTCACTTACAAATGCCCCCTCATTACTGAAGTGGAGCCTGAAGACATTGA
CTGCTGGTGCAACCTCACATCGACGTGGGTGACCTACGGAACGTGCAACCAAGCTGGAGAGCATAGACGC
GATAAGAGATCGGTGGCGTTAGCTCCTCATGTTGGCATGGGACTGGACACACGCGCCCAAACCTGGATGT
CGGCTGAAGGAGCTTGGAGACAAGTCGAGAAGGTAGAGACATGGGCCTTTAGGCACCCAGGGTTCACAAT
ACTAGCCCTATTTCTTGCCCATTACATAGGCACTTCCTTGACCCAGAAAGTGGTCATTTTCATACTACTA
ATGCTGGTCACCCCATCCATGACAATGAGATGTGTGGGAGTAGGAAACAGAGATTTTGTGGAAGGCCTAT
CAGGAGCTACGTGGGTTGACGTGGTGCTCGAACACGGTGGGTGTGTGACTACTATGGCTAAGAACAAGCC
CACGCTGGACATAGAGCTCCAGAAGACCGAGGCCACCCAACTGGCAACCCTAAGGAAACTATGCATTGAG
GGGAAAATCACCAACGTGACAACCGACTCAAGGTGCCCCACCCAAGGGGAAGCGATTCTACCTGAGGAGC
AGGACCAGAACTACGTGTGTAAGCACACATACGTGGACAGAGGCTGGGGAAACGGTTGTGGTTTGTTTGG
CAAGGGAAGCTTGGTAACATGCGCGAAATTTCAATGTTTGGAATTAATAGAGGGAAAAGTGGTGCAGCAT
GAGAACCTCAAATACACCGTCATCATCACAGTGCACACAGGAGACCAACACCAGGTGGGAAATGAAACGC
AGGGAGTCACGGCTGAGATAACACCCCAGGCATCAACCGTCGAAGCCATCTTACCTGAATATGGAACCCT
TGGGCTAGAATGCTCACCACGGACAGGTTTGGATTTCAATGAAATGATTTTGTTGACAATGAAGAACAAA
GCATGGATGGTACATAGACAGTGGTTTTTCGACCTACCTCTACCATGGACATCAGGGGCTACAACAGAAA
CACCAACCTGGAATAAGAAAGAGCTTCTTGTGACATTCAAAAACGCACACGCAAAAAAACAAGAAGTAGT
AGTCCTTGGATCGCAAGAGGGAGCAATGCACACAGCACTGACAGGAGCCACAGAGATCCAAACCTCAGGA
GGCACAAGTATTTTTGCGGGGCACTTGAAATGCAGACTCAAGATGGACAAATTGGAACTCAAGGGGATGA
GCTATGCAATGTGCTCAAATGCCTTTGTGTTGAAGAAAGAAGTCTCTGAAACACAACATGGGACAATACT
CATTAAGGTCGAGTACAAAGGGGAAGACGCACCTTGCAAGATTCCTTTCTCCACGGAGGATGGACAAGGG
CAAGCCCACAATGGCAGACTGATCACAGCTAACCCAGTGGTGACCAAGAAGGAAGAGCCTGTCAATATTG
AGGCAGAATCTCCTTTTGGGGAAAGTAACATAATAATTGGAATTGGAGACAAAGCCTTGAAAATCAATTG
GTACAAGAAGGGAAGCTCGATTGGGAAGATGTTCGAGGCCACTGCCAGAGGTGCAAGGCGCATGGCCATC
TTGGGAGACACAGCCTGGGACTTTGGATCAGTAGGTGGTGTTTTAAATTCACTAGGGAAAATGGTGCACC
AAATATTTGGAAGTGCTTACACGGCCCTTTTTAGTGGAGTCTCCTGGATAATGAAAATTGGAATAGGTGT
CCTCTTAACTTGGATAGGGTTAAATTCAAAAAACACTTCTATGTCATTTTCATGCATTGTGATAGGAATT
ATCACACTCTATCTGGGAGCCGTGGTGCAAGCTGATATGGGGTGTGTCATAAACTGGAAAGGCAAAGAAC
TCAAATGTGGAAGTGGAATTTTCGTCACTAATGAGGTCCACACCTGGACAGAGCAATACAAATTTCAAGC
AGACTCCCCCAAAAGACTGGCGACAGCCATTGCAGGCGCCTGGGAGAATGGAGTGTGCGGAATCAGGTCG
ACAACCAGAATGGAGAACCTCTTGTGGAAGCAAATAGCCAATGAACTAAACTACATATTATGGGAAAACA
ACATCAAATTAACGGTAGTTGTGGGTGATATAATTGGGGTCTTAGAGCAAGGGAAAAGAACACTAACACC
ACAACCCATGGAGCTAAAATATTCATGGAAAACATGGGGAAAGGCGAAAATAGTGACAGCTGAAATACAA
AATTCCTCCTTTATAATAGATGGGCCAAACACACCAGAGTGTCCAAATGCCTCAAGAGCATGGAATGTGT
GGGAGGTGGAAGATTACGGGTTCGGAGTCTTCACAACTAATATATGGCTGAAACTCCGAGAGATGTACAC
CCAACTATGTGACCACAGGCTAATGTCGGCAGCTGTTAAAGATGAGAGAGCCGTACACGCCGACATGGGC
TATTGGATAGAAAGCCAAAAGAATGGTAGTTGGAAGCTAGAAAAGGCATCTCTCATAGAGGTGAAAACCT
GCACATGGCCAAAATCACACACTCTCTGGAGCAATGGTGTGTTAGAGAGTGACATGATCATCCCAAAGAG
TCTGGCTGGTCCTATCTCGCAACACAACTACAGGCCCGGATACCACACCCAAACAGCAGGACCCTGGCAC
CTAGGAAAATTGGAGCTGGACTTCAACTATTGTGAAGGAACAACAGTTGTCATCACAGAAAATTGTGGGA
CAAGAGGCCCATCACTGAGGACAACAACAGTGTCAGGAAAATTGATACACGAATGGTGTTGCCGCTCGTG
TACACTTCCTCCCCTGCGATATATGGGAGATGACGGCTGCTGGTATGGCATGGAAATTAGACCCATTAAT
GAGAAAGAAGAGAACATGGTAAAGTCTTTAGTCTCAGCAGGGAGTGGAAAGGTGGATAACTTCACAATGG
GTGTCTTGTGTCTTGCAATCCTCTTTGAAGAGGTAATGAGAGGAAAATTTGGGAAAAAGCATATGATTGC
AGGGGTTCTCTTCATGTTTGTGCTCCTTCTCTCAGGGCAAATAACATGGAGAGACATGGCGCGCACACTC
ATAATGATTGGATCCAACGCCTCTGACAGAATGGGAATGGGCGTCACTTACCTAGCATTGATTGCAACAT
TTAAAATTCAGCCATTTTTGGCTTTGGGATTCTTCCTGAGGAAACTGACATCCAGAGAAAATTTATTATT
GGGAGTTGGGTTGGCCATGGCAACAACGTTGCAACTGCCAGAGGACATTGAACAAATGGCGAATGGAATA
GCCCTGGGGCTCATGGCTCTTAAATTGATAACACAATTTGAAACATACCAACTATGGACGGCATTAGTCT
CCCTAACGTGTTCAAATACAATTTTCACGTTGACTGTTGCCTGGAGAACAGCCACCTTGATCTTGGCCGG
AATTTCGCTTTTGCCAGTGTGCCAGTCCTCGAGCATGAGGAAAACAGATTGGCTCCCAATGACTGTGGCA
GCTATGGGAGTTCCACCTCTACCACTTTTTATCTTCAGTTTGAAAGATACACTCAAAAGGAGAAGCTGGC
CACTGAATGAGGGGGTGATGGCCGTTGGACTTGTGAGCATTCTAGCAAGTTCTCTCCTTAGGAATGACGT
ACCCATGGCTGGACCATTAGTGGCTGGGGGCTTGCTGATAGCGTGCTACGTTATAACTGGCACGTCAGCA
GACCTCACTGTAGAAAAAGCAGCAGATGTGACATGGGAGGAAGAGGCTGAGCAAACAGGAGTGTCCCACA
ATTTAATGATCACAGTTGATGATGATGGAACAATGAGAATAAAAGATGATGAGACTGAGAACATCTTAAC
AGTACTTTTGAAAACAGCACTACTAATAGTGTCAGGCATTTTTCCATACTCCATACCTGCAACACTTTTG
GTCTGGCACACTTGGCAAAAGCAAACCCAAAGATCCGGCGTCCTGTGGGACGTACCCAGCCCCCCAGAGA
CACAGAAAGCAGAACTGGAAGAAGGGGTCTATAGGATCAAGCAGCAAGGAATTTTTGGAAAGACCCAAGT
GGGGGTTGGAGTACAAAAAGAAGGAGTTTTCCACACTATGTGGCACGTCACAAGAGGGGCAGTGTTGACA
TACAATGGAAAAAGACTGGAACCAAACTGGGCTAGTGTGAAAAAAGATCTGATTTCATACGGAGGAGGAT
GGAGACTGAGTGCACAATGGAAAAAAGGAGAAGAGGTGCAGGTTATTGCCGTAGAGCCTGGGAAGAACCC
AAAGAACTTTCAAACCATGCCAGGCATTTTCCAGACAACAACAGGGGAGATAGGAGCGATTGCACTGGAC
TTCAAGCCTGGAACTTCAGGATCTCCCATCATAAACAGAGAGGGAAAGGTAGTGGGACTATATGGCAATG
GAGTGGTCACAAAGAATGGTGGCTATGTCAGTGGAATAGCTCAAACAAACGCAGAACCAGATGGACCGAC
ACCAGAGTTGGAAGAAGAGATGTTCAAAAAGCGAAATCTAACCATAATGGATCTCCATCCCGGGTCAGGA
AAGACGCGGAAATACCTTCCAGCTATAGTTAGAGAGGCAATCAAAAGACGCTTAAGGACTCTAATTTTGG
CACCAACTAGGGTGGTTGCAGCTGAGATGGAAGAAGCATTGAAAGGGCTCCCAATAAGGTATCAAACAAC
TGCAACAAAATCTGAACACACAGGGAAAGAGATTGTTGATCTAATGTGTCACGCAACGTTCACAATGCGT
TTGCTGTCACCAGTCAGAGTTCCAAACTACAACTTGATAATAATGGATGAGGCTCATTTCACAGACCCAG
CCAGTATAGCGGCTAGAGGGTACATATCAACTCGTGTAGGAATGGGAGAGGCAGCCGCAATTTTCATGAC
AGCCACACCCCCTGGAACAGCTGATGCCTTTCCTCAGAGCAACGCTCCAATTCAAGATGAAGAAAGAGAC
ATACCAGAACGCTCATGGAATTCAGGCAATGATTGGATTACCGACTTTGCCGGAAAGACTGTGTGGTTTG
TCCCCAGCATCAAAGCTGGAAATGACATAGCAAACTGCTTGCGGAAAAATGGAAAAAAGGTTATTCAACT
TAGTAGGAAAACTTTTGACACAGAATATCAAAAGACTAAACTAAATGATTGGGACTTTGTGGTGACAACA
GACATTTCAGAAATGGGAGCCAACTTCAAAGCAGACAGAGTGATCGACCCAAGAAGATGTCTCAAGCCAG
TTATTTTGACAGACGGACCCGAGCGCGTGATCCTGGCGGGACCAATGCCAGTCACCGTAGCGAGTGCTGC
GCAGAGGAGAGGGAGAGTTGGCAGGAACCCACAAAAAGAAAATGACCAATACATATTCACGGGCCAGCCC
CTCAACAATGATGAAGACCACGCTCACTGGACAGAAGCAAAAATGCTGCTAGACAACATCAACACACCAG
AAGGAATCATACCAGCTCTCTTTGAACCAGAAAGGGAGAAGTCAGCCGCCATAGACGGCGAATACCGCCT
GAAAGGTGAGTCCAGGAAGACCTTCGTGGAACTTATGAGGAGGGGTGACCTCCCAGTTTGGCTAGCCCAT
AAAGTAGCATCAGAAGGAATCAAATACACAGACAGAAAATGGTGTTTTGATGGAGAGCGCAACAATCAAA
TTTTAGAGGAGAATATGGATGTGGAAATCTGGACAAAGGAAGGAGAAAAGAAAAAATTGAGGCCTAGGTG
GCTTGATGCCCGCACTTATTCAGATCCCTTGGCGCTCAAGGAATTCAAGGACTTTGCGGCTGGTAGAAAG
TCGATCGCCCTTGATCTTGTGACAGAAATAGGAAGAGTGCCTTCACATTTAGCCCACAGAACGAGAAACG
CTCTGGACAATCTGGTGATGTTGCACACGTCAGAACACGGTGGGAGGGCCTACAGGCATGCAGTGGAGGA
ATTACCAGAAACAATGGAAACACTCTTACTCCTGGGACTCATGATCCTGTTAACAGGTGGGGCGATGCTC
TTCTTGATATCAGGCAAAGGGGTTGGAAAGACTTCAATAGGACTCATTTGTGTAGTTGCTTCCAGCGGCA
TGTTATGGATGGCTGATATCCCACTCCAATGGATCGCGTCGGCCATAGTTCTGGAGTTTTTTATGATGGT
GCTACTTATACCAGAACCAGAAAAGCAGAGAACTCCCCAAGACAATCAACTCGCATATGTCGTGATAGGC
ATACTTACATTGGCTGCAATAGTAGCAGCCAATGAAATGGGATTGTTGGAAACCACAAAGAGAGATTTGG
GGATGTCCAAAGAACCAGGTGTTGTCTCGTCAACCAGCTATTTGGATGTGGATTTGCACCCAGCATCAGC
CTGGACATTGTACGCTGTGGCCACAACAGTAATAACACCAATGTTGAGACATACCATAGAGAATTCCACA
GCAAATGTGTCCCTGGCAGCTATAGCCAACCAGGCAGTGGTCCTGATGGGTTTAGACAAAGGATGGCCGA
TATCGAAAATGGACTTAGGCGTGCCTCTGCTGGCACTGGGTTGCTATTCACAAGTGAACCCACTAACTCT
CACAGCGGCAGTACTCCTGCTAGTCACGCATTATGCTATTATAGGTCCAGGATTGCAGGCAAAAGCCACT
CGTGAAGCTCAAAAAAGGACGGCTGCTGGAATAATGAAGAATCCAACGGTGGATGGGATAATGACAATAG
ACCTAGATCCTGTAATATACGATTCAAAATTTGAAAAACAACTAGGACAAGTTATGCTCCTGGTTCTGTG
TGCAGTTCAACTTTTGTTAATGAGAACATCATGGGCATTTTGTGAAGCTCTAACCCTAGCCACAGGACCA
ATAACAACACTCTGGGAAGGATCACCTGGGAAGTTCTGGAACACCACGATAGCTGTTTCCATGGCGAACA
TCTTTAGAGGGAGCTATTTAGCAGGAGCTGGGCTTGCTTTTTCTATCATGAAATCAGTTGGAACAGGAAA
GAGAGGAACAGGGTCACAAGGTGAAACTTTGGGAGAAAAGTGGAAAAAGAAATTGAATCAATTATCCCGG
AAAGAGTTTGACCTCTACAAGAAATCCGGAATCACTGAAGTGGATAGAACAGAAGCCAAAGAAGGGTTGA
AAAGAGGAGAAATAACACACCACGCCGTATCCAGAGGCAGCGCAAAACTTCAATGGTTCGTGGAGAGAAA
CATGGTCATTCCTGAAGGAAGAGTCATAGACTTGGGCTGTGGAAGAGGAGGCTGGTCATATTATTGTGCA
GGATTGAAAAAAGTTACAGAAGTGCGAGGATACACAAAAGGCGGCCCAGGACATGAAGAACCAGTACCTA
TGTCTACATATGGATGGAACATAGTCAAGCTGATGAGTGGAAAGGATGTGTTTTATCTTCCACCTGAAAA
GTGTGACACTCTATTGTGTGACATTGGAGAATCTTCACCAAGCCCAACAGTGGAAGAAAGCAGAACCATA
AGAGTCTTGAAAATGGTTGAACCATGGCTAAAAAATAACCAGTTTTGCATTAAAGTATTGAACCCTTATA
TGCCAACTGTGATTGAGCACCTAGAAAGACTACAAAGGAAACATGGAGGAATGCTTGTGAGAAATCCACT
CTCACGAAACTCCACGCACGAAATGTACTGGATATCTAATGGCACAGGCAACATCGTCTCTTCAGTCAAC
ATGGTATCCAGACTGCTACTGAACAGATTCACAATGACATATAGGAGACCCACCATAGAGAAAGATGTGG
ATTTAGGAGCGGGGACCCGACATGTCAATGCGGAACCAGAAACACCCAACATGGATGTCATTGGGGAAAG
AATAAGAAGGATCAAGGAGGAGCATAGTTCAACATGGCACTATGATGATGAAAATCCTTACAAAACGTGG
GCTTACCATGGATCTTATGAAGTTAAGGCCACAGGCTCAGCCTCCTCCATGATAAATGGAGTCGTGAAAC
TCCTCACGAAACCATGGGATGTGGTGCCCACGGTGACACAGATGGCAATGACGGACACAACCCCTTTTGG
TCAGCAAAGGGTTTTTAAAGAGAAAGTGGACACCAGGACACCCAAACCCATGCCAGGAACAAGAAAGGTT
ATGGAGATCACAGCGGAATGGCTTTGGAGAACCCTGGGAAGGAACAAAAGACCCAGATTATGCACGAGAG
AGGAGTTCACAAAAAAGGTCAGAACCAACGCAGCTATGGGCGCCGTATTCACAGAGGAGAACCAATGGGA
CAGTGCTAGAGCTGCCGTTGAAGATGAAGAATTCTGGAAACTCGTGGACAGAGAACGTGAACTCCACAAA
CAAGGCAAGTGTGGAAGCTGCGTTTACAACATGATGGGCAAGAGAGAGAAGAAACTTGGAGAGTTTGGCA
AAGCAAAAGGCAGTAGAGCCATATGGTACATGTGGTTGGGAGCCAGGTACCTTGAGTTCGAGGCACTCGG
ATTCTTAAATGAAGACCATTGGTTCTCGCGTGAAAACTCTTACAGTGGAGTAGAAGGGGAAGGACTGCAT
AAGCTGGGATACATCTTGAGAGATATTTCCAAGATACCCGGAGGAGCTATGTATGCTGATGACACAGCTG
GGTGGGACACAAGAATAACAGAAGATGACCTGCACAACGAGGAAAAAATCACACAGCAAATGGACCCTGA
ACACAGGCAGTTAGCAAACGCTATATTTAAGCTCACATACCAAAACAAAGTGGTCAAAGTTCAACGACCA
ACTCCAAAGGGCACGGTAATGGACATCATATCTAGGAAAGACCAAAGAGGCAGTGGACAGGTGGGAACTT
ATGGTCTGAATACATTCACCAACATGGAAGCCCAGTTGATCAGACAAATGGAAGGAGAAGGTGTGTTGTC
GAAGACAGACCTCGAGAACCCTCATCTGCTAGAGAAGAAAATTACACAATGGTTGGAAACCAAAGGAGTG
GAGAGGTTAAAAAGGATGGCCATCAGCGGGGATGATTGCGTGGTGAAACCAATTGACGACAGGTTCGCCA
ATGCCCTGCTTGCCCTGAATGACATGGGAAAAGTTAGGAAGGACATACCCCAATGGCAGCCATCGAAGGG
ATGGCATGATTGGCAACAGGTCCCTTTCTGCTCCCACCACTTTCATGAATTGATTATGAAAGATGGAAGA
AAGTTGGTAGTCCCCTGCAGACCTCAGGATGAATTAATAGGGAGAGCGAGAATCTCCCAGGGAGCAGGAT
GGAGCCTTAAAGAAACTGCATGCCTAGGGAAAGCCTACGCCCAAATGTGGGCTCTCATGTATTTTCACAG
AAGAGATCTTAGACTAGCATCCAACGCCATATGCTCAGCAGTACCAGTCCATTGGGTCCCCACAAGCAGA
ACGACGTGGTCCATCCATGCTCACCATCAGTGGATGACTACAGAAGACATGCTTACTGTTTGGAACAGGG
TGTGGATAGAGGACAATCCATGGATGGAAGACAAAACTCCAGTCACAACTTGGGAAGATGTTCCATATCT
AGGGAAGAGAGAAGACCAATGGTGTGGATCACTCATTGGTCTCACTTCCAGAGCAACCTGGGCTCAGAAC
ATACTTACCGCAATCCAACAGGTAAGAAGCCTTATAGGCAATGAAGAGTTTCTGGACTACATGCCTTCGA
TGAAGAGATTCAGGAAGGAGGAGGAGTCAGAGGGAGCCATTTGGTAAACACAGGAAGTGAAAAAGAGGCA
AACTGTCAGGCCACTTTAAGCCACAGTACGGAGGAAGCTGTGCAGCCTGTGAGCCCCGTCCAAGGACGTT
AAAAGAAGAAGTCAGGCCCAAAAGCCACGGTTTGAGCAAACCGTGCTGCCTGTAGCTCCGTCGTGGGGAC
GTAAAACCTGGGAGGCTGCAAACTGTGGAAGCTGTACGCACGGTGTAGCAGACTAGCGGTTAGAGGAGAC
CCCTCCCATGACACAACGCAGCAGCGGGGCCCGAGCACTGAGGGAAGCTGTACCTCCTTGCAAAGGACTA
GAGGTTAGAGGAGACCCCCCGCAAACAAAAACAGCATATTGACGCTGGGAGAGACCAGAGATCCTGCTGT
CTCCTCAGCATCATTCCAGGCACAGAACGCCAGAAAATGGAATGGTGCTGTTGAATCAACAGGTTCT

>AY858040.2 Dengue virus 3 strain FW01, complete genome
AGTTGTTAGTCTACGTGGACCGACAAGAACAGTTTCGACTCGGAAGCTTGCTTAACGTAGTACTGACAGT
TTTTTATTAGAGAGCAGATCTCTGATGAACAACCAACGGAAAAAGACGGGAAAACCGTCTATCAATATGC
TGAAACGCGTGAGAAACCGTGTGTCAACTGGATCACAGTTGGCGAAGAGATTCTCAAGAGGATTGCTGAA
TGGCCAAGGACCAATGAAATTGGTTATGGCGTTCATAGCTTTCCTCAGATTTCTAGCCATTCCACCGACA
GCGGGAATCTTGGCTAGATGGGGAACCTTCAAGAAGTCGGGGGCTATTAAGGTCCTGAGAGGCTTCAAGA
AGGAGATCTCAAATATGCTGAGCATCATTAACAGACGGAAAAAGACATCGCTCTGTCTCATGATGATGTT
ACCGGCAACACTTGCTTTCCACTTGACTTCACGAGATGGAGAGCCGCGCATGATTGTGGGGAAGAATGAA
AGAGGAAAATCCCTACTCTTTAAGACAGCCTCTGGAATTAACATGTGCACACTCATAGCCATGGATTTGG
GAGAAATGTGTGATGACACGGTCACTTACAAATGCCCCCTCATTACTGAAGTGGAGCCTGAAGACATTGA
CTGCTGGTGCAACCTCACATCGACATGGGTGACCTACGGAACGTGCAACCAAGCTGGGGAGCATAGACGC
GACAAGAGGTCGGTGGCGTTAGCTCCTCATGTCGGCATGGGACTGGACACACGCGCCCAAACCTGGATGT
CGGCTGAAGGAGCTTGGAGACAAGTCGAGAAGGTAGAGACATGGGCCTTTAGGCACCCAGGGTTTACAAT
ACTAGCCCTATTTCTTGCCCATTACATAGGCACCTCCTTGACCCAGAAAGTGGTCATTTTCATACTACTA
ATGCTGGTCACCCCATCCATGACAATGAGATGTGTGGGAGTAGGAAACAGAGATTTTGTGGAAGGCCTAT
CAGGAGCTACGTGGGTTGACGTGGTGCTCGAACACGGTGGGTGTGTGACTACCATGGCCAAGAACAAGCC
CACGCTGGACATAGAGCTCCAGAAGACCGAGGCCACCCAACTGGCAACCTTAAGGAAACTATGCATTGAG
GGAAAAATCACCAACGTGACAACCGACTCAAGGTGCCCCACCCAAGGGGAAGCGATTCTACCTGAGGAGC
AGGACCAGAACTACGTGTGTAAGCACACATACGTGGACAGAGGCTGGGGAAACGGTTGTGGTTTGTTTGG
CAAGGGAAGCTTGGTAACATGCGCGAAATTTCAATGTTTGGAATTAATAGAGGGAAAAGTGGTGCAACAT
GAGAACCTCAAATACACCGTCATCATCACAGTGCACACAGGAGACCAACACCAGGTGGGAAACGAAACGC
AGGGAGTCACGGCTGAGATAACACCCCAGGCATCAACCGTCGAAGCCATCTTACCTGAATATGGAACCCT
TGGGCTAGAATGCTCACCACGGACAGGTTTGGATTTCAATGAAATGATTTTGTTGACAATGAAAAACAAA
GCATGGATGGTACATAGACAATGGTTTTTTGACCTACCTCTACCATGGACATCAGGGGCTACAACAGAAA
CACCTACCTGGAATAAGAAAGAGCTTCTTGTGACATTCAAAAATGCACACGCAAAAAAACAAGAAGTAGT
AGTCCTTGGATCGCAAGAGGGAGCAATGCACACAGCACTGACAGGAGCTACAGAGATCCAAACCTCAGGA
GGCACAAGTATTTTTGCGGGGCACTTGAAATGCAGACTCAAGATGGATAAATTGGAACTCAAGGGGATGA
GCTATGCAATGTGCTCAAATGCCTTTGTGTTGAAGAAAGAAGTCTCTGAAACACAACATGGGACAATACT
CATTAAGGTCGAGTACAAAGGGGAAGACGCACCTTGCAAGATTCCTTTCTCCACGGAGGATGGACAAGGG
AAAGCCCACAATGGCAGACTGATCACAGCTAACCCAGTGGTGACCAAGAAGGAGGAGCCTGTCAATATTG
AGGCAGAACCTCCTTTTGGGGAAAGTAACATAATAATTGGAATTGGAGACAAAGCCTTGAAAATCAATTG
GTACAAGAAGGGAAGCTCGATTGGGAAGATGTTCGAGGCCACTGCCAGAGGTGCAAGGCGCATGGCCATC
TTGGGAGACACAGCCTGGGACTTTGGATCAGTAGGTGGTGTTTTAAATTCACTAGGGAAAATGGTGCACC
AAATATTTGGAAGTGCTTACACGGCCCTTTTTAGTGGAGTCTCCTGGATAATGAAAATTGGAATAGGTGT
CCTTTTAACTTGGATAGGGTTGAATTCAAAAAACACTTCTATGTCATTTTCATGCATTGTGATAGGAATC
ATCACACTCTATCTGGGAGCCGTGGTGCAAGCTGACATGGGGTGTGTCATAAACTGGAAAGGCAAAGAAC
TCAAATGTGGAAGTGGAATTTTCGTTACTAATGAGGTCCACACCTGGACAGAGCAATACAAATTTCAAGC
AGACTCCCCCAAAAGACTGGCGACAGCCATTGCAGGCGCCTGGGAGAATGGAGTGTGCGGAATCAGGTCG
ACAACCAGAATGGAGAACCTCTTGTGGAAACAAATAGCCAATGAACTAAACTACATATTATGGGAAAACA
ACATCAAATTAACGGTAGTTGTGGGTGATATAATTGGGGTCTTAGAGCAAGGGAAAAGAACACTAACACC
ACAACCCATGGAGCTAAAATATTCATGGAAAACATGGGGAAAGGCGAAAATAGTGACAGCTGAAAAACAA
AATTCCTCCTTTATAATAGATGGGCCAAACACACCAGAGTGTCCAAATGCCTCAAGAGCATGGAATGTGT
GGGAGGTGGAAGATTACGGGTTCGGAGTCTTCACAACTAATATATGGCTGAAACTCCGAGAGATGTACAC
CCAACTATGTGACCACAGGTTAATGTCGGCAGCCGTTAAGGATGAGAGAGCTGTACACGCCGACATGGGC
TATTGGATAGAAAGCCAAAAGAATGGTAGTTGGAAGCTAGAAAAGGCATCTCTCATAGAGGTGAAAACCT
GCACATGGCCAAAATCACACACTCTCTGGAGCAATGGTGTGTTGGAGAGTGACATGATCATCCCAAAGAG
TCTGGCTGGTCCTATCTCGCAACACAACTACAGGCCCGGATACCACACCCAAACGGCAGGACCCTGGCAC
CTAGGAAAATTGGAGCTGGACTTCAACTATTGTGAAGGAACAACAGTTGTCATCACAGAAAATTGTGGGA
CAAGAGGCCCATCACTGAGGACAACAACAGTGTCAGGGAAATTGATACACGAATGGTGTTGCCGCTCGTG
TACACTTCCTCCCCTGCGATATATGGGAGAAGACGGCTGCTGGTATGGCATGGAAATCAGACCCATTAAT
GAGAAAGAAGAGAACATGGTAAAGTCTTTAGTCTCAGCAGGGAGTGGAAAGGTGGACAACTTCACAATGG
GTGTCTTGTGTCTTGCAATCCTCTTTGAAGAGGTAATGAGAGGAAAATTCGGGAAAAAGCACATGATTGC
AGGGGTTCTCTTCACATTTGTGCTCCTTCTCTCAGGGCAAATAACATGGAGAGACATGGCGCGCACACTC
ATAATGATTGGATCCAACGCCTCTGACAGAATGGGAATGGGCGTCACTTACCTAGCATTGATTGCAACAT
TTAAAATTCAGCCATTTTTGGCTTTGGGATTCTTCTTGAGGAAACTGACATCTAGAGAAAATTTATTATT
GGGAGTTGGGTTGGCCATGGCAACAACGTTGCAACTGCCAGAGGACATTGAACAAATGGCGAATGGAATA
GCCTTGGGGCTCATGGCTCTTAAATTGATAACACAATTTGAAACATACCAACTATGGACGGCATTAGTCT
CCCTAATGTGTTCAAACACAATTTTCACGTTGACTGTTGCCTGGAGAACAGCCACCCTGATTTTGGCCGG
AATTTCGCTTATGCCAGTGTGCCAGTCTTCGAGCATGAGGAAAACAGATTGGCTCCCAATGACTGTGGCA
GCTATGGGAGTTCCACCTCTACCACTTTTTATTTTCAGTTTGAAAGACACACTCAAAAGGAGAAGCTGGC
CACTGAATGAGGGGGTGATGGCCGTTGGACTTGTGAGCATTCTAGCAAGTTCTCTCCTTAGGAATGACGT
ACCCATGGCTGGACCATTAGTGGCTGGGGGCTTGCTGATAGCGTGCTACGTCATAACTGGCACGTCAGCA
GACCTCACTGTAGAAAAAGCAGCAGATGTGACATGGGAGGAAGAGGCTGAGCAAACAGGAGTGTCCCACA
ATTTAATGATCACAGTTGATGATGATGGAACAATGAGAATAAAAGATGATGAGACTGAGAACATCTTAAC
AGTGCTTTTGAAAACAGCATTACTAATAGTATCAGGCATTTTTCCATACTCCATACCTGCAACACTTTTG
GTCTGGCACACTTGGCAAAAGCAAACCCAAAGATCCGGCGTCCTGTGGGACGTACCCAGCCCCCCAGAGA
CACAGAAAGCAGAACTGGAAGAAGGGGTCTATAGGATCAAGCAGCAAGGAATTTTTGGAAAGACCCAAGT
GGGGGTTGGAGTACAAAAAGAAGGAGTTTTCCACACTATGTGGCACGTCACAAGAGGAGCAGTGTTGACA
TACAATGGGAAAAGACTGGAACCAAACTGGGCTAGCGTGAAAAAAGATCTGATTTCATACGGAGGAGGAT
GGAGACTGAGTGCATACTGGCAAAAAGGAGAAGAGGTGCAGGTTATTGCCGTAGAGCCTGGGAAGAACCC
AAAGAACTTTCAAACCATGCCAGGCATTTTCCAGACAACAACAGGGGAGATAGGAGCGATTGCACTGGAC
TTCAAGCCTGGAACTTCAGGATCTCCCATCATAAACAGAGAGGGAAAGGTAGTGGGACTATATGGCAATG
GAGTGGTCACAAAGAATGGTGGCTATGTCAGTGGAATAGCTCAAACAAACGCAGAACCAGACGGACCGAC
ACCAGAGTTGGAAGAAGAGATGTTCAAAAAGCGAAATCTAACCATAATGGATCTCCATCCCGGGTCAGGA
AAGACGCGGAAATACCTTCCAGCTATAGTTAGAGAGGCAATCAAGAGACGCTTAAGGACTCTAATTTTGG
CACCAACAAGGGTGGTAGCAGCTGAGATGGAAGAAGCATTGAAAGGGCTCCCAGTAAGGTATCAAACAAC
TGCAACAAAATCTGAACACACAGGGAAAGAGATTGTTGATCTAATGTGTCACGCAACGTTCACAATGCGT
TTGCTGTCACCAGTCAGAGTTCCAAACTACAACTTGATAATAATGGATGAGGCTCATTTCACAGACCCAG
CCAGTATAGCGGCTAGAGGGTACATATCAACTCGTGTAGGAATGGGAGAGGCAGCCGCAATTTTCATGAC
AGCCACACCTCCTGGAACAGCTGATGCCTTTCCTCAGAGCAACGCTCCAATTCAAGATGAAGAAAGAGAC
ATACCAGAACGCTCATGGAATTCAGGCAATGATTGGATCACCGACTTTGCAGGAAAGACTGTGTGGTTTG
TCCCCAGCATCAAAGCTGGGAATGATATAGCAAACTGCTTGCGAAAAAATGGAAAAAAGGTCATTCAACT
TAGTAGGAAAACTTTTGACACAGAATATCAAAAGACTAAACTAAATGATTGGGACTTTGTGGTGACAACA
GACATTTCAGAAATGGGAGCCAATTTCAAAGCAGACAGAGTGATCGACCCAAGAAGATGTCTCAAGCCAG
TCATTTTGACAGACGGACCCGAGCGCGTGATCCTGGCGGGACCAATGCCAGTCACAGTAGCGAGTGCTGC
GCAAAGGAGAGGGAGAGTTGGCAGGAACCCACAAAAAGAAAATGACCAATACATATTCACGGGCCAGCCC
CTTAACAATGACGAAGACCACGCTCACTGGACAGAAGCAAAAATGCTGCTAGACAACATCAACACACCAG
AAGGAATCATACCAGCTCTCTTTGAACCAGAAAGGGAGAAGTCAGCCGCCATAGACGGCGAATACCGCCC
GAAAGGTGAGTCCAGGAAGACCTTCGTGGAACTCATGAGGAGGGGTGACCTCCCAGTTTGGCTAGCCCAT
AAAGTAGCATCAGAAGGAATCAAATACACAGACAGAAAATGGTGCTTTGATGGAGAGCGCAACAATCAAA
TTTTAGAGGAGAATATGGATGTGGAAATCTGGACAAAGGAAGGAGAAAAGAAAAAATTGAGGCCTAGGTG
GCTTGATGCCCGCACTTATTCAGATCCCTTAGCGCTCAAGGAATTCAAGGACTTTGCGGCTGGTAGAAAG
TCGATTGCCCTTGATCTTGTGACAGAAATAGGAAGAGTGCCTTCACATTTAGCTCACAGAACGAGAAACG
CTCTGGACAATTTGGTGATGTTGCACACGTCAGAACACGGTGGGAGGGCCTACAGGCATGCAGTGGAGGA
ATTACCAGAAACAATGGAAACACTCTTACTCCTGGGACTCATGATCCTGTTAACGGGTGGGGCGATGCTT
TTCTTGATATCAGGCAAAGGGGTTGGAAAGACTTCAATAGGACTCATTTGTGTAGTTGCTTCCAGCGGCA
TGTTATGGATGGCTGATATCCCACTCCAATGGATCGCGTCGGCCATAGTTCTGGAGTTTTTTATGATGGT
GCTACTTATACCAGAACCAGAAAAGCAGAGAACTCCCCAAGACAATCAACTCGCATATGTCGTGATAGGC
ATACTTACATTGGCTGCAATAGTAGCAGCCAATGAAATGGGATTGTTGGAAACCACAAAGAGAGATTTAG
GGATGTCCAAAGAACCAGGTGTTGTTTCGCCAACCAGCTATTTGGATGTGGATTTGCACCCAGCATCAGC
CTGGACATTGTACGCTGTGGCCACAACAGTAATAACACCAATGTTGAGACATACCATAGAGAATTCCACA
GCAAATGTGTCCCTGGCAGCTATAGCCAACCAGGCAGTGGTCCTGATGGGTTTAGACAAAGGATGGCCGA
TATCGAAAATGGACTTAGGCGTGCCACTATTGGCATTGGGTTGCTATTCACAAGTGAACCCACTAACTCT
CACAGCGGCAGTACTCCTGCTAGTCACGCATTATGCTATTATAGGTCCAGGATTGCAGGCAAAAGCCACT
CGTGAAGCTCAAAAAAGGACGGCTGCTGGAATAATGAAGAATCCAACGGTGGATGGGATAATGACAATAG
ACCTAGATCCTGTAATATACGATTCAAAATTTGAAAAACAACTAGGACAAGTTATGCTCCTGGTTCTGTG
TGCAGTTCAACTTTTGTTAATGAGAACATCATGGGCATTTTGTGAAGCTCTAACCCTAGCCACAGGACCA
ATAACAACACTCTGGGAAGGATCACCTGGGAAGTTCTGGAACACCACGATAGCTGTTTCCATGGCGAACA
TCTTTAGAGGGAGCTATTTAGCAGGAGCTGGGCTTGCTTTTTCTATCATGAAATCAGTTGGAACAGGAAA
GAGAGGAACAGGGTCACAAGGTGAAACTTTGGGAGAAAAGTGGAAAAAGAAATTGAATCAATTATCCCGG
AAAGAGTTTGACCTCTACAAGAAATCCGGAATCACTGAAGTGGATAGAACAGAAGCCAAAGAAGGGTTGA
AAAGAGGAGAAATAACACACCATGCCGTATCCAGGGGCAGCGCAAAACTTCAATGGTTCGTGGAGAGAAA
CATGGTCATTCCTGAAGGAAGAGTTATAGACTTGGGCTGTGGAAGAGGAGGCTGGTCATATTATTGTGCA
GGATTGAAAAAAGTTACAGAAGTGCGAGGATACACAAAAGGCGGCCCAGGACATGAAGAACCAGTACCTA
TGTCTACATATGGATGGAACATAGTCAAGCTGATGAGTGGAAAGGATGTGTTTTATCTTCCACCTGAAAA
GTGTGACACTCTATTGTGTGACATTGGAGAATCTTCACCAAGCCCAACAGTGGAAGAGAGCAGAACCATA
AGGGTCTTGAAAATGGTTGAACCATGGCTAAAAAATAACCAGTTTTGCATTAAAGTATTGAACCCTTACA
TGCCAACTGTGATTGAGCACCTTGAAAGACTACAAAGGAAACATGGAGGAATGCTTGTGAGAAATCCACT
CTCACGAAACTCCACGCACGAAATGTACTGGATATCTAACGGCACAGGTAACATCGTCTCTTCAGTCAAC
ATGGTATCCAGACTGCTACTGAACAGATTCACAATGACATATAGGAGACCCACCATAGAGAAAGATGTGG
ATTTAGGAGCGGGGACCCGACATGTCAATGCGGAACCAGAAACACCCAACATGGATGTCATTGGGGAAAG
AATAAGAAGGATCAAGGAGGAGCATAGTTCAACATGGCACTATGATGATGAAAATCCTTACAAAACGTGG
GCTTACCATGGATCTTATGAAGTTAAGGCCACAGGCTCAGCCTCCTCCATGATAAATGGAGTCGTGAAAC
TCCTCACGAAACCATGGGATGTGGTGCCCACGGTGACACAGATGGCAATGACGGACACAACCCCTTTTGG
CCAGCAAAGGGTTTTTAAAGAGAAAGTGGACACCAGGACACCCAAACCCATGCCAGGAACAAGAAAGGTT
ATGGAGATCACAGCGGAATGGCTTTGGAGAACCTTGGGAAGGAACAAAAGACCCAGATTATGCACGAGAG
AGGAGTTCACAAAAAAGGTCAGAACCAACGCAGCTATGGGCGCCGTATTTACAGAGGAGAACCAATGGGA
CAGTGCCAGAGCTGCCGTTGAAGATGAAGAATTCTGGAAACTCGTGGACAGAGAACGTGAACTCCACAAA
CTGGGCAAGTGTGGAAGCTGCGTTTATAACATGATGGGCAAGAGAGAGAAGAAACTTGGAGAGTTTGGCA
AAGCAAAAGGCAGTAGAGCCATATGGTACATGTGGTTGGGAGCCAGGTACCTTGAGTTCGAGGCACTCGG
ATTCTTAAATGAAGACCACTGGTTCTCGCGTGAAAACTCTTACAGTGGAGTAGAAGGGGAAGGATTGCAT
AAGCTGGGATACATCTTGAGAGATATTTCCAAGATACCCGGAGGAGCCATGTATGCTGATGACACAGCTG
GGTGGGACACAAGAATAACAGAAGATGACCTGCACAATGAGGAAAAAATCACACAGCAAATGGAACCTGA
ACACAGGCAGTTAGCAAACGCTATTTTTAAGCTCACATACCAAAACAAAGTGGTCAAAGTTCAACGACCA
ACTCCAAAGGGCACGGTAATGGACATTATATCTAGGAAAGACCAAAGAGGCAGTGGACAGGTGGGAACTT
ATGGTCTGAATACATTCACCAACATGGAAGCCCAATTGATCAGACAAATGGAAGGAGAAGATGTGTTGTC
GAAGACAGACCTCGAGAACCCTCATCTGCTGGAGAAGAAAATTACACAATGGTTGGAAACCAAAGGAGTG
GAGAGGTTAAAAAGAATGGCCATCAGCGGGGATGATTGCGTGGTGAAACCAATCGACGACAGGTTCGCCA
ATGCCCTGCTTGCCCTGAATGACATGGGAAAAGTTAGGAAGGACATACCCCAATGGCAGCCATCGAAAGG
ATGGCATGATTGGCAACAAGTCCCTTTCTGCTCCCACCACTTTCATGAATTGATTATGAAAGATGGAAGA
AAGTTGGTAGTCCCCTGCAGACCTCAGGATGAATTAATAGGGAGAGCGAGAATCTCTCAGGGAGCAGGAT
GGAGCCTTAAAGAAACTGCATGTCTAGGGAAAGCCTACGCCCAAATGTGGGCCCTCATGTATTTTCACAG
AAGAGATCTTAGACTAGCATCCAATGCCATATGTTCAGCAGTACCAGTCCATTGGGTCCCCACAAGCAGA
ACGACGTGGTCCATCCATGCTCACCATCAGTGGATGACTACAGAAGACATGCTTACCGTTTGGAACAGGG
TGTGGATAGAGGACAATCCATGGATGGAAGACAAAACTCCAGTCACAACTTGGGAAGATGTTCCATATCT
AGGGAAGAGAGAAGACCAATGGTGCGGATCACTCATTGGTCTCACTTCCAGAGCAACCTGGGCCCAGAAC
ATACTTACCGCAATCCAACAGGTAAGAAGCCTTATAGGCAATGAAGAGTTTCTGGACTACATGCCTTCGA
TGAAGAGATTCAGGAAGGAGGAAGAGTCAGAGGGAGCCATTTGGTAAACGCAGGAAGTGAAAAAGAGGCA
AACTGTCAGGCCACTTTAAGCCACAGTACGGAAGAAGCTGTGCAGCCTGTGAGCCCCGTCCAAGGACGTT
AAAAGAAGAAGTCAGGCCAAAAAGCCACGGTTTGAGCAAACCGTGCTGCCTGTAGCTCCGTCGTGGGGAC
GTAAAACCTGGGAGGCTGCAAACTGTGGAAGCTGTACGCACGGTGTAGCAGACTAGCGGTTAGAGGAGAC
CCCTCCCATGACACAACGCAGCAGCGGGGCCCGAGCACTGAGGGAAGCTGTACCTCCTTGCAAAGGACTA
GAGGTTAGAGGAGACCCCCCGCAAATAAAAACAGCATATTGACGCTGGGAGAGACCAGAGATCCTGCTGT
CTCCTCAGCATCATTCCAGGCACAGAACGCCAGAAAATGGAATGGTGCTGTTGAATCAACAGGTTC

>AY858039.2 Dengue virus 3 strain den3_98, complete genome
AGTTGTTAGTCTACGTGGACCGACAAGAACAGTTTCGACTCGGAAGCTTGCTTAACGTAGTACTGACAGT
TTTTTATTAGAGAGCAGATCTCTGATGAACAACCAACGGAAAAAGACGGGAAAACCGTCTATCAATATGC
TGAAACGCGTGAGAAACCGTGTGTCAACTGGATCACAGTTGGCGAAGAGATTCTCAAGAGGATTGCTGAA
TGGCCAAGGACCAATGAAATTGGTTATGGCGTTCATAGCTTTCCTCAGATTTCTAGCCATTCCACCGACA
GCGGGAATCTTGGCTAGATGGGGAACCTTCAAGAAGTCGGGGGCTATTAAGGTCCTGAGAGGCTTCAAGA
AGGAGATCTCAAATATGCTGAGCATTATCAACAGACGGAAAAAGACATCGCTCTGTCTCATGATGATGTT
ACCAGCAACACTTGCTTTCCACTTGACTTCACGAGATGGAGAGCCGCGCATGATTGTGGGGAAGAATGAA
AGAGGAAAATCCCTACTTTTTAAGACAGCCTCTGGAATCAACATGTGCACACTCATAGCCATGGATTTGG
GAGAAATGTGTGATGACACGGTCACTTACAAATGCCCCCTCATTACTGAAGTGGAGCCTGAAGACATTGA
CTGCTGGTGCAACCTCACATCGACGTGGGTGACCTACGGAACGTGCAACCAAGCTGGAGAGCATAGACGC
GATAAGAGATCGGTGGCGTTAGCTCCTCATGTCGGCATGGGACTGGACACACGCGCCCAAACCTGGATGT
CGGCTGAAGGAGCTTGGAGACAAGTCGAGAAGGTAGAGACATGGGCCTTTAGGCACCCAGGGTTCACAAT
ACTAGCCCTATTTCTTGCCCATTACATAGGCACTTCCTTGACCCAGAAAGTGGTCATTTTCATACTACTA
ATGCTGGTCACCCCATCCATGACAATGAGATGTGTGGGAGTAGGAAACAGAGATTTTGTGGAAGGCCTAT
CAGGAGCTACGTGGGTTGACGTGGTGCTCGAACACGGTGGGTGTGTGACTACCATGGCTAAGAACAAGCC
CACGCTGGACATAGAGCTCCAGAAGACCGAGGCCACCCAACTGGCAACCCTAAGGAAACTATGCATTGAG
GGAAAAATCACCAACGTGACAACCGACTCAAGGTGCCCCACCCAAGGGGAAGCGATTCTACCTGAGGAGC
AGGACCAGAACTACGTGTGTAAGCACACATACGTGGACAGAGGCTGGGGAAACGGTTGTGGTTTGTTTGG
CAAGGGAAGCTTGGTAACATGCGCGAAATTTCAATGTTTGGAATTAATAGAGGGAAAAGTGGTGCAGCAT
GAGAACCTCAAATACACCGTCATCATCACAGTGCACACAGGAGACCAACACCAGGTGGGAAATGAAACGC
AGGGAGTCACGGCTGAGATAACACCCCAGGCATCAACCGTCGAAGCCATCTTACCTGAATATGGAACCCT
TGGGCTAGAATGCTCACCACGGACAGGTTTGGATTTCAATGAAATGATTTTGTTGACAATGAAGAATAAA
GCATGGATGGTACATAGACAATGGTTTTTTGACTTACCTCTACCATGGACATCAGGGGCTACAACAGAAA
CACCAACCTGGAATAAGAAAGAGCTTCTTGTGACATTCAAAAATGCACACGCAAAAAAACAAGAAGTAGT
AGTCCTTGGATCGCAAGAGGGAGCAATGCACACAGCACTGACAGGAGCTACAGAGATCCAAACCTCAGGA
GGCACAAGTATTTTTGCGGGGCACTTGAAATGCAGACTCAAGATGGACAAATTGGAACTTAAGGGGATGA
GCTATGCAATGTGCTCAAATGCCTTTGTGTTGAAGAAAGAAGTCTCTGAAACACAACATGGGACAATACT
CATTAAGGTCGAGTACAAAGGGGAAGACGCACCTTGCAAGATTCCTTTCTCCACGGAGGATGGACAAGGG
AAAGCCCACAATGGCAGACTGATCACAGCTAACCCAGTGGTGACCAAGAAGGAGGAGCCTGTCAATATTG
AGGCAGAACCTCCTTTTGGGGAAAGTAACATAATAATTGGAATTGGAGACAAAGCCTTGAAAATCAATTG
GTACAAGAAGGGAAGCTCGATTGGGAAGATGTTCGAGGCCACTGCCAGAGGTGCAAGGCGCATGGCCATC
TTGGGAGACACAGCCTGGGACTTTGGATCAGTAGGTGGTGTTTTAAATTCACTAGGGAAAATGGTGCACC
AAATATTTGGAAGTGCTTACACGGCCCTTTTTAGTGGAGTCTCCTGGATAATGAAAATTGGAATAGGTGT
CCTCTTAACTTGGATAGGGTTGAATTCAAAAAACACTTCTATGTCATTTTCATGCATTGTGATAGGAATC
ATCACACTCTATCTGGGAGCCGTGGTGCAAGCTGACATGGGGTGTGTCATAAACTGGAAAGGCAAAGAAC
TCAAATGTGGAAGTGGAATTTTCGTTACTAATGAGGTCCACACCTGGACAGAGCAATACAAATTTCAAGC
AGACTCCCCCAAAAGACTGGCGACAGCCATTGCAGGCGCCTGGGAGAATGGAGTGTGTGGAATCAGGTCG
ACAACCAGAATGGAGAACCTCTTGTGGAAGCAAATAGCCAATGAACTAAACTACATATTATGGGAAAACA
ACATCAAATTAACGGTAGTTGTGGGTGATATAATTGGGGTCTTAGAGCAAGGGAAAAGAACACTAACACC
ACAACCCATGGAGCTAAAATATTCATGGAAAACATGGGGAAAGGCGAAAATAGTGACAGCTGAAATACAA
AATTCCTCCTTTATAATAGATGGGCCAAACACACCAGAGTGTCCAAATGCCTCAAGAGCATGGAATGTGT
GGGAGGTGGAAGATTACGGGTTCGGAGTCTTCACAACTAATATATGGCTGAAACTCCGAGAGATGTACAC
CCAACTATGTGACCACAGGCTAATGTCGGCAGCCGTTAAGGATGAGAGAGCCGTACACGCCGACATGGGC
TATTGGATAGAAAGCCAAAAGAATGGTAGTTGGAAGCTAGAAAAGGCATCTCTCATAGAGGTGAAAACCT
GCACATGGCCAAAATCACACACTCTCTGGAGCAATGGTGTGTTGGAGAGTGACATGATCATCCCAAAGAG
TCTGGCTGGTCCTATCTCGCAACACAACTACAGGCCCGGATACCACACCCAAACGGCAGGACCCTGGCAC
CTAGGAAAATTGGAGCTGGACTTCAACTATTGTGAAGGAACAACAGTTGTCATCACAGAAAATTGTGGGA
CAAGAGGCCCATCACTGAGGACAACAACAGTGTCAGGGAAATTGATACACGAATGGTGTTGCCGCTCGTG
TACACTTCCTCCCCTGCGATATATGGGAGAAGACGGCTGCTGGTATGGCATGGAAATTAGACCCATTAAT
GAGAAAGAAGAGAACATGGTAAAGTCTTTAGTCTCAGCAGGGAGTGGAAAGGTAGATAACTTCACAATGG
GTGTCTTGTGTCTTGCAATCCTCTTTGAAGAGGTAATGAGAGGAAAATTCGGGAAAAAGCACATGATTGC
AGGGGTTCTCTTCATATTTGTGCTCCTTCTCTCAGGGCAAATAACATGGAGAGACATGGCGCGCACACTC
ATAATGATTGGATCCAACGCCTCTGACAGAATGGGAATGGGCGTCACTTACCTAGCATTGATTGCAACAT
TTAAAATTCAGCCATTTTTGGCTTTGGGATTCTTCCTGAGGAAACTGACATCTAGAGAAAATTTATTATT
GGGAGTTGGGTTGGCCATGGCAACAACGTTGCAACTGCCAGAGGACATTGAACAAATGGCGAATGGAATA
GCCCTGGGGCTCATGGCTCTTAAATTGATAACACAATTTGAAACATACCAACTATGGACGGCATTAGTCT
CCCTAACGTGTTCAAACACAATTTTCACGTTGACTGTTGCCTGGAGAACAGCCACCCTGATTTTGGCCGG
AATTTCGCTTTTGCCAGTGTGCCAGTCTTCGAGCATGAGGAAAACAGATTGGCTCCCAATGACTGTGGCA
GCTATGGGAGTTCCACCTTCACCACTTTTTATTTTCAGTTTGAAAGACACACTCAAAAGGAGAAGCTGGC
CACTGAATGAGGGGGTGATGGCCGTTGGACTTGTGAGCATTCTAGCAAGTTCTCTCCTTAGGAATGACGT
ACCCATGGCTGGACCATTAGTGGCTGGGGGCTTGCTGATAGCGTGCTACGTCATAACTGGCACGTCAGCA
GACCTCACTGTAGAAAAAGCAGCAGATGTGACATGGGAGGAAGAGGCTGAGCAAACAGGAGTGTCCCACA
ATTTAATGATCACAGTTGATGATGATGGAACAATGAGAATAAAAGATGATGAGACTGAGAACATCTTAAC
AGTGCTTTTGAAAACAGCATTACTAATAGTGTCAGGCATTTTTCCATACTCCATACCTGCAACACTTTTG
GTCTGGCACACTTGGCAAAAGCAAACCCAAAGATCCGGCGTCCTGTGGGACGTGCCCAGCCCCCCAGAGA
CACAGAAAGCAGAACTGGAAGAAGGGGTCTATAGGATCAAGCAGCGAGGAATTTTTGGAAAGACCCAAGT
GGGGGTTGGAGTACAAAAAGAAGGAGTTTTCCACACTATGTGGCACGTCACAAGAGGAGCAGTGTTGACA
TACAATGGAAAAAGACTGGAACCAAACTGGGCTAGCGTGAAAAAAGATCTGATTTCATACGGAGGAGGAT
GGAGACTGAGTGCACAATGGCAAAAAGGAGAAGAGGTGCAGGTTATTGCCGTAGAGCCTGGGAAGAACCC
AAAGAACTTTCAAACCATGCCAGGCATTTTCCAGACAACAACAGGGGAGATAGGAGCGATTGCACTGGAC
TTCAAGCCTGGAACTTCAGGATCTCCCATCATAAACAGAGAGGGAAAGGTAGTGGGACTATATGGCAATG
GAGTGGTCACAAAGAATGGTGGCTATGTCAGTGGAATAGCTCAAACAAACGCAGAACCAGACGGACCGAC
ACCAGAGTTGGAAGAAGAGATGTTCAAAAAGCGAAATCTAACCATAATGGATCTCCATCCCGGGTCAGGA
AAGACGCGGAAATACCTTCCAGCTATAGTTAGAGAGGCAATCAAGAGACGCTTAAGGACTCTAATTCTGG
CACCAACAAGGGTGGTTGCAGCTGAGATGGAAGAAGCATTGAAAGGGCTCCCAATAAGGTATCAAACAAC
TGCAACAAAATCTGAACACACAGGGAAAGAGATTGTTGATCTAATGTGTCACGCAACGTTCACAATGCGT
TTGCTGTCACCAGTCAGAGTTCCAAACTACAACTTGATAATAATGGATGAGGCTCATTTCACAGACCCAG
CCAGTATAGCGGCTAGAGGGTACATATCAACTCGTGTAGGAATGGGAGAGGCAGCCGCAATTTTCATGAC
AGCCACACCTCCTGGAACAGCTGATGCCTTTCCTCAGAGCAATGCTCCAATTCAAGATGAAGAAAGAGAC
ATACCAGAACGCTCATGGAATTCAGGCAATGATTGGATTACCGACTTTGCCGGAAAGACTGTGTGGTTTG
TCCCCAGCATCAAAGCTGGAAATGACATAGCAAACTGCTTGCGGAAAAATGGAAAAAAGGTTATTCAACT
TAGTAGGAAAACTTTTGACACAGAATATCAAAAGACTAAACTAAATGATTGGGACTTTGTGGTGACAACA
GACATTTCAGAAATGGGAGCCAATTTCAAAGCAGACAGAGTTATCGACCCAAGAAGATGTCTCAAGCCAG
TCATTTTGACAGACGGACCCGAGCGCGTGATCCTGGCGGGACCAATGCCAGTCACCGTAGCGAGTGCTGC
GCAAAGGAGAGGGAGAGTTGGCAGGAACCCACAAAAAGAAAATGACCAATACATATTCACGGGCCAGCCC
CTCAACAATGATGAAGACCACGCTCACTGGACAGAAGCAAAAATGCTGCTAGACAACATCAACACACCAG
AAGGAATCATACCAGCTCTCTTTGAACCAGAAAGGGAGAAGTCAGCCGCCATAGACGGCGAATACCGCCT
GAAAGGTGAGTCCAGGAAGACCTTCGTGGAACTCATGAGGAGGGGTGACCTCCCAGTTTGGCTAGCCCAT
AAAGTAGCATCAGAAGGAATCAAATACACAGACAGAAAATGGTGTTTTGATGGAGAGCGCAACAATCAAA
TTTTAGAGGAGAATATGGATGTGGAAATCTGGACAAAGGAAGGAGAAAAGAAAAAATTGAGGCCTAGGTG
GCTTGATGCCCGCACTTATTCAGATCCCTTAGCGCTCAAGGAATTCAAGGACTTTGCGGCTGGTAGAAAG
TCGATCGCCCTTGATCTTGTGACAGAAATAGGAAGAGTGCCTTCACATTTAGCCCACAGAACGAGAAACG
CTCTGGACAATCTGGTGATGTTGCACACGTCAGAACACGGTGGGAGGGCCTACAGGCATGCAGTGGAGGA
ATTACCAGAAACAATGGAAACACTCTTACTCCTGGGACTCATGATCCTGTTGACAGGTGGGGCGATGCTT
TTCTTGATATCAGGCAAAGGGGTTGGAAAGACTTCAATAGGACTCATTTGTGTAGTTGCTTCCAGCGGCA
TGTTATGGATGGCTGATATCCCACTCCAATGGATCGCGTCGGCCATAGTTCTGGAGTTTTTTATGATGGT
GCTACTTATACCAGAACCAGAAAAGCAGAGAACTCCCCAAGACAATCAACTCGCATATGTCGTGATAGGC
ATACTTACATTGGCTGCAATAGTAGCAGCCAATGAAATGGGATTGTTGGAAACCACAAAGAGAGATTTAG
GGATGTCCAAAGAACCAGGTGTTGTTTCGCCAACCAGCTATTTGGATGTGGATTTGCACCCAGCATCAGC
CTGGACATTGTATGCTGTGGCCACAACAGTAATAACACCAATGTTGAGACATACCATAGAGAATTCCACA
GCAAATGTGTCCCTGGCAGCTATAGCCAACCAGGCAGTGGTCCTGATGGGTTTAGACAAAGGATGGCCGA
TATCGAAAATGGACTTAGGCGTGCCACTATTGGCACTGGGTTGCTATTCACAAGTGAACCCACTAACTCT
CACAGCGGCAGTACTCCTGCTAGTCACGCATTATGCTATTATAGGTCCAGGATTGCAGGCAAAAGCCACT
CGTGAAGCTCAAAAAAGGACGGCTGCTGGAATAATGAAGAATCCAACGGTGGATGGGATAATGACAATAG
ACCTAGATCCTGTAATATACGATTCAAAATTTGAAAAACAACTAGGACAAGTTATGCTCCTGGTTCTGTG
TGCAGTTCAACTTTTGTTAATGAGAACATCATGGGCATTTTGTGAAGCTCTAACCCTAGCCACAGGCCCA
ATAACAACACTCTGGGAAGGATCACCTGGGAAGTTCTGGAACACCACGATAGCTGTTTCCATGGCGAACA
TCTTTAGAGGGAGTTATTTAGCAGGAGCTGGGCTTGCTTTTTCTATCATGAAATCAGTTGGAACAGGAAA
GAGAGGAACAGGGTCACAAGGTGAAACTTTGGGAGAAAAGTGGAAAAAGAAATTGAATCAATTATCCCGG
AAAGAGTTTGACCTCTACAAGAAATCCGGAATCACTGAAGTGGATAGAACAGAAGCCAAAGAAGGGTTGA
AAAGAGGAGAAATAACACACCATGCCGTATCCAGAGGCAGCGCAAAACTTCAATGGTTCGTGGAGAGAAA
CATGGTCATTCCTGAAGGGAGAGTCATAGACTTGGGCTGTGGAAGAGGAGGCTGGTCATATTATTGTGCA
GGATTGAAAAAAGTTACAGAAGTGCGAGGGTACACAAAAGGCGGCCCAGGACATGAAGAACCAGTACCTA
TGTCTACGTATGGATGGAACATAGTCAAGCTGATGAGTGGAAAGGATGTGTTTTATCTTCCACCTGAAAA
GTGTGACACTCTATTGTGTGACATTGGAGAATCTTCACCAAGCCCAACAGTGGAAGAGAGCAGAACCATA
AGAGTCTTGAAAATGGTTGAACCATGGCTAAAAAATAACCAGTTTTGCATCAAAGTATTGAACCCTTACA
TGCCAACTGTGATTGAGCACCTAGAAAGACTACAAAGGAAACATGGAGGAATGCTTGTGAGAAATCCACT
TTCACGAAACTCCACGCACGAAATGTACTGGATATCTAATGGCACAGGCAACATCGTCTCTTCAGTGAAC
ATGGTATCCAGACTGCTACTGAACAGATTCACAATGACATATAGGAGACCCACCATAGAAAAAGATGTGG
ATTTAGGAGCGGGGACCCGACATGTCAACGCGGAACCAGAAACACCCAACATGGATGTCATTGGGGAAAG
AATAAGAAGGATCAAGGAGGAGCATAGTTCAACATGGCACTATGATGATGAAAATCCTTACAAAACGTGG
GCTTACCATGGATCTTATGAAGTTAAGGCCACAGGCTCAGCCTCCTCCATGATAAATGGAGTCGTGAAAC
TCCTCACGAAACCATGGGATGTGGTGCCCACGGTGACACAGATGGCAATGACGGACACAACCCCTTTTGG
CCAGCAAAGGGTTTTTAAAGAGAAAGTGGACACCAGGACACCCAAACCCATGCCAGGAACAAGAAAGGTC
ATGGAGATCACAGCGGAATGGCTTTGGAGAACCCTGGGAAGGAACAAAAGACCCAGATTATGCACAAGAG
AGGAGTTCACAAAAAAGGTCAGAACCAACGCAGCTATGGGCGCCGTATTCACAGAGGAGAACCAATGGGA
CAGTGCTAGAGCTGCCGTTGAAGATGAAGAATTCTGGAAACTCGTGGACAGAGAACGTGAACTCCACAAA
TTGGGCAAGTGTGGAAGCTGCGTTTATAACATGATGGGCAAGAGAGAGAAGAAACTTGGAGAGTTTGGCA
AAGCAAAAGGCAGTAGAGCCATATGGTACATGTGGTTGGGAGCCAGGTACCTTGAGTTCGAGGCACTCGG
ATTCTTAAATGAAGACCATTGGTTCTCGCGTGAAAACTCTTACAGTGGAGTAGAAGGGGAAGGACTGCAT
AAGCTGGGATACATCTTGAGAGATATTTCCAAGATACCCGGAGGAGCTATGTATGCTGATGATACAGCTG
GGTGGGACACAAGAATAACAGAAGATGACCTGCACAATGAGGAAAAAATCACACAGCAAATGGACCCTGA
ACACAGGCAGTTAGCAAACGCTATATTTAAGCTCACATACCAAAACAAAGTGGTCAAAGTTCAACGACCA
ACTCCAAAGGGCACGGTAATGGACATCATATCTAGGAAAGACCAAAGAGGCAGTGGACAGGTGGGAACTT
ATGGTCTGAATACATTCACCAACATGGAAGCCCAGTTGATCAGACAAATGGAAGGAGAAGGTGTGTTGTC
GAAGACAGACCTCGAGAACCCTCATCTGCTAGAGAAGAAAATTACACAATGGTTGGAAACCAAAGGAGTG
GAGAGGTTAAAAAGAATGGCCATCAGCGGGGATGATTGCGTGGTGAAACCAATCGACGACAGGTTCGCCA
ATGCCCTGCTTGCCCTGAATGACATGGGAAAAGTTAGGAAGGACATACCCCAATGGCAGCCATCGAAGGG
ATGGCATGATTGGCAACAAGTCCCTTTCTGCTCCCACCACTTTCATGAATTAATTATGAAAGATGGAAGA
AAGTTGGTAGTCCCCTGCAGACCTCAGGATGAATTAATAGGGAGAGCGAGAATCTCTCAGGGAGCAGGAT
GGAGCCTTAAAGAAACTGCATGCCTAGGGAAAGCCTACGCCCAAATGTGGGCTCTCATGTATTTTCACAG
AAGAGATCTTAGACTAGCATCCAACGCCATATGTTCAGCAGTACCAGTCCATTGGGTCCCCACAAGCAGA
ACGACGTGGTCCATCCATGCTCACCACCAGTGGATGACTACAGAAGACATGCTTACTGTTTGGAACAGGG
TGTGGATAGAGGACAATCCATGGATGGAAGACAAAACTCCAGTCACAACTTGGGAAGATGTTCCATATCT
AGGGAAGAGAGAAGACCAATGGTGCGGATCACTCATTGGTCTCACTTCCAGAGCAACCTGGGCCCAGAAC
ATACTTACCGCAATCCAACAGGTAAGAAGCCTTATAGGCAATGAAGAGTTTCTGGACTACATGCCTTCGA
TGAAGAGATTCAGGAAGGAGGAGGAGTCAGAGGGAGCCATTTGGTAAACGCAGGAAGTGGAAAAGAGGCA
AATTGTCAGGCCACTTTAAGCCACAGTACGGAAGAAGCTGTGCAGCCTGTGAGCCCCGTCCAAGGACGTT
AAAAGAAGAAGTCAGGCCCAAAAGCCACGGTTTGAGCAAACCGTGCTGCCTGTAGCTCCGTCGTGGGGAC
GTGAAACCTGGGAGGCTGCAAACTGTGGAAGCTGTACGCACGGTGTAGCAGACTAGCGGTTAGAGGAGAC
CCCTCCCATGACACAACGCAGCAGCGGGGCCCGAGCACTGAGGGAAGCTGTACCTCCTTGCAAAGGACTA
GAGGTTAGAGGAGACCCCCCGCAAATAAAAACAGCATATTGACGCTGGGAGAGACCAGAGATCCTGCTGT
CTCCTCAGCATCATTCCAGGCACAGAACGCCAGAAAATGGAATGGTGCTGTTGAATCAACAGGTTCT

>AY858038.2 Dengue virus 3 strain den3_88, complete genome
AGTTGTTAGTCTACGTGGACCGACAAGAACAGTTTCGACTCGGAAGCTTGCTTAACGTAGTACTGACAGT
TTTTTATTAGAGAGCAGATCTCTGATGAACAACCAACGGAAAAAGACGGGAAAACCGTCTATCAATATGC
TGAAACGCGTGAGAAACCGTGTGTCAACTGGATCACAGTTGGCGAAGAGATTCTCAAGAGGATTGCTGAA
CGGCCAAGGACCAATGAAATTGGTTATGGCGTTCATAGCTTTTCTCAGATTTCTAGCCATTCCACCGACA
GCGGGAATCTTGGCTAGATGGGGAACCTTCAAGAAGTCGGGGGCTATTAAGGTCCTGAGAGGCTTCAAGA
GGGAGATCTCAAATATGCTGAGCATTATCAACAGACGGAAAAAGACATCGCTCTGTCTCATGATGATGTT
ACCAGCAACACTTGCTTTCCATTTGACTTCACGAGATGGAGAGCCGCGCATGATTGTGGGGAAGAATGAA
AGAGGAAAATCCCTACTTTTTAAGACAGCCTCTGGGATCAACATGTGCACACTCATAGCCATGGATTTGG
GAGAGATGTGTGATGATACGGTCACTTACAAATGCCCCCTCATTACTGAAGTGGAGCCTGAAGACATTGA
CTGCTGGTGCAACCTCACATCGACGTGGGTGACTTACGGAACGTGCAACCAAGCTGGAGAGCATAGACGC
GATAAAAGATCGGTGGCGTTAGCTCCCCATGTCGGCATGGGACTGGACACACGTACTCAAACCTGGATGT
CGGCCGAAGGAGCTTGGAGACAAGTCGAGAAGGTAGAGACATGGGCCTTTAGGCACCCAGGGTTCACAAT
ACTAGCCCTATTTCTTGCCCATTACATAGGCACTTCCTTGACCCAAAAAGTGGTCATTTTCATACTGCTA
ATGCTGGTCACTCCATCCATGACAATGAGATGTGTGGGAGTAGGAAACAGAGATTTTGTGGAAGGCCTAT
CAGGAGCTACGTGGGTTGACGTGGTGCTCGAACACGGTGGGTGTGTGACTACCATGGCTAAGAACAAGCC
CACGCTGGATATAGAGCTCCAGAAGACTGAGGCCACCCAACTGGCGACCCTAAGGAAACTATGCATTGAG
GGAAAAATTACCAACGTAACAACCGACTCAAGGTGCCCCACCCAAGGGGAAGCGATTTTACCTGAGGAGC
AGGACCAGAACTACGTGTGTAAGCACACATACGTGGACAGAGGCTGGGGAAACGGTTGTGGTTTGTTTGG
CAAGGGAAGCTTGGTAACATGCGCGAAATTTCAATGTTTGGAATCAATAGAGGGAAAAGTGGTGCAGCAT
GAGAACCTCAAATACACCGTCATCATCACAGTGCACACAGGAGACCAACACCAGGTGGGAAATGAAACGC
AGGGAGTCACGGCTGAGATAACACCCCAGGCATCAACCGTCGAAGCCATCTTACCTGAATATGGAACCCT
CGGGCTAGAATGCTCACCACGGACAGGTTTGGATTTCAATGAAATGATTTTGTTGACAATGAAGAACAAA
GCATGGATGGTACATAGACAATGGTTTTTTGACCTACCTCTACCATGGACATCAGGGGCCACAACAGAAA
CACCAACCTGGAATAAGAAAGAGCTTCTTGTGACATTCAAAAACGCACACGCAAAAAAACAAGAAGTAGT
AGTCCTCGGATCGCAAGAGGGAGCAATGCACACAGCACTGACAGGAGCTACAGAGATCCAAACCTCAGGA
GGCACAAGTATTTTTGCGGGGCACTTAAAATGCAGACTCAAGATGGACAAATTGGAACTCAAGGGGATGA
GCTATGCAATGTGCTTAAATGCCTTTGTGTTGAAGAAAGAAGTCTCCGAAACACAACATGGGACAATACT
CATTAAGGTTGAGTACAAAGGGGAAGATGCACCTTGCAAGATTCCTTTCTCCACGGAGGATGGACAAGGG
AAAGCCCACAATGGCAGACTGATCACAGCTAACCCAGTGGTGACCAAGAAGGAAGAGCCTGTCAATATTG
AGGCAGAACCTCCTTTTGGGGAAAGTAACATAGTAATTGGAATTGGAGACAAAGCCTTGAAAATCAACTG
GTACAAGAAGGGAAGCTCGATTGGGAAGATGTTCGAGGCCACTGCCAGAGGTGCAAGGCGCATGGCCATC
TTGGGAGACACAGCCTGGGACTTTGGATCAGTAGGTGGTGTTTTAAATTCATTAGGGAAAATGGTGCACC
AAATATTTGGAAGTGCTTACACGGCCCTATTTAGTGGAGTCTCCTGGATAATGAAAATTGGAATAGGTGT
CCTTTTAACCTGGATAGGGTTGAATTCAAAAAACACTTCTATGTCATTTTCATGCATTGCGATAGGAATC
ATCACACTCTATCTGGGAGCCGTGGTGCAAGCTGACATGGGGTGTGTCATAAACTGGAAAGGCAAAGAAC
TCAAATGTGGAAGTGGAATTTTCGTCACTAATGAGGTCCACACCTGGACAGAGCAATACAAATTTCAAGC
AGACTCCCCTAAAAGACTGGCGACAGCCATCGCAGGCGCTTGGGAGAATGGAGTGTGCGGAATCAGGTCG
ACAACCAGAATGGAGAACCTCTTGTGGAAGCAAATAGCCAATGAACTGAACTACATATTATGGGAAAACA
ACATCAGATTAACGGTAGTTGTGGGTGATACAATTGGGGTCTTACAGCAAGGGAAAAGAACACTACCACC
ACAACCCATGGAGCTAAAATATTCATGGAAAACATGGGGAAAGGCGAAAATAGTGACAGCTAAAACACAA
AATTCCTCCTTCATAATAGATGGGCCAAACACACCAGAGTGGCCAAGTGCCTCAAGAGCATGGAATGTGT
GGGAGGTGGAAGATTATGGGTTCGGAGTCTTCACAACTAATATATGGTTGAAACTCCGAGAGATGTACAC
CCAACTATGTGACCACAGGCTAATGTCGGCAGCCGTTAAGGATGAGAGAGCCGTACACGCCGACATGGGC
TATTGGATAGAAAGCCAAAAGAATGGAAGTTGGAAGCTAGAAAAGGCATCCCTTATAGAGGTGAAAACCT
GCACATGGCCAAAATCACACACTCTCTGGAGCAATGGTGTGCTAGAGAGCGACATGATCATCCCAAAGAG
TCTGGCAGGTCCTATTTCGCAACACAACTACAGGCCCGGATACCACACCCAAACGGCAGGACCCTGGCAC
CTAGGAAAATTGGAGCTGGACTTCAATTATTGTGAAGGAACAACAGTTGTCATCACAGAAAATTGTGGGA
CAAGAGGCCCATCACTGAGGACAACAACAGTGTCAGGGAAGTTGATACACGAATGGTGTTGCCGCTCGTG
TACACTTCCTCCCCTGCGATACATGGGAGAAGACGGCTGCTGGTATGGCATGGAAATTAGACCCATTAAT
GAGAAAGAAGAGAACATGGTAAAGTCTTTAGTCTCAGCAGGGAGTGGAAAGGTGGATAACTTCACAATGG
GTGTCTTGTGTTTGGCAATCCTCTTTGAAGAGGTGATGAGAGGAAAATTCGGAAAAAAGCACATGATTGC
AGGGGTCCTCTTCACGTTTGTGCTCCTTCTCTCAGGGCAAATAACATGGAGAGACATGGCGCGTACACTC
ATAATGATTGGGTCCAACGCCTCTGACAGAATGGGAATGGGCGTCACTTACCTAGCATTGATTGCAACAT
TTAAAATTCAGCCATTTTTGGCTTTGGGATTCTTCCTGAGGAAACTAACATCTAGAGAAAATTTATTGTT
GGGAGTTGGGTTGGCCATGGCAACAACGTTACAACTGCCAGAGGACATTGAACAAATGGCGAATGGAATA
GCTTTGGGGCTCATGGCTCTTAAATTGGTAACACAATTTGAAACATACCAACTATGGACGGCATTAGTCT
CCCTAATGTGTTCAAACACAATTTTCACGTTGACTGTTGCCTGGAGAACAGCCACCCTGATTTTGGCCGG
AATTTCGCTTTTGCCAGTGTGCCAGTCTTCGAGCATGAGGAAAACAGATTGGCTCCCAATGACTGTGGCA
GCTATGGGAGTTCCACCCCTACCACTTTTTATCTTCAGTTTGAAAGACACGCTCAAAAGGAGAAGCTGGC
CACTGAATGAGGGGGTGATGGCCGTTGGACTTGTGAGCATTCTAGCAAGTTCTCTCCTTAGGAATGACGT
ACCCATGGCTGGACCATTAGTGGCTGGGGGCTTGCTGATAGCGTGCTACGTCATAACTGGCACGTCAGCA
GACCTCACTGTAGAAAAAGCAGCAGATGTGATATGGGAGGAAGAGGCTGAGCAAACAGGAGTGTCCCACA
ATTTAATGATCACAGTTGATGATGATGGAACAATGAGAATAAAAGATGATGAGACTGAGAACATCTTAAC
AGTGCTTTTGAAAACAGCATTACTAATAGTGTCAGGCATTTTTCCATACTCCATACCCGCAACACTGTTG
GTCTGGCACACTTGGCAAAAGCAAACCCAAAGATCCGGCGTCCTATGGGACGTACCCAGCCCCCCAGAGA
CACAGAAAGCAGAACTGGAAGAAGGGGTCTATAGGATCAAGCAGCAAGGAATTTTTGGGAAGACCCAAGT
GGGGGTTGGAGTACAAAAAGAAGGAGTTTTCCACACCATGTGGCACGTCACAAGAGGAGCAGTGTTGACA
CACAATGGGAAAAGACTGGAACCAAACTGGGCTAGCGTGAAAAAAGATCTGATCTCATACGGAGGAGGAT
GGAGACTGAGTGCACAATGGCAAAAAGGAGAAGAGGTGCAGGTTATTGCCGTAGAGCCTGGGAAGAACCC
AAAGAACTTTCAAACCATGCCAGGCATTTTCCAGACAACAACAGGGGAGATAGGAGCGATTGCACTGGAC
TTCAAGCCTGGAACTTCAGGATCTCCCATCATAAACAGAGAGGGAAAGGTAGTGGGACTGTATGGCAATG
GAGTGGTCACAAAGAATGGTGGCTATGTCAGTGGAATAGCTCAAACAAACGCAGAACCAGACGGACCGAC
ACCAGAGTTGGAAGAAGAGATGTTCAAAAAGCGAAATCTAACCATAATGGATCTCCATCCCGGGTCAGGA
AAGACGCGGAAATACCTTCCAGCTATTATTAGAGAGGCAATCAAGAGACGCTTAAGGACTCTAATTTTGG
CACCAACAAGGGTGGTTGCAGCTGAGATGGAAGAAGCATTGAAGGGGCTCCCAATAAGGTATCAAACAAC
TGCAACAAAATCTGAACACACAGGGAAAGAGATTGTTGATCTAATGTGTCACGCAACGTTCACAATGCGT
TTGCTGTCACCAGTTAGAGTTCCAAACTATAACTTGATAATAATGGATGAGGCTCATTTCACAGACCCAG
CCAGTATAGCGGCTAGAGGGTACATATCAACTCGTGTAGGAATGGGAGAGGCAGCCGCAATTTTCATGAC
AGCCACACCCCCTGGTACAGCTGATGCCTTTCCTCAGAGCAACGCTCCAATTCAAGATGAAGAAAGAGAC
ATACCAGAACGCTCATGGAATTCAGGCAATGACTGGATTACCGACTTTGCCGGGAAGACGGTGTGGTTTG
TCCCTAGCATCAAAGCTGGAAATGACATAGCAAACTGCTTGCGGAAAAATGGAAAAAAGGTCATTCAACT
TAGTAGGAAGACTTTTGACACAGAATATCAAAGGACTAAACTAAATGATTGGGACTTTGTGGTGACAACA
GACATTTCAGAAATGGGAGCCAATTTCAAAGCAGACAGAGTGATCGACCCAAGAAGATGTCTCAAGCCAG
TCATTTTGACAGACGGACCCGAGCGCGTGATTCTGGCGGGACCAATGCCAGTCACCGTAGCGAGTGCTGC
GCAAAGGAGAGGGAGAGTTGGCAGGAACCCACAAAAAGAAAATGACCAATACATATTCACGGGCCAGCCC
CTCAATAATGATGAAGACCACGCTCACTGGACAGAAGCAAAAATGCTGCTAGACAACATCAACACACCAG
AAGGGATCATACCAGCTCTCTTTGAACCAGAAAGGGAGAAGTCAGCCGCCATAGACGGCGAATACCGCCT
GAAAGGTGAATCCAGGAAGACCTTCGTGGAACTCATGAGGAGGGGTGACCTCCCAGTTTGGCTAGCCCAT
AAAGTAGCATCAGAAGGAATCAAATATACAGACAGAAAATGGTGTTTTGATGGAGAACGCAACAATCAAA
TTTTAGAGGAGAATATGGATGTGGAAATCTGGACAAAGGAAGGAGAAAAGAAAAAATTGAGGCCTAGGTG
GCTTGATGCCCGCACTTATTCAGATCCCTTAGCGCTCAAGGAATTCAAGGACTTTGCGGCTGGTAGAAAG
TCGATCGCCCTTGATCTTGTGACAGAAATAGGAAGAGTGCCTTCACACTTAGCCCACAGAACGAGAAACG
CTCTGGACAATCTGGTGATGTTGCACACGTCAGAACACGGTGGGAGGGCTTACAGGCATGCAGTGGAGGA
ATTACCAGAAACAATGGAAACACTCTTACTCCTGGGACTCATGATCCTGTTAACAGGTGGGGCAATGCTT
TTCTTGATATCAGGTAAGGGGATTGGAAAGACCTCAATAGGACTCATTTGCGTAGTTGCTTCCAGCGGTA
TGCTATGGATGGCTGATGTCCCACTCCAATGGATCGCGTCGGCCATAGTCCTGGAGTTTTTTATGATGGT
GCTACTTATACCAGAACCAGAAAAGCAGAGAACTCCCCAAGACAATCAACTTGCATATGTCGTGATAGGC
ATACTTACATTGGCTGCAATAGTAGCAGCCAATGAAATGGGATTGTTGGAAACCACAAAGAGAGATTTAG
GAATGTCCAAAGAACCAGGTGTTGTTTCTCCAACCAGCTATTTGGATGTGGATTTGCACCCAGCATCAGC
CTGGACATTGTACGCTGTGGCCACAACGGTAATAACACCAATGTTGAGACATACCATAGAGAATTCCACA
GCAAATGTGTCCCTGGCAGCTATAGCCAACCAGGCAGTGGTCCTGATGGGTTTGGACAAAGGATGGCCGA
TATCGAAAATGGACTTAGGCGTACCACTATTGGCACTGGGTTGCTATTCACAAGTGAACCCACTAACTCT
CACAGCGGCAGTACTCCTGCTAGTCACGCATTATGCTATTATAGGTCCAGGATTGCAGGCAAAAGCCACT
CGTGAAGCTCAAAAAAGGACAGCTGCTGGAATAATGAAGAATCCAACGGTGGATGGGATAATGACAATAG
ACCTAGATCCTGTAATATACGATTCAAAATTTGAAAAGCAACTAGGACAGGTTATGCTCCTGGTTCTGTG
TGCAGTTCAACTTTTGTTGATGAGAACATCATGGGCATTTTGCGAAGCTCTAACCCTAGCCACAGGACCA
ATAACAACACTCTGGGAAGGATCACCTGGGAAGTTCTGGAACACCACGATAGCTGTTTCCATGGCGAACA
TCTTTAGAGGGAGCTACTTAGCAGGAGCTGGGCTTGCTTTTTCCATCATGAAATCAGTTGGAACAGGAAA
GAGAGGAACAGGGTCACAAGGTGAAACCTTGGGGGAAAAGTGGAAAAAGAAATTGAATCAATTATCCCGG
AAAGAGTTTGACCTTTACAAGAAATCCGGAATCACTGAAGTGGATAGAACAGAAGCCAAAGAAGGGTTGA
AAAGAGGAGAAATAACACACCATGCCGTATCCAGAGGCAGCGCAAAACTTCAATGGTTCGTGGAGAGAAA
CATGGTCATCCCTGAAGGAAGAGTCATAGACCTGGGCTGTGGAAGAGGAGGCTGGTCATATTATTGTGCA
GGACTGAAAAAAGTTACAGAAGTGCGAGGATACACAAAAGGTGGCCCAGGACATGAAGAACCAGTACCTA
TGTCTACATACGGATGGAACATAGTCAAGCTAATGAGTGGAAAGGATGTGTTTTATCTTCCACCTGAAAA
GTGTGACACTCTATTGTGTGACATTGGAGAATCTTCACCAAGCCCAACAGTGGAAGAAAGCAGAACCATA
AGAGTCTTGAAGATGGTTGAACCATGGCTAAAAAATAACCAGTTTTGCATTAAAGTGTTGAACCCTTACA
TGCCAACTGTGATTGAGCACCTAGAAAGACTACAAAGGAAACATGGAGGAATGCTTGTGAGAAATCCACT
CTCACGAAACTCCACGCACGAAATGTACTGGATATCCAATGGCACAGGCAACATCGTCTCTTCAGTCAAC
ATGGTATCCAGACTGTTACTGAACAGATTCACAATGACACACAGGAGACCCACCATAGAGAAAGATGTGG
ATTTAGGAGCGGGGACCCGACATGTCAATGCGGAACCAGAAACACCCAACATGGATGTCATTGGGGAAAG
AATAAGAAGGATCAAGGAGGAGCATAGTTCAACATGGCACTATGATGATGAAAATCCTTATAAAACGTGG
GCTTACCATGGATCCTATGAAGTTAAGGCCACAGGCTCAGCCTCCTCCATGATAAATGGAGTCGTGAAAC
TCCTCACGAAACCATGGGATGTGGTGCCCACGGTGACACAGATGGCAATGACGGATACAACCCCTTTCGG
CCAGCAAAGGGTTTTTAAAGAGAAAGTGGACACCAGGACACCTAGACCCATGCCAGGAACAAGAAAGGTT
ATGGAGATTACAGCGGAATGGCTTTGGAGAACCCTGGGAAGGAATAAAAGACCCAGATTATGCACGAGAG
AGGAGTTCACAAAAAAGGTTAGAACCAACGCAGCTATGGGAGCCGTATTCACAGAGGAGAACCAATGGGA
CAGTGCTAGAGCTGCCGTTGAAGATGAAGAATTCTGGAAACTTGTGGACAGAGAACGTGAACTCCACAAA
CTGGGCAAGTGTGGAAGCTGCGTTTACAACATGATGGGCAAGAGAGAGAAGAAACTCGGAGAGTTTGGCA
AAGCAAAAGGCAGTAGAGCCATATGGTACATGTGGTTGGGAGCCAGGTACCTTGAGTTCGAGGCACTCGG
ATTCTTAAATGAAGACCATTGGTTCTCGCGTGAAAACTCTTACAGTGGAGTAGAAGGGGAAGGACTGCAT
AAGCTGGGATACATCTTGAGAGACATTTCCAAGATACCCGGAGGAGCCATGTATGCTGATGACACAGCTG
GTTGGGACACAAGAATAACAGAAGATGACCTGCACAATGAGGAAAAAATCACACAGCAGATGGACCCTGA
ACACAGGCAGTTAGCAAACGCTATATTTAAGCTCACATACCAAAACAAAGTGGTCAAAGTTCAACGACCA
ACTCCAAAGGGCACGGTAATGGACATCATATCTAGGAAAGACCAAAGAGGCAGTGGACAGGTGGGAACTT
ATGGCCTGAACACATTCACCAACATGGAAGCCCAGTTAATCAGACAAATGGAAGGAGAAGGTGTGTTGTC
GAAGGCAGACCTCGAGAACCCTCATCTGCTAGAGAAGAAAATTACACAATGGTTGGAAACTAAAGGAGTG
GAGAGGTTAAAAAGAATGGCCATCAGCGGGGATGATTGCGTGGTGAAACCAATCGATGACAGGTTCGCCA
ATGCCCTGCTTGCCCTGAATGACATGGGAAAAGTTAGGAAGGACATACCTCAATGGCAGCCATCGAAGGG
ATGGCATGATTGGCAACAGGTCCCTTTCTGCTCCCACCACTTTCATGAATTGATCATGAAAGATGGAAGA
AAGTTGGTAGTCCCCTGCAGACCTCAGGATGAATTAATAGGGAGAGCGAGAATCTCTCAAGGGGCAGGAT
GGAGCCTTAAAGAAACTGCATGCCTAGGGAAAGCCTACGCCCAAATGTGGGCTCTCATGTATTTTCACAG
AAGAGATCTTAGACTAGCATCCAATGCCATATGTTCAGCAGTACCAGTCCATTGGGTCCCCACAAGCAGG
ACGACGTGGTCCATTCATGCTCACCATCAGTGGATGACTACAGAGGACATGCTTACTGTTTGGAACAGGG
TGTGGATAGAGGATAATCCATGGATGGAAGACAAAACTCCAGTCACAACTTGGGAAGATGTTCCATATCT
AGGGAAGAGAGAAGACCAATGGTGCGGATCACTCATTGGTCTCACTTCCAGAGCAACCTGGGCCCAGAAC
ATACTTACCGCAATCCAACAGGTAAGAAGCCTTATAGGCAATGAAGAGTTTCTGGACTACATGCCCTCGA
TGAAGAGATTCAGGAAGGAGGAGGAGTCAGAGGGAGCCATTTGGTAAACGCAGGAAATGAAAAAGAGGCA
AACTGTCAGGCCACCTTAAGCCACAGTACGGAAGAAGCTGTGCAGCCTGTGAGCCCCGTCCAAGGACGTT
AAAAGAAGAAGTCAGGCCCAAAAGCCACGGTTTGAGCAAACCGTGCTGCCTGTAGCTCCGTCGTGGGGAC
GTAAAACCTGGGAGGCTGCAAACTGTGGAAGCTGTACGCACGGTGTAGCAGACTAGCGGTTAGAGGAGAC
CCCTCCCATGACACAACGCAGCAGCGGGGCCCGAGCACTGAGGGAAGCTGTACCTCCTTGCAAAGGACTA
GAGGTTAGAGGAGACCCCCCGCAAACAAAAACAGCATATTGACGCTGGGAGAGACCAGAGATCCTGCTGT
CTCCTCAGCATCATTCCAGGCACAGAACGCCAGAAAATGGAATGGTGCTGTTGAATCAACAGGTTCT

>AY858037.2 Dengue virus 3 strain BA51, complete genome
AGTTGTTAGTCTACGTGGACCGACAAGAACAGTTTCGACTCGGAAGCTTGCTTAACGTAGTACTGACAGT
TTTTTATTAGAGAGCAGATCTCTGATGAACAACCAACGGAAAAAGACGGGAAAACCGTCTATCAATATGC
TGAAACGCGTGAGAAACCGTGTGTCAACTGGATCACAGTTGGCGAAGAGATTCTCAAGAGGACTGCTGAA
TGGCCAAGGACCAATGAAATTGGTTATGGCGTTCATAGCTTTCCTCAGATTTCTAGCCATTCCACCGACA
GCGGGAATCTTGGCTAGATGGGGATCCTTCAAGAAGTCGGGGGCTGTTAAGGTTCTGAGAGGCTTCAAGA
AGGAGATCTCAAATATGCTGAGCATTATCAACAGACGGAAAAAGACATCGCTCTGTCTCATGATGATGTT
ACCAGTAACACTTGCTTTCCACTTGACTTCACGAGATGGAGAGCCGCGCATGATTGTGGGGAAGAATGAA
AGAGGAAAATCCTTACTTTTTAAGACAGCCTCTGGAATCAACATGTGCACACTCATAGCCATGGATTTGG
GAGAAATGTGTGATGACACGGTCACTTACAAATGCCCCCTCATTACTGAAGTGGAGCCTGAAGACATTGA
CTGCTGGTGCAACCTCACATCGACGTGGGTGACCTACGGAACGTGCAACCAAGCTGGAGAGCATAGACGC
GATAAGAGATCGGTGGCGTTAGCTCCTCATGTCGGCATGGGACTGGACACACGCGCCCAAACCTGGATGT
CGGCTGAAGGAGCTTGGAGACAAGTCGAGAAGGTAGAGACATGGGCCTTTAGGCACCCAGGGTTCACAAT
ACTAGCCCTATTTCTTGCCCATTACATAGGCACTTCCTTGACCCAGAAAGTGGTCATTTTCATACTACTA
ATGCTGGTCACCCCATCCATGACAATGAGATGTGTGGGAGTAGGAAACAGAGATTTCGTGGAAGGTCTAT
CAGGAGCTACGTGGGTTGACGTGGTGCTTGAACACGGTGGGTGTGTGACTACCATGGCTAAGAACAAGCC
CACGCTGGACATAGAGCTCCAGAAGACCGAGGCCACCCAACTGGCAACCCTAAGGAAACTATGTATTGAG
GGAAAAATCACCAACGTGACAACCGACTCAAGGTGCCCCACCCAAGGGGAAGCGATTCTACCTGAGGAGC
AGGACCAGAACTACGTGTGTAAGCACACATACGTGGACAGAGGCTGGGGAAACGGTTGTGGTTTGTTTGG
CAAGGGAAGCTTGGTAACATGCGCGAAATTTCAATGTTTGGAATCAATAGAGGGAAAAGTGGTTCAGCAT
GAGAACCTCAAATACACCGTCATCATCACAGTGCACACAGGAGACCAACACCAGGTGGGAAATGAAACGC
AGGGAGTCACGGCTGAAATAACACCCCAGGCATCAACCGTCGAAGCCATCTTACCTGAATATGGAACCCT
TGGGCTAGAATGCTCACCACGGACAGGTTTGGATTTCAATGAAATGATCTTGCTGACAATGAAGAACAAA
GCATGGATGGTGCATAGACAATGGTTTTTTGACCTACCTCTACCATGGACATCAGGGGCTACAACAGAAA
CACCAACCTGGAATAAGAAAGAGCTTCTTGTGACATTCAAAAACGCACACGCAAAAAAACAAGAAGTAGT
AGTCCTTGGATCGCAAGAGGGAGCAATGCACACAGCACTGACAGGAGCTACAGAGATCCAAACCTCAGGA
GGCACAAGCATTTTTGCGGGACACTTGAAATGCAGACTCAAGATGGACAAATTGGAACTCAAGGGGATGA
GCTATGCAATGTGCTCAAATGCCTTTGTGTTGAAGAAAGAAGTCTCTGAAACACAACATGGGACAATACT
CATTAAGGTCGAGTACAAAGGGGAAGACGCACCTTGCAAGATTCCTTTCTCCACGGAGGATGGACAAGGG
AAAGCCCACAATGGCAGACTGATCACAGCTAACCCAGTGGTGACCAAGAAGGAAGAGCCTGTCAATATTG
AGGCAGAACCCCCTTTTGGGGAAAGTAACATAATAATTGGAATTGGAGACAGAGCCTTGAAAATCAATTG
GTACAAGAAGGGGAGCTCGATTGGGAAGATGTTCGAGGCCACTGCCAGGGGTGCAAGGCGCATGGCCATC
TTGGGAGACACAGCCTGGGATTTTGGATCAGTAGGTGGTGTTTTAAATTCACTAGGGAAAATGGTGCACC
AAATATTTGGAAGTGCTTACACGGCCCTTTTTAGTGGAGTCTCCTGGATAATGAAAATTGGAATAGGTGT
CCTTTTAACTTGGATAGGGTTGAATTCAAAAAACACTTCTATGTCATTTTCATGCATTGTGATAGGAATC
ATCACACTCTATTTGGGAGCCGTGGTGCAAGCTGACATGGGGTGTGTCATAAATTGGAAAGGCAAAGAAC
TCAAATGTGGAAGTGGAATTTTCGTTACTAATGAGGTCCACACCTGGACAGAGCAATACAAATTTCAAGC
AGACTCCCCCAAAAGACTGGCGACAGCCATTGCAGGCGCCTGGGAGAATGGAGTATGCGGAATCAGGTCG
ACAACCAGAATGGAGAACCTCTTGTGGAAGCAAATAGCCAATGAACTAAACTACATATTATGGGAAAACA
ACATCAAATTAACGGTAGTTGTGGGTGACATAATTGGGGTCTTAGAGCAAGGGAAAAGAACACTAACACC
ACAACCCATGGAGCTAAAATATTCATGGAAAACATGGGGAAAAGCGAAAATAGTGACAGCTGAAACACAA
AATTCCTCCTTTATAATAGATGGGCCAAACACACCAGAGTGTCCAAATGCCTCAAGAGCATGGAATGTGT
GGGAGGTGGAAGATTACGGGTTCGGAGTCTTCACAACTAATATATGGCTGAAACTCCGAGAGATGTACAC
TCAACTATGTGACCACAGGCTAATGTCGGCAGCCGTTAAGGATGAGAGAGCCGTACACGCCGACATGGGC
TATTGGATAGAAAGCCAAAAGAATGGTAGTTGGAAGCTAGAAAAGGCATCTCTCATAGAGGTAAAAACCT
GCACATGGCCAAAATCACACACTCTCTGGAGCAATGGTGTGTTGGAGAGTGACATGATCATCCCAAAGAG
TCTGGCTGGTCCTATCTCGCAACACAACTACAGGCCTGGATACCACACCCAAACGGCAGGACCCTGGCAC
CTAGGAAAATTGGAGCTGGACTTCAACTATTGTGAAGGAACAACAGTTGTCATCACAGAAAATTGTGGGA
CAAGAGGCCCATCACTGAGGACAACAACAGTGTCAGGGAAATTGATACACGAATGGTGTTGCCGCTCATG
TACACTTCCTCCCCTGCGATATATGGGAGAAGATGGCTGCTGGTATGGCATGGAAATTAGACCCATTAAT
GAGAAAGAAGAGAACATGGTAAAGTCTTTAGTCTCAGCAGGGAGTGGAAAGGTGGATAACTTCACAATGG
GTGTCTTGTGTCTTGCAATCCTCTTCGAAGAGGTAATGAGAGGAAAATTCGGGAAAAAGCACATGATTGC
AGGGGTTCTCTTCACATTTGTGCTCCTTCTCTCAGGGCAAATAACATGGAGAGACATGGCGCGCACACTC
ATAATGATTGGATCCAACGCCTCTGACAGAATGGGAATGGGCGTCACTTACCTAGCATTGATTGCAACAT
TTAAAATTCAGCCATTTTTGGCTTTGGGATTCTTCCTGAGGAAACTGACATCTAGAGAAAATTTATTATT
GGGAGTTGGGTTGGCCATGGCAACAACGTTGCAACTGCCAGAGGACATTGAACAAATGGCGAATGGAATA
GCCTTGGGGCTCATGGCTCTTAAATTGATAACACAATTTGAAACATACCAACTATGGACGGCATTAGTCT
CCCTAATGTGTTCAAACACAATTTTCACGTTGACTGTTGCCTGGAGAACAGCCACCCTGATTTTGGCCGG
AATTTCGCTTTTTCCAGTGTGCCAGTCTTCGAGCATGAGGAAAACAGATTGGCTCCCAATGACTGTGGCA
GCTATGGGAGTTCCACCTTTACCACTTTTTATTTTCAGTTTGAAAGACACACTCAAAAGGAGAAGCTGGC
CACTGAATGAGGGGGTGATGGCCGTTGGACTTGTGAGTATTCTAGCAAGTTCTCTCCTTAGGAATGACGT
ACCCATGGCTGGACCATTAGTGGCTGGGGGCTTGCTGATAGCGTGCTACGTCATAACTGGCACGTCAGCA
GACCTCACTGTAGAAAAAGCAGCAGATGTGACGTGGGAGGAAGAGGCTGAGCAAACAGGAGTGTCCCACA
ATCTAATGATCACAGTTGATGATGATGGAACAATGAGAATAAAAGATGATGAGACTGAGAACATTTTAAC
AGTGCTTTTGAAAACAGCATTACTAATAGTGTCAGGCATTTTTCCATACTCCATACCTGCAACACTTCTG
GTTTGGCACACTTGGCAAAAGCAAACCCAAAGATCCGGCGTCCTGTGGGACGTACCCAGCCCCCCAGAGA
CACAGAAAGCAGAACTGGAGGAAGGGGTCTATAGGATCAAGCAGCAAGGAATTTTTGGAAAGACCCAAGT
GGGGGTTGGAGTACAAAAAGAAGGAGTTTTCCACACTATGTGGCACGTCACAAGAGGAGCAGTGTTGACA
TACAATGGAAAAAGATTGGAACCAAACTGGGCTAGCGTGAAAAAAGATCTGATTTCATACGGAGGAGGAT
GGAGACTAAGTGCACAATGGCAAAAAGGAGAAGAGGTGCAGGTTATTGCCGTAGAGCCTGGGAAGAACCC
AAAGAACTTTCAAACCATGCCAGGCATTTTCCAGACAACAACAGGGGAGATAGGAGCGATTGCACTGGAC
TTTAAGCCTGGAACTTCAGGATCTCCTATCATAAACAGAGAGGGAAAGGTAGTGGGACTATATGGCAATG
GAGTGGTTACAAAGAATGGTGGCTATGTCAGTGGAATAGCTCAAACAAACGCAGAACCAGACGGACCGAC
ACCAGAGTTGGAAGAAGAGATGTTCAAAAAGCGAAATCTAACCATAATGGATCTCCATCCCGGGTCAGGA
AAGACGCGGAAATACCTTCCAGCCATAGTTAGAGAGGCAATCAAGAGACGCTTAAGGACTCTAATTTTGG
CACCAACAAGGGTGGTTGCAGCTGAGATGGAAGAAGCATTGAAAGGGCTCCCAATAAGGTATCAAACAAC
CGCAACAAAATCTGAACACACAGGGAAAGAGATTGTTGATCTAATGTGCCACGCAACGTTCACAATGCGT
TTGCTGTCACCAGTCAGAGTTCCAAACTACAACTTGATAATAATGGATGAGGCTCATTTCACAGACCCAG
CCAGTATAGCGGCTAGAGGGTACATATCAACTCGTGTAGGAATGGGAGAGGCAGCCGCAATTTTCATGAC
GGCCACACCTCCTGGAACAGCTGATGCCTTTCCTCAGAGCAACGCTCCAATTCAAGATGAAGAAAGAGAC
ATACCAGAACGCTCATGGAATTCAGGCAATGATTGGATTACCGACTTTGCTGGAAAGACTGTGTGGTTTG
TCCCCAGCATCAAAGCTGGGAATGACATAGCAAACTGCTTGCGGAAAAATGGAAAAAAGGTCATTCAACT
TAGTAGGAAAACTTTTGACACAGAATATCAAAAGACTAAACTAAATGATTGGGACTTTGTGGTGACAACA
GACATTTCAGAAATGGGAGCCAATTTCAAAGCAGACAGAGTGATCGATCCAAGAAGATGTCTCAAGCCAG
TCATTTTAACGGACGGACCCGAGCGCGTGATCCTGGCGGGACCAATGCCAGTCACCGTAGCGAGTGCTGC
GCAAAGGAGAGGGAGAGTTGGCAGGAACCCACAAAAAGAAAATGACCAATACATATTCACGGGCCAGCCC
CTCAACAATGATGAAGACCACGCTCACTGGACAGAAGCGAAAATGCTGCTAGACAACATCAACACACCAG
AAGGAATCATACCAGCTCTCTTTGAACCAGAAAGGGAAAAGTCAGCCGCTATAGACGGCGAATACCGCCT
GAAAGGTGAGTCCAGGAAGACCTTCGTGGAACTCATGAGGAGGGGTGACCTCCCAGTTTGGCTAGCCCAT
AAAGTAGCATCAGAAGGAATCAAATACACAGACAGAAAATGGTGTTTTGATGGAGAGCGCAACAATCAAA
TTTTAGAGGAAAATATGGATGTGGAAATCTGGACAAAGGAAGGAGAAAAGAAAAAATTGAGGCCTAGGTG
GCTTGATGCCCGCACTTATTCAGATCCCTTAGCGCTCAAGGAATTCAAGGACTTTGCGGCTGGTAGAAAG
TCGATCGCCCTTGATCTTGTGACAGAAATAGGAAGAGTGCCTTCACATCTAGCCCACAGAACGAGAAACG
CTCTGGACAATCTGGTGATGTTGCACACGTCAGAACACGGTGGGAGGGCCTACAGGCATGCAGTGGAGGA
ATTACCAGAAACAATGGAAACACTCTTACTCCTGGGACTCATGATCCTGTTAACAGGTGGGGCGATGCTT
TTCTTGATATCAGGCAAAGGGGTTGGAAAGACTTCAATAGGACTCATTTGTGTAGTTGCTTCCAGCGGCA
TGTTATGGATGGCTGATATCCCACTCCAATGGATCGCGTCGGCCATAGTCCTGGAGTTTTTCATGATGGT
GCTACTTATACCAGAACCAGAAAAGCAGAGAACTCCCCAAGACAATCAACTCGCATATGTCGTGATAGGC
ATACTTACATTGGCTGCAATAGTAGCAGCCAATGAAATGGGATTGTTGGAAACCACAAAGAGAGATTTGG
GGATGTCCAAAGAACCAGGTGTTGTTTCGCCAACCAGCTATTTGGATGTGGATTTACACCCAGCATCAGC
CTGGACACTGTACGCTGTGGCCACAACAGTAATAACACCAATGTTGAGACATACCATAGAGAATTCCACA
GCAAATGTGTCCCTGGCAGCTATAGCCAACCAGGCAGTGGTCCTGATGGGTTTAGACAAAGGATGGCCGA
TATCGAAAATGGACTTAGGCGTGCCACTATTGGCACTGGGTTGCTATTCACAAGTGAACCCACTAACTCT
CACAGCGGCAGTACTCCTGCTAGTCACGCATTATGCTATTATAGGTCCAGGATTGCAGGCAAAAGCCACT
CGTGAAGCTCAAAAAAGGACGGCTGCTGGAATAATGAAGAATCCAACGGTGGATGGGATAATGACAATAG
ACCTAGATCCTGTAATATACGACTCAAAATTTGAAAAACAACTAGGACAAGTTATGCTCCTGGTTCTGTG
TGCAGTTCAACTTTTGTTAATGAGAACATCATGGGCATTTTGTGAAGCTCTAACCCTAGCCACAGGACCA
ATAACAACACTCTGGGAAGGATCACCTGGGAAGTTCTGGAACACCACGATAGCTGTTTCCATGGCGAACA
TCTTTAGAGGGAGCTATCTAGCAGGAGCTGGGCTTGCTTTTTCTATCATGAAGTCAGTTGGAACAGGAAA
GAGAGGAACAGGGTCACAAGGTGAAACTTTGGGAGAAAAGTGGAAAAAGAAATTGAATCAATTATCCCGG
AAAGAGTTTGACCTCTACAAGAAATCCGGAATCACTGAAGTGGATAGAACAGAAGCCAAAGAAGGGTTGA
AAAGAGGAGAAATAACACACCATGCCGTATCCAGAGGCAGCGCAAAACTTCAATGGTTCGTGGAGAGAAA
CATGGTCATTCCTGAAGGAAGAGTCATAGACTTGGGCTGTGGAAGAGGAGGCTGGTCATATTACTGTGCA
GGATTGAAAAAAGTTACGGAAGTGCGAGGATACACAAAAGGCGGCCCAGGACATGAAGAACCAGTACCTA
TGTCTACATATGGATGGAACATAGTCAAGCTGATGAGTGGAAAGGATGTGTTTTATCTCCCACCTGAAAA
GTGTGACACTCTATTGTGTGACATTGGAGAATCTTCACCAAGCCCAACAGTGGAAGAGAGCAGAACCATA
AGAGTCTTGAAAATGGTTGAACCATGGCTAAAAAATAACCAGTTTTGCATCAAAGTATTGAACCCTTACA
TGCCAACTGTGATTGAGCACCTAGAAAGACTACAAAGGAAACATGGAGGAATGCTTGTGAGAAATCCACT
CTCACGAAACTCCACGCACGAAATGTACTGGATATCTAATGGCACAGGCAACATCGTCTCTTCAGTCAAT
ATGGTATCCAGACTGCTACTGAACAGATTCACAATGACATATAGGAGACCCACCATAGAGAAAGATGTGG
ATTTAGGAGCGGGGACCCGACATGTCAATGCGGAACCAGAAACACCCAACATGGATGTCATTGGGGAAAG
AATAAGAAGAATCAAGGAGGAGCATAGTTCAACATGGCACTATGATGATGAAAATCCTTACAAAACGTGG
GCTTACCATGGATCTTATGAAGTTAAGGCCACAGGCTCAGCCTCCTCCATGATAAATGGAGTCGTGAAAC
TCCTTACGAAACCATGGGATGTGGTGCCCACGGTGACACAGATGGCAATGACGGACACAACCCCTTTTGG
CCAGCAAAGGGTTTTTAAAGAGAAAGTGGACACCAGGACACCCAAACCCATGCCAGGAACAAGAAAGGTT
ATGGAGATCACAGCGGAATGGCTTTGGAGAACCCTGGGAAGGAACAAAAGACCCAGATTATGCACGAGAG
AGGAGTTCACAAAAAAGGTCAGAACCAACGCAGCTATGGGCGCCGTATTCACGGAGGAGAACCAATGGGA
CAGCGCTAGAGCTGCCGTTGAAGATGAAGAATTCTGGAAACTCGTGGACAGAGAACGTGAACTCCACAAA
CTGGGCAAGTGTGGAAGCTGCGTTTATAACATGATGGGCAAGAGAGAGAAGAAACTTGGAGAGTTTGGCA
AAGCAAAAGGCAGTAGAGCCATATGGTACATGTGGTTGGGAGCCAGGTACCTTGAGTTCGAGGCACTCGG
ATTCTTAAATGAAGACCATTGGTTCTCGCGTGAAAACTCTTACAGTGGAGTAGAAGGGGAAGGACTGCAT
AAGCTGGGATATATCTTGAGAGATATTTCCAAGATACCTGGAGGAGCCATGTATGCTGATGACACAGCTG
GGTGGGATACAAGAATAACAGAAGATGACCTGCACAATGAGGAAAAAATCACACAGCAAATGGACCCTGA
ACACAGGCAGTTAGCAAACGCTATATTTAAGCTCACATACCAAAACAAAGTGGTCAAAGTGCAACGACCA
ACTCCAAAGGGCACGGTAATGGACATCATATCTAGGAAAGACCAAAGAGGCAGTGGACAGGTGGGAACTT
ATGGTTTGAATACATTCACCAACATGGAAGCCCAGTTGATCAGACAAATGGAAGGAGAAGGTGTGTTGTC
GAAGACAGACCTCGAGAACCCTCATCTGCTAGAGAAGAAAATCACACAATGGTTGGAAACTAAAGGAGTG
GAGAGGTTAAAAAGAATGGCCATCAGCGGGGATGATTGCGTGGTGAAACCAATTGACGACAGGTTCGCCA
ATGCCCTGCTTGCCCTAAATGACATGGGAAAAGTTAGGAAGGACATACCCCAATGGCAGCCATCGAAGGG
ATGGCATGATTGGCAACAGGTCCCTTTCTGCTCCCACCACTTTCATGAATTGATTATGAAAGATGGAAGA
AAGTTGGTAGTCCCCTGCAGACCTCAGGATGAATTGATAGGGAGAGCGAGAATCTCTCAGGGAGCAGGAT
GGAGCCTTAAAGAAACTGCATGCCTAGGGAAAGCCTACGCCCAAATGTGGGCTCTCATGTATTTTCACAG
AAGAGATCTTAGACTAGCATCCAACGCCATATGTTCAGCAGTACCAGTCCATTGGGTCCCCACAAGCAGA
ACGACGTGGTCCATCCATGCTCACCATCAGTGGATGACTACAGAAGACATGCTTACTGTTTGGAACAGGG
TGTGGATAGAGGACAATCCATGGATGGAAGACAAAACTCCAGTCACAACTTGGGAAGATGTTCCATATCT
AGGGAAGAGAGAGGACCAATGGTGCGGATCACTCATTGGTCTCACTTCCAGAGCAACCTGGGCTCAGAAC
ATACTTACCGCAATCCAACAGGTAAGAAGCCTTATAGGCAATGAAGAGTTTCTGGACTACATGCCTTCTA
TGAAGAGATTCAGGAAGGAGGAGGAGTCAGAGGGAGCCATTTGGTAAACGCAGGAAGTGAAAAAGAGGCA
AACTGTCAGGCCACTTTAAGCCACAGCACGGAAGAAGCTGTGCAGCCTGTGAGCCCCGTCCAAGGACGTT
AAAAGAAGAAGTCAGGCCCAAAAGCCACGGTTTGAGCAAACCGTGCTGCCTGTAGCTCCGTCGTGGGGAC
GTAAAACCTGGGAGGCTGCAAACTGTGGAAGCTGTACGCACAGTGTAGCAGACTAGTGGTTAGAGGAGAC
CCCTCCCATGACACAACGCAGCAGCGGGGCCCGAGCACTGAGGGAAGCTGTACCTCCTTGCAAAGGACTA
GAGGTTAGAGGAGACCCCCCGCAAATAAAAACAGCATATTGACGCTGGGAGAGACCAGAGATCCTGCTGT
CTCCTCAGCATCATTCCAGGCACAGAACGCCAGAAAATGGAATGGTGCTGTTGAATCAACAGGTTCT

>AY858036.2 Dengue virus 2 strain TB16i, complete genome
AGTTGTTAGTCTACGTGCACCGACAAAGACAGATTCTTCGAGGAAGCTAAGCTTAACGTAGTTCTAACAG
TTTTTTAATTAGAGAGCAGATCTCTGATGAATAACCAACGGAAAAAGGCGAGAAATACGCCTTTCAATAT
GCTGAAACGCGAGAGAAACCGCGTGTCAACTGTGCAGCAGCTGACAAAGAGATTCTCACTTGGAATGCTA
CAGGGACGAGGACCATTGAAACTGTTCATGGCCCTGGTGGCATTCCTTCGTTTCCTAACAATCCCGCCAA
CAGCAGGGATATTAAAAAGATGGGGAACAATCAAAAAATCAAAGGCTATCAATGTCTTGAGAGGGTTCAG
GAAAGAGATTGGAAGGATGCTGAACATCTTGAACAGGAGACGCAGAACTGCAGGTATAATCATTATGATG
ATTCCAACAGTGATGGCGTTCCATTTAACCACACGCAACGGAGAACCACACATGATCGTCAGTAGACAAG
AAAAAGGGAAAAGTCTTCTGTTTAAAACAGAGAACGGTGTGAACATGTGTACCCTCATGGCCATGGACCT
TGGTGAACTGTGTGAAGACACAATCACTTATAATTGTCCTCTTCTCAGGCAGAATGAACCAGAAGACATA
GACTGTTGGTGCAACTCTACGTCTACATGGGTAACTTATGGGACATGCACCGCCACAGGAGAACACAGAA
GGGAAAAAAGATCAGTGGCACTCGTTCCGCATGTGGGAATGGGACTGGAGACACGAACTGAAACATGGAT
GTCATCAGAAGGGGCCTGGAAACATGCGCAGAGAATTGAAACTTGGGTCTTGAGACATCCAGGCTTCACC
ATAATGGCAGCAATCCTGGCATACACCATAGGAACGACATATTTCCAAAGAGTCCTGATTTTCATCTTAC
TGACAGCTGTCGCTCCTTCAATGACAATGCGTTGTATAGGAATATCAAATAGAGACTTTGTGGAAGGGGT
TTCAGGAGGAAGCTGGGTTGACATAGTCTTGGAACATGGAAGCTGTGTGACAACGATGGCGAAAAATAAA
CCAACATTGGATTTTGAACTGATAAAGACAGAAGCCAAACATCCCGCCACTCTAAGGAAGTATTGTATAG
AGGCAAAGCTGACCAACACAACAACAGCATCTCGCTGCCCAACACAAGGAGAACCTAGCCTAAATGAAGA
ACAGGACAAAAGATTTGTCTGCAAACACTCCATGGTAGACAGAGGATGGGGAAATGGATGCGGATTATTT
GGAAAAGGAGGTATCGTGACCTGTGCAATGTTCACATGCAAAAAGAACATGGAAGGAAAAATCGTGCAAC
CAGAAAACTTGGAGTACACCATTGTGATAACACCTCACTCAGGGGAAGAGAATGCAGTCGGAAATGACAC
AGGAAAACACGGCAAGGAAATTAAAGTAACACCACAAAGTTCCATCACAGAAGCAGAACTAACAGGCTAT
GGCACTGTCACGATGGAATGCTCTCCGAGAACGGGCCTCGACTTCAATGAGATGGTGTTGCTGCAAATGG
AAAACAAGGCTTGGCTGGTGCACAGGCAATGGTTCTTAGACCTGCCGTTACCATGGCTGCCCGGAGCAGA
CACACAAGGATCAAATTGGATACAGAAGGAGACATTGGTCACTTTTAAAAATCCCCATGCAAAGAAACAG
GATGTTGTTGTTTTAGGATCCCAAGAAGGGGCTATGCACACAGCACTCACAGGGGCCACGGAAATCCAGA
TGTCATCAGGAAACTTACTGTTCACAGGACATCTTAAATGCAGGCTGAGAATGGACAAACTACAGCTCAA
AGGAATGTCATATTCCATGTGTACAGGAAAGTTCAAAGTTGTGAAGGAAATAGCAGAAACACAACATGGA
ACAATAGTCATCAGAGTACAATATGAAGGGGACGGTTCTCCATGCAAGATCCCTTTTGAAATAATGGATT
TGGAAAAAAGACATGTCTTAGGTCGCTTGATCACAGTCAACCCAATTGTCACAGAAAAAGACAGCCCAGT
CAACATAGAAGCAGAACCTCCATTCGGAGACAGCTACATCATTATAGGAGTAGAGCCGGGACAACTGAAG
CTCAGCTGGTTTAAGAAAGGAAGTTCTATTGGCCAAATGTTTGAGACAACAATGAGAGGAGCGAAGAGAA
TGGCCATTTTAGGTGACACAGCTTGGGATTTTGGATCCCTGGGAGGAGTGTTTACATCTATAGGAAAGGC
CCTCCACCAAGTCTTTGGAGCAATCTATGGGGCTGCCTTCAGTGGGGTTTCATGGACTATGAAAATCCTC
ATAGGAGTCGTCATCACATGGATAGGAATGAATTCACGCAGCACCTCACTGTCTGTGTCACTAGTATTAG
TGGGAGTAGTGACATTGTATTTGGGAGTTATGGTGCAGGCCGATAGTGGTTGCGTTGTGAGTTGGAAAAA
CAAAGAACTGAAATGTGGCAGTGGGATTTTTGTCACAGACAACGTGCACACGTGGACAGAACAATACAAA
TTCCAGCCAGAATCCCCTTCAAAACTGGCTTCAGCTATCCAGAAGGCCCATGAAGAGGGCATTTGTGGAA
TCCGCTCAGTAACAAGACTGGAGAATCTGATGTGGAAACAAATAACACCAGAACTGAATCACATTCTATC
AGAAAATGAGGTAAAGTTGACTATCATGACAGGAGACATTAAAGGAATCATGCAGGCAGGAAAACGATCC
CTGCGGCCTCAACCCACTGAGCTGAAGTACTCGTGGAAAACATGGGGCAAAGCGAAAATGCTCTCCACAG
AGCTTCATAACCACACCTTTCTCATTGATGGCCCCGAAACAGCAGAATGTCCCAACACAAACAGAGCTTG
GAACTCACTAGAAGTTGAAGACTATGGCTTTGGAGTATTCACCACCAACATATGGCTGAAATTGAAAGAA
AGGCAGGATGTATTTTGTGACTCAAAACTCATGTCAGCAGCCATAAAAGACAACAGAGCCGTCCACGCCG
ATATGGGTTATTGGATAGAAAGCGCACTCAATGACACATGGAAGATTGAGAAAGCCTCTTTTATTGAAGT
TAAAAGCTGCCACTGGCCAAAGTCACACACTCTCTGGAGTAATGGAGTGCTAGAAAGTGAGATGATAATT
CCAAAGAATTTTGCAGGACCAGTGTCACAACACAATTACAGACCAGGCTATCATACACAAACGGCAGGAC
CATGGCATCTAGGCAGGCTTGAGATGGACTTTGATTTCTGCGAAGGAACCACAGTGGTGGTGACTGAGGA
CTGTGGAAATAGAGGACCCTCTTTAAGAACAACTACTGCTTCTGGAAAACTCATAACAGAATGGTGCTGC
CGATCTTGCACATTACCACCGCTAAGGTACAGAGGTGAGGATGGATGTTGGTATGGAATGGAAATCAGAC
CATTGAAAGAGAAAGAAGAGAACTTGGTCAACTCTTTGGTCACAGCCGGACATGGACAGATTGACAACTT
CTCACTAGGAGTCTTGGGAATGGCATTGTTCCTGGAAGAGATGCTCAGGACCCGAGTGGGAACGAAACAT
GCAATATTACTAGTTGCAGTCTCTTTCGTGACATTGATCACAGGGAACATGTCCTTTCGAGATTTGGGGA
GAGTGATGGTCATGGTGGGCGCTACTATGACGGATGACATAGGCATGGGCGTGACTTATCTTGCCCTATT
AGCAGCCTTCAAAGTCAGACCGACTTTTGCAGCTGGACTACTCTTAAGGAAGCTGACCTCCAAGGAATTG
ATGATGACCACCATAGGAATTGTACTCCTCTCTCAGAGCACCATACCAGAGACTATACTTGAACTGACTG
ACGCGTTGGCTTTAGGGATGATGGTTCTCAAAATAGTAAGAAACATGGAAAAGTATCAACTAGCAGTGAC
CATCATGGCTATCTTGTGCGTCCCAAATGCAGTGATATTACAAAACGCATGGAAAGTGAGCTGCACAACA
CTGGCAGTGGTGTCCGTTTCCCCACTGCTTTTAACATCCTCACAGCAGAAAGCGGATTGGATACCACTGG
CGTTGACGATCAAAGGCCTCAATCCAACAGCCATTTTCTTAACAACCCTCGCAAGAACTAGCAAGAAAAG
GAGCTGGCCACTAAATGAGGCTATTATGGCAGTCGGGATGGTGAGCATTTTAGCCAGTTCTCTCTTAAAA
AATGATATTCCCATGACAGGACCATTAGTGGCTGGAGGGCTTCTCACTGTGTGTTACGTGCTCACTGGAA
GATCGGCTGATTTGGAACTGGAGAGAGCTGCTGACGTAAGATGGGAAGAACAGGCAGAGATATCAGGAAG
CAGTCCAATTCTGTCGATAACAATATCGGAAGATGGTAGCATGTCGATAAAAAATGAAGAAGAAGAACAA
ACACTGACCATACTTATTAGAACAGGACTGCTGGTGATATCAGGACTTTTTCCCGTGTCAATACCAATCA
CGGCAGCTGCATGGTACCTGTGGGAAGTGAAAAAACAACGAGCCGGAGTGCTGTGGGATGTCCCTTCACC
TCCACCTGTGGGAAAAGCCGAACTGGAAGATGGAGCCTATAGAATCAAGCAGAAAGGGATTCTAGGATAC
TCGCAGATCGGAGCTGGAGTTTACAAAGAAGGAACATTCCACACAATGTGGCATGTCACACGTGGTGCTG
TTCTAATGCATAAAGGGAAGAGAATTGAACCATCATGGGCGGACGTCAAGAAAGACCTAATATCGTATGG
AGGAGGCTGGAAGCTAGAAGGAGAATGGAAGGAAGGAGAAGAAGTCCAGGTCCTGGCATTAGAGCCTGGA
AAGAATCCAAGAGCCGTCCAAACAAAACCCGGTCTTTTTAAAACTAACACTGGAACCATAGGCGCCGTAT
CTCTGGACTTTTCTCCTGGAACGTCAGGATCTCCAATTGTCGACAAAAAAGGAAAAGTTGTGGGCCTTTA
TGGCAACGGTGTCGTCACAAGGAGCGGAACATATGTGAGCGCCATAGCCCAGACTGAAAAAAGCATCGAA
GACAATCCAGAGATTGAAGATGACATCTTTCGAAAGAAAAGATTGACCATCATGGACCTCCACCCAGGAG
CAGGAAAAACAAAGAGATACCTTCCAGCAATAGTCAGAGAAGCCATAAAACGAGGCTTGAGAACACTAAT
CCTGGCCCCCACTAGAGTTGTGGCGGCTGAAATGGAAGAAGCTCTCAGAGGACTTCCAATAAGATACCAA
ACCCCAGCTATCAGAGCTGAGCACACTGGACGGGAGATTGTGGATCTAATGTGTCACGCCACATTTACCA
TGAGGCTACTATCACCAATTAGAGTGCCAAATTACAACCTGATTATCATGGATGAAGCCCATTTCACAGA
CCCAGCAAGCATAGCAGCTAGAGGATACATTTCAACTCGAGTAGAGATGGGTGAAGCAGCTGGGATTTTC
ATGACAGCTACCCCTCCTGGAAGCAGAGACCCATTTCCTCAGAGCAACGCACCAATCATGGATGAAGAAA
GGGAAATCCCTGAGCGTTCGTGGAACTCTGGACATGAGTGGGTTACGGATTTTAAAGGGAAGACTGTTTG
GTTTGTTCCAAGTATAAAAGCAGGAAATGATATAGCAGCTTGCCTGAGAAAGAATGGAAAGAAAGTGATA
CAACTCAGCAGGAAGACCTTTGACTCTGAATATATCAAGACTAGGACCAATGATTGGGACTTTGTGGTCA
CGACAGACATTTCAGAAATGGGTGCCAACTTCAAGGCTGAGAGGGTTATAGACCCCAGACGCTGCATGAA
ACCAGTCATACTAACAGACGGTGAAGAACGGGTGATCTTGGCAGGACCCATGCCAGTGACCCACTCTAGT
GCAGCACAAAGAAGAGGGAGAGTTGGAAGAAATCCAAAAAATGAAAATGACCAGTACATATACATGGGGG
AACCTCTGGAAAATGATGAAGACTGTGCACACTGGAAAGAAGCTAAGATGCTTCTAGATAACATCAACAC
GCCTGAAGGAATCATTCCCAGCATGTTCGAACCAGAGCGTGAAAAGGTGGACGCCATTGATGGTGAATAC
CGCTTGAGAGGAGAAGCGAGGAAAACATTTGTGGACCTAATGAGAAGAGGAGACCTACCAGTCTGGCTAG
CCTACAGAGTGGCAGCTGAAGGTATTAACTACGCAGACAGAAGGTGGTGCTTTGATGGAGTCAAGAACAA
CCAAATCCTGGAAGAAAATGTGGAAGTGGAAATTTGGACAAAAGAAGGAGAAAGGAAGAAATTAAAACCC
AGATGGTTGGATGCTAGGATCTACTCTGACCCACTAGCGCTCAAAGAATTCAAGGAATTCGCAGCTGGAA
GAAAATCCCTGACCTTGAATCTAATCACCGAGATGGGTAGGCTCCCAACCTTCATGACCCAGAAAGCAAG
GAATGCATTGGACAACTTAGCAGTCCTGCATACGGCTGAAACAGGCGGAAGGGCGTACAATCATGCTCTT
AGTGAACTGCCGGAGACTCTGGAGACATTGCTTTTACTGACACTTTTGGCCACAGTCACGGGCGGAATCT
TCCTGTTCTTGATGAGCGGAAAAGGTATAGGGAAGATGACCCTGGGAATGTGCTGCATAATCACGGCCAG
TATTCTCCTATGGTATGCACAAATACAGCCACACTGGATAGCAGCTTCAATAATACTGGAGTTTTTTCTC
ATAGTCTTGCTCATTCCAGAACCAGAAAAGCAGAGAACACCCCAAGATAACCAATTAACTTATGTTGTCA
TAGCCATCCTCACAGTGGTGGCCGCAACCATGGCAAATGAGATGGGTTTCCTAGAAAAAACAAAGAAAGA
TTTCGGATTGGGAAGCATTACAACCCAGCAACCTGAGAGCAACATCCTGGACATAGATCTACGTCCTGCA
TCAGCTTGGACTCTATATGCCGTGGCAACAACTTTCATCACACCAATGTTGAGACACAGCATTGAAAATT
CCTCAGTGAATGTGTCTCTAACAGCCATTGCCAACCAGGCCACAGTGTTAATGGGCCTTGGGAAAGGATG
GCCATTGTCAAAAATGGACATCGGAGTTCCCCTTCTCGCTATCGGATGCTATTCACAAGTCAACCCCATA
ACTCTCACAGCAGCCCTTCTCTTATTGGTAGCACATTATGCTATCATAGGGCCAGGACTCCAGGCGAAAG
CAACTAGAGAGGCTCAGAAAAGAGCAGCAGCGGGCATCATGAAAAACCCAACTGTGGATGGAATAACAGT
GATTGACCTAGATCCAATACCCTATGATCCAAAGTTTGAAAAGCAGTTGGGACAAGTAATGCTCTTAGTC
CTCTGCGTGACTCAAGTACTGATGATGAGGACTACATGGGCTTTATGTGAAGCTCTAACCTTAGCGACCG
GGCCCATCTCTACACTGTGGGAAGGAAATCCAGGGAGATTTTGGAATACAACTATTGCAGTGTCAATGGC
TAACATTTTTAGAGGGAGTTACCTGGCCGGAGCCGGACTTCTCTTTTCTATCATGAAGAACACGGCCAAC
ACAAGAAGGGGAACTGGCAACACAGGAGAGACGCTCGGAGAGAAATGGAAAAACCGGTTGAATGCATTGG
GGAAGAGTGAATTCCAGATCTATAAGAAAAGTGGAATCCAGGAAGTGGATAGAACCTTAGCAAAAGAAGG
CATCAAAAGAGGAGAGACGGACCATCACGCTGTGTCGCGAGGCTCGGCGAAACTGAGATGGTTCGTCGAG
AGAAACCTGGTCACACCAGAAGGGAAAGTAGTGGACCTTGGCTGCGGCAGGGGGGGCTGGTCATACTATT
GTGGGGGACTAAAGAATGTAAAAGAAGTCAAAGGCCTAACAAAAGGAGGACCAGGACACGAAGAGCCCAT
TCCCATGTCAACATATGGTTGGAATCTGGTGCGTCTTCAAAGTGGAGTTGATGTCTTTTTTACTCCGCCA
GAAAAGTGTGACACATTGCTGTGTGACATAGGGGAGTCGTCACCAAACCCCACGGTTGAGGCAGGACGAA
CACTCAGAGTTCTAAACTTAGTGGAAAACTGGCTGAACAACAACACCCAATTTTGCATAAAGGTTCTCAA
CCCATATATGCCTTCAGTTATAGAAAAAATGGAAGCGCTACAAAGGAAATACGGAGGAGCTTTGGTGAGG
AATCCACTCTCACGAAATTCCACACACGAGATGTACTGGGTATCCAATGCTTCCGGGAACATAGTGTCAT
CAGTGAACATGATTTCAAGAATGTTGATTAACAGATTCACAATGAGACATAAGAAGGCCACATACGAGCC
AGACGTTGATCTCGGAAGTGGAACCCGCAACATCGGAATTGAAAGTGAGACACCAAATTTAGACATAATT
GGAAAAAGAATAGAAAAAATAAAACAAGAGCATGAAACATCATGGCACTATGACCAAGACCACCCATACA
AAACGTGGGCCTACCATGGCAGCTATGAAACAAAACAGACTGGATCAGCATCATCCATGGTGAACGGAGT
GGTTAGGCTGCTAACAAAACCTTGGGACGTCATCCCTATGGTGACACAGATGGCAATGACAGACACGACT
CCATTTGGACAACAGCGCGTTTTCAAAGAGAAAGTGGACACGAGAACCCAAGAACCGAAAGAAGGTACGA
AAAAACTAATGAAAATCACGGCAGAATGGCTCTGGAAAGAACTAGGAAAGAAAAAGACACCTAGGATGTG
CACCAGAGAAGAATTCACAAGAAAGGTGAGAAGCAATGCAGCCTTAGGTGCCATATTTACTGATGAGAAC
AAGTGGAAGTCGGCACGTGAGGCTGTTGAAGACAGTGAATTTTGGGAATTGGTTGACAAGGAAAGGAATC
TCCATCTTGAAGGAAAGTGTGAGACATGTGTGTATAACATGATGGGAAAGAGAGAGAAGAAGTTAGGGGA
GTTCGGCAAAGCAAAAGGCAGCAGAGCCATATGGTACATGTGGCTTGGAGCACGCTTCTTAGAGTTTGAA
GCCCTAGGATTTTTGAATGAAGATCACTGGTTTTCCAGAGAGAACTCCCTGAGTGGAGTGGAAGGAGAAG
GGCTGCACAAACTAGGCTACATTTTAAGAGACGTGAGTAAGAAAGAAGGAGGAGCAATGTACGCCGATGA
CACTGCAGGATGGGACACAAGAATCACACTAGAGGACTTAAAAAATGAAGAAATGGTGACAAACCACATG
GAAGGAGAACATAAGAAACTTGCTGAAGCCATTTTCAGATTAACGTACCAAAACAAGGTGGTGCGTGTGC
AAAGACCGACACCAAGAGGCACAGTAATGGACATTATATCGAGAAGAGACCAAAGAGGTAGTGGACAAGT
TGTCACCTACGGCCTCAATACTTTCACCAACATGGAAGCCCAACTGATCAGACAGATGGAGGGAGAAGGA
GTCTTCAAAAGCATCCAGCACCTGACAGTTACAGAAGAAATTGCAGTGAAAAACTGGTTAGTAAGAGTGG
GGCGTGAGAGGTTATCAAGAATGGCCATCAGTGGAGATGATTGTGTTGTGAAACCCTTAGATGACAGGTT
TGCAAGCGCTCTAACAGCTCTAAATGACATGGGAAAGGTTAGGAAAGACATACAACAATGGGAACCTTCT
AGAGGATGGAACGATTGGACACAAGTGCCCTTTTGTTCACACCATTTCCATGAGTTAATCATGAAGGACG
GTCGTGTACTTGTAGTTCCATGTAGAAACCAAGATGAACTGATTGGTAGGGCCCGAATTTCCCAGGGAGC
CGGGTGGTCCTTGCGGGAAACAGCCTGTTTGGGGAAGTCTTACGCCCAAATGTGGAGCCTGATGTACTTC
CACAGACGTGACCTTAGGCTGGCGGCAAATGCCATTTGCTCGGCAGTCCCATCACATTGGGTTCCAACAA
GTCGAACAACCTGGTCCATACACGCCACACATGAGTGGATGACAACAGAAGACATGCTGACAGTCTGGAA
CAGGGTGTGGATTCAAGAAAATCCATGGATGGAAGACAAAACTCCAGTAGAATCATGGGAGGAAATCCCA
TATTTGGGGAAAAGAGAAGACCAATGGTGCGGCTCATTGATTGGGCTAACAAGCAGGGCCACCTGGGCAA
AGAACATCCAAACAGCAATAAATCAAGTTAGATCCCTAATAGGCAATGAGGAATACACAGACTACATGCC
ATCCATGAAAAGATTCAGAAGAGAAGAGGAAGAGGCAGGAGTCTTGTGGTAGAAAGCAGGAACATCATGA
GACAAAGTCAGAAGTCAGGTCGGATTAAGCCATAGTACGGAAAAAACTATGCTACCTGTGAGCCCCGTCC
AAGGACGTTAAAAGAAGTCAGGCCACTACAAGTGCCATAGCTTGAGTAAACTATGCAGCCTGTAGCTCCA
CCTGAGAAGGTGTAAAAAATCTGGGAGGCCACAAACCATGGAAGCTGTACGCATGGCGTAGTGGACTAGC
GGTTAGAGGAGACCCCTCCCTTACAAATCGCAGCAACAATGGGGGCCCAAGGTGAGATGAAGCTGTAGTC
TCACTGAAAGGACTAGAGGTTAGAGGAGACCCCCCCGAAACGAAAAACAGCATATTGACGCTGGGAAAGA
CCAGAGATCCTGCTGTCTCCTCAGCATCATTCCAGGCACAGAACGCCAGAAAATGGAATGGTGCTGTTGA
ATCAACAGGTTCT

>AY858035.2 Dengue virus 2 strain BA05i, complete genome
AGTTGTTAGTCTACGTGGACCGACAAAGACAGATTCTTTGAGGAAGCTAAGCTTAACGTAGTTCTAACAG
TTTTTTAATTAGAGAGCAGATCTCTGATGAATAACCAACGGAAAAAGGCGAGAAATACGCCTTTCAATAT
GCTGAAACGCGAGAGAAACCGCGTGTCAACTGTGCAGCAGCTGACAAAGAGATTCTCACTTGGAATGCTA
CAGGGACGAGGACCATTGAAACTGTTCATGGCCCTGGTGGCATTCCTTCGTTTCCTAACAATCCCGCCAA
CAGCAGGGATATTAAAAAGATGGGGAACAATCAAAAAATCAAAGGCTATCAATGTCTTGAGAGGGTTCAG
GAAAGAGATTGGAAGGATGCTGAACATCTTGAACAGGAGACGCAGAACAGCAGGTATAATTATTATGATG
ATTCCAACAGTGATGGCGTTCCATTTAACCACACGCAACGGAGAACCACACATGATCGTCAGTAGACAAG
AGAAGGGGAAAAGTCTTCTGTTTAAAACAGAGAACGGTGTGAACATGTGTACCCTCATGGCCATGGACCT
TGGTGAACTGTGTGAAGACACAATCACTTATAATTGTCCTCTTCTCAGGCAGAATGAACCAGAAGACATA
GACTGTTGGTGCAACTCTACGTCTACATGGGTAACTTATGGGACATGCACCGCCACAGGAGAACACAGAA
GGGAAAAAAGATCAGTGGCACTCGTTCCACATGTGGGAATGGGACTGGAGACACGAACTGAAACATGGAT
GTCATCAGAAGGGGCCTGGAAACATGCCCAGAGAATTGAAACTTGGGTCTTGAGACATCCAGGCTTCACT
ATAATGGCAGCAATCCTGGCTTACACCATAGGAACGACATATTTCCAAAGAGTCCTGATCTTCATCTTAC
TGACAGCTGTCGCTCCCTCAATGACAATGCGTTGTATAGGAATATCAAATAGAGACTTTGTGGAAGGGGT
TTCAGGAGGAAGCTGGGTTGACATAGTCTTGGAACATGGAAGCTGTGTGACGACGATGGCGAAAAATAAA
CCAACATTGGATTTTGAACTGATAAAAACAGAAGCCAAACACCCCGCCACTCTAAGGAAGTATTGTATAG
AGGCAAAGCTGACCAACACAACAACAGCATCTCGCTGCCCAACACAAGGAGAACCTAGCCTAAATGAAGA
ACAGGACAAAAGATTTGTCTGCAAACACTCCATGGTAGACAGAGGATGGGGAAATGGATGCGGATTATTT
GGAAAGGGAGGTATCGTGACCTGTGCAATGTTCACATGCAAAAAGAACATGGAAGGAAAAATCGTGCAAC
CAGAAAACTTGGAATACACCATTGTGATAACACCTCACTCAGGGGAAGAGAATGCAGTCGGAAATGACAC
AGGAAAACACGGCAAGGAAATTAAAGTAACACCACAGAGTTCCATCACAGAAGCAGAACTAACAGGCTAT
GGCACTGTTACGATGGAATGCTCTCCGAGAACGGGCCTCGACTTCAATGAGATGGTGTTGCTGCAAATGG
AAAACAAGGCTTGGCTGGTGCACAGGCAATGGTTCTTAGACCTGCCGTTACCATGGCTGCCCGGAGCAGA
CACACAAGGATCAAATTGGATACAGAAGGAGACATTGGTCACTTTCAAAAATCCCCATGCAAAGAAACAG
GATGTTGTCGTTTTAGGATCCCAAGAAGGGGCTATGCACACAGCACTCACAGGGGCCACGGAAATCCAGA
TGTCATCAGGAAACTTACTGTTCACAGGACATCTTAAGTGCAGGCTGAGAATGGACAAACTACAGCTCAA
AGGAATGTCATATTCCATGTGTACAGGAAAGTTTAAAGTTGTGAAGGAAATAGCAGAAACACAACATGGA
ACAATAGTTATCAGAGTACAATATGAAGGGGACGGTTCTCCGTGCAAGATCCCTTTTGAAATAATGGATT
TGGAAAAAAGACATGTCTTAGGTCGCCTGATTACAGTCAACCCAATTGTCACAGAAAAAGACAGCCCAGT
CAACATAGAAGCAGAACCTCCATTCGGGGACAGCTACATCATTATAGGAGTAGAACCAGGACAACTGAAG
CTCAGCTGGTTTAAGAAAGGAAGTTCTATTGGCCAAATGTTTGAGACAACAATGAGAGGAGCGAAGAGAA
TGGCCATTTTAGGTGACACAGCTTGGGATTTTGGATCCTTGGGAGGGGTGTTCACATCCATAGGAAAGGC
CCTCCACCAAGTCTTTGGAGCAATCTATGGGGCTGCCTTCAGTGGGGTTTCATGGACTATGAAAATCCTC
ATAGGAGTCGTCATCACATGGATAGGAATGAATTCACGCAGCACCTCACTGTCTGTGTCACTAGTATTAG
TGGGGGTCGTGACATTGTATTTGGGAGTTATGGTGCAGGCCGATAGTGGTTGCGTTGTGAGTTGGAAAAA
CAAAGAACTGAAATGTGGCAGTGGGATTTTTATCACAGACAACGTACACACATGGACAGAACAATACAAA
TTCCAACCAGAATCCCCTTCAAAGCTGGCTTCAGCTATCCAGAAGGCTCATGAAGAAGGCATTTGTGGAA
TCCGCTCAGTAACAAGACTGGAGAATCTGATGTGGAAACAAATAACACCAGAACTGAATCACATTCTATC
AGAAAATGAGGTAAAGCTGACTATCATGACAGGAGACATTAAAGGAATCATGCAGGCAGGAAAACGATCC
CTGCGGCCTCAACCCACTGAGCTGAAGTACTCTTGGAAAACATGGGGCAAAGCGAAAATGCTCTCCACAG
AACTCCATAACCACACCTTTCTCATTGATGGCCCCGAAACAGCAGAATGTCCCAACACAAACAGAGCTTG
GAACTCACTAGAAGTTGAAGACTATGGCTTTGGAGTATTCACCACCAACATATGGCTGAAATTGAAAGAA
AGGCAGGATGTATTTTGTGACTCAAAACTCATGTCAGCAGCCATAAAAGACAACAGAGCCGTCCACGCCG
ATATGGGTTATTGGATAGAAAGCGCACTCAATGACACATGGAAGATTGAGAAAGCCTCTTTTATTGAAGT
TAAAAGCTGCCACTGGCCAAAGTCACACACTCTCTGGAGTAATGGAGTGCTAGAAAGTGAGATGATAATT
CCAAAGAATTTCGCAGGACCAGTGTCACAACACAATTACAGACCAGGCTATCATACACAAACGGCAGGAC
CCTGGCATCTAGGCAGGCTTGAGATGGACTTTGATTTCTGCGAAGGAACCACAGTGGTGGTGACTGAGGA
CTGTGGAAATAGAGGACCCTCTTTAAGAACAACTACTGCTTCTGGAAAACTCATAACAGAGTGGTGCTGC
CGATCTTGCACATTACCACCGCTAAGGTACAGAGGTGAGGATGGATGCTGGTATGGAATGGAAATTAGAC
CATTGAAAGAGAAAGAAGAGAACTTGGTCAACTCTTTGGTCACAGCCGGACATGGACAGATTGACAACTT
CTCACTAGGAGTCTTGGGAATGGCACTGTTCCTGGAAGAGATGCTCAGGACCCGAGTAGGAACGAAACAT
GCAATATTACTAGTTGCAGTTTCTTTCGTGACATTGATCACAGGGAACATGTCCTTTCGAGATTTGGGGA
GAGTGATGGTCATGGTGGGCGCTACTATGACGGATGACATAGGCATGGGCGTGACTTATCTTGCCCTATT
AGCAGCCTTCAAAGTCAGACCAACTTTTGCAGCTGGACTACTCTTAAGAAAGCTGACCTCCAAGGAACTG
ATGATGACCACCATAGGAATCGTGCTCCTCTCCCAGAGCACCATACCAGAGACTATACTTGAACTGACTG
ACGCGTTGGCTTTGGGGATGATGGTTCTCAAAATAGTGAGAAACATGGAAAAGTATCAACTAGCAGTGAC
TATCATGGCCATCTTGTGCGTCCCAAATGCAGTGATATTACAAAACGCATGGAAAGTGAGCTGCACAACA
CTGGCAGTGGTGTCCGTTTCCCCACTGCTTTTAACATCCTCACAGCAGAAAGCGGATTGGATACCACTGG
CATTGACGATCAAAGGCCTCAATCCAACAGCCATTTTCTTAACAACCCTCTCAAGAACTAGCAAGAAAAG
GAGCTGGCCACTAAATGAGGCTATTATGGCAGTCGGGATGGTGAGCATTTTAGCCAGTTCTCTCTTAAAG
AATGATATTCCCATGACAGGACCATTAGTGGCTGGAGGGCTTCTCACTGTGTGTTACGTGCTCACTGGAA
GATCGGCTGATTTGGAACTGGAGAGAGCTGCTGACGTAAGATGGGAAGAACAGGCAGAGATATCAGGAAG
TAGTCCAATTCTGTCGATAACAATATCGGAAGATGGTAGCATGTCGATAAAAAATGAAGAAGAAGAACAA
ACACTGACCATACTCATCAGAACAGGACTGTTGGTGGTATCAGGACTCTTTCCCGTGTCAATACCAATCA
CGGCAGCTGCATGGTACCTGTGGGAAGTGAAAAAACAACGAGCAGGAGTATTGTGGGATGTCCCTTCACC
CCCACCTGTGGGAAAAGCCGAACTGGAAGATGGAGCCTATAGAATCAAGCAGAAAGGGATTCTAGGATAC
TCGCAGATCGGAGCCGGAGTTTACAAAGAAGGAACATTCCACACAATGTGGCATGTCACACGTGGTGCTG
TCCTAATGCATAAAGGGAAGAGAATTGAACCATCATGGGCGGACGTCAAGAAAGATCTAATATCGTATGG
AGGAGGCTGGAAGCTAGAAGGAGAATGGAAGGAAGGAGAAGAAGTCCAGGTCCTGGCATTAGAGCCCGGA
AAAAATCCAAGAGCCGTCCAAACAAAACCCGGTCTTTTTAAAACTAACACTGGAACCATAGGCGCCGTGT
CTCTGGACTTTTCTCCTGGAACGTCAGGATCTCCAATCGTCGACAAAAAAGGAAAAGTTGTGGGCCTTTA
TGGCAACGGTGTCGTTACAAGGAGTGGAACATATGTGAGTGCTATAGCCCAGACTGAAAAAAGCATCGAA
GACAATCCAGAGATTGAAGATGACATCTTTCGAAAGAAAAGATTGACCATCATGGACCTCCACCCAGGAG
CAGGAAAAACAAAGAGATACCTTCCAGCAATAGTCAGAGAAGCCATAAAACGAGGCTTGAGAACACTAAT
CCTGGCCCCCACTAGAGTTGTGGCGGCTGAAATGGAAGAAGCTCTCAGAGGACTTCCAATAAGATACCAA
ACCCCAGCTATCAGAGCTGAGCACACTGGGCGGGAGATTGTGGATCTAATGTGTCACGCCACATTTACCA
TGAGGCTACTATCACCAATTAGAGTGCCAAATTACAACCTGATTATCATGGATGAAGCCCATTTCACAGA
CCCAGCAAGCATAGCAGCTAGAGGATACATTTCAACTCGAGTAGAGATGGGTGAAGCAGCTGGGATTTTC
ATGACAGCTACCCCTCCTGGAAGCAGAGACCCATTTCCTCAGAGCAATGCACCAATCATGGATGAAGAAA
GGGAAATCCCTGAGCGTTCGTGGAACTCTGGACATGAGTGGGTTACGGATTTTAAAGGGAAGACTGTTTG
GTTTGTTCCAAGTATAAAAGCAGGGAATGATATAGCAGCTTGCCTGAGAAAGAATGGAAAGAAAGTGATA
CAACTCAGCAGGAAGACTTTTGATTCTGAATATATTAAGACTAGGACCAATGATTGGGACTTTGTGGTCA
CGACAGACATTTCAGAAATGGGTGCAAACTTCAAGGCTGAGAGGGTCATAGACCCCAGACGCTGTATGAA
ACCAGTCATATTAACAGACGGTGAAGAGCGGGTGATCTTGGCAGGACCCATGCCAGTGACCCACTCTAGT
GCAGCACAAAGAAGAGGGAGAGTAGGAAGAAATCCAAAAAATGAAAATGACCAGTACATATACATGGGAG
AACCTCTGGAAAATGATGAAGACTGTGCACACTGGAAAGAAGCTAAAATGCTTCTAGACAACATCAACAC
GCCTGAAGGAATCATTCCCAGCATGTTCGAACCAGAGCGTGAAAAGGTGGATGCCATTGATGGTGAATAC
CGCTTGAGAGGAGAAGCGAGGAAAACTTTTGTGGACCTAATGAGAAGAGGAGACCTACCAGTCTGGTTAG
CCTACAAAGTGGCAGCTGAAGGTATCAACTACGCAGACAGAAGATGGTGCTTTGATGGAGTCAAGAACAA
CCAAATCTTGGAAGAAAATGTGGAAGTGGAAATTTGGACAAAAGAAGGAGAAAGGAAGAAATTAAAACCT
AGATGGTTGGATGCTAGGATCTACTCTGACCCACTGGCGCTCAAAGAATTCAAGGAATTCGCAGCTGGAA
GAAAGTCCCTGACCCTGAATCTAATCACAGAGATGGGTAGGCTCCCAACCTTCATGACCCAGAAAGCAAG
GAATGCACTGGACAACTTAGCAGTCTTGCATACAGCTGAAGCAGGCGGAAGGGCGTACAATCACGCTCTT
AGTGAACTGCCGGAGACTCTGGAGACATTGCTCTTACTGACTCTCTTGGCCACAGTCACGGGCGGAATCT
TCCTGTTCTTGATGAGCGGAAAGGGTATAGGGAAGATGACCCTGGGAATGTGCTGCATAATCACGGCCAG
TATTCTCCTATGGTATGCACAAATACAGCCACACTGGATAGCAGCTTCAATAATACTGGAGTTTTTTCTC
ATAGTCTTGCTCATTCCAGAACCAGAAAAGCAGAGAACACCCCAAGATAACCAATTAACTTATGTTGTCA
TAGCCATCCTTACAGTGGTGGCCGCAACCATGGCAAACGAGATGGGTTTCCTGGAAAAAACAAAGAAAGA
TTTCGGATTGGGAAGCATTACAACCCAGCAACCTGAGAGCAACATCCTGGACATAGATCTACGTCCTGCA
TCAGCTTGGACTCTATATGCCGTGGCAACAACTTTCATCACACCAATGTTGAGACATAGCATTGAAAATT
CTTCAGTGAATGTGTCTCTAACAGCCATTGCCAACCAAGCCACAGTGTTAATGGGTCTTGGGAAAGGATG
GCCATTGTCAAAAATGGACATCGGAGTTCCCCTTCTCGCTATCGGGTGCTATTCACAAGTCAACCCCATA
ACTCTCACAGCAGCCCTTCTCTTACTGGTAGCACATTATGCTATCATAGGGCCAGGACTCCAAGCGAAAG
CAACTAGAGAAGCTCAGAAAAGAGCAGCAGCGGGCATCATGAAAAACCCAACTGTGGATGGAATAACAGT
GATTGACCTAGATCCAATACCCTATGATCCAAAGTTTGAAAAGCAGTTGGGACAAGTAATGCTCTTAGTC
CTCTGCGTGACTCAAGTATTGATGATGAGGACTACATGGGCTTTATGTGAAGCTCTAACCTTAGCAACCG
GGCCCATCTCTACACTGTGGGAAGGAAATCCAGGAAGATTCTGGAATACAACTATTGCAGTGTCAATGGC
TAACATTTTTAGAGGGAGTTACCTGGCCGGAGCCGGACTTCTCTTTTCTATCATGAAGAACACGGCCAAC
ACAAGAAGGGGAACTGGCAACACAGGAGAGACGCTTGGAGAGAAATGGAAAAACCGGTTGAATACATTGG
GGAAGAGTGAATTCCAGATCTATAAGAAAAGTGGAATCCAGGAAGTGGATAGAACCTTAGCAAAAGAAGG
CATCAAAAGAGGAGAAACAGACCATCACGCTGTGTCGCGAGGCTCGGCGAAACTGAGATGGTTCGTCGAG
AGAAACCTGGTCACACCAGAAGGGAAAGTAGTGGACCTTGGTTGCGGCAGGGGGGGCTGGTCATACTATT
GTGGGGGACTAAAGAATGTAAAAGAAGTTAAAGGCCTAACAAAAGGAGGACCAGGACACGAAGAACCCAT
TCCCATGTCAACATATGGTTGGAATCTGGTGCGTCTTCAAAGTGGAGTTGATGTTTTTTTTACTCCGCCA
GAAAAGTGTGACACATTGCTATGTGACATAGGGGAGTCGTCACCAAACCCCACGGTTGAAGCAGGACGAA
CACTCAGAGTTCTAAACTTAGTGGAAAATTGGCTGAACAACAACACCCAATTTTGCATAAAGGTTCTCAA
CCCATATATGCCCTCAGTTATAGAAAAAATGGAAGCGCTACAAAGGAAATACGGAGGAGCTTTGGTGAGG
AATCCACTCTCACGAAATTCCACACACGAGATGTACTGGGTATCCAATGCCTCCGGGAACATAGTGTCAT
CAGTGAACATGATTTCAAGAATGTTGATTAACAGATTCACAATGAGACACAAGAAGGCCACATACGAGCC
AGATGTTGACCTCGGAAGTGGAACCCGCAACATCGGAATTGAAAGTGAGATACCAAATTTAGACATAATT
GGGAAAAGAATAGAAAAAATAAAACAAGAGCATGAAACATCATGGCACTATGACCAAGACCACCCATACA
AAACGTGGGCCTACCATGGCAGCTACGAAACAAAACAGACTGGATCAGCATCATCCATGGTGAACGGAGT
GGTTAGGCTGCTAACAAAACCTTGGGACGTCATCCCTATGGTGACACAGATGGCAATGACAGACACGACT
CCATTTGGACAACAGCGCGTTTTCAAAGAGAAAGTGGACACGAGAACCCAAGAACCGAAAGAAGGCACGA
AAAAACTAATGAAAATCACGGCAGAATGGCTCTGGAAAGAACTAGGAAAGAAAAAGACACGTAGGATGTG
CACCAGAGAAGAATTCACAAGAAAGGTGAGAAGTAATGCAGCCTTAGGCGCCATATTCACTGATGAGAAC
AAGTGGAAGTCGGCACGTGAGGCTGTTGAAGACAGTGGATTTTGGGAATTGGTTGACAAGGAAAGGAATC
TCCATCTTGAAGGAAAGTGTGAGACATGTGTATATAACATGATGGGAAAGAGAGAGAAGAAGCTAGGGGA
GTTCGGCAAAGCGAAAGGCAGCAGAGCCATATGGTACATGTGGCTTGGAGCACGCTTCTTAGAGTTTGAA
GCCCTAGGATTCTTGAATGAAGATCACTGGTTTTCCAGAGAGAACTCCCTGAGTGGAGTGGAAGGAGAAG
GGCTGCACAAACTAGGCTACATTTTAAGAGACGTGAGTAAGAAAGAAGGAGGAGCAATGTACGCCGATGA
CACCGCAGGATGGGACACAAGAATCACACTGGAGGACTTAAAAAATGAAGAAATGGTGACAAACCACATG
GAAGGAGAACACAAGAAACTTGCTGAAGCCATCTTCAAATTAACGTACCAAAACAAGGTGGTGCGTGTGC
AAAGACCAACACCAAGAGGCACAGTAATGGACATCATATCGAGAAGAGACCAAAGAGGTAGCGGACAAGT
CGTCACCTACGGCCTCAATACTTTCACCAACATGGAAGCCCAACTGATCAGACAGATGGAGGGAGAAGGA
GTCTTCAAAAGCATCCAGCAACTGACAGTCACAGAAGAAATTGCAGTGAAAAACTGGCTAGAAAGAGTGG
GGCGTGAGAGGTTATCAAGAATGGCCATCAGTGGAGATGATTGTGTTGTGAAACCCTTAGATGACAGGTT
TGCAAGCGCTCTAACAGCTCTAAATGACATGGGAAAGGTTAGGAAAGACATACAACAATGGGAACCTTCA
AGAGGATGGAACGATTGGACACAAGTGCCTTTTTGTTCACACCATTTCCATGAGTTAATCATGAAGGACG
GTCGTGTACTCGTAGTTCCATGCAGAAATCAAGATGAACTGATTGGTAGGGCCCGAATTTCCCAGGGAGC
CGGGTGGTCCTTGCGGGAAACAGCCTGTTTGGGGAAGTCTTACGCCCAAATGTGGAGCCTGATGTACTTC
CACAGACGTGACCTTAGGCTGGCGGCAAATGCCATTTGCTCGGCAGTCCCATCACATTGGGTTCCAACAA
GTCGAACAACCTGGTCCATACACGCCACACATGAGTGGATGACAACAGAAGACATGCTGACAGTCTGGAA
CAGGGTGTGGATTCAAGAAAACCCATGGATGGAAGACAAAACTCCAGTAGAATCATGGGAGGAAATCCCA
TATTTGGGGAAAAGAGAAGACCAATGGTGCGGCTCATTGATTGGGCTAACAAGCAGGGCCACCTGGGCAA
AGAACATCCAAACAGCAATAAATCAAGTTAGATCCCTAATAGGCAATGAGGAATACACAGACTACATGCC
ATCCATGAAAAGATTTAGAAGAGAAGAGGAAGAGGCAGGAGTCTTGTGGTAGAAAGCAGGAACATCATGA
GACAAAGTCAGAAGTCAGGTCGGATTAAGCCATAGTGCGGAAAAAACTATGCTACCTGTGAGCCCCGTCC
AAGGACGTTAAAAGAAGTCAGGCCACTACAAGTGCCATAGCTTGAGTAAACTATGCAGCCTGTAGCTCCA
CCTGAGAAGGTGTAAAAAATCTGGGAGGCCACAAACCATGGAAGCTGTACGCATGGCGTAGTGGACTAGC
GGTTAGAGGAGACCCCTCCCTTACAAATCGCAGCAACAATGGGGGCCCAAGGTGAGATGAAGCTGTAGTC
TCACTGAAAGGACTAGAGGTTAGTGGAGACCCCCCCGAAATAAAAAACAGCATATTGACGCTGGGAAAGA
CCAGAGATCCTGCTGTCTCCTCAGCATCATTCCAGGCACAGAACGCCAGAAAATGGAATGGTGCTGTTGA
ATCAACAGGTTCT

>AY858050.1 Dengue virus 4 strain SW38i polyprotein gene, partial cds
GAAACAAGGTGGTTAGGCCATCTTTCAATATGCTGAAACGCGAGAGAAACCGCGTATCAACCCCTCAAGG
GTTGGTGAAGAGATTCTCAACCGGACTTTTCTCCGGGAAAGGACCCTTACGGATGGTGCTAGCATTCATC
ACGTTTTTGCGAGTTCTTTCCATCCCGCCAACAGCAGGGATTCTGAAAAGATGGGGACAGTTGAAAAAGA
ATAAGGCCATCAAGACACTGATTGGATTCAGGAAGGAGATAGGTCGCATGTTAAACATCTTGAATAGGAG
AAGAAGGTCAACAATGACATTGCTGTGTTTGATTCCCACCGTAATGGCGTTTCATCTGTCAACAAGAGAC
GGCGAACCCCTCATGATAGTGGCAAAACACGAAAGGGGGAGACCTCTCTTGTTTAAGACAACAGAAGGAA
TCAACAAATGCACCCTCATTGCCATGGACCTGGGTGAAATGTGTGAAGACACTGTCACGTATAAATGTCC
GCTACTGGTTAACACCGAACCTGAAGACATTGATTGCTGGTGCAATCTCACGTCCACCTGGGTCATGTAC
GGGACATGCACCCAGAGCGGAGAACGGAGGCGAGAGAAGCGCTCAGTAGCTTTAACACCACATTCAGGAA
TGGGATTGGAAACAAGAGCTGAGACATGGATGTCATCGGAAGGGGCTTGGAAACATGCTCAGAGAGTGGA
AAGCTGGATACTCAGAAACCCAGGATTCGCGCTCCTGGCAGGATTTATGGCTTACATGGTTGGGCAAACA
GGAATCCAGCGAACTGTTTTCTTTGTCCTAATGATGCTAGTCGCCCCATCCTACGGAATGCGATGCGTAG
GGGTAGGGAACAGAGACTTCGTGGAAGGGGTCTCGGGTGGAGCATGGGTCGACTTGGTGCTCGAACATGG
AGGATGCGTCACAACTATGGCCCAGGGAAAACCAACCTTGGATTTTGAACTGACCAAGACAACAGCTAAG
GAAGTAGCTCTGTTAAGAACCTATTGCATTGAAGCTTCGATATCAAACATAACCACGGCAACAAGATGTC
CAACGCAAGGAGAGCCTTATCTCAAAGAGGAACAAGACCAACAGTACATTTGCCGGAGAGATGTGGTAGA
TAGAGGGTGGGGCAATGGCTGTGGCTTGTTTGGAAAAGGAGGAGTTGTGACATGTGCGAAGTTTTTATGC
TCGGGGAAGATAACAGGCAATCTGGTTCAAATTGAAAACCTTGAATATACGGTAGTTGTGACAGTCCACA
ATGGAGACACCCATGCAGTAGGAAATGACACATCCAATCATGGAGTGACAGCCACGATAACTCCCAGATC
ACCATCGGTAGAAGTCAAATTGCCGGACTATGGAGAACTAACACTCGATTGTGAACCCAGGTCCGGAATT
GACTTCAATGAGATGATCCTGATGAAAATGAAAAAGAAAACGTGGCTTGTGCACAAGCAATGGTTTTTGG
ACCTACCTCTACCATGGACAGCAGGAGCAGACACATCAGAAGTTCATTGGAATTATAAAGAGAGAATGGT
GACATTCAAAGTTCCTCATGCCAAGAGACAGGATGTGACAGTGCTAGGATCTCAGGAGGGAGCTATGCAT
TCTGCCCTCGCCGGAGCCACAGAAGTGGATTCTGGTGATGGAAATCACATGTTTGCAGGACATCTCAAGT
GCAAAGTCCGTATGGAGAAATTGAGAATTAAGGGAATATCATACACGATGTGTTCAGGAAAGTTCTCAAT
TGACAAAGAGATGGCAGAAACACAGCATGGGACAACAGTGGTGAAAGTCAAGTACGAAGGCGCTGGAGCT
CCGTGTAAAGTCCCCATAGAGATAAGAGATGTGAACAAGGAAAAAGTAGTTGGGCGCATCATCTCATCTA
CCCCTTTTGCTGAGAATACCAACAGCGTAACCAACATAGAATTAGAACCCCCTTTTGGGGACAGCTACAT
AGTGATAGGTGTTGGAGATAGTGCATTAACACTCCATTGGTTCAGGAAAGGGAGCTCCATTGGCAAGATG
TTTGAGTCCACATACAGAGGTGCAAAACGAATGGCCATCCTAGGTGAAACAGCTTGGGATTTTGGTTCTG
TTGGTGGACTGTTCACATCACTGGGAAAGGCTGTACACCAAGTTTTTGGAAGTGTGTATACAACCATGTT
TGGAGGGGTCTCATGGATGATTAGAATCCTAATTGGGTTCTTAGTATTGTGGATTGGCACGAATTCAAGA
AATACTTCAATGGCAATGACGTGCATAGCTGTTGGAGGAATCACTCTGTTTCTAGGTTTCACAGTTCAAG
CAGACATGGGTTGTGTGGCGTCATGGAATGGGAAGGAACTAAAATGTGGAAGCGGAATCTTTGTGGTTGA
CAACGTGCACACTTGGACAGAACAGTACAAATTCCAACCAGAGTCCCCAGCGAGGCTAGCGTCTGCAATA
TTGAATGCCCACAAAGATGGGGTCTGTGGAATCAGATCGACCACGAGGCTGGAAAATGTTATGTGGAAGC
AAATAACCAACGAGCTAAACTATGTTCTCTGGGAAGGAGGACATGACCTCACTGTAGTGGCTGGGGACGT
GAAAGGGGTGTTGACCAAAGGCAAGAGAGCACTCACACCTCCAGTGAATGATCTGAAATATTCATGGAAG
ACATGGGGAAAAGCAAAAATCTTTACCCCAGAAGCAAGAAATAGCACATTTTTAATAGACGGACCAGATA
CCTCCGAATGCCCCAATGAACGAAGAGCATGGAACTTTTTTGAGGTAGAAGACTATGGATTTGGCATGTT
TACGACCAACATATGGATGAAATTCCGAGAAGGAAGTTCAGAAGTGTGTGACCATAGATTAATGTCGGCG
GCAATCAAAGATCAGAAAGCTGTGCATGCTGACATGGGTTATTGGATAGAGAGCTCAAAAAACCAGACCT
GGCAGATAGAGAAAGCATCCCTTATTGAAGTGAAAACATGTCTGTGGCCCAAAACCCACACGCTGTGGAG
CAATGGAGTGCTGGAAAGTCAGATGCTCATTCCAAGATCATATGCAGGCCCTTTTTCACAGCACAATTAC
CGCCAGGGCTATGCCACGCAAACCGCGGGCCCATGGCACTTGGGCAAATTGGAGATAGACTTTGGAGAAT
GTCCCGGAACAACAGTCACAATTCAGGAGGATTGTGACCATAGAGGCCCATCTTTGAGGACCACCACTGC
ATCTGGAAAACTGGTCACGCAGTGGTGCTGCCGCTCCTGCACGATGCCTCCCTTAAGGTTCTTGGGAGAA
GATGGATGCTGGTACGGGATGGAGATTAGGCCCTTGAGTGAAAAAGAAGAGAACATGGTCAAATCACAGG
TAACAGCCGGACAGGGTACATCAGAAACTTTTTCTATGGGGCTGCTATGCCTGACCTTGTTCGTGGAAGA
ATGCTTAAGGAGAAGAGTCACTAGGAAACACATGATATTGGTTGTGGTAATCACCTTCTGTGCTATCATC
CTAGGAGGTCTCACATGGATGGACTTACTACGAGCCCTTATCATGTTAGGGGACACTATGTCTGGTAGAA
TAGGAGGACAGATTCACCTAGCCATCATGGCAGTGTTCAAGATGTCACCAGGATATGTGCTGGGGGTGTT
TTTAAGGAAACTTACTTCAAGAGAGACAGCGCTAATGGTAATAGGAATGGCCATGACAACGGTGTTTTCA
ATTCCACATGACCTCATGGAACTCATTGATGGAATATCATTGGGGTTGATATTACTAAAAATAGTAACAC
ACTTTGATAACACCCAAGTGGGAACCTTAGCCCTTTCCCTGACTTTCATAAGATCAACAACACCATTAGT
CATGGCTTGGAGGACCATCATGGCTGTGTTCTTTGTGGTCACACTCATTCCTTTGTGCAGGACAAGCTGT
CTTCAAAAACAGTCCCATTGGGTAGAAATAACAGCACTTATCTTAGGAGCCCAGGCTTTGCCAGTGTACC
TAATGACTCTCATGAAAGGAGCCTCAAGAAGATCTTGGCCTCTTAACGAGGGCATAATGGCTGTGGGTTT
GGTGAGCCTCTTAGGAAGCGCCCTCCTAAAGAATGATGTTCCTTTAGCTGGCCCAATGGTGGCAGGAGGC
TTACTTCTAGCGGCTTACGTAATGAGTGGTAGCTCAGCAGACCTATCACTAGAGAAGGCTGCCAATGTGC
AATGGGATGAAATGGCGGACATAACTGGCTCAAGCCCAATCATAGAAGTGAAGCAGGATGATGATGGCTC
TTTCTCCATACGGGACATCGAGGAAACCAACATGATAACCCTCTTGGTGAAACTGGCGCTGATAACGGTA
TCAGGTCTTTACCCCTTGGCAATTCCAGTTACAATGGCATTATGGTATATTTGGCAAGTGAAAACACAAA
GATCAGGAGCTCTGTGGGACGTCCCCTCACCCGCTGCCACTCAGAAAGCCACACTGTCTGAAGGGGTGTA
TAGGATCATGCAAAGAGGGCTGTTCGGGAAAACTCAGGTTGGAGTAGGGATACACATGGAAGGTGTATTC
CACACAATGTGGCACGTAACAAGAGGATCAGTGATCTGCCATGAGACAGGGAGATTAGAGCCATCTTGGG
CTGACGTCAGGAATGACATGATATCATACGGTGGGGGATGGAGGCTCGGAGACAAATGGGACAAAGAAGA
AGATGTTCAGGTCCTAGCCATAGAACCAGGAAAAAATCCTAAACATGTCCAAACGAAACCAGGCCTTTTC
AAGACCCTGACTGGAGAAATTGGAGCAGTAACTCTGGATTTCAAACCTGGAACGTCTGGCTCTCCTATCA
TAAACAAGAAAGGGAAAGTTATTGGACTCTATGGAAATGGAGTGGTTACCAAATCAGGTGATTACGTCAG
TGCCATAACGCAAGCCGAAAGAATTGGTGAGCCAGATTATGAAGTGGATGAGGACATTTTTCGAAAGAAA
AGATTAACTATAATGGATTTACACCCCGGAGCCGGAAAGACAAAAAGAATTCTCCCATCAATAGTCAGAG
AAGCTTTGAAAAGGAGGCTGCGAACCTTGATTTTGGCCCCCACGAGAGTGGTGGCGGCCGAGATGGAAGA
GGCCTTACGCGGACTGCCAATCCGTTATCAGACCCCAGCTGTGAAATCAGAGCACACAGGAAGAGAGATT
GTAGACCTCATGTGTCATGCAACCTTCACAACGAGACTTTTGTCATCAACCAGGGTTCCAAATTATAACC
TCATAGTGATGGATGAAGCACATTTTACTGACCCTTGTAGTGTCGCAGCTAGAGGATACATTTCAACCAG
GGTGGAAATGGGAGAGGCAGCAGCTATCTTCATGACTGCAACCCCTCCTGGATCGATAGATCCCTTCCCC
CAGAGCAACAGCCCAATAGAAGACATCGAGAGGGAAATCCCAGAAAGGTCATGGAACACAGGGTTCGACT
GGATAACAGACTACCAAGGGAAAACTGTGTGGTTTGTTCCCAGCATAAAAGCTGGAAATGACATTGCAAA
TTGTTTGAGAAAGTCGGGAAAGAGAGTGATCCAGTTGAGCAGAAAAACCTTTGACACAGAGTATCCAAAG
ACGAAACTCACGGACTGGGATTTTGTGGTCACCACAGACATATCTGAAATGGGAGCCAATTTCAGAGCTG
GGAGAGTGATAGACCCCAGGAGATGCCTCAAGCCAGTTATCCTAACAGATGGGCCAGAGAGAGTTATTCT
AGCAGGTCCAATTCCAGTAACTCCAGCAAGTGCCGCTCAGAGAAGAGGGCGAATAGGTAGGAATCCAGCA
CAAGAAGATGACCAATATGTTTTCTCCGGAGACCCACTAAAGAATGATGAAGATCATGCTCACTGGACAG
AAGCAAAGATGTTGCTTGACAATATCTACACTCCTGAAGGGATAATTCCAACATTGTTTGGTCCGGAAAG
GGAAAAAACCCAAGCCATTGATGGAGAGTTCCGCCTCAGAGGGGAACAAAGGAAGACTTTTGTGGAATTG
ATGAGGAGAGGAGACCTTCCGGTGTGGCTGAGCTACAAGGTAGCTTCTGCCGGTATATCTTATAAAGACC
GAGAATGGTGCTTCACAGGGGAAAGGAATAACCAAATTTTAGAAGAAAACATGGAGGTTGAAATCTGGAC
TAGAGAGGGAGAAAAGAAAAAGCTAAGGCCAAAATGGTTAGATGCACGTGTGTACGCTGACCCCATGGCT
TTGAAGGATTTCAAGGAGTTTGCCAGTGGAAGAAAGAGCATAACTCTTGACATCCTAACAGAGATTGCCA
CTTTGCCAACTTACCTTTCCTCTAAGGCCAAGCTAGCCCTTGACAACATAGTCATGCTCCACACAACAGA
AAAAGGAGGGAGGGCCTACCAACACGCCCTGAACGAACTCCCGGAGTCACTGGAAACACTCATGCTTATA
GCCCTACTAGGTGCTATGACAGCCGGTATCTTCCTGTTTTTCATGCAGGGGAAAGGAATAGGGAAATTGT
CAATGGGTCTGATAGCCATAGCTGTGGCTAGTGGCTTGCTCTGGGTAGCAGAAATTCAGCCCCAGTGGAT
AGCAGCTTCAATTATACTGGAGTTTTTTCTTATGGTGCTGTTGATACCAGAACCAGAAAAACAAAGGACC
CCACAAGACAATCAATTGATCTACGTTATATTGACCATTCTCACCATTATTGGTCTTATAGCAGCCAATG
AGATGGGGCTGATTGAAAAAACAAAAACGGACTTTGGGTTCTACCAGGTGAAAACAGAAACCACCATTCT
TGATGTGGATTTGAGACCAGCCTCAGCGTGGACACTCTATGCAGTGGCCACCACTATTCTGACTCCCATG
CTGAGACACACCATAGAGAACACGTCTGCCAACCTATCTCTAGCAGCCATTGCCAACCAAGCAGCTGTCC
TAATGGGACTTGGAAAAGGATGGCCGCTCCACAGAATGGACCTCGGTGTGCCGCTGCTAGCAATGGGATG
CTATTCTCAAGTGAACCCAACAACCTTGACAGCATCCCTAGTCATGCTTTTAGTTCATTATGCCATAATA
GGTCCAGGATTGCAGGCAAAAGCCACAAGAGAGGCCCAGAAAAGGACAGCTGCTGGGATCATGAAAAACC
CCACGGTGGACGGGATAACAGTAATAGATCTAGAACCAATATCCTATGACCCAAAATTTGAAAAGCAATT
AGGGCAAGTCATGCTACTAGTCCTATGTGTTGGACAATTACTTTTGATGAGAACAACATGGGCTCTCTGC
GAAGTATTGACTCTGGCCACAGGACCAATCATGACCTTGTGGGAGGGCAACCCGGGAAGGTTTTGGAACA
CAACCATAGCTGTATCCACAGCCAACATTTTTAGAGGAAGCTACTTGGCGGGAGCTGGACTAGCTTTTTC
GCTCATAAAGAATGCACAAACCCCTAGGAGGGGAACTGGGACCACAGGAGAGACACTGGGAGAGAAGTGG
AAGAGACAGCTAAACTCATTAGACAGAAAAGAGTTTGAAGAGTACAAAAGAAGTGGAATACTAGAAGTGG
ACAGGACTGAAGCCAAGTCTGCCCTAAGAGATGGATCTAAAATCAAGCATGCGGTGTCCAGAGGGTCTAG
TAAGATCAGATGGATTGTTGAAAGAGGAATGATAAAACCAAAAGGAAAGGTCGTAGATCTTGGTTGCGGG
AGGGGAGGATGGTCCTATTACATGGCGACACTCAAGAACGTGACTGAAGTGAAAGGATATACTAAAGGAG
GTCCAGGACATGAAGAACCAATCCCCATGGCTACTTATGGCTGGAATTTGGTCAAACTCCATTCAGGGGT
TGATGTGTTCTACAAACCCACTGAGCAGGTGGACACCCTGCTCTGTGACATTGGAGAGTCATCCTCTAAT
CCGACAATAGAGGAAGGAAGAACATTGAGAGTCTTGAAGATGGTGGAGCCATGGCTCTCTTCAAAACCTG
AGTTCTGCATCAAAGTCCTCAATCCCTACATGCCGACAGTTATAGAAGAGCTGGAGAAACTGCAGAGAAG
ACATGGTGGAAGCCTCGTCAGATGCCCGCTATCCAGGAATTCTACCCATGAGATGTATTGGGTGTCAGGT
GCGACGGGAAACATCGTGAGTTCTGTGAACACAATATCAAAGATGCTGTTGAACTGGTTCACAACAAGGC
ATAGGAAACCCACTTATGAGAAGGACGTAGATCTTGGGGCAGGAACGAGAAGTGTCTCCACTGAAACAGA
AAAACCAGACATGACAATCATTGGGAGAAGGCTTCAGAGATTGCGAGAAGAGCACAAAGAAACCTGGCAC
TATGACCAGGAAAACCCATACAGAACCTGGGCGTATCATGGAAGCTATGAAGCTCCTTCGACAGGCTCAG
CATCCTCCATGGTGAACGGGGTAGTAAAACTGCTGACAAAACCTTGGGATGTGATTCCAATGGTGACTCA
GTTGGCCATGACAGACACAACCCCTTTTGGGCAACAAAGAGTGTTTAAGGAGAAGGTGGATACCAGAACA
CCACAACCAAAACCCGGCACACGAATGATTATGACCACGACAGCCAATTGGTTGTGGGCCCTCCTCGGGA
AGAAGAAAAGTCCCAGACTGTGCACAAGGGAAGAGTTCATCTCAAAAGTTAGGTCAAATGCAGCCATAGG
CGCAGTCTTTCAGGAAGAACAGGGATGGACATCAGCCAGTGAAGCTGTGAATGACAGCCGGTTCTGGGAA
CTGGTTGATAAAGAAAGGGCTCTGCACCAGGAAGGAAAATGTGAATCGTGTGTCTACAACATGATGGGAA
AACGTGAGAAAAAATTAGGAGAGTTTGGTAGGGCCAAGGGAAGCCGAGCAATCTGGTACATGTGGCTGGG
GGCGCGGTTCCTGGAATTTGAAGCCCTGGGTTTTTTGAATGAAGATCACTGGTTTAGCAGAGAAAACTCA
TGGAGTGGAGTGGAAGGGGAAGGTCTGCACAGATTGGGATACATCTTGGAGGACATAGACAAGAAGGATG
GAGACCTGATATATGCTGACGACACAGCAGGCTGGGACACGAGAATCACTGAAGATGACCTTTTAAATGA
AGAACTGATCACAGAACAGATGGCCCCCCACCACAAGACCCTAGCCAAAGCCATTTTCAAACTAACCTAT
CAAAACAAAGTGGTGAAAGTTCTCAGACCCACACCGAAAGGAGCGGTAATGGACATTATATCCAGGAAAG
ACCAAAGAGGTAGTGGACAGGTTGGAACATATGGTTTAAACACATTCACTAACATGGAAGTCCAACTCAT
CCGCCAAATGGAAGCTGAAGGAGTCATCACACAAGACGACATGCAGAACCCAAAAGGGTTGAAAGAAAGA
GTTGAGAAATGGCTGAAAGAGTGTGGCGTCGACAGGTTGAAGAGGATGGCAATCAGTGGAGATGATTGCG
TGGTGAAGCCCCTAGATGAGAGGTTTAGCACCTCCCTCCTCTTCTTGAATGACATGGGAAAGGTGAGGAA
AGACATCCCGCAGTGGGAACCATCCAAGGGATGGAAAAACTGGCAAGAGGTTCCTTTTTGCTCCCACCAT
TTCCACAAGATCTTCATGAAAGATGGCCGCTCACTGGTTGTTCCATGCAGAAACCAGGATGAACTGATAG
GAAGAGCCAGAATCTCGCAGGGGGCTGGATGGAGCTTGAGAGAAACAGCCTGTCTGGGCAAAGCTTACGC
CCAGATGTGGTCGCTTATGTATTTCCATAGAAGGGACCTGCGCCTAGCCTCCATGGCCATATGCTCAGCA
GTTCCAACAGAATGGTTTCCAACAAGCAGAACAACATGGTCAATCCACGCTCATCACCAGTGGATGACCA
CTGAAGATATGCTTAAAGTGTGGAACAGAGTGTGGATAGAAGATAACCCCAATATGACTGACAAGACTCC
AGTCCATTCGTGGGAAGACATACCTTACCTAGGGAAAAGAGAGGATCTGTGGTGTGGATCCCTGATTGGA
CTTTCTTCCAGAGCCACCTGGGCGAAGAACATTCACACGGCCATAACCCAGGTCAGGAATCTGATCGGAA
AAGAGGAATACGTGGATTACATGCCAGTCATGAAAAGATACAGCGCTCCTTTCGAGAGTGAAGGAGTTCT
GTAATTATTAACAACAAACACCAAAGAGACCATTGAAGTCAGGCCACTTGTGCCACGGCTTGAGCAAACC
GTGCTGCCTGTAGCTCCGCCAATAATGGGAGGCGTAAAATTCCCAGGGAGGCCATGCGCCACGGAAGCTG
TACGCGTGGCATATTGGACTAGCGGTTAGAGGAGACCCCTCCCATCACCGACAAAACGCAGCAAAAAAGG
GGGCCCGAAGCCAGGAGGAAGCTGTACTTCTGGTGGAAGGACTAGAGGTTAGAGGAGACCCCCCCAACAC
AAAAACAGCATATTGACGCTGGGAAAGACCAGAGATCCTGCTGTCTCTGCAACATCAATCCAGGCACAGA
GCGCCGCAAGATGGAT

>AY656170.1 Dengue virus type 3 vector p3(delta30), complete sequence
AGTTGTTAGTCTACGTGGACCGACAAGAACAGTTTCGACTCGGAAGCTTGCTTAACGTAGTACTGACAGT
TTTTTATTAGAGAGCAGATCTCTGATGAACAACCAACGGAAAAAGACGGGAAAACCGTCTATCAATATGC
TGAAACGCGTGAGAAACCGTGTGTCAACTGGATCACAGTTGGCGAAGAGATTCTCAAGAGGACTGCTGAA
CGGCCAAGGACCAATGAAATTGGTTATGGCGTTCATAGCTTTCCTCAGATTTCTAGCCATTCCACCGACA
GCAGGAGTCTTGGCTAGATGGGGAACCTTTAAGAAGTCGGGGGCTATTAAGGTCCTGAGAGGCTTCAAGA
AGGAGATCTCAAACATGCTGAGCATTATCAACAGACGGAAAAAGACATCGCTCTGTCTCATGATGATGTT
ACCAGCAACACTTGCTTTCCACTTGACTTCACGAGATGGAGAGCCGCGCATGATTGTGGGGAAGAATGAA
AGAGGAAAATCCCTACTTTTTAAGACAGCCTCTGGAATCAACATGTGCACACTCATAGCCATGGATTTGG
GAGAGATGTGTGATGACACGGTCACCTACAAATGCCCCCTCATTACTGAAGTGGAGCCTGAAGACATTGA
CTGCTGGTGCAACCTTACATCGACATGGGTGACCTACGGAACGTGCAATCAAGCTGGAGAGCACAGACGC
GACAAAAGATCGGTGGCGTTAGCTCCCCATGTCGGCATGGGACTGGACACACGCACCCAAACCTGGATGT
CGGCTGAAGGAGCTTGGAGACAGGTCGAGAAGGTAGAGACATGGGCCTTTAGGCACCCAGGGTTCACAAT
ACTAGCCCTATTTCTTGCCCATTACATAGGCACTTCCTTGACCCAGAAAGTGGTTATTTTCATACTACTA
ATGCTGGTCACCCCATCCATGACAATGAGATGCGTGGGAGTAGGAAACAGAGATTTTGTGGAAGGCCTAT
CAGGAGCTACGTGGGTTGACGTGGTGCTCGAGCACGGTGGGTGTGTGACTACCATGGCTAAGAACAAGCC
CACGCTGGATATAGAGCTCCAGAAGACCGAGGCCACCCAACTGGCGACCCTAAGGAAACTATGTATTGAG
GGAAAAATTACCAACGTAACAACCGACTCAAGGTGCCCCACCCAAGGGGAAGCGATTTTACCTGAGGAGC
AGGACCAGAACCACGTGTGCAAGCACACATACGTGGACAGAGGCTGGGGAAACGGTTGTGGTTTGTTTGG
CAAGGGAAGCCTGGTAACATGCGCGAAATTTCAATGTTTGGAATCAATAGAGGGAAAAGTGGTGCAGCAT
GAGAACCTCAAATACACCGTCATCATCACAGTGCACACAGGAGATCAACACCAGGTGGGAAATGAAACGC
AGGGAGTCACGGCTGAGATAACACCCCAGGCATCAACCGTTGAAGCCATCTTACCTGAATATGGAACCCT
TGGGCTAGAATGCTCACCACGGACAGGTTTAGATTTCAATGAAATGATTTTGTTGACAATGAAGAACAAA
GCATGGATGGTACATAGACAATGGTTTTTTGACCTACCTTTACCATGGACATCAGGAGCTACAACAGAAA
CACCAACCTGGAATAAGAAAGAGCTTCTTGTGACATTCAAAAACGCACATGCAAAAAAGCAAGAAGTAGT
AGTCCTTGGATCGCAAGAGGGAGCAATGCACACAGCACTGACAGGAGCTACAGAGATCCAAACCTCAGGA
GGCACAAGTATTTTTGCGGGGCACTTAAAATGTAGACTCAAGATGGACAAATTGGAACTCAAGGGGATGA
GCTATGCAATGTGCTTGAATGCCTTTGTGTTGAAGAAAGAAGTCTCCGAAACGCAACATGGGACAATACT
CATCAAGGTTGAGTACAAAGGGGAAGATGCACCTTGCAAGATTCCTTTCTCCACGGAGGATGGACAAGGG
AAAGCCCACAATGGCAGACTGATCACAGCTAACCCAGTGGTGACCAAGAAGGAGGAGCCTGTCAATATTG
AGGCAGAACCTCCTTTTGGGGAAAGCAATATAGTAATTGGAATTGGAGACAAAGCCTTGAAAATCAACTG
GTACAAGAAGGGAAGCTCGATTGGGAAGATGTTCGAGGCCACTGCCAGAGGTGCAAGGCGCATGGCCATC
TTGGGAGACACAGCCTGGGACTTTGGATCAGTAGGTGGTGTTTTAAATTCATTAGGAAAAATGGTGCACC
AAATATTTGGAAGTGCTTACACAGCCCTATTTAGTGGAGTCTCCTGGATAATGAAAATTGGAATAGGTGT
CCTTTTAACCTGGATAGGGTTGAATTCAAAAAACACTAGTTAGACTAACTTAAGTCAACTAGTATGAGCT
TTAGCTGCATTGTGATAGGAATCATTACACTCTATCTGGGAGCCGTGGTGCAAGCTGACATGGGGTGTGT
CATAAACTGGAAAGGCAAAGAACTCAAATGTGGAAGTGGAATTTTCGTCACTAATGAGGTCCACACCTGG
ACAGAGCAATACAAATTTCAAGCAGACTCCCCCAAAAGACTGGCGACAGCCATTGCAGGCGCTTGGGAGA
ATGGAGTGTGCGGAATCAGGTCGACAACCAGAATGGAGAACCTCTTGTGGAAGCAAATAGCCAATGAACT
GAACTACATATTATGGGAAAACAACATCAAATTAACGGTAGTTGTGGGTGATATAATTGGGGTCTTAGAG
CAAGGGAAAAGAACACTAACACCACAACCCATGGAACTAAAATATTCATGGAAAACATGGGGAAAGGCGA
AGATAGTGACAGCTGAAACACAAAATTCCTCTTTCATAATAGATGGGCCAAACACACCAGAGTGTCCAAG
TGCCTCAAGAGCATGGAATGTGTGGGAGGTGGAAGATTACGGGTTCGGAGTCTTCACAACTAACATATGG
CTGAAACTCCGAGAGATGTACACCCAACTATGTGACCACAGGCTAATGTCGGCAGCCGTTAAGGATGAGA
GGGCCGTACACGCCGACATGGGCTATTGGATAGAAAGCCAAAAGAATGGAAGTTGGAAGCTAGAAAAGGC
ATCCCTCATAGAGGTAAAAACCTGCACATGGCCAAAATCACACACTCTTTGGAGCAATGGTGTGCTAGAG
AGTGACATGATCATCCCAAAGAGTCTGGCTGGTCCCATTTCGCAACACAACTACAGGCCCGGATACCACA
CCCAAACGGCAGGACCCTGGCACTTAGGAAAATTGGAGCTGGACTTCAACTATTGTGAAGGAACAACAGT
TGTCATCACAGAAAATTGTGGGACAAGAGGCCCATCACTGAGAACAACAACAGTGTCAGGGAAGTTGATA
CACGAATGGTGTTGCCGCTCGTGTACACTTCCTCCCCTGCGATACATGGGAGAAGACGGCTGCTGGTATG
GCATGGAAATTAGACCCATTAATGAGAAAGAAGAGAACATGGTAAAGTCTTTAGTCTCAGCAGGGAGTGG
AAAGGTGGATAACTTCACAATGGGTGTCTTGTGTTTGGCAATCCTTTTTGAAGAGGTGATGAGAGGAAAA
TTTGGGAAAAAGCACATGATTGCAGGGGTTCTCTTCACGTTTGTACTCCTTCTCTCAGGGCAAATAACAT
GGAGAGACATGGCGCACACACTCATAATGATTGGGTCCAACGCCTCTGACAGAATGGGAATGGGCGTCAC
TTACCTAGCATTGATTGCAACATTTAAAATTCAGCCATTTTTGGCTTTGGGATTCTTCCTGAGGAAACTG
ACATCTAGAGAAAATTTATTGTTGGGAGTTGGGTTGGCCATGGCAACAACGTTACAACTGCCAGAGGACA
TTGAACAAATGGCGAATGGAATAGCTTTAGGGCTCATGGCTCTTAAATTAATAACACAATTTGAAACATA
CCAACTATGGACGGCATTAGTCTCCCTAATGTGTTCAAATACAATTTTCACGTTGACTGTTGCCTGGAGA
ACAGCCACCCTGATTTTGGCCGGAATTTCTCTTTTGCCAGTGTGCCAGTCTTCGAGCATGAGGAAAACAG
ATTGGCTCCCAATGGCTGTGGCAGCTATGGGAGTTCCACCCCTACCACTTTTTATTTTCAGTTTGAAAGA
TACGCTCAAAAGGAGAAGCTGGCCACTGAATGAGGGGGTGATGGCTGTTGGACTTGTGAGTATTCTAGCT
AGTTCTCTCCTTAGGAATGACGTGCCCATGGCTGGACCATTAGTGGCTGGGGGCTTGCTGATAGCGTGCT
ACGTCATAACTGGCACGTCAGCAGACCTCACTGTAGAAAAAGCAGCAGATGTGACATGGGAGGAAGAGGC
TGAGCAAACAGGAGTGTCCCACAATTTAATGATCACAGTTGATGACGATGGAACAATGAGAATAAAAGAT
GATGAGACTGAGAACATCTTAACAGTGCTTTTGAAAACAGCATTACTAATAGTGTCAGGCATTTTTCCAT
ACTCCATACCCGCAACACTGTTGGTCTGGCACACTTGGCAAAAGCAAACCCAAAGATCCGGTGTCCTATG
GGACGTTCCCAGCCCCCCAGAGACACAGAAAGCAGAACTGGAAGAAGGGGTTTATAGGATCAAGCAGCAA
GGAATTTTTGGGAAAACCCAAGTGGGGGTTGGAGTACAAAAAGAAGGAGTTTTCCACACCATGTGGCACG
TCACAAGAGGAGCAGTGTTGACACACAATGGGAAAAGACTGGAACCAAACTGGGCTAGCGTGAAAAAAGA
TCTGATTTCATACGGAGGAGGATGGAAATTGAGTGCACAATGGCAAAAAGGAGAGGAGGTGCAGGTTATT
GCCGTAGAGCCTGGGAAGAACCCAAAGAACTTTCAAACCATGCCAGGCATTTTCCAGACAACAACAGGGG
AGATAGGAGCGATTGCACTGGACTTCAAGCCTGGAACTTCAGGATCTCCCATCATAAACAGAGAGGGAAA
GGTACTGGGATTGTATGGCAATGGAGTGGTCACAAAGAATGGTGGCTATGTCAGTGGAATAGCACAAACA
AATGCAGAACCAGACGGACCGACACCAGAGTTGGAAGAAGAGATGTTCAAAAAGCGAAATCTAACCATAA
TGGATCTCCATCCCGGGTCAGGAAAGACGCGGAAATATCTTCCAGCTATTGTTAGAGAGGCAATCAAGAG
ACGCTTAAGGACTCTAATTTTGGCACCAACAAGGGTAGTTGCAGCTGAGATGGAAGAAGCATTGAAAGGG
CTCCCAATAAGGTATCAAACAACTGCAACAAAATCTGAACACACAGGGAGAGAGATTGTTGATCTAATGT
GCCACGCAACGTTCACAATGCGTTTGCTGTCACCAGTCAGGGTTCCAAACTACAACTTGATAATAATGGA
TGAGGCTCATTTCACAGACCCAGCCAGTATAGCGGCTAGAGGGTACATATCAACTCGTGTAGGAATGGGA
GAGGCAGCCGCAATTTTCATGACAGCCACACCCCCTGGAACAGCTGATGCCTTTCCTCAGAGCAACGCTC
CAATTCAAGATGAAGAAAGAGACATACCAGAACGCTCATGGAATTCAGGCAATGAATGGATTACCGACTT
TGCCGGGAAGACGGTGTGGTTTGTCCCTAGCATCAAAGCTGGAAATGACATAGCAAACTGCTTGCGGAAA
AATGGAAAAAAGGTCATTCAACTTAGTAGGAAGACTTTTGACACAGAATATCAAAAGACTAAACTAAATG
ATTGGGACTTTGTGGTGACAACAGACATTTCAGAAATGGGAGCCAATTTCAAAGCAGACAGAGTGATCGA
CCCAAGAAGATGTCTCAAGCCAGTGATTTTGACAGACGGACCCGAGCGCGTGATCCTGGCGGGACCAATG
CCAGTCACCGTAGCGAGCGCTGCGCAAAGGAGAGGGAGAGTTGGCAGGAACCCACAAAAAGAAAATGACC
AATACATATTCATGGGCCAGCCCCTCAATAATGATGAAGACCATGCTCACTGGACAGAAGCAAAAATGCT
GCTAGACAACATCAACACACCAGAAGGGATCATACCAGCTCTCTTTGAACCAGAAAGGGAGAAGTCAGCC
GCCATAGACGGCGAATACCGCCTGAAGGGTGAGTCCAGGAAGACCTTCGTGGAACTCATGAGGAGGGGTG
ACCTCCCAGTTTGGCTAGCCCATAAAGTAGCATCAGAAGGGATCAAATATACAGATAGAAAGTGGTGTTT
TGATGGAGAACGCAACAATCAAATTTTAGAGGAGAATATGGATGTGGAAATCTGGACAAAGGAAGGAGAA
AAGAAAAAATTGAGACCTAGGTGGCTTGATGCCCGCACTTATTCAGATCCCTTAGCGCTCAAGGAATTCA
AGGACTTTGCGGCTGGTAGAAAGTCAATTGCCCTTGATCTTGTGACAGAAATAGGAAGAGTGCCTTCACA
CTTAGCTCACAGAACGAGAAACGCCCTGGACAATCTGGTGATGTTGCACACGTCAGAACATGGCGGGAGG
GCCTACAGGCATGCAGTGGAGGAACTACCAGAAACAATGGAAACACTCTTACTCCTGGGACTCATGATCC
TGTTAACAGGTGGAGCAATGCTTTTCTTGATATCAGGTAAAGGGATTGGAAAGACTTCAATAGGACTCAT
TTGTGTAGCTGCTTCCAGCGGTATGTTATGGATGGCTGATGTCCCACTCCAATGGATCGCGTCTGCCATA
GTCCTGGAGTTTTTTATGATGGTGTTACTTATACCAGAACCAGAAAAGCAGAGAACTCCCCAAGACAATC
AACTCGCATATGTCGTGATAGGCATACTCACACTGGCTGCAATAGTAGCAGCCAATGAAATGGGACTGTT
GGAAACCACAAAGAGAGATTTAGGAATGTCCAAAGAACCAGGTGTTGTTTCTCCAACCAGCTATTTGGAT
GTGGACTTGCACCCAGCATCAGCCTGGACATTGTACGCTGTGGCCACAACAGTAATAACACCAATGTTGA
GACATACCATAGAGAATTCCACAGCAAATGTGTCCCTGGCAGCTATAGCCAACCAGGCAGTGGTCCTGAT
GGGTTTAGACAAAGGATGGCCGATATCGAAAATGGACTTAGGCGTGCCACTATTGGCACTGGGTTGTTAT
TCACAAGTGAACCCACTAACTCTCACAGCGGCAGTTCTCCTGCTAGTCACGCATTATGCTATTATAGGTC
CAGGATTGCAGGCAAAAGCCACTCGTGAAGCTCAAAAAAGGACAGCTGCTGGAATAATGAAGAATCCAAC
GGTGGATGGGATAATGACAATAGACCTAGATCCTGTAATATACGATTCAAAATTTGAAAAGCAACTAGGA
CAGGTTATGCTCCTGGTTCTGTGTGCAGTTCAACTTTTGTTAATGAGAACATCATGGGCTTTTTGTGAAG
CTCTAACCCTAGCCACAGGACCAATAACAACACTCTGGGAAGGATCACCTGGGAAGTTCTGGAACACCAC
GATAGCTGTTTCCATGGCGAACATCTTTAGAGGGAGCTATTTAGCAGGAGCTGGGCTTGCTTTTTCTATC
ATGAAATCAGTTGGAACAGGAAAGAGAGGGACAGGGTCACAGGGTGAAACCTTGGGAGAAAAGTGGAAAA
AGAAATTGAATCAATTACCCCGGAAAGAGTTTGACCTTTACAAGAAATCCGGAATCACTGAAGTGGATAG
AACAGAAGCCAAAGAAGGGTTGAAAAGAGGAGAAATAACACACCATGCCGTGTCCAGAGGCAGCGCAAAA
CTTCAATGGTTCGTGGAGAGAAACATGGTCATCCCCGAAGGAAGAGTCATAGACTTAGGCTGTGGAAGAG
GAGGCTGGTCATATTATTGTGCAGGACTGAAAAAAGTTACAGAAGTGCGAGGATACACAAAAGGCGGCCC
AGGACATGAAGAACCAGTACCTATGTCTACATACGGATGGAACATAGTCAAGTTAATGAGTGGAAAGGAT
GTGTTTTATCTTCCACCTGAAAAGTGTGATACTCTATTGTGTGACATTGGAGAATCTTCACCAAGCCCAA
CAGTGGAAGAAAGCAGAACCATAAGAGTCTTGAAGATGGTTGAACCATGGCTAAAAAATAACCAGTTTTG
CATTAAAGTATTGAACCCTTACATGCCAACTGTGATTGAGCACCTAGAAAGACTACAAAGGAAACATGGA
GGAATGCTTGTGAGAAATCCACTCTCACGAAACTCCACGCACGAAATGTACTGGATATCTAATGGCACAG
GCAATATCGTTTCTTCAGTCAACATGGTATCCAGATTGCTACTTAACAGATTCACAATGACACATAGGAG
ACCCACCATAGAGAAAGATGTGGATTTAGGAGCGGGGACCCGACATGTCAATGCGGAACCAGAAACACCC
AACATGGATGTCATTGGGGAAAGAATAAGAAGGATCAAGGAGGAGCATAGTTCAACATGGCACTATGATG
ATGAAAATCCTTATAAAACGTGGGCTTACCATGGATCCTATGAAGTTAAGGCCACAGGCTCAGCCTCCTC
CATGATAAATGGAGTCGTGAAACTCCTCACGAAACCATGGGATGTGGTGCCCATGGTGACACAGATGGCA
ATGACGGATACAACCCCATTCGGCCAGCAAAGGGTTTTTAAAGAGAAAGTGGACACCAGGACACCCAGAC
CTATGCCAGGAACAAGAAAGGTTATGGAGATCACAGCGGAATGGCTTTGGAGAACCCTGGGAAGGAACAA
AAGACCCAGATTATGTACGAGAGAGGAGTTCACAAAAAAGGTCAGAACCAACGCAGCTATGGGCGCCGTT
TTTACAGAGGAGAACCAATGGGACAGTGCTAGAGCTGCTGTTGAGGATGAAGAATTCTGGAAACTCGTGG
ACAGAGAACGTGAACTCCACAAATTGGGCAAGTGTGGAAGCTGCGTTTACAACATGATGGGCAAGAGAGA
GAAGAAACTTGGAGAGTTTGGCAAAGCAAAAGGCAGTAGAGCCATATGGTACATGTGGTTGGGAGCCAGA
TACCTTGAGTTCGAAGCACTCGGATTCTTAAATGAAGACCATTGGTTCTCGCGTGAAAACTCTTACAGTG
GAGTAGAAGGAGAAGGACTGCACAAGCTGGGATACATCTTAAGAGACATTTCCAAGATACCCGGAGGAGC
TATGTATGCTGATGACACAGCTGGTTGGGACACAAGAATAACAGAAGATGACCTGCACAATGAGGAAAAA
ATCACACAGCAAATGGACCCTGAACACAGGCAGTTAGCAAACGCTATATTCAAGCTCACATACCAAAACA
AAGTGGTCAAAGTTCAACGACCAACTCCAAAGGGCACGGTAATGGACATCATATCTAGGAAAGACCAAAG
AGGCAGTGGACAGGTGGGAACTTATGGTCTGAATACATTCACCAACATGGAAGCCCAGTTAATCAGACAA
ATGGAAGGAGAAGGTGTGTTGTCGAAGGCAGACCTCGAGAACCCTCATCTGCTAGAGAAGAAAGTTACAC
AATGGTTGGAAACAAAAGGAGTGGAGAGGTTAAAAAGAATGGCCATCAGCGGGGATGATTGCGTGGTGAA
ACCAATTGATGACAGGTTCGCCAATGCCCTGCTTGCCCTGAATGACATGGGAAAAGTTAGGAAGGACATA
CCTCAATGGCAGCCATCAAAGGGATGGCATGATTGGCAACAGGTCCCTTTCTGCTCCCACCACTTTCATG
AATTGATCATGAAAGATGGAAGAAAGTTGGTAGTTCCCTGCAGACCTCAGGATGAATTAATCGGGAGAGC
GAGAATCTCTCAAGGAGCAGGATGGAGCCTTAGAGAAACTGCATGCCTAGGGAAAGCCTACGCCCAAATG
TGGACTCTCATGTACTTTCACAGAAGAGATCTTAGACTAGCATCCAACGCCATATGTTCAGCAGTACCAG
TCCATTGGGTCCCCACAAGCAGAACGACGTGGTCTATTCATGCTCACCATCAGTGGATGACTACAGAAGA
CATGCTTACTGTTTGGAACAGGGTGTGGATAGAGGATAATCCATGGATGGAAGACAAAACTCCAGTCAAA
ACCTGGGAAGATGTTCCATATCTAGGGAAGAGAGAAGACCAATGGTGCGGATCACTCATTGGTCTCACTT
CCAGAGCAACCTGGGCCCAGAACATACTTACGGCAATCCAACAGGTGAGAAGCCTTATAGGCAATGAAGA
GTTTCTGGACTACATGCCTTCGATGAAGAGATTCAGGAAGGAGGAGGAGTCAGAGGGAGCCATTTGGTAA
ACGTAGGAAGTGAAAAAGAGGCAAACTGTCAGGCCACCTTAAGCCACAGTACGGAAGAAGCTGTGCAGCC
TGTGAGCCCCGTCCAAGGACGTTAAAAGAAGAAGTCAGGCCCAAAAGCCACGGTTTGAGCAAACCGTGCT
GCCTGTGGCTCCGTCGTGGGGACGTAAAACCTGGGAGGCTGCAAACTGTGGAAGCTGTACGCACGGTGTA
GCAGACTAGCGGTTAGAGGAGACCCCTCCCATGACACAACGCAGCAGCGGGGCCCAAGACTAGAGGTTAG
AGGAGACCCCCCGCAAATAAAAACAGCATATTGACGCTGGGAGAGACCAGAGATCCTGCTGTCTCCTCAG
CATCATTCCAGGCACAGAACGCCAGAAAATGGAATGGTGCTGTTGAATCAACAGGTTCTGGTACCGGTAG
GCATCGTGGTGTCACGCTCGTCGTTTGGTATGGCTTCATTCAGCTCCGGTTCCCAACGATCAAGGCGAGT
TACATGATCCCCCATGTTGTGCAAAAAAGCGGTTAGCTCCTTCGGTCCTCCGATCGTTGTCAGAAGTAAG
TTGGCCGCAGTGTTATCACTCATGGTTATGGCAGCACTGCATAATTCTCTTACTGTCATGCCATCCGTAA
GATGCTTTTCTGTGACTGGTGAGTACTCAACCAAGTCATTCTGAGAATAGTGTATGCGGCGACCGAGTTG
CTCTTGCCCGGCGTCAACACGGGATAATACCGCGCCACATAGCAGAACTTTAAAAGTGCTCATCATTGGA
AAACGTTCTTCGGGGCGAAAACTCTCAAGGATCTTACCGCTGTTGAGATCCAGTTCGATGTAACCCACTC
GTGCACCCAACTGATCTTCAGCATCTTTTACTTTCACCAGCGTTTCTGGGTGAGCAAAAACAGGAAGGCA
AAATGCCGCAAAAAAGGGAATAAGGGCGACACGGAAATGTTGAATACTCATACTCTTCCTTTTTCAATAT
TATTGAAGCATTTATCAGGGTTATTGTCTCATGAGCGGATACATATTTGAATGTATTTAGAAAAATAAAC
AAATAGGGGTTCCGCGCACATTTCCCCGAAAAGTGCCACCTGACGTCTAAGAAACCATTATTATCATGAC
ATTAACCTATAAAAATAGGCGTATCACGAGGCCCTTTCGTCTTCAAGAATTCTCATGTTTGACAGCTTAT
CATCGATAAGCTTTAATGCGGTAGTTTATCACAGTTAAATTGCTAACGCAGTCAGGCACCGTGTATGAAA
TCTAACAATGCGCTCATCGTCATCCTCGGCACCGTCACCCTGGATGCTGTAGGCATAGGCTTGGTTATGC
CGGTACTGCCGGGCCTCTTGCGGGATATCGTCCATTCCGACAGCATCGCCAGTCACTATGGCGTGCTGCT
GGCGCTATATGCGTTGATGCAATTTCTATGCGCACCCGTTCTCGGAGCACTGTCCGACCGCTTTGGCCGC
CGCCCAGTCCTGCTCGCTTCGCTACTTGGAGCCACTATCGACTACGCGATCATGGCGACCACACCCGTCC
TGTGGATCCTCTACGCCGGACGCATCGTGGCCGGCATCACCGGCGCCACAGGTGCGGTTGCTGGCGCCTA
TATCGCCGACATCACCGATGGGGAAGATCGGGCTCGCCACTTCGGGCTCATGAGCGCTTGTTTCGGCGTG
GGTATGGTGGCAGGCCCCGTGGCCGGGGGACTGTTGGGCGCCATCTCCTTGCATGCACCATTCCTTGCGG
CGGCGGTGCTCAACGGCCTCAACCTACTACTGGGCTGCTTCCTAATGCAGGAGTCGCATAAGGGAGAGCG
TCGACCGATGCCCTTGAGAGCCTTCAACCCAGTCAGCTCCTTCCGGTGGGCGCGGGGCATGACTATCGTC
GCCGCACTTATGACTGTCTTCTTTATCATGCAACTCGTAGGACAGGTGCCGGCAGCGCTCTGGGTCATTT
TCGGCGAGGACCGCTTTCGCTGGAGCGCGACGATGATCGGCCTGTCGCTTGCGGTATTCGGAATCTTGCA
CGCCCTCGCTCAAGCCTTCGTCACTGGTCCCGCCACCAAACGTTTCGGCGAGAAGCAGGCCATTATCGCC
GGCATGGCGGCCGACGCGCTGGGCTACGTCTTGCTGGCGTTCGCGACGCGAGGCTGGATGGCCTTCCCCA
TTATGATTCTTCTCGCTTCCGGCGGCATCGGGATGCCCGCGTTGCAGGCCATGCTGTCCAGGCAGGTAGA
TGACGACCATCAGGGACAGCTTCAAGGATCGCTCGCGGCTCTTACCAGCCTAACTTCGATCACTGGACCG
CTGATCGTCACGGCGATTTATGCCGCCTCGGCGAGCACATGGAACGGGTTGGCATGGATTGTAGGCGCCG
CCCTATACCTTGTCTGCCTCCCCGCGTTGCGTCGCGGTGCATGGAGCCGGGCCACCTCGACCTGAATGGA
AGCCGGCGGCACCTCGCTAACGGATTCACCACTCCAAGAATTGGAGCCAATCAATTCTTGCGGAGAACTG
TGAATGCGCAAACCAACCCTTGGCAGAACATATCCATCGCGTCCGCCATCTCCAGCAGCCGCACGCGGCG
CATCTCGGGCAGCGTTGGGTCCTGGCCACGGGTGCGCATGATCGTGCTCCTGTCGTTGAGGACCCGGCTA
GGCTGGCGGGGTTGCCTTACTGGTTAGCAGAATGAATCACCGATACGCGAGCGAACGTGAAGCGACTGCT
GCTGCAAAACGTCTGCGACCTGAGCAACAACATGAATGGTCTTCGGTTTCCGTGTTTCGTAAAGTCTGGA
AACGCGGAAGTCAGCGCCCTGCACCATTATGTTCCGGATCTGCATCGCAGGATGCTGCTGGCTACCCTGT
GGAACACCTACATCTGTATTAACGAAGCGCTGGCATTGACCCTGAGTGATTTTTCTCTGGTCCCGCCGCA
TCCATACCGCCAGTTGTTTACCCTCACAACGTTCCAGTAACCGGGCATGTTCATCATCAGTAACCCGTAT
CGTGAGCATCCTCTCTCGTTTCATCGGTATCATTACCCCCATGAACAGAAATCCCCCTTACACGGAGGCA
TCAGTGACCAAACAGGAAAAAACCGCCCTTAACATGGCCCGCTTTATCAGAAGCCAGACATTAACGCTTC
TGGAGAAACTCAACGAGCTGGACGCGGATGAACAGGCAGACATCTGTGAATCGCTTCACGACCACGCTGA
TGAGCTTTACCGCAGCTGCCTCGCGCGTTTCGGTGATGACGGTGAAAACCTCTGACACATGCAGCTCCCG
GAGACGGTCACAGCTTGTCTGTAAGCGGATGCCGGGAGCAGACAAGCCCGTCAGGGCGCGTCAGCGGGTG
TTGGCGGGTGTCGGGGCGCAGCCATGACCCAGTCACGTAGCGATAGCGGAGTGTATACTGGCTTAACTAT
GCGGCATCAGAGCAGATTGTACTGAGAGTGCACCATATGCGGTGTGAAATACCGCACAGATGCGTAAGGA
GAAAATACCGCATCAGGCGCTCTTCCGCTTCCTCGCTCACTGACTCGCTGCGCTCGGTCGTTCGGCTGCG
GCGAGCGGTATCAGCTCACTCAAAGGCGGTAATACGGTTATCCACAGAATCAGGGGATAACGCAGGAAAG
AACATGTGAGCAAAAGGCCAGCAAAAGGCCAGGAACCGTAAAAAGGCCGCGTTGCTGGCGTTTTTCCATA
GGCTCCGCCCCCCTGACGAGCATCACAAAAATCGACGCTCAAGTCAGAGGTGGCGAAACCCGACAGGACT
ATAAAGATACCAGGCGTTTCCCCCTGGAAGCTCCCTCGTGCGCTCTCCTGTTCCGACCCTGCCGCTTACC
GGATACCTGTCCGCCTTTCTCCCTTCGGGAAGCGTGGCGCTTTCTCATAGCTCACGCTGTAGGTATCTCA
GTTCGGTGTAGGTCGTTCGCTCCAAGCTGGGCTGTGTGCACGAACCCCCCGTTCAGCCCGACCGCTGCGC
CTTATCCGGTAACTATCGTCTTGAGTCCAACCCGGTAAGACACGACTTATCGCCACTGGCAGCAGCCACT
GGTAACAGGATTAGCAGAGCGAGGTATGTAGGCGGTGCTACAGAGTTCTTGAAGTGGTGGCCTAACTACG
GCTACACTAGAAGGACAGTATTTGGTATCTGCGCTCTGCTGAAGCCAGTTACCTTCGGAAAAAGAGTTGG
TAGCTCTTGATCCGGCAAACAAACCACCGCTGGTAGCGGTGGTTTTTTTGTTTGCAAGCAGCAGATTACG
CGCAGAAAAAAAGGATCTCAAGAAGATCCTTTGATCTTTTCTACGGGGTCTGACGCTCAGTGGAACGAAA
ACTCACGTTAAGGGATTTTGGTCATGAGATTATCAAAAAGGATCTTCACCTAGATCCTTTTAAATTAAAA
ATGAAGTTTTAAATCAATCTAAAGTATATATGAGTAAACTTGGTCTGACAGTTACCAATGCTTAATCAGT
GAGGCACCTATCTCAGCGATCTGTCTATTTCGTTCATCCATAGTTGCCTGACTCCCCGTCGTGTAGATAA
CTACGATACGGGAGGGCTTACCATCTGGCCCCAGTGCTGCAATGATACCGCGAGACCCACGCTCACCGGC
TCCAGATTTATCAGCAATAAACCAGCCAGCCGGAAGGGCCGAGCGCAGAAGTGGTCCTGCAACTTTATCC
GCCTCCATCCAGTCTATTAATTGTTGCCGGGAAGCTAGAGTAAGTAGTTCGCCAGTTAATAGTTTGCGCA
ACGTTGTTGCCATTGCTGCAAGATCTGGCTAGCGATGACCCTGCTGATTGGTTCGCTGACCATTTCCGGG
CGCGCCGATTTAGGTGACACTATAG

>AY656169.1 Dengue virus type 3 vector p3, complete sequence
AGTTGTTAGTCTACGTGGACCGACAAGAACAGTTTCGACTCGGAAGCTTGCTTAACGTAGTACTGACAGT
TTTTTATTAGAGAGCAGATCTCTGATGAACAACCAACGGAAAAAGACGGGAAAACCGTCTATCAATATGC
TGAAACGCGTGAGAAACCGTGTGTCAACTGGATCACAGTTGGCGAAGAGATTCTCAAGAGGACTGCTGAA
CGGCCAAGGACCAATGAAATTGGTTATGGCGTTCATAGCTTTCCTCAGATTTCTAGCCATTCCACCGACA
GCAGGAGTCTTGGCTAGATGGGGAACCTTTAAGAAGTCGGGGGCTATTAAGGTCCTGAGAGGCTTCAAGA
AGGAGATCTCAAACATGCTGAGCATTATCAACAGACGGAAAAAGACATCGCTCTGTCTCATGATGATGTT
ACCAGCAACACTTGCTTTCCACTTGACTTCACGAGATGGAGAGCCGCGCATGATTGTGGGGAAGAATGAA
AGAGGAAAATCCCTACTTTTTAAGACAGCCTCTGGAATCAACATGTGCACACTCATAGCCATGGATTTGG
GAGAGATGTGTGATGACACGGTCACCTACAAATGCCCCCTCATTACTGAAGTGGAGCCTGAAGACATTGA
CTGCTGGTGCAACCTTACATCGACATGGGTGACCTACGGAACGTGCAATCAAGCTGGAGAGCACAGACGC
GACAAAAGATCGGTGGCGTTAGCTCCCCATGTCGGCATGGGACTGGACACACGCACCCAAACCTGGATGT
CGGCTGAAGGAGCTTGGAGACAGGTCGAGAAGGTAGAGACATGGGCCTTTAGGCACCCAGGGTTCACAAT
ACTAGCCCTATTTCTTGCCCATTACATAGGCACTTCCTTGACCCAGAAAGTGGTTATTTTCATACTACTA
ATGCTGGTCACCCCATCCATGACAATGAGATGCGTGGGAGTAGGAAACAGAGATTTTGTGGAAGGCCTAT
CAGGAGCTACGTGGGTTGACGTGGTGCTCGAGCACGGTGGGTGTGTGACTACCATGGCTAAGAACAAGCC
CACGCTGGATATAGAGCTCCAGAAGACCGAGGCCACCCAACTGGCGACCCTAAGGAAACTATGTATTGAG
GGAAAAATTACCAACGTAACAACCGACTCAAGGTGCCCCACCCAAGGGGAAGCGATTTTACCTGAGGAGC
AGGACCAGAACCACGTGTGCAAGCACACATACGTGGACAGAGGCTGGGGAAACGGTTGTGGTTTGTTTGG
CAAGGGAAGCCTGGTAACATGCGCGAAATTTCAATGTTTGGAATCAATAGAGGGAAAAGTGGTGCAGCAT
GAGAACCTCAAATACACCGTCATCATCACAGTGCACACAGGAGATCAACACCAGGTGGGAAATGAAACGC
AGGGAGTCACGGCTGAGATAACACCCCAGGCATCAACCGTTGAAGCCATCTTACCTGAATATGGAACCCT
TGGGCTAGAATGCTCACCACGGACAGGTTTAGATTTCAATGAAATGATTTTGTTGACAATGAAGAACAAA
GCATGGATGGTACATAGACAATGGTTTTTTGACCTACCTTTACCATGGACATCAGGAGCTACAACAGAAA
CACCAACCTGGAATAAGAAAGAGCTTCTTGTGACATTCAAAAACGCACATGCAAAAAAGCAAGAAGTAGT
AGTCCTTGGATCGCAAGAGGGAGCAATGCACACAGCACTGACAGGAGCTACAGAGATCCAAACCTCAGGA
GGCACAAGTATTTTTGCGGGGCACTTAAAATGTAGACTCAAGATGGACAAATTGGAACTCAAGGGGATGA
GCTATGCAATGTGCTTGAATGCCTTTGTGTTGAAGAAAGAAGTCTCCGAAACGCAACATGGGACAATACT
CATCAAGGTTGAGTACAAAGGGGAAGATGCACCTTGCAAGATTCCTTTCTCCACGGAGGATGGACAAGGG
AAAGCCCACAATGGCAGACTGATCACAGCTAACCCAGTGGTGACCAAGAAGGAGGAGCCTGTCAATATTG
AGGCAGAACCTCCTTTTGGGGAAAGCAATATAGTAATTGGAATTGGAGACAAAGCCTTGAAAATCAACTG
GTACAAGAAGGGAAGCTCGATTGGGAAGATGTTCGAGGCCACTGCCAGAGGTGCAAGGCGCATGGCCATC
TTGGGAGACACAGCCTGGGACTTTGGATCAGTAGGTGGTGTTTTAAATTCATTAGGAAAAATGGTGCACC
AAATATTTGGAAGTGCTTACACAGCCCTATTTAGTGGAGTCTCCTGGATAATGAAAATTGGAATAGGTGT
CCTTTTAACCTGGATAGGGTTGAATTCAAAAAACACTAGTTAGACTAACTTAAGTCAACTAGTATGAGCT
TTAGCTGCATTGTGATAGGAATCATTACACTCTATCTGGGAGCCGTGGTGCAAGCTGACATGGGGTGTGT
CATAAACTGGAAAGGCAAAGAACTCAAATGTGGAAGTGGAATTTTCGTCACTAATGAGGTCCACACCTGG
ACAGAGCAATACAAATTTCAAGCAGACTCCCCCAAAAGACTGGCGACAGCCATTGCAGGCGCTTGGGAGA
ATGGAGTGTGCGGAATCAGGTCGACAACCAGAATGGAGAACCTCTTGTGGAAGCAAATAGCCAATGAACT
GAACTACATATTATGGGAAAACAACATCAAATTAACGGTAGTTGTGGGTGATATAATTGGGGTCTTAGAG
CAAGGGAAAAGAACACTAACACCACAACCCATGGAACTAAAATATTCATGGAAAACATGGGGAAAGGCGA
AGATAGTGACAGCTGAAACACAAAATTCCTCTTTCATAATAGATGGGCCAAACACACCAGAGTGTCCAAG
TGCCTCAAGAGCATGGAATGTGTGGGAGGTGGAAGATTACGGGTTCGGAGTCTTCACAACTAACATATGG
CTGAAACTCCGAGAGATGTACACCCAACTATGTGACCACAGGCTAATGTCGGCAGCCGTTAAGGATGAGA
GGGCCGTACACGCCGACATGGGCTATTGGATAGAAAGCCAAAAGAATGGAAGTTGGAAGCTAGAAAAGGC
ATCCCTCATAGAGGTAAAAACCTGCACATGGCCAAAATCACACACTCTTTGGAGCAATGGTGTGCTAGAG
AGTGACATGATCATCCCAAAGAGTCTGGCTGGTCCCATTTCGCAACACAACTACAGGCCCGGATACCACA
CCCAAACGGCAGGACCCTGGCACTTAGGAAAATTGGAGCTGGACTTCAACTATTGTGAAGGAACAACAGT
TGTCATCACAGAAAATTGTGGGACAAGAGGCCCATCACTGAGAACAACAACAGTGTCAGGGAAGTTGATA
CACGAATGGTGTTGCCGCTCGTGTACACTTCCTCCCCTGCGATACATGGGAGAAGACGGCTGCTGGTATG
GCATGGAAATTAGACCCATTAATGAGAAAGAAGAGAACATGGTAAAGTCTTTAGTCTCAGCAGGGAGTGG
AAAGGTGGATAACTTCACAATGGGTGTCTTGTGTTTGGCAATCCTTTTTGAAGAGGTGATGAGAGGAAAA
TTTGGGAAAAAGCACATGATTGCAGGGGTTCTCTTCACGTTTGTACTCCTTCTCTCAGGGCAAATAACAT
GGAGAGACATGGCGCACACACTCATAATGATTGGGTCCAACGCCTCTGACAGAATGGGAATGGGCGTCAC
TTACCTAGCATTGATTGCAACATTTAAAATTCAGCCATTTTTGGCTTTGGGATTCTTCCTGAGGAAACTG
ACATCTAGAGAAAATTTATTGTTGGGAGTTGGGTTGGCCATGGCAACAACGTTACAACTGCCAGAGGACA
TTGAACAAATGGCGAATGGAATAGCTTTAGGGCTCATGGCTCTTAAATTAATAACACAATTTGAAACATA
CCAACTATGGACGGCATTAGTCTCCCTAATGTGTTCAAATACAATTTTCACGTTGACTGTTGCCTGGAGA
ACAGCCACCCTGATTTTGGCCGGAATTTCTCTTTTGCCAGTGTGCCAGTCTTCGAGCATGAGGAAAACAG
ATTGGCTCCCAATGGCTGTGGCAGCTATGGGAGTTCCACCCCTACCACTTTTTATTTTCAGTTTGAAAGA
TACGCTCAAAAGGAGAAGCTGGCCACTGAATGAGGGGGTGATGGCTGTTGGACTTGTGAGTATTCTAGCT
AGTTCTCTCCTTAGGAATGACGTGCCCATGGCTGGACCATTAGTGGCTGGGGGCTTGCTGATAGCGTGCT
ACGTCATAACTGGCACGTCAGCAGACCTCACTGTAGAAAAAGCAGCAGATGTGACATGGGAGGAAGAGGC
TGAGCAAACAGGAGTGTCCCACAATTTAATGATCACAGTTGATGACGATGGAACAATGAGAATAAAAGAT
GATGAGACTGAGAACATCTTAACAGTGCTTTTGAAAACAGCATTACTAATAGTGTCAGGCATTTTTCCAT
ACTCCATACCCGCAACACTGTTGGTCTGGCACACTTGGCAAAAGCAAACCCAAAGATCCGGTGTCCTATG
GGACGTTCCCAGCCCCCCAGAGACACAGAAAGCAGAACTGGAAGAAGGGGTTTATAGGATCAAGCAGCAA
GGAATTTTTGGGAAAACCCAAGTGGGGGTTGGAGTACAAAAAGAAGGAGTTTTCCACACCATGTGGCACG
TCACAAGAGGAGCAGTGTTGACACACAATGGGAAAAGACTGGAACCAAACTGGGCTAGCGTGAAAAAAGA
TCTGATTTCATACGGAGGAGGATGGAAATTGAGTGCACAATGGCAAAAAGGAGAGGAGGTGCAGGTTATT
GCCGTAGAGCCTGGGAAGAACCCAAAGAACTTTCAAACCATGCCAGGCATTTTCCAGACAACAACAGGGG
AGATAGGAGCGATTGCACTGGACTTCAAGCCTGGAACTTCAGGATCTCCCATCATAAACAGAGAGGGAAA
GGTACTGGGATTGTATGGCAATGGAGTGGTCACAAAGAATGGTGGCTATGTCAGTGGAATAGCACAAACA
AATGCAGAACCAGACGGACCGACACCAGAGTTGGAAGAAGAGATGTTCAAAAAGCGAAATCTAACCATAA
TGGATCTCCATCCCGGGTCAGGAAAGACGCGGAAATATCTTCCAGCTATTGTTAGAGAGGCAATCAAGAG
ACGCTTAAGGACTCTAATTTTGGCACCAACAAGGGTAGTTGCAGCTGAGATGGAAGAAGCATTGAAAGGG
CTCCCAATAAGGTATCAAACAACTGCAACAAAATCTGAACACACAGGGAGAGAGATTGTTGATCTAATGT
GCCACGCAACGTTCACAATGCGTTTGCTGTCACCAGTCAGGGTTCCAAACTACAACTTGATAATAATGGA
TGAGGCTCATTTCACAGACCCAGCCAGTATAGCGGCTAGAGGGTACATATCAACTCGTGTAGGAATGGGA
GAGGCAGCCGCAATTTTCATGACAGCCACACCCCCTGGAACAGCTGATGCCTTTCCTCAGAGCAACGCTC
CAATTCAAGATGAAGAAAGAGACATACCAGAACGCTCATGGAATTCAGGCAATGAATGGATTACCGACTT
TGCCGGGAAGACGGTGTGGTTTGTCCCTAGCATCAAAGCTGGAAATGACATAGCAAACTGCTTGCGGAAA
AATGGAAAAAAGGTCATTCAACTTAGTAGGAAGACTTTTGACACAGAATATCAAAAGACTAAACTAAATG
ATTGGGACTTTGTGGTGACAACAGACATTTCAGAAATGGGAGCCAATTTCAAAGCAGACAGAGTGATCGA
CCCAAGAAGATGTCTCAAGCCAGTGATTTTGACAGACGGACCCGAGCGCGTGATCCTGGCGGGACCAATG
CCAGTCACCGTAGCGAGCGCTGCGCAAAGGAGAGGGAGAGTTGGCAGGAACCCACAAAAAGAAAATGACC
AATACATATTCATGGGCCAGCCCCTCAATAATGATGAAGACCATGCTCACTGGACAGAAGCAAAAATGCT
GCTAGACAACATCAACACACCAGAAGGGATCATACCAGCTCTCTTTGAACCAGAAAGGGAGAAGTCAGCC
GCCATAGACGGCGAATACCGCCTGAAGGGTGAGTCCAGGAAGACCTTCGTGGAACTCATGAGGAGGGGTG
ACCTCCCAGTTTGGCTAGCCCATAAAGTAGCATCAGAAGGGATCAAATATACAGATAGAAAGTGGTGTTT
TGATGGAGAACGCAACAATCAAATTTTAGAGGAGAATATGGATGTGGAAATCTGGACAAAGGAAGGAGAA
AAGAAAAAATTGAGACCTAGGTGGCTTGATGCCCGCACTTATTCAGATCCCTTAGCGCTCAAGGAATTCA
AGGACTTTGCGGCTGGTAGAAAGTCAATTGCCCTTGATCTTGTGACAGAAATAGGAAGAGTGCCTTCACA
CTTAGCTCACAGAACGAGAAACGCCCTGGACAATCTGGTGATGTTGCACACGTCAGAACATGGCGGGAGG
GCCTACAGGCATGCAGTGGAGGAACTACCAGAAACAATGGAAACACTCTTACTCCTGGGACTCATGATCC
TGTTAACAGGTGGAGCAATGCTTTTCTTGATATCAGGTAAAGGGATTGGAAAGACTTCAATAGGACTCAT
TTGTGTAGCTGCTTCCAGCGGTATGTTATGGATGGCTGATGTCCCACTCCAATGGATCGCGTCTGCCATA
GTCCTGGAGTTTTTTATGATGGTGTTACTTATACCAGAACCAGAAAAGCAGAGAACTCCCCAAGACAATC
AACTCGCATATGTCGTGATAGGCATACTCACACTGGCTGCAATAGTAGCAGCCAATGAAATGGGACTGTT
GGAAACCACAAAGAGAGATTTAGGAATGTCCAAAGAACCAGGTGTTGTTTCTCCAACCAGCTATTTGGAT
GTGGACTTGCACCCAGCATCAGCCTGGACATTGTACGCTGTGGCCACAACAGTAATAACACCAATGTTGA
GACATACCATAGAGAATTCCACAGCAAATGTGTCCCTGGCAGCTATAGCCAACCAGGCAGTGGTCCTGAT
GGGTTTAGACAAAGGATGGCCGATATCGAAAATGGACTTAGGCGTGCCACTATTGGCACTGGGTTGTTAT
TCACAAGTGAACCCACTAACTCTCACAGCGGCAGTTCTCCTGCTAGTCACGCATTATGCTATTATAGGTC
CAGGATTGCAGGCAAAAGCCACTCGTGAAGCTCAAAAAAGGACAGCTGCTGGAATAATGAAGAATCCAAC
GGTGGATGGGATAATGACAATAGACCTAGATCCTGTAATATACGATTCAAAATTTGAAAAGCAACTAGGA
CAGGTTATGCTCCTGGTTCTGTGTGCAGTTCAACTTTTGTTAATGAGAACATCATGGGCTTTTTGTGAAG
CTCTAACCCTAGCCACAGGACCAATAACAACACTCTGGGAAGGATCACCTGGGAAGTTCTGGAACACCAC
GATAGCTGTTTCCATGGCGAACATCTTTAGAGGGAGCTATTTAGCAGGAGCTGGGCTTGCTTTTTCTATC
ATGAAATCAGTTGGAACAGGAAAGAGAGGGACAGGGTCACAGGGTGAAACCTTGGGAGAAAAGTGGAAAA
AGAAATTGAATCAATTACCCCGGAAAGAGTTTGACCTTTACAAGAAATCCGGAATCACTGAAGTGGATAG
AACAGAAGCCAAAGAAGGGTTGAAAAGAGGAGAAATAACACACCATGCCGTGTCCAGAGGCAGCGCAAAA
CTTCAATGGTTCGTGGAGAGAAACATGGTCATCCCCGAAGGAAGAGTCATAGACTTAGGCTGTGGAAGAG
GAGGCTGGTCATATTATTGTGCAGGACTGAAAAAAGTTACAGAAGTGCGAGGATACACAAAAGGCGGCCC
AGGACATGAAGAACCAGTACCTATGTCTACATACGGATGGAACATAGTCAAGTTAATGAGTGGAAAGGAT
GTGTTTTATCTTCCACCTGAAAAGTGTGATACTCTATTGTGTGACATTGGAGAATCTTCACCAAGCCCAA
CAGTGGAAGAAAGCAGAACCATAAGAGTCTTGAAGATGGTTGAACCATGGCTAAAAAATAACCAGTTTTG
CATTAAAGTATTGAACCCTTACATGCCAACTGTGATTGAGCACCTAGAAAGACTACAAAGGAAACATGGA
GGAATGCTTGTGAGAAATCCACTCTCACGAAACTCCACGCACGAAATGTACTGGATATCTAATGGCACAG
GCAATATCGTTTCTTCAGTCAACATGGTATCCAGATTGCTACTTAACAGATTCACAATGACACATAGGAG
ACCCACCATAGAGAAAGATGTGGATTTAGGAGCGGGGACCCGACATGTCAATGCGGAACCAGAAACACCC
AACATGGATGTCATTGGGGAAAGAATAAGAAGGATCAAGGAGGAGCATAGTTCAACATGGCACTATGATG
ATGAAAATCCTTATAAAACGTGGGCTTACCATGGATCCTATGAAGTTAAGGCCACAGGCTCAGCCTCCTC
CATGATAAATGGAGTCGTGAAACTCCTCACGAAACCATGGGATGTGGTGCCCATGGTGACACAGATGGCA
ATGACGGATACAACCCCATTCGGCCAGCAAAGGGTTTTTAAAGAGAAAGTGGACACCAGGACACCCAGAC
CTATGCCAGGAACAAGAAAGGTTATGGAGATCACAGCGGAATGGCTTTGGAGAACCCTGGGAAGGAACAA
AAGACCCAGATTATGTACGAGAGAGGAGTTCACAAAAAAGGTCAGAACCAACGCAGCTATGGGCGCCGTT
TTTACAGAGGAGAACCAATGGGACAGTGCTAGAGCTGCTGTTGAGGATGAAGAATTCTGGAAACTCGTGG
ACAGAGAACGTGAACTCCACAAATTGGGCAAGTGTGGAAGCTGCGTTTACAACATGATGGGCAAGAGAGA
GAAGAAACTTGGAGAGTTTGGCAAAGCAAAAGGCAGTAGAGCCATATGGTACATGTGGTTGGGAGCCAGA
TACCTTGAGTTCGAAGCACTCGGATTCTTAAATGAAGACCATTGGTTCTCGCGTGAAAACTCTTACAGTG
GAGTAGAAGGAGAAGGACTGCACAAGCTGGGATACATCTTAAGAGACATTTCCAAGATACCCGGAGGAGC
TATGTATGCTGATGACACAGCTGGTTGGGACACAAGAATAACAGAAGATGACCTGCACAATGAGGAAAAA
ATCACACAGCAAATGGACCCTGAACACAGGCAGTTAGCAAACGCTATATTCAAGCTCACATACCAAAACA
AAGTGGTCAAAGTTCAACGACCAACTCCAAAGGGCACGGTAATGGACATCATATCTAGGAAAGACCAAAG
AGGCAGTGGACAGGTGGGAACTTATGGTCTGAATACATTCACCAACATGGAAGCCCAGTTAATCAGACAA
ATGGAAGGAGAAGGTGTGTTGTCGAAGGCAGACCTCGAGAACCCTCATCTGCTAGAGAAGAAAGTTACAC
AATGGTTGGAAACAAAAGGAGTGGAGAGGTTAAAAAGAATGGCCATCAGCGGGGATGATTGCGTGGTGAA
ACCAATTGATGACAGGTTCGCCAATGCCCTGCTTGCCCTGAATGACATGGGAAAAGTTAGGAAGGACATA
CCTCAATGGCAGCCATCAAAGGGATGGCATGATTGGCAACAGGTCCCTTTCTGCTCCCACCACTTTCATG
AATTGATCATGAAAGATGGAAGAAAGTTGGTAGTTCCCTGCAGACCTCAGGATGAATTAATCGGGAGAGC
GAGAATCTCTCAAGGAGCAGGATGGAGCCTTAGAGAAACTGCATGCCTAGGGAAAGCCTACGCCCAAATG
TGGACTCTCATGTACTTTCACAGAAGAGATCTTAGACTAGCATCCAACGCCATATGTTCAGCAGTACCAG
TCCATTGGGTCCCCACAAGCAGAACGACGTGGTCTATTCATGCTCACCATCAGTGGATGACTACAGAAGA
CATGCTTACTGTTTGGAACAGGGTGTGGATAGAGGATAATCCATGGATGGAAGACAAAACTCCAGTCAAA
ACCTGGGAAGATGTTCCATATCTAGGGAAGAGAGAAGACCAATGGTGCGGATCACTCATTGGTCTCACTT
CCAGAGCAACCTGGGCCCAGAACATACTTACGGCAATCCAACAGGTGAGAAGCCTTATAGGCAATGAAGA
GTTTCTGGACTACATGCCTTCGATGAAGAGATTCAGGAAGGAGGAGGAGTCAGAGGGAGCCATTTGGTAA
ACGTAGGAAGTGAAAAAGAGGCAAACTGTCAGGCCACCTTAAGCCACAGTACGGAAGAAGCTGTGCAGCC
TGTGAGCCCCGTCCAAGGACGTTAAAAGAAGAAGTCAGGCCCAAAAGCCACGGTTTGAGCAAACCGTGCT
GCCTGTGGCTCCGTCGTGGGGACGTAAAACCTGGGAGGCTGCAAACTGTGGAAGCTGTACGCACGGTGTA
GCAGACTAGCGGTTAGAGGAGACCCCTCCCATGACACAACGCAGCAGCGGGGCCCGAGCTCTGAGGGAAG
CTGTACCTCCTTGCAAAGGACTAGAGGTTAGAGGAGACCCCCCGCAAATAAAAACAGCATATTGACGCTG
GGAGAGACCAGAGATCCTGCTGTCTCCTCAGCATCATTCCAGGCACAGAACGCCAGAAAATGGAATGGTG
CTGTTGAATCAACAGGTTCTGGTACCGGTAGGCATCGTGGTGTCACGCTCGTCGTTTGGTATGGCTTCAT
TCAGCTCCGGTTCCCAACGATCAAGGCGAGTTACATGATCCCCCATGTTGTGCAAAAAAGCGGTTAGCTC
CTTCGGTCCTCCGATCGTTGTCAGAAGTAAGTTGGCCGCAGTGTTATCACTCATGGTTATGGCAGCACTG
CATAATTCTCTTACTGTCATGCCATCCGTAAGATGCTTTTCTGTGACTGGTGAGTACTCAACCAAGTCAT
TCTGAGAATAGTGTATGCGGCGACCGAGTTGCTCTTGCCCGGCGTCAACACGGGATAATACCGCGCCACA
TAGCAGAACTTTAAAAGTGCTCATCATTGGAAAACGTTCTTCGGGGCGAAAACTCTCAAGGATCTTACCG
CTGTTGAGATCCAGTTCGATGTAACCCACTCGTGCACCCAACTGATCTTCAGCATCTTTTACTTTCACCA
GCGTTTCTGGGTGAGCAAAAACAGGAAGGCAAAATGCCGCAAAAAAGGGAATAAGGGCGACACGGAAATG
TTGAATACTCATACTCTTCCTTTTTCAATATTATTGAAGCATTTATCAGGGTTATTGTCTCATGAGCGGA
TACATATTTGAATGTATTTAGAAAAATAAACAAATAGGGGTTCCGCGCACATTTCCCCGAAAAGTGCCAC
CTGACGTCTAAGAAACCATTATTATCATGACATTAACCTATAAAAATAGGCGTATCACGAGGCCCTTTCG
TCTTCAAGAATTCTCATGTTTGACAGCTTATCATCGATAAGCTTTAATGCGGTAGTTTATCACAGTTAAA
TTGCTAACGCAGTCAGGCACCGTGTATGAAATCTAACAATGCGCTCATCGTCATCCTCGGCACCGTCACC
CTGGATGCTGTAGGCATAGGCTTGGTTATGCCGGTACTGCCGGGCCTCTTGCGGGATATCGTCCATTCCG
ACAGCATCGCCAGTCACTATGGCGTGCTGCTGGCGCTATATGCGTTGATGCAATTTCTATGCGCACCCGT
TCTCGGAGCACTGTCCGACCGCTTTGGCCGCCGCCCAGTCCTGCTCGCTTCGCTACTTGGAGCCACTATC
GACTACGCGATCATGGCGACCACACCCGTCCTGTGGATCCTCTACGCCGGACGCATCGTGGCCGGCATCA
CCGGCGCCACAGGTGCGGTTGCTGGCGCCTATATCGCCGACATCACCGATGGGGAAGATCGGGCTCGCCA
CTTCGGGCTCATGAGCGCTTGTTTCGGCGTGGGTATGGTGGCAGGCCCCGTGGCCGGGGGACTGTTGGGC
GCCATCTCCTTGCATGCACCATTCCTTGCGGCGGCGGTGCTCAACGGCCTCAACCTACTACTGGGCTGCT
TCCTAATGCAGGAGTCGCATAAGGGAGAGCGTCGACCGATGCCCTTGAGAGCCTTCAACCCAGTCAGCTC
CTTCCGGTGGGCGCGGGGCATGACTATCGTCGCCGCACTTATGACTGTCTTCTTTATCATGCAACTCGTA
GGACAGGTGCCGGCAGCGCTCTGGGTCATTTTCGGCGAGGACCGCTTTCGCTGGAGCGCGACGATGATCG
GCCTGTCGCTTGCGGTATTCGGAATCTTGCACGCCCTCGCTCAAGCCTTCGTCACTGGTCCCGCCACCAA
ACGTTTCGGCGAGAAGCAGGCCATTATCGCCGGCATGGCGGCCGACGCGCTGGGCTACGTCTTGCTGGCG
TTCGCGACGCGAGGCTGGATGGCCTTCCCCATTATGATTCTTCTCGCTTCCGGCGGCATCGGGATGCCCG
CGTTGCAGGCCATGCTGTCCAGGCAGGTAGATGACGACCATCAGGGACAGCTTCAAGGATCGCTCGCGGC
TCTTACCAGCCTAACTTCGATCACTGGACCGCTGATCGTCACGGCGATTTATGCCGCCTCGGCGAGCACA
TGGAACGGGTTGGCATGGATTGTAGGCGCCGCCCTATACCTTGTCTGCCTCCCCGCGTTGCGTCGCGGTG
CATGGAGCCGGGCCACCTCGACCTGAATGGAAGCCGGCGGCACCTCGCTAACGGATTCACCACTCCAAGA
ATTGGAGCCAATCAATTCTTGCGGAGAACTGTGAATGCGCAAACCAACCCTTGGCAGAACATATCCATCG
CGTCCGCCATCTCCAGCAGCCGCACGCGGCGCATCTCGGGCAGCGTTGGGTCCTGGCCACGGGTGCGCAT
GATCGTGCTCCTGTCGTTGAGGACCCGGCTAGGCTGGCGGGGTTGCCTTACTGGTTAGCAGAATGAATCA
CCGATACGCGAGCGAACGTGAAGCGACTGCTGCTGCAAAACGTCTGCGACCTGAGCAACAACATGAATGG
TCTTCGGTTTCCGTGTTTCGTAAAGTCTGGAAACGCGGAAGTCAGCGCCCTGCACCATTATGTTCCGGAT
CTGCATCGCAGGATGCTGCTGGCTACCCTGTGGAACACCTACATCTGTATTAACGAAGCGCTGGCATTGA
CCCTGAGTGATTTTTCTCTGGTCCCGCCGCATCCATACCGCCAGTTGTTTACCCTCACAACGTTCCAGTA
ACCGGGCATGTTCATCATCAGTAACCCGTATCGTGAGCATCCTCTCTCGTTTCATCGGTATCATTACCCC
CATGAACAGAAATCCCCCTTACACGGAGGCATCAGTGACCAAACAGGAAAAAACCGCCCTTAACATGGCC
CGCTTTATCAGAAGCCAGACATTAACGCTTCTGGAGAAACTCAACGAGCTGGACGCGGATGAACAGGCAG
ACATCTGTGAATCGCTTCACGACCACGCTGATGAGCTTTACCGCAGCTGCCTCGCGCGTTTCGGTGATGA
CGGTGAAAACCTCTGACACATGCAGCTCCCGGAGACGGTCACAGCTTGTCTGTAAGCGGATGCCGGGAGC
AGACAAGCCCGTCAGGGCGCGTCAGCGGGTGTTGGCGGGTGTCGGGGCGCAGCCATGACCCAGTCACGTA
GCGATAGCGGAGTGTATACTGGCTTAACTATGCGGCATCAGAGCAGATTGTACTGAGAGTGCACCATATG
CGGTGTGAAATACCGCACAGATGCGTAAGGAGAAAATACCGCATCAGGCGCTCTTCCGCTTCCTCGCTCA
CTGACTCGCTGCGCTCGGTCGTTCGGCTGCGGCGAGCGGTATCAGCTCACTCAAAGGCGGTAATACGGTT
ATCCACAGAATCAGGGGATAACGCAGGAAAGAACATGTGAGCAAAAGGCCAGCAAAAGGCCAGGAACCGT
AAAAAGGCCGCGTTGCTGGCGTTTTTCCATAGGCTCCGCCCCCCTGACGAGCATCACAAAAATCGACGCT
CAAGTCAGAGGTGGCGAAACCCGACAGGACTATAAAGATACCAGGCGTTTCCCCCTGGAAGCTCCCTCGT
GCGCTCTCCTGTTCCGACCCTGCCGCTTACCGGATACCTGTCCGCCTTTCTCCCTTCGGGAAGCGTGGCG
CTTTCTCATAGCTCACGCTGTAGGTATCTCAGTTCGGTGTAGGTCGTTCGCTCCAAGCTGGGCTGTGTGC
ACGAACCCCCCGTTCAGCCCGACCGCTGCGCCTTATCCGGTAACTATCGTCTTGAGTCCAACCCGGTAAG
ACACGACTTATCGCCACTGGCAGCAGCCACTGGTAACAGGATTAGCAGAGCGAGGTATGTAGGCGGTGCT
ACAGAGTTCTTGAAGTGGTGGCCTAACTACGGCTACACTAGAAGGACAGTATTTGGTATCTGCGCTCTGC
TGAAGCCAGTTACCTTCGGAAAAAGAGTTGGTAGCTCTTGATCCGGCAAACAAACCACCGCTGGTAGCGG
TGGTTTTTTTGTTTGCAAGCAGCAGATTACGCGCAGAAAAAAAGGATCTCAAGAAGATCCTTTGATCTTT
TCTACGGGGTCTGACGCTCAGTGGAACGAAAACTCACGTTAAGGGATTTTGGTCATGAGATTATCAAAAA
GGATCTTCACCTAGATCCTTTTAAATTAAAAATGAAGTTTTAAATCAATCTAAAGTATATATGAGTAAAC
TTGGTCTGACAGTTACCAATGCTTAATCAGTGAGGCACCTATCTCAGCGATCTGTCTATTTCGTTCATCC
ATAGTTGCCTGACTCCCCGTCGTGTAGATAACTACGATACGGGAGGGCTTACCATCTGGCCCCAGTGCTG
CAATGATACCGCGAGACCCACGCTCACCGGCTCCAGATTTATCAGCAATAAACCAGCCAGCCGGAAGGGC
CGAGCGCAGAAGTGGTCCTGCAACTTTATCCGCCTCCATCCAGTCTATTAATTGTTGCCGGGAAGCTAGA
GTAAGTAGTTCGCCAGTTAATAGTTTGCGCAACGTTGTTGCCATTGCTGCAAGATCTGGCTAGCGATGAC
CCTGCTGATTGGTTCGCTGACCATTTCCGGGCGCGCCGATTTAGGTGACACTATAG

>EF643017.1 Dengue virus type 3 D3BR/RP1/2003 from Brazil, complete genome
AGTTGTTAGTCTACGTGGACCGACAAGAACAGTTTCGACTCGGAAGCTTGCTTAACGTAGTGCTAACAGT
TTTTTATTAGAGAGCAGATCTCTGATGAACAACCAACGGAAGAAGACGGGAAAACCGTCTATCAATATGC
TGAAACGCGTGAGAAACCGTGTGTCAACTGGATCACAGTTGGCGAAGAGATTCTCAAAAGGACTGCTGAA
CGGCCAGGGACCAATGAAATTGGTTATGGCGTTCATAGCTTTCCTCAGATTTCTAGCCATTCCACCAACA
GCAGGAGTCTTGGCTAGATGGGGAACCTTCAAGAAGTCGGGGGCCATTAAGGTCCTGAAGGGCTTCAAGA
AGGAGATCTCAAACATGCTGAGCATAATCAACAAACGGAAAAAGACATCGCTCTGTCTCATGATGATATT
GCCAGCAGCACTTGCTTTCCACTTGACTTCACGAGATGGAGAGCCGCGCATGATTGTGGGGAAGAATGAA
AGAGGAAAATCCCTACTTTTTAAGACAGCCTCTGGAATCAACATGTGCACACTCATAGCCATGGACTTGG
GAGAGATGTGTGATGACACGGTCACTTACAAATGCCCCCACATTACCGAAGTGGAACCTGAAGACATTGA
CTGCTGGTGCAACCTTACATCAACATGGGTGACTTACGGAACGTGCAATCAAGCCGGAGAGCGTAGACGC
GACAAGAGATCAGTGGCGTTAGCTCCCCATGTCGGCATGGGACTAGACACACGCACCCAAACCTGGATGT
CGGCTGAAGGAGCTTGGAGGCAAGTCGAGAAGGTAGAGACATGGGCCCTTAGGCACCCAGGGTTCACCAT
ACTAGCCCTATTTCTTGCCCATTACATAGGCACATCCTTGACCCAGAAGGTGGTTATTTTTATACTACTA
ATGCTGGTCACCCCATCCATGACAATGAGATGTGTGGGAGTAGGAAACAGAGATTTTGTGGAAGGTCTAT
CAGGAGCTACGTGGGTTGACGTGGTGCTCGAGCACGGGGGGTGTGTGACTACCATGGCTAAGAACAAGCC
AACGTTGGATATAGAGCTTCAGAAGACCGAGGCCACCCAATTGGCGACCCTAAGGAAGCTATGCATTGAG
GGGAAAATTACCAACATAACAACTGACTCAAGATGTCCTACCCAAGGGGAAGCGGTTTTGCCTGAGGAGC
AGGACCAGAACTACGTGTGTAAGCATACATACGTAGACAGAGGCTGGGGGAACGGATGTGGTTTGTTTGG
CAAGGGAAGCTTGGTAACATGTGCGAAATTTCAATGCTTGGAACCAATAGAGGGAAAAGTGGTGCAGTAT
GAGAACCTCAAATACACCGTCATCATCACAGTGCACACAGGAGATCAACACCAGGTGGGAAATGAAACGC
AGGGAGTCACGGCTGAGATAACACCCCAGGCATCAACCACTGAAGCCATCTTGCCTGAATATGGAACCCT
TGGGCTAGAATGCTCACCACGGACAGGTTTGGATTTCAATGAAATGATCTTGCTAACAATGAAGAACAAA
GCATGGATGGTACATAGACAATGGTTTTTTGACCTACCTCTACCATGGACATCAGGAGCTACAACGGAAA
CACCAACCTGGAACAGGAAGGAGCTTCTTGTGACATTTAAAAACGCACATGCGAAGAAACAAGAAGTGGT
TGTCCTTGGATCGCAAGAGGGAGCAATGCATACCGCATTGACAGGAGCCACAGAAATCCAAAACTCAGGA
GGCACAAGTATTTTTTCAGGGCATTTAAAATGTAGACTTAAGATGGACAAATTGGAACTCAAGGGGATGA
GCTATGCAATGTGCACGAATACCTTTGTGTTGAAGAAAGAAGTCTCAGAAACGCAGCATGGGACAATACT
CATTAAGGTCGAGTACAGAGGGGAAGATGCACCTTGCAAGATTCCTTTCTCCACAGAGGATGGACAAGGG
AAAGCTCACAATGGCAGACTGATTACAGCCAACCCAGTGGTGACTAAGAAGGAGGAGCCTGTCAATATCG
AGGCTGAACCTCCTTTTGGGGAAAGTAATATAGTGATTGGAATTGGAGACAACGCCTTGAAAATCAACTG
GTATAAGAAAGGAAGCTCTATTGGGAAGATGTTCGAGGCCACTGCCAGAGGTGCAAGGCGCATGGCCATC
TTGGGAGACACAGCTTGGGACTTTGGATCAGTGGGTGGTGTTCTGAACTCATTAGGCAAAATGGTGCACC
AAATATTCGGAAGTGCTTACACAGCCCTATTCAGTGGAGTCTCTTGGGTAATGAAAATCGGAATAGGAGT
TCTCTTGACTTGGATAGGGTTGAATTCAAAAAACACATCCATGTCATTTTCATGCATTGCGATAGGAATC
ATTACACTCTATCTGGGAGCTGTGGTGCAAGCTGACATGGGATGTGTTATAAACTGGAAAGGCAAAGAAC
TCAAATGTGGAAGTGGAATCTTCGTCACCAACGAGGTCCATACCTGGACAGAGCAATACAAATTCCAAGC
AGACTCCCCAAAAAGATTGGCGACAGCCATTGCAGGCGCTTGGGAGAATGGAGTGTGCGGAATTAGGTCA
ACAACCAGAATGGAGAATCTCCTGTGGAAGCAAATAGCCAATGAACTGAACTACATATTGTGGGAAAACA
ATATCAAATTAACGGTAGTTGTGGGCGATATAATTGGGGTCTTAGAGCAAGGAAAAAGAACACTAACACC
ACAACCCATGGAGCTAAAATACTCATGGAAAACGTGGGGAAAGGCAAAAATAGTGACAGCTGAAACACAA
AATTCCTCTTTCATAATAGACGGGCCGAACACACCGGAGTGTCCAAGTGCCTCAAGAGCATGGAATGTGT
GGGAGGTGGAAGATTACGGGTTCGGAGTCTTCACAACCAACATATGGCTGAAACTCCGAGAGGTGTACAC
CCAACTATGTGACCATAGGCTAATGTCGGCAGCTGTCAAGGATGAGAGGGCCGTACATGCCGACATGGGC
TATTGGATAGAAAGCCAAAAGAATGGAAGTTGGAAGCTAGAAAAAGCATCCCTCATAGAGGTGAAAACCT
GCACATGGCCAAAATCACATACCCTTTGGAGTAATGGTGTGCTAGAGAGTGATATGATCACCCCAAAGAG
TCTAGCTGGTCCTATTTCGCAACACAACCACAGGCCCGGGTACCACACCCAGACGGCGGGACCCTGGCAT
TTAGGAAAATTAGAGCTGGACTTCAACTATTGTGAAGGAACAACAGTTGTCATCACAGAAAACTGTGGGA
CAAGAGGCCCATCATTGAGAACAACAACAGTGTCAGGGAAGTTAATACACGAATGGTGTTGCCGTTCGTG
CACACTTCCTCCCCTGCGATACATGGGAGAAGACGGTTGCTGGTATGGCATGGAAATTAGACCCATCAGT
GAGAAAGAAGAGAACATGGTAAAGTCTTTAGTCTCAGCGGGAAGTGGAAAGGTGGACAACTTCACAATGG
GTGTCTTGTGTTTGGCAATCCTCTTTGAAGAGGTGATGAGAGGAAAATTTGGGAAGAAACACATGATTGC
GGGGGTGTTCTTCACGTTTGTGCTCCTTCTCTCAGGGCAAATAACATGGAGAGACATGACGCACACACTA
ATAATGATTGGGTCCAACGCATCTGACAGGATGGGAATGGGCGTTACCTACCTAGCTTTAATTGCAACAT
TTAAAATCCAGCCATTCTTGGCTTTGGGATTTTTCCTAAGAAAACTGACATCCAGAGAAAATTTATTGTT
AGGAGTTGGGCTGGCTATGGCAACAACGTTACAACTGCCAGAGGACATTGAACAAATGGCAAATGGAATC
GCTCTGGGGCTCATGGCTCTTAAACTGATAACACAATTTGAAACATACCAATTATGGACAGCATTGATCT
CCTTAACGTGTTCAAATACAATGTTTACGTTGACTGTTGCCTGGAGAACAGCCACCCTGATTTTGGCCGG
AGTTTCGCTTTTACCAGTGTGCCAGTCTTCGAGCATGAGGAAAACAGACTGGCTTCCAATGGCAGTGGCA
GCTATGGGAGTTTCACCTCTACCACTTTTTATTTTTAGCTTGAAAGACACACTCAAAAGGAGAAGCTGGC
CACTGAATGAAGGGGTGATGGCTGTTGGGCTTGTGAGCATTCTGGCCAGTTCTCTCCTTAGAAATGATGT
ACCCATGGCTGGACCATTGGTGGCCGGGGGCTTGCTGATAGCGTGCTACGTCATAACTGGCACGTCAGCA
GACCTCACCGTAGAAAAAGCAGCAGATATAACACGGGAGGAAGAGGCTGAGCAAACAGGAGTGTCCCACA
ACTTAATGACCACAGTTGATGATGATGGAACAATGAGAATAAAAGATGATGAGACTGAGAATATCCTAAC
AGTGCTTTTGAAAACAGCATTACTAATAGTATCAGGAGTCTTTCCATACTCCATACCCGCAACATTGCTG
GTCTGGCATACTTGGCAAAAGCAAACCCAAAGATCCGGCGTTCTATGGGACGTACCCAGCCCCCCAGAGA
CACAGAAAGCAGAACTGGAAGAAGGGGTCTATAGGATCAAACAGCAAGGAATTTTTGGGAAAACCCAAGT
AGGGGTTGGAGTACAGAAAGAAGGAGTCTTCCACACCATGTGGCACGTTACAAGAGGGGCAGTGTTGACA
TATAATGGGAAAAGACTGGAACCAAACTGGGCTAGCGTGAAAAAAGATCTGATTTCATACGGAGGAGGAT
GGAGATTGAGCGCACAATGGCAAAAGGGGGAGGAGGTGCAGGTTATTGCCGTAGAGCCTGGGAAGAACCC
AAAGAACTTTCAAACCATGCCAGGCACTTTTCAGACTACAACAGGGGAAATAGGAGCAATTGCACTGGAT
TTCAAGCCTGGAACTTCAGGATCTCCCATCATAAACAGAGAGGGAAAGGTAGTGGGACTGTATGGCAATG
GAGTGGTTACAAAGAATGGTGGCTACGTCAGCGGAATAGCGCAAACGAATGCAGAACCAGATGGACCAAC
ACCAGAATTGGAAGAAGAGATGTTCAAAAAGCGAAATCTAACCATAATGGATCTTCATCCTGGGTCAGGA
AAGACACGGAAATACCTTCCAGCTATTGTTAGAGAGGCAATCAAGAGACGTTTAAGAACTCTAATTTTGG
CACCGACAAGGGTGGTTGCAGCTGAGATGGAAGAAGCATTGAAAGGGCTCCCAATAAGGTACCAAACAAC
AGCAACAAAATCTGAACACACAGGAAGAGAGATTGTTGATCTAATGTGCCACGCAACGTTCACAATGCGT
CTGCTGTCACCAGTTAGGGTTCCAAACTATAACTTGATAATAATGGATGAAGCCCATTTCACAGACCCAG
CCAGTATAGCGGCTAGAGGGTACATATCGACTCGTGTTGGAATGGGAGAGGCAGCCGCAATTTTCATGAC
AGCAACGCCCCCTGGAACAGCTGATGCCTTTCCTCAGAGCAACGCTCCAATTCAAGATGAAGAAAGGGAC
ATACCAGAACGCTCATGGAATTCAGGCAATGAATGGATAACCGACTTCGCTGGGAAAACGGTGTGGTTTG
TCCCCAGCATTAAAGCCGGAAATGACATAGCAAACTGCTTGCGAAAAAACGGGAAAAAGGTCATTCAACT
TAGTAGGAAGACTTTTGACACAGAATATCAGAAAACTAAACTGAATGATTGGGACTTCGTGGTGACAACT
GACATTTCAGAAATGGGGGCCAATTTCAAAGCAGATAGAGTGATCGACCCAAGAAGATGTCTCAAACCAG
TGATCCTGACAGATGGACCAGAGCGGGTGATCCTGGCTGGACCAATGCCAGTCACCGCGGCGAGTGCTGC
GCAAAGGAGAGGGAGAGTTGGCAGGAACCCACAAAAAGAAAATGACCAGTACATATTCACGGGCCAGCCT
CTCAACAATGATGAAGACCATGCTCACTGGACAGAAGCAAAAATGCTGCTGGACAACATTAATACGCCAG
AAGGGATCATACCAGCTCTCTTTGAGCCAGAAAGGGAGAAGTCAGCCGCCATAGACGGTGAGTATCGCTT
GAAAGGTGAGTCCAGGAAGACTTTCGTGGAACTCATGAGGAGGGGTGACCTTCCAGTCTGGTTAGCCCAT
AAAGTAGCATCAGAAGGGATCAAATATACAGATAGAAAATGGTGCTTTGATGGACAACGTAATAATCAAA
TTTTAGAGGAGAACATGGATGTGGAAATCTGGACTAAGGAAGGAGAAAAGAAAAAATTGAGACCTAGGTG
GCTTGATGCCCGCACTTATTCAGATCCCTTAGCACTCAAGGAATTCAAGGACTTTGCGGCTGGCAGAAAG
TCAATCGCCCTTGATCTTGTGACAGAAATAGGAAGAGTGCCTTCACACCTAGCCCATAGAACGAGAAACG
CTCTGGACAATCTGGTGATGCTGCACACGTCAGAACATGGCGGTAGGGCCTACAGGCATGCGGTGGAGGA
ACTACCAGAGACAATGGAAACACTCCTACTCTTGGGACTCATGATCTTGTTGACAGGTGGAGCAATGCTT
TTCTTAATATCAGGTAAAGGGATTGGAAAGACTTCAATAGGACTCATTTGTGTAATTGCTTCCAGCGGCA
TGTCGTGGATGGCCGAAATCCCACTCCAATGGATCGCGTCGGCTATAGTCCTGGAGTTTTTTATGATGGT
GTTGCTTATACCAGAACCAGAAAAGCAGAGAACCCCCCAAGACAACCAACTTGCATATGTCGTGATAGGC
ATACTTACATTGGCTGCAATAATAGCAGCTAATGAAATGGGATTGTTGGAAACTACAAAGAGAGATTTAG
GAATGTCTAAGGAGCCAGGTGTTGTCTCTCCAACCAGCTATTTAGATGTGGACTTGCACCCAGCATCAGC
CTGGACATTGTATGCCGTGGCCACTACAGTAATAACACCAATGTTAAGACATACCATAGAGAATTCTACA
GCAAATGTGTCTCTGGCAGCTATAGCCAACCAGGCAGTGGTCCTGATGGGTTTGGACAAAGGATGGCCAA
TATCAAAAATGGACTTAGGAGTGCCCCTACTGGCATTGGGCTGCTATTCACAAGTGAACCCACTGACTCT
AACAGCGGCAGTACTCTTGCTGATCACACATTATGCTATCATAGGTCCAGGATTGCAGGCAAAAGCCACT
CGTGAAGCTCAGAAAAGGACAGCTGCTGGAATAATGAAGAATCCAACAGTGGATGGGATAATGACAATAG
ACCTAGATCCTGTAATATATGATTCAAAATTTGAAAAGCAACTGGGACAGGTTATGCTCCTGGTTTTGTG
TGCAGTTCAACTTTTGTTAATGAGAACATCATGGGCCTTGTGTGAAGCTTTAACTCTAGCTACAGGACCA
ATAACAACACTCTGGGAAGGATCACCTGGGAAGTTTTGGAACACCACGATAGCTGTTTCCATGGCGAACA
TTTTTAGAGGGAGTTATTTAGCAGGAGTTGGGCTTGCTTTTTCTATTATGAAATCAGTTGGAACAGGAAA
AAGAGGAACAGGCTCACAAGGTGAAACTTTAGGAGAAAAATGGAAAAAGAAATTAAATCAATTATCCCGG
AAAGAGTTTGATCTTTACAAGAAATCTGGAATCACTGAAGTGGATAGAACAGAAGCCAAAGAAGGGTTGA
AAAGAGGAGAAATAACACATCATGCCGTGTCCAGAGGTAGCGCAAAACTTCAATGGTTTGTGGAGAGAAA
CATGGTCATTCCCGAAGGAAGAGTCATAGACTTGGGCTGTGGAAGAGGAGGCTGGTCATATTACTGTGCA
GGACTGAAAAAAGTCACAGAAGTGCGAGGATACACAAAAGGCGGTCCAGGACACGAAGAACCAGTACCTA
TGTCCACATATGGATGGAACATAGTTAAGTTAATGAGTGGAAAGGATGTGTTTTATCTTCCACCTGAAAA
GTGTGACACCCTGTTGTGTGACATTGGAGAATCTTCACCAAGCCCAACAGTGGAAGAAAGCAGAACTATA
AGAGTTTTGAAGATGGTTGAACCATGGCTAAAAAACAACCAATTTTGCATTAAAGTATTGAACCCTTACA
TGCCAACTGTGATTGAGCACCTAGAAAGACTACAAAGGAAACATGGAGGAATGCTTGTGAGAAATCCACT
TTCACGAAACTCCACGCACGAAATGTACTGGATATCTAATGGCACAGGTAACATTGTCGCTTCAGTCAAT
ATGGTATCTAGACTGCTACTGAACAGGTTCACGATGACACACAGAAGACCCACCATTGAGAAAGATGTGG
ATTTAGGAGCAGGAACTCGACATGTTAATGCGGAACCAGAAACACCCAACATGGATGTCATTGGGGAAAG
AATAAAAAGGATCAAGGAGGAGCATAATTCAACATGGCACTATGATGACGAAAACCCCTACAAAACGTGG
GCTTACCATGGATCTTATGAAGTCAAAGCCACAGGCTCAGCCTCCTCCATGATAAATGGAGTCGTGAAAC
TCCTCACTAAACCATGGGATGTGGTGCCCATGGTGACACAGATGGCAATGACAGATACAACTCCATTTGG
CCAGCAGAGAGTTTTTAAAGAGAAAGTGGACACCAGGACACCCAGGTCCATGCCAGGAACAAGAAGGGTC
ATGGGGATCACAGCGGAGTGGCTCTGGAGAACCCTGGGAAGGAACAAAAAACCCAGGTTATGCACAAGGG
AAGAGTTCACAAAAAAGGTCAGAACTAACGCAGCCATGGGCGCCGTTTTCACAGAGGAGAACCAATGGGA
CAGCGCGAAAGCTGCTGTTGAGGATGAAGATTTTTGGAAACTTGTGGACAGAGAACGTGAACTCCACAAA
CTGGGCAAGTGTGGAAGCTGTGTTTACAACATGATGGGCAAGAGAGAGAAGAAACTTGGAGAGTTTGGCA
AAGCAAAAGGCAGTAGAGCTATATGGTACATGTGGTTGGGAGCCAGGTACCTTGAGTTCGAAGCCCTTGG
ATTCTTAAATGAAGACCACTGGTTCTCGCGTGAGAACTCTTACAGTGGAGTGGAAGGAGAAGGACTGCAC
AAGCTAGGCTATATATTAAGGGACATTTCCAAGATACCCGGAGGAGCTATGTATGCTGATGACACAGCTG
GTTGGGACACAAGAATAACAGAAGATGACCTGCACAATGAGGAAAAGATCACACAGCAAATGGACCCTGA
ACACAGGCAGTTAGCGAACGCTATATTTAAGCTCACATACCAAAACAAAGTGGTCAAAGTTCAACGACCG
ACTCCAACAGGCACGGTAATGGACATCATATCTAGGAAAGACCAAAGAGGCAGTGGACAGGTAGGAACTT
ATGGTCTGAATACATTCACCAACATGGAAGCCCAGTTAATCAGACAAATGGAAGGAGAAGGTGTGCTGTC
AAAGGCAGACCTCGAGAACCCTCATCTGCCAGAGAAGAAAATTACACAATGGTTGGAAACCAAAGGAGTG
GAGAGGTTAAAAAGAATGGCCATTAGCGGGGATGACTGCGTAGTGAAACCAATCGATGACAGGTTTGCTA
ATGCCCTGCTCGCTCTGAACGATACGGGAAAGGTTCGGAAAGACATACCTCAATGGCAGCCATCAAAAGG
ATGGCATGATTGGCAACAGGTTCCTTTCTGCTCCCACCACTTTCATGAATTGATCATGAAAGATGGAAGA
AAGTTGGTGGTTCCCTGCAGACCCCAGGACGAACTAATAGGAAGAGCAAGAATCTCTCAAGGAGCGGGAT
GGAGCCTTAGAGAAACCGCATGTCTGGGGAAAGCCTACGCTCAAATGTGGAGTCTCATGTATTTTCACAG
AAGAGACCTCAGACTAGCATCCAACGCCATATGTTCAGCAGTACCAGTCCACTGGGTCCCCACAAGTAGA
ACGACATGGTCTATTCATGCTCACCATCAGTGGATGACCACAGAAGACATGCTTACTGTCTGGAACAGGG
TGTGGATCGAGGACAATCCATGGATGGAAGACAAAACTCCAGTCACAACCTGGGAAAATGTTCCATATCT
AGGGAAGAGAGAAGACCAATGGTGCGGATCACTTATTGGTCTCACTTCCAGAGCAACCTGGGCCCAGAAC
ATACCCACAGCAATTCAACAGGTGAGAAGCCTTATAGGCAATGAAGAGTTTCTGGACTACATGCCTTCAA
TGAAGAGATTTAGGAAGGAGGAGGAGTCGGAGGGAGCCATTTGGTAAACGTAGGAAGTGAAAAAGAGGTT
AACTGTCAGGCCACATTAAGCCACAGTACGGAAGAAGCTGTGCTGCCTGTGAGCCCCGTCCAAGGACGTT
AAAAGAAGAAGTCAGGCCCCAAAGCCACGGTTTGAGCAAACCGTGCTGCCTGTAGCTCCGTCGTGGGGAC
GTAAAACCTGGGAGGCTGCAAACTGTGGAAGCTGTACGCACAGTGTAGCAGACTAGCGGTTAGAGGAGAC
CCCTCCCATGACACAACGCAGCAGCGGGGCCCGAGCACTGAGGGAAGCTGTACCTCCTTGCAAAGGACTA
GAGGTTAGAGGAGACCCCCCGCAAACAAAAACAGCATATTGACGCTGGGAGAGACCAGAGATCCTGCTGT
CTCCTCAGCATCATTCCAGGCACAGAACGCCAGAAAATGGAATGGTGCTGTTGAATCAACAGGTTCT

>M84727.1 Dengue virus type 2 strain 16681 capsid protein (C) gene, matrix protein (M) gene, envelope protein (E) gene, nonstructural protein (NS1, NS2A, NS2B, NS3, NS4A, NS4B, NS5) genes, mature peptides
AGTTGTTAGTCTACGTGGACCGACAAAGACAGATTCTTTGAGGGAGCTGAGCTCAACGTAGTTCTAACTG
TTTTTTGATTAGAGAGCAGATCTCTGATGAATGACCAACGGAAAAAGGCGAAAAACACGCCATTCAATAT
GCTGAAACGCGAGAGAAACCGCGTGTCGACTGTGCAACAGCTGACAAAGAGATTCTCACTTGGAATGCTA
CAGGGACGAGGACCACTAAAACTGTACATGGCCCTGGTGGCGTTCCTTCGTTTCCTAACAATCCCACCAA
CAGCAGGGATATTGAAGAGATGGGGAACAATTAAAAAATCCAAAGCTATTAATGTTTTGAGAGGGTTCAG
GAAAGAGATTGGAAGGATGCTGAACATCTTGAATAGGAGACGCAGATCTGCAGGCATGATCATTATGCTG
ATTCCAACAGTGATGGCGTTCCATTTAACCACACGTAACGGAGAACCACACATGATCGTCAGCAGACAAG
AGAAAGGGAAAAGTCTTCTGTTTAAAACAGAGGATGGCGTGAACATGTGTACCCTCATGGCCATGGACCT
TGGTGAATTGTGTGAAGACACAATCACGTACAAGTGTCCCCTTCTCAGGCAGAATGAGCCAGAAGACATA
GACTGTTGGTGCAACTCTACCTCCACGTGGGTAACTTATGGGACGTGTACCACCATGGGAGAACATAGAA
GACAAAAAAGATCAGTGGCACTCGTTCCACATGTGGGAATGGGACTGGAGACACGAACTGAAACATGGAT
GTCATCAGAAGGGGCCTGGAAACATGTCCAGAGAATTGAAACTTGGATCTTGAGACATCCAGGCTTCACC
ATGATGGCAGCAATCCTGGCATACACCATAGGAACGACACATTTCCAAAGAGCCCTGATTTTCATCTTAC
TGACAGCTGTCACTCCTTCAATGACAATGCGTTGCATAGGAATGTCAAATAGAGACTTTGTGGAAGGGGT
TTCAGGAGGAAGCTGGGTTGACATAGTCTTAGAACATGGAAGCTGTGTGACGACGATGGCAAAAAACAAA
CCAACATTGGATTTTGAACTGATAAAAACAGAAGCCAAACAGCCTGCCACCCTAAGGAAGTACTGTATAG
AGGCAAAGCTAACCAACACAACAACAGAATCTCGCTGCCCAACACAAGGGGAACCCAGCCTAAATGAAGA
GCAGGACAAAAGGTTCGTCTGCAAACACTCCATGGTAGACAGAGGATGGGGAAATGGATGTGGACTATTT
GGAAAGGGAGGCATTGTGACCTGTGCTATGTTCAGATGCAAAAAGAACATGGAAGGAAAAGTTGTGCAAC
CAGAAAACTTGGAATACACCATTGTGATAACACCTCACTCAGGGGAAGAGCATGCAGTCGGAAATGACAC
AGGAAAACATGGCAAGGAAATCAAAATAACACCACAGAGTTCCACCACAGAAGCAGAATTGACAGGTTAT
GGCACTGTCACAATGGAGTGCTCTCCAAGAACGGGCCTCGACTTCAATGAGATGGTGTTGCTGCAGATGG
AAAATAAAGCTTGGCTGGTGCACAGGCAATGGTTCCTAGACCTGCCGTTACCATGGTTGCCCGGAGCGGA
CACACAAGGGTCAAATTGGATACAGAAAGAGACATTGGTCACTTTCAAAAATCCCCATGCGAAGAAACAG
GATGTTGTTGTTTTAGGATCCCAAGAAGGGGCCATGCACACAGCACTTACAGGGGCCACAGAAATCCAAA
TGTCATCAGGAAACTTACTCTTCACAGGACATCTCAAGTGCAGGCTGAGAATGGACAAGCTACAGCTCAA
AGGAATGTCATACTCTATGTGCACAGGAAAGTTTAAAGTTGTGAAGGAAATAGCAGAAACACAACATGGA
ACAATAGTTATCAGAGTGCAATATGAAGGGGACGGCTCTCCATGCAAGATCCCTTTTGAGATAATGGATT
TGGAAAAAAGACATGTCTTAGGTCGCCTGATTACAGTCAACCCAATTGTGACAGAAAAAGATAGCCCAGT
CAACATAGAAGCAGAACCTCCATTCGGAGACAGCTACATCATCATAGGAGTAGAGCCGGGACAACTGAAG
CTCAACTGGTTTAAGAAAGGAAGTTCTATCGGCCAAATGTTTGAGACAACAATGAGGGGGGCGAAGAGAA
TGGCCATTTTAGGTGACACAGCCTGGGATTTTGGATCCTTGGGAGGAGTGTTTACATCTATAGGAAAGGC
TCTCCACCAAGTCTTTGGAGCAATCTATGGAGCTGCCTTCAGTGGGGTTTCATGGACTATGAAAATCCTC
ATAGGAGTCATTATCACATGGATAGGAATGAATTCACGCAGCACCTCACTGTCTGTGACACTAGTATTGG
TGGGAATTGTGACACTGTATTTGGGAGTCATGGTGCAGGCCGATAGTGGTTGCGTTGTGAGCTGGAAAAA
CAAAGAACTGAAATGTGGCAGTGGGATTTTCATCACAGACAACGTGCACACATGGACAGAACAATACAAG
TTCCAACCAGAATCCCCTTCAAAACTAGCTTCAGCTATCCAGAAAGCCCATGAAGAGGGCATTTGTGGAA
TCCGCTCAGTAACAAGACTGGAGAATCTGATGTGGAAACAAATAACACCAGAATTGAATCACATTCTATC
AGAAAATGAGGTGAAGTTAACTATTATGACAGGAGACATCAAAGGAATCATGCAGGCAGGAAAACGATCT
CTGCGGCCTCAGCCCACTGAGCTGAAGTATTCATGGAAAACATGGGGCAAAGCAAAAATGCTCTCTACAG
AGTCTCATAACCAGACCTTTCTCATTGATGGCCCCGAAACAGCAGAATGCCCCAACACAAATAGAGCTTG
GAATTCGTTGGAAGTTGAAGACTATGGCTTTGGAGTATTCACCACCAATATATGGCTAAAATTGAAAGAA
AAACAGGATGTATTCTGCGACTCAAAACTCATGTCAGCGGCCATAAAAGACAACAGAGCCGTCCATGCCG
ATATGGGTTATTGGATAGAAAGTGCACTCAATGACACATGGAAGATAGAGAAAGCCTCTTTCATTGAAGT
CAAAAACTGCCACTGGCCAAAATCACACACCCTCTGGAGCAATGGAGTGCTAGAAAGTGAGATGATAATT
CCAAAGAATCTCGCTGGACCAGTGTCTCAACACAACTATAGACCAGGCTACCATACACAAATAACAGGAC
CATGGCATCTAGGTAAGCTTGAGATGGACTTTGATTTCTGTGATGGAACAACAGTGGTAGTGACTGAGGA
CTGCGGAAATAGAGGACCCTCTTTGAGAACAACCACTGCCTCTGGAAAACTCATAACAGAATGGTGCTGC
CGATCTTGCACATTACCACCGCTAAGATACAGAGGTGAGGATGGGTGCTGGTACGGGATGGAAATCAGAC
CATTGAAGGAGAAAGAAGAGAATTTGGTCAACTCCTTGGTCACAGCTGGACATGGGCAGGTCGACAACTT
TTCACTAGGAGTCTTGGGAATGGCATTGTTCCTGGAGGAAATGCTTAGGACCCGAGTAGGAACGAAACAT
GCAATACTACTAGTTGCAGTTTCTTTTGTGACATTGATCATAGGGAACATGTCCTTTAGAGACCTGGGAA
GAGTAATGGTTATGGTAGGCGCCACTATGACGGATGACATAGGTATGGGCGTGACTTATCTTGCCCTACT
AGCAGCCTTCAAAGTCAGACCAACTTTTGCAGCTGGACTACTCTTGAGAAAGCTGACCTCCAAGGCATTG
ATGATGACTACTATAGGAATTGTACTCTCCTCCCAGAGCACTACACCAGAGACCATTCTTGAGTTGACTG
ATGCGTTAGCCTTAGGCATGATGGTCCTCAAAATGGTGAGAAATATGGAAAAGTATCAATTGGCAGTGAC
TATCATGGCTATCTTGTGCGTCCCAAACGCAGTGATATTACAAAACGCATGGAAAGTGAGTTGCACGATA
TTGGCAGTGGTGTCCGTTTCCCCACTGTTCTTAACATCCTCACAGCAAAAAACGGATTGGATACCATTAG
CGTTGACGATCAAAGGTCTCAATCCAACAGCTATTTTTCTAACAACCCTCTCAAGAACCAGCAAGAAAAG
GAGCTGGCCATTAAATGAGGCTATCATGGCAGTCGGGATGGTGAGCATTTTAGCCAGTTCTCTCCTAAAA
AATGATATTCCCATGACAGGACCATTAGTGGCTGGAGGGCCCCTCACTGTGTGCTACGTGCTCACTGGAC
GATCGGCCGATTTGGAACTGGAGAGAGCAGCCGATGTCAAATGGGAAGACCAGGCAGAGATATCAGGAAG
CAGCCCAATCCTGTCAATAACAATATCAGAAGATGGTAGCATGTCGATAAAAAATGAAGAGGAAGAACAA
ACACTGACCATACTCATTAGAACAGGATTGCTGGTGATCTCAGGACTTTTTCCTGTATCAATACCAATCA
CGGCAGCAGCATGGTACCTGTGGGAAGTGAAGAAACAACGGGCCGGAGTATTGTGGGATGTTCCTTCACC
CCCACCCATGGGAAAGGCTGAACTGGAAGATGGAGCCTATAGAATTAAGCAAAAAGGGATTCTTGGATAT
TCCCAGATCGGAGCCGGAGTTTACAAAGAAGGAACATTCCATACAATGTGGCATGTCACACGTGGCGCTG
TTCTAATGCATAAAGGAAAGAGGATTGAACCATCATGGGCGGACGTCAAGAAAGACCTAATATCATATGG
AGGAGGCTGGAAGTTAGAAGGAGAATGGAAGGAAGGAGAAGAAGTCCAGGTATTGGCACTGGAGCCTGGA
AAAAATCCAAGAGCCGTCCAAACGAAACCTGGTCTTTTCAAAACCAACGCCGGAACAATAGGTGCTGTAT
CTCTGGACTTTTCTCCTGGAACGTCAGGATCTCCAATTATCGACAAAAAAGGAAAAGTTGTGGGTCTTTA
TGGTAATGGTGTTGTTACAAGGAGTGGAGCATATGTGAGTGCTATAGCCCAGACTGAAAAAAGTATTGAA
GACAACCCAGAGATCGAAGATGACATTTTCCGAAAAAGAAGACTGACCATCATGGACCTCCACCCAGGAG
CGGGAAAGACGAAGAGATACCTTCCGGCCATAGTCAGAGAAGCTATAAAACGGGGTTTGAGAACATTAAT
CTTGGCCCCCACTAGAGTTGTGGCAGCTGAAATGGAGGAAGCCCTTAGAGGACTTCCAATAAGATACCAG
ACCCCAGCCATCAGAGCTGAGCACACCGGGCGGGAGATTGTGGACCTAATGTGTCATGCCACATTTACCA
TGAGGCTGCTATCACCAGTTAGAGTGCCAAACTACAACCTGATTATCATGGACGAAGCCCATTTCACAGA
CCCAGCAAGTATAGCAGCTAGAGGATACATCTCAACTCGAGTGGAGATGGGTGAGGCAGCTGGGATTTTT
ATGACAGCCACTCCCCCGGGAAGCAGAGACCCATTTCCTCAGAGCAATGCACCAATCATAGATGAAGAAA
GAGAAATCCCTGAACGTTCGTGGAATTCCGGACATGAATGGGTCACGGATTTTAAAGGGAAGACTGTTTG
GTTCGTTCCAAGTATAAAAGCAGGAAATGATATAGCAGCTTGCCTGAGCAAAAATGGAAAGAAAGTGATA
CAACTCAGTAGGAAGACCTTTGATTCTGAGTATGCCAAGACTAGAACCAATGATTGGGACTTCGTGGTTA
CAACTGACATTTCAGAAATGGGTGCCAATTTCAAGGCTGAGAGGGTTATAGACCCCAGACGCTGCATGAA
ACCAGTCATACTAACAGATGGTGAAGAGCGGGTGATTCTGGCAGGACCTATGCCAGTGACCCACTCTAGT
GCAGCACAAAGAAGAGGGAGAATAGGAAGAAATCCAAAAAATGAGAATGACCAGTACATATACATGGGGG
AACCCCTGGAAAATGATGAAGACTGTGCACACTGGAAAGAAGCTAAAATGCTCCTAGATAACATCAACAC
GCCAGAAGGAATCATTCCTAGCATGTTCGAACCAGAGCGTGAAAAGGTGGATGCCATTGATGGCGAATAC
CGCTTGAGAGGAGAAGCAAGGACCACCTTTGTAGACTTAATGAGAAGAGGAGACCTACCAGTCTGGTTGG
CCTACAGAGTGGCAGCTGAAGGCATCAACTACGCAGACAGAAGGTGGTGTTTTGATGGAGTCAAGAACAA
CCAAATCCTAGAAGAAAACGTGGAAGTTGAAATCTGGACAAAAGAAGGGGAAAGGAAGAAATTGAAACCC
AGATGGTTGGATGCTAGGATCTATTCTGACCCACTGGCGCTAAAAGAATTTAAGGAATTTGCAGCCGGAA
GAAAGTCTCTGACCCTGAACCTAATCACAGAAATGGGTAGGCTCCCAACCTTCATGACTCAGAAGGCAAG
AGACGCACTGGACAACTTAGCAGTGCTGCACACGGCTGAGGCAGGTGGAAGGGCGTACAACCATGCTCTC
AGTGAACTGCCGGAGACCCTGGAGACATTGCTTTTACTGACACTTCTGGCTACAGTCACGGGAGGGATCC
TTTTATTCTTGATGAGCGGAAGGGGCATAGGGAAGATGACCCTGGGAATGTGCTGCATAATCACGGCTAG
CATCCTCCTATGGTACGCACAAATACAGCCACACTGGATAGCAGCTTCAATAATACTGGAGTTTTTTCTC
ATAGTTTTGCTTATTCCAGAACCTGAAAAACAGAGAACACCCCAAGACAACCAACTGACCTACGTTGTCA
TAGCCATCCTCACAGTGGTGGCCGCAACCATGGCAAACGAGATGGGTTTCCTAGAAAAAACGAAGAAAGA
TCTAGGATTAGGAAGCATTGCAACCCAGCAACCCGAGAGCAACATCCTGGACATAGATCTACGTCCTGCA
TCAGCATGGACGCTGTATGCCGTGGCCACAACATTTGTTACACCAATGTTGAGACATAGCATTGAAAATT
CCTCAGTGAATGTGTCCCTAACAGCTATAGCCAACCAAGCCACAGTGTTAATGGGTCTCGGGAAAGGATG
GCCATTGTCAAAGATGGACATCGGAGTTCCCCTTCTCGCCATTGGATGCTACTCACAAGTCAACCCCACA
ACTCTCACAGCAGCTCTTTTCTTATTGGTAGCACATTATGCCATCATAGGGCCAGCACTCCAAGCAAAAG
CATCCAGAGAAGCTCAGAAAAGAGCAGCGGCGGGCATCATGAAAAACCCAACTGTCGATGGAATAACAGT
GATTGACCTAGATCCAATACCTTATGATCCAAAGTTTGAAAAGCAGTTGGGACAAGTAATGCTCCTAGTC
CTCTGCGTGACTCAAGTATTGATGATGAGGACTACATGGGCTCTGTGTGAGGTTTTAACCTTAGCTACCG
GGCCCATCTCCACATTGTGGGAAGGAAATCCAGGGAGGTTTTGGAACACTACCATTGCGGTGTCAATGGC
TAACATTTTTAGAGGGAGTTACTTGGCCGGAGCTGGACTTCTCTTTTCTATTATGAAGAACACAACCAAC
GCAAGAAGGGGAACTGGCAACATAGGAGAGACGCTTGGAGAGAAATGGAAAAGCCGATTGAACGCATTGG
GAAAAAGTGAATTCCAGATCTACAAGAAAAGTGGAATCCAGGAAGTGGATAGAACCTTAGCAAAAGAAGG
CATTAAAAGAGGAGAAACGGACCATCACGCTGTGTCGCGAGGCTCAGCAAAACTGAGATGGTTCGTTGAG
AGAAACATGGTCACACCAGAAGGGAAAGTAGTGGACCTCGGTTGTGGCAGAGGAGGCTGGTCATACTATT
GTGGAGGACTAAAGAATGTAAGAGAAGTCAAAGGCCTAACAAAAGGAGGACCAGGACACGAAGAACCCAT
CCCCATGTCAACATATGGGTGGAATCTAGTGCGTCTTCAAAGTGGAGTTGACGTTTTCTTCATCCCGCCA
GAAAAGTGTGACACATTATTGTGTGACATAGGGGAGTCATCACCAAATCCCACAGTGGAAGCAGGACGAA
CACTCAGAGTCCTTAACTTAGTAGAAAATTGGTTGAACAACAACACTCAATTTTGCATAAAGGTTCTCAA
CCCATATATGCCCTCAGTCATAGAAAAAATGGAAGCACTACAAAGGAAATATGGAGGAGCCTTAGTGAGG
AATCCACTCTCACGAAACTCCACACATGAGATGTACTGGGTATCCAATGCTTCCGGGAACATAGTGTCAT
CAGTGAACATGATTTCAAGGATGTTGATCAACAGATTTACAATGAGATACAAGAAAGCCACTTACGAGCC
GGATGTTGACCTCGGAAGCGGAACCCGTAACATCGGGATTGAAAGTGAGATACCAAACCTAGATATAATT
GGGAAAAGAATAGAAAAAATAAAGCAAGAGCATGAAACATCATGGCACTATGACCAAGACCACCCATACA
AAACGTGGGCATACCATGGTAGCTATGAAACAAAACAGACTGGATCAGCATCATCCATGGTCAACGGAGT
GTTCAGGCTGCTGACAAAACCTTGGGACGTCGTCCCCATGGTGACACAGATGGCAATGACAGACACGACT
CCATTTGGACAACAGCGCGTTTTTAAAGAGAAAGTGGACACGAGAACCCAAGAACCGAAAGAAGGCACGA
AGAAACTAATGAAAATAACAGCAGAGTGGCTTTGGAAAGAATTAGGGAAGAAAAAGACACCCAGGATGTG
CACCAGAGAAGAATTCACAAGAAAGGTGAGAAGCAATGCAGCCTTGGGGGCCATATTCACTGATGAGAAC
AAGTGGAAGTCGGCACGTGAGGCTGTTGAAGATAGTAGGTTTTGGGAGCTGGTTGACAAGGAAAGGAATC
TCCATCTTGAAGGAAAGTGTGAAACATGTGTGTACAACATCATGGGAAAAAGAGAGAAGAAGCTAGGGGA
ATTCGGCAAGGCAAAAGGCAGCAGAGCCATATGGTACATGTGGCTTGGAGCACGCTTCTTAGAGTTTGAA
GCCCTAGGATTCTTAAATGAAGATCACTGGTTCTCCAGAGAGAACTCCCTGAGTGGAGTGGAAGGAGAAG
GGCTGCACAAGCTAGGTTACATTCTAAGAGACGTGAGCAAGAAAGAGGGAGGAGCAATGTATGCCGATGA
CACCGCAGGATGGGATACAAGAATCACACTAGAAGATCTAAAAAATGAAGCAATGGTAACAAACCACATG
GAAGGAGAACACAAGAAACTAGCCGAGGCCATTTTCAAACTAACGTACCAAAACAAGGTGGTCCGTGTGC
AAAGACCAACACCAAGAGGCACAGTAATGGACATCATATCGAGAAGAGACCAAAGAGGTAGTGGACAAGT
TGGCACCTATGGACTCAATACTTTCACCAATATGGAAGCCCAACTAATCAGACAGATGGAGGGAGAAGGA
GTCTTTAAAAGCATTCAGCACCTAACAATCACAGAAGAAATCGCTGTGCAAAACTGGTTAGCAAGAGTGG
GGCGCGAAAGGTTATCAAGAATGGCCATCAGTGGAGATGATTGTGTTGTGAAACCTTTAGATGACAGGTT
GCCAAGCGCTTTAACAGCTCTAAATGACACAGGAAAGATTAGGAAAGACATACAACAATGGGAACCTTCA
AGAGGATGGAATGATTGGACACAAGTGCCCTTCTGTTCACACCATTTCCATGAGTTAATCATGAAAGACG
GCCGCGTACTCGTTGTTCCATGTAGAAACCAAGATGAACTGATTGGCAGAGCCCGAATCTCCCAAGGAGC
AGGGTGGTCTTTGCGGGAGACGGCCTGTTTGGGGAAGTCTTACGACCAAATGTGGAGCTTGATGTACTTC
CACAGACGCGACCTCAGGCTGGCGGCAAATGCTATTTGCTCGGCAGTACCATCACATTGGGTTCCAACAA
GTCGAACAACCTGGTCCATACATGCTAAACATGAATGGATGACAACGGAAGACATGCTGACAGTCTGGAA
CAGGGTGTGGATTCAAGAAAACCCATGGATGGAAGACAAAACTCCAGTGGAATCATGGGAGGAAATCCCA
TACTTGGGGAAAAGAGAAGACCAATGGTGCGGCTCATTGATTGGGTTAACAAGCAGGGCCACCTGGGCAA
AGAACATCCAAGCAGCAATAAATCAAGTTAGATCCCTTATAGGCAATGAAGAATACACAGATTACATGCC
ATCCATGAAAAGATTCAGAAGAGAAGAGGAAGAAGCAGGAGTTCTGTGGTAGAAAGCAAAACTAACATGA
AACAAGGCTAGAAGTCAGGTCGGATTAAGCCATAGTACGCAAAAAACTATGCTACCTGTGAGCCCCGTCC
AAGGACGTTAAAAGAAGTCAGGCCATCATAAATGCCATAGCTTGAGTAAACTATGCAGCCTGTAGCTCCA
CCTGAGAAGGTGTAAAAAATCCGGGAGGCCACAAACCATGGAAGCTGTACGCATGGCGTAGTGGACTAGC
GGTTAGAGGAGACCCCTCCCTTACAAATCGCAGCAACAATGGGGGCCCAAGGCGAGATGAAGCTGTAGTC
TCGCTGGAAGGACTAGAGGTTAGAGGAGACCCCCCCGAAACAAAAAACAGCATATTGACGCTGGGACAGA
CCAGAAATCCAACTATCTACTCAGCATCATTCTAGGCACAGAACGCCAGAAAATGGAATGGTGCTGTTGA
ATCAACAGGTTCT

>M84728.1 Dengue virus type 2 strain 16681-PDK53 capsid protein (C) gene, matrix protein (M) gene, envelope protein (E) gene, nonstructural protein (NS1, NS2A, NS2B, NS3, NS4A, NS4B, NS5) genes, mature peptides
AGTTGTTAGTCTACGTGGACCGACAAAGACAGATTCTTTGAGGGAGCTGAGCTCAATGTAGTTCTAACTG
TTTTTTGATTAGAGAGCAGATCTCTGATGAATGACCAACGGAAAGAGGCGAAAAACACGCCATTCAATAT
GCTGAAACGCGAGAGAAACCGCGTGTCGACTGTGCAACAGCTGACAAAGAGATTCTCACTTGGAATGCTC
CAGGGACGAGGACCATTAAAACTATACATGGCCCTGGTGGCGTTCCTTCGTTTCCTAACAATCCCACCAA
CAGCAGGGATATTGAAGAGATGGGGAACAATTAAAAAATCCAAAGCTATTAATGTTTTGAGAGGGTTCAG
GAAAGAGATTGGAAGGATGCTGAACATCTTGAATAGGAGACGCAGATCTGCAGGCATGATCATTATGCTG
ATTCCAACAGTGATGGCGTTCCATTTAACCACACGTAACGGAGAACCACACATGATCGTCAGCAGACAAG
AGAAAGGGAAAAGTCTTCTGTTTAAAACAGAGGTTGGCGTGAACATGTGTACCCTCATGGCCATGGACCT
TGGTGAATTGTGTGAAGACACAATCACGTACAAGTGTCCCCTTCTCAGGCAGAATGAGCCAGAAGACATA
GACTGTTGGTGCAACTCTACGTCCACGTGGGTAACTTATGGGACGTGTACCACCATGGGAGAACATAGAA
GAGAAAAAAGATCAGTGGCACTCGTTCCACATGTGGGAATGGGACTGGAGACACGAACTGAAACATGGAT
GTCATCAGAAGGGGCCTGGAAACATGTCCAGAGAATTGAAACTTGGATCTTGAGACATCCAGGCTTCACC
ATGATGGCAGCAATCCTGGCATACACCATAGGAACGACACATTTCCAAAGAGCCCTGATTTTAATCTTAC
TGACAGCTGTCACTCCTTCAATGACAATGCGTTGCATAGGAATGTCAAATAGAGACTTTGTGGAAGGGGT
TTCAGGAGGAAGCTGGGTTGACATAGTCTTAGAACATGGAAGCTGTGTGACGACGATGGCAAAAAACAAA
CCAACATTGGATTTTGAACTGATAAAAACAGAAGCCAAACAGCCTGCCACCCTAAGGAAGTACTGTATAG
AGGCAAAGCTAACCAACACAACAACAGAATCTCGCTGCCCAACACAAGGGGAACCCAGCCTAAATGAAGA
GCAGGACAAAAGGTTCGTCTGCAAACACTCCATGGTAGACAGAGGATGGGGAAATGGATGTGGACTATTT
GGAAAGGGAGGCATTGTGACCTGTGCTATGTTCAGATGCAAAAAGAACATGGAAGGGAAAGTTGTGCAAC
CAGAAAACTTGGAATACACCATTGTGATAACACCTCACTCAGGGGAAGAGCATGCAGTCGGAAATGACAC
AGGAAAACATGGCAAGGAAATCAAAATAACACCACAGAGTTCCATCACAGAAGCAGAATTGACAGGTTAT
GGCACTATCACAATGGAGTGCTCTCCAAGAACGGGCCTAGACTTCAATGAGATCGTGTTGCTGCAGATGG
AAAATAAAGCTTGGCTCGTGCACAGGCAATGGTTCCTAGACCTGCCGTTACCATGGTTGCCCGGAGCGGA
CACACAAGGGTCAAATTGGATACAGAAAGAGACATTGGTCACTTTCAAAAATCCCCATGCGAAGAAACAG
GATGTTGTTGTTTTAGGATCCCAAGAAGGGGCCATGCACACAGCACTTACAGGGGCCACAGAAATCCAAA
TGTCATCAGGAAACTTACTCTTCACAGGACATCTCAAGTGCAGGCTGAGAATGGACAAGCTACAGCTCAA
AGGAATGTCATACTCTATGTGCACAGGAAAGTTTAAAGTTGTGAAGGAAATAGCAGAAACACAACATGGA
ACAATAGTTATCAGAGTGCAATATGAAGGGGACGGCTCTCCATGCAAGATCCCTTTTGAGATAATGGATT
TGGAAAAAAGACATGTCTTAGGTCGCCTGATTACAGTCAACCCAATTGTGACAGAAAAAGATAGCCCAGT
CAACATAGAAGCAGAACCTCCATTTGGAGACAGCTACATCATCATAGGAGTAGAGCCGGGACAACTGAAG
CTCAACTGGTTTAAGAAAGGAAGTTCTATCGGCCAAATGTTTGAGACAACAATGAGGGGGGCGAAGAGAA
TGGCCATTTTAGGTGACACAGCCTGGGATTTTGGATCCTTGGGAGGAGTGTTTACATCTATAGGAAAGGC
TCTCCACCAAGTCTTTGGAGCAATCTATGGAGCTGCCTTCAGTGGGGTTTCATGGACTATGAAAATCCTC
ATAGGAGTCATTATCACATGGATAGGAATGAATTCACGCAGCACCTCACTGTCTGTGACACTAGTATTGG
TGGGAATTGTGACACTGTATTTGGGAGTCATGGTGCAGGCCGATAGTGGTTGCGTTGTGAGCTGGAAAAA
CAAAGAACTGAAATGTGGCAGTGGTATTTTCATCACAGACAACGTGCACACATGGACAGAACAATACAAG
TTCCAACCAGAATCCCCTTCAAAACTAGCTTCAGCTATCCAGAAAGCCCATGAAGAGGACATTTGTGGAA
TCCGCTCAGTAACAAGACTGGAGAATCTGATGTGGAAACAAATAACACCAGAATTGAATCACATTCTATC
AGAAAATGAGGTGAAGTTAACTATTATGACAGGAGACATCAAAGGAATCATGCAGGCAGGAAAACGATCT
CTGCGGCCTCAGCCCACTGAGCTGAAGTATTCATGGAAAACATGGGGCAAAGCAAAAATGCTCTCTACAG
AGTCTCATAACCAGACCTTTTTCATTGATGGCCCCGAAACAGCAGAATGCCCCAACACAAATAGAGCTTG
GAATTCGTTGGAAGTTGAAGACTATGGCTTTGGAGTATTCACCACCAATATATGGCTAAAATTGAAAGAA
AAACAGGATGTATTCTGCGACTCAAAACTCATGTCAGCGGCCATAAAAGACAACAGAGCCGTCCATGCCG
ATATGGGTTATTGGATAGAAAGTGCACTCAATGACACATGGAAGATAGAGAAAGCCTCTTTCATTGAAGT
TAAAAACTGCCACTGGCCAAAATCACACACCCTCTGGAGCAATGGAGTACTAGAAAGTGAGATGATTATT
CCAAAGAATCTCGCTGGACCAGTGTCTAAACACAACTATAGACCAGGCTACCATACACAAATAACAGGAC
CATGGCATCTAGGTAAGCTTGAGATGGACTTTGATTTCTGTGATGGAACAACAGTGGTAGTGACTGAGGA
CTGCGGAAATAGAGGACCCTCTTTGAGAACAACCACTGCCTCTGGAAAACTCATAACAGAATGGTGCTGC
CGATCTTGCACATTACCACCGCTAAGATACAGAGGTGAGGATGGGTGCTGGTACGGGATGGAAATCAGAC
CATTGAAGGAGAAAGAAGAGAATTTGGTCAACTCCTTGGTCACAGCTGGACATGGGCAGGTCGACAACTT
TTCACTAGGAGTCTTGGGAATGGCATTGTTCCTGGAGGAAATGCTTAGGACCCGAGTAGGAACGAAACAT
GCAATACTACTAGTTGCAGTTTCTTTTGTGACATTGATCATAGGGAACAGGTCCTTTAGAGACCTGGGAA
GAGTAATGGTTATGGTAGGCGCCACTATGACGGATGACATAGGTATGGGCGTGACTTATCTTGCCCTACT
AGCAGCCTTCAAAGTCAGACCAACTTTTGCAGCTGGACTACTCTTGAGAAAGCTGACCTCCAAGGAATTG
ATGATGACTACTATAGGAATTGTACTCTCCTCCCAGAGCACTATACCAGAGACCATTCTTGAGTTGACTG
ATGCGTTAGCCTTAGGCATGATGGTCCTCAAAATGGTGAGAAATATGGAAAAGTATCAATTGGCAGTGAC
TATCATGGCTATCTTGTGCGTCCCAAACGCAGTGATATTACAAAACGCATGGAAAGTGAGTTGCACAATA
TTGGCAGTGGTGTCCGTTTCCCCACTGTTCTTAACATCCTCACAGCAAAAAACGGATTGGATACCATTAG
CGTTGACGATCAAAGGTCTCAATCCAACAGCTATTTTTCTAACAACCCTCTCAAGAACCAGCAAGAAAAG
GAGCTGGCCATTAAATGAGGCTATCATGGCAGTCGGGATGGTGAGCATTTTAGCCAGTTCTCTCCTAAAA
AATGATATTCCCATGACAGGACCATTAGTGGCTGGAGGGCTCCTCACTGTGTGCTACGTGCTCACTGGAC
GATCGGCCGATTTGGAACTGGAGAGAGCAGCCGATGTCAAATGGGAAGACCAGGCAGAGATATCAGGAAG
CAGTCCAATCCTGTCAATAACAATATCAGAAGATGGTAGCATGTCGATAAAAAATGAAGAGGAAGAACAA
ACACTGACCATACTCATTAGAAGAGGATTGCTGGTGATCTCAGGACTTTTTCCTGTATCAATACCAATCA
CGGCAGCAGCATGGTACCTGTGGGAAGTGAAGAAACAACGGGCCGGAGTATTGTGGGATGTTCCTTCACC
CCCACCCATGGGAAAGGCTGAACTGGAAGATGGAGCCTATAGAATTAAGCAAAAAGGGATTCTTGGATAT
TCCCAGATCGGAGCCGGAGTTTACAAAGAAGGAACATTCCATACAATGTGGCATGTCACACGTGGCGCTG
TTCTAATGCATAAAGGAAAGAGGATTGAACCATCATGGGCGGACGTCAAGAAAGACCTAATATCATATGG
AGGAGGCTGGAAGTTAGAAGGAGAATGGAAGGAAGGAGAAGAAGTCCAGGTATTGGCACTGGACCCTGGA
AAAAATCCAAGAGCCGTCCAAACGAAACCTGGTCTTTTCAAAACCAACGCCGGAACAATAGGTGCTGTAT
CTCTGGACTTTTCTCCTGGAACGTCAGGATCTCCAATTATCGACAAAAAAGGAAAAGTTGTGGGTCTTTA
TGGTAATGGTGTTGTTACAAGGAGTGGAGCATATGTGAGTGCTATAGCCCAGACTGAAAAAAGTATTGAA
GACAACCCAGAGATCGAAGATGACATTTTCCGAAAGAGAAGACTGACCATCATGGACCTCCACCCAGGAG
CGGGAAAGACGAAGAGATACCTTCCGGCCATAGTCAGAGAAGCTATAAAACGGGGTTTGAGAACATTAAT
CTTGGCCCCCACTAGAGTTGTGGCAGCTGAAATGGAGGAAGCCCTTAGAGGACTTCCAATAAGATACCAG
ACCCCAGCCATCAGAGCTGAGCACACCGGGCGGGAGATTGTGGACCTAATGTGTCATGCCACATTTACCA
TGAGGCTGCTATCACCAGTTAGAGTGCCAAACTACAACCTGATTATCATGGACGAAGCCCATTTCACAGA
CCCAGCAAGTATAGCAGCTAGAGGATACATCTCAACTCGAGTGGAGATGGGTGAGGCAGCTGGGATTTTT
ATGACAGCCACTCCCCCGGGAAGCAGAGACCCATTTCCTCAGAGCAATGCACCAATCATAGATGAAGAAA
GAGAAATCCCTGAACGTTCGTGGAATTCCGGACATGAATGGGTCACGGATTTTAAAGGGAAGACTGTTTG
GTTCGTTCCAAGTATAAAAGCAGGAAATGATATAGCAGCTTGCCTGAGGAAAAATGGAAAGAAAGTGATA
CAACTCAGTAGGAAGACCTTTGATTCTGAGTATGTCAAGACTAGAACCAATGATTGGGACTTCGTGGTTA
CAACTGACATTTCAGAAATGGGTGCCAATTTCAAGGCTGAGAGGGTTATAGACCCCAGACGCTGCATGAA
ACCAGTCATACTAACAGATGGTGAAGAGCGGGTGATTCTGGCAGGACCTATGCCAGTGACCCACTCTAGT
GCAGCACAAAGAAGAGGGAGAATAGGAAGAAATCCAAAAAATGAGAATGACCAGTACATATACATGGGGG
AACCTCTGGAAAATGATGAAGACTGTGCACACTGGAAAGAAGCTAAAATGCTCCTAGATAACATCAACAC
GCCAGAAGGAATCATTCCTAGCATGTTCGAACCAGAGCGTGAAAAGGTGGATGCCATTGATGGCGAATAC
CGCTTGAGAGGAGAAGCAAGGACCACCTTTGTAGACTTAATGAGAAGAGGAGACCTACCAGTCTGGTTGG
CCTACAGAGTGGCAGCTGAAGGCATCAACTACGCAGACAGAAGGTGGTGTTTTGATGGAGTCAAGAACAA
CCAAATCCTAGAAGAAAACGTGGAAGTTGAAATCTGGACAAAAGAAGGGGAAAGGAAGAAATTGAAACCC
AGATGGTTGGATGCTAGGATCTATTCTGACCCACTGGCGCTAAAAGAATTTAAGGAATTTGCAGCCGGAA
GAAAGTCTCTGACCCTGAACCTAATCACAGAAATGGGTAGGCTCCCAACCTTCATGACTCAGAAGGCAAG
AAACGCACTGGACAACTTAGCAGTGCTGCACACGGCTGAGGCAGGTGGAAGGGCGTACAACCATGCTCTC
AGTGAACTGCCGGAGACCCTGGAGACATTGCTTTTACTGACACTTCTGGCTACAGTCACGGGAGGGATCT
TTTTATTCTTGATGAGCGCAAGGGGCATAGGGAAGATGACCCTGGGAATGTGCTGCATAATCACGGCTAG
CATCCTCCTATGGTACGCACAAATACAGCCACACTGGATAGCAGCTTCAATAATACTGGAGTTTTTTCTC
ATAGTTTTGCTTATTCCAGAACCTGAAAAACAGAGAACACCCCAAGACAACCAACTGACCTACGTTGTCA
TAGCCATCCTCACAGTGGTGGCCGCAACCATGGCAAACGAGATGGGTTTCCTAGAAAAAACGAAGAAAGA
TCTAGGATTAGGAAGCATTGCAACCCAGCAACCCGAGAGCAACATCCTGGACATAGATCTACGTCCTGCA
TCAGCATGGACGCTGTATGCCGTGGCCACAACATTTGTTACACCAATGTTGAGACATAGCATTGAAAATT
CCTCAGTGAATGTGTCCCTAACAGCTATAGCCAACCAAGCCACAGTGTTAATGGGTCTCGGGAAAGGATG
GCCATTGTCAAAGATGGACATCGGAGTTCCCCTTCTCGCCATTGGATGCTACTCACAAGTCAACCCCACA
ACTCTCACAGCAGCTCTTTTCTTATTGGTAGCACATTATGCCATCATAGGGCCAGCACTCCAAGCAAAAG
CATCCAGAGAAGCTCAGAAAAGAGCAGCGGCGGGCATCATGAAAAACCCAACTGTCGATGGAATAACAGT
GATTGACCTAGATCCAATACCTTATGATCCAAAGTTTGAAAAGCAGTTGGGACAAGTAATGCTCCTAGTC
CTCTGCGTGACTCAAGTATTGATGATGAGGACTACATGGGCTCTGTGTGAGGCTTTAACCTTAGCTACCG
GGCCCATCTCCACATTGTCGGAAGGAAATCCAGGGAGGTTTTGGAACACTACCATTGCGGTGTCAATGGC
TAACATTTTTAGAGGGAGTTACTTGGCCGGAGCTGGACTTCTCTTTTCTATTATGAAGAACACAACCAAC
ACAAGAAGGGTAACTGGTAACATAGGAGAGACGCTTGGAGAGAAATGGAAAAGCCGATTGAACGCATTGG
GAAAAAGTGAATTCCAGATCTACAAGAAAAGTGGAATCCAGGAAGTGGATAGAACCTTAGCAAAAGAAGG
CATTAAAAGAGGAGAAACGGACCATCACGCTGTGTCGCGAGGCTCAGCAAAACTGAGATGGTTCGTTGAG
AGAAACATGGTCACACCAGAAGGGAAAGTAGTGGACCTCGGTTGTGGCAGAGGAGGCTGGTCATACTATT
GTGGAGGACTAAAGAATGTAAGAGAAGTCAAAGGCCTAACAAAAGGAGGACCAGGACACGAAGAACCCAT
CCCCATGTCAACATATGGGTGGAATCTAGTGCGTCTTCAAAGTGGAGTTGACGTTTTCTTCATCCCGCCA
GAAAAGTGTGACACATTATTGTGTGACATAGGGGAGTCATCACCAAATCCCACAGTGGAAGCAGGACGAA
CACTCAGAGTCCTTAACTTAGTAGAAAATTGGTTGAACAACAACACTCAATTTTGCATAAAGGTTCTCAA
CCCATATATGCCCTCAGTCATAGAAAAAATGGAAGCACTACAAAGGAAATATGGAGGAGCCTTAGTGAGG
AATCCACTCTCACGAAACTCCACACATGAGATGTACTGGGTATCCAATGCTTCCGGGAACATAGTGTCAT
CAGTGAACATGATTTCAAGGATGTTGATCAACAGATTTACAATGAGATACAAGAAAGCCACTTACGAGCC
GGATGTTGACCTCGGAAGCGGAACCCGTAACATCGGGATTGAAAGTGAGATACCAAACCTAGATATAATT
GGGAAAAGAATAGAAAAAATAAAGCAAGAGCATGAAACATCATGGCACTATGACCAAGACCACCCATACA
AAACGTGGGCATACCATGGTAGCTATGAAACAAAACAGACTGGATCAGCATCATCCATGGTCAACGGAGT
GTTCAGGCTGCTGACAAAACCTTGGGACGTTGTCCCCATGGTGACACAGATGGCAATGACAGACACGACT
CCATTTGGACAACAGCGCGTTTTTAAAGAGAAAGTGGACACGAGAACCCAAGAACCGAAAGAAGGCACGA
AGAAACTAATGAAAATAACAGCAGAGTGGCTTTGGAAAGAATTAGGGAAGAAAAAGACACCCAGGATGTG
CACCAGAGAAGAATTCACAAGAAAGGTGAGAAGCAATGCAGCCTTGGGGGCCATATTCACTGATGAGAAC
AAGTGGAAGTCGGCACGTGAGGCTGTTGAAGATAGTAGGTTTTGGGAGCTGGTTGACAAGGAAAGGAATC
TCCATCTTGAAGGAAAGTGTGAAACATGTGTGTACAACATCATGGGAAAAAGAGAGAAGAAGCTAGGGGA
ATTCGGCAAGGCAAAAGGCAGCAGAGCCATATGGTACATGTGGCTTGGAGCACGCTTCTTAGAGTTTGAA
GCCCTAGGATTCTTAAATGAAGATCACTGGTTCTCCAGAGAGAACTCCCTGAGTGGAGTGGAAGGAGAAG
GGCTGCACAAGCTAGGTTACATTCTAAGAGACGTGAGCAAGAAAGAGGGAGGAGCAATGTATGCCGATGA
CACCGCAGGATGGGATACAAGAATCACACTAGAAGACCTAAAAAATGAAGAAATGGTAACAAACCACATG
GAAGGAGAACACAAGAAACTAGCCGAGGCCATTTTCAAACTAACGTACCAAAACAAGGTGGTCCGTGTGC
AAAGACCAACACCAAGAGGCACAGTAATGGACATCATATCGAGAAGAGACCAAAGAGGTAGTGGACAAGT
TGGCACCTATGGACTCAATACTTTCACCAATATGGAAGCCCAACTAATCAGACAGATGGAGGGAGAAGGA
GTCTTTAAAAGCATTCAGCACCTAACAATCACAGAAGAAATCGCTGTGCAAAACTGGTTAGCAAGAGTGG
GGCGCGAAAGGTTATCAAGAATGGCCATCAGTGGAGATGATTGTGTTGTGAAACCTTTAGATGACAGGTT
GCCAAGCGCTTTAACAGCTCTAAATGACATGGGAAAGATTAGGAAAGACATACAACAATGGGAACCTTCA
AGAGGATGGAATGATTGGACACAAGTGCCCTTCTGTTCACACCATTTCCATGAGTTAATCATGAAAGACG
GTCGCGTACTCGTTGTTCCATGTAGAAACCAAGATGAACTGATTGGCAGAGCCCGAATCTCCCAAGGAGC
AGGGTGGTCTTTGCGGGAGACGGCCTGTTTGGGGAAGTCTTACGCCCAAATGTGGAGCTTGATGTACTTC
CACAGACGCGACCTCAGGCTGGCGGCAAATGCTATTTGCTCGGCAGTACCATCACATTGGGTTCCAACAA
GTCGAACAACCTGGTCCATACATGCTAAACATGAATGGATGACAACGGAAGACATGCTGACAGTCTGGAA
CAGGGTGTGGATTCAAGAAAACCCATGGATGGAAGACAAAACTCCAGTGGAATCATGGGAGGAAATCCCA
TACTTGGGGAAAAGAGAAGACCAATGGTGCGGCTCATTGATTGGGTTAACAAGCAGGGCCACCTGGGCAA
AGAACATCCAAGCAGCAATAAATCAAGTTAGATCCCTTATAGGCAATGAAGAATACACAGATTACATGCC
ATCCATGAAAAGATTCAGAAGAGAAGAGGAAGAAGCAGGAGTTCTGTGGTAGAAAGCAAAACTAACATGA
AACAAGGCTAGAAGTCAGGTCGGATCAAGCCATAGTACGGAAAAAACTATGCTACCTGTGAGCCCCGTCC
AAGGACGTTAAAAGAAGTCAGGCCATCATAAATGCCATAGCTTGAGTAAACTATGCAGCCTGTAGCTCCA
CCTGAGAAGGTGTAAAAAATCCGGGAGGCCACAAACCATGGAAGCTGTACGCATGGCGTAGTGGACTAGC
GGTTAGAGGAGACCCCTCCCTTACAAATCGCAGCAACAATGGGGGCCCAAGGCGAGATGAAGCTGTAGTC
TCGCTGGAAGGACTAGAGGTTAGAGGAGACCCCCCCGAAACAAAAAACAGCATATTGACGCTGGGAAAGA
CCAGAAATACTACTATCTACTCAGCATCATTCCAGGCACAGAACGCCAGAAAATGGAATGGTGCTGTTGA
ATCAACAGGTTCT

>AB189128.1 Dengue virus 3 genomic RNA, complete genome, strain: 98902890 DF DV-3
AGTTGTTAGTCTACGTGGACCGACAAGAACAGTTTCGACTCGGAAGCTTGCTTAACGTAGTACTGACAGT
TTTTTATTAGAGAGCAGATCTCTGATGAACAACCAACGGAAAAAGACGGGAAAACCGTCTATCAATATGC
TGAAACGCGTGAGAAACCGTGTGTCAACTGGATCACAGTTGGCGAAGAGATTCTCAAGAGGATTGCTGAA
CGGCCAAGGACCAATGAAATTGGTTATGGCGTTCATAGCTTTCCTCAGATTTCTAGCCATTCCACCGACA
GCGGGAATCTTGGCTAGATGGGGAACCTTCAAGAAGTCGGGGGCCATTAAGGTCCTGAGAGGCTTCAAGA
AGGAGATCTCAAATATGCTGAGCATTATCAACAGACGGAAAAAGACATCGCTCTGTCTCATGATGATATT
ACCAGCAACACTTGCTTTCCACTTGACTTCACGAGATGGAGAGCCGCGCATGATTGTGGGGAAGAATGAA
AGAGGAAAATCCCTACTTTTTAAGACAGCCTCTGGAATCAACATGTGCACACTCATAGCCATGGATTTGG
GAGAGATGTGTGATGACACGGTCACTTACAAATGCCCCCTCATTACTGAAGTGGAGCCTGAAGACATTGA
CTGTTGGTGCAACCTCACATCGACGTGGGTGACCTATGGAACGTGCAACCAAGCTGGAGAGCACAGACGC
GATAAGAGATCGGTGGCGTTAGCTCCCCATGTCGGCATGGGACTGGACACACGCACCCAAACCTGGATGT
CGGCTGAAGGAGCCTGGAGACAAGTCGAGAAGGTAGAGACATGGGCCTTTAGGCACCCAGGGTTTACAGT
ACTAGCCCTATTTCTTGCCCATTTCATAGGCACTTCCTTGACCCAGAAAGTGGTCATTTTCATACTACTA
ATGCTGGTCACCCCATCCATGACAATGAGATGTGTGGGAGTAGGGAACAGAGATTTTGTGGAAGGCCTAT
CAGGAGCTACGTGGGTTGACGTGGTGCTTGAACATGGTGGGTGTGTAACTACCATGGCTAAGAACAAGCC
CACGCTGGACATAGAGCTCCAGAAGACCGAAGCCACCCAACTGGCGACCCTAAGGAAACTATGCATCGAG
GGAAAAATCACCAACGTAACAACCGACTCAAGGTGCCCCACCCAAGGAGAAGCGATTTTACCTGAGGAAC
AGGACCAGAACTACGTGTGTAAGCACACATACGTGGACAGAGGCTGGGGAAACGGTTGTGGTTTGTTTGG
CAAGGGAAGCTTGGTAACATGCGCGAAATTTCAATGTTTGGAATCAATAGAGGGAAAAGTGGTGCAGCAT
GAGAACCTCAAATACACCGTCATCATCACAGTGCATACAGGAGACCAACACCAGGTGGGAAATGAAACGC
AGGGAGTCACGGCTGAGATAACACCCCAGGCATCAACCGTCGAAGCCATCTTACCTGAATATGGAACCCT
TGGGCTAGAATGCTCACCACGGACAGGTTTGGATTTCAATGAAATGATTTTGTTGACAATGAAGAACAAA
GCATGGATGGTACATAGACAATGGTTTTTTGACCTACCTCTACCATGGACATCAGGGGCTACAACAGAAA
CACCAACCTGGAATAAGAAAGAGCTTCTTGTGACATTCAAAAACGCACATGCAAAAAAACAAGAAGTAGT
AGTCCTTGGATCGCAAGAGGGAGCAATGCACACAGCACTGACAGGAGCTACAGAGATCCAAACCTCAGGA
GGCACAAGTATTTTTGCGGGGCACTTAAAATGCAGACTCAAGATGGACAAATTGGAACTCAAGGGGATGA
GCTATGCAATGTGTTTAAATGCCTTTGTGTTGAAGAAAGAAGTCTCCGAAACACAACATGGGACAATACT
CATTAAGGTTGAGTACAAAGGGGAAGATGCACCCTGCAAGATTCCTTTCTCCACGGAGGATGGACAAGGG
AAAGCCCACAATGGCAGACTGATCACAGCCAACCCAGTGGTGACCAAGAAGGAGGAGCCTGTCAATATTG
AGGCAGAACCTCCTTTTGGGGAAAGTAATATAGTAATTGGAATTGGAGACAAAGCCTTGAAAATCAACTG
GTATAAGAAGGGAAGCTCGATTGGGAAAATGTTCGAGGCCACTGCCAGAGGTGCAAGGCGCATGGCCATC
TTGGGAGACACAGCCTGGGACTTTGGATCAGTAGGTGGTGTTTTAAATTCATTAGGGAAAATGGTGCACC
AAATATTTGGAAGTGCTTACACGGCCCTATTTAGTGGAGTCTCCTGGATAATGAAAATTGGAATAGGTGT
CCTTTTAACCTGGATAGGGTTGAATTCAAAAAACACTTCTATGTCATTTTCATGCATTGTGATAGGAATC
ATCACACTCTATCTGGGAGCCGTGGTGCAAGCTGACACGGGGTGTGTTATAAACTGGAAAGGCAAGGAAC
TCAAATGTGGAAGTGGAATTTTCGTCACTAATGAAGTCCACACCTGGACAGAGCAATACAAATTTCAAGC
AGACTCCCCCAAAAGACTGGCGACAGCCATTGCAGGTGCCTGGGAGAATGGAGTGTGCGGAATCAGGTCG
ACAACTAGAATGGAGAACCTCTTGTGGAAGCAAATAGCCAATGAACTGAACTACATATTATGGGAAAACA
ACATCAAATTAACGGTAGTTGTGGGTGACATAATTGGGGTCTTAGAGCAAGGGAAAAGAACACTAACACC
ACAACCCACGGAGCTAAAATATTCATGGAAAACATGGGGAAAGGCGAAAATAGTGACAGCTGAAACACAA
AATTCTTCCTTCATAATAGATGGGCCAAACACACCAGAGTGTCCAAGTGCCTCAAGAGCATGGAATGTGT
GGGAGGTGGAAGAATACGGGTTCGGAGTCTTCACAACTAATATATGGCTGAAACTCCGAGAGATGTACAC
CCAACTATGTGACCACAGGCTAATGTCGGCAGCCGTTAAGGATGAGAGAGCCGTACACGCCGACATGGGC
TATTGGATAGAAAGCCAAAAGAATGGAAGTTGGAAGCTAGAAAAGGCATCCCTCATAGAGGTGAAAACCT
GCACATGGCCAAAATCACACACTCTCTGGAGCAACGGTGTCCTAGAGAGTGACATGATCATCCCGAAGAG
TCTGGCTGGTCCCATTTCGCAACACAACTACAGGCCCGGATACCACACCCAAACGGCAGGACCCTGGCAC
CTAGGAAAATTGGAGCTGGACTTCAACTATTGTGAAGGAACAACAGTTGTCATCACAGAAAATTGTGGGA
CAAGAGGCCCATCACTGAGGACAACAACAGTGTCAGGGAAGTTGATACACGAATGGTGTTGCCGCTCGTG
TACACTTCCTCCCCTGCGATACATGGGAGAAGACGGCTGCTGGTACGGTATGGAAATTAGACCCATTAAT
GAGAAAGAAGAGAACATGGTAAAGTCTTTAGTCTCAGCAGGGAGTGGAAAGGTGGATAACTTCACAATGG
GTGTCTTGTGTTTGGCAATCCTCTTTGAAGAGGTGATGAGAGGAAAATTCGGAAAAAAGCACATGATTGC
AGGAGTTCTCTTCACATTTGTGCTCCTTCTCTCAGGGCAAATAACATGGAGGGACATGGCGCGTACACTC
ATAATGATTGGGTCCAACGCCTCTGACAGAATGGGAATGGGCGTCACTTACCTAGCATTGATTGCAACAT
TTAAAATTCAGCCATTTTTGGCCTTGGGATTCTTCCTGAGGAAACTGACATCTAGAGAAAATTTATTGTT
GGGAGTTGGGCTGGCCATGGCAACAACGTTACAACTGCCAGAGGACATTGAACAAATGGCGAATGGAATA
GCTTTGGGGCTTATGGCTCTCAAATTGATAACACAATTTGAAACATACCAACTATGGACGGCATTAGTCT
CCCTAATGTGTTCAAACACAATTTTCACGTTGACTGTTGCCTGGAGAACAGCCACCCTGATTTTGGCCGG
AATTTCGCTTTTGCCAGTGTGCCAGTCTTCGAGCATGAGGAAAACAGATTGGCTCCCAATGACTGTGGCA
GCTATGGGAGTTCCACCCCTACCACTTTTTATCTTCAGTTTAAAAGATACGCTCAAAAGGAGAAGCTGGC
CACTGAATGAGGGGGTAATGGCCGTCGGACTTGTGAGCATTCTAGCAAGTTCTCTCCTTAGGAATGACGT
ACCCATGGCTGGACCATTAGTGGCTGGGGGCTTGCTGATAGCGTGCTACGTCATAACTGGCACGTCAGCA
GACCTCACTGTAGAAAAAGCAGCAAATGTGACATGGGAGGAAGAGGCTGAGCAAACAGGAGTGTCCCACA
ATTTAATGATCACAGTTGATGATGATGGAACAATGAGAATAAAAGATGATGAGACTGAGAACATCTTAAC
AGTGCTTTTGAAAACAGCATTACTAATAGTGTCAGGCATCTTTCCATACTCCATACCCGCAACACTGTTG
GTCTGGCACACTTGGCAAAAGCAAACCCAAAGATCCGGCGTTCTATGGGACGTCCCCAGCCCCCCAGAGA
CACAGAAAGCAGAACTGGAAGATGGGGTCTATAGGATCAAGCAGCAAGGAATTTTTGGGAAGACCCAAGT
GGGGGTTGGAGTACAAAAAGAAGGAGTTTTCCACACCATGTGGCACGTCACAAGAGGAGCAGTGTTGACA
CACAATGGGAAAAGACTGGAACCAAACTGGGCTAGCGTGAAAAAAGATCTGATCTCATACGGAGGAGGAT
GGAGACTGAGTGCACAATGGCAAAAAGGAGAAGAGGTGCAGGTTATTGCCGTAGAGCCTGGGAAGAACCC
AAAGAACTTTCAAACCATGCCAGGCATTTTCCAGACAACAACAGGGGAGATAGGAGCGATTGCACTGGAC
TTCAAGCCTGGAACTTCAGGATCTCCCATCATAAACAGAGAGGGAAAGGTAGTGGGACTGTATGGCAATG
GAGTGGTCACAAAGAATGGTGGCTATGTCAGTGGAATAGCTCAAACAAACGCAGAGCCAGATGGACCGAC
ACCAGAGCTGGAAGAAGAGATGTTCAAAAAGCGAAATCTAACCATAATGGATCTCCATCCCGGGTCAGGA
AAGACGCGGAAATACCTTCCAGCTATTGTTAGAGAGGCAATCAAGAGACGCTTAAGGACTCTAATTTTGG
CACCAACAAGGGTGGTTGCAGCTGAGATGGAAGAAGCATTGAAAGGGCTCCCAATAAGGTATCAAACGAC
TGCAACAAAATCTGAACACACAGGGAAAGAGATTGTTGATCTAATGTGTCACGCAACGTTCACAATGCGT
TTGCTGTCACCAGTCAGAGTTCCAAACTATAACTTGATAATAATGGATGAGGCTCATTTCACAGATCCAG
CCAGTATAGCGGCTAGAGGGTACATATCAACTCGTGTAGGAATGGGAGAGGCAGCCGCAATTTTCATGAC
AGCCACACCCCCTGGTACAGCTGATGCCTTTCCTCAGAGCAACGCTCCAATTCAAGATGAAGAAAGAGAC
ATACCAGAACGCTCATGGAATTCAGGCAATGAATGGATTACCGACTTTGCCGGGAAGACGGTGTGGTTTG
TCCCTAGCATCAAAGCTGGAAATGACATAGCAAACTGCTTGCGGAAAAATGGAAAAAAGGTCATTCAACT
TAGTAGGAAGACTTTTGACACAGAATATCAAAAGACTAAATTAAATGATTGGGACTTTGTGGTGACAACA
GACATTTCAGAAATGGGAGCCAATTTCAAAGCAGACAGAGTGATCGACCCAAGAAGATGTCTCAAGCCAG
TCATTTTGACAGACGGACCTGAGCGCGTGATCCTGGCGGGACCAATGCCAGTCACCGTAGCGAGTGCTGC
GCAAAGGAGAGGGAGAGTTGGCAGGAACCCACAAAAAGAAAATGACCAATACATATTCACGGGCCAGCCC
CTCAACAATGATGAAGACCACGCTCACTGGACAGAAGCAAAAATGCTGCTAGACAACATCAACACACCAG
AAGGGATCATACCAGCTCTCTTTGAACCAGAAAGGGAGAAGTCTGCCGCCATAGACGGCGAATACCGCCT
GAAAGGTGAATCTAGGAAGACCTTCGTGGAACTCATGAGGAGGGGTGACCTCCCAGTCTGGCTAGCCCAT
AAAGTAGCGTCAGAAGGAATCAAATATACAGACAGAAAATGGTGTTTTGATGGAGAACGCAACAATCAAA
TTTTAGAGGAGAACATGGATGTGGAAATCTGGACAAAGGAAGGAGAAAAGAAAAAATTGAGGCCTAGGTG
GCTTGATGCCCGCACTTATTCAGATCCCTTAGCGCTCAAGGAATTCAAGGACTTTGCGGCTGGTAGAAAG
TCGATCGCCCTTGATCTTGTGACAGAAATAGGAAGAGTGCCTTCACATTTAGCCCACAGAACGAGAAACG
CTCTGGACAATCTGGTGATGTTGCACACGTCAGAACACGGTGGGAGGGCCTACAGGCATGCAGTGGAGGA
ATTACCAGAAACAATGGAAACACTCTTACTCCTGGGACTCATGATCCTATTAACAGGTGGGGCAATGCTT
TTCTTGATATCAGGTAAAGGGATTGGAAAGACTTCAATAGGACTCATTTGTGTGGTTGCTTCCAGCGGTA
TGTTATGGATGGCTGATGTCCCACTCCAATGGATCGCGTCGGCCATAGTCCTGGAGTTTTTTATGATGGT
GCTACTTATACCAGAACCAGAAAAGCAGAGAACTCCCCAAGACAATCAACTCGCATATGTCGTGATAGGC
ATACTTACATTGGCTGCAATAGTAGCAGCCAATGAAATGGGATTGTTGGAAACCACAAAGAGAGATTTAG
GAATGTCCAAAGAACCAGGTGTTGTCTCTCCAATCAGCTATTTGGATGTGGATTTGCACCCAGCATCAGC
CTGGACATTGTATGCTGTGGCCACAACAGTAATAACACCAATGTTGAGACATACCATAGAGAATTCCACA
GCAAATGTGTCCCTGGCGGCTATAGCCAACCAGGCAGTGGTCCTGATGGGTTTAGACAAAGGATGGCCGA
TATCGAAAATGGACTTAGGCGTACCACTATTAGCACTGGGCTGCTATTCACAAGTGAACCCACTAACTCT
CACAGCGGCAGTACTCCTGCTAGTCACGCACTACGCTATTATAGGTCCAGGATTGCAGGCAAAAGCCACT
CGTGAAGCTCAAAAAAGGACAGCTGCTGGAATAATGAAGAATCCAACGGTGGATGGGATAATGACAATAG
ACCTAGATCCTGTAATATACGATTCAAAATTTGAAAAGCAACTAGGACAGGTTATGCTCCTGATTTTGTG
TGCAGTTCAACTCTTGTTAATGAGAACATCATGGGCATTTTGTGAAGCTCTAACCCTAGCCACAGGACCA
ATAACAACACTCTGGGAAGGATCACCTGGGAAGTTCTGGAACACCACGATAGCTGTTTCCATGGCGAACA
TCTTTAGAGGGAGCTATTTAGCAGGAGCTGGGCTTGCTTTTTCTATCATGAAATCAGTTGGAACAGGAAA
GCGAGGAACAGGGTCACAAGGTGAAACCTTGGGAGAAAAGTGGAAAAAGAAATTGAATCAATTATCCCGG
AAAGAGTTTGACCTTTACAAGAAATCCGGAATCACTGAAGTGGATAGAACAGAAGCCAAAGAGGGGTTGA
AAAGAGGAGAAATAACACACCATGCCGTGTCCAGAGGCAGCGCAAAACTTCAATGGTTCGTGGAGAGGAA
CATGGTCATCCCTGAAGGAAGAGTCATAGACTTGGGCTGTGGAAGAGGAGGCTGGTCATATTATTGTGCA
GGACTGAAAAAAGTTACAGAAGTGCGAGGATACACAAAAGGCGGCCCAGGACATGAAGAACCAGTACCTA
TGTCTACATACGGATGGAACATAGTCAAGCTAATGAGTGGAAAGGATGTGTTTTATCTTCCACCTGAAAA
GTGTGACACTCTATTGTGTGACATTGGAGAATCTTCACCAAGCCCAACAGTGGAAGAAAGCAGAACCATA
AGAGTCTTGAAGATGGTTGAACCATGGCTAAAAAATAACCAGTTTTGCATTAAAGTACTGAACCCTTACA
TGCCAACTGTGATTGAGCACCTAGAAAGACTACAAAGGAAACATGGAGGAATGCTTGTGAGAAATCCACT
CTCACGAAACTCCACGCACGAAATGTACTGGATATCTAATGGCACAGGCAACATCGTCTCTTCAGTCAAC
ATGGTATCCAGACTGCTACTGAACAGATTCACAATGACACATAGGAGACCCACCATAGAGAAAGACGTGG
ATTTAGGAGCGGGGACCCGACATGTAAATGCGGAACCAGAAACACCCAACATGGATGTCATTGGGGAAAG
AATAAGAAGGATCAAGGAGGAGCATAGTTCAACGTGGCACTATGATGATGAAAATCCTTATAAAACGTGG
GCTTACCATGGATCCTATGAAGTTAAGGCCACAGGCTCAGCCTCCTCTATGATAAATGGAGTCGTGAAAC
TCCTCACGAAACCATGGGATGTGGTGCCCACGGTGACACAGATGGCAATGACGGACACAACCCCTTTCGG
CCAGCAAAGGGTTTTTAAAGAGAAAGTGGACACCAGGACACCCAGACCCATGCCAGGAACAAGAAAGGTT
ATGGAGATCACAGCGGAATGGCTTTGGAGAACCCTGGGAAGGAATAAAAGACCCAGATTATGCACGAGAG
AGGAGTTCACAAAAAAGGTCAGAACCAACGCAGCTATGGGCGCCGTATTCACAGAGGAGAACCAATGGGA
CAGTGCTAGAGCTGCTGTTGAAGATGAAGAATTCTGGAAACTCGTGGACAGAGAACGTGAACTCCACAAA
CTGGGCAAGTGTGGAAGCTGCGTTTACAACATGATGGGCAAGAGAGAGAAGAAACTTGGAGAGTTTGGCA
AAGCAAAAGGCAGTAGAGCCATATGGTACATGTGGTTGGGAGCCAGGTACCTTGAGTTCGAGGCACTCGG
ATTCTTAAATGAAGACCATTGGTTCTCGCGTGAAAACTCTTATAGTGGAGTAGAAGGGGAAGGACTGCAT
AAGCTGGGATATATCTTGAGAGATATTTCCAAGATACCCGGAGGAGCTATGTATGCTGATGACACAGCTG
GTTGGGATACAAGAATAACAGAAGATGACCTGCACAATGAGGAAAAAATCACACAGCAAATGGACCCTGA
ACACAGGCAGTTAGCAAACGCTATATTTAAGCTCACATACCAAAACAAAGTGGTCAAAGTTCAACGACCA
ACTCCAAAGGGCACGGTAATGGACATCATATCTAGGAAAGACCAAAGGGGCAGTGGACAGGTGGGAACTT
ATGGTCTGAACACATTCACCAACATGGAAGCCCAGTTAATCAGACAAATGGAAGGAGAAGGTGTGTTGTC
GAAGGCAGACCTCGAGAACCCCCATCTGCTAGAGAAGAAAATTACACAATGGTTGGAAGCTGAAGGAGTG
GAGAGGTTAAAAAGAATGGCCATCAGCGGGGATGATTGCGTGGTGAAACCAATCGATGACAGGTTCGCCA
ATGCCCTGCTTGCCCTGAATGACATGGGAAAAGTTAGGAAGGACATACCTCAATGGCAGCCATCGAAGGG
ATGGCATGATTGGCAACAGGTCCCTTTCTGCTCCCACCACTTTCATGAATTGATCATGAAAGATGGAAGA
AAGTTGGTAGTCCCCTGCAGACCCCAGGATGAATTAATAGGGAGAGCGAGAATCTCTCAAGGGGCAGGAT
GGAGCCTTAAAGAAACTGCATGCCTAGGGAAAGCCTACGCCCAAATGTGGGCTCTCATGTATTTTCACAG
AAGAGATCTTAGACTGGCATCCAACGCCATATGTTCAGCAGTACCAGTCCATTGGGTCCCCACAAGCAGG
ACGACGTGGTCCATTCATGCTCACCATCAGTGGATGACTACAGAAGACATGCTTACTGTTTGGAACAGGG
TGTGGATAGAGGATAATCCATGGATGGAAGACAAAACTCCAGTCACAACTTGGGAAGATGTACCATATCT
AGGGAAGAGAGAAGACCAATGGTGCGGATCACTCATAGGTCACACTTCCAGAGCAACCTGGGCCCAGAAC
ATACTTACCGCAATCCAACAGGTAAGAAGCCTTATAGGCAATGAAGAGTTTCTGGACTACATGCCTTCGA
TGAAGAGATTTAGGAAGGAGGAGGAGTCAGAGGGAGCCATTTGGTAAACGCAGGAAGTGAAAAAGAGGCA
AACTGTCAGGCCACCTTAAGCCACAGTACGGAAGAAGCTGTGCAGCCTGTGAGCCCCGTCCAAGGACGTT
AAAAGAAGAAGTCAGGCCCAAAAGCCACGGTTTGAGCAAACCGTGCTGCCTGTAGCTCCGTCGTGGGGAC
GTAAAACCTGGGAGGCTGCAAACTGTGGAAGCTGTACGCACGGTGTAGCAGACTAGCGGTTAGAGGAGAC
CCCTCCCATGACACAACGCAGCAGCGGGGCCCGAGCACTGAGGGAAGCTGTACCTCCTTGCAAAGGACTA
GAGGTTAGAGGAGACCCCCCGCAAACAAAAACAGCATATTGACGCTGGGAGAGACCAGAGATCCTGCTGT
CTCCTCAGCATCATTCCAGGCACAGAACGCCAGAAAATGGAATGGTGCTGTTGAATCAACAGGTTCT

>AB189127.1 Dengue virus 3 genomic RNA, complete genome, strain: 98901517 DHF DV-3
AGTTGTTAGTCTACGTGGACCGACAAGAACAGTTTCGACTCGGAAGCTTGCTTAACGTAGTACTGACAGT
TTTTTATTAGAGAGCAGATCTCTGATGAACAACCAACGGAAAAAGACGGGAAAACCGTCTATCAATATGC
TGAAACGCGTGAGAAACCGTGTGTCAACTGGATCACAGTTGGCGAAGAGATTCTCAAGAGGATTGCTGAA
TGGCCAAGGACCAATGAAATTGGTTATGGCGTTCATAGCTTTCCTCAGATTTCTAGCCATTCCACCGACA
GCGGGAATCTTGGCTAGATGGGGAACCTTCAAGAAGTCGGGGGCTATTAAGGTCCTGAGAGGCTTCAAGA
AGGAGATCTCAAATATGCTGAGCATTATCAACAGACGGAAAAGGACATCGCTCTGTCTCATGATGATGTT
ACCAGCAACACTTGCTTTCCACTTGACTTCACGAGATGGAGAGCCGCGCATGATTGTGGGGAAGAATGAA
AGAGGAAAATCCCTACTTTTTAAGACAGCCTCTGGAATCAACATGTGCACACTCATAGCCATGGATTTGG
GAGAAATGTGTGATGACACGGTCACTTACAAATGCCCCCTCATTACTGAAGTGGAGCCTGAAGACATTGA
CTGCTGGTGCAACCTCACATCGACGTGGGTGACCTACGGAACGTGCAACCAAGCTGGAGAGCATAGACGC
GATAAGAGATCGGTGGCGTTAGCTCCTCATGTCGGCATGGGACTGGACACACGCGCCCAAACCTGGATGT
CAGCTGAAGGAGCTTGGAGACAAGTCGAGAAGGTAGAGACATGGGCCTTTAGGCACCCAGGGTTCACAAT
ACTAGCCCTATTTCTTGCCCATTACATAGGCACTTCCTTGACCCAGAAAGTGGTCATTTTCATACTACTA
ATGCTGGTCACCCCATCCATGACAATGAGATGTGTGGGAGTAGGAAACAGAGATTTTGTGGAAGGCCTAT
CAGGAGCCACGTGGGTTGACGTGGTGCTCGAACACGGTGGGTGTGTGACTACCATGGCTAAGAACAAGCC
CACGCTGGACATAGAGCTCCAGAAGACCGAGGCCACCCAACTGGCAACCCTAAGGAAACTATGCATTGAG
GGAAAAATCACCAACGTGACAACCGACTCAAGGTGCCCCACCCAAGGGGAAGCGATTCTACCTGAGGAGC
AGGACCAGAACTACGTGTGTAAGCACACATATGTGGACAGAGGCTGGGGAAACGGTTGTGGTTTGTTTGG
CAAGGGAAGCTTGGTAACATGCGCGAAATTTCAATGTTTGGAATTAATAGAGGGAAAAGTGGTGCAGCAT
GAGAACCTCAAATACACCGTCATCATCACAGTGCACACAGGAGACCAACACCAGGTGGGAAATGAAACGC
AGGGAGTCACGGCTGAGATAACACCCCAGGCATCAACCGTCGAAGCCATCTTACCTGAATATGGAACCCT
TGGGCTAGAATGCTCACCACGGACAGGTTTGGATTTCAATGAAATGATTTTGTTGACAATGAAGAACAAA
GCATGGATGGTACATAGACAATGGTTTTTTGACCTACCTCTACCATGGACATCAGGGGCTACAACAGAAA
CACCAACCTGGAATAAGAAAGAGCTTCTTGTGACATTCAAAAATGCACACGCAAAAAAACAAGAAGTAGT
AGTCCTTGGATCGCAAGAGGGAGCAATGCACACAGCACTGACAGGAGCTACAGAGATCCAAACCTCAGGA
GGCACAAGTATTTTTGCGGGGCACTTGAAATGCAGACTCAAGATGGACAAATTGGAACTCAAGGGGATGA
GCTATGCAATGTGCTCAAATGCCTTTGTGTTGAAGAAAGAAGTCTCTGAAACACAACATGGGACAATACT
CATTAAGGTTGAGTACAAAGGGGAAGACGCACCTTGCAAGATTCCCTTCTCCACGGAGGATGGACAAGGG
AAAGCCCACAATGGCAGACTGATCACAGCTAACCCAGTGGTGACCAAGAAGGAGGAGCCTGTCAATATTG
AGGCAGAACCTCCTTTTGGGGAAAGTAACATAATAATTGGAATTGGAGACAAAGCCTTGAAAATCAATTG
GTACAAGAAGGGAAGCTCGATTGGGAAGATGTTCGAGGCCACTGCCAGAGGTGCAAGGCGCATGGCCATC
TTGGGAGACACAGCCTGGGACTTTGGATCAGTAGGTGGTGTTTTAAATTCACTAGGGAAAATGGTGCACC
AAATATTTGGAAGTGCTTACACGGCCCTTTTTAGTGGAGTCTCCTGGATAATGAAAATTGGAATAGGTGT
CCTTTTAACTTGGATAGGGTTGAATTCAAAAAACACTTCTATGTCATTTTCGTGCATTGTGATAGGAATC
ATCACACTCTATCTGGGAGCCGTGGTGCAAGCTGACATGGGGTGTGTCATAAACTGGAAAGGCAAAGAAC
TCAAATGTGGAAGTGGAATTTTCGTTACTAATGAGGTCCACACCTGGACAGAGCAATACAAATTTCAAGC
AGACTCCCCCAAAAGACTGGCGACAGCCATTGCAGGCGCCTGGGAGAATGGAGTGTGCGGAATCAGGTCG
ACAACCAGAATGGAGAACCTCTTGTGGAAGCAAATAGCCAATGAACTAAACTACATATTATGGGAAAACA
ACATCAAATTAACGGTAGTTGTGGGTGATATAATTGGGGTCTTAGAGCAAGGGAAAAGAACACTAACACC
ACAACCCATGGAGCTAAAATATTCATGGAAAACATGGGGAAAGGCGAAAGTAGTGACAGCTGAAATACAA
AATTCCTCCTTTATAATAGATGGGCCAAACACACCAGAGTGTCCAAACGCCTCAAGAGCATGGAACGTGT
GGGAGGTGGAAGATTACGGGTTCGGAGTCTTCACAACTAATATATGGTTGAAACTCCGAGAGATGTACAC
CCAACTATGTGACCACAGGCTAATGTCGGCAGCCGTTAAGGATGAGAGAGCCATACACGCCGACATGGGC
TATTGGATAGAAAGCCAAAAGAATGGTAGTTGGAAGCTAGAAAAGGCATCTCTCATAGAGGTGAAAACCT
GCACATGGCCAAAATCACACACTCTCTGGAGCAATGGTGTGTTGGAGAGTGACATGATCATCCCAAAGAG
TCTGGCTGGTCCTATCTCGCAACACAACTACAGGCCCGGATACCACACCCAAACGGCAGGACCCTGGCAC
CTAGGAAAATTGGAGCTGGACTTCAACTATTGTGAAGGAACAACAGTTGTCATCACAGAAAATTGTGGGA
CAAGAGGCCCATCACTGAGGACAACAACAGTGTCAGGGAAATTGATACACGAATGGTGTTGCCGCTCGTG
TACACTTCCTCCCCTGCGATATATGGGAGAAGACGGCTGCTGGTATGGCATGGAAATTAGACCCATTAAT
GAGAAAGAAGAGAACATGGTAAAGTCTTTAGTCTCAGCAGGGAGTGGAAAGGTGGATAACTTCACAATGG
GTGTCTTGTGTCTTGCAATTCTCTTTGAAGAGGTAATGAGAGGAAAATTCGGGAAAAAGCACATGATTGC
AGGGATTCTCTTCATGTTTGTGCTCCTTCTCTCAGGGCAAATAACATGGAGAGACATGGCGCGCACACTC
ATAATGATTGGATCCAACGCCTCTGACAGAATGGGAATGGGCGTCACTTACCTAGCATTGATTGCAACAT
TTAAAATTCAGCCATTTTTGGCTTTGGGATTCTTCCTGAGGAAACTGACATCTAGAGAAAATTTATTATT
GGGAGTTGGGTTGGCCATGGCAACAACGTTGCAACTGCCAGAGGACATTGAACAAATGGCGAATGGAATA
GCCTTGGGGCTCATGGCTCTTAAATTGATAACACAATTTGAAACATACCAACTATGGACGGCATTAGTCT
CCCTAACGTGTTCAAACACAATTTTCACGTTGACTGTTGCCTGGAGAACAGCCACCCTGATTTTGGCCGG
AATTTCGCTTTTGCCAGTGTGCCAGTCTTCGAGCATGAGGAAAACAGATTGGCTCCCAATGACTGTGGCA
GCTATGGGAGTTCCACCTCTACCACTTTTTATTTTCAGTTTGAAAGACACACTCAAAAGGAGAAGCTGGC
CACTGAATGAGGGGGTGATGGCCGTTGGACTTGTGAGCATTCTAGCAAGTTCTCTCCTTAGGAATGACGT
ACCCATGGCTGGACCATTAGTGGCTGGGGGCTTGCTGATAGCGTGCTACGTCATAACTGGCACGTCAGCA
GACCTCACTGTAGAAAAAGCAGCAGATGTGACATGGGAGGAAGAGGCTGAGCAAACAGGAGTGTCCCACA
ATTTAATGATCACAGTTGATGATGATGGAACAATGAGAATAAAAGATGATGAGACTGAGAACATCTTAAC
AGTGCTTTTGAAAACAGCATTACTAATAGTGTCAGGCATTTTTCCATACTCCATACCTGCAACACTTTTG
GTCTGGCACACTTGGCAAAAGCAAACCCAAAGATCCGGCGTCCTGTGGGACGTACCCAGCCCCCCAGAGA
CACAGAAAGCAGAACTGGAAGAAGGGGTCTATAGGATCAAGCAGCAAGGAATTTTTGGAAAGACCCAAGT
GGGTGTTGGAGTACAAAAAGAAGGAGTTTTCCACACTATGTGGCACGTCACAAGAGGAGCAGTGTTGACA
TACAATGGAAAAAGACTGGAACCAAGCTGGGCTAGCGTGAAAAAAGATCTGATTTCATACGGAGGAGGAT
GGAGACTGAGTGCACAATGGCAAAAAGGAGAAGAGGTGCAGGTTATTGCCGTAGAGCCTGGGAAGAACCC
AAAGAACTTTCAAACCATGCCAGGCATTTTCCAGACAACAACAGGGGAGATAGGAGCGATTGCACTGGAC
TTCAAGCCTGGAACTTCAGGATCTCCCATCATAAACAGAGAGGGAAAGGTAGTGGGACTATATGGCAATG
GAGTGGTCACAAAGAATGGTGGCTATGTCAGTGGAATAGCTCAAACAAACGCAGAACCAGACGGACCGAC
ACCAGAGTTGGAAGAAGAGATGTTCAAAAAGCGAAATCTAACCATAATGGATCTCCATCCCGGGTCAGGA
AAGACGCGGAAATACCTTCCAGCTATAGTTAGAGAGGCAATCAAGAGACGCTTAAGGACTCTAATTTTGG
CACCAACAAGGGTGGTTGCAGCTGAGATGGAAGAAGCATTGAAAGGGCTCCCAATAAGGTATCAAACAAC
TGCAACAAAATCTGAACACACAGGGAAAGAGATTGTTGATCTAATGTGTCACGCAACGTTCACAATGCGT
TTGCTGTCACCAGTCAGAGTTCCAAACTACAACTTGATAATAATGGATGAGGCTCATTTCACAGACCCAG
CCAGTATAGCGGCTAGAGGGTACATATCAACTCGTGTAGGAATGGGAGAGGCAGCCGCAATTTTCATGAC
AGCCACACCTCCTGGAACAGCTGATGCCTTTCCTCAGAGCAACGCTCCAATTCAAGATGAAGAAAGAGAC
ATACCAGAACGCTCATGGAATTCAGGCAATGATTGGATTACCGACTTTGCCGGAAAGACTGTGTGGTTTG
TCCCCAGCATCAAAGCTGGAAATGACATAGCAAACTGCTTGCGGAAAAATGGAAAAAAGGTTATTCAACT
TAGTAGGAAAACTTTTGACACAGAATATCAAAAGACTAAACTAAATGATTGGGACTTTGTGGTGACAACA
GACATTTCAGAAATGGGAGCCAATTTCAAAGCAGACAGAGTGATCGACCCAAGAAGATGTCTCAAGCCAG
TCATTTTGACAGACGGACCCGAGCGCGTGATCCTGGCGGGACCAATGCCAGTCACCGTAGCGAGTGCTGC
GCAAAGGAGAGGGAGAGTTGGCAGGAACCCACAAAAAGAAAATGACCAATACATATTCACGGGCCAGCCC
CTCAACAATGATGAAGACCATGCTCACTGGACAGAAGCAAAAATGCTGCTAGACAACATCAACACACCAG
AAGGAATCATACCAGCTCTCTTTGAACCAGAAAGGGAGAAGTCAGCCGCCATAGACGGCGAATACCGCCT
GAAAGGTGAGTCCAGGAAGACCTTCGTGGAACTCATGAGGAGGGGTGACCTCCCAGTTTGGCTAGCCCAT
AAAGTAGCATCAGAAGGAATCAAATACACAGACAGAAAATGGTGTTTTGATGGAGAGCGCAACAATCAAA
TTTTAGAGGAGAATATGGATGTGGAAATCTGGACAAAGGAAGGAGAAAAGAAAAAATTGAGGCCTAGGTG
GCTTGATGCCCGCACTTATTCAGATCCCTTAGCGCTCAAGGAATTCAAGGACTTTGCGGCTGGTAGAAAG
TCGATCGCCCTTGATCTTGTGACAGAAATAGGAAGAGTGCCTTCACATTTAGCTCACAGAACGAGAAACG
CTCTGGACAATCTGGTGATGTTGCACACGTCAGAACACGGTGGGAGGGCCTACAGGCATGCAGTGGAGGA
ATTACCAGAAACAATGGAAACACTCTTACTCCTGGGACTCATGATCCTGTTAACAGGTGGGGCGATGCTT
TTCTTGATATCAGGCAAAGGGGTTGGAAAGACTTCAATAGGACTCATTTGTGTAGTTGCTTCCAGCGGCA
TGTTATGGATGGCTGACATCCCACTCCAATGGATCGCGTCGGCCATAGTTCTGGAGTTTTTTATGATGGT
GCTACTTATACCAGAACCAGAAAAACAGAGAACTCCCCAAGACAATCAACTCGCATATGTCGTGATAGGC
ATACTTACATTGGCTGCAATAGTAGCAGCCAATGAAATGGGATTGTTGGAAACCACAAAGAGAGATTTGG
GGATGTCCAAAGAACCAGGAGTTGTTCCGCCAACCAGCTATTTGGATGTGGATTTGCACCCAGCATCAGC
CTGGACATTGTATGCTGTGGCCACAACAGTAATAACACCAATGTTGAGACATACCATAGAGAATTCCACA
GCAAATGTGTCCCTGGCAGCTATAGCCAACCAGGCAGTGGTCCTGATGGGTTTAGACAAAGGATGGCCGA
TATCGAAAATGGACTTAGGCGTGCCACTATTGGCACTGGGTTGCTATTCACAAGTGAACCCACTAACTCT
CACAGCGGCAGTACTCCTGCTGGTCACGCATTATGCTATTATAGGTCCAGGATTGCAGGCAAAAGCCACT
CGTGAAGCTCAAAAAAGGACGGCTGCTGGAATAATGAAGAATCCAACGGTGGATGGGATAATGACAATAG
ACCTAGATCCTGTAATATACGATTCAAAATTTGAAAAACAACTAGGACAAGTTATGCTCCTGGTTCTGTG
TGCAGTTCAACTTTTGTTGATGAGAACATCATGGGCATTTTGTGAAGCTCTAACCCTAGCCACAGGACCA
ATAACAACACTCTGGGAAGGATCACCTGGGAAGTTCTGGAACACCACGATAGCTGTTTCCATGGCGAACA
TCTTTAGAGGGAGCTATTTAGCAGGAGCTGGGCTTGCTTTTTCTATCATGAAATCAGTTGGAACAGGAAA
GAGAGGAACAGGGTCACAAGGTGAAACTTTGGGAGAAAAGTGGAAAAAGAAATTGAATCAATTATCCCGG
AAAGAGTTTGACCTCTACAAGAAATCCGGAATCACTGAAGTGGATAGAACAGAAGCCAAAGAAGGGTTGA
AAAGAGGAGAAATAACACACCATGCCGTATCTAGAGGCAGCGCAAAACTTCAATGGTTCGTGGAGAGAAA
CATGGTCATTCCTGAAGGAAGGGTCATAGACTTGGGCTGTGGAAGAGGAGGCTGGTCATATTATTGTGCA
GGATTGAAAAAAGTTACAGAAGTGCGAGGATACACAAAAGGCGGCCCAGGACATGAAGAACCAGTACCTA
TGTCTACATATGGATGGAACATAGTCAAGCTGATGAGTGGAAAGGATGTGTTTTATCTTCCACCTGAAAA
GTGTGACACTCTATTGTGTGACATTGGAGAATCTTCACCAAGCCCAACAGTGGAAGAGAGCAGAACCATA
AGAGTCTTGAAAATGGTTGAACCATGGCTAAAAAATAACCAGTTTTGCATTAAAGTATTGAACCCTTACA
TGCCAACTGTGATTGAGCACCTAGAAAGACTACAAAGGAAACATGGAGGAATGCTTGTGAGAAATCCACT
CTCACGAAACTCCACGCACGAAATGTACTGGATATCTAATGGCACAGGCAACATCGTCTCTTCAGTCAAC
ATGGTATCCAGACTGCTACTGAACAGATTCACAATGACACATAGGAGACCCACCATAGAGAAAGATGTGG
ATTTAGGAGCGGGGACCCGACATGTCAATGCGGAACCAGAAACACCCAACATGGATGTCATTGGGGAAAG
AATAAGAAGGATCAAGGAGGAGCATAGTTCAACATGGCACTATGATGATGAAAATCCTTACAAAACGTGG
GCCTACCATGGATCTTATGAAGTTAAGGCCACAGGCTCAGCCTCCTCCATGATAAATGGAGTCGTGAAAC
TCCTCACGAAACCATGGGATGTGGTGCCCACGGTGACACAGATGGCAATGACGGACACAACCCCTTTTGG
CCAGCAAAGGGTTTTTAAAGAGAAAGTGGACACCAGGACACCCAAACCCATGCCAGGAACAAGAAAGGTT
ATGGAGATCACAGCGGAATGGCTTTGGAGAACCCTGGGAAGGAACAAAAGACCCAGATTATGCACGAGAG
AGGAGTTCACAAAAAAGGTCAGAACCAACGCAGCTATGGGCGCCGTATTCACAGAGGAGAACCAATGGGA
CAGTGCTAGAGCTGCCGTTGAAGATGAAGAATTCTGGAAACTCGTGGACAGAGAACGTGAACTCCACAAA
CTGGGCAAGTGTGGAAGCTGCGTTTATAACATGATGGGCAAGAGAGAGAAGAAACTTGGAGAGTTTGGCA
AAGCAAAAGGCAGTAGAGCCATATGGTACATGTGGTTGGGAGCCAGGTACCTTGAGTTCGAGGCACTCGG
ATTCTTAAATGAAGACCATTGGTTCTCGCGTGAAAACTCTTACAGTGGAGTAGAAGGGGAAGGACTGCAT
AAGCTGGGATACATCTTGAGAGATATTTCCAAGATACCCGGAGGAGCTATGTATGCTGATGACACAGCTG
GGTGGGACACAAGAATAACAGAAGATGACCTGCACAATGAGGAAAAAATCACACAGCAAATGGACCCTGA
ACACAGGCAGTTAGCAAACGCTATATTTAAGCTCACATACCAAAACAAAGTGGTCAAAGTTCAACGACCA
ACTCCAAAGGGCACGGTAATGGACATCATATCTAGGAAAGACCAAAGAGGCAGTGGACAGGTGGGAACTT
ATGGTCTGAATACATTCACCAACATGGAAGCCCAGTTGATCAGACAAATGGAAGGAGAAGGTGTGTTGTC
GAAGACAGACCTCGAGAACCCTCATCTGCTAGAGAAGAAAATTACACAATGGTTGGAAACCAAAGGAGTG
GAGAGGTTAAAAAGAATGGCCATCAGCGGGGATGATTGCGTGGTGAAACCAATCGACGACAGGTTCGCCA
ATGCCCTGCTTGCCCTGAATGACATGGGAAAAGTTAGGAAGGACATACCCCAATGGCAGCCATCGAAGGG
ATGGCATGATTGGCAACAGGTCCCTTTCTGCTCCCACCACTTTCATGAATTGATTATGAAAGATGGAAGA
AAGTTGGTAGTCCCCTGCAGACCTCAGGATGAATTAATAGGGAGAGCGAGAATCTCTCAGGGAGCAGGAT
GGAGCCTTAAAGAAACTGCATGCCTAGGGAAAGCCTACGCCCAAATGTGGGCTCTCATGTATTTTCACAG
AAGAGATCTTAGACTAGCATCCAACGCCATATGTTCAGCAGTACCAGTCCATTGGGTCCCCACAAGCAGA
ACGACGTGGTCCATCCATGCTCACCATCAGTGGATGACTACAGAAGACATGCTTACTGTTTGGAACAGGG
TGTGGATAGAGGACAATCCATGGATGGAAGACAAGACTCCAGTCACAACTTGGGAAGATGTTCCATATCT
AGGGAAGAGAGAAGACCAATGGTGCGGATCACTCATTGGTCTCACTTCCAGAGCAACCTGGGCCCAGAAC
ATACTTACCGCAATCCAACAGGTAAGAAGCCTTATAGGCAATGAAGAGTTTCTGGACTACATGCCTTCGA
TGAAGAGATTCAGGAAGGAGGAGGAGTTAGAGGGAGCCATTTGGTAAACGTAGGAAGTGAAAAAGAGGCA
AACTGTCAGGCCACTTTAAGCCACAGTACGGAAGAAGCTGTGCAGCCTGTGAGCCCCGTCCAAGGACGTT
AAAAGAAGAAGTCAGGCCCAAAAGCCACGGTTTGAGCAAACCGTGCTGCCTGTAGCTCCGTCGTGGGGAC
GTAAAACCTGGGAGGCTGCAAACTGTGGAAGCTGTACGCACAGTGTAGCAGACTAGCGGTTAGAGGAGAC
CCCTCCCATGACACAACGCAGCAGCGGGGCCCGAGCACTGAGGGAAGCTGTACCTCCTTGCAAAGGACTA
GAGGTTAGAGGAGACCCCCCGCAAATAAAAACAGCATATTGACGCTGGGAGAGACCAGAGATCCTGCTGT
CTCCTCAGCATCATTCCAGGCACAGAACGCCAGAAAATGGAATGGTGCTGTTGAATCAACAGGTTCT

>AB189126.1 Dengue virus 3 genomic RNA, complete genome, strain: 98901437 DSS DV-3
AGTTGTTAGTCTACGTGGACCGACAAGAACAGTTTCGACTCGGAAGCTTGCTTAACGTAGTACTGACAGT
TTTTTATTAGAGAGCAGATCTCTGATGAACAACCAACGGAAAAAGACGGGAAAACCGTCTATCAATATGC
TGAAACGCGTGAGAAACCGTGTGTCAACTGGATCACAGTTGGCGAAGAGATTCTCAAGAGGATTGCTGAA
TGGCCAAGGACCAATGAAATTGGTTATGGCGTTCATAGCTTTCCTCAGATTTCTAGCCATTCCACCGACA
GCGGGAATCTTGGCTAGATGGGGAACCTTCAAGAAGTCGGGGGCTATTAAGGTCCTGAGAGGCTTCAAGA
AGGAGATCTCAAATATGCTGAGCATTATCAACAGACGGAAAAGGACATCGCTCTGTCTCATGATGATGTT
ACCAGCAACACTTGCTTTCCACTTGACTTCACGAGATGGAGAGCCGCGCATGATTGTGGGGAAGAATGAA
AGAGGAAAATCCCTACTTTTTAAGACAGCCTCTGGAATCAACATGTGCACACTCATAGCCATGGATTTGG
GAGAAATGTGTGATGACACGGTCACTTACAAATGCCCCCTCATTACTGAAGTGGAGCCTGAAGACATTGA
CTGCTGGTGCAACCTCACATCGACGTGGGTGACCTACGGAACGTGCAACCAAGCTGGAGAGCATAGACGC
GATAAGAGATCGGTGGCGTTAGCTCCTCATGTCGGCATGGGACTGGACACACGCGCCCAAACCTGGATGT
CAGCTGAAGGAGCTTGGAGACAAGTCGAGAAGGTAGAGACATGGGCCTTTAGGCACCCAGGGTTCACAAT
ACTAGCCCTATTTCTTGCCCATTACATAGGCACTTCCTTGACCCAGAAAGTGGTCATTTTCATACTACTA
ATGCTGGTCACCCCATCCATGACAATGAGATGTGTGGGAGTAGGAAACAGAGATTTTGTGGAAGGCCTAT
CAGGAGCCACGTGGGTTGACGTGGTGCTCGAACACGGTGGGTGTGTGACTACCATGGCTAAGAACAAGCC
CACGCTGGACATAGAGCTCCAGAAGACCGAGGCCACCCAACTGGCAACCCTAAGGAAACTATGCATTGAG
GGAAAAATCACCAACGTGACAACCGACTCAAGGTGCCCCACCCAAGGGGAAGCGATTCTACCTGAGGAGC
AGGACCAGAACTACGTGTGTAAGCACACATATGTGGACAGAGGCTGGGGAAACGGTTGTGGTTTGTTTGG
CAAGGGAAGCTTGGTAACATGCGCGAAATTTCAATGTTTGGAATTAATAGAGGGAAAAGTGGTGCAGCAT
GAGAACCTCAAATACACCGTCATCATCACAGTGCACACAGGAGACCAACACCAGGTGGGAAATGAAACGC
AGGGAGTCACGGCTGAGATAACACCCCAGGCATCAACCGTCGAAGCCATCTTACCTGAATATGGAACCCT
TGGGCTAGAATGCTCACCACGGACAGGTTTGGATTTCAATGAAATGATTTTGTTGACAATGAAGAACAAA
GCATGGATGGTACATAGACAATGGTTTTTTGACCTACCTCTACCATGGACATCAGGGGCTACAACAGAAA
CACCAACCTGGAATAAGAAAGAGCTTCTTGTGACATTCAAAAATGCACACGCAAAAAAACAAGAAGTAGT
AGTCCTTGGATCGCAAGAGGGAGCAATGCACACAGCACTGACAGGAGCTACAGAGATCCAAACCTCAGGA
GGCACAAGTATTTTTGCGGGGCACTTGAAATGCAGACTCAAGATGGACAAATTGGAACTCAAGGGGATGA
GCTATGCAATGTGCTCAAATGCCTTTGTGTTGAAGAAAGAAGTCTCTGAAACACAACATGGGACAATACT
CATTAAGGTTGAGTACAAAGGGGAAGACGCACCTTGCAAGATTCCCTTCTCCACGGAGGATGGACAAGGG
AAAGCCCACAATGGCAGACTGATCACAGCTAACCCAGTGGTGACCAAGAAGGAGGAGCCTGTCAATATTG
AGGCAGAACCTCCTTTTGGGGAAAGTAACATAATAATTGGAATTGGAGACAAAGCCTTGAAAATCAATTG
GTACAAGAAGGGAAGCTCGATTGGGAAGATGTTCGAGGCCACTGCCAGAGGTGCAAGGCGCATGGCCATC
TTGGGAGACACAGCCTGGGACTTTGGATCAGTAGGTGGTGTTTTAAATTCACTAGGGAAAATGGTGCACC
AAATATTTGGAAGTGCTTACACGGCCCTTTTTAGTGGAGTCTCCTGGATAATGAAAATTGGAATAGGTGT
CCTTTTAACTTGGATAGGGTTGAATTCAAAAAACACTTCTATGTCATTTTCATGCATTGTGATAGGAATC
ATCACACTCTATCTGGGAGCCGTGGTGCAAGCTGACATGGGGTGTGTCATAAACTGGAAAGGCAAAGAAC
TCAAATGTGGAAGTGGAATTTTCGTTACTAATGAGGTCCACACCTGGACAGAGCAATACAAATTTCAAGC
AGACTCCCCCAAAAGACTGGCGACAGCCATTGCAGGCGCCTGGGAGAATGGAGTGTGCGGAATCAGGTCG
ACAACCAGAATGGAGAACCTCTTGTGGAAGCAAATAGCCAATGAACTAAACTACATATTATGGGAAAACA
ACATCAAATTAACGGTAGTTGTGGGTGATATAATTGGGGTCTTAGAGCAAGGGAAAAGAACACTAACACC
ACAACCCATGGAGCTAAAATATTCATGGAAAACATGGGGAAAGGCGAAAGTAGTGACAGCTGAAATACAA
AATTCCTCCTTTATAATAGATGGGCCAAACACACCAGAGTGTCCAAACGCCTCAAGAGCATGGAACGTGT
GGGAGGTGGAAGATTACGGGTTCGGAGTCTTCACAACTAATATATGGTTGAAACTCCGAGAGATGTACAC
CCAACTATGTGACCACAGGCTAATGTCGGCAGCCGTTAAGGATGAGAGAGCCGTACACGCCGACATGGGC
TATTGGATAGAAAGCCAAAAGAATGGTAGTTGGAAGCTAGAAAAGGCATCTCTCATAGAGGTGAAAACCT
GCACATGGCCAAAATCACACACTCTCTGGAGCAATGGTGTGTTGGAGAGTGACATGATCATCCCAAAGAG
TCTGGCTGGTCCTATCTCGCAACACAACTACAGGCCCGGATACCACACCCAAACGGCAGGACCCTGGCAC
CTAGGAAAATTGGAGCTGGACTTCAACTATTGTGAAGGAACAACAGTTGTCATCACAGAAAATTGTGGGA
CAAGAGGCCCATCACTGAGGACAACAACAGTGTCAGGGAAATTGATACACGAATGGTGTTGCCGCTCGTG
TACACTTCCTCCCCTGCGATATATGGGAGAAGACGGCTGCTGGTATGGCATGGAAATTAGACCCATTAAT
GAGAAAGAAGAGAACATGGTAAAGTCTTTAGTCTCAGCAGGGAGTGGAAAGGTGGATAACTTCACAATGG
GTGTCTTGTGTCTTGCAATTCTCTTTGAAGAGGTAATGAGAGGAAAATTCGGGAAAAAGCACATGATTGC
AGGGATTCTCTTCATATTTGTGCTCCTTCTCTCAGGGCAAATAACATGGAGAGACATGGCGCGCACACTC
ATAATGATTGGATCCAACGCCTCTGACAGAATGGGAATGGGCGTCACTTACCTAGCATTGATTGCAACAT
TTAAAATTCAGCCATTTTTGGCTTTGGGATTCTTCCTGAGGAAACTGACATCTAGAGAAAATTTATTATT
GGGAGTTGGGTTGGCCATGGCAACAACGTTGCAACTGCCAGAGGACATTGAACAAATGGCGAATGGAATA
GCCTTGGGGCTCATGGCTCTTAAATTGATAACACAATTTGAAACATACCAACTATGGACGGCATTAGTCT
CCCTAACGTGTTCAAACACAATTTTCACGTTGACTGTTGCCTGGAGAACAGCCACCCTGATTTTGGCCGG
AATTTCGCTTTTGCCAGTGTGCCAGTCTTCGAGCATGAGGAAAACAGATTGGCTCCCAATGACTGTGGCA
GCTATGGGAGTTCCACCTCTACCACTTTTTATTTTCAGTTTGAAAGACACACTCAAAAGGAGAAGCTGGC
CACTGAATGAGGGGGTGATGGCCGTTGGACTTGTGAGCATTCTAGCAAGTTCTCTCCTTAGGAATGACGT
ACCCATGGCTGGACCATTAGTGGCTGGGGGCTTGCTGATAGCGTGCTACGTCATAACTGGCACGTCAGCA
GACCTCACTGTAGAAAAAGCAGCAGATGTGACATGGGAGGAAGAGGCTGAGCAAACAGGAGTGTCCCACA
ATTTAATGATCACAGTTGATGATGATGGAACAATGAGAATAAAAGATGATGAGACTGAGAACATCTTAAC
AGTGCTTTTGAAAACAGCATTACTAATAGTGTCAGGCATTTTTCCATACTCCATACCTGCAACACTTTTG
GTCTGGCACACTTGGCAAAAGCAAACCCAAAGATCCGGCGTCCTGTGGGACGTACCCAGCCCCCCAGAGA
CACAGAAAGCAGAACTGGAAGAAGGGGTCTATAGGATCAAGCAGCAAGGAATTTTTGGAAAGACCCAAGT
GGGTGTTGGAGTACAAAAAGAAGGAGTTTTCCACACTATGTGGCACGTCACAAGAGGAGCAGTGTTGACA
TACAATGGAAAAAGACTGGAACCAAACTGGGCTAGCGTGAAAAAAGATCTGATTTCATACGGAGGAGGAT
GGAGACTGAGTGCACAATGGCAAAAAGGAGAAGAGGTGCAGGTTATTGCCGTAGAGCCTGGGAAGAACCC
AAAGAACTTTCAAACCATGCCAGGCATTTTCCAGACAACAACAGGGGAGATAGGAGCGATTGCACTGGAC
TTCAAGCCTGGAACTTCAGGATCTCCCATCATAAACAGAGAGGGAAAGGTAGTGGGACTATATGGCAATG
GAGTGGTCACAAAGAATGGTGGCTATGTCAGTGGAATAGCTCAAACAAACGCAGAACCAGACGGACCGAC
ACCAGAGTTGGAAGAAGAGATGTTCAAAAAGCGAAATCTAACCATAATGGATCTCCATCCCGGGTCAGGA
AAGACGCGGAAATACCTTCCAGCTATAGTTAGAGAGGCAATCAAGAGACGCTTAAGGACTCTAATTTTGG
CACCAACAAGGGTGGTTGCAGCTGAGATGGAAGAAGCATTGAAAGGGCTCCCAATAAGGTATCAAACAAC
TGCAACAAAATCTGAACACACAGGGAAAGAGATTGTTGATCTAATGTGTCACGCAACGTTCACAATGCGT
TTGCTGTCACCAGTCAGAGTTCCAAACTACAACTTGATAATAATGGATGAGGCTCATTTCACAGACCCAG
CCAGTATAGCGGCTAGAGGGTACATATCAACTCGTGTAGGAATGGGAGAGGCAGCCGCAATTTTCATGAC
AGCCACACCTCCTGGAACAGCTGATGCCTTTCCTCAGAGCAACGCTCCAATTCAAGATGAAGAAAGAGAC
ATACCAGAACGCTCATGGAATTCAGGCAATGATTGGATTACCGACTTTGCCGGAAAGACTGTGTGGTTTG
TCCCCAGCATCAAAGCTGGAAATGACATAGCAAACTGCTTGCGGAAAAATGGAAAAAAGGTTATTCAACT
TAGTAGGAAAACTTTTGACACAGAATATCAAAAGACTAAACTAAATGATTGGGACTTTGTGGTGACAACA
GACATTTCAGAAATGGGAGCCAATTTCAAAGCAGACAGAGTGATCGACCCAAGAAGATGTCTCAAGCCAG
TCATTTTGACAGACGGACCCGAGCGCGTGATCCTGGCGGGACCAATGCCAGTCACCGTAGCGAGTGCTGC
GCAAAGGAGAGGGAGAGTTGGCAGGAACCCACAAAAAGAAAATGACCAATACATATTCACGGGCCAGCCC
CTCAACAATGATGAAGACCATGCTCACTGGACAGAAGCAAAAATGCTGCTAGACAACATCAACACACCAG
AAGGAATCATACCAGCTCTCTTTGAACCAGAAAGGGAGAAGTCAGCCGCCATAGACGGCGAATACCGCCT
GAAAGGTGAGTCCAGGAAGACCTTCGTGGAACTCATGAGGAGGGGTGACCTCCCAGTTTGGCTAGCCCAT
AAAGTAGCATCAGAAGGAATCAAATACACAGACAGAAAATGGTGTTTTGATGGAGAGCGCAACAATCAAA
TTTTAGAGGAGAATATGGATGTGGAAATCTGGACAAAGGAAGGAGAAAAGAAAAAATTGAGGCCTAGGTG
GCTTGATGCCCGCACTTATTCAGATCCCTTAGCGCTCAAGGAATTCAAGGACTTTGCGGCTGGTAGAAAG
TCGATCGCCCTTGATCTTGTGACAGAAATAGGAAGAGTGCCTTCACATTTAGCTCACAGAACGAGAAACG
CTCTGGACAATCTGGTGATGTTGCACACGTCAGAACACGGTGGGAGGGCCTACAGGCATGCAGTGGAGGA
ATTACCAGAAACAATGGAAACACTCTTACTCCTGGGACTCATGATCCTGTTAACAGGTGGGGCGATGCTT
TTCTTGATATCAGGCAAAGGGGTTGGAAAGACTTCAATAGGACTCATTTGTGTAGTTGCTTCCAGCGGCA
TGTTATGGATGGCTGACATCCCACTCCAATGGATCGCGTCGGCCATAGTTCTGGAGTTTTTTATGATGGT
GCTACTTATACCAGAACCAGAAAAACAGAGAACTCCCCAAGACAATCAACTCGCATATGTCGTGATAGGC
ATACTTACATTGGCTGCAATAGTAGCAGCCAATGAAATGGGATTGTTGGAAACCACAAAGAGAGATTTGG
GGATGTCCAAAGAACCAGGAGTTGTTCCGCCAACCAGCTATTTGGATGTGGATTTGCACCCAGCATCAGC
CTGGACATTGTATGCTGTGGCCACAACAGTAATAACACCAATGTTGAGACATACCATAGAGAATTCCACA
GCAAATGTGTCCCTGGCAGCTATAGCCAACCAGGCAGTGGTCCTGATGGGTTTAGACAAAGGATGGCCGA
TATCGAAAATGGACTTAGGCGTGCCACTATTGGCACTGGGTTGCTATTCACAAGTGAACCCACTAACTCT
CACAGCGGCAGTACTCCTGCTGGTCACGCATTATGCTATTATAGGTCCAGGATTGCAGGCAAAAGCCACT
CGTGAAGCTCAAAAAAGGACGGCTGCTGGAATAATGAAGAATCCAACGGTGGATGGGATAATGACAATAG
ACCTAGATCCTGTAATATACGATTCAAAATTTGAAAAACAACTAGGACAAGTTATGCTCCTGGTTCTGTG
TGCAGTTCAACTTTTGTTGATGAGAACATCATGGGCATTTTGTGAAGCTCTAACCCTAGCCACAGGACCA
ATAACAACACTCTGGGAAGGATCACCTGGGAAGTTCTGGAACACCACGATAGCTGTTTCCATGGCGAACA
TCTTTAGAGGGAGCTATTTAGCAGGAGCTGGGCTTGCTTTTTCTATCATGAAATCAGTTGGAACAGGAAA
GAGAGGAACAGGGTCACAAGGTGAAACTTTGGGAGAAAAGTGGAAAAAGAAATTGAATCAATTATCCCGG
AAAGAGTTTGACCTCTACAAGAAATCCGGAATCACTGAAGTGGATAGAACAGAAGCCAAAGAAGGGTTGA
AAAGAGGAGAAATAACACACCATGCCGTATCTAGAGGCAGCGCAAAACTTCAATGGTTCGTGGAGAGAAA
CATGGTCATTCCTGAAGGAAGGGTCATAGACTTGGGCTGTGGAAGAGGAGGCTGGTCATATTATTGTGCA
GGATTGAAAAAAGTTACAGAAGTGCGAGGATACACAAAAGGCGGCCCAGGACATGAAGAACCAGTACCTA
TGTCTACATATGGATGGAACATAGTCAAGCTGATGAGTGGAAAGGATGTGTTTTATCTTCCACCTGAAAA
GTGTGACACTCTATTGTGTGACATTGGAGAATCTTCACCAAGCCCAACAGTGGAAGAGAGCAGAACCATA
AGAGTCTTGAAAATGGTTGAACCATGGCTAAAAAATAACCAGTTTTGCATTAAAGTATTGAACCCTTACA
TGCCAACTGTGATTGAGCACCTAGAAAGACTACAAAGGAAACATGGAGGAATGCTTGTGAGAAATCCACT
CTCACGAAACTCCACGCACGAAATGTACTGGATATCTAATGGCACAGGCAACATCGTCTCTTCAGTCAAC
ATGGTATCCAGACTGCTACTGAACAGATTCACAATGACACATAGGAGACCCACCATAGAGAAAGATGTGG
ATTTAGGAGCGGGGACCCGACATGTCAATGCGGAACCAGAAACACCCAACATGGATGTCATTGGGGAAAG
AATAAGAAGGATCAAGGAGGAGCATAGTTCAACATGGCACTATGATGATGAAAATCCTTACAAAACGTGG
GCCTACCATGGATCTTATGAAGTTAAGGCCACAGGCTCAGCCTCCTCCATGATAAATGGAGTCGTGAAAC
TCCTCACGAAACCATGGGATGTGGTGCCCACGGTGACACAGATGGCAATGACGGACACAACCCCTTTTGG
CCAGCAAAGGGTTTTTAAAGAGAAAGTGGACACCAGGACACCCAAACCCATGCCAGGAACAAGAAAGGTT
ATGGAGATCACAGCGGAATGGCTTTGGAGAACCCTGGGAAGGAACAAAAGACCCAGATTATGCACGAGAG
AGGAGTTCACAAAAAAGGTCAGAACCAACGCAGCTATGGGCGCCGTATTCACAGAGGAGAACCAATGGGA
CAGTGCTAGAGCTGCCGTTGAAGATGAAGAATTCTGGAAACTCGTGGACAGAGAACGTGAACTCCACAAA
CTGGGCAAGTGTGGAAGCTGCGTTTATAACATGATGGGCAAGAGAGAGAAGAAACTTGGAGAGTTTGGCA
AAGCAAAAGGCAGTAGAGCCATATGGTACATGTGGTTGGGAGCCAGGTACCTTGAGTTCGAGGCACTCGG
ATTCTTAAATGAAGACCATTGGTTCTCGCGTGAAAACTCTTACAGTGGAGTAGAAGGGGAAGGACTGCAT
AAGCTGGGATACATCTTGAGAGATATTTCCAAGATACCCGGAGGAGCTATGTATGCTGATGACACAGCTG
GGTGGGACACAAGAATAACAGAAGATGACCTGCACAATGAGGAAAAAATCACACAGCAAATGGACCCTGA
ACACAGGCAGTTAGCAAACGCTATATTTAAGCTCACATACCAAAACAAAGTGGTCAAAGTTCAACGACCA
ACTCCAAAGGGCACGGTAATGGACATCATATCTAGGAAAGACCAAAGAGGCAGTGGACAGGTGGGAACTT
ATGGTCTGAATACATTCACCAACATGGAAGCCCAGTTGATCAGACAAATGGAAGGAGAAGGTGTGTTGTC
GAAGACAGACCTCGAGAACCCTCATCTGCTAGAGAAGAAAATTACACAATGGTTGGAAACCAAAGGAGTG
GAGAGGTTAAAAAGAATGGCCATCAGCGGGGATGATTGCGTGGTGAAACCAATCGACGACAGGTTCGCCA
ATGCCCTGCTTGCCCTGAATGACATGGGAAAAGTTAGGAAGGACATACCCCAATGGCAGCCATCGAAGGG
ATGGCATGATTGGCAACAGGTCCCTTTCTGCTCCCACCACTTTCATGAATTGATTATGAAAGATGGAAGA
AAGTTGGTAGTCCCCTGCAGACCTCAGGATGAATTAATAGGGAGAGCGAGAATCTCTCAGGGAGCAGGAT
GGAGCCTTAAAGAAACTGCATGCCTAGGGAAAGCCTACGCCCAAATGTGGGCTCTCATGTATTTTCACAG
AAGAGATCTTAGACTAGCATCCAACGCCATATGTTCAGCAGTACCAGTCCATTGGGTCCCCACAAGCAGA
ACGACGTGGTCCATCCATGCTCACCATCAGTGGATGACTACAGAAGACATGCTTACTGTTTGGAACAGGG
TGTGGATAGAGGACAATCCATGGATGGAAGACAAGACTCCAGTCACAACTTGGGAAGATGTTCCATATCT
AGGGAAGAGAGAAGACCAATGGTGCGGATCACTCATTGGTCTCACTTCCAGAGCAACCTGGGCCCAGAAC
ATACTTACCGCAATCCAACAGGTAAGAAGCCTTATAGGCAATGAAGAGTTTCTGGACTACATGCCTTCGA
TGAAGAGATTCAGGAAGGAGGAGGAGTTAGAGGGAGCCATTTGGTAAACGTAGGAAGTGAAAAAGAGGCA
AACTGTCAGGCCACTTTAAGCCACAGTACGGAAGAAGCTGTGCAGCCTGTGAGCCCCGTCCAAGGACGTT
AAAAGAAGAAGTCAGGCCCAAAAGCCACGGTTTGAGCAAACCGTGCTGCCTGTAGCTCCGTCGTGGGGAC
GTAAAACCTGGGAGGCTGCAAACTGTGGAAGCTGTACGCACAGTGTAGCAGACTAGCGGTTAGAGGAGAC
CCCTCCCATGACACAACGCAGCAGCGGGGCCCGAGCACTGAGGGAAGCTGTACCTCCTTGCAAAGGACTA
GAGGTTAGAGGAGACCCCCCGCAAATAAAAACAGCATATTGACGCTGGGAGAGACCAGAGATCCTGCTGT
CTCCTCAGCATCATTCCAGGCACAGAACGCCAGAAAATGGAATGGTGCTGTTGAATCAACAGGTTCT

>AB189125.1 Dengue virus 3 genomic RNA, complete genome, strain: 98901403 DSS DV-3
AGTTGTTAGTCTACGTGGACCGACAAGAACAGTTTCGACTCGGAAGCTTGCTTAACGTAGTACTGACAGT
TTTTTATTAGAGAGCAGATCTCTGATGAACAACCAACGGAAAAAGACGGGTAAACCGTCTATCAATATGC
TGAAACGCGTGAGAAACCGTGTGTCAACTGGATCACAGTTGGCGAAGAGATTCTCAAGAGGATTGCTGAA
TGGCCAAGGACCAATGAAATTGGTTATGGCGTTCATAGCTTTCCTCAGATTTCTAGCCATTCCACCGACA
GCGGGAATCTTGGCTAGATGGGGAACCTTCAAGAAGTCGGGGGCTATTAAGGTCCTGAGAGGCTTCAAGA
AGGAGATCTCAAATATGCTGAGCATTATCAACAGACGGAAAAAGACATCGCTCTGTCTCATGATGATGTT
ACCAGCAACACTTGCTTTCCACTTGACTTCACGAGATGGAGAGCCGCGCATGATTGTGGGGAAGAATGAA
AGAGGAAAATCCCTACTTTTTAAGACAGCCTCTGGAATCAACATGTGCACACTCATAGCCATGGATTTGG
GAGAAATGTGTGATGACACGGTCACTTACAAGTGCCCCCTCATTACTGAAGTGGAGCCTGAAGACATTGA
CTGCTGGTGCAACCTCACATCGACGTGGGTGACCTACGGAACGTGCAACCAAGCTGGAGAGCATAGACGC
GATAAGAGATCGGTGGCGTTAGCTCCTCATGTCGGCATGGGACTGGACACACGCGCCCAAACCTGGATGT
CGGCTGAAGGAGCTTGGAGACAAGTCGAGAAGGTAGAGACATGGGCCTTTAGGCACCCAGGGTTCACGAT
ACTAGCCCTATTTCTTGCCCATTACATAGGCACTTCCTTGACCCAGAAAGTGGTCATTTTCATACTACTA
ATGCTGGTCACCCCATCCATGACAATGAGATGTGTGGGAGTAGGAAACAGAGATTTTGTGGAAGGCCTAT
CAGGAGCTACGTGGGTTGACGTGGTGCTCGAACACGGTGGGTGCGTGACTACCATGGCTAAGAACAAGCC
CACGCTGGACATAGAGCTCCAGAAGACCGAGGCCACCCAACTGGCAACCCTAAGGAAACTATGCATTGAG
GGAAAAATCACCAACGTGACAACCGACTCAAGGTGCCCCACCCAAGGGGAAGCGATTCTACCTGAGGAGC
AGGACCAGAACTACGTGTGTAAGCACACATACGTGGACAGAGGCTGGGGAAACGGTTGTGGTTTGTTTGG
CAAGGGAAGCTTGGTAACATGCGCAAAATTTCAATGTTTGGAATTAATAGAGGGAAAAGTGGTGCAGCAT
GAGAACCTCAAATACACCGTCATCATCACAGTGCACACAGGAGACCAACACCAGGTGGGAAATGAAACGC
AGGGAGTCACGGCTGAGATAACACCCCAGGCATCAACTGTCGAAGCCATCTTACCTGAATATGGAACCCT
TGGGCTAGAATGCTCACCACGGACAGGTTTGGATTTCAATGAAATGATTTTGTTGACAATGAAGAACAAA
GCATGGATGGTACATAGACAATGGTTTTTTGACCTACCTCTACCATGGACATCAGGGGCTACAACAGAAA
CACCAACCTGGAATAAGAAAGAGCTTCTTGTGACATTCAAAAACGCACACGCAAAAAAACAAGAAGTAGT
AGTCCTTGGATCGCAAGAGGGAGCAATGCACACAGCACTGACAGGAGCTACAGAGATCCAAACCTCAGGA
GGCACAAGTATTTTTGCGGGGCACTTGAAATGCAGACTCAAGATGGACAAATTGGAACTCAAGGGGATGA
GCTATGCAATGTGCTCAAATGCCTTTGTGTTGAAGAAAGAAGTCTCTGAAACACAACATGGGACAATACT
CATTAAGGTCGAGTACAAAGGGGAAGACGCACCTTGCAAGATTCCTTTCTCCACGGAGGATGGACAAGGG
AAAGCCCACAATGGCAGACTGATCACAGCTAACCCAGTGGTGACCAAGAAGGAGGAGCCTGTCAATATTG
AGGCAGAACCTCCTTTTGGGGAAAGTAACATAATAATTGGAATTGGAGACAAAGCCCTGAAAATCAATTG
GTACAAGAAGGGAAGCTCGATTGGGAAGATGTTCGAGGCCACTGCCAGAGGTGCAAGGCGCATGGCCATC
TTGGGAGACACAGCCTGGGACTTTGGATCAGTAGGTGGTGTTTTAAATTCACTAGGGAAAATGGTGCACC
AAATATTTGGAAGTGCTTACACGGCCCTTTTTAGTGGAGTCTCCTGGATAATGAAAATTGGAATAGGTGT
CCTTTTAACTTGGATAGGGTTGAATTCAAAAAACACTTCTATGTCATTTTCATGCATTGTGATAGGAATC
ATCACACTCTATCTGGGAGCCGTGGTGCAAGCTGACATGGGGTGTGTCATAAACTGGAAAGGCAAAGAAC
TCAAATGTGGAAGTGGAATTTTTGTTACTAATGAGGTCCACACCTGGACAGAGCAATACAAATTTCAAGC
AGACTCCCCCAAAAGACTGGCGACAGCCATTGCAGGCGCCTGGGAGAATGGAGTGTGCGGAATCAGGTCG
ACAACCAGAATGGAGAACCTCTTGTGGAAGCAAATAGCCAATGAACTAAACTACATATTATGGGAAAACA
ACATCAAATTAACGGTAGTTGTGGGTGATATAATTGGGATCTTAGAGCAAGGGAAAAGAACACTAACACC
ACAACCCATGGAGCTAAAATATTCATGGAAAACATGGGGAAAGGCGAAAATAGTGACAGCTGAAATACAA
AATTCCTCCTTTATAATAGATGGGCCAAACACACCAGAGTGTCCAAATGCCTCAAGAGCATGGAATGTGT
GGGAGGTGGAAGATTACGGGTTCGGAGTCTTCACAACTAATATATGGCTGAAACTCCGAGAAATGTACAC
CCAACTATGTGACCACAGGCTAATGTCGGCAGCCGTTAAGGATGAGAGAGCCGTACACGCCGACATGGGC
TATTGGATAGAAAGCCAAAAGAATGGTAGTTGGAAGCTAGAAAAGGCATCTCTCATAGAGGTGAAAACCT
GCACATGGCCAAAATCACACACTCTCTGGAGCAATGGTGTGTTGGAGAGTGACATGATCATCCCAAAGAG
TCTGGCTGGTCCTATCTCGCAACACAATTACAGGCCCGGATACCACACCCAAACGGCAGGACCATGGCAC
CTAGGAAAATTGGAGCTGGACTTCAACTATTGTGAAGGAACAACAGTTGTCATCACAGAAAATTGTGGGA
CAAGAGGCCCATCACTGAGGACAACAACAGTGTCAGGGAAATTGATACACGAATGGTGTTGCCGCTCGTG
TACACTTCCTCCCCTGCGATATATGGGAGAAGACGGCTGCTGGTATGGCATGGAAATTAGACCCATTAAT
GAGAAAGAAGAGAACATGGTAAAGTCTCTAGTCTCAGCAGGGAGTGGAAAGGTGGATAACTTCACAATGG
GTGTCTTGTGTCTTGCAATCCTCTTTGAAGAGGTAATGAGAGGAAAATTCGGGAAAAAGCACATGATTGC
AGGGGTTCTCTTCACATTTGTGCTCCTTCTCTCAGGGCAAATAACATGGAGAGACATGGCGCGCACACTC
ATAATGATTGGATCCAACGCCTCTGACAGAATGGGAATGGGCGTCACTTACCTAGCATTGATTGCAACAT
TTAAAATTCAGCCATTTTTGGCTTTGGGATTCTTCCTGAGGAAACTGACATCTAGAGAAAATTTATTATT
GGGAGTTGGGTTGGCCATGGCAACAACGTTGCAACTGCCAGAGGACATTGAACAAATGGCGAATGGAATA
GCCTTGGGGCTCATGGCTCTTAAATTGATAACACAATTTGAAACATACCAACTATGGACGGCATTGGTCT
CCCTAATGTGTTCAAACACAATTTTCACGTTGACTGTTGCCTGGAGAACAGCCACCCTGATTTTGGCCGG
AATTTCGCTTTTGCCAGTGTGCCAGTCTTCGAGCATGAGGAAAACAGATTGGCTCCCAATGACTGTGGCA
GCTATGGGAGTTCCACCTCTACCACTTTTTATTTTCAGTTTGAAAGACACACTCAAAAGGAGAAGCTGGC
CACTGAATGAGGGGGTGATGGCCGTTGGACTTGTGAGCATTCTGGCAAGTTCTCTCCTTAGGAATGACGT
ACCCATGGCTGGACCATTAGTGGCTGGGGGCTTGCTGATAGCGTGCTACGTCATAACTGGCACGTCAGCA
GACCTCACTGTAGAAAAAGCAGCAGATGTGACATGGGAAGAAGAGGCTGAGCAAACAGGAGTGTCCCACA
ATTTAATGATCACAGTTGATGATGATGGAACAATGAGAATAAAAGATGATGAGACTGAGAACATCTTAAC
AGTGCTTTTGAAAACAGCATTACTAATAGTGTCAGGCATTTTTCCATACTCCATACCTGCAACACTTTTG
GTCTGGCACACTTGGCAAAAGCAAACCCAAAGATCCGGCGTCCTGTGGGACGTACCCAGCCCCCCAGAGA
CACAGAAAGCAGAACTGGAAGAAGGGGTCTATAGGATCAAGCAGCAAGGAATTTTTGGAAAGACCCAAGT
GGGGGTTGGAGTACAAAAAGAAGGAGTTTTCCACACTATGTGGCACGTCACAAGAGGAGCAGTGTTGACA
TACAATGGAAAAAGACTGGAACCAAGCTGGGCTAGCGTGAAAAAAGATCTGATTTCATACGGAGGAGGAT
GGAGACTGAGTGCACAATGGCAAAAAGGAGAAGAGGTGCAGGTTATTGCCGTAGAGCCTGGGAAGAACCC
AAAGAACTTTCAAACCATGCCAGGCATTTTCCAGACAACAACAGGGGAGATAGGAGCGATTGCACTGGAC
TTCAAGCCTGGAACTTCAGGATCTCCCATCATAAACAGAGAGGGAAAGGTAGTGGGACTATATGGCAATG
GAGTGGTCACAAAGAATGGTGGCTATGTCAGTGGAATAGCTCAAACAAACGCAGAACCAGACGGACCGAC
ACCAGAGTTGGAAGAAGAGATGTTCAAAAAGCGAAATCTAACCATAATGGATCTCCATCCCGGGTCAGGA
AAGACGCGGAAATACCTTCCAGCTATAGTTAGAGAGGCAATCAAGAGACGCTTAAGGACTCTAATTTTGG
CACCAACAAGGGTGGTTGCAGCTGAGATGGAAGAAGCATTGAAAGGGCTCCCAATAAGGTATCAAACAAC
TGCAACAAAATCTGAACACACAGGGAAAGAGATTGTTGATCTAATGTGTCACGCAACGTTCACAATGCGT
TTGCTGTCACCAGTCAGAGTTCCAAACTACAACTTGATAATAATGGATGAGGCTCATTTCACAGACCCAG
CCAGTATAGCGGCTAGAGGGTACATATCAACTCGTGTAGGAATGGGAGAGGCAGCCGCAATTTTCATGAC
AGCCACACCTCCTGGAACAGCTGATGCCTTTCCTCAGAGCAACGCTCCAATTCAAGATGAAGAAAGAGAC
ATACCAGAACGCTCATGGAATTCAGGCAATGATTGGATTACCGACTTTGCCGGAAAGACTGTGTGGTTTG
TCCCCAGCATCAAAGCTGGGAATGACATAGCAAACTGCTTGCGGAAAAATGGAAAAAAGGTCATTCAACT
TAGTAGGAAAACTTTTGACACAGAATATCAAAAGACTAAACTAAATGATTGGGACTTTGTGGTGACAACA
GACATTTCAGAAATGGGAGCCAATTTCAAAGCAGACAGAGTGATCGACCCAAGAAGATGTCTCAAGCCAG
TCATTTTGACAGACGGACCCGAGCGCGTGATCCTGGCAGGACCAATGCCAGTCACCGTAGCGAGTGCTGC
GCAAAGGAGAGGGAGAGTTGGCAGGAACCCACAAAAAGAAAATGACCAATACATATTCACGGGCCAGCCT
CTCAACAATGATGAAGACCACGCTCACTGGACAGAAGCAAAAATGCTGCTAGACAACATCAACACACCAG
AAGGAATCATACCAGCTCTCTTTGAACCAGAAAGGGAGAAGTCAGCCGCCATAGACGGCGAATACCGCCT
GAAAGGTGAGTCCAGGAAGACCTTCGTGGAACTCATGAGGAGGGGTGACCTCCCAGTTTGGCTAGCCCAT
AAAGTAGCATCAGAAGGAATCAAATACACAGACAGAAAATGGTGTTTTGATGGAGAGCGCAACAATCAAA
TTTTAGAGGAGAATGTGGATGTGGAAATCTGGACAAAGGAAGGAGAAAAGAAAAAATTGAGGCCTAGGTG
GCTTGATGCCCGCACTTATTCAGATCCCTTAGCGCTCAAGGAATTCAAGGACTTTGCGGCTGGTAGAAAG
TCGATCGCCCTTGATCTTGTGACAGAAATAGGAAGAGTGCCTTCACATTTAGCTCACAGAACGAGAAACG
CTCTGGACAATCTGGTGATGTTGCACACGTCAGAACACGGTGGGAGGGCCTACAGGCATGCAGTGGAGGA
ATTACCAGAAACAATGGAAACACTCTTACTCCTGGGACTCATGATCCTGTTAACAGGTGGGGTGATGCTT
TTCTTGATATCAGGCAAAGGGGTTGGAAAGACTTCAATAGGACTCATTTGTGTAGTTGCTTCTAGCGGCA
TGTTATGGATGGCTGATATCCCACTCCAATGGATCGCGTCGGCCATAGTTCTGGAGTTTTTTATGATGGT
GCTACTTATACCAGAACCAGAAAAGCAGAGAACTCCCCAAGACAATCAACTCGCATATGTCGTGATAGGC
ATACTTACATTGGCTGCAATAGTAGCAGCCAATGAAATGGGATTGTTGGAAACCACAAAGAGAGATTTGG
GGATGTCCAAAGAACCAGGTGTTGTTTCGCCAACCAGCTATTTGGATGTGGATTTGCACCCAGCATCAGC
CTGGACATTGTACGCTGTGGCCACAACAGTAATAACACCAATGTTGAGACATACCATAGAGAATTCCACA
GCAAATGTGTCCCTGGCAGCTATAGCCAACCAGGCAGTGGTCCTGATGGGTTTAGACAAAGGATGGCCGA
TATCGAAAATGGACTTAGGCGTGCCACTATTGGCACTGGGTTGCTATTCACAAGTGAACCCACTAACTCT
CACAGCGGCAGTACTCCTGCTAGTCACGCATTATGCTATCATAGGTCCAGGATTGCAGGCAAAAGCCACT
CGTGAAGCTCAAAAAAGGACGGCTGCTGGAATAATGAAGAATCCAACGGTGGATGGGATAATGACAATAG
ACCTAGATCCTGTAATATACGACTCAAAATTTGAAAAACAACTAGGACAAGTTATGCTCCTGGTTCTGTG
TGCAGTTCAACTTTTGTTAATGAGAACATCATGGGCATTTTGTGAAGCTCTAACCCTAGCCACAGGACCA
ATAACAACACTCTGGGAAGGATCACCTGGGAAGTTCTGGAACACCACGATAGCTGTTTCCATGGCGAACA
TCTTTAGAGGGAGCTATTTAGCAGGAGCTGGGCTTGCTTTTTCTATCATGAAATCAGTTGGAACAGGAAA
GAGAGGAACAGGGTCACAAGGTGAAACTTTGGGAGAAAAGTGGAAAAAGAAATTGAATCAATTATCCCGG
AAAGAGTTTGACCTCTACAAGAAATCTGGAATCACTGAAGTGGATAGAACAGAAGCCAAAGAAGGGTTGA
AAAGAGGAGAAATAACACACCATGCCGTATCCAGAGGCAGCGCAAAACTTCAATGGTTCGTGGAGAGAAA
CATGGTCATTCCTGAAGGAAGAGTCATAGACTTGGGCTGTGGAAGAGGAGGCTGGTCATATTATTGTGCA
GGATTGAAAAAAGTTACAGAAGTGCGAGGATACACAAAAGGCGGCCCAGGACATGAAGAACCAGTACCTA
TGTCTACGTATGGATGGAACATAGTCAAGCTGATGAGTGGAAAGGATGTGTTTTACCTTCCACCTGAAAA
GTGTGACACTCTATTGTGTGACATTGGAGAATCTTCACCAAGCCCAACAGTGGAAGAGAGCAGAACCATA
AGAGTCTTGAAAATGGTTGAACCATGGCTAAAAAATAACCAGTTTTGCATTAAAGTATTGAACCCTTACA
TGCCAGCTGTGATTGAGCACCTAGAAAGACTACAAAGGAAACATGGAGGAATGCTTGTGAGAAATCCACT
CTCACGAAACTCCACGCACGAAATGTACTGGATATCTAATGGCACAGGCAACATCGTCTCTTCAGTCAAC
ATGGTATCCAGACTGCTACTGAACAGATTCACAATGACATATAGGAGACCCACCATAGAGAAAGATGTGG
ATTTAGGAGCGGGGACCCGACATGTCAATGCGGAACCAGAAACACCCAACATGGACGTCATTGGGGAAAG
AATAAGAAGGATCAAGGAGGAGCATAGTTCAACATGGCACTATGATGATGAAAATCCTTACAAAACGTGG
GCTTACCATGGATCTTATGAGGTCAAGGCCACAGGCTCAGCCTCCTCCATGATAAATGGAGTCGTGAAAC
TCCTCACGAAACCATGGGATGTGGTGCCCACGGTGACACAGATGGCAATGACGGACACAACCCCTTTTGG
CCAGCAAAGGGTTTTTAAAGAGAAAGTGGACACCAGGACACCCAAACCCATGCCAGGAACAAGAAAGGTT
ATGGAGATCACAGCGGAATGGCTTTGGAGAACCCTGGGAAGGAACAAAAGACCCAGATTATGCACGAGAG
AGGAGTTCACAAAAAAGGTCAGAACCAACGCAGCTATGGGCGCCGTATTCACAGAGGAGAACCAATGGGA
CAGTGCTAGAGCTGCCGTTGAAGATGAAGAATTCTGGAAACTCGTGGACAGAGAACGTGAACTCCACAAA
CTGGGCAAGTGTGGAAGCTGCGTTTATAACATGATGGGCAAGAGAGAGAAGAAACTTGGAGAGTTTGGCA
AAGCAAAAGGCAGTAGAGCCATATGGTACATGTGGTTGGGAGCCAGGTACCTTGAGTTCGAGGCACTCGG
ATTCTTAAATGAAGACCATTGGTTCTCGCGTGAAAATTCTTACAGTGGAGTAGAAGGGGAAGGACTGCAT
AAGCTGGGATACATCTTGAGAGATATTTCCAAGATACCCGGAGGAGCTATGTATGCTGATGACACAGCTG
GATGGGACACAAGAATAACAGAAGATGACCTGCACAATGAGGAAAAAATCACACAGCAAATGGACCCTGA
ACACAGGCAGTTAGCAAACGCTATATTTAAGCTCACATACCAAAACAAAGTGGTCAAAGTTCAACGACCA
ACTCCAAAGGGCACGGTAATGGACATCATATCTAGGAAAGACCAAAGAGGCAGTGGACAGGTGGGAACTT
ATGGTCTGAATACATTCACCAACATGGAAGCCCAGTTGATCAGACAAATGGAAGGAGAAGGTGTGTTGTC
GAAGACAGACCTCGAGAACCCTCATCTGCTAGAGAAGAAAATTACACAATGGTTGGAAACCAAAGGAGTG
GAGAGGTTAAAAAGAATGGCCATCAGCGGGGATGATTGCGTGGTGAAACCAATCGACGACAGGTTCGCCA
ATGCCCTGCTTGCCCTGAATGACATGGGAAAAGTTAGGAAGGACATACCCCAATGGCAGCCATCGAAGGG
ATGGCATGATTGGCAACAGGTCCCTTTCTGCTCCCACCACTTTCATGAATTGATTATGAAAGATGGAAGA
AAGTTGGTAGTCCCCTGCAGATCTCAGGATGAATTAATAGGGAGAGCGAGAATCTCTCAGGGAGCAGGAT
GGAGCCTTAAAGAAACTGCATGCCTAGGGAAAGCCTACGCCCAAATGTGGGCTCTCATGTATTTTCACAG
AAGAGATCTTAGACTAGCATCCAATGCCATATGTTCAGCAGTACCAGTCCATTGGGTCCCCACAAGCAGA
ACGACGTGGTCCATCCATGCTCACCATCAGTGGATGACTACAGAAGACATGCTTACTGTTTGGAACAGGG
TGTGGATAGAGGACAATCCATGGATGGAAGACAAAACTCCAGTCACAACTTGGGAAGATGTTCCATATCT
AGGGAAGAGAGAAGACCAATGGTGCGGATCACTCATTGGTCTCACTTCCAGAGCAACCTGGGCCCAGAAC
ATACTTACCGCAATCCAACAGGTAAGAAGCCTTATAGGCAATGAAGAGTTTCTGGACTACATGCCTTCGA
TGAAGAGATTCAGGAAGGAGGAGGAGTCAGAGGGAGCCATTTGGTAAACGCAGGAAGTGAAAAAGAGGCA
AACTGTCAGGCCACCTTAAGCCACAGTACGGAAGAAGCTGTGCAGCCTGTGAGCCCCGTCCAAGGACGTT
AAAAGAAGAAGTCAGGCCCAAAAGCCACGGTTTGAGCAAACCGTGCTGCCTGTAGCTCCGTCGTGGGGAC
GTAAAACCTGGGAGGCTGCAAACTGTGGAAGCTGTACGCACAGTGTAGCAGACTAGCGGTTAGAGGAGAC
CCCTCCCATGATACAACGCAGCAGCGGGGCCCGAGCACTGAGGGAAGCTGTACCTCCTTGCAAAGGACTA
GAGGTTAGAGGAGACCCCCCGCAAATAAAAACAGCATATTGACGCTGGGAGAGACCAGAGATCCTGCTGT
CTCCTCAGCATCATTCCAGGCACAGAACGCCAGAAAATGGAATGGTGCTGTTGAATCAACAGGTTCT

>AB189124.1 Dengue virus 2 genomic RNA, complete genome, strain: 98900666 DSS DV-2
AGTTGTTAGTCTACGTGGACCGACAAAGACAGATTCTTTGAGGAAGCTAAGCTTAACGTAGTTCTAACAG
TTTTTTAATTAGAGAGCAGATCTCTGATGAATAACCAACGGAAAAAGGCGAGAAATACGCCTTTCAATAT
GCTGAAACGCGAGAGAAACCGCGTGTCAACTGTGCAGCAGCTGACGAAGAGATTCTCACTTGGAATGCTG
CAGGGACGAGGACCATTGAAACTGTTCATGGCCCTGGTGGCATTCCTTCGTTTCCTAACAATCCCGCCAA
CAGCAGGGATATTAAAAAGATGGGGAACAATCAAAAAATCAAAGGCTATCAATGTCTTGAGAGGGTTCAG
GAAAGAGATTGGAAGGATGCTGAACATCTTGAACAGGAGACGTAGAACTGCAGGTGTAATTATTATGATG
ATTCCAACAGTGATGGCATTCCATTTAACCACACGCAACGGAGAACCACACATGATCGTCAGTAGACAAG
AGAAAGGGAAAAGTCTTCTGTTTAAAACAGAGAACGGTGTGAACATGTGTACCCTCATGGCCATGGACCT
TGGTGAATTGTGTGAAGACACAATCACTTATAATTGTCCTCTTCTCAGGCAGAATGAACCAGAAGACATA
GACTGTTGGTGCAACTCTACGTCTACATGGGTAACTTATGGGACATGCACCGCCACAGGAGAACACAGAA
GGGAAAAAAGATCAGTGGCACTCGCTCCACATGTGGGAATGGGACTGGAGACACGAACTGAAACATGGAT
GTCATCAGAAGGGGCCTGGAAACATGCCCAGAGAATTGAAACTTGGGTCTTGAGACATCCAGGCTTCACC
ATAATGGCAGCAATCCTGGCATATACCATAGGAACGACATATTTTCAAAGAGTCCTGATTTTCATCTTAC
TGACAGCTGTCGCTCCTTCAATGACAATGCGTTGTATAGGAATATCAAATAGAGACTTTGTGGAAGGGGT
TTCAGGAGGAAGCTGGGTTGACATAGTCTTAGAACATGGAAGCTGTGTGACGACGATGGCGAAAAATAAA
CCAACATTGGATTTTGAACTGATAAAAACGGAAGCCAAACATCCCGCCACTCTAAGGAAGTATTGTATAG
AGGCAAAGCTGACCAACACAACAACAGCATCTCGCTGCCCAACACAAGGAGAACCTAGCCTAAATGAAGA
ACAGGACAAAAGGTTTGTCTGCAAACACTCCATGGTAGACAGAGGATGGGGAAATGGATGCGGATTATTT
GGAAAGGGAGGCATCGTGACCTGTGCAATGTTCACATGCAAAAAGAACATGGAAGGAAAAGTCGTGCAAC
CAGAAAACTTGGAGTACACCATTGTGATAACACCTCATTCAGGGGAAGAGAATGCAGTCGGAAACGACAC
AGGAAAACACGGCAAGGAAATTAAAGTAACACCACAGAGTTCCATTACAGAAGCAGAACTGACCGGCTAT
GGCACTGTCACGATGGAATGCTCTCCGAGAACGGGCCTCGACTTTAATGAGATGGTGTTGCTGCAAATGG
AAAACAAGGCTTGGCTGGTGCACAGGCAATGGTTCTTAGACCTGCCGTTACCATGGCTGCCCGGAGCAGA
CACACAAGGATCAAATTGGATACAGAAGGAGACATTGGTCACTTTCAAAAATCCCCATGCGAAGAAACAG
GATGTTGTTGTTTTAGGATCCCAAGAAGGGGCTATGCATACAGCACTCACAGGGGCTACGGAAATCCAGA
TGTCATCAGGAAACTTACTGTTCACAGGACATCTTAAGTGCAGGCTGAGAATGGACAAACTACAGCTCAA
AGGAATGTCATATTCTATGTGTACAGGAAAGTTTAAAGTTGTGAAGGAAATAGCAGAAACACAACATGGA
ACAATAGTTATCAGAGTACAATATGAAGGGGACGGTTCTCCGTGCAAGATCCCTTTTGAAATAATGGATT
TGGAAAAAAGACATGTCTTAGGTCGCTTGATCACAGTCAACCCAATTGTTACAGAAAAAGACAGCCCAGT
CAACATAGAAGCAGAACCTCCATTCGGAGACAGCTACATCATTATAGGAGTAGAACCGGGACAACTGAAG
CTCAACTGGTTTAAGAAAGGAAGTTCTATTGGCCAAATGTTTGAGACAACAATGAGAGGAGCGAAGAGAA
TGGCCATTTTAGGTGACACAGCTTGGGATTTTGGATCCCTGGGAGGAGTGTTCACATCTATAGGAAAGGC
CCTCCACCAAGTCTTTGGAGCAATCTATGGGGCTGCCTTCAGTGGGGTTTCATGGACTATGAAAATCCTC
ATAGGAGTCGTCATCACATGGATAGGAATGAATTCACGCAGCACCTCACTGTCTGTGTCACTAGTCTTAG
TGGGGGTCGTGACACTGTATTTGGGAGTCATGGTGCAGGCCGATAGTGGTTGCGTTGTGAGTTGGAAAAA
CAAAGAACTGAAATGTGGTAGTGGGATTTTTATCACAGACAACGTGCACACATGGACAGAACAATACAAA
TTCCAACCAGAATCCCCTTCAAAGCTGGCTTCAGCTATCCAGAAGGCTCATGAAGAGGGCATTTGTGGAA
TCCGCTCAGTAACAAGATTGGAGAATCTGATGTGGAAACAAATAACACCAGAACTGAATCACATTCTATC
AGAAAATGAGGTAAAATTGACTATCATGACAGGAGACATTAAAGGAATCATGCAGGCAGGAAAACGATCC
CTGCGGCCTCAACCCACTGAGCTGAAGTACTCTTGGAAAGCATGGGGCAAAGCGAAAATGCTCTCCACAG
AGCTTCATAACCACACCTTTCTCATTGATGGCCCCGAAACAGCAGAATGTCCCAACACAAACAGAGCTTG
GAACTCATTAGAAGTTGAGGACTATGGCTTTGGAGTATTCACCACCAACATATGGCTGAAACTGAAAGAA
AGGCAGGATGTATTTTGTGACTCAAAACTCATGTCAGCAGCCATAAAAGACAACAGGGCCGTCCACGCCG
ATATGGGTTATTGGATAGAAAGCGCACTCAATGACACATGGAAGATTGAGAAAGCCTCTTTTATTGAAGT
TAAAAGCTGCCACTGGCCAAAGTCACACACTCTCTGGAGTAATGGAGTGCTAGAAAGTGAGATGATAATT
CCAAAGAATTTTGCAGGACCAGTGTCACAACACAACTACAGACCAGGTTATCATACACAAACGGCAGGAC
CCTGGCATCTAGGTAAGCTTGAGATGGACTTTGATTTCTGCGAAGGAACCACAGTGGTAGTGACTGAGGA
CTGTGGAAATAGAGGACCCTCTTTAAGAACAACTACTGCTTCTGGAAAACTCATAACAGAATGGTGCTGC
CGATCTTGCACATTACCACCGCTAAGGTACAGAGGTGAGGATGGATGCTGGTATGGAATGGAAATCAGAC
CATTGAAAGAGAAAGAAGAGAACTTGGTCAACTCTTTGGTCACAGCCGGACATGGACAGATTGACAACTT
CTCACTAGGAGTCTTGGGAATGGCATTGTTCCTGGAAGAAATGCTCAGGACCCGAGTAGGAACGAAACAT
GCAATATTACTAGTTGCAGTTTCTTTCGTGACATTGATCACAGGGAACATGTCCTTTCGAGATTTGGGGA
GAGTGATGGTTATGGTGGGCGCTACTATGACGGATGACATAGGCATGGGCGTGACTTATCTTGCCCTATT
AGCAGCCTTCAAAGTCAGACCAACTTTTGCAGCTGGACTACTCTTGAGAAAGCTGACCTCCAAGGAATTA
ATGATGACCACCATAGGAATCGTACTCCTCTCTCAGAGCACCATACCAGAGACTATACTTGAACTGACTG
ACGCGCTAGCTTTGGGGATGATGGTTCTCAAAATAGTGAGAAACATGGAAAAGTATCAACTAGCAGTGAC
TATCATGGCCATCTTGTGCGTCCCAAATGCAGTGATATTACAAAACGCATGGAAAGTGAGCTGCACAACA
CTGGCAGTGGTGTCCGTTTCCCCACTGCTTTTAACATCCTCACAGCAGAAAGCGGATTGGATACCACTGG
CGTTGACGATCAAAGGCCTCAATCCAACAGCCATTTTCTTAACAACCCTCTCAAGAACTAGCAAGAAAAG
GAGCTGGCCACTAAATGAGGCTATTATGGCAGTCGGGATGGTGAGCATTTTAGCCAGTTCTCTCTTAAAG
AATGATATTCCCATGACAGGACCATTAGTAGCTGGAGGGCTTCTCACTGTGTGTTACGTGCTCACTGGAA
GATCGGCTGATTTGGAACTGGAGAGAGCTGCTGACGTAAGATGGGAAGAACAGGCAGAAATATCAGGAAG
TAGTCCAATTCTGTCAATAACAATATCGGAAGATGGTAGCATGTCGATAAAAAATGAAGAAGAAGAACAA
ACACTGACCATACTCATTAGGACAGGACTGCTGGTGATATCAGGACTTTTTCCCGTGTCAATACCAATCA
CGGCAGCTGCATGGTACCTGTGGGAAGTGAAAAAACAACGAGCCGGAGTATTGTGGGATGTCCCTTCACC
CCCACCTGTGGGAAAGGCCGAACTGGAAGATGGAGCCTATAGAATCAAGCAGAAAGGGATTCTAGGATAC
TCGCAGATCGGAGCCGGAGTTTACAAAGAAGGAACATTCCACACAATGTGGCATGTCACACGTGGTGCTG
TCCTAATGCATAAAGGGAAGAGAATTGAACCATCATGGGCGGACGTCAAGAAAGACCTAATATCGTATGG
AGGAGGCTGGAAGCTAGAAGGAGAATGGAAGGAAGGAGAAGAAGTCCAGGTCCTGGCATTAGAGCCTGGA
AAGAATCCAAGAGCCGTCCAAACAAAACCCGGTCTCTTCAAAACTAACACCGGAACCATAGGCGCCGTAT
CTCTGGACTTTTCTCCTGGAACCTCAGGATCTCCAATCGTTGACAAAAAAGGAAAAGTTGTGGGCCTTTA
TGGCAACGGTGTCGTCACAAGGAGTGGAACATATGTGAGTGCCATAGCCCAGACTGAAAAAAACATTGAA
GACAATCCAGAGATTGAAGATGACATCTTTCGAAAGAAAAGATTGACCATCATGGACCTCCACCCAGGAG
CGGGAAAAACGAAGAGATACCTTCCAGCAATAGTCAGAGAAGCCATAAAACGAGGCTTGAGGACACTAAT
CCTGGCCCCCACTAGAGTTGTGGCGGCTGAAATGGAAGAAGCTCTCAGAGGACTTCCAATAAGATATCAA
ACCCCAGCTATCAGAGCCGAGCACACTGGGCGGGAGATTGTGGATCTAATGTGTCACGCCACATTTACCA
TGAGGCTGCTGTCACCAATTAGAGTACCAAATTACAACCTGATCATCATGGATGAAGCCCATTTCACAGA
CCCAGCAAGCATAGCAGCTAGAGGATATATTTCAACTCGAGTTGAGATGGGTGAAGCAGCTGGGATTTTC
ATGACAGCTACTCCTCCTGGAAGCAGAGACCCATTTCCTCAGAGCAATGCACCAATCATGGATGAAGAAA
GGGAAATCCCTGAGCGTTCGTGGAATTCTGGACATGAGTGGGTTACGGATTTTAAAGGGAAGACTGTTTG
GTTTGTTCCAAGTATAAAAGCAGGAAATGATATAGCAGCTTGCCTGAGAAAGAATGGAAAGAAAGTGATA
CAACTCAGCAGGAAGACCTTTGATTCTGAATATATCAAGACTAGGACCAATGATTGGGACTTTGTGGTCA
CGACAGACATTTCAGAAATGGGTGCTAACTTCAAGGCTGAGAGGGTTATAGACCCCAGGCGCTGCATGAA
ACCAGTCATACTAACAGACGGTGAAGAGCGGGTTATCCTGGCAGGACCCATGCCAGTGACCCACTCTAGT
GCAGCACAAAGAAGAGGGAGAGTAGGAAGAAATCCAAAAAATGAAAATGACCAGTACATATACATGGGGG
AACCTCTGGAAAATGATGAAGACTGTGCACACTGGAAAGAAGCTAAGATGCTTCTAGATAACATCAACAC
GCCTGAAGGAATCATTCCCAGCATGTTCGAACCAGAGCGTGAAAAGGTGGATGCCATTGATGGTGAATAC
CGCTTAAGAGGAGAAGCGAGGAAAACTTTTGTGGACCTAATGAGAAGAGGAGACCTACCAGTCTGGCTAG
CCTACAGAGTGGCAGCTGAAGGTATCAACTACGCAGACAGAAGATGGTGCTTTGATGGAGTCAAAAACAA
CCAAATCTTGGAAGAAAATGTGGAAGTGGAAATTTGGACAAAAGAAGGAGAAAGGAAGAAATTAAAACCC
AGATGGTTGGATGCTAGGATCTACTCTGACCCACTGGCGCTCAAAGAATTCAAGGAATTCGCAGCTGGAA
GAAAGTCCCTGACCCTGAATCTAATCACAGAGATGGGTAGGCTCCCAACCTTCATGACCCAGAAAGCAAG
GAACGCATTAGACAACTTAGCAGTCCTGCATACGGCTGAAGCAGGCGGAAGGGCGTACAATCATGCTCTT
AGTGAACTGCCGGAGACCCTGGAGACATTGCTTTTACTGACGCTCTTGGCCACAGTCACGGGCGGAATCT
TCCTATTCTTGATGAGCGGAAAAGGCATAGGGAAGATGACCCTGGGAATGTGCTGCATAATCACGGCCAG
TGTTCTCCTATGGTATGCACAAATACAGCCACACTGGATAGCAGCTTCAATAATACTGGAGTTTTTTCTC
ATAGTCTTGCTCATTCCAGAACCAGAAAAGCAGAGAACACCCCAAGATAACCAATTAACTTATGTTGTCA
TAGCCATCCTTACAGTGGTGGCCGCAACTATGGCAAATGAGATGGGTTTCCTGGAAAAAACAAAGAAAGA
TTTCGGATTGGGAAGCATTGCAACCCAGCAACCTGAGAGCAACATCCTGGACATAGATCTACGTCCTGCA
TCAGCTTGGACTCTATATGCTGTGGCAACAACTTTCATTACACCAATGTTGAGACACAGCATTGAAAATT
CCTCAGTGAATGTGTCTCTGACGGCCATTGCCAACCAAGCCACAGTGTTAATGGGTCTTGGGAAAGGATG
GCCATTGTCAAAAATGGACATCGGAGTTCCCCTTCTCGCTATCGGGTGCTATTCACAAGTCAACCCCATA
ACTCTCACGGCAGCCCTTCTCTTATTGGTAGCACATTATGCCATCATAGGGCCAGGACTCCAAGCGAAAG
CAACTAGAGAAGCTCAGAAAAGAGCAGCAGCGGGCATCATGAAAAACCCAACTGTGGATGGAATAACAGT
GATTGACCTAGATCCAATACCCTATGATCCAAAGTTTGAAAAGCAGTTGGGACAAGTAATGCTCTTAGTC
CTCTGCGTGACTCAAGTATTGATGATGAGGACTACATGGGCTTTGTGTGAAGCTCTAACCTTAGCGACCG
GGCCCATCTCCACACTGTGGGAAGGAAATCCAGGGAGATTTTGGAATACAACTATTGCAGTGTCAATGGC
TAACATTTTTAGAGGGAGTTACTTGGCCGGAGCCGGACTTCTCTTTTCTATCATGAAGAACACGGCTAAT
ACAAGAAGGGGAACTGGCAACACAGGAGAGACGCTTGGAGAAAAATGGAAAAACCGATTGAATGCATTGG
GGAAGAGTGAATTCCAGATCTATAAGAAAAGTGGAATCCAGGAGGTGGATAGAACCTTAGCAAAAGAAGG
CATCGAAAGAGGAGAAACGGACCATCACGCTGTGTCGCGAGGCTCGGCGAAACTGAGATGGTTCGTCGAG
AGAAACCTGGTCACACCAGAAGGGAAAGTAGTGGACCTCGGTTGCGGCAGGGGGGGCTGGTCATACTATT
GTGGGGGATTGAAGAATGTAAAAGAAGTCAAAGGCCTAACAAAAGGAGGACCAGGACACGAAGAACCCAT
TCCCATGTCAACATATGGTTGGAATCTGGTGCGTCTTCAAAGTGGAGTTGATGTTTTTTTTACTCCGCCA
GAAAAGTGTGACACGTTGCTGTGTGACATAGGGGAGTCGTCACCAAACCCCACGGTTGAGGCAGGACGAA
CACTCAGAGTTCTAAACCTAGTGGAAAATTGGCTGAAAAACAACACCCAGTTTTGCATAAAGGTTCTCAA
CCCATATATGCCCTCAGTCATAGAAAAAATGGAAGCGCTGCAAAGGAAATACGGAGGAGCTTTGGTGAGG
AATCCACTCTCACGAAATTCCACACACGAGATGTACTGGGTATCCAATGCTTCCGGGAACATAGTGTCAT
CAGTGAACATGATTTCAAGAATGTTGATTAACAGATTCACAATGAGACATAAGAAGGCCACATACGAGCC
AGATGTTGACCTCGGAAGCGGAACCCGCAACATCGGAATTGAAAGTGAGATACCAAATTTAGACATAATT
GGGAAAAGAATAGAAAAGATAAAACAAGAGCATGAAACATCATGGCACTATGACCAAGACCACCCATACA
AAACGTGGGCCTACCATGGCAGCTACGAAACAAAACAGACTGGATCAGCATCATCCATGGTGAACGGAGT
GGTTAGGCTGCTAACAAAACCTTGGGATGTCATCCCTATGGTGACACAGATGGCAATGACTGACACGACT
CCATTTGGACAACAGCGCGTTTTCAAAGAGAAAGTGGACACGAGAACCCAAGAACCGAAAGAAGGCACGA
AAAAACTAATGAAAATCACGGCAGAATGGCTCTGGAAAGAACTAGGAAAGAAAAAGACACCTAGGATGTG
CACCAGAGAAGAATTCACAAGAAAGGTGAGAAGCAATGCAGCCTTAGGTGCCATATTCACTGATGAGAAC
AAGTGGAAGTCGGCACGTGAGGCTGTTGAAGATAGTGGATTTTGGGAACTGGTTGACAAGGAAAGGAATC
TTCATCTTGAAGGAAAGTGTGAGACATGTGTGTACAACATGATGGGAAAGAGAGAGAAGAAGCTAGGGGA
GTTCGGCAAAGCAAAAGGCAGCAGAGCCATATGGTACATGTGGCTTGGAGCACGCTTCTTAGAGTTTGAA
GCCCTAGGATTCTTGAATGAAGATCACTGGTTTTCCAGAGAGAACTCCCTGAGTGGAGTGGAAGGAGAAG
GGCTGCACAAACTAGGCTACATTTTAAGAGACGTGAGCAAGAAAGAAGGAGGAGCAATGTACGCCGATGA
CACCGCAGGATGGGACACAAGAATCACACTAGAGGACTTAAAAAATGAAGAAATGGTGACAAACCACATG
GAAGGAGAACACAAGAAACTTGCTGAAGCCATTTTCAAATTAACGTACCAAAACAAGGTGGTGCGTGTGC
AAAGACCAACACCAAGAGGCACAGTAATGGACATTATATCGAGAAGAGACCAAAGAGGTAGCGGACAAGT
TGTCACGTACGGCCTTAATACTTTCACCAACATGGAAGCCCAACTGATCAGACAGATGGAGGGAGAAGGA
GTCTTCAAAAGCATCCAGCACCTGACAGTCACAGAAGAAATTGCAGTAAAAAACTGGTTAGCAAGAGTGG
GGCGTGAGAGGTTATCAAGAATGGCCATCAGTGGAGATGATTGTGTTGTGAAACCCTTAGATGACAGGTT
TGCAAGCGCTCTAACAGCTCTAAATGACATGGGAAAGGTTAGGAAAGACATACAACAATGGGAACCTTCA
AGAGGATGGAACGATTGGACACAAGTGCCCTTTTGTTCACACCATTTCCATGAGTTAATCATGAAGGACG
GTCGTGTGCTCGTAGTTCCATGTAGAAACCAAGATGAACTGATTGGTAGGGCCCGAATTTCCCAGGGAGC
CGGGTGGTCTTTGCGGGAAACAGCCTGTTTGGGGAAGTCTTATGCCCAAATGTGGAGCCTGATGTACTTC
CACAGACGTGACCTTAGGCTGGCGGCAAATGCCATTTGCTCGGCAGTCCCATCACATTGGGTTCCAACAA
GTCGAACAACCTGGTCCATACACGCCACACATGAGTGGATGACAACAGAAGATATGCTGACAGTCTGGAA
CAGGGTGTGGATTCAAGAAAACCCGTGGATGGAAGACAAAACTCCAGTAGAATCATGGGAGGAAATCCCA
TATTTGGGGAAAAGAGAAGACCAATGGTGCGGCTCATTGATTGGGCTAACAAGCAGGGCCACCTGGGCAA
AGAACATCCAAACAGCAATAAATCAAGTTAGATCCCTAATAGGCAATGAGGAATACACAGACTACATGCC
ATCCATGAAAAGGTTCAGAAGAGAAGAGGAAGAGGCAGGAGTCTTGTGGTAGAAAGCAGGAACATCATGA
GACAAAGTCAGAAGTCAGGTCGGACTAAGCCATAGTACGGAAAAAACTATGCTACCTGTGAGCCCCGTCC
AAGGACGTTAAAAGAAGTCAGGCCACTACAAGTGCCATAGCTTGAGTAAACTATGCAGCCTGTAGCTCCA
CCTGAGAAGGTGTAAAAAATCTGGGAGGCCACAAACCATGGAAGCTGTACGCATGGCGTAGTGGACTAGC
GGTTAGAGGAGACCCCTCCCTTACAAATCGCAGCAACAATGGGGGCCCAAGGTGAGATGAAGCTGTAGTC
TCACTGAAAGGACTAGAGGTTAGAGGAGACCCCCCCGAAATAAAAAACAGCATATTGACGCTGGGAAAGA
CCAGAGATCCTGCTGTCTCCTCAGCATCATTCCAGGCACAGAACGCCAGAAAATGGAATGGTGCTGTTGA
ATCAACAGGTTCT

>AB189123.1 Dengue virus 2 genomic RNA, complete genome, strain: 98900665 DF DV-2
AGTTGTTAGTCTACGTGGACCGACAAAGACAGATTCTTTGAGGAAGCTAAGCTTAACGTAGTTCTAACAG
TTTTTTAATTAGAGAGCAGATCTCTGATGAATAACCAACGGAAAAAGGCGAGAAATACGCCTTTCAATAT
GCTGAAACGCGAGAGAAACCGCGTGTCAACTGTGCAGCAGCTGACGAAGAGATTCTCACTTGGAATGCTG
CAGGGACGAGGACCATTGAAACTGTTCATGGCCCTGGTGGCATTCCTTCGTTTCCTAACAATCCCGCCAA
CAGCAGGGATATTAAAAAGATGGGGAACAATCAAAAAATCAAAGGCTATCAATGTCTTGAGAGGGTTCAG
GAAAGAGATTGGAAGGATGCTGAACATCTTGAACAGGAGACGTAGAACTGCAGGTGTAATTATTATGATG
ATTCCAACAGTGATGGCATTCCATTTAACCACACGCAACGGAGAACCACACATGATCGTCAGTAGACAAG
AGAAAGGGAAAAGTCTTCTGTTTAAAACAGAGAACGGTGTGAACATGTGTACCCTCATGGCCATGGACCT
TGGTGAATTGTGTGAAGACACAATCACTTATAATTGTCCTCTTCTCAGGCAGAATGAACCAGAAGACATA
GACTGTTGGTGCAACTCTACGTCTACATGGGTAACTTATGGGACATGCACCGCCACAGGAGAACACAGAA
GGGAAAAAAGATCAGTGGCACTCGCTCCACATGTGGGAATGGGACTGGAGACACGAACTGAAACATGGAT
GTCATCAGAAGGGGCCTGGAAACATGCCCAGAGAATTGAAACTTGGGTCTTGAGACATCCAGGCTTCACC
ATAATGGCAGCAATCCTGGCATATACCATAGGAACGACATATTTTCAAAGAGTCCTGATTTTCATCTTAC
TGACAGCTGTCGCTCCTTCAATGACAATGCGTTGTATAGGAATATCAAATAGAGACTTTGTGGAAGGGGT
TTCAGGAGGAAGCTGGGTTGACATAGTCTTAGAACATGGAAGCTGTGTGACGACGATGGCGAAAAATAAA
CCAACATTGGATTTTGAACTGATAAAAACGGAAGCCAAACATCCCGCCACTCTAAGGAAGTATTGTATAG
AGGCAAAGCTGACCAACACAACAACAGCATCTCGCTGCCCAACACAAGGAGAACCTAGCCTAAATGAAGA
ACAGGACAAAAGGTTTGTCTGCAAACACTCCATGGTAGACAGAGGATGGGGAAATGGATGCGGATTATTT
GGAAAGGGAGGCATCGTGACCTGTGCAATGTTCACATGCAAAAAGAACATGGAAGGAAAAGTCGTGCAAC
CAGAAAACTTGGAGTACACCATTGTGATAACACCTCATTCAGGGGAAGAGAATGCAGTCGGAAACGACAC
AGGAAAACACGGCAAGGAAATTAAAGTAACACCACAGAGTTCCATTACAGAAGCAGAACTGACCGGCTAT
GGCACTGTCACGATGGAATGCTCTCCGAGAACGGGCCTCGACTTTAATGAGATGGTGTTGCTGCAAATGG
AAAACAAGGCTTGGCTGGTGCACAGGCAATGGTTCTTAGACCTGCCGTTACCATGGCTGCCCGGAGCAGA
CACACAAGGATCAAATTGGATACAGAAGGAGACATTGGTCACTTTCAAAAATCCCCATGCGAAGAAACAG
GATGTTGTTGTTTTAGGATCCCAAGAAGGGGCTATGCATACAGCACTCACAGGGGCTACGGAAATCCAGA
TGTCATCAGGAAACTTACTGTTCACAGGACATCTTAAGTGCAGGCTGAGAATGGACAAACTACAGCTCAA
AGGAATGTCATATTCTATGTGTACAGGAAAGTTTAAAGTTGTGAAGGAAATAGCAGAAACACAACATGGA
ACAATAGTTATCAGAGTACAATATGAAGGGGACGGTTCTCCGTGCAAGATCCCTTTTGAAATAATGGATT
TGGAAAAAAGACATGTCTTAGGTCGCTTGATCACAGTCAACCCAATTGTTACAGAAAAAGACAGCCCAGT
CAACATAGAAGCAGAACCTCCATTCGGAGACAGCTACATCATTATAGGAGTAGAACCGGGACAACTGAAG
CTCAACTGGTTTAAGAAAGGAAGTTCTATTGGCCAAATGTTTGAGACAACAATGAGAGGAGCGAAGAGAA
TGGCCATTTTAGGTGACACAGCTTGGGATTTTGGATCCCTGGGAGGAGTGTTCACATCTATAGGAAAGGC
CCTCCACCAAGTCTTTGGAGCAATCTATGGGGCTGCCTTCAGTGGGGTTTCATGGACTATGAAAATCCTC
ATAGGAGTCGTCATCACATGGATAGGAATGAATTCACGCAGCACCTCACTGTCTGTGTCACTAGTCTTAG
TGGGGGTCGTGACACTGTATTTGGGAGTCATGGTGCAGGCCGATAGTGGTTGCGTTGTGAGTTGGAAAAA
CAAAGAACTGAAATGTGGTAGTGGGATTTTTATCACAGACAACGTGCACACATGGACAGAACAATACAAA
TTCCAACCAGAATCCCCTTCAAAGCTGGCTTCAGCTATCCAGAAGGCTCATGAAGAGGGCATTTGTGGAA
TCCGCTCAGTAACAAGATTGGAGAATCTGATGTGGAAACAAATAACACCAGAACTGAATCACATTCTATC
AGAAAATGAGGTAAAATTGACTATCATGACAGGAGACATTAAAGGAATCATGCAGGCAGGAAAACGATCC
CTGCGGCCTCAACCCACTGAGCTGAAGTACTCTTGGAAAGCATGGGGCAAAGCGAAAATGCTCTCCACAG
AGCTTCATAACCACACCTTTCTCATTGATGGCCCCGAAACAGCAGAATGTCCCAACACAAACAGAGCTTG
GAACTCATTAGAAGTTGAGGACTATGGCTTTGGAGTATTCACCACCAACATATGGCTGAAACTGAAAGAA
AGGCAGGATGTATTTTGTGACTCAAAACTCATGTCAGCAGCCATAAAAGACAACAGGGCCGTCCACGCCG
ATATGGGTTATTGGATAGAAAGCGCACTCAATGACACATGGAAGATTGAGAAAGCCTCTTTTATTGAAGT
TAAAAGCTGCCACTGGCCAAAGTCACACACTCTCTGGAGTAATGGAGTGCTAGAAAGTGAGATGATAATT
CCAAAGAATTTTGCAGGACCAGTGTCACAACACAACTACAGACCAGGTTATCATACACAAACGGCAGGAC
CCTGGCATCTAGGTAAGCTTGAGATGGACTTTGATTTCTGCGAAGGAACCACAGTGGTAGTGACTGAGGA
CTGTGGAAATAGAGGACCCTCTTTAAGAACAACTACTGCTTCTGGAAAACTCATAACAGAATGGTGCTGC
CGATCTTGCACATTACCACCGCTAAGGTACAGAGGTGAGGATGGATGCTGGTATGGAATGGAAATCAGAC
CATTGAAAGAGAAAGAAGAGAACTTGGTCAACTCTTTGGTCACAGCCGGACATGGACAGATTGACAACTT
CTCACTAGGAGTCTTGGGAATGGCATTGTTCCTGGAAGAAATGCTCAGGACCCGAGTAGGAACGAAACAT
GCAATATTACTAGTTGCAGTTTCTTTCGTGACATTGATCACAGGGAACATGTCCTTTCGAGATTTGGGGA
GAGTGATGGTTATGGTGGGCGCTACTATGACGGATGACATAGGCATGGGCGTGACTTATCTTGCCCTATT
AGCAGCCTTCAAAGTCAGACCAACTTTTGCAGCTGGACTACTCTTGAGAAAGCTGACCTCCAAGGAATTA
ATGATGACCACCATAGGAATCGTACTCCTCTCTCAGAGCACCATACCAGAGACTATACTTGAACTGACTG
ACGCGCTAGCTTTGGGGATGATGGTTCTCAAAATAGTGAGAAACATGGAAAAGTATCAACTAGCAGTGAC
TATCATGGCCATCTTGTGCGTCCCAAATGCAGTGATATTACAAAACGCATGGAAAGTGAGCTGCACAACA
CTGGCAGTGGTGTCCGTTTCCCCACTGCTTTTAACATCCTCACAGCAGAAAGCGGATTGGATACCACTGG
CGTTGACGATCAAAGGCCTCAATCCAACAGCCATTTTCTTAACAACCCTCTCAAGAACTAGCAAGAAAAG
GAGCTGGCCACTAAATGAGGCTATTATGGCAGTCGGGATGGTGAGCATTTTAGCCAGTTCTCTCTTAAAG
AATGATATTCCCATGACAGGACCATTAGTAGCTGGAGGGCTTCTCACTGTGTGTTACGTGCTCACTGGAA
GATCGGCTGATTTGGAACTGGAGAGAGCTGCTGACGTAAGATGGGAAGAACAGGCAGAAATATCAGGAAG
TAGTCCAATTCTGTCAATAACAATATCGGAAGATGGTAGCATGTCGATAAAAAATGAAGAAGAAGAACAA
ACACTGACCATACTCATTAGGACAGGACTGCTGGTGATATCAGGACTTTTTCCCGTGTCAATACCAATCA
CGGCAGCTGCATGGTACCTGTGGGAAGTGAAAAAACAACGAGCCGGAGTATTGTGGGATGTCCCTTCACC
CCCACCTGTGGGAAAGGCCGAACTGGAAGATGGAGCCTATAGAATCAAGCAGAAAGGGATTCTAGGATAC
TCGCAGATCGGAGCCGGAGTTTACAAAGAAGGAACATTCCACACAATGTGGCATGTCACACGTGGTGCTG
TCCTAATGCATAAAGGGAAGAGAATTGAACCATCATGGGCGGACGTCAAGAAAGACCTAATATCGTATGG
AGGAGGCTGGAAGCTAGAAGGAGAATGGAAGGAAGGAGAAGAAGTCCAGGTCCTGGCATTAGAGCCTGGA
AAGAATCCAAGAGCCGTCCAAACAAAACCCGGTCTCTTCAAAACTAACACCGGAACCATAGGCGCCGTAT
CTCTGGACTTTTCTCCTGGAACCTCAGGATCTCCAATCGTTGACAAAAAAGGAAAAGTTGTGGGCCTTTA
TGGCAACGGTGTCGTCACAAGGAGTGGAACATATGTGAGTGCCATAGCCCAGACTGAAAAAAACATTGAA
GACAATCCAGAGATTGAAGATGACATCTTTCGAAAGAAAAGATTGACCATCATGGACCTCCACCCAGGAG
CGGGAAAAACGAAGAGATACCTTCCAGCAATAGTCAGAGAAGCCATAAAACGAGGCTTGAGGACACTAAT
CCTGGCCCCCACTAGAGTTGTGGCGGCTGAAATGGAAGAAGCTCTCAGAGGACTTCCAATAAGATATCAA
ACCCCAGCTATCAGAGCCGAGCACACTGGGCGGGAGATTGTGGATCTAATGTGTCACGCCACATTTACCA
TGAGGCTGCTGTCACCAATTAGAGTACCAAATTACAACCTGATCATCATGGATGAAGCCCATTTCACAGA
CCCAGCAAGCATAGCAGCTAGAGGATATATTTCAACTCGAGTTGAGATGGGTGAAGCAGCTGGGATTTTC
ATGACAGCTACTCCTCCTGGAAGCAGAGACCCATTTCCTCAGAGCAATGCACCAATCATGGATGAAGAAA
GGGAAATCCCTGAGCGTTCGTGGAATTCTGGACATGAGTGGGTTACGGATTTTAAAGGGAAGACTGTTTG
GTTTGTTCCAAGTATAAAAGCAGGAAATGATATAGCAGCTTGCCTGAGAAAGAATGGAAAGAAAGTGATA
CAACTCAGCAGGAAGACCTTTGATTCTGAATATATCAAGACTAGGACCAATGATTGGGACTTTGTGGTCA
CGACAGACATTTCAGAAATGGGTGCTAACTTCAAGGCTGAGAGGGTTATAGACCCCAGGCGCTGCATGAA
ACCAGTCATACTAACAGACGGTGAAGAGCGGGTTATCCTGGCAGGACCCATGCCAGTGACCCACTCTATT
GCAGCACAAAGAAGAGGGAGAGTAGGAAGAAATCCAAAAAATGAAAATGACCAGTACATATACATGGGGG
AACCTCTGGAAAATGATGAAGACTGTGCACACTGGAAAGAAGCTAAGATGCTTCTAGATAACATCAACAC
GCCTGAAGGAATCATTCCCAGCATGTTCGAACCAGAGCGTGAAAAGGTGGATGCCATTGATGGTGAATAC
CGCTTAAGAGGAGAAGCGAGGAAAACTTTTGTGGACCTAATGAGAAGAGGAGACCTACCAGTCTGGCTAG
CCTACAGAGTGGCAGCTGAAGGTATCAACTACGCAGACAGAAGATGGTGCTTTGATGGAGTCAAAAACAA
CCAAATCTTGGAAGAAAATGTGGAAGTGGAAATTTGGACAAAAGAAGGAGAAAGGAAGAAATTAAAACCC
AGATGGTTGGATGCTAGGATCTACTCTGACCCACTGGCGCTCAAAGAATTCAAGGAATTCGCAGCTGGAA
GAAAGTCCCTGACCCTGAATCTAATCACAGAGATGGGTAGGCTCCCAACCTTCATGACCCAGAAAGCAAG
GAACGCATTAGACAACTTAGCAGTCCTGCATACGGCTGAAGCAGGCGGAAGGGCGTACAATCATGCTCTT
AGTGAACTGCCGGAGACCCTGGAGACATTGCTTTTACTGACGCTCTTGGCCACAGTCACGGGCGGAATCT
TCCTATTCTTGATGAGCGGAAAAGGCATAGGGAAGATGACCCTGGGAATGTGCTGCATAATCACGGCCAG
TGTTCTCCTATGGTATGCACAAATACAGCCACACTGGATAGCAGCTTCAATAATACTGGAGTTTTTTCTC
ATAGTCTTGCTCATTCCAGAACCAGAAAAGCAGAGAACACCCCAAGATAACCAATTAACTTATGTTGTCA
TAGCCATCCTTACAGTGGTGGCCGCAACTATGGCAAATGAGATGGGTTTCCTGGAAAAAACAAAGAAAGA
TTTCGGATTGGGAAGCATTGCAACCCAGCAACCTGAGAGCAACATCCTGGACATAGATCTACGTCCTGCA
TCAGCTTGGACTCTATATGCTGTGGCAACAACTTTCATTACACCAATGTTGAGACACAGCATTGAAAATT
CCTCAGTGAATGTGTCTCTGACGGCCATTGCCAACCAAGCCACAGTGTTAATGGGTCTTGGGAAAGGATG
GCCATTGTCAAAAATGGACATCGGAGTTCCCCTTCTCGCTATCGGGTGCTATTCACAAGTCAACCCCATA
ACTCTCACGGCAGCCCTTCTCTTATTGGTAGCACATTATGCCATCATAGGGCCAGGACTCCAAGCGAAAG
CAACTAGAGAAGCTCAGAAAAGAGCAGCAGCGGGCATCATGAAAAACCCAACTGTGGATGGAATAACAGT
GATTGACCTAGATCCAATACCCTATGATCCAAAGTTTGAAAAGCAGTTGGGACAAGTAATGCTCTTAGTC
CTCTGCGTGACTCAAGTATTGATGATGAGGACTACATGGGCTTTGTGTGAAGCTCTAACCTTAGCGACCG
GGCCCATCTCCACACTGTGGGAAGGAAATCCAGGGAGATTTTGGAATACAACTATTGCAGTGTCAATGGC
TAACATTTTTAGAGGGAGTTACTTGGCCGGAGCCGGACTTCTCTTTTCTATCATGAAGAACACGGCTAAT
ACAAGAAGGGGAACTGGCAACACAGGAGAGACGCTTGGAGAAAAATGGAAAAACCGATTGAATGCATTGG
GGAAGAGTGAATTCCAGATCTATAAGAAAAGTGGAATCCAGGAGGTGGATAGAACCTTAGCAAAAGAAGG
CATCGAAAGAGGAGAAACGGACCATCACGCTGTGTCGCGAGGCTCGGCGAAACTGAGATGCTTCGTCGAG
AGAAACCTGGTCACACCAGAAGGGAAAGTAGTGGACCTCGGTTGCGGCAGGGGGGGCTGGTCATACTATT
GTGGGGGATTGAAGAATGTAAAAGAAGTCAAAGGCCTAACAAAAGGAGGACCAGGACACGAAGAACCCAT
TCCCATGTCAACATATGGTTGGAATCTGGTGCGTCTTCAAAGTGGAGTTGATGTTTTTTTTACTCCGCCA
GAAAAGTGTGACACGTTGCTGTGTGACATAGGGGAGTCGTCACCAAACCCCACGGTTGAGGCAGGACGAA
CACTCAGAGTTCTAAACCTAGTGGAAAATTGGCTGAAAAACAACACCCAGTTTTGCATAAAGGTTCTCAA
CCCATATATGCCCTCAGTCATAGAAAAAATGGAAGCGCTGCAAAGGAAATACGGAGGAGCTTTGGTGAGG
AATCCACTCTCACGAAATTCCACACACGAGATGTACTGGGTATCCAATGCTTCCGGGAACATAGTGTCAT
CAGTGAACATGATTTCAAGAATGTTGATTAACAGATTCACAATGAGACATAAGAAGGCCACATACGAGCC
AGATGTTGACCTCGGAAGCGGAACCCGCAACATCGGAATTGAAAGTGAGATACCAAATTTAGACATAATT
GGGAAAAGAATAGAAAAGATAAAACAAGAGCATGAAACATCATGGCACTATGACCAAGACCACCCATACA
AAACGTGGGCCTACCATGGCAGCTACGAAACAAAACAGACTGGATCAGCATCATCCATGGTGAACGGAGT
GGTTAGGCTGCTAACAAAACCTTGGGATGTCATCCCTATGGTGACACAGATGGCAATGACTGACACGACT
CCATTTGGACAACAGCGCGTTTTCAAAGAGAAAGTGGACACGAGAACCCAAGAACCGAAAGAAGGCACGA
AAAAACTAATGAAAATCACGGCAGAATGGCTCTGGAAAGAACTAGGAAAGAAAAAGACACCTAGGATGTG
CACCAGAGAAGAATTCACAAGAAAGGTGAGAAGCAATGCAGCCTTAGGTGCCATATTCACTGATGAGAAC
AAGTGGAAGTCGGCACGTGAGGCTGTTGAAGATAGTGGATTTTGGGAACTGGTTGACAAGGAAAGGAATC
TTCATCTTGAAGGAAAGTGTGAGACATGTGTGTACAACATGATGGGAAAGAGAGAGAAGAAGCTAGGGGA
GTTCGGCAAAGCAAAAGGCAGCAGAGCCATATGGTACATGTGGCTTGGAGCACGCTTCTTAGAGTTTGAA
GCCCTAGGATTCTTGAATGAAGATCACTGGTTTTCCAGAGAGAACTCCCTGAGTGGAGTGGAAGGAGAAG
GGCTGCACAAACTAGGCTACATTTTAAGAGACGTGAGCAAGAAAGAAGGAGGAGCAATGTACGCCGATGA
CACCGCAGGATGGGACACAAGAATCACACTAGAGGACTTAAAAAATGAAGAAATGGTGACAAACCACATG
GAAGGAGAACACAAGAAACTTGCTGAAGCCATTTTCAAATTAACGTACCAAAACAAGGTGGTGCGTGTGC
AAAGACCAACACCAAGAGGCACAGTATTGGACATTATATCGAGAAGAGACCAAAGAGGTAGCGGACAAGT
TGTCACGTACGGCCTTAATACTTTCACCAACATGGAAGCCCAACTGATCAGACAGATGGAGGGAGAAGGA
GTCTTCAAAAGCATCCAGCACCTGACAGTCACAGAAGAAATTGCAGTAAAAAACTGGTTAGCAAGAGTGG
GGCGTGAGAGGTTATCAAGAATGGCCATCAGTGGAGATGATTGTGTTGTGAAACCCTTAGATGACAGGTT
TGCAAGCGCTCTAACAGCTCTAAATGACATGGGAAAGGTTAGGAAAGACATACAACAATGGGAACCTTCA
AGAGGATGGAACGATTGGACACAAGTGCCCTTTTGTTCACACCATTTCCATGAGTTAATCATGAAGGACG
GTCGTGTGCTCGTAGTTCCATGTAGAAACCAAGATGAACTGATTGGTAGGGCCCGAATTTCCCAGGGAGC
CGGGTGGTCTTTGCGGGAAACAGCCTGTTTGGGGAAGTCTTATGCCCAAATGTGGAGCCTGATGTACTTC
CACAGACGTGACCTTAGGCTGGCGGCAAATGCCATTTGCTCGGCAGTCCCATCACATTGGGTTCCAACAA
GTCGAACAACCTGGTCCATACACGCCACACATGAGTGGATGACAACAGAAGATATGCTGACAGTCTGGAA
CAGGGTGTGGATTCAAGAAAACCCGTGGATGGAAGACAAAACTCCAGTAGAATCATGGGAGGAAATCCCA
TATTTGGGGAAAAGAGAAGACCAATGGTGCGGCTCATTGATTGGGCTAACAAGCAGGGCCACCTGGGCAA
AGAACATCCAAACAGCAATAAATCAAGTTAGATCCCTAATAGGCAATGAGGAATACACAGACTACATGCC
ATCCATGAAAAGGTTCAGAAGAGAAGAGGAAGAGGCAGGAGTCTTGTGGTAGAAAGCAGGAACATCATGA
GACAAAGTCAGAAGTCAGGTCGGACTAAGCCATAGTACGGAAAAAACTATGCTACCTGTGAGCCCCGTCC
AAGGACGTTAAAAGAAGTCAGGCCACTACAAGTGCCATAGCTTGAGTAAACTATGCAGCCTGTAGCTCCA
CCTGAGAAGGTGTAAAAAATCTGGGAGGCCACAAACCATGGAAGCTGTACGCATGGCGTAGTGGACTAGC
GGTTAGAGGAGACCCCTCCCTTACAAATCGCAGCAACAATGGGGGCCCAAGGTGAGATGAAGCTGTAGTC
TCACTGAAAGGACTAGAGGTTAGAGGAGACCCCCCCGAAATAAAAAACAGCATATTGACGCTGGGAAAGA
CCAGAGATCCTGCTGTCTCCTCAGCATCATTCCAGGCACAGAACGCCAGAAAATGGAATGGTGCTGTTGA
ATCAACAGGTTCT

>AB189122.1 Dengue virus 2 genomic RNA, complete genome, strain: 98900663 DHF DV-2
AGTTGTTAGTCTACGTGGACCGACAAAGACAGATTCTTTGAGGAAGCTAAGCTTAACGTAGTTCTAACAG
TTTTTTAATTAGAGAGCAGATCTCTGATGAATAACCAACGGAAAAAGGCGAGAAATACGCCTTTCAATAT
GCTGAAACGCGAGAGAAACCGCGTGTCAACTGTGCAGCAGCTGACGAAGAGATTCTCACTTGGAATGCTG
CAGGGACGAGGACCATTGAAACTGTTCATGGCCCTGGTGGCATTCCTTCGTTTCCTAACAATCCCGCCAA
CAGCAGGGATATTAAAAAGATGGGGAACAATCAAAAAATCAAAGGCTATCAATGTCTTGAGAGGGTTCAG
GAAAGAGATTGGAAGGATGCTGAACATCTTGAACAGGAGACGTAGAACTGCAGGTGTAATTATTATGATG
ATTCCAACAGTGATGGCATTCCATTTAACCACACGCAACGGAGAACCACACATGATCGTCAGTAGACAAG
AGAAAGGGAAAAGTCTTCTGTTTAAAACAGAGAACGGTGTGAACATGTGTACCCTCATGGCCATGGACCT
TGGTGAATTGTGTGAAGACACAATCACTTATAATTGTCCTCTTCTCAGGCAGAATGAACCAGAAGACATA
GACTGTTGGTGCAACTCTACGTCTACATGGGTAACTTATGGGACATGCACCGCCACAGGAGAACACAGAA
GGGAAAAAAGATCAGTGGCACTCGCTCCACATGTGGGAATGGGACTGGAGACACGAACTGAAACATGGAT
GTCATCAGAAGGGGCCTGGAAACATGCCCAGAGAATTGAAACTTGGGTCTTGAGACATCCAGGCTTCACC
ATAATGGCAGCAATCCTGGCATATACCATAGGAACGACATATTTCCAAAGAGTCCTGATTTTCATCTTAC
TGACAGCTGTCGCTCCTTCAATGACAATGCGCTGTATAGGAATATCAAATAGAGACTTTGTGGAAGGGGT
TTCAGGAGGAAGCTGGGTTGACATAGTCTTAGAACATGGAAGCTGTGTGACGACGATGGCGAAAAATAAA
CCAACATTGGATTTTGAACTGATAAAAACGGAAGCCAAACATCCCGCCACTCTAAGGAAGTATTGTATAG
AGGCAAAGCTGACCAACACAACTACAGCATCTCGCTGCCCAACACAAGGAGAACCTAGCCTAAATGAAGA
ACAGGACAAAAGGTTTGTCTGCAAACACTCCATGGTAGACAGAGGATGGGGAAATGGATGCGGATTATTT
GGAAAGGGAGGCATCGTGACCTGTGCAATGTTCACATGCAAAAAGAACATGGAAGGAAAAGTCGTGCAAC
CAGAAAACTTGGAGTACACCATTGTGATAACACCTCACTCAGGGGAAGAGAATGCAGTCGGAAACGACAC
AGGAAAACACGGCAAGGAAATTAAAGTAACACCACAGAGTTCCATTACAGAAGCAGAACTGACCGGCTAT
GGCACTGTCACGATGGAATGCTCTCCGAGAACGGGCCTCGACTTTAATGAGATGGTGTTGCTGCAAATGG
AAAACAAGGCTTGGCTGGTGCACAGGCAATGGTTCTTAGACCTGCCGTTACCATGGCTGCCCGGAGCAGA
CACACAAGGATCAAATTGGATACAGAAGGAGACATTGGTCACTTTCAAAAATCCCCATGCGAAGAAACAG
GATGTTGTTGTTTTAGGATCCCAAGAAGGGGCTATGCATACAGCACTCACAGGGGCTACGGAAATCCAGA
TGTCATCAGGAAACTTACTGTTCACAGGACATCTTAAGTGCAGGCTGAGAATGGACAAACTACAGCTCAA
AGGAATGTCATATTCTATGTGTACAGGAAAGTTTAAAGTTGTGAAGGAAATAGCAGAAACACAACATGGA
ACAATAGTTATCAGAGTACAATATGAAGGGGACGGTTCTCCGTGCAAGATCCCTTTTGAAATAATGGATT
TGGAAAAAAGACATGTCTTAGGTCGCTTGATCACAGTCAACCCAATTGTTACAGAAAAAGACAGCCCAGT
CAACATAGAAGCAGAGCCTCCATTCGGAGACAGCTACATCATTATAGGAGTAGAACCGGGACAACTGAAG
CTCAACTGGTTTAAGAAAGGAAGTTCTATTGGCCAAATGTTTGAGACAACAATGAGAGGAGCGAAGAGAA
TGGCCATTTTAGGTGACACAGCTTGGGATTTTGGATCCCTGGGAGGAGTGTTCACATCTATAGGAAAGGC
CCTCCACCAAGTCTTTGGAGCAATCTATGGGGCTGCCTTCAGTGGGGTTTCATGGACTATGAAAATCCTC
ATAGGAGTCGTCATCACATGGATAGGAATGAATTCACGCAGCACCTCACTGTCTGTGTCACTAGTATTAG
TGGGGGTCGTGACACTGTACTTGGGAGTCATGGTGCAGGCCGATAGTGGTTGCGTTGTGAGTTGGAAAAA
CAAAGAACTGAAATGTGGTAGTGGGATTTTTATCACAGACAACGTGCACACATGGACAGAACAATACAAA
TTCCAACCAGAATCCCCTTCAAAGCTGGCTTCAGCTATCCAGAAGGCTCATGAAGAGGGCATTTGTGGAA
TCCGCTCAGTAACAAGATTGGAGAATCTGATGTGGAAACAAATAACACCAGAACTGAATCACATTCTATC
AGAAAATGAGGTAAAATTGACTATCATGACAGGAGACATTAAAGGAATCATGCAGGCAGGAAAACGATCC
CTGCGGCCTCAACCCACTGAGCTGAAGTACTCTTGGAAAGCATGGGGCAAAGCGAAAATGCTCTCCACAG
AGCTTCATAACCACACCTTTCTCATTGATGGCCCCGAAACAGCAGAATGTCCCAACACAAACAGAGCTTG
GAACTCATTAGAAGTTGAAGACTATGGCTTTGGAGTATTCACCACCAACATATGGCTGAAACTGAAAGAA
AGGCAGGATGTATTTTGTGACTCAAAACTCATGTCAGCAGCCATAAAAGACAACAGGGCCGTCCACGCCG
ATATGGGTTATTGGATAGAAAGCGCACTCAATGACACATGGAAGATTGAGAAAGCCTCTTTTATTGAAGT
TAAAAGCTGCCACTGGCCAAAGTCACACACTCTCTGGAGTAATGGAGTGCTAGAAAGTGAGATGATAATT
CCAAAGAATTTTGCAGGACCAGTGTCACAACACAACTACAGACCAGGTTATCATACACAAACGGCAGGAC
CCTGGCATCTAGGTAAGCTTGAGATGGACTTTGATTTCTGCGAAGGAACCACAGTGGTAGTGACTGAGGA
CTGTGGAAATAGAGGACCCTCTTTAAGAACAACTACTGCTTCTGGAAAACTCATAACAGAATGGTGCTGC
CGATCTTGCACATTACCACCGCTAAGGTACAGAGGTGAGGATGGATGCTGGTATGGAATGGAAATCAGAC
CATTGAAAGAGAAAGAAGAGAACTTGGTCAACTCTTTGGTCACAGCCGGACATGGACAGATTGACAACTT
CTCACTAGGAGTCTTGGGAATGGCATTGTTCCTGGAAGAAATGCTCAGGACCCGAGTAGGAACGAAACAT
GCAATATTACTAGTTGCAGTTTCTTTCGTGACATTGATCACAGGGAACATGTCCTTTCGAGATTTGGGGA
GAGTGATGGTTATGGTGGGCGCTACTATGACGGATGACATAGGCATGGGCGTGACTTATCTTGCCCTATT
AGCAGCCTTCAAAGTCAGACCAACTTTTGCAGCTGGACTACTCTTGAGAAAGCTGACCTCCAAGGAATTA
ATGATGACCACCATAGGAATCGTACTCCTCTCTCAGAGCACCATACCAGAGACTATACTTGAACTGACTG
ACGCGCTAGCTTTGGGGATGATGGTTCTCAAAATAGTGAGAAACATGGAAAAGTATCAACTAGCAGTGAC
TATCATGGCCATCTTGTGCGTCCCAAATGCAGTGATATTACAAAACGCATGGAAAGTGAGCTGCACAACA
CTGGCAGTGGTGTCCGTTTCCCCACTGCTTTTAACATCCTCACAGCAGAAAGCGGATTGGATACCACTGG
CGTTGACGATCAAAGGCCTCAATCCAACAGCCATTTTCTTAACAACCCTCTCAAGAACTAGCAAGAAAAG
GAGCTGGCCACTAAATGAGGCTATTATGGCAGTCGGGATGGTGAGCATTTTAGCCAGTTCTCTCTTAAAG
AATGATATTCCCATGACAGGACCATTAGTAGCTGGAGGGCTTCTCACTGTGTGTTACGTGCTCACTGGAA
GATCGGCTGATTTGGAACTGGAGAGAGCTGCTGACGTAAGATGGGAAGAACAGGCAGAAATATCAGGAAG
TAGTCCAATTCTGTCAATAACAATATCGGAAGATGGTAGTATGTCGATAAAAAATGAAGAAGAAGAACAA
ACACTGACCATACTCATTAGGACAGGACTGCTGGTGATATCAGGACTTTTTCCCGTGTCAATACCAATCA
CGGCAGCTGCATGGTACCTGTGGGAAGTGAAAAAACAACGAGCCGGAGTATTGTGGGATGTCCCTTCACC
CCCACCTGTGGGAAAGGCCGAACTGGAAGATGGAGCCTATAGAATCAAGCAGAAAGGGATTCTAGGATAC
TCGCAGATCGGAGTCGGAGTTTACAAAGAAGGAACATTCCACACAATGTGGCATGTCACACGTGGTGCTG
TCCTAATGCATAAAGGGAAGAGAATTGAACCATCATGGGCGGACGTCAAGAAAGACCTAATATCGTATGG
AGGAGGCTGGAAGCTAGAAGGAGAATGGAAGGAAGGAGAAGAAGTCCAGGTCCTGGCATTAGAGCCTGGA
AAGAATCCAAGAGCCGTCCAAACAAAACCCGGTCTCTTCAAAACTAACACTGGAACCATAGGCGCCGTAT
CTCTGGACTTTTCTCCTGGAACCTCAGGATCTCCAATAGTTGACAAAAAAGGAAAAGTTGTGGGCCTTTA
TGGCAACGGTGTCGTCACAAGGAGTGGAACATATGTGAGTGCCATAGCCCAGACTGAAAAAAACATTGAA
GACAATCCAGAGATTGAAGATGACATCTTTCGAAAGAAAAGATTAACCATCATGGACCTCCACCCAGGAG
CGGGAAAAACGAAGAGATACCTTCCAGCAATAGTCAGAGAAGCCATAAAACGAGGCTTGAGGACACTAAT
CCTGGCCCCCACTAGAGTTGTGGCGGCTGAAATGGAAGAAGCTCTCAGAGGACTTCCAATAAGATATCAA
ACCCCAGCTATCAGAGCCGAGCACACTGGGCGGGAGATTGTGGATCTAATGTGTCATGCCACATTTACCA
TGAGGCTGCTGTCACCAATTAGAGTACCAAATTACAACCTGATCATCATGGATGAAGCCCATTTCACAGA
CCCAGCAAGCATAGCAGCTAGAGGATATATTTCAACTCGAGTTGAGATGGGTGAAGCAGCTGGGATTTTC
ATGACAGCTACTCCTCCTGGAAGCAGAGACCCATTTCCTCAGAGCAATGCACCAATCATGGATGAAGAAA
GGGAAATCCCTGAGCGTTCGTGGAATTCTGGACATGAGTGGGTTACGGATTTTAAAGGGAAGACTGTTTG
GTTTGTTCCAAGTATAAAAGCAGGAAATGATATAGCAGCTTGCCTGAGAAAGAATGGAAAGAAAGTGATA
CAACTCAGCAGGAAGACCTTTGATTCTGAATATATCAAGACTAGGACCAATGATTGGGACTTTGTGGTCA
CGACAGACATTTCAGAAATGGGTGCTAACTTCAAGGCTGAGAGGGTTATAGACCCCAGGCGCTGCATGAA
ACCAGTCATACTAACAGACGGTGAAGAGCGGGTGATTCTGGCAGGACCCATGCCAGTGACCCACTCTAGT
GCAGCACAAAGAAGAGGGAGAGTAGGAAGAAATCCAAAAAATGAAAATGACCAGTACATATACATGGGGG
AACCTCTGGAAAATGATGAAGACTGTGCACACTGGAAAGAAGCTAAGATGCTTCTAGATAACATCAACAC
GCCTGAAGGAATCATTCCCAGCATGTTCGAACCAGAGCGTGAAAAGGTGGATGCCATTGATGGTGAATAC
CGCTTAAGAGGAGAAGCGAGGAAAACTTTTGTGGACCTAATGAGAAGAGGAGACCTACCAGTCTGGCTAG
CCTACAGAGTGGCAGCTGAAGGTATCAACTACGCAGACAGAAGATGGTGCTTTGATGGAGTCAAAAACAA
CCAAATCTTGGAAGAAAATGTGGAAGTGGAAATTTGGACAAAAGAAGGAGAAAGGAAGAAATTAAAACCC
AGATGGTTGGATGCTAGGATCTACTCTGACCCACTGGCGCTCAAAGAATTCAAGGAATTCGCAGCTGGAA
GAAAGTCCCTGACCCTGAATCTAATCACAGAGATGGGTAGGCTCCCAACCTTCATGACCCAGAAAGCAAG
GAACGCATTAGACAACTTAGCAGTCCTGCATACGGCTGAAGCAGGCGGAAGGGCGTACAATCATGCTCTT
AGTGAACTGCCGGAGACCCTGGAGACATTGCTTTTACTGACACTCTTGGCCACAGTCACGGGCGGAATCT
TCCTATTCTTGATGAGCGGAAAAGGCATAGGGAAGATGACCCTGGGAATGTGCTGCATAATCACGGCCAG
TGTTCTCCTATGGTATGCACAAATACAGCCACACTGGATAGCAGCTTCAATAATACTGGAGTTTTTTCTC
ATAGTCTTGCTCATTCCAGAACCAGAAAAGCAGAGAACACCCCAAGATAACCAATTAACTTATGTTGTCA
TAGCCATCCTTACAGTGGTGGCCGCAACTATGGCAAATGAGATGGGTTTCCTGGAAAAAACAAAGAAAGA
TTTCGGATTGGGAAGCATTGCAACCCAGCAACCTGAGAGCAACATCCTGGACATAGATCTACGTCCTGCA
TCAGCTTGGACTCTATATGCTGTGGCAACAACCTTCATCACACCAATGTTGAGACACAGCATTGAAAATT
CCTCAGTGAATGTGTCTCTAACGGCCATTGCCAACCAAGCCACAGTGTTAATGGGTCTTGGGAAAGGATG
GCCATTGTCAAAAATGGACATCGGAGTTCCCCTTCTCGCTATCGGGTGCTATTCACAAGTCAACCCCATA
ACTCTCACGGCAGCCCTTCTCTTATTGGTAGCACATTATGCCATCATAGGGCCAGGACTCCAAGCGAAAG
CAACTAGAGAAGCTCAGAAAAGAGCAGCAGCGGGCATTATGAAAAACCCAACTGTGGATGGAATAACAGT
GATTGACCTAGATCCAATACCCTATGATCCAAAGTTTGAAAAGCAGTTGGGACAAGTAATGCTCTTAGTC
CTCTGCGTGACTCAAGTATTGATGATGAGGACTACATGGGCTTTGTGTGAAGCTCTAACCTTAGCGACCG
GGCCCATCTCCACACTGTGGGAAGGAAATCCAGGGAGATTTTGGAATACAACTATTGCAGTGTCAATGGC
TAACATTTTTAGAGGGAGTTACTTGGCCGGAGCCGGACTTCTCTTTTCTATCATGAAGAACACGGCTAAT
ACAAGAAGGGGAACTGGCAACACAGGAGAGACGCTTGGAGAAAAATGGAAAAACCGATTGAATGCATTGG
GGAAGAGTGAATTCCAGGTCTATAAGAAAAGTGGAATCCAGGAGGTGGATAGAACCTTAGCAAAAGAAGG
CATCGAAAGAGGAGAAACGGACCATCACGCTGTGTCGCGAGGCTCGGCGAAACTGAGATGGTTCGTCGAG
AGAAACCTGGTCACACCAGAAGGGAAAGTAGTGGACCTCGGTTGCGGCAGGGGGGGCTGGTCATACTATT
GTGGGGGACTAAAGAATGTAAAAGAAGTCAAAGGCCTAACAAAAGGAGGACCAGGACACGAAGAACCCAT
TCCCATGTCAACATATGGTTGGAATCTGGTGCGTCTTCAAAGTGGAGTTGATGTTTTTTTTACTCCGCCA
GAAAAGTGTGACACGTTGCTGTGTGACATAGGGGAGTCGTCACCAAACCCCACGGTTGAGGCAGGACGAA
CACTCAGAGTTCTAAACCTAGTGGAAAATTGGCTGAACAACAACACCCAGTTTTGCATAAAGGTTCTCAA
CCCATATATGCCCTCAGTCATAGAAAAAATGGAAGCGCTGCAAAGGAAATACGGAGGAGCTTTGGTGAGG
AATCCACTCTCACGAAATTCCACACACGAGATGTACTGGGTATCCAATGCTTCCGGGAACATAGTGTCAT
CAGTGAACATGATTTCAAGAATGTTGATTAACAGATTCACAATGAGACATAAGAAGGCCACATACGAGCC
AGATGTTGACCTCGGAAGCGGAACCCGCAACATCGGAATTGAAAGTGAGATACCAAATTTAGACATAATT
GGGAAAAGAATAGAAAAGATAAAACAAGAGCATGAAACATCATGGCACTATGACCAAGACCACCCATACA
AAACGTGGGCCTACCATGGCAGCTACGAAACAAAGCAGACTGGATCAGCATCATCCATGGTGAACGGAGT
GGTTAGGCTGCTAACAAAACCTTGGGATGTCATCCCTATGGTGACACAGATGGCAATGACTGACACGACT
CCATTTGGACAACAGCGCGTTTTCAAAGAGAAAGTGGACACGAGAACCCAAGAACCGAAAGAAGGCACGA
AAAAACTAATGAAAATCACGGCAGAATGGCTCTGGAAAGAACTAGGAAAGAAAAAGACACCTAGGATGTG
CACCAGAGAAGAATTCACAAGAAAGGTGAGAAGCAATGCAGCCTTAGGTGCCATATTCACTGATGAGAAC
AAGTGGAAGTCGGCACGTGAGGCTGTTGAAGATAGTGGATTTTGGGAACTGGTTGACAAGGAAAGGAATC
TTCATCTTGAAGGAAAGTGTGAGACATGTGTGTACAACATGATGGGAAAGAGAGAGAAGAAGCTAGGGGA
GTTCGGCAAAGCAAAAGGCAGCAGAGCCATATGGTACATGTGGCTTGGAGCACGCTTCTTAGAGTTTGAA
GCCCTAGGATTCTTGAATGAAGATCACTGGTTTTCCAGAGAGAACTCCCTGAGTGGAGTGGAAGGAGAAG
GGCTGCACAAACTAGGCTACATTTTAAGAGACGTGAGCAAGAAAGAAGGAGGAGCAATGTACGCCGATGA
CACCGCAGGATGGGACACAAGAATCACACTAGAGGACTTAAAAAATGAAGAAATGGTGACAAACCACATG
GAAGGAGAACACAAGAAACTTGCTGAAGCCATTTTCAAATTAACGTACCAAAACAAGGTGGTGCGTGTGC
AAAGACCAACACCAAGAGGCACAGTAATGGACATTATATCGAGAAGAGACCAAAGAGGTAGCGGACAAGT
TGTCACGTACGGCCTTAATACTTTCACCAACATGGAAGCCCAACTGATCAGACAGATGGAGGGAGAAGGA
GTCTTCAAAAGCATCCAGCACCTGACAGTCACAGAAGAAATTGCAGTAAAAAACTGGTTAGCAAGAGTGG
GGCGTGAGAGGTTATCAAGAATGGCCATCAGTGGAGATGATTGTGTTGTGAAACCCTTAGATGACAGGTT
TGCAAGCGCTCTAACAGCTCTAAATGACATGGGAAAGGTTAGGAAAGACATACAACAATGGGAACCTTCA
AGAGGATGGAACGATTGGACACAAGTGCCCTTTTGTTCACACCATTTCCATGAGTTAATCATGAAGGACG
GTCGTGTGCTCGTAGTTCCATGTAGAAACCAAGATGAACTGATTGGTAGGGCCCGAATTTCCCAGGGAGC
CGGGTGGTCTTTGCGGGAAACAGCCTGTTTGGGGAAGTCTTATGCCCAAATGTGGAGCCTGATGTACTTC
CACAGACGTGACCTTAGGCTGGCGGCAAATGCCATTTGCTCGGCAGTCCCATCACATTGGGTTCCAACAA
GTCGAACAACCTGGTCCATACACGCCACACATGAGTGGATGACAACAGAAGATATGCTGACAGTCTGGAA
CAGGGTGTGGATTCAAGAAAACCCATGGATGGAAGACAAAACTCCAGTAGAATCATGGGAGGAAATCCCA
TATTTGGGGAAAAGAGAAGACCAATGGTGCGGCTCATTGATTGGGCTAACAAGCAGGGCCACCTGGGCAA
AGAACATCCAAACAGCAATAAATCAAGTTAGATCCCTAATAGGCAATGAGGAATACACAGACTACATGCC
ATCCATGAAAAGGTTCAGAAGAGAAGAGGAAGAGGCAGGAGTCTTGTGGTAGAAAGCAGGAACATCATGA
GACAAAGTCAGAAGTCAGGTCGGACTAAGCCATAGTACGGAAAAAACTATGCTACCTGTGAGCCCCGTCC
AAGGACGTTAAAAGAAGTCAGGCCACTACAAGTGCCATAGCTTGAGTAAACTATGCAGCCTGTAGCTCCA
CCTGAGAAGGTGTAAAAAATCTGGGAGGCCACAAACCATGGAAGCTGTACGCATGGCGTAGTGGACTAGC
GGTTAGAGGAGACCCCTCCCTTACAAATCGCAGCAACAATGGGGGCCCAAGGTGAGATGAAGCTGTAGTC
TCACTGAAAGGACTAGAGGTTAGAGGAGACCCCCCCGAAATAAAAAACAGCATATTGACGCTGGGAAAGA
CCAGAGATCCTGCTGTCTCCTCAGCATCATTCCAGGCACAGAACGCCAGAAAATGGAATGGTGCTGTTGA
ATCAACAGGTTCT

>AB189121.1 Dengue virus 1 genomic RNA, complete genome, strain: 98901530 DF DV-1
AGTTGTTAGTCTACGTGGACCGACAAGAACAGTTTCGAATCGGAAGCTTGCTTAACGTAGTTCTAACAGT
TTTTTATTGGAGAGCAGAGCTCTGATGAACAACCAACGGAAAAAGACGGGTCGACCGTCTTTCAATATGC
TGAAACGCGCGAGAAACCGCGTGTCAACTGTTTCACAGTTGGCGAAGAGATTCTCAAAAGGATTGCTTTC
AGGCCAAGGACCCATGAAACTGGTGATGGCTTTTATAGCATTCCTAAGATTTCTAGCCATACCTCCAACA
GCAGGAATTTTGGCTAGATGGGGCTCATTCAAGAAGAATGGGGCGATCAAAGTGTTACGGGGTTTCAAGA
AAGAAATCTCAAACATGTTAAACATAATGAACAGGAGAAAAAGATCTGTGACCATGCTCTTCATGCTGCT
GCCCACAGCCCTGGCGTTCCATCTGACCACCCGAGGGGGAGAGCCGCACATGATAGTTAGCAAGCAGGAA
AGAGGAAAGTCACTTTTGTTTAAGACCTCTGCAGGTGTCAACATGTGTACCCTTATTGCAATGGATTTGG
GAGAGTTGTGTGAGGACACAATGACCTACAAATGCCCCCGGATCACTGAAACAGAACCAGATGACGTTGA
CTGTTGGTGCAACGCCACGGAGACATGGGTGACTTATGGAACATGTTCTCAAACTGGTGAACACCGACGA
GACAAACGTTCTGTTGCACTGGCACCACACGTAGGGCTTGGTCTAGAAACAAGAACCGAAACGTGGATGT
CCTCTGAAGGCGCTTGGAGACAAATACAAAAAGTGGAGACATGGGCTCTGAGACACCCAGGATTCACGGT
GATGGCTCTTTTTCTAGCACATGCCATAGGAACATCCATCACCCAGAAAGGAATTATTTTCATTTTGCTG
ATGCTGGTAACTCCATCCATGGCCATGCGGTGCGTGGGAATAGGTAACAGAGACTTCGTGGAAGGACTGT
CAGGAGCTACGTGGGTGGATGTGGTACTGGAGCATGGAAGTTGCGTCACTACTATGGCAAAAGACAAACC
AACACTGGATATTGAACTCTTAAAGACGGAGGTCACAAACCCAGCCGTCCTGCGCAAACTGTGCATTGAA
GCCAAAATATCAAATACCACCACCGATTCGAGATGTCCAACACAAGGAGAAGCCACGCTGGTGGAAGAAC
AAGACACGAACTTTGTGTGTCGACGAACGTTCGTGGACAGAGGCTGGGGCAATGGTTGTGGGCTATTTGG
AAAAGGTAGCTTAATAACGTGTGCTAAGTTTAAGTGTGTGACAAAACTGGAAGGAAAGATAGTCCAATAT
GAAAATTTAAAATATTCAGTGATAGTCACCGTCCACACTGGAGACCAGCACCAAGTTGGAAATGAGACTA
CAGAACATGGAACAACTGCAATCATAACACCTCAAGCTCCTACGTCGGAAATACAGCTGACAGACTACGG
AGCTCTAACACTGGACTGTTCACCTAGAACAGGGCTAGACTTTAATGAGATGGTGTTATTGACAATGAAA
GAAAAATCATGGCTCGTTCACAAACAATGGTTTCTAGACTTACCGCTGCCTTGGACCTCGGGGGCTTCAA
CATCCCAAGAGACTTGGAATAGACAAGACTTGCTGGTCACATTTAAGACAGCTCATGCAAAGAAGCAGGA
AGTAGTTGTACTAGGATCACAAGAAGGAGCGATGCACACTGCGCTGACTGGAGCAACAGAAATCCAAACG
TCTGGAACGACAACAATTTTCGCAGGGCACCTGAAATGCAGACTGAAAATGGATAAACTGACTTTAAAAG
GGGTATCATATGTAATGTGCACAGGCTCATTCAAGCTAGAAAAGGAAGTGGCTGAGACCCAGCATGGAAC
TGTTCTAGTGCAGGTTAAGTACGAAGGAACAGATGCACCATGTAAGATCCCCTTCTCATCCCAAGATGAG
AAGGGAGTAATCCAGAATGGGAGATTGATAACAGCCAACCCCATAGTCACTGACAAAGAAAAACCAGTCA
ACATTGAGGCGGAGCCACCTTTTGGCGAGAGCTACATCGTGGTAGGAGCAGGTGAAAAAGCCTTGAAACT
AAGCTGGTTCAAGAAGGGAAGCAGCATAGGGAAAATGTTTGAAGCAACTGCCCGTGGAGCACGAAGGATG
GCCATTCTGGGAGACACTGCATGGGACTTCGGTTCTATAGGAGGAGTGTTCACGTCCGTGGGAAAACTGG
TACACCAGATTTTTGGAACTGCGTACGGAGTTTTGTTCAGCGGTGTTTCTTGGACCATGAAAATAGGAAT
AGGGATTCTGCTGACATGGCTAGGATTAAATTCAAGGAGCACGTCCCTTTCAATGACGTGTATCGCAGTT
GGCATGGTCACACTGTACCTAGGAGTCATGGTTCAGGCGGACTCGGGATGTGTAATTAACTGGAAAGGCA
GAGAACTCAAATGTGGAAGCGGCATTTTTGTCACTAATGAAGTTCACACCTGGACAGAGCAATACAAATT
CCAGGCCGACTCCCCAAAGAGACTATCAGCAGCCATTGGGAAGGCATGGGAGGAGGGTGTGTGTGGAATT
CGATCAGCCACTCGTCTCGAAAACATCATGTGGAAGCAAATATCAAATGAATTAAACCACATCTTACTTG
AAAATGACATGAAATTCACAGTGGTCGTAGGAGATGTCAGTGGGATCTTGGCCCAAGGAAAGAAAATGAT
TAGGCCACAACCCATGGAACACAAATACTCGTGGAAAAGCTGGGGAAAAGCCAAGATCATAGGAGCAGAT
GTACAGAATATCACCTTCATCATCGACGGCCCAAACACCTCAGAATGCCCTGATAATCAAAGAGCATGGA
ACATCTGGGAAGTTGAAGACTATGGATTTGGAATTTTCACGACAAACATATGGTTGAAATTGCGTGACTC
TTATACTCAAGTGTGTGACCACCGGCTAATGTCAGCTGCCATTAAGGATAGCAAAGCAGTCCATGCTGAC
ATGGGGTACTGGATAGAAAGTGAAAAGAACGAGACTTGGAAGTTGGCAAGAGCCTCCTTCATAGAAGTTA
AGACATGCATCTGGCCAAAATCCCACACTCTATGGAGCAATGGAGTCCTGGAAAGTGAGATGATAATCCC
AAAGATATATGGAGGACCAGTATCTCAGCACAACTACAGACCAGGATATTTCACACAAACAGCAGGGCCA
TGGCACTTAGGCAAGTTGGAACTAGATTTTGATTTGTGTGAAGGTACCACAGTTGTTGTGGATGAAAATT
GTGGAAATCGAGGACCATCTCTTAGAACCACAACAGTCACAGGAAAGACAATCCATGAATGGTGCTGTAG
ATCTTGCACGTTACCCCCCCTACGTTTCAAAGGGGAAGACGGGTGCTGGTACGGCATGGAAATCAGACCA
GTCAAGGAGAAGGAAGAGAACCTAGTTAAGTCAATGGTCTCTGCAGGGTCAGGAGAAGTGGATAGTTTTT
CACTAGGACTGCTATGCATATCAATAATGATCGAAGAGGTAATGAGATCCAGATGGAGCAGAAAGATGCT
GATGACTGGAACATTGGCTGTGTTCCTCCTTCTCACAATGGGACAATTGACATGGAATGATCTGATCAGG
CTATGTATCATGGTTGGAGCCAATGCTTCAGACATGATGGGGATGGGAACAACGTACCTAGCTTTGATGG
CTACTTTCAGAATGAGACCAATGTTCGCAGTCGGGCTCTTATTTCGCAGATTAACATCTAGAGAAGTTCT
TCTTCTTACAGTTGGATTGAGCCTGGTGGCATCTGTAGAACTGCCAAATTCCTTAGAAGAGCTAGGGGAT
GGACTTGCAATGGGCATCATGATGTTGAAATTACTGACTGATTTTCAGCCACATCAGCTATGGGCTACCT
TGCTGTCTTTAACATTTGTCAAAACAACTTTTTCATTGCACTATGCATGGAAGACAATGGCCATGATACT
ATCAATTGTGTCTCTCCTCCCTTTGTGCCTGTCCACGACTTCTCAAAAAACAACATGGCTTCCGGTGCTG
CTGGGATCTCTTGGATGCAAACCACTAACCATGCTTCTTATAACAGAAAACAAAATTTGGGGGAGGAGAA
GTTGGCCCCTCAATGAAGGAATTATGGCTATTGGAATAGTTAGCATCCTACTAAGTTCACTTCTCAAAAA
TGATGTGCCACTAGCTGGCCCACTAATAGCTGGAGGCATGCTAATAGCATGTTATGTCATATCTGGAAGC
TCGGCCGACTTATCACTGGAGAAAGCGGCTGAGGTTTCCTGGGAAGATGAAGCAGAACACTCTGGTGCCT
CACACAACATACTAGTGGAGGTCCAAGATGACGGAACCATGAAGATAAAAGATGAAGAGAGAGATGACAC
ACTCACCATTCTCCTCAAAGCAACTCTGTTAGCAATCTCAGGGGTATACCCAATGTCAATACCGGCGACC
CTCTTTGTGTGGTATTTTTGGCAGAAAAAGAAACAGAGATCAGGAGTGCTATGGGACACACCCAGCCCTC
CAGAAGTGGAAAGAGCAGTCCTTGACAATGGCATTTATAGAATTCTCCAAAGAGGATTGTTGGGCAGGTC
TCAAGTAGGAGTAGGAGTTTTTCAAGAAGGTGTGTTCCACACAATGTGGCACGTCACCAGGGGAGCTGTT
CTCATGTACCAAGGGAAGAGATTGGAACCAAGTTGGGCTAGTGTCAAAAGAGACTTGATCTCATATGGAG
GAGGTTGGAGGTTTCAAGGATCCTGGAACACGGGAGAAGAAGTGCAGGTGATTGCTGTTGAACCGGGGAA
GAACCCCAAAAATGTACAGACAACGCCAGGCACCTTCAAGACCCCTGAAGGTGAAGTTGGAGCTATAGCT
CTAGACTTCAAACCCGGCACATCTGGATCTCCTATCGTGAACAGAGAGGGAAAAATAGTGGGTCTTTATG
GAAATGGAGTGGTGACAACAAGTGGAACCTACGTCAGTGCCATAGCTCAAGCTAAAGCATCACAAGAAGG
GCCCCTACCAGAGATTGAGGACGAGGTGTTTAGGAAAAGGAATTTAACAATAATGGACCTACATCCAGGA
TCAGGGAAAACAAGAAGATACCTTCCAGCCATAGTCCGTGAGGCCATAAAAAGAAAGCTGCGCACGCTAG
TCTTGGCCCCCACAAGAGTTGTCGCTTCTGAAATGGCAGAAGCGCTCAAGGGAATGCCAATAAGGTATCA
GACAACAGCAGTGAAAAGTGAACACACGGGAAAGGAGATAGTTGATCTTATGTGTCACGCCACTTTCACT
ATGCGTCTCCTGTCTCCTGTGAGAGTCCCCAATTATAACATGATTATCATGGATGAAGCACATTTCACCG
ATCCAGCCAGCATAGCAGCCAGAGGGTACATCTCAACCCGAGTAGGTATGGGTGAAGCAGCTGCGATCTT
CATGACAGCCACTCCCCCCGGATCGGTGGAGGCCTTTCCACAGAGCAATGCAGTTATCCAAGATGAGGAA
AGAGACATTCCTGAAAGATCATGGAACTCAGGCTATGAATGGATCACTGATTTCCCAGGTAAAACAGTCT
GGTTTGTTCCAAGCATCAAATCAGGAAATGACATTGCCAACTGTTTAAGAAAGAATGGGAAACGGGTGGT
CCAATTGAGCAGAAAAACTTTTGACACTGAGTACCAGAAAACAAAAAACAACGACTGGGACTATGTTGTC
ACAACAGACATATCCGAAATGGGAGCAAACTTCCGAGCCGACAGGGTAATAGACCCAAGGCGGTGCCTGA
AACCGGTAATACTAAAAGATGGTCCAGAGCGTGTCATCCTAGCTGGACCGATGCCAGTGACTGTGGCTAG
TGCCGCCCAGAGGAGAGGAAGAATTGGAAGGAACCCAAATAAGGAAGGTGATCAGTATGTGTACATGGGA
CAGCCTCTAAACAATGATGAGGACCACGCCCATTGGACAGAAGCAAAAATGCTCCTTGACAACATAAACA
CACCAGAAGGGATCATTCCAGCCCTCTTTGAGCCGGAGAGAGAAAAGAGTGCAGCAATAGACGGGGAATA
CAGATTACGGGGTGAAGCGAGGAAAACGTTCGTGGAGCTCATGAGAAGAGGAGATCTACCTGTCTGGCTA
TCCTACAAAGTCGCCTCAGAAGGCTTCCAGTACTCCGACAGAAGGTGGTGCTTTGATGGGGAAAGGAACA
ACCAGGTGTTGGAGGAGAACATGGACGTGGAGATTTGGACAAAAGAAGGAGAAAGAAAGAAACTACGACC
CCGCTGGCTGGATGCCAGAACATATTCTGACCCACTGGCTCTGCGCGAATTCAAAGAGTTCGCAGCAGGA
AGAAGAAGTGTCTCAGGTGACCTAATATTAGAAATAGGGAAACTTCCACAACATTTAACGCAAAAAGCTC
AGAATGCTTTGGATAATCTGGTTATGCTGCACAACTCTGAACAAGGAGGAAAAGCCTACAGACACGCCAT
GGAAGAACTACCAGATACCATAGAAACATTAATGCTCCTAGCTTTGATAGCTGTGCTGACTGGTGGAGTG
ACGTTGTTCTTCCTATCAGGAAGAGGTCTAGGAAAAACATCCATTGGCCTACTCTGTGTGATGGCCTCAA
GTGCACTGTTGTGGATGGCTAGTGTGGAGCCTCATTGGATAGCGGCCTCTATCATACTGGAGTTCTTTCT
GATGGTGTTGCTTATTCCAGAGCCAGACCGACAGCGCACTCCACAAGACAACCAGCTAGCATATGTGGTG
ATAGGTTTGTTATTCATGATATTGACAGTGGCAGCCAATGAGATGGGATTGTTGGAAACCACAAAGAAAG
ACCTGGGGATTGGTCATGCAGCTGCTGAAAACCACCACCATGCTGCAATGCTAGACGTGGACCTACATCC
AGCTTCAGCCTGGACTCTCTATGCAGTGGCCACAACAATTATCACTCCCATGATGAGACACACAATTGAA
AACACAACGGCAAATATTTCCCTGACAGCTATCGCAAACCAGGCAGCTATATTGATGGGACTTGACAAGG
GATGGCCAATATCAAAGATGGACATAGGAGTTCCACTTCTCGCCTTGGGGTGCTATTCTCAGGTGAACCC
GCTGACGCTGACAGCGGCGGTATTGATGCTAGTAGCTCACTATGCCATAATTGGACCTGGACTGCAGGCA
AAAGCTACTAGAGAAGCTCAAAAAAGGACAGCAGCTGGAATAATGAAAAACCCAACTGTTGACGGGATCG
TTGCAATAGATTTGGACCCTGTAGTTTACGATGCAAAATTTGAAAAACAGCTAGGCCAAATAATGTTGTT
GATACTTTGCACATCACAGATTCTCCTAATGCGGACCACATGGGCCTTGTGTGAATCCATCACATTGGCC
ACTGGACCTCTGACCACGCTTTGGGAGGGATCTCCAGGAAAATTCTGGAACACTACTATAGCGGTGTCCA
TGGCAAACATTTTCAGGGGAAGTTATCTAGCAGGAGCAGGTCTGGCCTTTTCATTGATGAAATCTCTAGG
AGGAGGTAGGAGAGGCACAGGAGCCCAAGGAGAAACGCTGGGAGAAAAATGGAAAAGACAGCTAAACCAA
TTGAGCAAATCAGAATTTAACATTTACAAGAGGAGTGGGATTATAGAGGTGGATAGATCTGAAGCCAAAG
AGGGGTTGAAAAGAGGAGAAACAACCAAACATGCAGTGTCGAGAGGAACGGCCAAATTGAGGTGGTTTGT
GGAGAGGAACCTTGTGAAACCAGAAGGGAAAGTCATTGACCTCGGTTGTGGAAGAGGTGGCTGGTCATAT
TACTGCGCTGGGCTGAAGAAAGTCACAGAAGTAAAAGGATACACGAAAGGAGGACCTGGACATGAGGAAC
CAATCCCAATGGCAACCTATGGATGGAACCTAGTAAAGCTACACTCCGGAAAAGATGTATTCTTTACACC
ACCTGAGAAATGTGACACCCTTTTGTGTGATATCGGTGAGTCCTCTCCGAACCCAACTATAGAAGAAGGA
AGAACATTACGTGTTCTAAAGATGGTGGAACCATGGCTCAGAGGAAATCAATTTTGCATAAAAATTCTAA
ATCCCTACATGCCGAGCGTGGTAGAAACTCTGGAGAAAATGCAAAGGAAACATGGAGGAATGCTAGTGCG
AAATCCACTCTCAAGAAACTCCACTCATGAAATGTACTGGGTTTCATGTGGAACAGGAAACATTGTGTCA
GCAGTAAACATGACATCTAGAATGCTGCTAAACCGATTCACAATGGCTCACAGGAAACCAACATATGAAA
GAGACGTGGACTTAGGCGCTGGAACAAGACATGTGGCAGTGGAACCAGAGGTGGCCAACCTAGATATCAT
TGGCCAGAGGATAGAGAATATAAAAAATGAACACAAATCAACATGGCATTATGATGAGGACAATCCATAC
AAAACATGGGCCTATCATGGATCATATGAGGTTAAGCCATCAGGATCAGCCTCATCCATGGTCAATGGTG
TGGTGAGACTGCTAACCAAACCATGGGATGTCATTCCCATGGTCACACAAATAGCCATGACTGACACCAC
ACCCTTTGGACAACAGAGGGTGTTTAAAGAGAAAGTTGATACGCGCACACCAAAAGCGAAACGAGGCACA
GCGCAAATTATGGAGGTAACAGCCAGGTGGTTATGGGGTTTTCTCTCTAGAAACAAAAAACCCAGAATCT
GCACAAGGGAGGAGTTTACAAGAAAAGTTAGGTCAAACGCAGCTATTGGAGCAGTGTTCGTTGATGAAAA
TCAATGGAACTCAGCAAAAGAGGCAGTGGAAGATGAACGGTTTTGGGACCTTGTGCACAGAGAGAGGGAG
CTTCATAAACAAGGAAAATGTGCCACGTGTGTCTACAACATGATGGGAAAGAGAGAGAAAAAATTAGGAG
AGTTCGGAAAGGCAAAAGGAAGTCGCGCAATATGGTACATGTGGTTGGGAGCGCGCTTTTTAGAGTTTGA
AGCCCTTGGTTTCATGAATGAAGATCATTGGTTCAGCAGAGAGAATTCACTCAGTGGAGTGGAAGGAGAA
GGACTCCACAAACTTGGATACATACTCAGAGACATATCAAAGATTCCAGGGGGAAATATGTATGCAGATG
ACACAGCCGGATGGGACACAAGAATAACAGAGGATGATCTTCAGAATGAGGCAAAAATCACTGACATCAT
GGAACCTGAACATGCCCTATTGGCTACGTCAATCTTTAAGCTAACCTACCAAAACAAGGTAGTAAGGGTG
CAGAGACCAGCAAAAAATGGAACCGTGATGGATGTCATATCCAGACGTGACCAGAGAGGAAGTGGACAGG
TTGGAACCTATGGCTTAAACACCTTCACTAACATGGAGGCCCAACTAATAAGACAAATGGAGTCTGAGGG
AATCTTTTCACCTAGCGAATTGGAAACCCCAAACCTAGCTGAAAGAGTCTTCGACTGGTTGGAAAAACAT
GGCATCGAGAGGCTGAAAAGAATGGCAATCAGTGGAGATGACTGTGTGGTGAAACCAATTGATGACAGAT
TTGCAACAGCCTTAACAGCTTTGAATGACATGGGAAAGGTAAGAAAAGACATACCGCAATGGGAACCCTC
AAAAGGATGGAACGATTGGCAACAAGTGCCTTTTTGTTCACACCATTTCCACCAGCTGATTATGAAGGAT
GGGAGGGAGATAGTGGTGCCATGCCGCAACCAAGATGAACTTGTAGGTAGGGCCAGAGTCTCACAAGGCG
CCGGATGGAGCTTGAGAGAAACTGCATGCCTAGGCAAGTCATATGCACAAATGTGGCAGCTGATGTACTT
CCACAGGAGAGATTTGAGACTAGCGGCTAATGCCATCTGTTCAGCCGTTCCAGTTGACTGGGTCCCAACC
AGCCGCACCACCTGGTCGATCCATGCCCACCATCAGTGGATGACAACAGAAGACATGTTGTCAGTGTGGA
ATAGGGTTTGGATAGAGGAAAACCCATGGATGGAGGACAAAACTCATGTGTCCAGTTGGGAAGACGTTCC
ATACCTAGGAAAAAGGGAAGATCAATGGTGTGGATCCCTAATAGGCTTAACAGCACGAGCCACCTGGGCC
ACCAACATACAAGTGGCCATAAACCAAGTGAGAAGGCTCATTGGGAACGAGAACTATCTAGACTATATGA
CATCAATGAAGAGATTCAAAAACGAGAGTGATCCCGAAGGAGCACTCTGGTAAGCCAACCCATTCACAAA
ATAAAGGAAAATAAAAAATCAAACAAGGCATGAAGTCAGGCCAGATTAAGCCATAGTACGGTAAGAGCTA
TGCTGCCTGTGAGCCCCGTCTAAGGACGTAAAATGAAGTCAGGCCGAAAGCCACGGTTCGAGCAAGCCGT
GCTGCCTGTAGCTCCATCGTGGGGATGTAAAAACCTGGGAGGCTGCAAGCCATGGAAGCTGTACGCATGG
GGTAGCAGACTAGTGGTTAGAGGAGACCCCTCCCGAAACATAACGCAGCAGCGGGGCCCAACACCAGGGG
AAGCTGTACCCTGGTGGTAAGGACTAGAGGTTAGAGGAGACCCCCCGCATAACAATAAACAGCATATTGA
CGCTGGGAGAGACCAGAGATCCTGCTGTCTCTACAGCATCATTCCAGGCACAGAACGCCAGAAAATGGAA
TGGTGCTGTTGAATCAACAGGTTCT

>AB189120.1 Dengue virus 1 genomic RNA, complete genome, strain: 98901518 DHF DV-1
AGTTGTTAGTCTACGTGGACCGACAAGAACAGTTTCGAATCGGAAGCTTGCTTAACGTAGTTCTAACAGT
TTTTTATTGGAGAGCAGATCTCTGATGAACAACCAACGGAAAAAGACGGGTCGACCGTCTTTCAATATGC
TGAAACGCGCGAGAAACCGCGTGTCAACTGTTTCACAGTTGGCGAAGAGATTCTCAAAAGGATTGCTTTC
AGGTCAAGGACCCATGAAACTGGTGATGGCTTTTATAGCATTCCTAAGATTTCTAGCCATACCTCCAACA
GCAGGAATTTTGGCTAGATGGGGCTCATTCAAGAAGAATGGAGCGATTAAAGTGTTACGGGGTTTCAAAA
AAGAAATCTCAAACATGTTGAACATAATGAACAGGAGGAAAAGATCTGTGACCATGCTCCTCATGCTGCT
GCCCACAGTCCTGACGTTCCATTTGACCACCCGAGGGGGAGAGCCTCACATGATAGTTAGCAAACAGGAA
AGAGGAAAGTCACTTTTGTTTAAGACCTCTGCAGGTGTCAACATGTGCACCCTTATTGCAATGGACCTGG
GAGAGTTATGTGATGACACGATGACCTACAAATGTCCCCGGATCACTGAGACGGAACCAGATGACGTTGA
CTGTTGGTGCAATGCCACGGAGACATGGGTGACCTATGGAACATGTTCTCAAACTGGTGAACACCGACGA
GACAAACGTTCCGTTGCACTGGCACCACACGTAGGGCTTGGTCTAGAAACAAGAACCGAAACGTGGATGT
CCTCTGAAGGCGCTTGGAGACAAATACAAAAAGTGGAGACATGGGCTCTGAGACACCCAGGATTCACGGT
GATAGCCCTTTTTCTAGCACATGCCATAGGAACATCCATCACCCAGAAAGGGATTATTTTCATTTTGCTG
ATGCTGGTGACTCCATCCATGGCCATGCGGTGCGTGGGAATAGGAAACAGAGACTTCGTGGAAGGACTGT
CAGGAGCTACGTGGGTGGATGTAGTTCTGGAGCATGGAAGTTGCGTCACTACCATGGCAAAAGACAAACC
AACACTGGACATTGAACTCCTGAAGACGGAGGTCACAAACCCTGCCGTCCTGCGCAAACTGTGCATAGAA
GCTAAAATATCAAATACCACCACTGACTCGAGATGTCCGACACAAGGAGAAGCCACGCTGGTGGAAGAAC
AAGACGCGAACTTTGTGTGTCGACGAACATTCGTGGACAGAGGCTGGGGCAATGGTTGTGGACTATTCGG
AAAAGGTAGCTTAATAACGTGTGCTAAGTTTAAGTGTGTGACAAAATTGGAAGGAAAGATAGTCCAATAT
GAAAACTTAAAATATTCTGTGATCGTTACCGTCCACACTGGAGACCAGCACCAAGTTGGAAATGAGACCA
CAGAACATGGAACAATTGCAACCATAACACCTCAAGCTCCCACGTCGGAAATACAACTGACAGACTACGG
AGCTCTAACACTGGATTGTTCACCTAGAACAGGGCTAGACTTTAATGAGATGGTGTTGCTGACAATGAAA
GAAAAATCATGGCTCGTCCACAAACAATGGTTTCTAGACTTACCACTGCCTTGGACCTCAGGGGCCTCAA
CGTCCCAAGAGACTTGGAATAGACAAGACTTGCTGGTCACATTTAAGACAGCTCATGCAAAGAAGCAGGA
AGCAGTCGTACTAGGATCACAAGAAGGAGCAATGCACACTGCGTTGACTGGAGCGACAGAAATCCAAACG
TCTGGAACGACAACAATTTTTGCAGGCCACCTGAAATGCAGACTAAAAATGGACAAACTAACTCTAAAAG
GAATATCATATGTAATGTGCACAGGCTCATTCAAGTTAGAGAAGGAAGTGGCTGAGACCCAGCATGGAAC
TGTTCTAGTACAGGTCAAATACGAAGGAACAGATGCACCATGCAAGATCCCCTTCTCGTCCCAAGATGAG
AAGGGAGTAACCCAGAATGGGAGATTGGTAACAGCCAACCCCATAGTCACTGACAAAGAAAAACCAGTCA
ACATTGAAGCGGAGCCACCCTTTGGTGAGAGCTACATCGTGGTAGGAGCAGGTGAAAAAGCTTTGAAACT
AAGCTGGTTCAAGAAGGGAAGCAGTATAGGGAAAATGTTTGAAGCAACTGCCCGTGGAGCACGAAGGATG
GCCATCCTGGGAGACACCGCATGGGACTTCGGTTCTATAGGAGGAGTGTTCACGTCTGTGGGAAAACTGG
TACACCAGATCTTTGGAACTGCGTATGGAGTTTTGTTCAGCGGTGTTTCTTGGACCATGAAAATAGGAAT
AGGGATTCTGCTGACATGGCTGGGATTAAACTCAAGGAGCACGTCCCTTTCAATGACGTGTATCGCAGTT
GGCATGGTCACACTGTACCTAGGAGTCATGGTCCAGGCGGACTCGGGATGTGTAATCAACTGGAAAGGCA
GAGAACTCAAATGTGGAAGCGGCATTTTTGTCACTAATGAAGTTCACACCTGGACAGAGCAATACAAATT
CCAGGCTGACTCCCCAAAGAGACTATCAGCAGCCATTGGGAAGGCATGGGAGGAGGGGGTGTGTGGAATT
CGATCAGCCACTCGTCTCGAGAACATCATGTGGAAGCAAATATCAAATGAATTAAACCACATCTTACTTG
AAAATGACATGAAATTTACAGTGGTAGTAGGAGACGTTAGTGGAATCTTGGCCCAAGGAAAGAAAACGAT
TAGGCCACAACCCATGGAACACAAATACTCGTGGAAAAGTTGGGGAAAAGCCAAAATCATTGGAGCAGAT
GTTCAGAACACTACCTTCATCATCGACGGCCCAAACACCCCAGAATGCCCCGATGACCAAAGAGCATGGA
ACATCTGGGAAGTTGAAGACTATGGATTTGGAATTTTCACGACAAATATATGGTTGAAATTGCGTGATTC
CTACACCCAAGTGTGTGACCATCGACTAATGTCGGCTGCCATCAAGGATAGCAAAGCAGTCCATGCTGAC
ATGGGGTACTGGATAGAAAGTGAAAAGAACGAGACTTGGAAGTTGGCAAGAGCCTCCTTCATAGAAGTCA
AGACATGCGTCTGGCCAAAATCCCACACTCTATGGAGCAATGGAGTCCTGGAAAGTGAGATGATAATCCC
AAAGATATATGGAGGACCAATATCTCAGCACAATTACAGACCAGGATATTTCACACAAACAGCAGGGCCG
TGGCACTTAGGCAAGTTGGAACTAGATTTTGATTTGTGTGAAGGTACCACAGTTGTTGTGGATGAACATT
GTGGAAATCGCGGACCATCTCTTAGAACCACAACAGTCACAGGAAAGATAATCCATGAATGGTGCTGCAG
ATCTTGCACGTTACCCCCTCTACGTTTCAAAGGGGAAGACGGGTGCTGGTACGGCATGGAAATTAGACCA
GTCAAGGAGAAGGAAGAGAACCTAGTTAAGTCAATGGTCTCTGCAGGGTCAGGAGAAGTGGACAGTTTTT
CACTAGGACTGTTATGCATATCAATAATGATCGAAGAGGTAATGAGATCCAGATGGAGCAGGAAAATGCT
GATGACTGGAACATTGGTTGTGTTCCTCCTTCTCACATTGGGACAATTGACATGGAACGATCTGATCAGG
CTATGCATCATGGTTGGAGCCAATGCTTCAGACAATATGGGGATGGGAACAACGTACTTAGCTTTGATGG
CCACTTTCAGAATGAGACCAATGTTCGCAGTAGGGCTATTATTTCGCAGATTAACATCTAGAGAAGTTCT
TCTTCTCACGGTTGGATTGAGTCTGGTGGCATCTGTAGAACTACCAAATTCCTTAGAGGAGCTAGGGGAT
GGACTTGCAATGGGCATCATGATATTGAAATTACTGACTGATTTTCAATCACATCAGCTATGGGCCACTT
TGCTGTCTCTAACATTTGTCAAAACAACTCTTTCACTGCACTATGCATGGAAGACAATGGCCATGATACT
GTCAATTGTATCCCTCCTCCCTTTATGCCTGTCCACGACTTCTCAAAAAACGACATGGCTTCCGGTGCTT
CTGGGATCTCTTGGATGCAAACCACTAACCATGTTTCTCATAACAGAAAACAAAATCTGGGGAAGGAAAA
GTTGGCCTCTCAACGAAGGAATCATGGCTGTTGGAATAGTTAGCATTCTACTAAGCTCACTTCTCAAAAA
TGATGTGCCACTAGCTGGCCCATTAATAGCTGGAGGCATGCTAATAGCATGTTATGTCATATCCGGAAGC
TCGGCCGATTTATCACTGGAGAAAGCAGCTAAGGTCTCCTGGGAAGAAGAAGCAGAACACTCTGGCGCCT
CACACAATATACTAGTCGAGATCCAAGATGATGGAACCATGAAGATAAAGGATGAAGAGAGAGATGACAC
GATCACCATCCTCCTCAAAGCAACCCTGCTGGCAATCTCAGGGGTGTATCCAATGTCAATACCGGCGACT
CTCTTTGTGTGGTATTTTTGGCAGAAAAAGAAACAGAGATCAGGAGTGTTATGGGACACACCCAGCCCTC
CAGAAGTGGAAAAAGCAGTCCTTGATGATGGCATTTACAGAATTCTCCAAAGAGGATTGTTGGGCAGGTC
TCAGGTAGGAGTAGGAGTTTTCCAAGAAGGCGTATTCCACACAATGTGGCACGTCACCAGGGGAGCTGTT
CTCATGTACCAAGGGAAGAGATTGGAACCAAGTTGGGCCAGTGTCAAAAAAGACTTGATTTCATATGGAG
GAGGTTGGAGGTTTCAAGGATCCTGGAACACGGGAGAAGAAGTGCAGGTGATTGCTGTTGAACCGGGGAA
GAACCCAAAAAATGTACAGACAGCGCCAGGTACCTTCAAGACCTCTGAAGGCGAAGTTGGAGCCATAGCT
CTAGACTTTAAACCCGGCACATCTGGATCTCCTATCGTGAACAGAGAGGGAAAAATAGTAGGTCTTTATG
GAAATGGAGTGGTGACAACAAGTGGAACCTATGTCAGTGCTATAGCTCAAGCTAAAGCATCACAAGAAGG
GCCTTTGCCAGAGATTGAGGACGAGGTGTTTAGGAAAAGAAACTTAACAATAATGGACCTACACCCAGGA
TCGGGAAAAACAAGAAGATACCTTCCAGCCATAGTCCGTGAGGCCATAAAAAGAAAGCTGCGCACGCTAG
TTTTAGCTCCCACAAGAGTTGTCGCCTCTGAAATGGCAGAGGCGCTCAAGGGAATGCCAATAAGGTATCA
GACAACAGCAGTGAAGAGTGAACACACGGGAAAGGAGATAGTTGACCTTATGTGTCACGCCACTTTCACT
ATGCGTCTCCTTTCTCCTGTGAGAGTTCCCAATTATAACATGATAATCATGGATGAAGCACATTTTACCG
ATCCAGCCAGCATAGCAGCCAGAGGGTACATCTCAACCCGAGTGGGTATGGGTGAAGCAGCTGCGATTTT
CATGACAGCCACCCCCCCCGGATCGGTGGAGGCCTTTCCACAGAGCAATGCAGTTATCCAAGATGAGGAA
AAAGACATTCCTGAAAGATCATGGAACTCAGGCTATGACTGGATCACTGACTTCCCAGGCAAAACAGTCT
GGTTTGTTCCAAGCATCAAATCAGGAAATGACATTGCCAACTGTTTAAGAAAGAATGGTAAACGGGTGAT
CCAATTGAGCAGGAAAACTTTTGACACTGAGTATCAGAAAACAAAAAATAACGACTGGGACTATGTTGTC
ACAACAGACATATCCGAAATGGGAGCAAACTTTCGAGCTGACAGGGTAATAGACCCAAGGCGGTGCCTGA
AACCGGTAATACTGAAAGATGGTCCAGAGCGTGTCATTCTAGCCGGACCGATGCCAGTGACTGTGGCTAG
TGCCGCCCAGAGGAGAGGAAGAATTGGAAGGAACCAAAATAAGGAAGGTGATCAGTATATTTACATGGGA
CAGCCTCTAAATAATGATGAGGACCACGCCCATTGGACAGAAGCAAAAATGCTCCTTGACAACATAAACA
CACCAGAAGGGATCATCCCAGCCCTCTTTGAGCCGGAGAGAGAAAAGAGTGCTGCAATAGACGGGGAGTA
CAGACTACGGGGTGAAGCGAGGAAAACGTTTGTGGAGCTCATGAGAAGAGGAGATCTACCTGTCTGGCTA
TCTTACAAAGTCGCCTCAGAAGGCTTCCAATACTCCGACAGAAGGTGGTGCTTTGATGGGGAAAGGAACA
ACCAGGTGTTGGAGGAGAACATGGACGTGGAGATCTGGACAAAAGAAGGAGAAAGAAAGAAACTGCGACC
CCGCTGGCTGGATGCCAGAACATACTCTGACCCACTGGCTCTGCGCGAATTCAAAGAGTTCGCAGCAGGA
AGAAGAAGCGTCTCAGGTGACCTAATATTAGAAATAGGGAAACTTCCACAACATTTAACGCAAAGGGCCC
AGAATGCTTTGGATAATCTGGTTATGCTGCACAACTCTGAACAAGGAGGAAAAGCTTATAGACACGCCAT
GGAAGAATTGCCAGACACCATAGAGACAATAATGCTCCTAGCTTTGATAGCTGTGCTGACTGGTGGAGTG
ACGCTGTTCTTCCTATCAGGAAGAGGCTTAGGGAAAACATCCATAGGCCTACTCTGCGTGATGTCCTCAA
GTGCACTGTTATGGATGGCCAGTGTGGAGCCCCATTGGATAGCGGCCTCTATTATACTAGAGTTCTTTCT
GATGGTGTTGCTTATTCCAGAGCCAGATAGACAGCGCACTCCACAAGACAACCAGTTAGCATATGTGGTG
ATAGGTTTGCTATTCATGATATTGACAGTGGCAGCCAATGAGATGGGATTATTGGAAACCACAAAGAAAG
ACCTGGGGATTGGTCATGCAGCTGCTGAAAACCACCACCACGCCGCAATGCTGGACGTAGACCTACATCC
AGCTTCAGCCTGGACCCTCTACGCAGTGGCCACAACGATTATCACTCCCATGATGAGACACACAATTGAA
AACACAACGGCAAATATTTCCCTGACAGCTATTGCAAACCAGGCAGCTATATTGATGGGACTTGATAAGG
GATGGCCAATATCAAAGATGGACATAGGAGTTCCACTTCTCGCCTTGGGGTGCTATTCTCAGGTGAACCC
GCTGACGCTGACAGCGGCGGTACTGATGCTAGTAGCCCATTATGCCATAATTGGACCAGGACTGCAAGCA
AAAGCCACTAGAGAAGCTCAAAAAAGGACGGCAGCCGGAATAATGAAAAACCCAACTGTCGACGGGATCG
TTGCAATAGATTTAGACCCTGTGGTTTATGATGCAAAATTTGAAAAACAGCTAGGCCAAATAATGTTGTT
GATACTTTGCACATCTCAGATTCTCTTGATGCGGACCACATGGGCCTTGTGTGAATCCATCACACTGGCC
ACAGGACCTCTGACCACGCTTTGGGAGGGATCTCCAGGAAAATTCTGGAACACCACGATAGCGGTGTCCA
TGGCAAACATTTTTAGGGGGAGTTATCTAGCAGGAGCGGGTCTGGCCTTTTCATTAATGAAATCTCTGGG
AGGAGGTAGGAGAGGGACGGGAGCCCAAGGGGAAACACTGGGAGAAAAGTGGAAAAGACAGCTGAACCAA
TTGAGCAAGTCAGAATTTAACACTTACAAGAGGAGTGGGATTATAGAAGTGGATAGATCTGAAGCCAAGG
AGGGGTTGAAAAGAGGAGAAACAACCAAACACGCAGTGTCGAGAGGAACGGCCAAACTGAGGTGGTTTGT
GGAGAGGAACCTTGTGAAACCAGAAGGGAAAGTCATAGACCTCGGTTGTGGAAGAGGTGGCTGGTCATAT
TATTGCGCTGGGCTGAAGAAAGTCACAGAAGTGAAAGGATACACAAAAGGAGGACCTGGACATGAGGAAC
CGATCCCAATGGCAACCTATGGATGGAACCTAGTAAAGCTACACTCCGGGAAAGATGTATTCTTTATACC
ACCTGAGAAATGTGACACTCTTTTGTGTGATATTGGTGAGTCCTCTCCGAACCCGACTATAGAAGAAGGA
AGAACGTTACGTGTTCTAAAGATGGTAGAACCATGGCTCAGAGGAAATCAATTTTGCATAAAAATTCTAA
ATCCCTATATGCCGAGTGTGGTAGAAACTCTGGAGCAAATGCAAAGAAAACATGGAGGAATGTTAGTGCG
AAATCCACTCTCAAGAAATTCCACTCATGAAATGTACTGGGTTTCATGTGGAACAGGAAACATTGTGTCA
GCAGTAAATATGACATCTAGAATGCTGCTAAATCGATTCACAATGGCTCACAGGAAGCCAACATATGAAA
GAGATGTGGACTTGGGCGCTGGAACGAGACATGTGGCAGTAGAACCAGAGGTGGCCAACCTAGACATCAT
TGGCCAGAGGATAGAGAACATAAAAAATGAACACAAATCAACATGGCATTATGATGAGGATAATCCGTAC
AAAACATGGGCCTATCATGGATCATATGAGGTCAAGCCATCAGGATCAGCCTCATCCATGGTCAATGGTG
TGGTGAGACTGCTAACCAAACCATGGGATGTCATTCCCATGGTCACACAAATAGCCATGACTGACACCAC
ACCCTTTGGACAACAAAGGGTGTTTAAAGAGAAAGTTGATACGCGTACACCAAAAGCGAAACGAGGCACA
GCACAAATCATGGAGGTGACAGCCAAGTGGTTATGGGGTTTCCTCTCTAGAAACAAAAAACCCAGAATCT
GCACAAGAGAAGAGTTTACAAGAAAAGTCAGGTCAAATGCAGCTATTGGAGCAGTGTTCGTTGATGAAAA
TCAATGGAACTCAGCAAAAGAAGCAGTGGAAGATGAAAGGTTCTGGGACCTTGTGCGCAGAGAGAGGGAG
CTTCATAAACAAGGAAAATGTGCCACATGCGTCTACAACATGATGGGAAAGAGAGAGAAAAAATTAGGAG
AGTTCGGAAAGGCAAAAGGAAGTCGCGCAATATGGTACATGTGGTTGGGAGCGCGCTTCTTAGAGTTTGA
AGCCCTTGGCTTCATGAATGAAGATCACTGGTTCAGCAGAGAGAATTCACTCAGTGGAGTGGAGGGAGAA
GGACTCCACAAACTTGGATACATACTCAGAGACATATCAAAGATTCCAGGGGGAAATATGTATGCAGATG
ACACAGCCGGATGGGACACAAGAATAACAGAGGATGATCTTCAGAATGAGGCCAAAATCACTGACATCAT
GGAACCTGAACATGCCCTACTGGCCACGTCAATCTTTAAGCTAACCTACCAAAATAAGGTTGTAAGGGTA
CAGAGACCAGCAAAAAATGGAACCGTGATGGATGTCATATCCAGGCGTGACCAGAGAGGAAGTGGACAGG
TTGGAACTTATGGCTTAAACACCTTCACCAACATGGAGGCCCAACTAATAAGACAAATGGAGTCTGAGGG
AATCTTTTCACCCAGCGAATTGGAAACCCCAAATTTAGCCGGAAGAGTCCTTGACTGGTTGGAAAAACAT
GGCACCGAGAGGCTGAGAAGAATGGCAATCAGTGGAGATGACTGTGTGGTGAAACCAATTGATGACAGAT
TTGCAACAGCCTTAACAGCCTTGAATGACATGGGAAAGATAAGAAAAGACATACCGCAATGGGAACCTTC
AAAAGGATGGAATGATTGGCAACAAGTGCCCTTCTGCTCACACCACTTCCACCAGCTGATTATGAAGGAT
GGGAGGGAGATAGTGGTGCCATGCCGCAACCAAGATGAACTGGTAGGTAGGGCCAGAGTGTCACAAGGCG
CCGGATGGAGCTTGAGAGAAACTGCATGTCTAGGCAAGTCGTATGCACAAATGTGGCAGCTGATGTACTT
CCACAGGAGAGACTTGAGACTAGCGGCTAATGCCATCTGTTCAGCCGTTCCAGTTGATTGGGTCCCAACC
AGTCGCACCACCTGGTCGATCCATGCCCACCATCAATGGATGACAACAGAAGACATGTTGTCAGTGTGGA
ATAGGGTCTGGATAGAGGAAAACCCATGGATGGAGGATAAAACTCATGTGTCCAGCTGGGAAGACGTTCC
ATACCTAGGGAAAAGGGAAGATCAATGGTGTGGATCCCTAATAGGCTTAACAGCACGAGCCACCTGGGCC
ACCAACATACAAGTGGCCATAAACCAAGTGAGAAGGCTCATTGGGAATGAGAATTATCTAGACTACATGA
CATCAATGAAGAGATTCAAAAACGAGAGTGATCCCGAAGGGGCACTCTGGTAAGCCAACCCATCCACACA
ACAAAGGAAAATGAAAAATCAAACAAGGCAAGAAGTCAGGCCGGATTAAGCCATAGTACGGTAAGAGCTA
TGCTGCCTGTGAGCCCCGTCCAAGGACGTAAAATGAAGTCAGGCCGAAAGCCACGGTTTGAGCAAGCCGT
GCTGCCTGTAGCTCCATCGTGGGGATGTAAAAACCTGGGAGGCTGCAACCCATGGAAGCTGTACGCATGG
GGTAGCAGACTAGTGGTTAGAGGAGACCCCTCCCGAAACATAACGCAGCAGCGGGGCCCAACACCAGGGG
AAGCTGTACCCTGGTGGTAAGGACTAGAGGTTAGAGGAGACCCCCCGCATAACAATAAACAGCATATTGA
CGCTGGGAGAGACCAGAGATCCTGCTGTCTCTACAGCATCATTCCAGGCACAGAACGCCAGAAAATGGAA
TGGTGCTGTTGAATCAACAGGTTCT

>JN819423.1 Dengue virus 1 isolate DENV-1/KH/BID-V1982/2001, complete genome
ACAAGAACAGTTTCGAATCGGAAGCTTGCTTAACGTAGTTCTAACAGTTTTTTATTAGAGAGCAGATCTC
TGATGAACAACCAACGAAAAAAGACGGCTCGACCGTCTTTCAATATGCTGAAACGCGCGAGAAACCGCGT
GTCAACTGTTTCACAGTTGGCGAAGAGATTCTCAAAAGGATTGCTCTCAGGCCAAGGACCCATGAAATTG
GTGATGGCTTTCATAGCATTCCTAAGATTTCTAGCCATACCCCCAACAGCAGGAATTTTGGCTAGATGGG
GCTCATTCAAGAAGAATGGAGCGATCAAAGTGCTTCGGGGTTTCAAGAAAGAGATCTCAAACATGTTGAA
TATAATGAATAGAAGGAAAAGATCTGTGACCATGCTCCTTATGCTGATGCCTACAGCCTTGGCGTTCCAT
TTGACTACACGAGGAGGAGAGCCGCACATGATAGTTAGCAAGCAGGAAAGAGGAAAGTCACTTTTGTTCA
AGACCTCAGCAGGTGTCAACATGTGCACCCTTATAGCGATGGACTTGGGAGAGTTATGTGAGGACACATT
GACTTACAAATGTCCTCGAATTACTGAGGTGGAACCAGATGACGTTGATTGTTGGTGCAATACCACAGAC
ACATGGGTGACCTATGGAACATGTTCCCAAACTGGCGAGCACCGACGAGACAAGCGTTCCGTCGCACTGG
CCCCACACGTGGGACTTGGTTTAGAAACAAGAGCCGAAACGTGGATGTCCTCCGAAGGCGCTTGGAAACA
GATACAAAGAGTGGAGACTTGGGCCCTGAGACACCCAGGATTCACGGTGATAGCCCTTTTTCTAGCACAT
GCCATAGGAACATCCATCACCCAGAAAGGGATTATTTTCATTTTGTTAATGCTGGTAACACCTTCCATGG
CCATGCGATGCGTGGGAATAGGCAGCAGGGACTTCGTGGAAGGACTGTCAGGAGCAACTTGGGTAGATGT
GGTACTGGAACATGGAAGTTGCGTCACCACCATGGCAAAAGACAAACCAACATTGGACATTGAACTCTTG
AAGACGGAAGTCACAAACCCTGCCGTCCTGCGCAAACTGTGCATTGAAGCTAAAATATCAAACACCACCA
CCGACTCAAGATGTCCAACACAAGGAGAAGCCACATTGGTGGAAGAACAAGACGCGAACTTTGTGTGCCG
ACGAACGTTTGTGGACAGAGGCTGGGGCAATGGCTGTGGGCTCTTCGGAAAAGGAAGCCTGATAACGTGT
GCTAAGTTCAAGTGTGTGACAAAACTGGAAGGAAAGATAGTTCAATATGAAAACTTGAAATATTCAGTAA
TAGTCACCGTCCACACTGGAGACCAGCACCAGGTGGGAAATGAAAGCACAGAACATGGGACAACTGCAAC
TATAACACCTCAAGCTCCTACGTCGGAAATACAGCTGACCGACTACGGAGCTCTTACATTGGATTGCTCA
CCTAGAACAGGACTAGACTTTAATGAAATGGTGTTGTTGACAATGAAAGAAAAATCATGGCTAGTCCACA
AACAATGGTTTCTAGACCTACCACTGCCCTGGACCTCGGGAGCTTCAACATCACAAGAGACTTGGAACAG
ACAAGATTTGCTGGTGACATTTAAGACAGCTCATGCAAAGAAGCAGGAAGTAGTCGTACTAGGATCACAA
GAAGGAGCAATGCACACTGCGTTGACCGGAGCGACAGAAATCCAAACGTCTGGAACGACAACAATTTTTG
CAGGACACCTGAAATGTAGACTAAAGATGGACAAACTGACTCTAAAAGGGATGTCATATGTGATGTGCAC
AGGCTCATTCAAGCTAGAGAAAGAAGTGGCTGAGACCCAGCATGGAACCGTTCTAGTGCAGATTAAATAC
GAAGGAACAGATGCACCATGCAAGATCCCTTTTTCGACCCAAGATGGAAAAGGAGTAACCCAGAATGGGA
GATTGATAACAGCTAACCCCATAGTCACTGACAAAGAAAAACCAGTCAACATTGAGGCAGAACCGCCTTT
TGGTGAGAGTTACATCGTGATAGGAGCAGGTGAAAAAGCTTTGAAACTAAGCTGGTTCAAGAAAGGAAGC
AGCATAGGGAAAATGTTTGAGGCAACCGCCAGAGGAGCACGAAGGATGGCCATACTGGGAGACACCGCAT
GGGACTTTGGTTCTGTAGGAGGAGTGTTCACGTCTGTTGGAAAACTAGTACACCAGATTTTTGGAACTGC
ATATGGAGTTTTGTTCAGCGGTGTTTCCTGGACCATGAAAATAGGAATAGGGGTTCTGCTGACATGGCTA
GGATTAAACTCAAGGAGCACGTCCCTTTCGATGACGTGCATTGCAGTTGGTCTAGTAACACTATACCTAG
GAGTCATGGTTCAGGCGGATTCAGGATGTGTAATTAATTGGAAGGGTAGAGAACTCAAATGTGGAAGTGG
CATTTTTGTCACCAATGAAGTTCACACTTGGACAGAGCAATACAAATTTCAAGCTGACTCCCCAAAGAGA
CTATCAGCAGCCATCGGGAAGGCATGGGAGGAGGGTGTGTGTGGAATTCGATCAGCCACCCGTCTCGAGA
ATGTCATGTGGAGGCAAATATCAAATGAACTGAACCACATCTTACTTGAAAATGACATGAAATTCACAGT
AGTTGTAGGAGATGTTGTTGGGATCTTGGCTCAAGGAAAAAAGATGATTAGGCCACAACCCATGGAACAC
AAATACTCGTGGAAAAGCTGGGGAAAAGCTAAAATCATAGGGGCAGATGTACAGAACACCACCTTCATCA
TCGACGGCCCAAACACCTCAGAATGCCCTGATGATCAAAGAGCATGGAACATTTGGGAAGTTGAGGACTA
TGGATTTGGAATTTTCACGACAAACATATGGCTGAAATTGCGTGACTCCTACACCCAAGTGTGTGACCAC
CGACTAATGTCAGCTGCCATCAAGGACAGCAGGGCAGTTCACGCTGATATGGGGTACTGGATAGAAAGTG
AAAAGAACGAGACCTGGAAGCTGGCAAGAGCCTCTTTCATAGAAGTTAAAACATGTATCTGGCCAAAATC
CCACACCCTATGGAGCAATGGAGTTCTGGAAAGTGAAATGATAATTCCAAAGATCTATGGAGGACCAATA
TCTCAGCACAATTACAGACCAGGATATTTCACACAAACGGCAGGGCCGTGGCACCTAGGCAAGTTGGAAC
TGGATTTTGATTTGTGTGAGGGTACCACAGTTGTTGTGGATGAACATTGTGGAAACCGAGGACCATCTCT
TAGAACCACAACAGTCACAGGAAAGATAATTCATGAATGGTGTTGCAGATCTTGCACGCTACCACCCTTA
CGTTTCAAAGGAGAAGATGGGTGTTGGTACGGTATGGAAATCAGACCAGTCAAGGAAAAGGAAGAGAATC
TAGTCAAATCAATGGTCTCTGCAGGGTCAGGGGAAGTGGACAGCTTTTCACTAGGACTGTTATGCATATC
AATAATGATCGAAGAGGTGATGAGATCCAGATGGAGTAGAAAAATGCTGATGACTGGAACACTGGCTGTG
TTCTTCCTTCTCATAATGGGACAATTGACATGGAATGATCTGATCAGGTTATGCATCATGGTTGGAGCCA
ACGCTTCCGACAGGATGGGGATGGGAACGACGTACCTAGCTTTGATGGCCACTTTTAAAATGAGACCAAT
GTTTGCTGTCGGGCTATTATTCCGCAGACTAACATCCAGAGAAGTTCTTCTTCTAACAATTGGATTGAGT
CTAGTGGCATCTGTGGAGTTACCAAATTCCTTGGAGGAGCTGGGGGATGGACTTGCAATGGGCATTATGA
TTTTAAAATTATTGACTGACTTTCAGTCATATCAGCTGTGGGCTACCTTGCTGTCCTTGACATTTATCAA
AACAACGTTTTCCTTGCACTATGCATGGAAGACAATGGCTATGGTACTGTCAATTGTATCTCTCCTCCCC
TTATGCCTGTCCACGACCTCCCAAAAAACAACATGGCTTCCGGTGCTATTGGGATCTCTTGGATGCAAAC
CACTAACCATGTTTCTTATAGCAGAAAACAAAATCTGGGGAAGGAAAAGTTGGCCCCTCAATGAAGGAAT
CATGGCTGTTGGCATAGTCAGCATCCTACTAAGTTCACTCCTCAAAAATGATGTGCCGCTAGCTGGGCCA
CTAATAGCTGGAGGCATGCTAATAGCATGTTATGTTATATCAGGAAGCTCAGCCGACCTATCACTAGAGA
AAGCGGCTGAGGTCTCCTGGGAAGAAGAAGCAGAACACTCTGGTGCCTCACACAACATATTAGTGGAGGT
CCAAGATGATGGAACCATGAAGATAAAGGATGAAGAGAGAGATGACACGCTAACCATTCTCCTTAAAGCA
ACTCTGTTAGCAGTTTCAGGGGTGTACCCATTATCAATACCAGCGACCCTTTTTGTGTGGTACTTTTGGC
AGAAAAAGAAACAGAGATCTGGAGTGTTATGGGACACACCTAGCCCTCCAGAAGTGGAAAGAGCAGTTCT
TGATGATGGTATCTATAGAATTATGCAGAGAGGACTGTTGGGCAGGTCCCAAGTGGGGGTAGGAGTTTTT
CAAGAAAACGTGTTCCACACAATGTGGCATGTCACCAGGGGAGCTGTACTCATGTATCAAGGGAAGAGAC
TGGAACCGAGTTGGGCCAGTGTCAAAAAAGACCTGATCTCATATGGAGGAGGTTGGAGGCTTCAAGGATC
CTGGAACACGGGAGAAGAAGTGCAGGTGATTGCTGTTGAACCAGGGAAGAACCCCAAAAATGTACAAACA
GCGCCGGGCACCTTCAAGACCCCTGAAGGTGAAGTTGGAGCCATTGCCCTAGATTTCAAACCCGGCACAT
CTGGATCTCCTATCGTGAACAGAGAAGGGAAAATAGTAGGTCTTTATGGAAATGGAGTAGTGACAACAAG
TGGAACCTACGTCAGTGCCATAGCTCAAGCCAAAGCATCACAAGAAGGGCCTCTACCAGAGATTGAAGAC
GAGGTGTTTAGGAAAAGAAACTTAACAATAATGGACCTACATCCAGGATCGGGAAAAACAAGAAGATATC
TTCCAGCCATAGTCCGTGAGGCCATAAAAAGGAAGCTGCGCACACTAATTTTGGCTCCCACAAGGGTTGT
CGCTTCCGAAATGGCAGAGGCGCTCAAGGGGATGCCAATAAGGTACCAAACAACAGCAGTGAAGAGTGAA
CATACAGGAAGAGAGATAGTTGACCTTATGTGTCACGCCACTTTCACCATGCGTCTCCTGTCTCCTGTGA
GAGTTCCCAATTACAACATGATTATCATGGATGAAGCACATTTCACCGATCCATCCAGCATAGCGGCCAG
AGGATACATCTCAACCCGAGTGGGCATGGGAGAAGCAGCTGCGATCTTCATGACAGCCACTCCCCCAGGA
TCAGTGGAGGCCTTTCCACAGAGCAATGCAGTTATCCAAGATGAGGAAAGAGACATTCCTGAGAGATCAT
GGAACTCAGGCTATGAGTGGATCACTGACTTCCCAGGTAAAACAGTTTGGTTTGTTCCAAGCATCAAATC
AGGAAATGACATTGCCAACTGCCTAAGAAAGAATGGGAAACGGGTGATTCAATTGAGCAGGAAAACCTTT
GATACAGAGTACCAAAAAACAAAAAATAACGACTGGGACTACGTCGTCACAACAGACATCTCCGAAATGG
GAGCAAACTTCCGGGCCGACAGGGTGATAGACCCAAGACGGTGTCTGAAACCGGTAATACTAAAAGATGG
TCCAGAGCGTGTTATCTTAGCAGGACCGATGCCAGTGACTGTGGCCAGTGCCGCCCAGAGGAGAGGAAGA
ATTGGAAGGAACCACAATAAGGAAGGTGATCAGTACATCTACATGGGACAGCCTTTAAACAACGATGAAG
ATCACGCCCACTGGACAGAAGCAAAAATGCTCCTTGATAATATAAACACACCAGAAGGGATTATCCCAGC
CCTCTTCGAACCGGAGAGAGAAAAGAGTGCAGCAATAGACGGGGAATACAGACTGCGGGGTGAAGCAAGG
AAAACGTTTGTGGAGCTCATGAGAAGAGGAGATCTACCTGTCTGGCTATCCTACAAAGTTGCCTCAGAAG
GCTTCCAGTACTCCGACAGAAGATGGTGCTTTGACGGGGAAAGGAACAACCAGGTGTTGGAGGAGAACAT
GGACGTGGAGATCTGGACAAAAGAAGGAGAAAGAAAGAAACTACGACCTCGCTGGCTGGATGCCAGAACA
TACTCAGACCCACTGGCCCTGCGCGAGTTCAAAGAGTTTGCAGCAGGAAGAAGAAGCGTCTCAGGTGATT
TAATATTAGAAATAGGGAAACTTCCACAACACTTGACGCAAAGGGCCCAGAATGCCTTGGACAACCTGGT
CATGTTGCACAACTCCGAACAAGGAGGAAGAGCCTATAGACATGCAATGGAAGAACTGCCAGAGACTATA
GAAACGTTGATGCTCCTAGCTTTGATAGCTGTGTTAACTGGTGGAGTGACGCTGTTCTTCCTATCAGGAA
GGGGCCTAGGGAAAACATCTATCGGCCTACTCTGCGTGATGGCTTCAAGCGCACTGCTATGGATGGCCAG
TGTGGAGCCCCATTGGATAGCGGCCTCCATCATACTGGAGTTCTTCCTGATGGTGCTGCTTATTCCAGAG
CCAGACAGACAACGCACTCCGCAAGACAACCAGCTGGCATATGTGGTGATAGGTTTGTTATTCATGATAC
TGACAGTAGCAGCCAATGAGATGGGACTACTGGAAACCACAAAGAAAGACTTAGGGATTGGCCATGTGGC
TGTTGAAAATCACCACCATGCCACAATGCTGGACGTAGACTTACATCCAGCTTCAGCCTGGACCCTCTAT
GCAGTGGCCACAACAATTATCACTCCCATGATGAGGCACACAATCGAAAACACAACGGCAAACATTTCCC
TGACAGCTATTGCAAACCAGGCAGCTATATTGATGGGACTCGACAAAGGATGGCCAATATCGAAGATGGA
CATAGGAGTTCCACTTCTCGCCTTGGGGTGCTATTCCCAAGTGAATCCACTGACGCTGACAGCGGCGGTA
TTGATGCTAGTGGCTCATTACGCCATAATTGGACCTGGACTGCAAGCAAAAGCTACTAGAGAAGCTCAAA
AAAGGACAGCGGCCGGAATAATGAAAAATCCAACCGTTGATGGAATTGTTGCAATAGATTTGGACCCTGT
GGTTTATGATGCAAAATTTGAGAAACAACTAGGCCAAATAATGTTGTTGATACTATGCACATCACAGATC
CTCTTGATGCGGACTACATGGGCCTTGTGCGAATCCATCACACTGGCCACTGGACCTCTGACCACGCTTT
GGGAGGGGTCTCCAGGAAAATTCTGGAACACCACGATAGCGGTTTCCATGGCAAACATTTTCAGAGGAAG
TTATCTAGCAGGAGCAGGTCTGGCCTTCTCATTAATGAAATCTCTAGGAGGAGGTAGGAGAGGCACGGGA
GCCCAAGGGGAAACACTGGGAGAGAAATGGAAAAGACAGCTGAACCAACTGAGCAAGTCAGAATTCAACA
CTTACAAAAGGAGTGGGATAATGGAAGTGGACAGATCCGAAGCCAAAGAGGGACTAAGAAGAGGAGAAAC
AACCAAACATGCAGTGTCGAGAGGAACCGCCAAACTGAGGTGGTTTGTGGAGAGGAACCTTGTGAAACCA
GAAGGGAAAGTCATAGACCTCGGTTGTGGAAGAGGTGGCTGGTCATACTATTGCGCTGGGCTAAAGAAAG
TCACAGAAGTGAAGGGATATACAAAAGGAGGACCTGGACATGAGGAACCAATCCCAATGGCGACCTATGG
ATGGAACCTAGTAAAGCTGCACTCCGGGAAAGACGTATTCTTTATACCACCTGAGAAATGTGACACCCTT
TTGTGTGATATTGGTGAATCCTCTCCAAACCCAACTATAGAGGAAGGAAGAACGTTACGCGTCCTAAAGA
TGGTGGAACCATGGCTCAGAGGAAACCAATTCTGCATAAAGATTCTGAATCCCTACATGCCAAGTGTGGT
GGAAACTCTGGAGCAAATGCAAAGAAAACATGGAGGAATGCTAGTGCGAAATCCACTTTCAAGAAATTCT
ACTCATGAAATGTATTGGGTTTCATGTGGAACAGGAAACATTGTGTCAGCAGTAAACATGACATCTAGAA
TGTTGCTAAATCGATTCACAATGGCTCATAGGAAACCAACATACGAAAGAGACGTGGACCTAGGTGCTGG
AACAAGACATGTGGCAGTGGAACCAGAGGTAGCCAACCTGGATATCATTGGCCAGAGGATAGAGAACATA
AAACATGAACATAAGTCAACATGGCATTATGATGAGGACAATCCATATAAAACATGGGCCTATCATGGAT
CATATGAGGTCAAGCCATCAGGATCAGCCTCATCCATGGTCAATGGCGTGGTGAAACTGCTCACCAAACC
ATGGGATGTCATCCCTATGGTCACACAAATAGCCATGACTGACACTACACCCTTTGGACAACAGAGGGTG
TTTAAAGAGAAAGTTGACACACGCACACCAAAAGCAAAACGAGGCACTGCACAAATCATGGAGGTGACAG
CCAGGTGGTTATGGGGCTTTCTTTCCAGAAACAAAAAACCAAGAATTTGTACAAGAGAGGAGTTCACAAG
AAAAGTTAGGTCAAACGCAGCCATTGGAGCAGTATTCGTTGATGAAAATCAATGGAACTCAGCAAAAGAA
GCAGTGGAAGATGAGCGGTTCTGGGACCTTGTGCACAGAGAGAGGGAGCTTCACAAACAGGGAAAATGCG
CCACGTGTGTTTACAACATGATGGGGAAAAGAGAGAAAAAACTAGGAGAGTTCGGAAAGGCAAAAGGAAG
TCGTGCAATATGGTACATGTGGCTGGGAGCACGCTTTCTAGAGTTCGAAGCTCTTGGTTTCATGAACGAA
GATCACTGGTTCAGCAGAGAGAATTCACTCAGCGGAGTGGAAGGAGAAGGACTCCACAAACTCGGATACA
TACTCAGAGACATATCAAAGATTCCTGGGGGAAATATGTATGCAGATGACACAGCCGGATGGGATACAAG
GATAACAGAGGATGACCTTCAGAATGAGGCCAAAATTACTGACATCATGGAGCCCGAACACGCCCTACTG
GCTACGTCAATCTTCAAGCTGACCTACCAAAATAAGGTGGTAAGGGTACAGAGACCAGCAAAAAATGGAA
CCGTGATGGATGTCATATCCAGACGTGACCAGAGAGGAAGTGGCCAGGTCGGAACTTATGGCTTAAACAC
TTTCACCAACATGGAAGCCCAGCTAATAAGACAAATGGAGTCTGAGGGAATCTTTTCACCCAGCGAGTTG
GAGACCCCAAATTTAGCCGAGAGAGTTCTCGACTGGCTGGAAAAATATGGCGTCGAAAGGCTGAAAAGAA
TGGCAATCAGCGGAGATGACTGCGTGGTGAAACCAATTGATGACAGGTTTGCAACAGCCTTAACAGCTCT
GAATGATATGGGAAAAGTAAGAAAAGATATACCACAATGGGAACCTTCAAAAGGATGGAATGATTGGCAA
CAAGTGCCTTTTTGTTCACACCACTTCCACCAGCTGATTATGAAGGATGGGAGGGAAATAGTGGTGCCAT
GCCGCAACCAAGATGAACTTGTGGGTAGGGCTAGAGTATCACAAGGTGCTGGATGGAGCCTGAGAGAAAC
TGCATGCCTAGGCAAGTCATATGCACAAATGTGGCAACTGATGTACTTCCACAGGAGAGACCTGAGACTA
GCCGCTAATGCTATCTGTTCAGCCGTTCCAGTTGATTGGGTCCCAACCAGCCGCACCACCTGGTCGATCC
ATGCCCATCAGCAATGGATGACAACAGAAGACATGTTGTCAGTGTGGAATAGGGTTTGGATAGAGGAAAA
CCCATGGATGGAGGACAAAACCCATATATCCAGTTGGGGAGATGTTCCATATTTAGGGAAAAGGGAAGAT
CAGTGGTGTGGATCCCTGATAGGCTTAACAGCAAGGGCCACCTGGGCCACCAACATACAAGTGGCCATAA
ACCAAGTGAGAAGACTAATTGGGAATGAAAACTACTTAGATTACATGACATCAATGAAGAGATTCAAGAA
CGAGAGTGATCCCGAAGGGGCACTCTGGTGAGTCAACACATTTACAAAATAAAGGAAAACAAGAAATCAA
ACAAGGCAAGAAGTCAGGCCGGATTAAGCCATAGTACGGTAAGAGCTATGCTGCCTGTGAGCCCCGTCTA
AGGACGTAAAATGAAGTCAGGCCGAAAGCCACGGTTTGAGCAAACCGTGCTGCCTGTAGCTCCATCGTGG
GGATGTAAAAACCTGGGAGGCTGCAACCCATGGAAGCTGTACGCATGGCGTAGTGGACTAGCGGTTAGAG
GAGACCCCTCCCTTACAAATCGCAGCAACAATGGGGGCCCAACGCGAGATGAAGCTGTAATCTCGCTGGA
AGGACTAGAGGTTAGAGGAGACCCCCCCGTAACTAAAACAGCATATTGACGCTGGGAAAGACCAGAGATC
CTGCTGTCTCTACAGCATCATTCCAGGCACAGAACGCCAG

>JF730044.1 Dengue virus 2 isolate DENV-2/KH/BID-V2019/2001, complete genome
CTACGTGGACCGACAAAGACAGATTCTTTGAGGGAGCTAAGCTCAACGTAGTTCTAACAGTTTTTAATTA
GAGAGCAGATCTCTGATGAATAACCAACGGAAAAAGGCGAGAAGTACGCCTTTCAATATGCTGAAACGCG
AGAGAAACCGCGTGTCGACTGTGCAACAGCTGACAAAGAGATTCTCACTTGGAATGCTGCAAGGACGAGG
ACCATTGAAACTGTTCATGGCCCTTGTGGCGTTCCTTCGTTTCCTAACAATCCCACCAACAGCAGGGATA
CTGAAAAGATGGGGAACGATCAAAAAATCAAAAGCTATTAATGTTTTGAGAGGGTTCAGGAAAGAGATTG
GAAGGATGCTGAACATCTTGAACAGGAGACGCAGGACAGCAGGCGTGATTATTATGTTGATTCCAACAGC
GATGGCGTTCCATTTAACCACACGCAATGGAGAACCACACATGATCGTTGGTAGACAAGAGAAAGGGAAA
AGTCTTCTGTTCAAAACAGAGGATGGTGTGAACATGTGTACCCTCATGGCCATAGATCTTGGTGAACTGT
GTGAAGATACAATCACGTACAAGTGCCCCCTCCTCAGGCAGAATGAACCGGAAGACATAGATTGTTGGTG
CAACTCCACGTCCACATGGGTAACTTATGGGACGTGTACCACCACAGGAGAACATAGAAGAGAAAAAAGA
TCAGTGGCACTCGTTCCACATGTGGGTATGGGATTGGAGACACGAACTGAAACATGGATGTCGTCAGAAG
GGGCCTGGAAACACGTTCAGAGAATTGAAACCTGGATCTTGAGACATCCAGGCTTTACCATAATGGCAGC
AATCCTGGCATACACCATAGGAACGACACATTTCCAAAGGGCCCTGATTTTCATCTTACTGACAGCTGTT
GCTCCTTCAATGACAATGCGTTGCATAGGAATATCAAATAGAGACTTTGTAGAAGGGGTTTCAGGAGGAA
GCTGGGTTGACATAGTCTTAGAACATGGAAGTTGTGTGACGACAATGGCAAAAAACAAACCAACATTGGA
TTTTGAACTGATAAAAACAGAAGCCAAAGAACCTGCCACTCTAAGGAAGTACTGTATAGAAGCAAAGCTG
ACCAATACAACAACAGAATCTCGTTGCCCAACACAAGGGGAACCCAGTCTAAATGAAGAGCAGGACAAAA
GGTTCGTCTGCAAACACTCCATGGTAGACAGGGGATGGGGAAATGGATGTGGATTATTTGGAAAGGGAGG
CATTGTGACCTGTGCTATGTTTACATGCAAAAAGAACATGGAAGGAAAAATCGTGCAACCAGAAAATTTG
GAATACACCATTGTGATAACACCTCACTCAGGAGAAGAGCACGCTGTAGGTAATGACACAGGAAAACATG
GTAAGGAAATCAAAATAACACCACAGAGTTCCAGCACAGAAGCAGAACTGACAGGCTATGGCACAGTCAC
GATGGAGTGCTCTCCGAGAACGGGCCTTGACTTCAATGAGATGGTGCTGCTGCAGATGGAAGACAAAGCT
TGGCTGGTGCACAGGCAATGGTTCCTAGACCTGCCGTTACCATGGCTACCCGGAGCGGACACACAAGGAT
CAAATTGGATACAGAAAGAGACACTGGTCACTTTCAAAAATCCCCACGCGAAGAAACAGGATGTCGTTGT
ATTAGGATCTCAAGAAGGGGCCATGCACACGGCACTCACGGGGGCCACAGAAATCCAGATGTCATCAGGA
AACTTACTATTCACAGGACATCTCAAGTGCAGGCTGAGGATGGACAAACTACAGCTCAAAGGAATGTCAT
ACTCTATGTGTACAGGAAAGTTTAAAATTGTGAAGGAAATAGCAGAAACACAACATGGAACAATAGTTAT
CAGAGTACAATATGAAGGAGACGGCTCTCCATGTAAGATCCCTTTTGAAATAATGGATTTGGAAAAAAGA
CATGTTTTAGGTCGCCTGATTACAGTTAACCCGATCGTAACAGAAAAAGATAGCCCAGTCAACATAGAAG
CAGAACCTCCATTTGGAGACAGCTACATCATCATAGGAGTAGAGCCGGGACAATTGAAACTCAACTGGTT
TAAGAAAGGAAGTTCCATCGGCCAAATGTTTGAGACAACAATGAGAGGAGCGAAGAGAATGGCCATTTTA
GGTGACACAGCCTGGGATTTTGGATCCCTGGGAGGAGTGTTTACATCTATGGGAAAGGCTCTCCACCAAG
TTTTCGGAGCAATCTATGGGGCTGCCTTTAGTGGGGTCTCATGGACTATGAAAATCCTCATAGGAGTCAT
CATCACATGGATAGGAATGAATTCACGTAGCACCTCACTATCCGTGTCACTAGTATTGGTGGGAGTCATA
ACACTGTACTTGGGAGCCATGGTGCAGGCTGACAGTGGTTGCGTTGTGAGCTGGAAAAACAAAGAACTGA
AATGTGGCAGCGGGATCTTCATTACAGATAACGTGCACACATGGACAGAACAATACAAGTTCCAACCAGA
ATCCCCTTCAAAACTAGCTTCAGCCATCCAAAAAGCTCATGAAGAAGGCATTTGTGGAATCCGCTCAGTA
ACAAGATTGGAGAATCTGATGTGGAAACAAATAACACCAGAATTGAATCACATTCTATCAGAAAATGAGG
TAAAGTTGACCATTATGACAGGAGACATTAAAGGAATCATGCAGGCAGGAAAACGATCTCTGCGGCCCCA
GCCCACTGAGCTGAAGTATTCATGGAAAACATGGGGAAAGGCGAAAATGCTCTCCACAGAATCTCACAAT
CAGACCTTTCTCATTGATGGCCCTGAAACAGCAGAATGCCCCAACACAAACAGAGCTTGGAACTCGCTGG
AAGTTGAAGACTATGGTTTTGGAGTTTTCACCACCAATATATGGCTAAAATTGAGAGAAAAACAGGATGT
GTTTTGTGACTCAAAACTCATGTCAGCAGCCATAAAAGACAATAGAGCCGTCCATGCCGATATGGGTTAT
TGGATAGAAAGTGCACTCAATGACACATGGAAGATGGAGAAAGCCTCTTTCATTGAAGTTAAAAGCTGCC
ACTGGCCAAAGTCACACACCCTCTGGAGTAATGGAGTATTAGAAAGTGAGATGATAATTCCAAAAAGTTT
TGCTGGGCCAGTGTCACAACACAACTACAGACCAGGCTATTACACGCAGACAGCAGGACCTTGGCATCTA
GGTAAGCTTGAGATGGACTTTGATTTCTGCGAAGGAACTACAGTGGTGGTGACTGAAGACTGCGGAAATA
GAGGACCCTCTTTAAGAACAACCACTGCCTCTGGAAAACTCATAACAGAATGGTGCTGCCGATCCTGCAC
ATTACCACCTCTAAGATACAGAGGTGAGGATGGATGCTGGTATGGGATGGAAATCAGACCATTAAAAGAG
AAAGAAGAGAATTTGGTCAACTCCTTGGTCACAGCCGGACATGGGCAGATTGACAACTTTTCACTAGGAG
TCTTAGGAATGGCACTATTCCTGGAAGAAATGCTCAGGACACGAGTAGGAACGAAACATGCAATACTGCT
AGTTGCAGTTTCTTTTGTGACATTGATTACTGGGAACATGTCTTTTAGAGACCTGGGAAGGGTGATGGTC
ATGGTGGGCGCTACCATGACGGATGACATAGGCATGGGAGTGACTTATCTCGCCCTACTAGCAGCTTTCA
AAGTTAGACCAACTTTTGCAGCTGGACTACTACTGAGAAAGCTGACCTCCAAGGAATTGATGATGGCTAC
CATAGGAATCGCACTCCTTTCTCAAAGCACCATACCAGAGACCATTCTTGAACTAACTGATGCGTTAGCC
TTGGGCATGATGGTCCTTAAAATAGTGAGAAATATGGAAAAATACCAATTGGCGGTGACTATCATGGCCA
TCTCGTGTGTCCCAAATGCAGTGATACTGCAAAATGCATGGAAGGTGAGCTGCACAATATTGGCAGCGGT
GTCCGTTTCTCCACTGCTCTTAACATCCTCACAGCAGAAAGCGGATTGGATACCGCTGGCATTGACGATA
AAAGGTCTCAATCCAACAGCCATTTTTCTAACAACTCTTTCGAGAACCAGCAAGAAAAGGAGCTGGCCGC
TAAATGAGGCTATCATGGCAGTCGGGATGGTGAGTATTTTAGCCAGTTCTCTCTTAAAGAATGACATTCC
CATGACAGGTCCATTAGTGGCTGGAGGGCTCCTTACTGTGTGTTACGTGCTCACTGGACGATCGGCCGAT
TTGGAACTGGAGAGAGCCACCGATGTCAAATGGGAAGATCAGGCAGAAATATCAGGGAGTAGCCCAATCC
TGTCAATAACAATATCAGAAGATGGCAGCATGTCGATAAAAAATGAAGAGGAAGAACAAACACTGACCAT
ACTCATCAGAACGGGATTGCTAGTGATCTCAGGACTCTTTCCAGTGTCAATACCAATTACAGCAGCAGCA
TGGTACCTGTGGGAAGTGAAGAAACAACGGGCTGGAGTATTGTGGGACGTCCCTTCACCCCCACCCGTGG
GAAAGGCCGAACTGGAAGATGGAGCCTATAGAATCAAGCAAAAAGGGATTCTTGGATATTCCCAGATTGG
AGCCGGAGTTTACAAAGAAGGAACATTCCATACAATGTGGCACGTTACACGTGGCGCTGTTCTGATGCAT
AGAGGGAAGAGGATTGAACCATCATGGGCGGACGTCAAGAAAGACCTAATATCATATGGAGGAGGCTGGA
AGCTCGAAGGAGAATGGAAGGAAGGAGAGGAAGTCCAAGTCCTGGCACTGGAACCTGGAAAAAATCCAAG
AGCTGTCCAAACGAAACCTGGACTTTTCAAAACCAACACAGGAACCATAGGCGCCGTATCTCTGGACTTT
TCCCCTGGAACGTCAGGATCTCCAATTGTCGATAGAAAAGGAAAAGTTGTGGGTCTTTATGGCAATGGTG
TTGTCACAAGGAGTGGAGCATACGTGAGTGCTATAGCCCAGACCGAGAAAAGCATTGAAGACAATCCAGA
GATCGAAGATGACATTTTCCGAAAGAAAAGATTGACCATCATGGACCTCCATCCAGGAGCGGGAAAGACA
AAAAGATACCTTCCAGCCATAGTTAGAGAGGCCATAAAACGTGGCTTGAGAACATTAATCCTGGCCCCCA
CTAGAGTCGTGGCAGCTGAAATGGAGGAAGCTCTTAGAGGACTTCCAATAAGATACCAAACCCCAGCCAT
CAGAGCCGAGCACACCGGGCGGGAGATTGTGGACCTAATGTGTCATGCCACATTTACTATGAGGCTGCTA
TCACCAGTCAGAGTGCCAAATTACAACCTGATCATCATGGATGAAGCTCACTTCACAGACCCAGCAAGTA
TAGCAGCTAGAGGATACATTTCAACTCGAGTGGAGATGGGTGAAGCAGCTGGGATTTTCATGACAGCCAC
TCCTCCGGGAAGTAGAGACCCATTTCCTCAGAGCAATGCACCAATCATGGATGAGGAAAGAGAAATCCCT
GAGCGTTCGTGGAACTCTGGACATGAATGGGTCACGGATTTTAAAGGGAAGACTGTTTGGTTTGTTCCAA
GTATAAAAGCGGGAAATGACATAGCAGCCTGCCTCAGGAAAAATGGAAAGAAAGTGATACAACTCAGTAG
GAAGACCTTTGACTCTGAGTATGTTAAGACTAGGACCAATGATTGGGACTTTGTGGTCACAACCGACATT
TCAGAAATGGGTGCCAACTTCAAGGCTGAGAGGGTTATAGACCCCAGACGCTGCATGAAACCAGTTATAC
TAACAGATGGCGAAGAGCGGGTGATCTTGGCAGGACCCATGCCAGTGACCCACTCTAGTGCAGCGCAAAG
AAGAGGGAGAATAGGGAGAAATCCAAAAAATGAAAATGACCAGTACATATACATGGGGGAACCTCTGGAA
AATGATGAAGACTGTGCACATTGGAAAGAAGCTAAAATGCTCCTAGACAACATCAACACACCTGAAGGAA
TCATTCCTAGTATGTTCGAACCAGAGCGTGAAAAGGTGGATGCCATTGATGGTGAATACCGCTTGAGAGG
AGAAGCAAGGAAAACCTTTGTGGATCTAATGAGAAGAGGGGACTTACCAGTCTGGTTGGCCTATAGAGTG
GCAGCTGAAGGCATCAACTACGCAGACAGAAGGTGGTGTTTTGATGGAGTTAAGAACAACCAAATACTGG
AAGAAAACGTGGAAGTGGAAATTTGGACAAAAGAAGGGGAAAGGAAGAAATTAAAACCCAGATGGCTGGA
TGCTAGGATCTATTCTGACCCACTGGCACTAAAAGAATTTAAGGAATTTGCAGCTGGAAGAAAGTCCTTG
ACCCTGAACTTAATCACAGAAATGGGTAGGCTTCCAACCTTCATGACTCAGAAGGCAAGAGATGCACTGG
ATAACCTAGCTGTGCTGCATACGGCTGAGGCAGGTGGAAGGGCGTACAATCATGCTCTCAGTGAACTGCC
GGAGACCCTGGAGACACTGCTTTTACTGACACTCCTGGCTACAGTCACGGGAGGAATCTTCTTATTCTTA
ATGAGCGGAAAAGGTGTAGGGAAGATGACCCTGGGAATGTGCTGCATAATCACGGCCAGCATCCTCCTAT
GGTATGCACAGATACAACCACACTGGATAGCAGCTTCAATAATATTGGAGTTTTTTCTCATAGTTTTGCT
CATTCCAGAACCAGAAAAACAGAGAACACCCCAAGATAACCAACTGACCTATGTTGTCATAGCCATCCTT
ACAGTGGTGGCCGCAACCATGGCGAACGAGATGGGTTTCCTGGAAAAAACCAAGAAAGACCTTGGATTGG
GAAGCATTGCAACCCAGGAACCTGAGAGCAACATCTTGGACATAGATCTACGTCCTGCGTCAGCATGGAC
GCTGTATGCCGTGGCTACAACATTTGTCACACCAATGTTGAGACATAGCATTGAAAATTCCTCAGTGAAT
GTGTCCCTAACAGCCATTGCTAACCAAGCCACAGTGCTAATGGGTCTTGGGAAAGGATGGCCATTGTCAA
AGATGGACATCGGAGTTCCCCTCCTTGCCATTGGATGCTACTCACAAGTCAACCCCGTAACGCTCACAGC
AGCTCTTCTTTTACTGGTAGCACATTATGCCATTATAGGGCCAGGACTTCAAGCGAAAGCAACCAGAGAA
GCTCAGAAAAGAGCAGCAGCAGGCATCATGAAAAACCCAACAGTCGATGGAATAACAGTGATTGACCTAG
ATCCAATACCCTATGATCCAAAATTTGAAAAACAGCTAGGACAAGTAATGCTCCTAATTCTCTGTGTGAC
TCAAGTATTAATGATGAGGACTACATGGGCTCTGTGTGAGGCTTTAACCTTAGCGACCGGGCCCATCTCC
ACATTGTGGGAGGGCAATCCAGGGAGGTTTTGGAACACTACCATTGCAGTGTCAATGGCCAACATCTTCA
GAGGGAGCTACTTGGCTGGAGCTGGACTTCTTTTTTCCATCATGAAGAACACAACAAATACAAGAAGAGG
AACTGGCAACATAGGAGAGACGCTTGGAGAGAAATGGAAAAGCCGATTAAACGCACTGGGAAAAAGTGAA
TTTCAGATCTACAAGAAAAGTGGAATTCAGGAAGTGGATAGAACCTTAGCTAAAGAAGGCATCAAAAGAG
GAGAAACGGACCACCACGCCGTGTCGCGAGGCTCAGCAAAACTGAGATGGTTCGTCGAAAGAAACATGGT
CACACCAGAAGGGAAAGTGGTGGACCTCGGTTGCGGCAGAGGGGGCTGGTCATACTATTGTGGGGGACTA
AAGAATGTAAAAGAAGTCAAAGGCCTGACAAAAGGAGGACCAGGACACGAAGAACCCATCCCCATGTCAA
CATATGGGTGGAATCTAGTACGTCTGCAGAGTGGAGTTGATGTTTTCTTCACTCCGCCAGAAAAGTGTGA
TACATTGTTGTGTGACATAGGGGAGTCGTCACCAAATCCCACGATAGAAGCAGGACGAACACTTAGAGTC
CTCAGCTTGGTGGAAAATTGGCTAAACAATGACACCCAATTTTGCATAAAGGTTCTCAACCCATATATGC
CCTCAGTTATAGAAAAAATGGAAACACTGCAAAGGAAATATGGAGGAGCCCTAGTGAGGAATCCACTCTC
ACGAAACTCCACACATGAGATGTACTGGGTATCCAATGCTACTGGGAACATAGTGTCATCAGTGAACATG
ATTTCAAGGATGCTGATTAACAGATTCACAATGAAACACAAGAAAGCCACCTACGAGCCAGATGTTGACC
TAGGGAGCGGAACCCGCAACATTGGAATTGAAAGTGAGATACCAAATCTAGACATAATAGGAAAGAGAAT
AGAGAAAATAAAGCAAGAACATGAAACATCATGGCACTATGACCAAGACCACCCATACAAAACATGGGCT
TACCATGGCAGCTATGAAACAAAACAGACTGGATCAGCATCATCCATGGTGAACGGAGTGGTCAGACTGC
TGACAAAACCTTGGGACGTTGTCCCTATGGTAACACAGATGGCAATGACAGACACGACTCCATTTGGACA
ACAGCGCGTTTTCAAAGAGAAAGTGGACACGAGAACCCAAGAACCGAAGGAAGGCACAAAGAAACTGATG
AAAATCACGGCAGAGTGGCTTTGGAAAGAACTAGGAAAGAAAAAGACACCCAGGATGTGTACCAGAGAAG
AATTCACAAGAAAAGTGAGAAGCAATGCAGCCTTGGGGGCCATATTCACTGATGAGAACAAATGGAAGTC
GGCACGCGAGGCTGTTGAAGATAGTAGGTTTTGGGAGCTGGTTGACAAGGAAAGAAATCTCCATCTTGAA
GGAAAGTGTGAAACATGTGTGTACAACATGATGGGAAAGAGAGAAAAGAAACTAGGGGAGTTCGGCAAGG
CAAAAGGTAGCAGAGCCATATGGTACATGTGGCTTGGAGCACGCTTCCTGGAGTTTGAAGCCCTGGGATT
CTTGAATGAAGATCACTGGTTCTCCAGAGAGAACTCCCTGAGTGGAGTGGAAGGAGAAGGGCTGCACAAG
CTAGGCTACATTCTAAGAGACGTGGGCAAGAAGGAAGGAGGAGCAATGTACGCCGATGACACAGCAGGAT
GGGACACAAGAATCACACTAGAAGACTTAAAAAATGAAGAAATGGTGACAAACCACATGGAAGGAGAACA
CAAGAAACTAGCCGAGGCCATATTTAAATTAACGTACCAAAACAAGGTGGTGCGTGTGCAAAGACCAACA
CCAAGAGGTACAGTAATGGACATCATATCGAGAAGAGATCAAAGAGGCAGTGGGCAAGTCGGCACCTATG
GCCTTAACACTTTCACCAATATGGAAGCCCAATTAATCAGACAGATGGAGGGAGAAGGAATTTTTAAAAG
CATTCAGCACCTGACAGCCACAGAAGAAATCGCTGTACAGAACTGGTTAGCAAGAGTGGGGCGTGAAAGG
CTATCAAGAATGGCCATCAGTGGAGATGATTGTGTTGTAAAACCTTTAGATGACAGATTTGCAAGTGCTT
TAACAGCTCTAAATGACATGGGAAAAGTCAGAAAAGACATACAACAATGGGAACCTTCAAGAGGATGGAA
TGATTGGACACAAGTGCCTTTCTGTTCACACCACTTTCATGAGTTAATCATGAAAGACGGTCGCGTGCTC
GTAGTTCCATGCAGAAACCAAGATGAACTGATTGGCAGGGCTCGAATTTCCCAGGGAGCTGGGTGGTCTT
TGAAGGAGACGGCCTGCTTGGGGAAGTCTTACGCCCAAATGTGGAGCCTGATGTACTTCCACAGACGTGA
CCTCAGGCTGGCGGCAAATGCTATTTGCTCGGCAGTCCCGTCACATTGGGTTCCAACAAGCCGAACAACC
TGGTCTATACACGCCAAACATGAATGGATGACGACGGAAGACATGCTGACAGTCTGGAACAGGGTGTGGA
TCCAAGAAAATCCATGGATGGAAGACAAAACTCCAGTGGAGTCATGGGAGGAAGTCCCATATCTGGGAAA
AAGAGAAGACCAATGGTGCGGCTCATTGATTGGGCTAACAAGCAGGGCTACCTGGGCAAAGAATATCCAA
ACAGCAATAAATCAAGTCAGATCCCTTATAGGCAATGAGGAATACACAGATTACATGCCATCCATGAAGA
GATTCAGAAGGGAAGAGGAAGAGGCAGGTGTCCTGTGGTAGAAGGTAAAACTAACATGAAACAAGGCTAA
AAGTCAGGTCGGATTAAGCCATAGTACGGAAAAAACTATGCTACCTGTGAGCCCCGTCCGAGGACGTTAA
AAGAAGTCAGGCCATCACAAATGCCACAGCTTGAGCAAACTGTGCAGCCTGTAGCTCCACCTGAGAAGGT
GTAAAAAATCTGGGAGGCCACAAACCATGGAAGCTGTACGCATGG

>GU131924.1 Dengue virus 2 isolate DENV-2/IPC/BID-V3922/2008, complete genome
TTTCTTTGAGGGAGCTAAGCTCACCGTAGTCCTAACAGTTTTTAATTAGAGAGCAGATCTCTGATGAATA
ACCAACGGAAAAAGGCGAAAAACCCGCCTTTCAATATGCTGAAACGCGAGAGAAACCGCGTGTCGACTGT
GCAACAGCTGACAAAGAGATTCTCACTTGGAATGCTGCAGGGACGAGGACCATTAAAACTGTTCATGGCC
CTGGTGGCTTTCCTTCGTTTCCTAACAATCCCACCAACAGCAGGGATATTGAAGAGATGGGGAACAATTA
AAAAATCAAAAGCCATTAATGTTTTGAGAGGGTTCAGGAAAGAGATCGGAAGGATGCTGAACATCTTGAA
TAGGAGACGCAGGTCTGCAGGCATGATCATTATGCTGATTCCAACAGTGATGGCGTTCCATCTAACCACA
CGCAATGGAGAACCACACATGATCGTCGGCATACAGGAGAAAGGGAAAAGTCTTCTGTTCAAAACAGAGG
ATGGTGTGAACATGTGCACCCTCATGGCTATGGACCTTGGTGAATTGTGTGAAGACACAATCACGTACAA
GTGTCCTCTTCTCAGGCAGAATGAGCCAGAAGACATAGACTGTTGGTGCAACTCCACGTCCACGTGGGTA
ACCTATGGGACCTGTACCACTACGGGAGAACATAGAAGAGAAAAAAGATCAGTGGCACTCGTTCCACATG
TGGGAATGGGACTGGAGACGCGAACTGAAACATGGATGTCATCAGAAGGGGCTTGGAAACATGCCCAGAG
AATTGAAACTTGGATCCTGAGACATCCAGGCTTCACCATAATGGCGGCAATCCTGGCATACACCATAGGG
ACGACACATTTCCAGAGAGTCCTGATTTTCATCCTACTGACAGCTGTCGCTCCTTCAATGACAATGCGTT
GCATAGGAATATCAAATAGAGACTTTGTAGAAGGGGTTTCAGGAGGAAGTTGGGTTGACATAGTCTTAGA
ACATGGAAGCTGTGTGACGACGATGGCAAAAAACAAACCAACATTGGATTTCGAACTGATAAAAACGGAA
GCCAAACAGCCTGCCACCCTAAGGAAGTACTGCATAGAAGCAAAACTAACCAACACAACAACAGAATCCC
GTTGCCCAACACAAGGGGAACCCAGCCTAAAAGAAGAGCAGGATAAGAGGTTCGTCTGCAAACACTCCAT
GGTAGACAGAGGATGGGGAAATGGATGTGGATTATTTGGAAAGGGAGGCATTGTGACCTGTGCTATGTTC
ACATGCAAAAAGAACATGGAAGGGAAAATCGTGCAACCAGAAAACTTGGAATACACCATTGTGGTGACAC
CTCACTCAGGGGAAGAGCATGCGGTCGGAAATGACACAGGAAAACACGGCATGGAAATCAAAGTAACACC
ACAGAGCTCCATCACAGAAGCAGAATTGACAGGTTATGGCACCGTCACGATGGAGTGCTCCCCGAGAACA
GGCCTCGACTTCAATGAGATGGTGTTACTGCAGATGGAAAATAAAGCTTGGCTGGTGCATAGGCAATGGT
TTTTAGACCTGCCATTACCATGGCTGCCCGGAGCGGATAAACAAGAGTCAAATTGGATACAGAAAGAAAC
ATTGGTCACTTTCAAAAATCCCCATGCGAAGAAACAGGATGTTGTTGTTTTAGGATCCCAAGAAGGGGCC
ATGCATACAGCACTCACAGGAGCCACAGAAATCCAAATGTCGTCAGGAAACTTGCTCTTCACTGGACATC
TCAAGTGCAGGCTGAGAATGGACAAGCTACAGCTTAAAGGAATGTCATACTCTATGTGCACAGGAAAGTT
TAAAGTTGTGAAGGAAATAGCAGAAACACAACATGGAACGATAGTTATCAGAGTGCAATATGAAGGGGAC
GGCTCTCCATGCAAAATCCCTTTTGAGATAATGGATTTGGAAAAAAGATATGTCTTAGGCCGCCTGATCA
CAGTCAACCCAATTGTAACAGAAAAAGATAGCCCAGTCAACATAGAAGCAGAACCTCCATTCGGAGACAG
CTACATCATCATAGGAGTAGAGCCGGGACAACTGAAGCTCAACTGGTTCAAGAAAGGAAGTTCTATCGGC
CAAATGTTTGAGACAACGATGAGAGGGGCGAAGAGAATGGCCATTTTGGGTGACACAGCCTGGGACTTCG
GATCCCTGGGAGGAGTGTTTACATCTATAGGAAAAGCTCTCCACCAAGTCTTTGGAGCAATCTATGGAGC
TGCCTTCAGTGGGGTTTCATGGACCATGAAAATCCTCATAGGAGTCATTATCACATGGATAGGAATGAAC
TCACGCAGCACCTCACTGTCTGTGTCACTAGTACTGGTGGGAATTGTGACACTGTATTTGGGAGTCATGG
TGCAGGCCGATAGTGGTTGCGTTGTGAGCTGGAAAAACAAAGAACTGAAATGTGGCAGTGGGATTTTCAT
TACAGACAACGTGCACACATGGACAGAACAATACAAGTTCCAACCAGAATCCCCTTCAAAACTAGCTTCA
GCTATCCAGAAAGCTCAAGAAGAGGGAATTTGTGGGATCCGCTCGGTAACAAGATTGGAGAACCTAATGT
GGAAACAAATAACACCAGAATTGAATCACATTCTAGCAGAAAATGAGGTGAAGTTAACTATCATGACAGG
AGACATCAAAGGAATCATGCAGGCAGGAAAACGATCTTTGCGGCCTCAGCCCACTGAGCTAAAGTATTCA
TGGAAAACATGGGGTAAAGCAAAAATGCTCTCCACAGAGTCTTATAACCAAACCTTTCTCATTGATGGCC
CTGAGACGGCAGAGTGCCCCAACACAAATAGAGCTTGGAACTCGTTGGAGGTTGAAGACTACGGCTTTGG
AGTGTTCACCACCAATATATGGCTAAAATTGAAAGAAAAACAGGATGCATTCTGCGACTCAAAACTCATG
TCAGCGGCCATAAAAGACAACAGAGCCGTCCATGCCGACATGGGTTACTGGATAGAAAGTGCACTCAATG
ACACATGGAAGATAGAGAAAGCCTCTTTCATTGAAGTAAAAAACTGCCACTGGCCAAAATCACACACCCT
CTGGAGCAATGGAGTGCTAGAAAGTGAGATGATAATTCCAAAGAATCTCGCTGGACCAGTGTCTCAACAC
AACTATAGACCAGGCTACCATACACAAATAGCAGGACCATGGCACCTAGGTAAGCTTGAGATGGACTTTG
ATTTCTGCGATGGAACCACAGTGATAGTGACTGAGGACTGCGGAAATAGAGGACCCTCTTTGAGAACAAC
TACTGCCTCTGGAAAACTCATAACAGAATGGTGCTGCCGATCTTGTACATTACCACCCCTAAGATACAGA
GGTGAGGATGGGTGCTGGTACGGGATGGAAATCAGACCATTGAAAGAGAAAGAAGAAAATCTGGTTAACT
CCTTGGTCACAGCCGGACATGGACAGGTTGACAATTTTTCACTAGGAGTCTTGGGAATGGCATTATTCCT
GGAGGAAATGCTTAGGACCCGAGTAGGAACGAAACATGCAATACTACTAGTTGCAGTTTCTTTTGTGACA
TTGATCACAGGGAATATGTCCTTCAAAGACCTAGGAAGAGTGGTGGTTATGGTAGGCGCCACCATGGCGG
ATGACATAGGTATGGGCGTGACTTATCTTGCCCTACTAGCAGCCTTCAAAGTTAGACCAACTTTTGCAGC
TGGACTACTCTTGAGAAAGCTGACCTCCAAGGAATTGATGATGACTACCATAGGAATTGTACTCCTCTCC
CAAAGCACTATACCAGAGACCGTTCTTGAATTGACTGATGCGTTAGCCTTAGGCATGATGGTCCTCAAAA
TAGTAAGAAACATGGAAAAGTATCAATTAGCAGTGACTATCATGGCTATCTTGTGCGTCCCAAACGCAGT
GATATTACAAAATGCATGGAAAGTGAGTTGCACAATACTGGCAGTGGTGTCCGTTTCCCCACTACTTTTG
ACATCCTCACAGCAAAAAACGGATTGGATACCATTAGCATTGACAATCAAGGGTCTCAATCCAACAGCCA
TTTTTCTAACAACCCTCTCAAGAACCAACAAGAAAAGAAGCTGGCCACTAAATGAGGCTATCATGGCAGT
CGGAATGGTGAGCATTTTAGCCAGTTCCCTCCTAAAAAATGATATTCCCATGACAGGACCACTAGTGGCT
GGAGGGCTCCTCACTGTGTGCTACGTGCTCACTGGACGATCGGCCGACTTGGAACTGGAGAGAGCAACCG
ATGTCAAATGGGAAGACCAGGCAGAGATATCAGGAAGCAGTCCAATCCTGTCAATAACAATATCAGAAGA
TGGTAGCATGTCGATAAAAAATGAAGAGGAAGAACAAACACTGACCATACTCATTAGAACAGGATTGCTG
GTGATCTCAGGACTTTTTCCTATATCAATACCAATCACAGCAGCAGCATGGTACCTGTGGGAAGTGAAGA
AGCAACGGGCCGGAGTATTGTGGGACGTTCCTTCACCCCCACCCATGGGAAAGGCTGAACTGGAAGATGG
AGCCTACAGAATCAAGCAAAAAGGGATTCTTGGATATTCTCAGATTGGAGCTGGAGTTTACAAAGAAGGA
ACATTCCATACAATGTGGCATGTCACACGTGGCGCTGTTCTAATGCATAAAGGAAAGAGGATTGAACCTT
CATGGGCGGACGTCAAAAAAGATCTAATATCATATGGAGGAGGCTGGAAGTTAGAAGGAGAATGGAAGGA
AGGAGAAGAAGTCCAGGTGCTGGCACTGGAGCCTGGAAAAAATCCAAGAGCCGTCCAAACAAAACCTGGT
CTTTTCAAAACCAACACCGGAACAATAGGTGCCGTATCTCTGGACTTTTCCCCTGGAACGTCAGGATCTC
CAATCATTGACAAAAAAGGAAAAGTTGTGGGTCTTTATGGTAATGGTGTTGTTACAAGGAGTGGAGCATA
TGTGAGTGCTATAGCCCAAACTGAAAAAAGCATTGAAGACAACCCCGAGATCGAAGATGACATTTTCCGA
AAGAGAAGACTGACCATCATGGACCTCCACCCAGGAGCGGGAAAGACGAAAAGATACCTTCCAGCCATAG
TCAGAGAAGCCATAAAACGGGGTTTGAGAACATTAATCTTGGCCCCCACTAGAGTTGTGGCAGCTGAAAT
GGAGGAAGCTCTCAGAGGACTTCCAATAAGATACCAAACCCCAGCCATCAGAGCTGAGCACACTGGGCGG
GAAATTGTGGATCTAATGTGTCATGCCACATTTACCATGAGGCTGCTATCACCAGTTAGAGTGCCAAACT
ACAACTTGATTATCATGGACGAAGCCCATTTCACAGACCCAGCAAGTATAGCAGCTAGAGGATACATCTC
AACCCGAGTGGAGATGGGTGAGGCAGCTGGGATTTTCATGACAGCCACTCCTCCGGGAAGTAGAGATCCA
TTTCCCCAGAGCAATGCACCAATCATAGATGAAGAAAGAGAAATCCCTGAACGTTCATGGAATTCTGGAC
ATGAGTGGGTCACGGATTTTAAAGGGAAGACTGTTTGGTTCGTTCCAAGCATAAAAGCAGGAAATGATAT
AGCAGCTTGCCTGAGGAAAAATGGAAAGAAAGTAATACAACTTAGTAGAAAGACCTTTGATTCTGAGTAT
GTCAAGACTAGAACCAATGATTGGGATTTCGTGGTTACAACTGACATTTCAGAAATGGGTGCCAATTTCA
AAGCTGAGAGGGTTATAGACCCCAGACGCTGCATGAAACCAGTCATACTAACAGATGGTGAGGAGCGGGT
GATTCTGGCAGGACCTATGCCAGTGACCCACTCTAGTGCAGCACAAAGAAGAGGGAGAATAGGAAGAAAT
CCAAAAAATGAAAATGACCAGTACATATACATGGGAGAACCTCTGGAAAATGATGAAGACTGTGCACACT
GGAAAGAAGCCAAAATGCTCCTAGATAACATTAACACACCAGAAGGAATCATTCCTAGTATGTTTGAACC
AGAGCGTGAAAAAGTGGATGCCATTGATGGCGAATACCGTTTGAGAGGAGAAGCAAGGAAAACCTTTGTG
GACTTAATGAGGAGAGGAGACTTACCAGTCTGGTTGGCTTACAAAGTGGCAGCTGAAGGCATCAACTACG
CAGACAGAAGGTGGTGTTTTGATGGAATTAAGAACAACCAAATCCTGGAAGAAAACGTGGAAGTTGAAAT
CTGGACAAAAGAAGGGGAAAGGAAGAAATTGAAACCCAGATGGTTGGATGCTAGGATCTACTCTGACCCA
CTGGCGCTAAAAGAATTCAAAGAATTTGCAGCCGGAAGAAAGTCTCTGACTCTGAACCTAATCACAGAAA
TGGGTAGGCTTCCAACATTCATGACTCAGAAGACAAGAGATGCACTGGACAACCTAGCAGTGCTGCACAC
GGCTGAAGCAGGTGGAAGGGCGTACAATCATGCTCTCAGTGAACTACCGGAGACCCTAGAGACACTGCTT
TTACTGACACTTCTGGCTACAGTCACAGGAGGGATCTTTTTATTCTTGATGAGTGGGAGGGGCATAGGGA
AGATGACCCTAGGAATGTGCTGCATAATCACGGCTAGCATCCTTCTATGGTACGCACAAATACAACCACA
CTGGATAGCAGCTTCAATAATACTGGAGTTTTTTCTCATAGTTTTGCTTATTCCAGAACCAGAAAAACAG
AGAACACCCCAAGACAACCAATTGACCTACGTTGTCATAGCCATCCTCACAGTGGTGGCCGCAACCATGG
CAAACGAGATGGGTTTCTTAGAAAAAACGAAGAAAGATCTTGGATTAGGAAGCATTGCAACCCAGCAACC
TGAGAGCAACATCCTGGACATAGATCTACGTCCCGCATCAGCTTGGACGCTGTATGCCGTGGCTACAACA
TTCGTTACACCAATGCTGAGACATAGCATTGAGAATTCCTCAGTGAATGTATCCTTAACAGCTATAGCCA
ACCAAGCAACAGTGTTAATGGGTCTAGGGAAAGGATGGCCATTGTCAAAGATGGACATCGGAGTTCCCCT
TCTCGCCATTGGATGTTACTCACAAGTCAATCCCATAACTCTCACAGCAGCTCTCCTATTATTGGTAGCG
CATTATGCCATCATAGGGCCAGGACTTCAAGCAAAAGCAACCAGAGAAGCCCAGAAAAGAGCAGCGGCAG
GCATCATGAAAAACCCAACCGTCGATGGAATAACAGTGATTGATCTAGATCCAATACCTTATGATCCAAA
GTTTGAAAAGCAGTTAGGACAAGTAATGCTACTAATCCTCTGCGTGACTCAAGTATTGATGATGAGGACT
ACATGGGCTCTGTGTGAGGCCTTAACCTTGGCTACAGGGCCCATCTCCACACTGTGGGAAGGAAATCCAG
GAAGGTTCTGGAACACTACCATTGCGGTGTCAATGGCTAACATCTTTAGAGGGAGTTACTTGGCTGGAGC
TGGACTTCTCTTTTCAATTAAGAAGAACACAACCAACACAAGAAGGGGAACTGGCAACATAGGAGAAACG
CTTGGAGAGAAATGGAAAAGCCGATTGAACGCACTGGGAAAAAGTGAATTCCAAATCTACAAGAAAAGTG
GAATCCAGGAAGTGGATAGAACCTTAGCGAAAGAAGGCATCAAAAGAGGAGAAACGGACCATCATGCTGT
GTCGCGAGGCTCAGCAAAACTGAGATGGTTCGTTGAGAGAAACATGGTCACACCAGAAGGGAAAGTAGTG
GACCTCGGTTGTGGCAGAGGAGGCTGGTCATACTATTGTGGAGGACTAAAAAACGTAAGAGAAGTGAAAG
GCCTAACAAAAGGAGGACCAGGACACGAAGAACCCATCCCTATGTCAACATATGGGTGGAATCTAGTGCG
TCTTCAGAGTGGAGTTGACGTCTTCTTCATCCCGCCAGAAAAGTGTGACACATTGTTGTGTGACATAGGG
GAGTCATCACCAAATCCCACAGTGGAAGCAGGACGAACACTCAGAGTCCTTAATTTAGTAGAAAATTGGT
TGAACAACAACACTCAATTTTGCATAAAAGTTCTCAACCCATATATGCCCTCAGTTATAGAAAAAATGGA
AGCACTGCAAAGGAAATATGGAGGAGCCTTAGTGAGAAATCCACTCTCACGGAACTCCACACATGAGATG
TACTGGGTATCCAACGCTTCTGGGAACATAGTGTCATCAGTGAACATGATTTCAAGGATGTTGATCAATA
GATTCACAATGAGACACAAGAAAGCTACTTACGAGCCGGATGTTGACCTCGGAAGCGGAACCCGTAACAT
TGGAATTGAAAGTGAAATACCAAACTTAGACATAATTGGGAAAAGAATAGAAAAAATAAAGGAAGAGCAT
GAAACATCATGGCACTACGACCAAGACCACCCATACAAAACGTGGGCATACCACGGTAGCTATGAAACAA
AACAGACTGGATCAGCATCATCCATGGTCAACGGAGTGGTCAGGCTGCTGACAAAACCTTGGGACGTCCT
CCCCACGGTGACACAGATGGCAATGACAGACACGACTCCATTTGGACAACAGCGTGTTTTTAAAGAGAAA
GTGGACACGAGAACCCAAGAACCGAAAGAAGGCACGAAGAAACTAATGAAAATCACAGCAGAGTGGCTGT
GGAAAGAATTAGGGAAGAAAAAGACACCTAGGATGTGCACCAGAGAAGAATTCACAAGAAAGGTGAGAAG
CAATGCAGCCTTGGGGGCCATATTCACTGATGAGAACAAGTGGAAGTCGGCACGTGAGGCTGTTGAAGAT
AGTAGGTTTTGGGAGCTGGTTGACAAGGAAAGGAATCTCCATCTTGAAGGAAAGTGTGAGACATGTGTGT
ACAACATGATGGGAAAAAGAGAAAAGAAGCTAGGGGAATTTGGCAAGGCAAAAGGCAGCAGAGCCATATG
GTACATGTGGCTTGGAGCTCGCTTCCTGGAGTTTGAAGCCCTAGGATTCCTAAATGAAGATCACTGGTTC
TCTAGAGAGAACTCCCTGAGTGGAGTGGAAGGAGAAGGGCTGCACAAGCTAGGTTATATTCTAAGAGACG
TGAGCAAGAAAGAGGGAGGAGCCATGTACGCCGACGACACAGCAGGATGGGACACAAGAATCACACTAGA
AGACCTAAAAAATGAAGAAATAGTAACAAACCACATGGAAGGAGAACATAAGAAATTGGCCGAGGCTATT
TTCAAACTAACGTATCAAAACAAGGTGGTGCGTGTGCAAAGACCAACACCAAGAGGCACAGTAATGGACA
TCATATCGAGAAGAGACCAAAGAGGTAGTGGGCAAGTTGGTACCTATGGACTCAATACTTTCACCAATAT
GGAAGCCCAATTAATCAGACAGATGGAGGGAGAAGGAGTTTTTAAAAACATCCAGCACCTGACAGTCACA
GAAGAAGCTGCCGTGCAAAACTGGTTGGCTAGAGTGGGGCGCGAAAGGTTGTCAAGAATGGCCATCAGTG
GAGATGATTGTGTTGTGAAACCTTTAGATGACAGGTTCGCAAACGCTTTGACAGCTCTGAATGACATGGG
AAAGATTAGAAAAGACATACAACAATGGGAACCTTCAAAAGGATGGAACGATTGGACACAAGTGCCCTTC
TGTTCACACCATTTCCATGAGCTAATCATGAAGGATGGTCGTGTACTTGTTGTTCCATGTAGAAATCAAG
ATGAACTGATTGGCAGAGCCCGAATCTCCCAAGGAGCAGGGTGGTCTTTGCGGGAGACGGCCTGTTTGGG
GAAGTCTTACGCCCAAATGTGGAGCTTAATGTATTTCCACAGGCGTGACCTCAGGCTGGCGGCAAATGCC
ATTTGCTCGGCAGTGCCATCACACTGGGTTCCAACAAGTCGAACAACCTGGTCCATACACGCTAAACATG
AATGGATGACAACGGAAGATATGCTGACAGTCTGGAACAGGGTGTGGATTCGAGAGAACCCATGGATGGA
AGACAAAACCCCAGTGGAATCATGGGAGGAAATCCCATACTTGGGAAAAAGAGAAGACCAATGGTGCGGC
TCATTGATTGGGTTAACAAGCAGGGCCACATGGGCAAAGAACATCCAAGCAGCAATAAATCAGGTTAGAT
CTCTTATAGGCAATGAGGAATACACAGATTACATGCCATCCATGAAAAGATTCAGAAGAGAAGAGGAAGA
AGCAGGAGTTCTGTGGTAAAAAGCAGAACTAACATAAAACAAGGCTAGAAGTCAGGTCGGATTAAGCCAT
AGTACGGAAAAAACTATGCTACCTGTGGAGCCCCGCCCAGGGACGTTAAAAGAAGTCAGGCCATCATAAA
ATGCCATAGCTTGGAGTAAACTATTGCTGCCTGTTGCCTCCACCCTGAGAAGGTGGTTAGAAAAACCGGG
GGAGGCAACAAAACCCATGGAAGGCTTTTCCCCAATGGGCGTAAATTTGACTTAGCCGGTTATGAAGGAA
GCACCCCCCCCCCTTTAAAAAATTTGCGAGGCAAAAAATTGGGGGGGCCCCCTATGG

>GU131923.1 Dengue virus 1 isolate DENV-1/IPC/BID-V3918/2005, complete genome
ACAAGAACAGTTTCGAATCGGAAGCTTGCTTAACGTAGTTCTAACAGTTTTTTATTAGAGAGCAGATCTC
TGATGAACAACCAACGGAAAAAGACGGCTCGACCGTCTTTCAATATGCTGAAACGCGCGAGAAACCGCGT
GTCAACTGTTTCACAGTTGGCGAAGAGATTCTCAAAAGGATTGCTCTCAGGCCAAGGACCCATGAAATTG
GTGATGGCTTTCATAGCATTCCTAAGATTTCTAGCCATACCCCCAACAGCAGGAATTTTGGCTAGATGGG
GTTCATTCAAGAAGAGTGGAGCGATCAAAGTGCTACGGGGTTTCAAGAAAGAAATCTCAAACATGTTGAA
TATAATGAATAGAAGGAAAAGATCTGTGACCATGCTCCTTATGCTGATGCCTACAGCCTTGGCGTTCCAT
TTGACTACACGAGGGGGAGAGCCGCACATGATAGTCAGCAAGCAGGAAAGAGGAAAGTCACTCTTGTTTA
AGACCTCAGCAGGTGTCAACATGTGCACCCTTATAGCGATGGATTTGGGAGAGTTATGTGAGGACACAAT
GACTTACAAATGCCCTCGAATCACTGAAGCTGAACCAGATGACGTTGATTGTTGGTGTAATGCCACAGAC
ACATGGGTGACCTATGGAACATGTTCCCAAACTGGCGAGCACCGACGAGACAAACGTTCCGTCGCACTGG
CCCCACACGTGGGACTTGGTTTGGAAACAAGAACCGAAACGTGGATGTCCTCTGAAGGCGCTTGGAAACA
GATACAAAGAGTGGAGACTTGGGCCCTGAGACACCCAGGATTCACGGTGATAGCCCTTTTTCTAGCACAT
GCCATAGGAACATCCATCACTCAGAAAGGGATTATTTTCATTTTGTTAATGCTGGTAACACCATCCATGG
CCATGCGATGCGTGGGAATAGGCAGCAGGGACTTCGTGGAAGGACTGTCAGGAGCAACCTGGGTAGATGT
GGTACTGGAACATGGAAGTTGCGTCACCACCATGGCAAAAGACAAACCAACATTGGACATTGAACTCTTG
AAGACGGAAGTCACAAACCCTGCCATCCTGCGCAAACTGTGCATTGAAGCTAAAATATCAAACACCACCA
CCGACTCAAGATGTCCAACACAAGGAGAAGCCACACTGGTGGAAGAACAAGATGCGAACTTTGTGTGTCG
ACGAACGGTTGTGGACAGAGGCTGGGGCAATGGCTGTGGGCTCTTTGGAAAAGGAAGCCTAATAACGTGT
GCTAAGTTCAAGTGTGTGACAAAACTGGAAGGAAAGATAGTTCAATATGAAAACTTGAAATATTCAGTAA
TAGTCACCGTTCACACCGGAGACCAGCACCAGGTGGGAAATGAAAGCACAGAACATGGGACAACTGCAAC
TATAACACCTCAAGCTCCTACGACGGAAATACAGCTGACCGACTACGGAGCTCTTACATTGGATTGTTCA
CCTAGAACAGGACTAGACTTTAATGAAATGGTGTTGTTGACAATGAAAGAAAAATCATGGCTAGTCCACA
AACAATGGTTTCTAGACCTACCACTGCCTTGGACCTCGGGAGCCTCAACATCACAAGAGACTTGGAACAG
ACAAGACTTGCTGGTGACATTTAAGACAGCTCATGCAAAGAAGCAGGAAGTTGTCGTACTAGGATCACAA
GAAGGAGCAATGCACACTGCGTTGACCGGAGCAACAGAAATCCAAACGTCTGGAACGACAACAATTTTTG
CAGGACACTTGAAATGCAGACTAAAGATGGACAAACTGACTCTAAAAGGGATGTCATATGTGATGTGCAC
AGGCTCATTCAAGCTAGAGAAAGAAGTGGCTGAGACCCAGCATGGAACCGTTCTAGTGCAGATTAAATAT
GAAGGAACAGATGCACCATGCAAGATCCCTTTTTCGACCCAAGATGAAAAAGGAATAACCCAGAATGGGA
GATTGATAACAGCTAACCCCATAGTTACTGACAAAGAAAAACCAGTCAACATTGAGGCAGAACCGCCTTT
TGGTGAGAGTTACATCGTAATAGGAGCAGGTGAAAAAGCTTTGAAACTAAGCTGGTTTAAGAAAGGAAGC
AGCATAGGGAAAATGTTTGAGGCAACTGCCAGAGGAGCACGAAGGATGGCCATACTGGGAGACACCGCAT
GGGACTTTGGTTCTATAGGAGGAGTGTTCACGTCTGTTGGAAAATTAGTACACCAGATTTTTGGAACTGC
ATATGGAGTTTTGTTCAGCGGTGTTTCCTGGACCATGAAAATAGGAATAGGGGTTCTGCTGACATGGCTA
GGATTAAACTCAAGGAGCACGTCCCTTTCGATGACGTGCATTGCAGTTGGCCTAGTAACACTATACCTAG
GAGTCATGGTTCAGGCGGATTCAGGATGTGTAATTAATTGGAAAGGTAGAGAACTCAAATGTGGAAGTGG
CATTTTTGTCACCAATGAAGTTCACACTTGGACAGAGCAATACAAATTTCAAGCTGACTCCCCAAAGAGA
CTATCAGCAGCCATCGGGAAGGCATGGGAGGAGGGTGTGTGTGGAATTCGATCAGCAACTCGTCTCGAGA
ACATCATGTGGAAGCAAATATCAAATGAACTGAATCACATCTTACTTGAAAATGATATGAAATTCACAGT
GGTTGTAGGAGATGTTGCTGGGATCTTGGCTCAAGGAAAGAAAATGATTAGGCCACAACCCATGGAATAC
AAATACTCGTGGAAAAGCTGGGGAAAGGCTAAAATCATAGGGGCAGATGTACAGAACACCACCTTTATCA
TCGACGGCCCAAACACCCCAGAATGCCCTGATGACCAAAGAGCATGGAACATTTGGGAAGTTGAGGACTA
TGGATTTGGAATTTTCACGACAAACATATGGCTGAAATTGCGTGATTCCTACACCCAAGTGTGTGACCAC
CGGCTAATGTCAGCTGCCATCAAGGACAGCAAGGCAGTTCACGCTGACATGGGGTATTGGATAGAAAGTG
AAAAGAACGAGACCTGGAAGCTGGCAAGAGCCTCTTTCATAGAAGTTAAAACATGTATCTGGCCAAAATC
CCACACTCTATGGAGCAATGGAGTTCTGGAAAGTGAAATGATAATTCCAAAGATCTATGGAGGACCAATA
TCTCAGCACAACTACAGACCAGGATATTTCACACAAACAGCAGGACCGTGGCACCTAGGCAAGTTGGAAC
TGGATTTTGATTTGTGTGAGGGTACCACAGTTGTTGTGGATGAACATTGTGGAAATCGAGGACCATCTCT
TAGGACCACAACAGTCACAGGAAAGATAATTCATGAATGGTGTTGCAGATCTTGCACGCTACCACCCTTA
CGTTTCAGAGGAGAAGATGGGTGCTGGTACGGTATGGAAATCAGACCAGTCAAGGAAAAGGAAGAAAATC
TAGTCAAATCAATGGTCTCTGCAGGGTCAGGGGAAGTGGACAGCTTTTCACTAGGACTGCTATGCATATC
AATAATGATCGAAGAGGTGATGAGATCCAGATGGAGTAGAAAAATGCTGATGACTGGAACACTGGCTGTG
TTCCTCCTTCTCATAATGGGACAATTGACATGGAATGATCTGATCAGATTATGCATCATGGTTGGAGCCA
ACGCTTCCGACAGGATGGGGATGGGAACGACGTACCTAGCTCTGATGGCCACTTTTAAAATGAGACCGAT
GTTTGCTGTAGGGCTATTATTTCGCAGACTAACATCCAGAGAAGTTCTTCTTCTAACAATTGGATTGAGT
CTAGTGGCATCTGTGGAGTTACCAAATTCCTTGGAGGAGCTGGGGGATGGACTTGCAATGGGCATTATGA
TTTTAAAATTATTGACTGACTTTCAATCACATCAGCTGTGGGCTACCTTGCTGTCTTTGACATTTATCAA
AACAACGTTTTCCTTGCACTATGCATGGAAGACAATGGCTATGGTACTGTCAATTGTATCTCTCTTCCCC
TTATGCCTGTCCACGACCTCCCAAAAAACAACATGGCTTCCGGTGCTATTGGGATCCCTTGGATGCAAAC
CACTAACCATGTTCCTCATAGCAGAAAACAAAATCTGGGGAAAGAGAAGTTGGCCCCTCAATGAAGGAAT
CATGGCTGTTGGAATAGTCAGCATCCTACTAAGTTCACTTCTCAAAAATGATGTGCCGCTAGCTGGGCCA
CTAATAGCTGGAGGCATGCTAATAGCATGTTATGTTATATCTGGAAGCTCAGCCGACCTATCACTAGAGA
AAGCGGCTGAGGTCTCCTGGGAAGAAGAAGCAGAACACTCTGGTGCCTCACACAACATATTAGTGGAGGT
CCAAGATGATGGAACCATGAAGATAAAGGATGAAGAGAGAGATGACACGCTAACCATTCTCCTTAAAGCA
ACTCTGCTAGCAGTTTCAGGGGTGTACCCATTATCAATACCAGCGACCCTTTTCGTGTGGTACTTTTGGC
AGAAAAAGAAACAGAGATCTGGAGTGTTATGGGACACACCCAGCCCTCCAGAAGTGGAAAGAGCAGTTCT
TGATGATGGTATCTATAGAATTATGCAAAGAGGACTGTTGGGCAGGTCCCAAGTAGGGGTAGGAGTTTTC
CAAGAAAACGTGTTCCACACAATGTGGCATGTTACCAGGGGAGCTGTACTCATGTATCAAGGGAAGAGAC
TGGAACCGAGCTGGGCCAGTGTCAAAAAAGACCTGATCTCATATGGAGGAGGTTGGAGGCTTCAAGGATC
CTGGAACACAGGAGAAGAAGTGCAGGTGATTGCTGTTGAACCAGGGAAAAACCCCAAAAATGTACAAACA
GCGCCGGGCACCTTTAAGACCCCTGAAGGTGAAGTTGGAGCCATTGCCCTAGATTTTAAACCCGGCACAT
CTGGATCTCCCATCGTGAACAGAGAAGGAAAAATAGTAGGTCTTTATGGAAATGGAGTAGTGACAACAAG
TGGAACCTACGTCAGTGCCATAGCTCAAGCCAAAGCATCACAAGAAGGGCCCCTACCAGAGATTGAAGAC
GAGGTGTTTAGGAAAAGAAACTTAACAATAATGGACCTACATCCAGGATCGGGGAAAACAAGAAGATACC
TACCAGCCATAGTCCGTGAGGCCATAAAAAGGAAGCTGCGTACACTAATTCTGGCTCCCACAAGGGTTGT
CGCTTCCGAAATGGCAGAGGCGCTCAAGGGAATGCCAATAAGGTACCAAACAACAGCAGTGAAGAGTGAA
CACACAGGAAAAGAGATAGTTGACCTCATGTGTCACGCCACTTTCACCATGCGCCTCCTGTCTCCCGTGA
GAGTTCCTAATTACAACATGATTATCATGGATGAAGCACATTTCACCGATCCATCCAGTATAGCGGCCAG
AGGGTACATTTCAACCCGAGTGGGCATGGGTGAAGCAGCTGCAATCTTCATGACAGCCACTCCCCCAGGA
TCAGTGGAGGCCTTTCCACAGAGCAACGCAGTAATCCAAGATGAGGAAAGAGACATTCCTGAGAGATCAT
GGAACTCAGGCTATGAGTGGATCACTGACTTCCCAGGTAAAACAGTTTGGTTTGTTCCAAGCATTAAATC
AGGAAATGACATAGCCAACTGCTTAAGAAAGAATGGGAAACGGGTGATTCAATTGAGCAGGAAAACCTTT
GATACAGAGTACCAAAAAACAAAAAACAACGACTGGGACTACGTCGTCACAACAGACATCTCCGAAATGG
GAGCAAATTTCCGAGCCGACAGGGTGATAGACCCAAGACGGTGTCTGAAACCGGTAATACTAAAAGATGG
TCCAGAGCGTGTCATTTTAGCAGGACCAATGCCAGTGACTGTGGCCAGTGCCGCCCAGAGGAGAGGAAGA
ATTGGAAGGAACCACAATAAGGAAGGTGATCAGTACATCTACATGGGACAGCCTTTAAACAACGATGAAG
ATCACGCTCACTGGACAGAAGCAAAAATGCTCCTTGATAATATAAACACACCAGAAGGGATTATCCCAGC
CCTCTTCGAGCCGGAGAGAGAAAAGAGTGCAGCAATAGACGGGGAATACAGACTGCGGGGTGAAGCAAGG
AAAACGTTTGTGGAGCTCATGAGAAGAGGAGATCTACCTGTCTGGCTATCCTACAAAGTTGCCTCAGAAG
GCTTCCAGTACTCTGACAGAAGATGGTGCTTTGACGGGGAAAGGAACAACCAGGTGTTGGAGGAGAACAT
GGACGTGGAGATCTGGACAAAAGAGGGAGAAAGAAAGAAACTACGACCCCGCTGGCTGGATGCCAGAACA
TACTCAGACCCACTAGCCCTGCGCGAGTTTAAAGAGTTTGCAGCAGGGAGAAGAAGCGTCTCAGGTGATC
TAATATTAGAAATAGGGAAACTTCCACAACACTTGACGCAAAGGGCCCAGAATGCCTTGGACAACCTGGT
TATGTTGCACAACTCCGAACAAGGAGGAAGAGCCTACAGACATGCAATGGAAGAACTGCCAGACACCATA
GAAACGTTGATGCTCCTAGCTTTGATAGCTGTGTTAACTGGTGGAGTGACACTGTTCTTCCTATCAGGAA
GGGGCCTAGGGAAAACATCTATTGGCCTACTCTGCGTAATGGCTTCAAGCGTACTGCTATGGATGGCCAG
TGTGGAGCCCCATTGGATAGCGGCCTCCATCATACTAGAGTTCTTCCTGATGGTGCTGCTTATTCCAGAG
CCAGACAGACAACGCACTCCGCAGGACAACCAGCTGGCATATGTGGTGATAGGTTTGTTATTCATGATAC
TGACAGTAGCAGCCAATGAGATGGGACTGCTGGAAACCACAAAGAAAGACTTAGGGATTGGCCATGAGGC
TGTTGGAAATCACCACCATGCCGCAATGCTGGACGTAGACTTACATCCAGCTTCAGCCTGGACCCTCTAT
GCAGTGGCCACAACAATTATCACTCCCATGATGAGGCACACAATCGAAAACACAACGGCAAACATTTCCC
TGACAGCCATTGCAAACCAGGCAGCTATATTGATGGGACTTGACAAAGGATGGCCAATATCGAAGATGGA
CATAGGAGTTCCACTTCTCGCCTTGGGGTGCTATTCCCAGGTGAATCCACTGACGCTGACAGCGGCGGTA
TTGATGCTAGTGGCTCATTACGCCATAATTGGACCTGGACTGCAAGCAAAAGCTACTAGAGAAGCTCAAA
AAAGGACAGCGGCCGGAATAATGAAAAATCCAACCGTTGATGGGATTGTTGCAATAGATTTGGACCCTGT
GGTTTATGATGCAAAATTTGAGAAACAACTAGGCCAAATAATGTTGTTGATACTATGCACATCACAGATC
CTCTTGATGCGGACTACATGGGCCTTGTGCGAATCCATCACACTGGCCACTGGACCTCTGACCACGCTTT
GGGAGGGATCTCCAGGAAAATTTTGGAACACCACGATAGCGGTTTCCATGGCAAACATTTTTAGAGGAAG
TTATCTAGCAGGAGCAGGTCTGGCCTTCTCATTAATGAAATCTCTAGGAGGAGGTAGGAGAGGCACGGGA
GCCCAAGGGGAAACACTGGGAGAGAAATGGAAAAGACAGCTGAACCAACTGAGCAAGTCAGAATTTAACA
CCTATAAAAGGAGTGGGATTATGGAAGTGGACAGATCCGAAGCCAAAGAGGGATTGAAAAGAGGAGAAAC
AACCAAACATGCAGTGTCGAGAGGAACCGCTAAACTGAGGTGGTTTGTGGAGAGGAACCTTGTGAAACCA
GAAGGGAAAGTCATAGACCTCGGTTGTGGAAGAGGTGGCTGGTCATACTATTGCGCTGGGCTGAAGAAAG
TCACAGAAGTGAAGGGATATACAAAAGGGGGACCTGGACATGAGGAACCAATCCCAATGGCGACCTATGG
ATGGAACCTAGTAAAGCTGCACTCTGGGAAAGACGTATTCTTTATACCACCTGAGAAATGTGACACCCTT
TTGTGTGATATTGGTGAGTCCTCTCCAAACCCAACTATAGAGGAAGGAAGAACACTACGCGTCCTAAAGA
TGGTGGAACCATGGCTCAGAGGAAACCAATTTTGCATAAAAATTCTGAATCCCTACATGCCAAGTGTGGT
GGAAACTCTGGAGCAAATGCAAAGAAAACATGGAGGAATGCTAGTGCGAAATCCACTTTCAAGAAATTCT
ACTCATGAAATGTACTGGGTTTCATGTGGAACAGGAAACATTGTGTCAGCAGTAAACATGACATCTAGAA
TGTTGCTAAATCGATTCACAATGGCTCACAGGAAACCAACATATGAAAGAGACGTGGACCTAGGCGCCGG
AACGAGACATGTGGCAGTGGAACCAGAGGTAGCTAACCTAGATATCATTGGCCAGAGGATAGAGAACATA
AAACATGAACATAAGTCAACATGGCATTATGATGAGGACAATCCATATAAAACATGGGCCTATCATGGAT
CATATGAGGTCAAGCCATCAGGATCAGCCTCATCCATGGTCAATGGCGTGGTGAAACTGCTCACCAAGCC
ATGGGATGTCATCCCCATGGTTACACAAATAGCCATGACTGACACTACACCCTTTGGACAACAGAGGGTG
TTTAAAGAGAAAGTTGACACACGCACACCAAAAGCAAAACGAGGCACAGCACAAATCATGGAGGTGACAG
CCAAGTGGTTATGGGGTTTTCTTTCTAGAAACAAGAAACCAAGAATTTGCACAAGAGAGGAGTTCACAAG
AAAAGTTAGGTCAAACGCAGCCATTGGAGCAGTGTTCGTTGATGAAAATCAATGGAACTCAGCAAAAGAA
GCAGTGGAAGATGAGCGGTTCTGGGACCTTGTGCATAGAGAGAGGGAGCTTCACAAACAGGGAAAATGTG
CCACGTGTGTTTACAACATGATGGGGAAGAGAGAGAAAAAACTAGGAGAGTTCGGAAAGGCAAAAGGAAG
TCGTGCAATATGGTACATGTGGCTGGGAGCACGCTTTCTAGAGTTCGAAGCTCTTGGTTTCATGAACGAA
GATCACTGGTTCAGCAGAGAGAATTCACTCAGCGGAGTGGAAGGAGAAGGACTCCACAAACTTGGATATA
TACTCAGAGACATATCAAAGATTCCAGGGGGAAACATGTATGCAGATGACACAGCCGGATGGGATACAAG
GATAACAGAGGATGACCTTCAGAATGAGGCCAGAATTACTGACATCATGGAACCCGAACATGCCCTACTG
GCTAAGTCAATCTTCAAGCTGACCTACCAAAATAAGGTGGTAAGGGTACAGAGACCAGCAAAAAATGGAA
CCGTGATGGATGTCATATCCAGACGTGACCAGAGAGGAAGTGGCCAGGTCGGAACTTATGGCTTAAACAC
TTTCACCAACATGGAAGCCCAGCTGATAAGACAAATGGAGTCTGAGGGAATCTTTTCACCCAGCGAATTA
GAGACCCCAAATTTAGCCGAGAGAGTTCTCGACTGGCTGGAAAAATATGGCGTCGAAAGGCTGAAAAGAA
TGGCAATCAGCGGAGATGACTGCGTGGTGAAACCAATTGATGATAGGTTTGCAACAGCCTTAACAGCTCT
GAATGATATGGGAAAAGTAAGAAAAGATATACCACAATGGGAACCTTCAAAAGGATGGAATGATTGGCAA
CAAGTGCCTTTTTGTTCACACCACTTCCACCAGCTGATTATGAAGGATGGGAGGGAAATAGTGGTGCCAT
GCCGCAACCAAGATGAACTTGTGGGTAGGGCTAGAGTATCACAAGGTGCTGGATGGAGCCTGAGAGAAAC
TGCATGCCTAGGCAAGTCATATGCACAAATGTGGCAGCTGATGTACTTCCACAGGAGAGACCTGAGACTA
GCCGCTAATGCTATCTGTTCAGCCGTTCCAGTTGATTGGATCCCAACCAGCCGCACCACCTGGTCGATCC
ATGCCCATCACCAATGGATGACAACAGAAGACATGCTGTCAGTGTGGAATAGGGTTTGGATAGAGGAAAA
CCCATGGATGGAGGACAAAACCCATATATCCAGTTGGGGAGATGTTCCATATTTAGGAAAAAGGGAAGAT
CAATGGTGTGGATCCCTGATAGGCTTAACAGCAAGGGCCACCTGGGCCACCAACATACAAGTGGCCATAA
ACCAAGTGAGAAGACTAATTGGGAATGAGAATTATCTAGATTACATGACATCAATGAAGAGATTCAAGAA
CGAGAGTGATCCCGAAGGGGCACTCTGGTGAGTCAACACATTTACAAAATAAAGGAAAATAAGAAATCAA
ACAAGGCAAGAAGTCAGGCCGGATTAAGCCATAGTACGGTAAGAGCTATGCTGCCTGTGAGCCCCGTCTA
AGGACGTAAAATGAAGTCAGGCCGAAAGCCACGGCTTGAGCAAACCGTGCTGCCTGTAGCTCCATCGTGG
GGATGTAAAAACCTGGGAGGCTGCAACCCATGGAAGCTGTACGCATGGGGTAGCAGACTAGGGGTTAGAG
GAGACCCCTCCCGGAACATAGCGCAGCAGCGGGGCCCAACACCAGGGGAAGCTGGACCCTGGTGGTAAGG
ACTAGAGGGTTAGAGAGACCCCCCGGATAACAATAAACAGGCATATTGACGGCTGGGAGAGACCAGAGAT
CCTGCTGTCTCTACAGCATCATTCCAGGCACAGAACGCCAGAAAATGGAATG

>GU131922.1 Dengue virus 1 isolate DENV-1/IPC/BID-V3917/2008, complete genome
ACAAGAACAGTTTCGAATCGGAAGCTTGCTTAACGTAGTTCTAACAGTTTTTTATTAGAGAGCAGATCTC
TGATGAACAACCAACGAAAAAAGACGGCTCGACCGTCTTTCAATATGCTGAAACGCGCGAGAAACCGCGT
GTCAACTGTTTCACAGTTGGCGAAGAGATTCTCAAAAGGATTGCTCTCAGGCCAAGGACCCATGAAATTG
GTGATGGCTTTCATAGCATTCCTAAGATTTCTAGCCATACCCCCAACAGCAGGAATTTTGGCTAGATGGG
GTTCATTCAAGAAGAGTGGAGCGATCAAAGTGCTACGGGGTTTCAAGAAAGAAATCTCAAACATGTTGAA
TATAATGAATAGAAGGAAAAGATCTGTGATCATGCTCCTTATGCTGATGCCTACAGCCTTGGCGTTCCAT
TTGACTACACGAGGGGGAGAGCCGCACATGATAGTCAGCAAGCAGGAAAGAGGAAAATCACTCTTGTTTA
AGACCTCAGCAGGTGTCAACATGTGCACCCTTATAGCGATGGATTTGGGAGAGTTATGTGAGGACACAAT
GACTTACAAATGCCCTCGAATCACTGAAGCTGAACCAGATGACGTTGATTGTTGGTGTAATGCCACAGAC
ACATGGGTGACCTATGGAACATGTTCCCAAACTGGCGAGCACCGACGAGACAAACGTTCCGTCGCACTGG
CCCCACACGTGGGACTTGGTTTGGAAACAAGAACCGAAACGTGGATGTCCTCTGAAGGCGCTTGGAAACA
GATACAAAGAGTGGAGACTTGGGCCCTGAGACACCCAGGATTCACGGTGATAGCCCTTTTTCTAGCACAT
GCCATAGGAACATCCATCACTCAGAAAGGGATTATTTTCATTTTGTTAATGCTGGTAACACCATCCATGG
CCATGCGATGCGTGGGAATAGGCAGCAGGGACTTCGTGGAAGGACTGTCAGGAGCAACCTGGGTAGATGT
GGTACTGGAACATGGAAGTTGCGTCACCACCATGGCAAAAGACAAACCAACATTGGACATTGAACTCTTG
AAGACGGAAGTCACAAACCCTGCCATCCTGCGCAAACTGTGCATTGAAGCTAAAATATCAAACACCACCA
CCGACTCAAGATGTCCAACACAAGGAGAAGCCACACTGGTGGAAGAACAAGACGCGAACTTTGTGTGTCG
ACGAACGTTTGTGGACAGAGGCTGGGGCAATGGCTGTGGGCTCTTCGGAAAAGGAAGCCTAATAACGTGT
GCTAAGTTCAAGTGTGTGACAAAACTGGAAGGAAAGATAGTTCAATATGAAAACTTGAAATATTCAGTAA
TAGTCACCGTTCACACCGGAGACCAGCACCAGGTGGGAAATGAAAGCACAGAACATGGGACAACTGCAAC
TATAACACCTCAAGCTCCTACGACGGAAATACAGCTGACTGACTACGGAGCTCTTACATTGGATTGTTCA
CCTAGAACAGGACTAGACTTTAATGAAATGGTGTTGTTGACAATGAAAGAAAAGTCATGGCTAGTCCACA
AACAATGGTTTCTAGACCTACCACTGCCTTGGACCTCGGGAGCTTCAACATCACAAGAGACTTGGAACAG
ACAAGATTTGCTGGTGACATTTAAGACAGCCCATGCAAAGAAGCAGGAAGTAGTCGTACTAGGATCACAA
GAAGGAGCAATGCACACTGCGTTGACCGGAGCAACAGAAATCCAAACGTCTGGAACGACAACAATTTTTG
CAGGACACTTGAAATGCAGACTAAAGATGGACAAACTGACTCTAAAAGGGATGTCATATGTGATGTGCAC
AGGCTCATTCAAGCTAGAGAAAGAAGTGGCTGAGACCCAGCATGGAACCGTTCTAGTGCAGATTAAATAT
GAAGGAACAGATGCACCATGCAAGATCCCTTTTTCGACCCAAGATGAAAAAGGAGTAACCCAGAATGGGA
GATTGATAACAGCTAACCCTATAGTTACTGACAAAGAAAAACCAGTCAACATTGAGGCAGAACCGCCTTT
TGGTGAGAGTTACATCGTAATAGGAGCAGGTGAAAAAGCTTTGAAACTAAGCTGGTTTAAGAAAGGAAGC
AGCATAGGGAAAATGTTTGAGGCAACTGCCAGAGGAGCACGAAGGATGGCCATACTGGGAGACACCGCAT
GGGACTTTGGTTCTATAGGAGGAGTGTTCACGTCTGTTGGAAAATTAGTACACCAGATTTTTGGAACTGC
ATATGGAGTTTTGTTCAGCGGTGTTTCCTGGACCATGAAAATAGGAATAGGGGTTCTGCTGACATGGCTA
GGATTAAACTCAAGGAGCACGTCCCTTTCGATGACGTGCATTGCAGTTGGCCTAGTAACACTATACCTAG
GAGTCATGGTTCAGGCGGATTCAGGATGTGTAATTAATTGGAAAGGTAGAGAACTCAAATGTGGAAGTGG
CATTTTTGTCACCAATGAAGTTCACACTTGGACAGAGCAATACAAATTTCAAGCTGACTCCCCAAAGAGA
CTATCAGCAGCCATCGGGAAGGCATGGGAGGAGGGTGTGTGTGGAATTCGATCAGCAACTCGTCTCGAGA
ACATCATGTGGAAGCAAATATCAAATGAACTGAATCACATCTTACTTGAAAATGATATGAAATTCACAGT
GGTTGTAGGAGATGTTGCTGGGATCTTGGCTCAAGGAAAGAAAATGATTAGGCCACAACCCATGGAATAC
AAATACTCGTGGAAAAGCTGGGGAAAGGCTAAAATCATAGGGGCAGATGTACAGAACACCACCTTTATCA
TCGACGGCCCAAACACCCCAGAATGCCCTGATGACCAAAGAGCATGGAACATTTGGGAAGTTGAGGACTA
TGGATTTGGAATTTTCACGACAAACATATGGCTGAAATTGCGTGATTCCTATACCCAAGTGTGTGACCAC
CGGCTAATGTCAGCTGCCATCAAGGACAGCAAGGCAGTTCACGCTGACATGGGGTACTGGATAGAAAGTG
AAAAGAACGAGACCTGGAAGCTGGCAAGAGCTTCTTTCATAGAAGTTAAAACATGTATCTGGCCAAAATC
CCACACTCTATGGAGCAATGGAGTTCTGGAAAGTGAAATGATAATTCCAAAGATCTATGGAGGACCAATA
TCTCAGCACAACTACAGACCAGGATATTTCACACAAACAGCAGGGCCGTGGCACCTAGGCAAGTTGGAAC
TGGATTTTGATTTGTGTGAGGGTACCACAGTTGTTGTGGATGAACATTGTGGAAATCGAGGACCATCTCT
TAGGACCACAACAGTCACAGGAAAGATAATTCATGAATGGTGTTGCAGATCTTGCACGCTACCACCCTTA
CGTTTCAGAGGAGAAGATGGGTGCTGGTACGGTATGGAAATCAGACCAGTCAAGGAAAAGGAAGAAAATC
TAGTCAAATCAATGGTCTCTGCAGGGTCAGGGGAAGTGGACAGCTTTTCACTAGGACTGCTATGCATATC
AATAATGATCGAAGAGGTGATGAGATCCAGATGGAGTAGAAAAATGCTGATGACTGGAACACTGGCTGTG
TTCCTCCTTCTCATAATGGGACAATTGACATGGAATGATCTGATCAGATTATGCATCATGGTTGGAGCCA
ACGCTTCCGACAGGATGGGGATGGGAACGACGTACCTAGCTCTGATGGCCACTTTTAAAATGAGACCGAT
GTTTGCTGTAGGGCTATTATTTCGCAGACTAACATCCAGAGAAGTTCTTCTTCTAACAATTGGATTGAGT
CTAGTGGCATCTGTGGAGTTACCAAATTCCTTGGAGGAGCTGGGGGATGGACTTGCAATGGGCATTATGA
TTTTAAAATTATTGACTGACTTTCAATCACATCAGCTGTGGGCTACCTTGCTGTCCTTGACATTTATCAA
AACAACGTTTTCCTTGCACTATGCATGGAAGACAATGGCTATGGTACTGTCGATTGTATCTCTCTTCCCC
TTATGCCTGTCCACGACCTCCCAAAAAACAACATGGCTTCCGGTGCTATTGGGATCCCTTGGATGCAAAC
CACTAACCATGTTTCTTATAGCAGAAAACAAAATCTGGGGAAGGAGAAGTTGGCCCCTCAATGAAGGAAT
CATGGCTGTTGGAATAGTCAGCATCCTACTAAGTTCACTTCTCAAAAATGATGTGCCGCTAGCTGGGCCA
CTAATAGCTGGAGGCATGCTAATAGCATGTTATGTTATATCTGGAAGCTCAGCCGACCTATCACTAGAGA
AAGCGGCTGAGGTCTCCTGGGAAGAAGAAGCAGAACACTCTGGTGCCTCACACAACATATTAGTGGAGGT
CCAAGATGATGGAACCATGAAGATAAAGGATGAAGAGAGAGATGACACGCTAACCATTCTCCTTAAAGCA
ACTCTGCTAGCAGTTTCAGGGGTGTACCCATTATCAATACCAGCGACCCTTTTCGTGTGGTACTTTTGGC
AGAAAAAGAAACAGAGATCTGGAGTGTTATGGGACACACCCAGCCCTCCAGAAGTGGAAAGAGCAGTTCT
TGATGATGGTATCTATAGAATTATGCAGAGAGGACTGTTGGGCAGGTCCCAAGTAGGGGTAGGAGTTTTC
CAAGAAAACGTGTTCCACACAATGTGGCATGTCACCAGGGGAGCTGTACTCATGTATCAAGGGAAGAGAC
TGGAACCGAGCTGGGCTAGTGTCAAAAAAGACCTGATCTCATATGGAGGAGGTTGGAGGCTTCAAGGATC
CTGGAACACAGGAGAAGAAGTGCAGGTAATTGCTGTTGAACCAGGGAAAAACCCCAAAAATGTACAAACA
GCGCCGGGCACCTTTAAGACCCCTGAAGGTGAAGTTGGAGCCATTGCCCTAGATTTTAAACCCGGCACAT
CTGGATCTCCCATCGTGAACAGAGAAGGAAAAATAGTAGGTCTTTATGGAAATGGAGTAGTGACAACAAG
TGGAACCTACGTCAGTGCCATAGCTCAAGCCAAAGCATCACAAGAAGGGCCTCTACCAGAGATTGAAGAC
GAGGTGTTTAGGAAAAGAAACTTAACAATAATGGACCTACATCCAGGATCGGGGAAAACAAGAAGATACC
TTCCAGCCATAGTCCGTGAGGCCATAAAAAGGAAGCTGCGTACACTAATTCTGGCTCCCACAAGGGTTGT
CGCTTCCGAAATGGCAGAGGCGCTCAAGGGAATGCCAATAAGGTACCAAACAACAGCAGTGAAGAGTGAA
CACACAGGAAAAGAGATAGTTGATCTCATGTGTCACGCCACTTTCACCATGCGCCTCCTGTCTCCCGTGA
GAGTTCCCAATTACAACATGATTATCATGGATGAAGCACATTTCACCGATCCATCCAGTATAGCGGCCAG
AGGGTACATCTCAACCCGAGTGGGCATGGGTGAAGCAGCTGCAATCTTCATGACAGCCACTCCCCCAGGA
TCAGTGGAGGCCTTTCCACAGAGCAACGCAGTAATCCAAGATGAGGAAAGAGACATTCCTGAGAGATCAT
GGAACTCAGGCTATGAGTGGATCACTGACTTCCCAGGTAAAACAGTTTGGTTTGTTCCAAGCATTAAATC
AGGAAATGACATAGCCAACTGCTTAAGAAAGAATGGGAAACGGGTGATTCAATTGAGCAGGAAAACCTTT
GATACAGAGTACCAAAAAACAAAAAACAACGACTGGGACTACGTCGTCACAACAGACATCTCCGAAATGG
GAGCAAATTTCCGAGCCGACAGGGTGATAGACCCAAGACGGTGTCTGAAACCGGTAATACTAAAAGATGG
TCCAGAGCGTGTCATTTTAGCAGGACCAATGCCAGTGACTGTGGCCAGTGCCGCCCAGAGGAGAGGAAGA
ATTGGAAGGAACCACAATAAGGAAGGTGATCAGTACATCTACATGGGACAGCCTTTAAACAACGATGAAG
ATCACGCTCACTGGACAGAAGCAAAAATGCTCCTTGATAATATAAACACACCAGAAGGGATTATCCCAGC
CCTCTTCGAGCCGGAGAGAGAAAAGAGTGCAGCAATAGACGGGGAATACAGACTGCGGGGTGAGGCAAGG
AAAACGTTTGTGGAGCTCATGAGAAGAGGAGATCTACCTGTCTGGCTATCTTACAAAGTTGCCTCAGAAG
GCTTCCAGTACTCTGACAGAAGATGGTGCTTTGACGGGGAAAGGAACAACCAGGTGTTGGAGGAGAACAT
GGACGTGGAGATCTGGACAAAAGAGGGAGAAAGAAAGAAACTACGACCCCGCTGGCTGGATGCCAGAACA
TACTCAGACCCACTAGCCCTGCGCGAGTTTAAAGAGTTTGCAGCAGGGAGAAGAAGCGTCTCAGGTGATC
TAATATTGGAAATAGGGAAACTTCCACAACACTTGACGCAAAGGGCCCAGAATGCCTTGGACAACCTGGT
TATGTTGCACAACTCCGAACAAGGAGGAAGAGCCTACAGACATGCAATGGAAGAACTGCCAGACACCATA
GAAACGTTGATGCTCCTAGCTTTGATAGCTGTGTTAACTGGTGGAGTGACACTGTTCTTCCTATCAGGAA
GGGGCCTAGGGAAAACATCTATTGGCCTACTCTGCGTAATGGCTTCAAGCGTACTGCTATGGATGGCCAG
TGTGGAGCCCCATTGGATAGCGGCCTCCATCATACTGGAGTTCTTCCTGATGGTGCTGCTTATTCCAGAG
CCAGACAGACAACGCACTCCGCAGGACAATCAGCTGGCATATGTGGTGATAGGTTTGTTATTCATGATAC
TGACAGTAGCAGCCAATGAGATGGGACTGCTGGAAACCACAAAGAAAGACTTAGGGATTGGCCATGTGGC
TGTTGGAAATCACCACCATGCCGCAATGCTGGACGTAGACTTACATCCAGCTTCAGCCTGGACCCTCTAT
GCAGTGGCCACAACAATTATCACTCCCATGATGAGGCACACAATCGAAAACACAACGGCAAACATTTCCC
TGACAGCCATTGCAAACCAGGCAGCTATATTGATGGGACTTGACAAAGGATGGCCAATATCGAAGATGGA
CATAGGAGTTCCACTTCTCGCCTTGGGGTGCTATTCCCAGGTGAATCCACTGACGCTGACAGCGGCGGTT
TTGATGCTAGTGGCTCATTACGCCATAATTGGACCTGGACTGCAAGCAAAAGCTACTAGAGAAGCTCAAA
AAAGGACAGCGGCCGGAATAATGAAAAATCCAACCGTTGATGGGATTGTTGCAATAGATTTGGACCCTGT
GGTTTATGATGCAAAATTTGAAAAACAACTAGGCCAAATAATGTTGTTGATACTATGCACATCACAGATC
CTCTTGATGCGGACTACATGGGCCTTGTGCGAATCCATCACACTGGCCACTGGACCTCTGACCACGCTTT
GGGAGGGATCTCCAGGAAAATTTTGGAACACCACGATAGCGGTTTCCATGGCAAACATTTTCAGAGGAAG
TTATCTAGCAGGAGCAGGTCTGGCCTTCTCATTAATGAAATCTCTAGGAGGAGGTAGGAGAGGCACGGGA
GCCCAAGGGGAAACACTGGGAGAGAAATGGAAAAGACAGCTGAACCAACTGAGCAAGTCAGAATTTAACA
CCTACAAAAGGAGTGGGATTATGGAAGTGGACAGATCCGAAGCCAAAGAGGGATTGAAAAGAGGAGAAAC
AACCAAACATGCAGTGTCGAGAGGAACCGCTAAACTGAGATGGTTTGTGGAGAGGAACCTTGTGAAACCA
GAAGGGAAAGTCATAGACCTCGGCTGTGGAAGAGGTGGCTGGTCATACTATTGCGCTGGGCTGAAGAAAG
TCACAGAAGTGAAGGGATATACAAAAGGGGGACCTGGACATGAGGAACCAATCCCAATGGCGACCTATGG
ATGGAACCTAGTAAAGCTGCACTCTGGGAAAGACGTATTCTTTATACCACCTGAGAAATGTGACACCCTT
TTGTGTGATATTGGTGAGTCCTCTCCAAACCCAACTATAGAGGAAGGAAGAACGCTACGCGTCCTAAAGA
TGGTGGAACCATGGCTCAGAGGAAACCAATTTTGCATAAAAATTCTGAATCCCTACATGCCAAGTGTGGT
GGAAACTCTGGAGCAAATGCAAAGAAAACATGGAGGAATGCTAGTGCGAAATCCACTTTCAAGAAATTCT
ACTCATGAAATGTACTGGGTTTCATGTGGAACAGGAAACATTGTGTCAGCAGTAAACATGACATCTAGAA
TGTTGCTAAATCGATTCACAATGGCTCACAGGAAACCAACATATGAAAGAGATGTGGACCTAGGCGCCGG
AACAAGACATGTGGCAGTGGAACCAGAGGTAGCTAACCTAGATATCATTGGCCAGAGGATAGAGAACATA
AAACATGAACATAAGTCAACATGGCATTATGATGAGGACAATCCATATAAAACATGGGCCTATCATGGAT
CATATGAGGTCAAGCCATCAGGATCAGCCTCATCCATGGTCAATGGCGTGGTGAAACTGCTCACCAAGCC
ATGGGATGTCATCCCCATGGTTACACAAATAGCCATGACTGACACTACACCCTTTGGACAACAGAGGGTG
TTTAAAGAGAAAGTTGACACACGCACACCAAAAGCAAAACGAGGCACAGCACAAATCATGGAGGTGACAG
CCAAGTGGTTATGGGGTTTTCTTTCTAGAAACAAGAAACCAAGAATTTGCACAAGAGAGGAGTTCACAAG
AAAAGTTAGGTCAAACGCAGCCATTGGAGCAGTGTTCGTTGATGAAAATCAATGGAACTCAGCAAAAGAA
GCAGTGGAAGATGAGCGGTTCTGGGACCTTGTGCATAAAGAAAGGGAGCTTCACAAACAGGGAAAATGTG
CCACGTGTGTTTACAACATGATGGGGAAGAGAGAGAAAAAGCTAGGAGAGTTCGGAAAGGCAAAAGGAAG
TCGTGCAATATGGTACATGTGGTTGGGAGCACGCTTTCTAGAGTTCGAAGCTCTTGGTTTCATGAACGAA
GATCACTGGTTCAGCAGAGAGAATTCACTCAGCGGAGTGGAAGGAGAAGGACTCCACAAACTTGGATATA
TACTCAGAGACATATCAAAGATTCCAGGGGGAAACATGTATGCAGATGACACAGCCGGATGGGATACAAG
GATAACTGAGGATGACCTTCAGAATGAGGCCAGAATTACTGACATCATGGAACCCGAACATGCCCTACTG
GCTAAGTCAATCTTCAAGCTGACCTACCAAAATAAGGTGGTAAGGGTACAGAGACCAGCAAAAAATGGAA
CCGTGATGGATGTCATATCCAGACGTGACCAGAGAGGAAGTGGCCAGGTCGGAACTTATGGCTTAAACAC
TTTCACCAACATGGAAGCCCAGCTGATAAGACAAATGGAGTCTGAGGGAATCTTTTCACCCAGCGAACTA
GAGACCCCAAATTTAGCCGAGAGAGTTCTCGACTGGCTGGAAAAATATGGCGTCGAAAGGCTGAAAAGAA
TGGCAATCAGCGGAGATGATTGCGTGGTGAAACCAATTGATGATAGGTTTGCAACAGCCTTAACAGCTCT
GAATGATATGGGAAAAGTAAGAAAAGATATACCACAATGGGAACCTTCAAAAGGATGGAATGATTGGCAA
CAAGTGCCTTTTTGTTCACACCACTTCCACCAGCTGATTATGAAGGATGGGAGGGAAATAGTGGTGCCAT
GCCGCAACCAAGATGAACTTGTGGGTAGGGCTAGAGTATCACAAGGTGCTGGATGGAGCCTGAGAGAAAC
TGCATGCCTAGGCAAGTCATATGCACAGATGTGGCAGCTGATGTACTTCCACAGGAGAGACCTGAGACTA
GCCGCTAATGCTATCTGTTCAGCCGTTCCAGTTGATTGGATCCCAACCAGCCGCACCACCTGGTCGATCC
ATGCCCATCACCAATGGATGACAACAGAAGACATGCTGTCAGTGTGGAATAGGGTTTGGATAGAGGAAAA
CCCATGGATGGAGGACAAAACCCATATATCCAGTTGGGGAGATGTTCCATATTTAGGGAAAAGGGAAGAT
CAATGGTGTGGATCCCTGATAGGCTTAACAGCAAGGGCCACCTGGGCCACCAACATACAAGTGGCCATAA
ACCAAGTGAGAAGACTAATTGGGAATGAGAATTACCTAGATTACATGACATCAATGAAGAGATTCAAGAA
CGAGAGTGATCCCGAAGGGGCACTCTGGTGAGTCAACACATTTGCAAAATAAAGGAAAATAAGAAATCAA
ACAAGGCAAGAAGTCAGGCCGGATTAAGCCATAGTACGGTAAGAGCTATGCTGCCTGTGAGCCCCGTCTA
AGGACGTAAAATGAAGTCAGGCCGAAAGCCACGGCTTGAGCAAACCGTGCTGCCTGTAGCTCCATCGTGG
GGATGTAAAAGCCTGGGAGGCTGCAACCCATGGAAGCTGTACGCATGGGGTAGCAG

>GU131921.1 Dengue virus 1 isolate DENV-1/IPC/BID-V3914/2008, complete genome
ACAAGAACAGTTTCGAATCGGAAGCTTGCTTAACGTAGTTCTAACAGTTTTTTATTAGAGAGCAGATCTC
TGATGAACAACCAACGAAAAAAGACGGCTCGACCGTCTTTCAATATGCTGAAACGCGCGAGAAACCGCGT
GTCAACTGTTTCACAGTTGGCGAAGAGATTCTCAAAAGGATTGCTCTCAGGCCAAGGACCCATGAAATTG
GTGATGGCTTTCATAGCATTCCTAAGATTTCTAGCCATACCCCCAACAGCAGGAATTTTGGCTAGATGGG
GTTCATTCAAGAAGAGTGGAGCGATCAAAGTGTTACGGGGTTTCAAGAAAGAAATCTCAAACATGTTGAA
TATAATGAATAGAAGGAAAAGATCTGTGACCATGCTCCTTATGCTGATGCCTACAGCCTTGGCGTTCCAT
TTGACTACACGAGGGGGAGAGCCGCACATGATAGTCAGCAAGCAGGAAAGAGGAAAATCACTCTTGTTTA
AGACCTCAGCAGGTGTTAACATGTGCACCCTTATAGCGATGGATTTGGGAGAGTTATGTGAGGACACAAT
GACTTACAAATGCCCTCGAATCACTGAAGCTGAACCAGATGACGTTGATTGTTGGTGTAATGCCACAGAC
ACATGGGTGACCTATGGAACATGTTCCCAAACTGGCGAGCACCGACGAGACAAACGTTCCGTCGCACTGG
CCCCACACGTGGGACTTGGTTTGGAAACAAGAACCGAAACGTGGATGTCCTCTGAAGGCGCTTGGAAACA
GATACAAAGAGTGGAGACTTGGGCCCTGAGACACCCAGGATTCACGGTGATGGCACTTTTTCTAGCACAT
GCCATAGGAACATCCATCACTCAGAAAGGGATTATTTTCATTTTGTTAATGCTGGTAACACCATCCATGG
CCATGCGATGCGTGGGAATAGGCAGCAGGGACTTCGTGGAAGGACTGTCAGGAGCAACCTGGGTAGATGT
GGTACTGGAACATGGAAGTTGCGTCACCACTATGGCAAAAGACAAACCAACATTGGACATTGAACTCTTG
AAGACGGAAGTCACAAACCCTGCCATCCTGCGCAAACTGTGCATCGAAGCTAAAATATCAAACACCACCA
CCGACTCAAGATGTCCAACACAAGGAGAAGCCACACTGGTGGAAGAACAAGACGCGAACTTTGTGTGTCG
ACGAACGTTTGTGGACAGAGGCTGGGGCAATGGCTGTGGGCTCTTCGGAAAAGGAAGCCTAATAACGTGT
GCTAAGTTCAAGTGTGTGACAAAACTGGAAGGAAAGATAGTTCAATATGAAAACTTGAAATATTCAGTAA
TAGTCACCGTTCACACCGGAGACCAGCATCAGGTGGGAAATGAAAGCACAGAACATGGGACAACTGCAAC
TATAACACCTCAAGCTCCTATGACGGAAATACAGCTGACTGACTACGGAGCTCTTACATTGGATTGTTCA
CCTAGAACAGGACTAGACTTTAATGAAATGGTGTTGTTGACAATGAAAGAAAAATCATGGCTAGTCCACA
AACAATGGTTTCTAGACCTACCACTGCCTTGGACCTCGGGAGCTTCAACATCACAAGAGACTTGGAACAG
ACAAGATTTGCTGGTGACATTTAAGACAGCCCATGCAAAGAAGCAGGAAGTAGTCGTACTAGGATCACAA
GAAGGAGCAATGCACACTGCGTTAACCGGAGCAACAGAAATCCAAACGTCTGGAACGACAACAATTTTTG
CAGGACACTTGAAATGCAGACTAAAGATGGACAAACTGACTCTAAAAGGGATGTCATATGTGATGTGCAC
AGGCTCATTCAAGCTAGAGAAAGAAGTGGCTGAGACCCAGCATGGAACCGTTCTAGTGCAGATTAAATAT
GAAGGAACAGATGCACCATGCAAGATCCCTTTTTCGACCCAAGATGAAAAAGGAGTAACCCAGAATGGGA
GATTGATAACAGCTAACCCTATAGTTACTGACAAAGAAAAACCAGTCAACATTGAGGCAGAACCGCCTTT
TGGTGAGAGTTACATCGTAATAGGAGCAGGTGAAAAAGCTTTGAAACTAAGCTGGTTTAAGAAAGGAAGC
AGCATAGGGAAAATGTTTGAGGCAACTGCCAGAGGAGCACGAAGGATGGCCATACTGGGAGACACCGCAT
GGGACTTTGGTTCTATAGGAGGAGTGTTCACGTCTGTTGGAAAATTAGTACACCAGATTTTTGGAGCTGC
ATATGGAGTTTTGTTCAGCGGTGTTTCCTGGACCATGAAAATAGGAATAGGGGTTCTGCTGACATGGCTA
GGATTAAACTCAAGGAGCACGTCCCTTTCGATGACGTGCATTGCGGTTGGCCTAGTAACACTATACCTAG
GAGTCATGGTTCAGGCGGATTCAGGATGTGTAATTAATTGGAAAGGTAGAGAACTCAAATGTGGAAGTGG
CATTTTTGTCACCAATGAAGTTCACACTTGGACAGAGCAATACAAATTTCAAGCTGACTCCCCAAAGAGA
CTATCAGCAGCCATCGGGAAGGCATGGGAGGAGGGTGTGTGTGGAATTCGATCAGCAACTCGTCTCGAGA
ACATCATGTGGAAGCAAATATCAAATGAACTGAATCACATCTTACTTGAAAATGATATGAAATTCACAGT
GGTTGTAGGAGATGTTGCTGGGATCTTGGCTCAAGGAAAGAAAATGATTAGGCCACAACCCATGGAATAC
AAATACTCGTGGAAAAGCTGGGGAAAGGCTAAAATCATAGGGGCAGATGTACAGAACACCACCTTTATCA
TCGACGGCCCAAACACCCCAGAATGCCCTGATGACCAAAGAGCATGGAACATTTGGGAAGTTGAGGACTA
TGGATTTGGAATTTTTACGACAAACATATGGCTGAAATTGCGTGATTCCTATACCCAAGTGTGTGACCAC
CGGCTAATGTCAGCTGCCATCAAGGACAGCAAGGCAGTTCACGCTGACATGGGGTACTGGATAGAAAGTG
AAAAGAACGAGACCTGGAAGCTGGCAAGAGCTTCTTTCATAGAAGTTAAAACATGTATCTGGCCAAAATC
CCACACTTTATGGAGCAATGGAGTTCTGGAAAGTGAAATGATAATTCCAAAGATCTATGGAGGACCAATA
TCTCAGCACAACTACAGACCAGGATATTTCACACAAACAGCAGGGCCGTGGCACCTAGGCAAGTTGGAAC
TGGATTTTGATTTGTGTGAGGGTACCACAGTTGTTGTGGATGAACATTGTGGAAATCGAGGACCATCTCT
TAGGACCACAACAGTCACAGGAAAGATAATTCATGAATGGTGTTGCAGATCTTGCACGCTACCACCCTTA
CGATTCAGAGGAGAAGATGGGTGCTGGTACGGTATGGAAATCAGACCAGTCAAGGAAAAGGAAGAAAATC
TAGTCAAATCAATGGTCTCTGCAGGGTCAGGGGAAGTGGACAGCTTTTCACTAGGACTGCTATGCATATC
AATAATGATCGAAGAGGTGATGAGATCCAGATGGAGTAGAAAAATGCTGATGACTGGAACACTGGCTGTG
TTCCTCCTTCTCATAATGGGACAATTGACATGGAATGATCTGATCAGATTATGCATCATGGTTGGAGCCA
ACGCTTCCGACAGGATGGGGATGGGAACGACGTACCTAGCTCTGATGGCCACTTTTAAAATGAGACCGAT
GTTTGCTGTAGGGCTATTATTTCGCAGACTAACATCCAGAGAAGTTCTTCTTCTAACAATTGGATTGAGT
CTAGTGGCATCTGTGGAGTTACCAAATTCCTTGGAGGAGCTGGGGGATGGACTTGCAATGGGCATTATGA
TTTTAAAATTATTGACTGACTTTCAATCACATCAGCTGTGGGCTACCTTGCTGTCCTTGACATTTATCAA
AACAACGTTTTCCTTGCACTATGCATGGAAGACAATGGCTATGGTACTGTCGATTGTATCTCTCTTCCCC
TTATGCCTGTCCACGACCTCCCAAAAAACAACATGGCTTCCGGTGCTATTGGGATCCCTTGGATGCAAAC
CACTAACCATGTTTCTTATAGCAGAAAACAAAATCTGGGGAAGGAGAAGTTGGCCCCTCAATGAAGGAAT
CATGGCTGTTGGAATAGTCAGCATCCTACTAAGTTCACTTCTCAAAAATGATGTGCCGCTAGCTGGGCCG
CTAATAGCTGGAGGCATGCTAATAGCATGTTATGTTATATCTGGAAGCTCAGCCGACCTATCACTAGAGA
AAGCGGCTGAGGTCTCCTGGGAAGAAGAAGCAGAACACTCTGGTGCCTCACACAACATATTAGTGGAGGT
TCAAGATGATGGAACCATGAAGATAAAGGATGAAGAGAGAGATGACACGCTAACCATTCTCCTTAAAGCA
ACTCTGCTAGCAGTTTCAGGGGTGTACCCATTATCAATACCAGCGACCCTTTTCGTGTGGTACTTTTGGC
AGAAAAAGAAACAGAGATCTGGAGTGTTATGGGACACACCCAGCCCTCCAGAAGTGGAAAAAGCAGTTCT
TGATGATGGTATCTATAGAATTATGCAGAGAGGACTGTTGGGCAGGTCCCAAGTAGGGGTAGGAGTTTTC
CAAGAAAACGTGTTCCACACAATGTGGCATGTCACCAGGGGAGCTGTACTCATGTATCAAGGGAAGAGAC
TGGAACCGAGCTGGGCCAGTGTCAAAAAAGACCTGATCTCATATGGAGGAGGTTGGAGGCTTCAAGGATC
CTGGAACACAGGAGAAGAAGTGCAGGTGATTGCTGTTGAACCAGGGAAAAACCCCAAAAATGTACAAACA
GCGCCGGGCACCTTTAAGACCCCTGAAGGTGAAGTTGGAGCCATTGCCCTAGATTTTAAACCCGGCACAT
CTGGATCTCCCATCGTGAACAGAGAAGGAAAAATAGTAGGTCTTTATGGAAATGGAGTAGTGACAACAAG
TGGAACCTACGTCAGTGCCATAGCTCAAGCCAAAGCATCACAAGAAGGGCCCCTACCAGAGATTGAAGAC
GAGGTGTTTAGGAAAAGAAACTTAACAATAATGGACCTACATCCAGGATCGGGGAAAACAAGAAGATATC
TTCCAGCCATAGTCCGTGAGGCCATAAAAAGGAAGCTGCGTACACTAATTCTGGCTCCCACAAGGGTTGT
CGCTTCCGAAATGGCAGAGGCGCTCAAGGGAATGCCAATAAGGTACCAAACAACAGCAGTGAAGAGTGAA
CACACAGGAAAAGAGATAGTTGACCTCATGTGTCACGCCACTTTCACCATGCGCCTCCTGTCTCCCGTGA
GAGTTCCCAATTACAACATGATTATCATGGATGAAGCACATTTCACCGATCCATCCAGTATAGCGGCCAG
AGGGTACATCTCAACCCGAGTGGGCATGGGTGAAGCAGCTGCAATCTTCATGACAGCCACTCCCCCAGGA
TCAGTGGAGGCCTTTCCACAGAGCAACGCAGTAATCCAAGATGAGGAAAGAGACATTCCTGAGAGATCAT
GGAACTCAGGCTATGAGTGGATCACTGACTTCCCAGGTAAAACAGTTTGGTTTGTTCCAAGCATTAAATC
AGGAAATGACATAGCCAACTGCTTAAGAAAGAATGGGAAACGGGTGATTCAATTGAGCAGGAAAACCTTT
GATACAGAGTACCAAAAAACAAAAAACAACGACTGGGACTACGTCGTCACAACAGACATCTCCGAAATGG
GAGCAAATTTCCGAGCCGACAGGGTGATAGACCCAAGACGGTGTCTGAAACCGGTAATACTAAAAGATGG
TCCAGAGCGTGTCATTTTAGCAGGACCAATGCCAGTGACTGTGGCCAGTGCCGCCCAGAGGAGAGGAAGA
ATTGGAAGGAACCACAATAAGGAAGGTGATCAGTACATCTACATGGGACAGCCTTTAAATAACGATGAAG
ATCACGCTCACTGGACAGAAGCAAAAATGCTCCTTGATAATATAAACACACCAGAAGGGATTATCCCAGC
CCTCTTCGAGCCGGAGAGAGAAAAGAGTGCAGCAATAGACGGGGAATACAGACTGCGGGGTGAGGCAAGG
AAAACGTTTGTGGAGCTCATGAGAAGAGGAGATCTACCTGTCTGGCTATCTTACAAAGTCGCCTCAGAAG
GCTTCCAGTACTCTGACAGAAGATGGTGCTTTGACGGGGAAAGGAACAACCAGGTGTTGGAGGAGAACAT
GGACGTGGAGATCTGGACAAAAGAGGGAGAAAGAAAGAAACTACGACCCCGCTGGCTGGATGCCAGAACA
TACTCAGACCCACTAGCCCTGCGCGAGTTTAAAGAGTTTGCAGCAGGGAGAAGAAGCGTCTCAGGTGATC
TAATATTGGAAATAGGGAAACTTCCACAACACTTGACGCAAAGGGCCCAGAATGCCTTGGACAACCTGGT
TATGTTGCACAACTCCGAACAAGGAGGAAGAGCCTACAGACATGCAATGGAAGAACTGCCAGACACCATA
GAAACGTTGATGCTCCTAGCTTTGATAGCTGTGTTAACTGGTGGAGTGACACTGTTCTTCCTATCAGGAA
GGGGCCTAGGGAAAACATCTATTGGCCTACTCTGCGTAATGGCTTCAAGCGTACTGCTATGGATGGCCAG
TGTGGAGCCCCATTGGATAGCGGCCTCCATCATACTGGAGTTCTTCCTGATGGTGCTGCTTATTCCAGAG
CCAGACAGACAACGCACTCCGCAGGACAATCAGCTGGCATATGTGGTGATAGGTTTGTTATTCATGATAC
TGACAGTAGCAGCCAATGAGATGGGACTGCTGGAAACCACAAAGAAAGACTTAGGGATTGGCCATGTGGC
TGTTGGAAATCACCACCATGCCGCAATGCTGGACGTAGACTTACATCCAGCTTCAGCCTGGACCCTCTAT
GCAGTGGCCACAACAATTATCACTCCCATGATGAGGCACACAATCGAAAACACAACGGCAAACATTTCCC
TGACAGCCATTGCAAACCAGGCAGCTATATTGATGGGACTTGACAAAGGATGGCCAATATCGAAGATGGA
CATAGGAGTTCCACTTCTCGCCTTGGGGTGCTATTCCCAGGTGAATCCACTGACGCTGACAGCGGCGGTA
TTGATGCTAGTGGCTCATTACGCCATAATTGGACCTGGACTGCAAGCAAAAGCTACTAGAGAAGCTCAAA
AAAGGACAGCGGCCGGAATAATGAAAAATCCAACCGTTGATGGGATTGTTGCAATAGATTTGGACCCTGT
GGTTTATGATGCAAAATTTGAGAAACAACTAGGCCAAATAATGTTGTTGATACTATGCACATCACAGATC
CTCTTGATGCGGACTACATGGGCTTTGTGCGAATCCATCACACTGGCCACCGGACCTCTGACCACGCTTT
GGGAGGGATCTCCAGGAAAATTTTGGAACACCACGATAGCGGTTTCCATGGCAAACATTTTCAGAGGAAG
TTATCTAGCAGGAGCAGGTCTGGCCTTCTCATTAATGAAATCTCTAGGAGGAGGTAGGAGAGGCACGGGA
GCCCAAGGGGAAACACTGGGAGAGAAATGGAAAAGACAGCTGAACCAACTGAGCAAGTCAGAATTTAACA
CCTATAAAAGGAGTGGGATTATGGAAGTGGACAGATCCGAAGCCAAAGAGGGATTGAAAAGAGGAGAAAC
AACCAAACATGCAGTGTCGAGAGGAACCGCTAAACTGAGATGGTTTGTGGAGAGGAACCTTGTGAAACCA
GAAGGGAAAGTCATAGACCTCGGTTGTGGAAGAGGTGGCTGGTCATACTATTGCGCTGGGCTGAAGAAAG
TCACAGAAGTGAAGGGATATACAAAAGGGGGACCTGGACATGAGGAACCAATCCCAATGGCGACCTATGG
ATGGAACCTAGTAAAGCTGCACTCTGGGAAAGACGTATTCTTTATACCACCTGAGAAATGTGACACCCTT
TTGTGTGATATTGGTGAGTCCTCTCCAAACCCAACTATAGAGGAAGGAAGAACGCTACGCGTCCTAAAGA
TGGTGGAACCATGGCTCAGAGGAAACCAATTTTGCATAAAAATTCTGAATCCCTACATGCCAAGTGTGGT
GGAAACTCTGGAGCAAATGCAAAGAAAACATGGAGGAATGCTAGTGCGAAATCCACTTTCAAGAAATTCT
ACTCATGAAATGTACTGGGTTTCATGTGGAACAGGAAACATTGTGTCAGCAGTAAACATGACATCTAGAA
TGTTGCTAAATCGATTCACAATGGCTCACAGGAAACCAACATATGAAAGAGATGTGGACCTAGGCGCCGG
AACAAGACATGTGGCAGTGGAACCAGAGGTAGCTAACCTAGATATCATTGGCCAGAGGATAGAGAACATA
AAACATGAACATAAGTCAACATGGCATTATGATGAGGACAATCCATATAAAACATGGGCCTATCATGGAT
CATATGAGGTCAAGCCATCAGGATCAGCCTCATCCATGGTCAATGGCGTGGTGAAACTGCTCACCAAGCC
ATGGGATGTCATCCCCATGGTTACACAAATAGCCATGACTGACACTACACCCTTTGGACAACAGAGGGTG
TTTAAAGAGAAAGTTGACACACGCACACCAAAAGCAAAACGAGGCACAGCACAAATCATGGAGGTGACAG
CCAAGTGGTTATGGGGTTTTCTTTCTAGAAACAAGAAACCAAGAATTTGCACAAGAGAGGAGTTCACAAG
AAAAGTTAGGTCAAACGCAGCCATTGGAGCAGTGTTCGTTGATGAGAATCAATGGAACTCAGCAAAAGAA
GCAGTGGAAGATGAGCGGTTCTGGGACCTTGTGCATAGAGAGAGGGAGCTTCACAAACAGGGAAAATGTG
CCACGTGTGTTTACAACATGATGGGGAAGAGAGAGAAAAAGCTAGGAGAGTTCGGAAAGGCAAAAGGAAG
TCGTGCAATATGGTACATGTGGTTGGGAGCACGCTTTCTAGAGTTCGAAGCTCTTGGTTTCATGAACGAA
GATCACTGGTTCAGCAGAGAGAATTCACTCAGCGGAGTAGAAGGAGAAGGACTCCACAAACTTGGATATA
TACTCAGAGACATATCAAAGATTCCAGGGGGAAACATGTATGCAGATGACACAGCCGGATGGGACACAAG
GATAACTGAGGATGACCTTCAGAATGAGGCCAGAATTACTGACATCATGGAACCCGAACATGCCCTACTG
GCTAAGTCAATCTTCAAGCTGACCTACCAAAATAAGGTGGTAAGGGTACAGAGACCAGCAAAAAATGGAA
CCGTGATGGATGTCATATCCAGACGTGACCAGAGAGGAAGTGGCCAGGTCGGAACTTATGGCTTAAACAC
TTTCACCAATATGGAAGCCCAGCTGATAAGACAAATGGAGTCTGAGGGAATCTTTTCACCCAGCGAATTA
GAGACCCCAAATTTAGCCGAGAGAGTTCTCGACTGGCTGGAAAAATATGGCGTCGAAAGGCTGAAAAGAA
TGGCAATCAGCGGAGATGATTGCGTGGTGAAACCAATTGATGATAGGTTTGCAACAGCCTTAACAGCTCT
GAATGATATGGGAAAAGTAAGAAAAGATATACCACAATGGGAACCTTCAAAAGGATGGAATGATTGGCAA
CAAGTGCCTTTTTGTTCACACCACTTCCACCAGCTGATTATGAAGGATGGGAGGGAAATAGTGGTGCCAT
GCCGCAACCAAGATGAACTTGTGGGTAGGGCTAGAGTATCACAAGGTGCTGGATGGAGCCTGAGAGAAAC
TGCATGCCTAGGCAAGTCATATGCACAGATGTGGCAGCTGATGTACTTCCACAGGAGAGACCTGAGACTA
GCCGCTAATGCTATCTGTTCAGCCGTTCCAGTTGATTGGATTCCAACCAGCCGCACCACCTGGTCGATCC
ATGCCCATCACCAATGGATGACAACAGAAGACATGCTGTCAGTGTGGAATAGGGTTTGGATAGAGGAAAA
CCCATGGATGGAGGACAAAACCCATATATCCAGTTGGGGAGATGTTCCATATTTAGGGAAAAGGGAAGAT
CAATGGTGTGGATCCCTGATAGGCTTAACAGCAAGGGCCACCTGGGCCACCAACATACAAGTGGCCATAA
ACCAAGTGAGAAGACTAATTGGGAATGAGAATTACCTAGATTACATGACATCAATGAAGAGATTCAAGAA
CGAGAGTGATCCCGAAGGGGCACTCTGGTGAGTCAACACATTTACAAAATAAAGGAAAATAAGAAATCAA
ACAAGGCAAGAAGTCAGGCCGGATTAAGCCATAGTACGGTAAGAGCTATGCTGCCTGTGAGCCCCGTCTA
AGGACGTAAAATGAAGTCAGGCCGAAAGCCACGGCTTGAGCAAACCGTGCTGCCTGTAGCTCCATCGTGG
GGATGTAAAAGCCTGGGAGGCTGCAACCCATGGAAGCTGTACGCATGGGGTAGCAGACTAGTGGTTAGAG
GAGACCCCTCCCGAGACATAACGCAGGCAGCGGGCCCCAACACCAGGGGAAGCTGTACCCTGTTGGTAAG
GACTAGAGGTTAGAGGAGACTCCCCGCACAAAAATAAACACCTTTTGACGCTGGGAGGAACCGGAGATCT
GCTGTCCCTACGGCACCATTCAGGG

>GU131920.1 Dengue virus 1 isolate DENV-1/IPC/BID-V3913/2008, complete genome
ACAAGAACAGTTTCGAATCGGAAGCTTGCTTAACGTAGTTCTAACAGTTTTTTATTAGAGAGCAGATCTC
TGATGAACAACCAACGGAAAAAGACGGCTCGACCGTCTTTCAATATGCTGAAACGCGCGAGAAACCGCGT
GTCAACTGTTTCACAGTTGGCGAAGAGATTCTCAAAAAGATTGCTCTCAGGCCAAGGACCCATGAAATTG
GTGATGGCTTTCATAGCATTCCTAAGATTTCTAGCCATACCCCCAACAGCAGGAATTTTGGCTAGATGGG
GTTCATTCAAGAAGAGTGGAGCGATCAAAGTGCTACGGGGTTTCAAGAAAGAAATCTCAAACATGTTGAA
TATAATGAATAGAAGGAAAAGATCTGTGACCATGCTCCTTATGCTGATGCCTACAGCCTTGGCGTTCCAT
TTGACTACACGAGGGGGAGAGCCGCACATGATAGTCAGCAAGCAGGAAAGAGGAAAATCACTCTTGTTTA
AGACCTCAGCAGGTGTCAACATGTGCACCCTTATAGCGATGGATTTGGGAGAGTTATGTGAGGACACAAT
GACTTACAAATGCCCTCGAATCACTGAAGCTGAACCAGATGACGTTGATTGTTGGTGTAATGCCACAGAC
ACATGGGTGACCTATGGAACATGTTCCCAAACTGGCGAGCACCGACGAGACAAACGTTCCGTCGCACTGG
CCCCACACGTGGGACTTGGTTTGGAAACAAGAACCGAAACGTGGATGTCCTCTGAAGGCGCTTGGAAACA
GATACAAAGAGTGGAGACTTGGGCCCTGAGACACCCAGGATTCACGGTGATAGCTCTTTTTCTAGCACAT
GCCATAGGAACATCCATCACTCAGAAAGGGATTATTTTCATTTTGTTAATGCTGGTAACACCATCCATGG
CCATGCGATGCGTGGGAATAGGCAGCAGGGACTTCGTGGAAGGACTGTCAGGAGCAACCTGGGTAGATGT
GGTACTGGAACATGGAAGTTGCGTCACCACCATGGCAAAAGACAAACCAACATTGGACATTGAACTCTTG
AAGACGGAAGTCACAAACCCTGCCATCCTGCGCAAACTGTGCATTGAAGCTAAAATATCAAACACCACCA
CCGACTCAAGATGTCCAACACAAGGAGAAGCCACACTGGTGGAAGAACAAGACGCGAACTTTGTGTGTCG
ACGAACGTTTGTGGACAGAGGCTGGGGCAATGGCTGTGGGCTCTTCGGAAAAGGAAGCCTAATAACGTGT
GCTAAGTTCAAGTGTGTGACAAAACTGGAAGGAAAGATAGTTCAATATGAAAACTTGAAATATTCAGTAA
TAGTCACCGTTCACACCGGAGACCAGCACCAGGTGGGAAATGAAAGCACAGAACATGGAACAACTGCAAC
TATAACACCTCAAGCTCCTACGACGGAAATACAGCTGACTGACTACGGAGCTCTTACATTGGATTGTTCA
CCTAGAACAGGACTAGACTTTAATGAAATGGTGTTGTTGACAATGAAAGAAAAATCATGGCTAGTCCACA
AACAATGGTTTCTAGACCTACCACTGCCTTGGACCTCGGGAGCTTCAACATCACAAGAGACTTGGAACAG
ACAAGATTTGCTGGTGACATTTAAGACAGCCCATGCAAAGAAGCAGGAAGTAGTCGTACTAGGATCACAA
GAAGGAGCAATGCACACTGCGTTGACCGGAGCAACAGAAATCCAAACGTCTGGAACGACAACAATTTTTG
CAGGACACTTGAAATGCAGACTAAAGATGGACAAACTGACTCTAAAAGGGATGTCATATGTGATGTGCAC
AGGCTCATTCAAGCTAGAGAAAGAAGTGGCTGAGACCCAGCATGGAACCGTTCTAGTGCAGATTAAATAT
GAAGGAACAGATGCACCATGCAAGATCCCTTTTTCGACCCAAGATGAAAAAGGAGTAACCCAGAATGGGA
GATTGATAACAGCTAACCCTATAGTTACTGACAGAGAAAAACCAGTCAACATTGAGGCAGAACCGCCTTT
TGGTGAGAGTTACATCGTAATAGGAGCAGGTGAAAAAGCTTTGAAACTAAGCTGGTTTAAGAAAGGAAGC
AGCATAGGGAAAATGTTTGAGGCAACTGCCAGAGGAGCACGAAGGATGGCCATACTGGGAGACACCGCAT
GGGACTTTGGTTCTATAGGAGGAGTGTTCACGTCTGTTGGAAAATTAGTACACCAGATTTTTGGAACTGC
ATATGGAGTTTTGTTCAGCGGTGTTTCCTGGACCATGAAAATAGGAATAGGGGTTCTGCTGACATGGCTA
GGATTAAACTCAAGGAGCACGTCCCTTTCGATGACGTGCATTGCAGTTGGCCTAGTAACACTATACCTAG
GAGTCATGGTTCAGGCGGATTCAGGATGTGTAATTAATTGGAAAGGTAGAGAACTCAAATGTGGAAGTGG
CATTTTTGTCACCAATGAAGTTCACACTTGGACAGAGCAATACAAATTTCAAGCTGACTCCCCAAAGAGA
CTATCAGCAGCCATCGGGAAGGCATGGGAGGAGGGTGTGTGTGGAATTCGATCAGCAACTCGTCTCGAGA
ACATCATGTGGAAGCAAATATCAAATGAACTGAATCACATCTTACTTGAAAATGATATGAAATTCACAGT
GGTTGTAGGAGATGTTGCTGGGATCTTGGCTCAAGGAAAGAAAATGATTAGGCCACAACCCATGGAATAC
AAATACTCGTGGAAAAGCTGGGGAAAGGCTAAAATCATAGGGGCAGATGTACAGAACACCACCTTTATCA
TCGACGGCCCAAACACCCCAGAATGCCCTGATGACCAAAGAGCATGGAACATTTGGGAAGTTGAGGACTA
TGGATTTGGAATTTTCACGACAAACATATGGCTGAAATTGCGTGATTCCTATACCCAAGTGTGTGACCAC
CGGCTAATGTCAGCTGCCATCAAGGACAGCAAGGCAGTTCACGCTGACATGGGGTACTGGATAGAAAGTG
AAAAGAACGAGACCTGGAAGCTGGCAAGAGCTTCTTTCATAGAAGTTAAAACATGTATCTGGCCAAAATC
CCACACTCTATGGAGCAATGGAGTTCTGGAAAGTGAAATGATAATTCCAAAGATCTATGGAGGACCAATA
TCTCAGCACAACTACAGACCAGGATATTTCACACAAACAGCAGGGCCGTGGCACCTAGGCAAGTTGGAAC
TGGATTTTGATTTGTGTGAGGGTACCACAGTTGTTGTGGATGAACATTGTGGAAATCGAGGACCATCTCT
TAGGACCACAACAGTCACAGGAAAGATAATTCATGAATGGTGTTGCAGATCCTGCACGCTACCACCCTTA
CGTTTCAGAGGAGAAGATGGGTGCTGGTACGGTATGGAAATCAGACCAGTCAAGGAAAAGGAAGAAAATC
TAGTCAAATCAATGGTCTCTGCAGGGTCAGGGGAAGTGGACAGCTTTTCACTAGGACTGCTATGCATATC
AATAATGATCGAAGAGGTGATGAGATCCAGATGGAGTAGAAAAATGCTGATGACTGGAACACTGGCTGTG
TTCCTCCTTCTCATAATGGGACAATTGACATGGAATGATCTGATCAGATTATGCATCATGGTTGGAGCCA
ACGCTTCCGACAGGATGGGGATGGGAACGACGTACCTAGCTCTGATGGCCACTTTTAAAATGAGACCGAT
GTTTGCTGTAGGGCTATTATTTCGCAGACTAACATCCAGAGAAGTTCTTCTTCTAACAATTGGATTGAGT
CTAGTGGCATCTGTGGAGTTACCAAATTCCTTGGAGGAGCTGGGGGATGGACTTGCAATGGGCATTATGA
TTTTAAAATTATTGACTGACTTTCAATCACATCAGCTGTGGGCTACCTTGCTGTCCTTGACATTTATCAA
AACAACGTTTTCCTTGCACTATGCATGGAAGACAATGGCTATGGTACTGTCGATTGTATCTCTCTTCCCC
TTATGCCTGTCCACGACCTCCCAAAAAACAACATGGCTTCCGGTGCTATTGGGATCCCTTGGATGCAAAC
CACTAACCATGTTTCTTATAGCAGAAAACAAAATCTGGGGAAGGAGAAGTTGGCCCCTCAATGAAGGAAT
CATGGCTGTTGGAATAGTCAGCATCCTACTAAGTTCACTTCTCAAAAATGATGTGCCGCTAGCTGGGCCA
CTAATAGCTGGAGGCATGCTAATAGCATGTTATGTTATATCTGGAAGCTCAGCCGACCTATCACTAGAGA
AAGCGGCTGAGGTCTCCTGGGAAGAAGAAGCAGAACACTCTGGTGCCTCACACAACATATTAGTGGAGGT
CCAAGATGATGGAACCATGAAGATAAAGGATGAAGAGAGAGATGACACGCTAACCATTCTCCTTAAAGCA
ACTCTGCTAGCAGTTTCAGGGGTGTACCCATTATCAATACCAGCGACCCTTTTCGTGTGGTACTTTTGGC
AGAAAAAGAAACAGAGATCTGGAGTGTTATGGGACACACCCAGCCCTCCAGAAGTGGAAAGAGCAGTTCT
TGATGATGGTATCTATAGAATTATGCAGAGAGGACTGTTGGGCAGGTCCCAAGTAGGGGTAGGAGTTTTC
CAAGAAAACGTGTTCCACACAATGTGGCATGTCACCAGGGGAGCTGTACTCATGTATCAAGGGAAGAGAC
TGGAACCGAGCTGGGCTAGTGTCAAAAAAGACCTGATCTCATATGGAGGAGGTTGGAGGCTTCAAGGATC
CTGGAACACAGGAGAAGAAGTGCAGGTAATTGCTGTTGAACCAGGGAAAAACCCCAAAAATGTACAAACA
GCGCCGGGCACCTTTAAGACCCCTGAAGGTGAAGTTGGAGCCATTGCCCTAGATTTTAAACCCGGCACAT
CTGGATCTCCCATCGTGAACAGAGAAGGAAAAATAGTAGGTCTTTATGGAAATGGAGTAGTGACAACAAG
TGGAACCTACGTCAGTGCCATAGCTCAAGCCAAAGCATCACAAGAAGGGCCCCTACCAGAGATTGAAGAC
GAGGTGTTTAGGAAAAGAAACTTAACAATAATGGACCTACATCCAGGATCGGGGAAAACAAGAAGATACC
TTCCAGCCATAGTCCGTGAGGCCATAAAAAGGAGGCTGCGTACACTAATTCTGGCTCCCACAAGGGTTGT
CGCTTCCGAAATGGCAGAGGCGCTCAAGGGAATGCCAATAAGGTACCAAACAACAGCAGTGAAGAGTGAA
CACACAGGAAAAGAGATAGTTGACCTCATGTGTCACGCCACTTTCACCATGCGCCTCCTGTCCCCCGTGA
GAGTTCCCAATTACAACATGATTATCATGGATGAAGCACATTTCACCGATCCATCCAGTATAGCGGCCAG
AGGGTACATCTCAACCCGAGTGGGCATGGGTGAAGCAGCTGCAATCTTCATGACAGCCACTCCCCCAGGA
TCAGTGGAGGCCTTTCCACAGAGCAACGCAGTAATCCAAGATGAGGAAAGAGACATTCCTGAGAGATCAT
GGAACTCAGGCTATGAGTGGATCACTGACTTCCCAGGTAAAACAGTTTGGTTTGTTCCAAGCATTAAATC
AGGAAATGACATAGCCAACTGCTTAAGAAAGAATGGGAAACGGGTGATTCAATTGAGCAGGAAAACCTTT
GATACAGAGTACCAAAAAACAAAAAACAACGACTGGGACTACGTCGTCACAACAGACATCTCCGAAATGG
GAGCAAATTTCCGAGCCGACAGGGTGATAGACCCAAGACGGTGTCTGAAACCGGTAATACTAAAAGATGG
TCCAGAGCGTGTCATTTTAGCAGGACCAATGCCAGTGACTGTGGCCAGTGCCGCCCAGAGGAGAGGAAGA
ATTGGAAGGAACCACAATAAGGAAGGTGATCAGTACATCTACATGGGACAGCCTTTAAACAACGATGAAG
ATCACGCTCACTGGACAGAAGCAAAAATGCTCCTTGATAATATAAACACACCAGAAGGGATTATCCCAGC
CCTCTTCGAGCCGGAGAGAGAAAAGAGTGCAGCAATAGACGGGGAATACAGACTGCGGGGTGAGGCAAGG
AAAACGTTTGTGGAGCTCATGAGAAGAGGAGATCTACCTGTCTGGCTATCTTACAAAGTTGCCTCAGAAG
GCTTCCAGTACTCTGACAGAAGATGGTGCTTTGACGGGGAAAGGAACAACCAGGTGTTGGAGGAGAACAT
GGACGTGGAGATCTGGACAAAAGAGGGAGAAAGAAAGAAACTACGACCCCGCTGGCTGGATGCCAGAACA
TACTCAGACCCACTAGCCCTGCGCGAGTTTAAAGAGTTTGCAGCAGGGAGAAGAAGCGTCTCAGGTGATC
TAATATTGGAAATAGGGAAACTTCCACAACACTTGACGCAAAGGGCCCAGAATGCCTTGGACAACCTGGT
TATGTTGCACAACTCCGAACAAGGAGGAAGAGCCTACAGACATGCAATGGAAGAACTGCCAGACACCATA
GAAACGTTGATGCTCCTAGCTTTGATAGCTGTGTTAACTGGTGGAGTGACACTGTTCTTCCTATCAGGAA
GGGGCCTAGGGAAAACATCTATTGGCCTACTCTGCGTAATGGCTTCAAGCGTACTGCTATGGATGGCCAG
TGTGGAGCCCCATTGGATAGCGGCCTCCATCATACTGGAGTTCTTCCTGATGGTGCTGCTTATTCCAGAG
CCAGACAGACAACGCACTCCGCAGGACAATCAGCTGGCATATGTGGTGATAGGTTTGTTATTCATGATAC
TGACAGTAGCAGCCAATGAGATGGGACTGCTGGAAACCACAAAGAAAGACTTAGGGATTGGCCATGTGGC
TGTTGGAAATCACCACCATGCCGCAATGCTGGACGTAGACTTACATCCAGCTTCAGCCTGGACCCTCTAT
GCAGTGGCCACAACAATTATCACTCCTATGATGAGGCACACAATCGAAAACACAACGGCAAACATTTCCC
TGACAGCCATTGCAAACCAGGCAGCTATATTGATGGGACTTGACAAAGGATGGCCAATATCGAAGATGGA
CATAGGAGTTCCACTTCTCGCCTTGGGGTGCTATTCCCAGGTGAATCCACTGACGCTGACAGCGGCGGTA
TTGATGCTAGTGGCTCATTACGCCATAATTGGACCTGGACTGCAAGCAAAAGCTACTAGAGAAGCTCAAA
AAAGGACAGCGGCCGGAATAATGAAAAATCCAACCGTTGATGGGATTGTTGCAATAGATTTGGACCCTGT
GGTTTATGATGCAAAATTTGAGAAACAACTAGGCCAAATAATGTTGTTGATACTATGCACATCACAGATC
CTCTTGATGCGGACTACATGGGCCTTGTGCGAATCCATCACACTGGCCACTGGACCTCTGACCACGCTTT
GGGAGGGATCTCCAGGAAAATTTTGGAACACCACGATAGCGGTTTCCATGGCAAACATTTTCAGAGGAAG
TTATCTAGCAGGAGCAGGTCTGGCCTTCTCATTAATGAAATCTCTAGGAGGAGGTAGGAGAGGCACGGGA
GCCCAAGGGGAAACACTGGGAGAGAAATGGAAAAGACAGCTGAACCAACTGAGCAAGTCAGAATTTAACA
CCTATAAAAGGAGTGGGATTATGGAAGTGGACAGATCCGAAGCCAAAGAGGGATTGAAAAGAGGAGAAAC
AACCAAACATGCAGTGTCGAGAGGAACCGCTAAACTGAGATGGTTTGTGGAGAGGAACCTTGTGAAACCA
GAAGGGAAAGTCATAGACCTCGGTTGTGGAAGAGGTGGCTGGTCATACTATTGCGCTGGGCTGAAGAAAG
TCACAGAAGTGAAGGGATATACAAAAGGGGGACCTGGACATGAGGAACCAATCCCAATGGCGACCTATGG
ATGGAACCTAGTAAAGCTGCACTCTGGGAAAGACGTATTCTTTATACCACCTGAGAAATGTGACACCCTT
TTGTGTGATATTGGTGAGTCCTCTCCAAACCCAACTATAGAGGAAGGAAGAACGCTACGCGTCCTAAAGA
TGGTGGAACCATGGCTCAGAGGAAACCAATTTTGCATAAAAATTCTGAATCCCTACATGCCAAGTGTGGT
GGAAACTCTGGAGCAAATGCAAAGAAAACATGGAGGAATGCTAGTGCGAAATCCACTTTCAAGAAATTCT
ACTCATGAAATGTACTGGGTTTCATGTGGAACAGGAAACATTGTGTCAGCAGTAAACATGACATCTAGAA
TGTTGCTAAATCGATTCACAATGGCTCACAGGAAACCAACATATGAAAGAGATGTGGACCTAGGCGCCGG
AACAAGACATGTGGCAGTGGAACCAGAGGTAGCTAACCTAGATATCATTGGCCAGAGGATAGAGAACATA
AAACATGAACATAAGTCAACATGGCATTATGATGAGGACAATCCATATAAAACATGGGCCTATCATGGAT
CATATGAGGTCAAGCCATCAGGATCAGCCTCATCCATGGTCAATGGCGTGGTGAAACTGCTCACCAAGCC
ATGGGATGTCATCCCCATGGTTACACAAATAGCCATGACTGACACTACACCCTTTGGACAACAGAGGGTG
[truncated: 49,588,939 more chars]
