# Supplementary material for: VADR: validation and annotation of virus sequence submissions to GenBank
Source: BMC Bioinformatics. 2020 May 24;21:211. doi: 10.1186/s12859-020-3537-3 (PMC7245624; doi:10.1186/s12859-020-3537-3)
Supplement: Supplementary file 1 — Additional file 1 Sequence files, scripts, and instructions for reproducing Norovirus and Dengue virus tests reported in the article. This is a gzipped tarball that can be unpacked with the command ’tar xf vadr-1.0-paper-supplementary-material.tar.gz’, and includes two README files with instructions on reproducing the tests and reported results. [file 12859_2020_3537_MOESM1_ESM.tar › vadr-1.0-paper-supplementary-material/seq-files/vapid-indi-files/np.r200.fa.118]

>KU860556.1 Norovirus Hu/G2.4/14-G1038/2012/Nig capsid protein VP1 (P2) gene, partial cds
ACTGTTGAGGAGATGACCAATTCAAGATTYCCCATTCCTTTGGAAAAGTTGTTCACGGGTCCCAGCAGTGCCTTTGTTGTYCAACCACAAAAYGGCAGGTGCACGACTGATGGYGTGCTCCTAGGYACCACCCAACTGTCTCCTGTCAACATTTGCACCTTCAGAGGGGATGTCACCCAYATCACAGGTAGTCRTAACTACACAATGAATTTGKCTTCTCAAAATTGGAACAATTATGACCCAACAGAAGAAATCCCAGCCCCTCTAGGAACTCCAGATTTTGTGGGGAAGATTCAAGGYGTGCTCACYCAAACCACAAGGKCRGATGGCTCRACACGCGGCCACAAAGCCACAGTGTACACTGGGAGYGCCGACTTTGYTCCAAARCTGGGTAGAGTTCAATTTGAAACTGACACAGACCRTGATTTTGAAGCTAACCAAAAYACAAARTTCACCCCAGTCGGTGTCATCCAAGATGGTASCACYRCCCACCGAAATGAACCYCAACARTGGGTGCTCCCAAGTTAYTCAGGCAGAAACAYTCAWAATGTRCAYCTGGCCCCCGCTGTAGCCCCCACTTTTCCGGGTGAGCAACTKCTCTTCTTCAGRTCCACYATGCCCGGATGCAGCGGGTAYCCYAACATGGATTTGGACTGTCTGCTYCCCCAGGAATGGGTGCAGTACTTCTACCAAGAGGCAGCCCCAGCACAATCTGATGTGGCTCTGCTAAGATTTGTGAACCCAGACACAGGTAGGGTTTTGTTTGAGTGTAAGCTTCATAAATCAGGCTATGTTACAGTGGCCCACACT
